# Supplementary material for: Selective gene expression maintains human tRNA anticodon pools during differentiation
Source: Nat Cell Biol. 2024 Jan 8;26(1):100–12. doi: 10.1038/s41556-023-01317-3 (PMC10791582; doi:10.1038/s41556-023-01317-3)
Supplement: Supplementary file 3 — Supplementary Table 1: Differential expression analysis at the tRNA transcript, anticodon and isotype level, determined using DESeq2, in differentiated cell lines relative to hiPSC. Raw read counts and the proportion of cytosolic tRNA-mapped reads are also given. Codon dwell times estimated from ribosome profiling data. Supplementary Table 2: RPC1 ChIP–Seq peaks and differential RPC1 occupancy at annotated hg38 tRNA genes in hiPSC and hiPSC-derived differentiated cells. Supplementary Table 3: Predicted human hg38 tRNAs overlapping predicted GeneHancer enhancer elements. Supplementary Table 4: Analysis of RPC1 ChIP–Seq read multimapping to hg38 tRNA genes in two replicates of kucg-2 hiPSC. [file 41556_2023_1317_MOESM3_ESM.xlsx]

## Sheet: Supplementary Table 1
Supplementary Table 1: Differential expression (DE) analysis at tRNA transcript, anticodon and isotype level using DESeq2 in differentiated cell lines relative to hiPSC. Raw read counts and proportion of cytosolic tRNA-mapped reads also given. Codon dwell times estimated from ribosome profiling data.
Transcript DE analysis		NPC vs hiPSC		Neurons vs hiPSC		CM vs hiPSC			Anticodon DE analysis		NPC vs hiPSC		Neurons vs hiPSC		CM vs hiPSC			Isotype DE analysis		NPC vs hiPSC		Neurons vs hiPSC		CM vs hiPSC			Unique tRNA (raw counts)	WT_k_hiPSC_rep1	WT_k_hiPSC_rep2	WT_k_NPC_rep1	WT_k_NPC_rep2	WT_k_neurons_rep1	WT_k_neurons_rep2	WT_k_CM_rep1	WT_k_CM_rep2		Unique tRNA (read proportions)	WT_k_hiPSC_rep1	WT_k_hiPSC_rep2	WT_k_NPC_rep1	WT_k_NPC_rep2	WT_k_neurons_rep1	WT_k_neurons_rep2	WT_k_CM_rep1	WT_k_CM_rep2		Anticodons (raw counts)	WT_k_hiPSC_rep1	WT_k_hiPSC_rep2
Unique tRNA	Base mean	log2FoldChange	Adjusted p-value	log2FoldChange	Benjamini–Hochberg-adjusted Wald test p-value	log2FoldChange	Benjamini–Hochberg-adjusted Wald test p-value		Anticodon	baseMean	log2FoldChange	Benjamini–Hochberg-adjusted Wald test p-value	log2FoldChange	Benjamini–Hochberg-adjusted Wald test p-value	log2FoldChange	Benjamini–Hochberg-adjusted Wald test p-value		Gene	baseMean	log2FoldChange	Benjamini–Hochberg-adjusted Wald test p-value	log2FoldChange	Benjamini–Hochberg-adjusted Wald test p-value	log2FoldChange	Benjamini–Hochberg-adjusted Wald test p-value		Homo_sapiens_mito_tRNA-Ala-TGC-1	812	1256	2540	1136	5893	1068	5272	5294		Homo_sapiens_tRNA-Ala-AGC-1	0.00417728	0.00426663	0.00159312	0.0014244	0.000178101	0.000289588	0.00254187	0.00240899		Homo_sapiens_mito_tRNA-Ala-TGC	812	1256
Homo_sapiens_tRNA-Asp-GTC-1	12209.9	1.6664	9.8133e-131	2.39847	4.71218e-269	1.20968	1.26884e-69		Homo_sapiens_tRNA-Thr-TGT	23995.8	-0.361362	7.01453e-50	-0.429181	2.39578e-66	-0.00960027	0.7135		Homo_sapiens_tRNA-iMet	64368.1	0.571745	1.90452e-24	0.657135	4.43775e-32	0.49779	1.24063e-18		Homo_sapiens_mito_tRNA-Arg-TCG-1	1761	2283	3794	1391	4280	645	4713	4017		Homo_sapiens_tRNA-Ala-AGC-10	0.000420305	0.000428914	5.7501e-06	6.58936e-06	2.60636e-06	7.97031e-06	6.93516e-06	4.85149e-06		Homo_sapiens_mito_tRNA-Arg-TCG	1761	2283
Homo_sapiens_tRNA-Glu-TTC-2	37195.1	1.68125	3.50617e-114	1.99868	3.26562e-161	0.96255	4.18831e-38		Homo_sapiens_tRNA-Gly-GCC	113316	-0.64194	2.87401e-40	-0.42947	7.21332e-19	-0.620975	1.70227e-37		Homo_sapiens_tRNA-Arg	223752	0.182397	2.13947e-07	0.15383	1.02406e-05	0.167709	1.04149e-06		Homo_sapiens_mito_tRNA-Asn-GTT-1	596	905	1814	769	3487	646	2438	2415		Homo_sapiens_tRNA-Ala-AGC-11	0.00378958	0.00392979	0.00225133	0.0022607	0.00156382	0.00157414	0.00286525	0.00289039		Homo_sapiens_mito_tRNA-Asn-GTT	596	905
Homo_sapiens_tRNA-Leu-CAA-4	7889.88	1.42261	1.46623e-76	2.09813	7.08439e-165	0.791413	9.59656e-25		Homo_sapiens_tRNA-Leu-TAA	17488	0.570694	4.19182e-29	0.741835	2.65097e-48	0.105485	0.0458904		Homo_sapiens_tRNA-Asp	102668	-0.250184	0.000110848	-0.253299	5.96518e-05	-0.383684	3.95657e-10		Homo_sapiens_mito_tRNA-Asp-GTC-1	2011	3297	2203	1724	3473	375	4889	5237		Homo_sapiens_tRNA-Ala-AGC-12	0.00109258	0.00113261	8.65897e-05	0.000430505	7.12405e-05	0.000112913	3.10798e-05	2.88884e-05		Homo_sapiens_mito_tRNA-Asp-GTC	2011	3297
Homo_sapiens_tRNA-Trp-CCA-2	13213.9	1.84195	2.2385e-74	2.3102	6.41304e-117	1.26236	1.42018e-35		Homo_sapiens_tRNA-iMet-CAT	64257	0.525618	3.24638e-27	0.653823	9.20374e-42	0.466911	1.57973e-21		Homo_sapiens_tRNA-SeC	5681.1	0.763873	0.000110848	1.54479	3.9033e-17	0.620887	0.00110311		Homo_sapiens_mito_tRNA-Cys-GCA-1	1310	2050	4227	1942	9353	1721	8808	9539		Homo_sapiens_tRNA-Ala-AGC-13	0.00185955	0.00184728	3.95742e-05	2.69065e-05	7.23989e-06	2.78961e-05	7.83416e-05	6.85825e-05		Homo_sapiens_mito_tRNA-Cys-GCA	1310	2050
Homo_sapiens_tRNA-Ser-TGA-1	21175	1.90517	2.57558e-70	2.75239	1.37464e-146	1.17833	1.3781e-27		Homo_sapiens_tRNA-Gly-CCC	55580.9	0.778185	9.82111e-26	1.35621	6.19626e-76	0.739055	6.49163e-23		Homo_sapiens_tRNA-Lys	186821	0.16546	0.000945815	-0.124968	0.0121379	-0.204367	1.44697e-05		Homo_sapiens_mito_tRNA-Gln-TTG-1	627	1131	1900	848	4333	938	4353	4345		Homo_sapiens_tRNA-Ala-AGC-14	0.000281957	0.00029643	5.07362e-06	1.20805e-05	3.18555e-06	6.64192e-06	8.47631e-06	6.61567e-06		Homo_sapiens_mito_tRNA-Gln-TTG	627	1131
Homo_sapiens_tRNA-Leu-CAG-2	25687.7	1.46684	1.88639e-69	1.87094	8.62875e-113	0.697582	1.24788e-16		Homo_sapiens_tRNA-Leu-AAG	53171.3	-0.34362	1.1521e-15	-0.23431	4.98174e-08	-0.195243	7.88973e-06		Homo_sapiens_tRNA-Asn	72604.6	-0.161537	0.00664798	0.029135	0.761801	0.296063	4.57822e-08		Homo_sapiens_mito_tRNA-Glu-TTC-1	3469	4510	5389	2657	5514	1678	8234	5877		Homo_sapiens_tRNA-Ala-AGC-15	0.000905839	0.000888136	0.000309152	0.000228431	0.000185631	0.000201914	0.000433833	0.00037996		Homo_sapiens_mito_tRNA-Glu-TTC	3469	4510
Homo_sapiens_tRNA-Leu-CAG-1	36474.2	0.816675	4.76624e-68	0.925704	1.37448e-86	0.62364	2.68039e-40		Homo_sapiens_tRNA-Pro-TGG	32894.8	0.256561	4.37595e-13	0.392892	2.77248e-29	0.259804	1.95287e-13		Homo_sapiens_tRNA-Glu	185309	-0.103183	0.0260167	-0.0361905	0.559646	-0.262371	1.30088e-10		Homo_sapiens_mito_tRNA-Gly-TCC-1	1466	2246	3489	1280	3832	764	3712	3629		Homo_sapiens_tRNA-Ala-AGC-16	5.26039e-07	2.88637e-07	0	5.49113e-07	0	0	0	0		Homo_sapiens_mito_tRNA-Gly-TCC	1466	2246
Homo_sapiens_tRNA-Glu-TTC-1	30725.8	1.66336	6.00235e-68	2.90132	2.19539e-205	1.07645	5.02448e-29		Homo_sapiens_tRNA-Ser-CGA	17156.2	0.282863	3.1028e-11	0.457943	9.83014e-28	0.0989957	0.0211218		Homo_sapiens_tRNA-Gly	234670	-0.0846622	0.0427276	0.124656	0.00107198	-0.0959291	0.00931377		Homo_sapiens_mito_tRNA-His-GTG-1	1854	3448	4452	2026	7075	1402	5630	6318		Homo_sapiens_tRNA-Ala-AGC-17	1.57812e-06	1.44318e-06	3.38241e-07	1.09823e-06	0	0	0	0		Homo_sapiens_mito_tRNA-His-GTG	1854	3448
Homo_sapiens_tRNA-Gly-CCC-2	61219.4	2.00001	5.09371e-64	3.02436	7.29567e-146	1.66293	2.64992e-44		Homo_sapiens_tRNA-Arg-CCG	38564.3	0.178991	8.2402e-10	0.248576	5.26101e-18	0.134079	4.42756e-06		Homo_sapiens_tRNA-Gln	108931	0.119578	0.0496036	-0.0127041	0.963526	0.170183	0.00174584		Homo_sapiens_mito_tRNA-Ile-GAT-1	2112	3547	3845	1681	4339	919	4281	4785		Homo_sapiens_tRNA-Ala-AGC-18	0	0	0	0	0	0	0	0		Homo_sapiens_mito_tRNA-Ile-GAT	2112	3547
Homo_sapiens_tRNA-Ala-TGC-5	2758.45	-2.26484	3.00516e-63	-2.69736	1.14337e-79	-0.105754	0.5522		Homo_sapiens_tRNA-Thr-CGT	28483.7	0.328981	5.26116e-09	0.351121	2.43287e-10	0.320438	1.14038e-08		Homo_sapiens_tRNA-Ser	151210	0.079493	0.0655476	0.260877	3.84875e-12	-0.0688409	0.0834923		Homo_sapiens_mito_tRNA-Leu-TAA-1	2782	4726	4883	1993	5574	1195	5817	6709		Homo_sapiens_tRNA-Ala-AGC-19	9.88953e-05	0.00011228	2.70593e-06	5.49113e-07	8.68787e-07	0	5.13716e-06	3.08731e-06		Homo_sapiens_mito_tRNA-Leu-TAA	2782	4726
Homo_sapiens_tRNA-Gly-GCC-1	36107.4	-1.35632	4.09158e-62	-2.1485	7.6983e-152	-1.75569	4.35705e-103		Homo_sapiens_tRNA-SeC-TCA	5680.09	0.718646	8.37729e-09	1.54342	2.41485e-37	0.59035	2.64659e-06		Homo_sapiens_tRNA-Leu	175165	0.0754383	0.0937338	0.00343457	0.967017	-0.0475746	0.254328		Homo_sapiens_mito_tRNA-Leu-TAG-1	1113	2243	3267	1176	4297	854	3484	3838		Homo_sapiens_tRNA-Ala-AGC-2	0.00850289	0.00838346	0.00951777	0.00958477	0.00745506	0.00744294	0.00928438	0.00935787		Homo_sapiens_mito_tRNA-Leu-TAG	1113	2243
Homo_sapiens_tRNA-Ala-AGC-8	42332.9	1.72221	8.47165e-62	2.14302	1.49532e-95	1.1513	4.29489e-28		Homo_sapiens_tRNA-Ser-TGA	26120.4	-0.272649	2.19483e-08	0.0286992	0.65077	-0.42582	5.9853e-19		Homo_sapiens_tRNA-Ala	204244	0.0583146	0.138981	-0.0788063	0.0288248	-0.0229734	0.541732		Homo_sapiens_mito_tRNA-Lys-TTT-1	2135	3535	4997	2077	6194	1360	5275	6125		Homo_sapiens_tRNA-Ala-AGC-20	5.26039e-07	1.15455e-06	0	0	0	0	0	0		Homo_sapiens_mito_tRNA-Lys-TTT	2135	3535
Homo_sapiens_tRNA-Leu-CAA-1	10301.5	1.14776	2.13959e-60	1.43207	2.86526e-92	0.4513	2.22286e-10		Homo_sapiens_tRNA-Pro-AGG	51703.3	-0.198439	1.35736e-07	-0.189933	3.42005e-07	0.134788	0.000329612		Homo_sapiens_tRNA-His	61196.8	0.103056	0.248484	0.142198	0.0725048	0.331087	5.96386e-06		Homo_sapiens_mito_tRNA-Met-CAT-1	3317	5220	6691	2617	7594	1458	7320	8127		Homo_sapiens_tRNA-Ala-AGC-21	0	0	0	0	0	0	0	0		Homo_sapiens_mito_tRNA-Met-CAT	3317	5220
Homo_sapiens_tRNA-Leu-TAA-1	16493.6	1.85568	5.37739e-60	2.59893	6.41304e-117	1.03622	1.94974e-19		Homo_sapiens_tRNA-Arg-CCT	35761.6	0.338254	2.28515e-07	0.33963	1.35861e-07	0.365055	2.06848e-08		Homo_sapiens_tRNA-Thr	106137	-0.0488049	0.371649	-0.223876	9.8776e-08	0.00919794	0.851087		Homo_sapiens_mito_tRNA-Phe-GAA-1	8244	12650	11566	4745	6839	1495	9846	10625		Homo_sapiens_tRNA-Ala-AGC-23	0	0	0	0	0	0	0	0		Homo_sapiens_mito_tRNA-Phe-GAA	8244	12650
Homo_sapiens_tRNA-Arg-TCG-1	18855.6	1.69014	1.69444e-58	2.19451	4.98405e-98	1.0947	3.81201e-25		Homo_sapiens_tRNA-Leu-CAG	58684.1	0.33222	2.50051e-07	0.147672	0.0270987	0.171715	0.00826365		Homo_sapiens_tRNA-Tyr	83089.3	0.057948	0.415862	0.01443	0.963526	-0.164591	0.00271971		Homo_sapiens_mito_tRNA-Pro-TGG-1	3262	5889	5955	3046	7654	1694	8319	7735		Homo_sapiens_tRNA-Ala-AGC-24	0.00116991	0.0011658	1.65738e-05	1.70225e-05	7.23989e-06	3.32096e-05	4.75187e-05	3.55041e-05		Homo_sapiens_mito_tRNA-Pro-TGG	3262	5889
Homo_sapiens_tRNA-Lys-CTT-1	34606.2	1.69491	4.85249e-58	2.19151	1.36424e-96	1.15432	2.21205e-27		Homo_sapiens_tRNA-Asn-GTT	72550.2	-0.207907	1.90581e-06	0.0255496	0.65077	0.264578	1.31137e-09		Homo_sapiens_tRNA-Phe	63444.9	-0.0531349	0.449155	-0.173769	0.00215806	0.087934	0.120496		Homo_sapiens_mito_tRNA-Ser-GCT-1	98	46	283	58	427	17	900	185		Homo_sapiens_tRNA-Ala-AGC-3	0.00302209	0.00303386	0.00168816	0.0017039	0.00200748	0.00197132	0.00353693	0.00347455		Homo_sapiens_mito_tRNA-Ser-GCT	98	46
Homo_sapiens_tRNA-Pro-TGG-2	16944.1	1.88316	1.86255e-57	2.87769	5.8996e-133	1.43253	1.57823e-33		Homo_sapiens_tRNA-Glu-CTC	113223	-0.290393	4.54352e-06	-0.280763	6.23577e-06	-0.382012	1.51438e-09		Homo_sapiens_tRNA-Trp	37091.2	-0.0580772	0.513691	-0.179975	0.0121379	0.192139	0.00481019		Homo_sapiens_mito_tRNA-Ser-TGA-1	2592	4327	4694	1655	9714	1788	10382	10774		Homo_sapiens_tRNA-Ala-AGC-4	0.00544503	0.00511234	0.0114667	0.0109872	0.0140376	0.0130195	0.00825618	0.00867381		Homo_sapiens_mito_tRNA-Ser-TGA	2592	4327
Homo_sapiens_tRNA-Tyr-GTA-4	812.558	-4.51907	7.88476e-57	-4.39022	1.04212e-48	-4.19801	5.80052e-53		Homo_sapiens_tRNA-Pro-CGG	17667.9	-0.173954	4.56053e-05	-0.355576	1.65495e-17	-0.0417686	0.371315		Homo_sapiens_tRNA-Val	141932	0.0308608	0.57324	-0.00521422	0.967017	0.0108105	0.851087		Homo_sapiens_mito_tRNA-Thr-TGT-1	1514	2313	4481	1915	6623	1204	5235	5022		Homo_sapiens_tRNA-Ala-AGC-5	0.00328406	0.00335194	0.000821588	0.000706708	0.00019345	0.000237781	0.000860474	0.000709862		Homo_sapiens_mito_tRNA-Thr-TGT	1514	2313
Homo_sapiens_tRNA-Glu-TTC-4	7974.26	-1.97867	8.55673e-57	-2.54804	1.00664e-89	-1.02911	2.29558e-16		Homo_sapiens_tRNA-Asp-GTC	102662	-0.296413	5.62658e-05	-0.256198	0.000424519	-0.415361	1.14038e-08		Homo_sapiens_tRNA-Cys	55449.1	0.0210952	0.91764	0.066867	0.559646	0.292977	9.13748e-05		Homo_sapiens_mito_tRNA-Trp-TCA-1	4525	7249	9686	3682	10324	1906	10016	10850		Homo_sapiens_tRNA-Ala-AGC-6	0.00105208	0.00104919	5.71627e-05	6.15006e-05	1.88237e-05	4.64935e-05	0.000390424	0.00033365		Homo_sapiens_mito_tRNA-Trp-TCA	4525	7249
Homo_sapiens_tRNA-Cys-GCA-13	717.273	-5.70607	2.61682e-56	-5.55307	5.6235e-47	-5.36847	4.16407e-56		Homo_sapiens_tRNA-Ala-CGC	37564.4	0.107345	0.000173496	-0.0159429	0.65999	0.108614	0.000109264		Homo_sapiens_tRNA-Ile	90850.5	-0.00911601	0.94683	-0.00724064	0.967017	-0.103066	0.0403835		Homo_sapiens_mito_tRNA-Tyr-GTA-1	1321	2141	3875	1817	7578	1222	7312	8166		Homo_sapiens_tRNA-Ala-AGC-8	0.00898317	0.00937954	0.0184778	0.0183673	0.018219	0.017548	0.0148852	0.0151192		Homo_sapiens_mito_tRNA-Tyr-GTA	1321	2141
Homo_sapiens_tRNA-Ala-AGC-4	27803.6	1.80671	2.66699e-54	2.54226	1.22377e-106	1.12569	1.18623e-21		Homo_sapiens_tRNA-Phe-GAA	63370.4	-0.0992202	0.000501709	-0.175981	2.02717e-10	0.056584	0.0455158		Homo_sapiens_tRNA-Pro	102382	-0.00686491	0.94683	-0.0270363	0.725227	0.170718	9.13748e-05		Homo_sapiens_mito_tRNA-Val-TAC-1	9543	14649	15521	6510	18081	3765	17358	19240		Homo_sapiens_tRNA-Ala-AGC-9	0.000965281	0.000882652	2.26622e-05	9.33492e-06	2.60636e-06	1.59406e-05	7.42319e-05	5.88795e-05		Homo_sapiens_mito_tRNA-Val-TAC	9543	14649
Homo_sapiens_tRNA-Lys-TTT-6	3491.4	-2.05903	4.49434e-53	-3.19678	4.21092e-112	-1.82044	3.26857e-42		Homo_sapiens_tRNA-Ser-AGA	50239.5	0.107585	0.000512205	0.259918	2.87287e-18	-0.0041328	0.893673		Homo_sapiens_tRNA-Met	56819	-0.00739467	0.952482	-0.058942	0.575456	0.103753	0.165272		Homo_sapiens_tRNA-Ala-AGC-1	7941	14782	4710	2594	615	218	9896	10924		Homo_sapiens_tRNA-Ala-CGC-1	0.00450289	0.00444501	0.00545515	0.00528686	0.00427038	0.00408478	0.00420836	0.00400314		Homo_sapiens_tRNA-Ala-AGC	86024	157578
Homo_sapiens_tRNA-Gly-GCC-2	79439.3	1.65706	1.18117e-51	2.61927	1.40794e-127	1.48576	2.23514e-41		Homo_sapiens_tRNA-Trp-CCA	37043.5	-0.104072	0.000917861	-0.183827	1.98392e-09	0.160664	1.3399e-07		Homo_sapiens_tRNA-Sup	0.0680966	0	1	0	1	0.695177	0.889232		Homo_sapiens_tRNA-Ala-AGC-10	799	1486	17	12	9	6	27	22		Homo_sapiens_tRNA-Ala-CGC-2	0.00353551	0.00341746	0.00409644	0.00432701	0.00310678	0.00306458	0.00385338	0.0038071		Homo_sapiens_tRNA-Ala-CGC	27638	49184
Homo_sapiens_tRNA-Cys-GCA-9	2768.3	-2.96638	2.85444e-51	-2.54415	1.57616e-36	1.22564	1.82568e-10		Homo_sapiens_tRNA-Thr-AGT	53536.8	-0.181507	0.00184865	-0.435421	4.89976e-15	-0.187625	0.000992209											Homo_sapiens_tRNA-Ala-AGC-11	7204	13615	6656	4117	5400	1185	11155	13107		Homo_sapiens_tRNA-Ala-CGC-3	0.00315097	0.00313777	0.00515412	0.00538625	0.00646262	0.00631514	0.00511969	0.00513553		Homo_sapiens_tRNA-Ala-GGC	0	0
Homo_sapiens_tRNA-Ile-TAT-3	1183.11	-5.5912	5.09095e-50	-4.90786	9.524e-38	-2.74534	2.70483e-14		Homo_sapiens_tRNA-Gly-TCC	65740.2	0.22847	0.00349806	0.218927	0.0044473	0.242836	0.00144138											Homo_sapiens_tRNA-Ala-AGC-12	2077	3924	256	784	246	85	121	131		Homo_sapiens_tRNA-Ala-CGC-4	0.00334929	0.0031955	0.000687644	0.000818727	0.000316528	0.000463606	0.00278948	0.00277946		Homo_sapiens_tRNA-Ala-TGC	43353	79079
Homo_sapiens_tRNA-Gln-CTG-3	2631.66	-3.81443	2.17385e-49	-3.75075	5.89205e-46	-0.894806	0.000708956		Homo_sapiens_tRNA-Ile-GAT	11.7742	-6.4062	0.00402611	-4.21771	0.0272586	-5.71019	0.00207442											Homo_sapiens_tRNA-Ala-AGC-13	3535	6400	117	49	25	21	305	311		Homo_sapiens_tRNA-Ala-CGC-5	0	5.77274e-07	0	0	0	0	0	0		Homo_sapiens_tRNA-Arg-ACG	51865	96217
Homo_sapiens_tRNA-Ala-TGC-3	35487.3	1.47745	1.38279e-46	1.85607	4.18203e-73	0.852547	3.1336e-16		Homo_sapiens_tRNA-Lys-TTT	113426	0.230817	0.00535906	-0.0117105	0.896174	-0.315013	0.000108705											Homo_sapiens_tRNA-Ala-AGC-14	536	1027	15	22	11	5	33	30		Homo_sapiens_tRNA-Ala-TGC-1	0.00345502	0.00370956	0.000770513	0.00092855	0.000278591	0.000346708	0.00209981	0.00205064		Homo_sapiens_tRNA-Arg-CCG	26766	47119
Homo_sapiens_tRNA-Trp-CCA-4	11849.3	1.45233	1.4341e-46	1.98134	1.69062e-85	1.41309	7.32622e-44		Homo_sapiens_tRNA-Glu-TTC	72038.7	0.092244	0.0091254	0.34042	1.79449e-24	-0.135526	8.6952e-05											Homo_sapiens_tRNA-Ala-AGC-15	1722	3077	914	416	641	152	1689	1723		Homo_sapiens_tRNA-Ala-TGC-2	0.00232194	0.00238443	0.00095959	0.000953809	0.000352438	0.000363977	0.00126143	0.00120361		Homo_sapiens_tRNA-Arg-CCT	22924	39721
Homo_sapiens_tRNA-Val-CAC-3	11496	1.62306	7.44099e-46	2.11517	4.96095e-77	0.942987	3.27167e-16		Homo_sapiens_tRNA-Lys-CTT	73127.2	-0.0579239	0.0106674	-0.315292	4.26854e-48	-0.128769	3.89247e-09											Homo_sapiens_tRNA-Ala-AGC-16	1	1	0	1	0	0	0	0		Homo_sapiens_tRNA-Ala-TGC-3	0.00925618	0.00903347	0.0157208	0.0152456	0.0149715	0.0141911	0.0122213	0.0120661		Homo_sapiens_tRNA-Arg-TCG	30348	57716
Homo_sapiens_tRNA-Ile-AAT-1	823.184	-4.67614	2.67023e-45	-4.32581	8.69981e-37	-4.64071	1.11883e-46		Homo_sapiens_tRNA-Val-CAC	58490.1	-0.130033	0.0115294	-0.0255543	0.684571	0.0256609	0.673229											Homo_sapiens_tRNA-Ala-AGC-17	3	5	1	2	0	0	0	0		Homo_sapiens_tRNA-Ala-TGC-4	0.00390479	0.00382646	0.00452364	0.00444781	0.00442357	0.00428271	0.00442412	0.00434606		Homo_sapiens_tRNA-Arg-TCT	24017	44550
Homo_sapiens_tRNA-Arg-TCG-3	17671.6	1.39455	8.95156e-44	1.7646	2.09311e-69	0.960421	3.04235e-21		Homo_sapiens_tRNA-Arg-ACG	76652.3	0.100265	0.0301511	0.332189	1.85891e-14	0.113159	0.0114671											Homo_sapiens_tRNA-Ala-AGC-18	0	0	0	0	0	0	0	0		Homo_sapiens_tRNA-Ala-TGC-5	0.00287901	0.00282951	0.000345682	0.000377241	0.000176364	0.000217855	0.00206694	0.00183739		Homo_sapiens_tRNA-Asn-ATT	0	0
Homo_sapiens_tRNA-Lys-CTT-4	1849.14	-2.37496	9.86464e-44	-2.80246	1.77842e-54	-0.534449	0.00222426		Homo_sapiens_tRNA-Leu-TAG	25720.6	-0.0907767	0.0301511	-0.19279	1.48693e-06	-0.248334	6.87937e-10											Homo_sapiens_tRNA-Ala-AGC-19	188	389	8	1	3	0	20	14		Homo_sapiens_tRNA-Ala-TGC-6	0.000988427	0.0010414	7.74572e-05	0.000110921	2.95388e-05	5.97773e-05	0.000284342	0.000255144		Homo_sapiens_tRNA-Asn-GTT	52336	99574
Homo_sapiens_tRNA-Arg-CCT-4	19323.1	1.7396	2.43746e-42	2.57311	2.20953e-91	1.45178	1.67421e-29		Homo_sapiens_tRNA-Arg-TCG	42919.2	0.0816649	0.0379926	0.0142264	0.784908	0.137323	0.000278611											Homo_sapiens_tRNA-Ala-AGC-2	16164	29045	28139	17455	25743	5603	36146	42435		Homo_sapiens_tRNA-Ala-TGC-7	0	2.88637e-07	0	0	0	0	2.56858e-07	0		Homo_sapiens_tRNA-Asp-ATC	1	1
Homo_sapiens_tRNA-Pro-CGG-2	1920.65	-1.71852	1.30564e-41	-1.61501	1.72622e-34	-0.363097	0.0049812		Homo_sapiens_tRNA-Gln-CTG	79585.7	0.13869	0.0392753	0.0436038	0.608711	0.200848	0.00201146											Homo_sapiens_tRNA-Ala-AGC-20	1	4	0	0	0	0	0	0		Homo_sapiens_tRNA-Ala-TGC-8	0	0	0	0	0	0	0	0		Homo_sapiens_tRNA-Asp-GTC	91873	163920
Homo_sapiens_tRNA-Ala-CGC-3	14022.8	1.46377	2.63339e-41	2.20455	3.94966e-92	1.14875	1.0564e-25		Homo_sapiens_tRNA-Ile-AAT	67384.1	-0.0757598	0.104384	-0.206215	1.63754e-06	-0.189075	1.58971e-05											Homo_sapiens_tRNA-Ala-AGC-21	0	0	0	0	0	0	0	0		Homo_sapiens_tRNA-Ala-TGC-9	0	0	0	0	0	0	0	0		Homo_sapiens_tRNA-Cys-ACA	0	0
Homo_sapiens_tRNA-Ile-TAT-2	17527.9	1.29498	7.43488e-41	2.22404	5.1482e-118	0.935782	9.79288e-22		Homo_sapiens_tRNA-Gln-TTG	29189.6	-0.0990202	0.122554	-0.171735	0.00466138	-0.0229962	0.7135											Homo_sapiens_tRNA-Ala-AGC-23	0	0	0	0	0	0	0	0		Homo_sapiens_tRNA-Arg-ACG-1	0.0129953	0.0133157	0.0174532	0.0165838	0.0214341	0.0206537	0.0165732	0.016294		Homo_sapiens_tRNA-Cys-GCA	39815	71331
Homo_sapiens_tRNA-Leu-TAG-3	16692.1	1.67253	1.99389e-39	2.32397	3.81027e-75	0.825422	1.93809e-10		Homo_sapiens_tRNA-Leu-CAA	19927.9	-0.12709	0.188673	-0.138282	0.142462	-0.359657	5.39859e-05											Homo_sapiens_tRNA-Ala-AGC-24	2224	4039	49	31	25	25	185	161		Homo_sapiens_tRNA-Arg-ACG-2	0.0142877	0.0144561	0.013047	0.0124154	0.0133275	0.0131497	0.0144208	0.0136517		Homo_sapiens_tRNA-Gln-CTG	53762	106120
Homo_sapiens_tRNA-Ser-GCT-5	1585.7	-2.17769	2.10004e-39	-1.45698	3.84645e-18	-0.263338	0.145415		Homo_sapiens_tRNA-Val-AAC	55616.3	0.104471	0.189992	0.0825528	0.325978	0.0331459	0.688019											Homo_sapiens_tRNA-Ala-AGC-3	5745	10511	4991	3103	6932	1484	13770	15756		Homo_sapiens_tRNA-Arg-CCG-1	0.0093556	0.0095787	0.00744908	0.00824548	0.00756337	0.0077312	0.00946393	0.00897438		Homo_sapiens_tRNA-Gln-TTG	22160	43827
Homo_sapiens_tRNA-Met-CAT-6	19165	1.6667	1.86648e-38	2.3584	6.3332e-76	1.10333	2.32437e-17		Homo_sapiens_tRNA-Ala-TGC	54576.1	-0.0492644	0.190629	-0.184354	1.08938e-07	-0.081961	0.0202268											Homo_sapiens_tRNA-Ala-AGC-4	10351	17712	33901	20009	48473	9801	32143	39333		Homo_sapiens_tRNA-Arg-CCG-2	0.00472436	0.00402158	0.0083373	0.00755195	0.00881326	0.00839273	0.00604592	0.00658723		Homo_sapiens_tRNA-Glu-CTC	102912	177172
Homo_sapiens_tRNA-Arg-TCT-1	17439.9	1.71247	6.33179e-38	0.834241	4.49157e-10	1.07724	1.26468e-15		Homo_sapiens_tRNA-Ser-GCT	57622.5	0.0400327	0.232532	0.308241	1.78972e-24	-0.089262	0.00385517											Homo_sapiens_tRNA-Ala-AGC-5	6243	11613	2429	1287	668	179	3350	3219		Homo_sapiens_tRNA-Arg-CCT-1	0.00343714	0.00329537	0.00287167	0.00350059	0.00196172	0.00236718	0.00393301	0.00384966		Homo_sapiens_tRNA-Glu-TTC	51389	92767
Homo_sapiens_tRNA-Gln-CTG-1	73095.3	1.33556	7.34659e-35	1.76946	1.55922e-60	1.03433	3.41155e-21		Homo_sapiens_tRNA-Met-CAT	56755.6	-0.053676	0.540858	-0.0625135	0.473703	0.0724019	0.36851											Homo_sapiens_tRNA-Ala-AGC-6	2000	3635	169	112	65	35	1520	1513		Homo_sapiens_tRNA-Arg-CCT-2	0.00190321	0.0018568	0.0026579	0.00276149	0.00217428	0.00221043	0.00305532	0.00300219		Homo_sapiens_tRNA-Gly-CCC	23678	44714
Homo_sapiens_tRNA-Arg-CCG-2	19189.6	1.57945	1.48598e-34	2.16055	9.31829e-64	0.976324	7.17012e-14		Homo_sapiens_tRNA-His-GTG	61115.7	0.0567365	0.555314	0.138487	0.0943599	0.299867	0.000144876											Homo_sapiens_tRNA-Ala-AGC-8	17077	32496	54629	33449	62912	13210	57951	68561		Homo_sapiens_tRNA-Arg-CCT-3	0.00310994	0.00287771	0.00204196	0.00189609	0.000999105	0.00126329	0.00155399	0.00143472		Homo_sapiens_tRNA-Gly-GCC	112824	204513
Homo_sapiens_tRNA-Leu-AAG-1	4675.07	-4.13592	1.48598e-34	-4.23208	1.11527e-35	-1.85355	5.98316e-08		Homo_sapiens_tRNA-Ile-TAT	23387	0.0163633	0.68025	0.520337	2.27519e-72	0.0429226	0.165296											Homo_sapiens_tRNA-Ala-AGC-9	1835	3058	67	17	9	12	289	267		Homo_sapiens_tRNA-Arg-CCT-4	0.00360863	0.0034342	0.00659266	0.00767276	0.00930326	0.00918179	0.00725752	0.00691073		Homo_sapiens_tRNA-Gly-TCC	43976	79599
Homo_sapiens_tRNA-Arg-CCT-2	6498.69	1.24597	1.07877e-32	1.40383	8.66841e-41	1.13132	4.48388e-27		Homo_sapiens_tRNA-Asp-ATC	0.257012	-2.3618	0.741142	-1.80932	0.785629	-3.23951	0.611737											Homo_sapiens_tRNA-Ala-CGC-1	8560	15400	16128	9628	14746	3075	16384	18153		Homo_sapiens_tRNA-Arg-CCT-5	0	8.65911e-07	3.38241e-07	5.49113e-07	8.68787e-07	0	5.13716e-07	1.32313e-06		Homo_sapiens_tRNA-His-GTG	40723	79272
Homo_sapiens_tRNA-Met-CAT-1	15261.6	1.6415	1.07877e-32	2.752	7.2425e-90	1.44573	2.02826e-25		Homo_sapiens_tRNA-Ala-AGC	111863	0.011222	0.773914	-0.0529796	0.0814311	-0.0957612	0.000898959											Homo_sapiens_tRNA-Ala-CGC-2	6721	11840	12111	7880	10728	2307	15002	17264		Homo_sapiens_tRNA-Arg-CCT-6	0	0	1.35296e-06	0	0	0	2.56858e-07	2.20522e-07		Homo_sapiens_tRNA-Ile-AAT	56248	97865
Homo_sapiens_tRNA-Asn-GTT-5	397.898	-3.1969	1.29886e-32	-2.54006	2.87264e-20	-1.21311	1.67576e-06		Homo_sapiens_tRNA-Tyr-ATA	0.182313	-1.927	0.773914	-1.37452	0.844064	-2.80472	0.670567											Homo_sapiens_tRNA-Ala-CGC-3	5990	10871	15238	9809	22316	4754	19932	23288		Homo_sapiens_tRNA-Arg-CCT-7	0	0	0	0	0	0	0	0		Homo_sapiens_tRNA-Ile-GAT	35	57
Homo_sapiens_tRNA-Ser-CGA-4	7926.11	1.45514	4.71128e-32	2.18686	7.71925e-71	0.828831	3.80082e-11		Homo_sapiens_tRNA-Val-TAC	27695.2	-0.0186678	0.773914	-0.149941	0.00390855	-0.227669	8.12767e-06											Homo_sapiens_tRNA-Ala-CGC-4	6367	11071	2033	1491	1093	349	10860	12604		Homo_sapiens_tRNA-Arg-TCG-1	0.00403893	0.00413963	0.0077721	0.00826415	0.00827288	0.0082506	0.00652676	0.00632569		Homo_sapiens_tRNA-Ile-TAT	15487	29121
Homo_sapiens_tRNA-Arg-TCG-5	4621.45	-1.21964	2.31557e-31	-1.60209	2.07872e-49	0.329603	0.00220699		Homo_sapiens_tRNA-Cys-GCA	55378.5	-0.0251583	0.78402	0.0632809	0.487	0.261431	0.000490894											Homo_sapiens_tRNA-Ala-CGC-5	0	2	0	0	0	0	0	0		Homo_sapiens_tRNA-Arg-TCG-2	0.00264282	0.00278794	0.000927457	0.00095326	0.000421362	0.000539324	0.00164184	0.00149845		Homo_sapiens_tRNA-Leu-AAG	46166	82088
Homo_sapiens_tRNA-Ser-TGA-4	1820.36	-3.17109	4.82565e-29	-3.69635	5.05915e-37	-2.04439	5.79803e-13		Homo_sapiens_tRNA-Arg-TCT	29551.9	0.0305158	0.814522	-0.537856	4.8294e-07	-0.0547542	0.673229											Homo_sapiens_tRNA-Ala-TGC-1	6568	12852	2278	1691	962	261	8175	9299		Homo_sapiens_tRNA-Arg-TCG-3	0.00453709	0.00480667	0.00748358	0.00745915	0.00702935	0.00698199	0.00672428	0.00665625		Homo_sapiens_tRNA-Leu-CAA	16810	30057
Homo_sapiens_tRNA-Ile-AAT-6	1590.65	-1.54222	5.52138e-29	-2.19503	3.06961e-50	-0.847733	5.82931e-10		Homo_sapiens_tRNA-Tyr-GTA	83024.7	0.0117438	0.842147	0.0110056	0.859337	-0.195713	0.00014402											Homo_sapiens_tRNA-Ala-TGC-2	4414	8261	2837	1737	1217	274	4911	5458		Homo_sapiens_tRNA-Arg-TCG-4	0.00117938	0.00122642	4.12654e-05	2.58083e-05	1.15838e-05	3.4538e-05	0.000347272	0.000288443		Homo_sapiens_tRNA-Leu-CAG	39454	71469
Homo_sapiens_tRNA-Ala-AGC-13	862.199	-5.08223	7.34135e-29	-5.78529	2.72223e-32	-4.21507	4.81329e-21		Homo_sapiens_tRNA-Ser-ACT	0.272222	-0.284387	0.972406	-1.08313	0.859337	-2.51332	0.675599											Homo_sapiens_tRNA-Ala-TGC-3	17596	31297	46478	27764	51698	10683	47580	54716		Homo_sapiens_tRNA-Arg-TCG-5	0.00356602	0.0036983	0.000999502	0.000898898	0.000469434	0.000605743	0.00348402	0.00323595		Homo_sapiens_tRNA-Leu-TAA	10063	18349
Homo_sapiens_tRNA-Ile-AAT-4	5317.22	1.50739	1.584e-28	1.28873	4.1563e-21	1.19298	3.50266e-18		Homo_sapiens_tRNA-Sup-TTA	0.0680804	0	1	0	1	0.667213	0.893673											Homo_sapiens_tRNA-Ala-TGC-4	7423	13257	13374	8100	15275	3224	17224	19708		Homo_sapiens_tRNA-Arg-TCG-6	0	0	0	0	0	0	0	2.20522e-07		Homo_sapiens_tRNA-Leu-TAG	21462	38134
Homo_sapiens_tRNA-Leu-AAG-2	49165.8	1.03983	1.584e-28	1.598	7.98978e-66	0.827193	2.70099e-18		Homo_sapiens_tRNA-Ala-GGC	0	NA	NA	NA	NA	NA	NA											Homo_sapiens_tRNA-Ala-TGC-5	5473	9803	1022	687	609	164	8047	8332		Homo_sapiens_tRNA-Arg-TCT-1	0.00504945	0.00507857	0.00899282	0.0111311	0.0038021	0.00420035	0.00813726	0.00758774		Homo_sapiens_tRNA-Lys-CTT	60335	108302
Homo_sapiens_tRNA-Arg-ACG-1	46865.7	1.08835	2.23135e-28	1.85907	1.62373e-80	0.763814	1.7626e-14		Homo_sapiens_tRNA-Asn-ATT	0	NA	NA	NA	NA	NA	NA											Homo_sapiens_tRNA-Ala-TGC-6	1879	3608	229	202	102	45	1107	1157		Homo_sapiens_tRNA-Arg-TCT-2	0.00314729	0.0031903	0.00176088	0.00191311	0.000717618	0.000848838	0.00280592	0.00252741		Homo_sapiens_tRNA-Lys-TTT	87724	153905
Homo_sapiens_tRNA-Gln-TTG-1	18163.8	1.42304	1.37737e-27	1.91007	8.04906e-49	0.941001	1.15166e-12		Homo_sapiens_tRNA-Cys-ACA	0	NA	NA	NA	NA	NA	NA											Homo_sapiens_tRNA-Ala-TGC-7	0	1	0	0	0	0	1	0		Homo_sapiens_tRNA-Arg-TCT-3	0.00432351	0.00447474	0.000981237	0.00110207	0.00070169	0.000900645	0.0020207	0.0016892		Homo_sapiens_tRNA-Met-CAT	42646	79159
Homo_sapiens_tRNA-Thr-AGT-1	33661.4	1.2136	2.8717e-27	1.48785	1.64395e-40	0.823129	4.24841e-13		Homo_sapiens_tRNA-Pro-GGG	0	NA	NA	NA	NA	NA	NA											Homo_sapiens_tRNA-Ala-TGC-8	0	0	0	0	0	0	0	0		Homo_sapiens_tRNA-Arg-TCT-4	0.00010889	0.000111702	0.000236769	0.000151555	0.00289856	0.0033183	0.000177232	0.000167377		Homo_sapiens_tRNA-Phe-GAA	49857	89506
Homo_sapiens_tRNA-Cys-GCA-6	844.144	-2.45201	4.95228e-27	-1.16624	2.36653e-07	1.69645	2.4639e-16		Homo_sapiens_tRNA-Ser-GGA	0	NA	NA	NA	NA	NA	NA											Homo_sapiens_tRNA-Ala-TGC-9	0	0	0	0	0	0	0	0		Homo_sapiens_tRNA-Arg-TCT-5	4.73435e-06	3.46364e-06	6.76482e-07	5.49113e-07	1.15838e-06	1.32838e-06	1.798e-06	2.86679e-06		Homo_sapiens_tRNA-Pro-AGG	40127	74477
Homo_sapiens_tRNA-Arg-TCG-4	733.399	-4.44481	7.66406e-25	-4.70699	3.17007e-25	-1.4789	0.000646028																				Homo_sapiens_tRNA-Arg-ACG-1	24704	46133	51600	30201	74014	15548	64523	73888		Homo_sapiens_tRNA-Asn-ATT-1	0	0	0	0	0	0	0	0		Homo_sapiens_tRNA-Pro-CGG	14489	26871
Homo_sapiens_tRNA-Lys-TTT-3	109446	1.34388	2.14536e-24	1.60536	1.53712e-34	0.48595	0.000384849																				Homo_sapiens_tRNA-Arg-ACG-2	27161	50084	38573	22610	46021	9899	56143	61906		Homo_sapiens_tRNA-Asn-GTT-1	0.00247344	0.00260206	0.00140776	0.00100982	0.000333904	0.000459621	0.00332708	0.00317817		Homo_sapiens_tRNA-Pro-GGG	0	0
Homo_sapiens_tRNA-Thr-CGT-4	10261.8	1.36406	2.38773e-24	1.62015	6.25843e-34	0.959029	1.38789e-12																				Homo_sapiens_tRNA-Arg-CCG-1	17785	33186	22023	15016	26117	5820	36845	40696		Homo_sapiens_tRNA-Asn-GTT-10	5.26039e-07	1.44318e-06	0	0	0	0	7.70574e-07	6.61567e-07		Homo_sapiens_tRNA-Pro-TGG	20567	39255
Homo_sapiens_tRNA-Thr-AGT-4	971.175	-4.99885	2.60507e-24	-4.47642	1.93544e-19	-2.87878	3.5463e-09																				Homo_sapiens_tRNA-Arg-CCG-2	8981	13933	24649	13753	30433	6318	23538	29871		Homo_sapiens_tRNA-Asn-GTT-11	3.15623e-06	1.73182e-06	3.38241e-07	0	0	0	7.70574e-07	4.41045e-07		Homo_sapiens_tRNA-SeC-TCA	2650	4011
Homo_sapiens_tRNA-Cys-GCA-2	23741.9	1.23521	1.15544e-23	1.77637	9.40026e-48	1.01925	2.44036e-16																				Homo_sapiens_tRNA-Arg-CCT-1	6534	11417	8490	6375	6774	1782	15312	17457		Homo_sapiens_tRNA-Asn-GTT-12	0	0	0	0	0	0	0	0		Homo_sapiens_tRNA-Ser-ACT	1	0
Homo_sapiens_tRNA-Thr-CGT-2	17517.2	1.10949	1.85596e-23	1.78853	4.92668e-59	0.829824	1.43245e-13																				Homo_sapiens_tRNA-Arg-CCT-2	3618	6433	7858	5029	7508	1664	11895	13614		Homo_sapiens_tRNA-Asn-GTT-13	0	0	0	0	0	0	0	0		Homo_sapiens_tRNA-Ser-AGA	35101	65136
Homo_sapiens_tRNA-Cys-GCA-4	21379.1	1.37148	2.49526e-23	1.96423	1.04783e-46	1.07637	1.04876e-14																				Homo_sapiens_tRNA-Arg-CCT-3	5912	9970	6037	3453	3450	951	6050	6506		Homo_sapiens_tRNA-Asn-GTT-14	0	2.88637e-07	0	0	0	0	0	0		Homo_sapiens_tRNA-Ser-CGA	11006	20353
Homo_sapiens_tRNA-Ala-AGC-6	721.482	-3.42968	1.75375e-22	-3.98009	1.15317e-26	-1.09525	0.00216657																				Homo_sapiens_tRNA-Arg-CCT-4	6860	11898	19491	13973	32125	6912	28255	31338		Homo_sapiens_tRNA-Asn-GTT-15/19	0	8.65911e-07	1.01472e-06	1.09823e-06	8.68787e-07	0	2.31172e-06	1.10261e-06		Homo_sapiens_tRNA-Ser-GCT	40947	75745
Homo_sapiens_tRNA-Ala-AGC-2	22633.2	0.89619	3.50857e-22	1.00009	2.23414e-27	0.586158	4.08201e-10																				Homo_sapiens_tRNA-Arg-CCT-5	0	3	1	1	3	0	2	6		Homo_sapiens_tRNA-Asn-GTT-16	0	0	0	0	0	0	0	0		Homo_sapiens_tRNA-Ser-GGA	0	0
Homo_sapiens_tRNA-Ala-AGC-5	2581.13	-1.40236	6.24583e-22	-2.783	3.6333e-73	-1.6382	2.11201e-29																				Homo_sapiens_tRNA-Arg-CCT-6	0	0	4	0	0	0	1	1		Homo_sapiens_tRNA-Asn-GTT-17	0	0	0	0	0	0	5.13716e-07	0		Homo_sapiens_tRNA-Ser-TGA	21228	41106
Homo_sapiens_tRNA-Ala-AGC-24	546.018	-5.40321	8.99352e-22	-4.87425	1.77378e-17	-4.37398	1.5766e-15																				Homo_sapiens_tRNA-Arg-CCT-7	0	0	0	0	0	0	0	0		Homo_sapiens_tRNA-Asn-GTT-18	0	0	0	0	0	0	0	0		Homo_sapiens_tRNA-Sup-TTA	0	0
Homo_sapiens_tRNA-Val-TAC-1	16220.6	1.15829	3.27657e-21	1.55566	2.42677e-37	0.558537	8.64611e-06																				Homo_sapiens_tRNA-Arg-TCG-1	7678	14342	22978	15050	28567	6211	25410	28685		Homo_sapiens_tRNA-Asn-GTT-2	0.0166328	0.0174666	0.0168762	0.0186396	0.0214309	0.0218918	0.0231031	0.0232281		Homo_sapiens_tRNA-Thr-AGT	46070	84035
Homo_sapiens_tRNA-Gln-TTG-2	807.534	-1.87853	5.97833e-21	-1.4999	2.50388e-13	-0.456903	0.0276723																				Homo_sapiens_tRNA-Arg-TCG-2	5024	9659	2742	1736	1455	406	6392	6795		Homo_sapiens_tRNA-Asn-GTT-21	0	0	0	0	0	0	0	0		Homo_sapiens_tRNA-Thr-CGT	17598	33333
Homo_sapiens_tRNA-Ala-AGC-10	191.505	-5.39798	6.26517e-21	-5.45899	7.27738e-18	-5.73491	1.58054e-25																				Homo_sapiens_tRNA-Arg-TCG-3	8625	16653	22125	13584	24273	5256	26179	30184		Homo_sapiens_tRNA-Asn-GTT-22	0	0	0	0	0	0	0	0		Homo_sapiens_tRNA-Thr-TGT	20431	37691
Homo_sapiens_tRNA-Arg-TCT-3	4397.47	-1.35968	2.09708e-20	-1.29567	1.91963e-18	-0.804656	5.94132e-08																				Homo_sapiens_tRNA-Arg-TCG-4	2242	4249	122	47	40	26	1352	1308		Homo_sapiens_tRNA-Asn-GTT-24	0	1.73182e-06	6.76482e-07	2.74556e-06	8.68787e-07	1.32838e-06	1.28429e-06	2.20522e-06		Homo_sapiens_tRNA-Trp-CCA	28239	52054
Homo_sapiens_tRNA-Pro-CGG-1	16147.4	0.88928	5.10496e-20	1.14969	1.28731e-32	0.621615	2.55371e-10																				Homo_sapiens_tRNA-Arg-TCG-5	6779	12813	2955	1637	1621	456	13564	14674		Homo_sapiens_tRNA-Asn-GTT-25	5.26039e-07	0	0	0	0	0	0	0		Homo_sapiens_tRNA-Tyr-ATA	0	2
Homo_sapiens_tRNA-Ser-GCT-1	1578.02	-2.74234	8.35688e-20	-2.96921	3.01592e-22	-0.792881	0.0118429																				Homo_sapiens_tRNA-Arg-TCG-6	0	0	0	0	0	0	0	1		Homo_sapiens_tRNA-Asn-GTT-26	0	0	0	0	0	0	0	0		Homo_sapiens_tRNA-Tyr-GTA	64360	117119
Homo_sapiens_tRNA-Ala-CGC-1	11953.8	0.98123	1.29114e-19	1.08528	9.37039e-24	0.318981	0.0049796																				Homo_sapiens_tRNA-Arg-TCT-1	9599	17595	26587	20271	13129	3162	31680	34408		Homo_sapiens_tRNA-Asn-GTT-27	7.89058e-06	5.77274e-06	3.38241e-07	0	0	0	6.6783e-06	3.9694e-06		Homo_sapiens_tRNA-Val-AAC	39580	74718
Homo_sapiens_tRNA-Ala-CGC-2	9528.72	0.995985	3.0274e-19	1.01097	8.56544e-20	0.583306	2.42036e-07																				Homo_sapiens_tRNA-Arg-TCT-2	5983	11053	5206	3484	2478	639	10924	11461		Homo_sapiens_tRNA-Asn-GTT-28	0	0	0	0	0	0	0	0		Homo_sapiens_tRNA-Val-CAC	44929	82145
Homo_sapiens_tRNA-Ala-TGC-4	11410.9	0.932523	7.22205e-19	1.35486	2.3996e-38	0.625174	4.38378e-09																				Homo_sapiens_tRNA-Arg-TCT-3	8219	15503	2901	2007	2423	678	7867	7660		Homo_sapiens_tRNA-Asn-GTT-3	0.00669332	0.00691545	0.00495659	0.00514025	0.00537316	0.00571737	0.00707952	0.00686178		Homo_sapiens_tRNA-Val-TAC	22089	41022
Homo_sapiens_tRNA-Ile-AAT-8	1714.59	-1.20375	8.55097e-19	-1.73955	5.01769e-34	-0.399044	0.00418873																				Homo_sapiens_tRNA-Arg-TCT-4	207	387	700	276	10009	2498	690	759		Homo_sapiens_tRNA-Asn-GTT-4	0.00109153	0.00111414	0.000504994	0.000524952	0.000715591	0.000688103	0.000996608	0.00097074		Homo_sapiens_tRNA-iMet-CAT	36917	63502
Homo_sapiens_tRNA-Ala-TGC-1	3586.19	-1.35727	2.54671e-18	-2.3574	4.76706e-49	-0.345392	0.0386607																				Homo_sapiens_tRNA-Arg-TCT-5	9	12	2	1	4	1	7	13		Homo_sapiens_tRNA-Asn-GTT-5	0.000543398	0.00055678	3.58536e-05	3.73397e-05	3.67786e-05	4.91502e-05	0.000180828	0.000168479
Homo_sapiens_tRNA-SeC-TCA-1	6648.6	1.45053	5.82978e-18	2.7145	6.60791e-60	1.06703	3.42e-10																				Homo_sapiens_tRNA-Asn-ATT-1	0	0	0	0	0	0	0	0		Homo_sapiens_tRNA-Asn-GTT-6	4.20831e-06	2.59773e-06	3.38241e-07	5.49113e-07	2.89596e-07	0	2.05486e-06	1.76418e-06
Homo_sapiens_tRNA-Thr-AGT-3	1547.8	-4.761	2.00353e-17	-4.81155	1.70405e-17	-2.33386	4.07319e-05																				Homo_sapiens_tRNA-Asn-GTT-1	4702	9015	4162	1839	1153	346	12953	14412		Homo_sapiens_tRNA-Asn-GTT-7	1.05208e-06	0	6.76482e-07	1.09823e-06	5.79191e-07	1.32838e-06	5.13716e-07	2.20522e-07
Homo_sapiens_tRNA-Gln-CTG-4	1190.14	-1.62764	4.06696e-17	-1.7315	2.77001e-18	-0.903464	3.30957e-06																				Homo_sapiens_tRNA-Asn-GTT-10	1	5	0	0	0	0	3	3		Homo_sapiens_tRNA-Asn-GTT-8	9.4687e-06	5.77274e-06	3.38241e-07	0	2.89596e-07	0	4.62344e-06	4.63097e-06
Homo_sapiens_tRNA-Thr-TGT-5	14799.2	0.901266	1.14117e-16	1.25454	3.59911e-31	0.642516	5.30224e-09																				Homo_sapiens_tRNA-Asn-GTT-11	6	6	1	0	0	0	3	2		Homo_sapiens_tRNA-Asn-GTT-9	6.94371e-05	6.55206e-05	2.36769e-06	2.74556e-06	5.79191e-07	0	2.79975e-05	2.60216e-05
Homo_sapiens_tRNA-Glu-TTC-14	337.794	-2.39986	1.43353e-16	-1.86691	3.26586e-10	-1.50154	1.09919e-07																				Homo_sapiens_tRNA-Asn-GTT-12	0	0	0	0	0	0	0	0		Homo_sapiens_tRNA-Asp-GTC-1	0.00248816	0.00244014	0.00472996	0.00478058	0.00544816	0.00606408	0.00422711	0.00415641
Homo_sapiens_tRNA-Ala-CGC-4	3865.16	-1.39914	1.51043e-16	-1.92282	5.81176e-29	0.210751	0.293379																				Homo_sapiens_tRNA-Asn-GTT-13	0	0	0	0	0	0	0	0		Homo_sapiens_tRNA-Asp-GTC-10	1.05208e-06	1.15455e-06	6.76482e-07	1.09823e-06	2.89596e-07	2.65677e-06	2.56858e-07	2.20522e-07
Homo_sapiens_tRNA-Ile-AAT-12	1194.48	-2.06625	2.3763e-15	-3.08638	3.06184e-30	-2.20641	2.66841e-17																				Homo_sapiens_tRNA-Asn-GTT-14	0	1	0	0	0	0	0	0		Homo_sapiens_tRNA-Asp-GTC-2	0.0447091	0.043811	0.034227	0.0332389	0.031007	0.0356964	0.0329186	0.0308674
Homo_sapiens_tRNA-Met-CAT-3	14883.5	0.767005	4.39331e-15	0.312765	0.0017182	0.642962	7.43106e-11																				Homo_sapiens_tRNA-Asn-GTT-15/19	0	3	3	2	3	0	9	5		Homo_sapiens_tRNA-Asp-GTC-3	0.00111731	0.00105179	0.000800278	0.000725378	0.000505344	0.000537996	0.000638805	0.000559245
Homo_sapiens_tRNA-Cys-GCA-14	416.453	-1.91889	5.63202e-15	-2.21238	1.34794e-17	-2.1587	4.65602e-19																				Homo_sapiens_tRNA-Asn-GTT-16	0	0	0	0	0	0	0	0		Homo_sapiens_tRNA-Asp-GTC-4	1.3151e-05	9.23638e-06	1.1162e-05	7.13847e-06	6.08151e-06	1.06271e-05	1.15586e-05	8.15933e-06
Homo_sapiens_tRNA-Ala-TGC-6	689.577	-2.7114	9.6097e-15	-3.4249	6.24641e-21	-1.47003	3.02032e-05																				Homo_sapiens_tRNA-Asn-GTT-17	0	0	0	0	0	0	2	0		Homo_sapiens_tRNA-Asp-GTC-5	0	0	0	0	2.89596e-07	0	0	0
Homo_sapiens_tRNA-Ala-AGC-9	446.668	-5.13054	2.47373e-14	-5.75353	8.00007e-16	-3.35332	4.52565e-07																				Homo_sapiens_tRNA-Asn-GTT-18	0	0	0	0	0	0	0	0		Homo_sapiens_tRNA-Asp-GTC-6	0	0	0	0	0	0	0	0
Homo_sapiens_tRNA-Pro-TGG-3	17317.1	0.676224	2.62489e-14	0.770624	2.96014e-18	0.527532	4.18296e-09																				Homo_sapiens_tRNA-Asn-GTT-2	31619	60514	49894	33945	74003	16480	89945	105332		Homo_sapiens_tRNA-Asp-GTC-8	0	0	0	0	0	0	0	0
Homo_sapiens_tRNA-Ser-GCT-2	4014.78	-0.98739	6.42537e-14	-1.42394	1.41483e-26	-0.662557	6.19151e-07																				Homo_sapiens_tRNA-Asn-GTT-21	0	0	0	0	0	0	0	0		Homo_sapiens_tRNA-Asp-GTC-9	0	0	0	0	5.79191e-07	0	2.56858e-07	2.20522e-07
Homo_sapiens_tRNA-Arg-TCT-4	3230.82	1.53226	1.449e-13	5.9866	9.80691e-199	1.08419	1.90457e-07																				Homo_sapiens_tRNA-Asn-GTT-22	0	0	0	0	0	0	0	0		Homo_sapiens_tRNA-Cys-ACA-1	0	0	0	0	0	0	0	0
Homo_sapiens_tRNA-Asn-GTT-2	53450.7	0.778179	2.39678e-13	1.52313	1.02879e-47	0.885045	1.15629e-16																				Homo_sapiens_tRNA-Asn-GTT-24	0	6	2	5	3	1	5	10		Homo_sapiens_tRNA-Cys-GCA-1	4.89216e-05	6.14797e-05	4.39713e-06	3.29468e-06	1.18734e-05	1.46122e-05	6.37007e-05	5.82179e-05
Homo_sapiens_tRNA-Leu-TAA-2	678.762	-4.28719	3.10984e-13	-4.40331	1.94017e-13	-1.83134	0.00230686																				Homo_sapiens_tRNA-Asn-GTT-25	1	0	0	0	0	0	0	0		Homo_sapiens_tRNA-Cys-GCA-10	5.10258e-05	5.8016e-05	2.70593e-06	1.09823e-06	1.15838e-06	2.65677e-06	1.48978e-05	1.16877e-05
Homo_sapiens_tRNA-Leu-AAG-3	970.976	-1.55271	5.15619e-13	-2.34473	2.18379e-25	-0.968639	7.35794e-06																				Homo_sapiens_tRNA-Asn-GTT-26	0	0	0	0	0	0	0	0		Homo_sapiens_tRNA-Cys-GCA-11	0.00272751	0.00270135	0.00229226	0.00211299	0.00210015	0.00193944	0.00242422	0.00228616
Homo_sapiens_tRNA-Val-TAC-3	636.407	-1.60789	7.88866e-13	-2.22147	5.19173e-21	-1.76929	1.66184e-15																				Homo_sapiens_tRNA-Asn-GTT-27	15	20	1	0	0	0	26	18		Homo_sapiens_tRNA-Cys-GCA-12	2.52499e-05	2.6266e-05	3.72065e-06	1.64734e-06	1.44798e-06	1.32838e-06	5.90773e-06	5.95411e-06
Homo_sapiens_tRNA-Val-TAC-2	11220.2	0.832047	9.25008e-13	1.02908	6.27508e-19	0.491815	3.55839e-05																				Homo_sapiens_tRNA-Asn-GTT-28	0	0	0	0	0	0	0	0		Homo_sapiens_tRNA-Cys-GCA-13	0.00161915	0.00157192	2.19857e-05	1.4826e-05	1.04254e-05	2.39109e-05	3.13367e-05	2.55806e-05
Homo_sapiens_tRNA-Gly-CCC-1	2401.24	-2.92564	2.19298e-12	-4.45658	4.92652e-26	-1.58728	0.000205935																				Homo_sapiens_tRNA-Asn-GTT-3	12724	23959	14654	9361	18554	4304	27562	31116		Homo_sapiens_tRNA-Cys-GCA-14	0.000584429	0.000577851	9.36928e-05	9.33492e-05	5.53128e-05	5.31354e-05	9.70923e-05	9.43836e-05
Homo_sapiens_tRNA-Asp-GTC-2	91968.5	0.325879	2.70429e-12	0.763518	1.16199e-61	-0.0299115	0.661856																				Homo_sapiens_tRNA-Asn-GTT-4	2075	3860	1493	956	2471	518	3880	4402		Homo_sapiens_tRNA-Cys-GCA-15	7.36454e-06	1.09682e-05	1.35296e-06	2.19645e-06	8.68787e-07	0	1.20723e-05	1.10261e-05
Homo_sapiens_tRNA-Thr-CGT-1	353.715	-3.41026	1.19865e-11	-3.63137	6.10463e-12	-0.0672876	0.942734																				Homo_sapiens_tRNA-Asn-GTT-5	1033	1929	106	68	127	37	704	764		Homo_sapiens_tRNA-Cys-GCA-16	1.57812e-06	4.32955e-06	6.76482e-07	0	2.89596e-07	0	1.54115e-06	8.8209e-07
Homo_sapiens_tRNA-Ala-AGC-14	136.828	-4.38121	2.21271e-11	-4.86901	1.3909e-11	-4.82126	5.05651e-14																				Homo_sapiens_tRNA-Asn-GTT-6	8	9	1	1	1	0	8	8		Homo_sapiens_tRNA-Cys-GCA-17	1.05208e-06	5.77274e-07	1.01472e-06	5.49113e-07	1.44798e-06	0	1.798e-06	2.20522e-07
Homo_sapiens_tRNA-Arg-TCG-2	3150.76	-0.813005	3.77297e-11	-1.34236	1.40059e-26	-0.348692	0.00601456																				Homo_sapiens_tRNA-Asn-GTT-7	2	0	2	2	2	1	2	1		Homo_sapiens_tRNA-Cys-GCA-18	1.15729e-05	1.03909e-05	1.01472e-06	5.49113e-07	5.79191e-07	1.32838e-06	1.69526e-05	1.32313e-05
Homo_sapiens_tRX-Ala-AGC-5	100.362	-4.60404	4.11085e-11	-5.97601	2.39204e-11	-3.53563	5.94132e-08																				Homo_sapiens_tRNA-Asn-GTT-8	18	20	1	0	1	0	18	21		Homo_sapiens_tRNA-Cys-GCA-19	5.26039e-06	5.77274e-06	3.38241e-07	5.49113e-07	2.89596e-07	0	1.05312e-05	9.48246e-06
Homo_sapiens_tRNA-Val-TAC-4	828.177	-4.49484	1.10357e-10	-5.51999	1.24551e-14	-2.59484	0.000254122																				Homo_sapiens_tRNA-Asn-GTT-9	132	227	7	5	2	0	109	118		Homo_sapiens_tRNA-Cys-GCA-2	0.00636191	0.00643314	0.00941832	0.00890716	0.0101251	0.00914726	0.00945879	0.009615
Homo_sapiens_tRNA-Ser-AGA-4	150.776	-2.50441	2.57551e-10	-2.41295	6.02593e-09	-2.4301	2.59962e-10																				Homo_sapiens_tRNA-Asp-GTC-1	4730	8454	13984	8706	18813	4565	16457	18848		Homo_sapiens_tRNA-Cys-GCA-20	1.57812e-06	5.77274e-07	0	0	0	0	2.56858e-07	0
Homo_sapiens_tRNA-Cys-GCA-8	1323.31	-1.17355	3.56156e-10	-0.853214	7.00502e-06	-0.340492	0.0920009																				Homo_sapiens_tRNA-Asp-GTC-10	2	4	2	2	1	2	1	1		Homo_sapiens_tRNA-Cys-GCA-21	5.26039e-07	0	0	5.49113e-07	8.68787e-07	0	5.13716e-07	8.8209e-07
Homo_sapiens_tRNA-His-GTG-1	64519.3	0.784363	3.95549e-10	1.30685	4.10209e-26	0.776061	7.78734e-10																				Homo_sapiens_tRNA-Asp-GTC-2	84992	151786	101191	60532	107070	26872	128159	139974		Homo_sapiens_tRNA-Cys-GCA-22	0	0	0	0	0	0	0	0
Homo_sapiens_tRNA-Leu-TAG-2	3060.11	-1.88672	5.40475e-10	-2.85482	7.33316e-21	-0.443285	0.200373																				Homo_sapiens_tRNA-Asp-GTC-3	2124	3644	2366	1321	1745	405	2487	2536		Homo_sapiens_tRNA-Cys-GCA-23	0	0	0	0	0	0	0	0
Homo_sapiens_tRNA-Leu-CAA-3	1004.68	-3.14554	6.1509e-10	-4.1268	1.1779e-15	-2.17016	2.56997e-05																				Homo_sapiens_tRNA-Asp-GTC-4	25	32	33	13	21	8	45	37		Homo_sapiens_tRNA-Cys-GCA-24	5.26039e-07	2.88637e-07	3.38241e-07	0	2.89596e-07	0	1.54115e-06	4.41045e-07
Homo_sapiens_tRNA-Val-CAC-1	44068.9	0.45949	1.62631e-09	1.10027	1.04212e-48	0.442805	7.52523e-09																				Homo_sapiens_tRNA-Asp-GTC-5	0	0	0	0	1	0	0	0		Homo_sapiens_tRNA-Cys-GCA-3	4.73435e-06	5.4841e-06	0	0	2.02717e-06	0	6.93516e-06	5.51306e-06
Homo_sapiens_tRNA-Ile-AAT-3	1539.81	-0.858278	1.81973e-09	-0.330985	0.0255925	-0.623422	1.23478e-05																				Homo_sapiens_tRNA-Asp-GTC-6	0	0	0	0	0	0	0	0		Homo_sapiens_tRNA-Cys-GCA-4	0.00545082	0.00512648	0.00878412	0.00786824	0.00968379	0.00842993	0.00846989	0.00793418
Homo_sapiens_tRNA-Glu-TTC-3	1653.44	-3.20603	2.05931e-09	-4.52706	4.78718e-17	-1.45588	0.00908998																				Homo_sapiens_tRNA-Asp-GTC-8	0	0	0	0	0	0	0	0		Homo_sapiens_tRNA-Cys-GCA-5	0.000664913	0.000682626	0.000269916	0.000258632	0.000161305	0.000140809	0.000393763	0.000382165
Homo_sapiens_tRNA-Arg-ACG-2	35561.6	0.542175	4.17018e-09	1.06209	1.47548e-31	0.408517	1.29997e-05																				Homo_sapiens_tRNA-Asp-GTC-9	0	0	0	0	2	0	1	1		Homo_sapiens_tRNA-Cys-GCA-6	0.000401368	0.000418812	4.53243e-05	4.61255e-05	6.8055e-05	9.96288e-05	0.00102846	0.000929282
Homo_sapiens_tRNA-Ser-CGA-3	340.164	-2.64529	1.05269e-08	-3.17847	2.67401e-11	-2.17259	2.5145e-06																				Homo_sapiens_tRNA-Cys-ACA-1	0	0	0	0	0	0	0	0		Homo_sapiens_tRNA-Cys-GCA-7	0	0	0	0	0	0	2.56858e-07	0
Homo_sapiens_tRNA-Ile-TAT-1	6849.6	1.02413	7.04204e-08	1.99195	1.22392e-26	0.993455	1.95334e-07																				Homo_sapiens_tRNA-Cys-GCA-1	93	213	13	6	41	11	248	264		Homo_sapiens_tRNA-Cys-GCA-8	0.00112625	0.00113261	0.000316594	0.000292677	0.000289016	0.000253721	0.000668858	0.000643705
Homo_sapiens_tRNA-Thr-TGT-1	2481.48	-1.05106	2.30628e-07	-2.12088	7.60478e-25	0.216046	0.381927																				Homo_sapiens_tRNA-Cys-GCA-10	97	201	8	2	4	2	58	53		Homo_sapiens_tRNA-Cys-GCA-9	0.00184797	0.00175982	0.000157282	0.000123001	0.00010773	0.000178004	0.00321766	0.0029883
Homo_sapiens_tRNA-Glu-CTC-1	116642	0.442026	2.8604e-07	0.879643	1.83526e-25	0.0950062	0.364571																				Homo_sapiens_tRNA-Cys-GCA-11	5185	9359	6777	3848	7252	1460	9438	10367		Homo_sapiens_tRNA-Gln-CTG-1	0.0185118	0.0200894	0.0301677	0.0291118	0.0294849	0.0285895	0.0281945	0.0299637
Homo_sapiens_tRNA-Leu-TAA-3	2255.43	0.858674	3.47811e-07	0.175598	0.34096	0.322335	0.0777108																				Homo_sapiens_tRNA-Cys-GCA-12	48	91	11	3	5	1	23	27		Homo_sapiens_tRNA-Gln-CTG-10	0	0	0	0	0	0	0	0
Homo_sapiens_tRNA-Ala-TGC-2	2702.91	-0.581612	6.20336e-07	-1.52576	1.07597e-36	-0.49072	2.64017e-05																				Homo_sapiens_tRNA-Cys-GCA-13	3078	5446	65	27	36	18	122	116		Homo_sapiens_tRNA-Gln-CTG-11	0	0	0	0	2.89596e-07	0	0	2.20522e-07
Homo_sapiens_tRNA-Tyr-GTA-1	28545.3	0.702442	8.84275e-07	1.24504	5.61573e-19	0.468281	0.00141673																				Homo_sapiens_tRNA-Cys-GCA-14	1111	2002	277	170	191	40	378	428		Homo_sapiens_tRNA-Gln-CTG-12	0	0	0	0	0	0	0	0
Homo_sapiens_tRNA-Ala-AGC-15	981.006	-1.0223	1.15674e-06	-1.03129	1.24072e-06	-0.698328	0.00102688																				Homo_sapiens_tRNA-Cys-GCA-15	14	38	4	4	3	0	47	50		Homo_sapiens_tRNA-Gln-CTG-13	0	0	0	0	0	0	0	0
Homo_sapiens_tRNA-Thr-AGT-2	13613.3	0.455428	1.37305e-06	0.568742	1.01143e-09	0.297219	0.00216657																				Homo_sapiens_tRNA-Cys-GCA-16	3	15	2	0	1	0	6	4		Homo_sapiens_tRNA-Gln-CTG-16	0	0	0	0	0	0	0	0
Homo_sapiens_tRNA-Pro-TGG-1	1184.93	-1.34333	1.8451e-06	-1.72534	9.69068e-10	-0.616953	0.0386607																				Homo_sapiens_tRNA-Cys-GCA-17	2	2	3	1	5	0	7	1		Homo_sapiens_tRNA-Gln-CTG-17	0	0	0	0	0	0	0	0
Homo_sapiens_tRNA-Ala-AGC-19	48.4418	-5.23739	2.1165e-06	-6.12214	6.15496e-06	-4.24758	2.64114e-05																				Homo_sapiens_tRNA-Cys-GCA-18	22	36	3	1	2	1	66	60		Homo_sapiens_tRNA-Gln-CTG-2	0.00465755	0.00498534	0.00316222	0.00199603	0.000609599	0.000741239	0.00350277	0.00349131
Homo_sapiens_tRNA-Ala-AGC-1	4461.76	-0.768525	2.345e-06	-3.0541	4.75195e-74	-0.327719	0.0603363																				Homo_sapiens_tRNA-Cys-GCA-19	10	20	1	1	1	0	41	43		Homo_sapiens_tRNA-Gln-CTG-3	0.00355129	0.00385503	0.000181635	0.000138926	8.51411e-05	0.000171362	0.00149568	0.00143626
Homo_sapiens_tRNA-Cys-GCA-1	73.4135	-3.11528	2.58574e-06	-0.903791	0.15509	0.580975	0.406744																				Homo_sapiens_tRNA-Cys-GCA-2	12094	22288	27845	16221	34963	6886	36825	43601		Homo_sapiens_tRNA-Gln-CTG-4	0.00123251	0.00137766	0.000240828	0.000273458	0.000155802	0.000196601	0.000494451	0.000532341
Homo_sapiens_tRNA-Arg-CCT-1	7914.75	0.64231	3.11317e-06	0.531602	0.000108738	0.652618	2.38953e-06																				Homo_sapiens_tRNA-Cys-GCA-20	3	2	0	0	0	0	1	0		Homo_sapiens_tRNA-Gln-CTG-5	7.99579e-05	8.89002e-05	1.38679e-05	2.74556e-06	1.73757e-06	1.32838e-06	1.54115e-05	1.36724e-05
Homo_sapiens_tRNA-Asn-GTT-9	45.9764	-4.01601	4.54693e-06	-5.96119	4.3405e-06	-0.877755	0.339289																				Homo_sapiens_tRNA-Cys-GCA-21	1	0	0	1	3	0	2	4		Homo_sapiens_tRNA-Gln-CTG-6	0.000246712	0.000233507	5.44568e-05	4.33799e-05	1.59278e-05	2.65677e-05	8.50199e-05	6.57157e-05
Homo_sapiens_tRNA-Leu-CAA-2	1582.79	-1.8458	3.23825e-05	-2.49364	1.2498e-08	-0.569828	0.26711																				Homo_sapiens_tRNA-Cys-GCA-22	0	0	0	0	0	0	0	0		Homo_sapiens_tRNA-Gln-CTG-7	5.26039e-07	2.88637e-07	6.76482e-07	5.49113e-07	2.89596e-07	0	7.70574e-07	8.8209e-07
Homo_sapiens_tRNA-Arg-CCG-1	22013.5	0.448815	5.00797e-05	0.870568	5.60015e-16	0.404205	0.000295139																				Homo_sapiens_tRNA-Cys-GCA-23	0	0	0	0	0	0	0	0		Homo_sapiens_tRNA-Gln-CTG-8	0	0	0	0	0	0	0	0
Homo_sapiens_tRNA-Cys-GCA-10	33.6766	-4.08312	7.61075e-05	-3.87239	0.000402489	-1.59729	0.106263																				Homo_sapiens_tRNA-Cys-GCA-24	1	1	1	0	1	0	6	2		Homo_sapiens_tRNA-Gln-CTG-9	5.26039e-07	0	1.01472e-06	1.09823e-06	2.89596e-07	0	1.28429e-06	6.61567e-07
Homo_sapiens_tRNA-Gln-CTG-6	198.015	-1.5769	0.000102987	-2.40297	1.74316e-08	-1.23051	0.002309																				Homo_sapiens_tRNA-Cys-GCA-3	9	19	0	0	7	0	27	25		Homo_sapiens_tRNA-Gln-TTG-1	0.00443924	0.00476741	0.00765778	0.0073658	0.00799139	0.00722907	0.00640064	0.00660421
Homo_sapiens_tRNA-Val-CAC-4	69.8975	-2.13216	0.000654018	-1.48312	0.0194698	-0.463722	0.548017																				Homo_sapiens_tRNA-Cys-GCA-4	10362	17761	25970	14329	33439	6346	32975	35979		Homo_sapiens_tRNA-Gln-TTG-10	0	0	0	0	0	0	0	0
Homo_sapiens_tRNA-Lys-TTT-1	573.255	-0.874586	0.000762057	-1.05838	4.87096e-05	-0.224123	0.485806																				Homo_sapiens_tRNA-Cys-GCA-5	1264	2365	798	471	557	106	1533	1733		Homo_sapiens_tRNA-Gln-TTG-2	0.000766439	0.000862447	0.000140708	0.000129042	0.000125684	0.000126197	0.000442052	0.000432003
Homo_sapiens_tRNA-Asn-GTT-3	15644.8	0.287327	0.00139658	0.881464	8.798e-25	0.47732	4.59763e-08																				Homo_sapiens_tRNA-Cys-GCA-6	763	1451	134	84	235	75	4004	4214		Homo_sapiens_tRNA-Gln-TTG-3	0.00644503	0.00701503	0.00369833	0.00389431	0.0028586	0.00299816	0.00525531	0.00534546
Homo_sapiens_tRNA-Cys-GCA-11	5952.13	0.415341	0.00234822	0.761372	5.52872e-09	0.237945	0.0978364																				Homo_sapiens_tRNA-Cys-GCA-7	0	0	0	0	0	0	1	0		Homo_sapiens_tRNA-Gln-TTG-4	6.31247e-06	5.19546e-06	2.36769e-06	1.09823e-06	3.18555e-06	5.31354e-06	3.33915e-06	3.74888e-06
Homo_sapiens_tRNA-Leu-TAG-1	6984.44	0.255137	0.00351556	-0.330953	0.000115757	0.00514363	0.980581																				Homo_sapiens_tRNA-Cys-GCA-8	2141	3924	936	533	998	191	2604	2919		Homo_sapiens_tRNA-Gln-TTG-5	0	0	0	0	0	0	0	0
Homo_sapiens_tRNA-Lys-CTT-2	38705	0.229157	0.00377346	0.0323441	0.700776	0.00779002	0.954847																				Homo_sapiens_tRNA-Cys-GCA-9	3513	6097	465	224	372	134	12527	13551		Homo_sapiens_tRNA-Gln-TTG-6	0	0	0	0	0	0	0	0
Homo_sapiens_tRNA-Cys-GCA-5	834.352	-0.633582	0.0038814	-0.9466	1.23689e-05	-0.353891	0.124109																				Homo_sapiens_tRNA-Gln-CTG-1	35191	69601	89190	53016	101814	21522	109767	135876		Homo_sapiens_tRNA-Glu-CTC-1	0.0540689	0.0510651	0.0414619	0.0452288	0.0410102	0.044651	0.0415712	0.0409923
Homo_sapiens_tRNA-Gln-CTG-5	51.0706	-2.62587	0.0110161	-4.49988	7.87312e-05	-2.09673	0.0404649																				Homo_sapiens_tRNA-Gln-CTG-10	0	0	0	0	0	0	0	0		Homo_sapiens_tRNA-Glu-CTC-16	0	0	0	0	0	0	0	0
Homo_sapiens_tRNA-Tyr-GTA-7	138.863	-1.11037	0.0117724	-0.870368	0.0483682	-1.74448	3.02032e-05																				Homo_sapiens_tRNA-Gln-CTG-11	0	0	0	0	1	0	0	1		Homo_sapiens_tRNA-Glu-CTC-2	5.73382e-05	6.7541e-05	5.81775e-05	5.65586e-05	4.02538e-05	6.24341e-05	4.21247e-05	4.47661e-05
Homo_sapiens_tRNA-Val-AAC-3	1422.61	0.386884	0.0181662	-1.12103	3.90251e-12	-0.193534	0.282297																				Homo_sapiens_tRNA-Gln-CTG-12	0	0	0	0	0	0	0	0		Homo_sapiens_tRNA-Glu-CTC-3	5.26039e-07	2.88637e-07	3.38241e-07	0	0	0	2.56858e-07	0
Homo_sapiens_tRNA-Asn-GTT-4	2056.57	-0.381616	0.0194119	0.536439	0.000467546	0.277558	0.0920009																				Homo_sapiens_tRNA-Gln-CTG-13	0	0	0	0	0	0	0	0		Homo_sapiens_tRNA-Glu-CTC-5	0	0	0	0	0	0	2.56858e-07	0
Homo_sapiens_tRNA-Ser-AGA-3	106.802	-1.0803	0.0249797	-0.243166	0.624467	-0.960891	0.0397613																				Homo_sapiens_tRNA-Gln-CTG-16	0	0	0	0	0	0	0	0		Homo_sapiens_tRNA-Glu-CTC-7	0	5.77274e-07	0	1.09823e-06	0	0	2.56858e-07	4.41045e-07
Homo_sapiens_tRNA-Thr-CGT-3	2437.65	0.410247	0.0338224	-0.155978	0.427908	0.44314	0.0181315																				Homo_sapiens_tRNA-Gln-CTG-17	0	0	0	0	0	0	0	0		Homo_sapiens_tRNA-Glu-TTC-1	0.00535087	0.00525752	0.00993854	0.0104738	0.0174224	0.0175745	0.00843367	0.00802349
Homo_sapiens_tRNA-Cys-GCA-12	17.4292	-2.52667	0.0421065	-2.98026	0.0207331	-1.67599	0.166863																				Homo_sapiens_tRNA-Gln-CTG-2	8854	17272	9349	3635	2105	558	13637	15832		Homo_sapiens_tRNA-Glu-TTC-10/8/tRX2	0	0	6.76482e-07	0	1.73757e-06	1.32838e-06	5.13716e-07	6.61567e-07
Homo_sapiens_tRNA-Cys-GCA-18	14.6835	-3.05506	0.0472435	-2.56908	0.096057	0.901389	0.579305																				Homo_sapiens_tRNA-Gln-CTG-3	6751	13356	537	253	294	129	5823	6513		Homo_sapiens_tRNA-Glu-TTC-11	0	0	0	0	0	0	0	0
Homo_sapiens_tRNA-Thr-AGT-5	2840.79	0.207929	0.0539167	-0.455225	8.41735e-06	-0.126644	0.26711																				Homo_sapiens_tRNA-Gln-CTG-4	2343	4773	712	498	538	148	1925	2414		Homo_sapiens_tRNA-Glu-TTC-12	0	0	3.38241e-07	0	0	0	0	4.41045e-07
Homo_sapiens_tRX-Lys-CTT-3	40.9971	1.51366	0.0572981	1.80434	0.0163852	0.632192	0.501272																				Homo_sapiens_tRNA-Gln-CTG-5	152	308	41	5	6	1	60	62		Homo_sapiens_tRNA-Glu-TTC-14	0.000456602	0.00042776	5.81775e-05	4.33799e-05	5.18376e-05	5.44638e-05	0.000117641	0.000112025
Homo_sapiens_tRNA-Ala-AGC-12	755.113	-1.36428	0.0591468	-2.44611	0.000218258	-4.7714	5.81393e-13																				Homo_sapiens_tRNA-Gln-CTG-6	469	809	161	79	55	20	331	298		Homo_sapiens_tRNA-Glu-TTC-2	0.00873225	0.00865737	0.0172709	0.0166464	0.0151189	0.0155873	0.0125752	0.0123508
Homo_sapiens_tRNA-Leu-TAA-4	14.334	-2.76364	0.0591468	-4.07783	0.0123531	-2.37663	0.089249																				Homo_sapiens_tRNA-Gln-CTG-7	1	1	2	1	1	0	3	4		Homo_sapiens_tRNA-Glu-TTC-3	0.00260284	0.00256771	0.000248945	9.49965e-05	2.31676e-05	8.36882e-05	0.000734613	0.000652526
Homo_sapiens_tRNA-Ile-GAT-1	8.39004	-5.70121	0.0603173	-3.10515	0.25507	-5.23804	0.0557386																				Homo_sapiens_tRNA-Gln-CTG-8	0	0	0	0	0	0	0	0		Homo_sapiens_tRNA-Glu-TTC-4	0.00989006	0.00986532	0.0017044	0.00134917	0.00065159	0.00086345	0.00370338	0.00341986
Homo_sapiens_tRNA-Thr-AGT-6	1940.39	-0.26456	0.060362	-0.355927	0.00797881	0.255122	0.0615424																				Homo_sapiens_tRNA-Gln-CTG-9	1	0	3	2	1	0	5	3		Homo_sapiens_tRNA-Glu-TTC-5	0	0	0	0	0	0	0	0
Homo_sapiens_tRNA-Asn-GTT-1	4142.19	-0.357434	0.0628533	-1.5251	5.68806e-18	0.800282	5.66491e-06																				Homo_sapiens_tRNA-Gln-TTG-1	8439	16517	22640	13414	27595	5442	24919	29948		Homo_sapiens_tRNA-Glu-TTC-6	0	0	0	0	0	0	0	0
Homo_sapiens_tRNA-Cys-GCA-3	6.75594	-5.29486	0.0840463	-0.886609	0.743448	0.723431	0.867991																				Homo_sapiens_tRNA-Gln-TTG-10	0	0	0	0	0	0	0	0		Homo_sapiens_tRNA-Glu-TTC-7	0	2.88637e-07	0	0	5.79191e-07	0	1.02743e-06	2.20522e-07
Homo_sapiens_tRNA-Asn-GTT-8	6.11677	-4.49262	0.0927367	-3.62038	0.135848	-0.2693	0.942734																				Homo_sapiens_tRNA-Gln-TTG-2	1457	2988	416	235	434	95	1721	1959		Homo_sapiens_tRNA-Glu-TTC-9	0	0	0	0	0	0	0	0
Homo_sapiens_tRNA-Thr-TGT-2	4231.9	-0.339029	0.145979	0.890214	9.16109e-06	0.315475	0.162684																				Homo_sapiens_tRNA-Gln-TTG-3	12252	24304	10934	7092	9871	2257	20460	24240		Homo_sapiens_tRNA-Gly-CCC-1	0.00374382	0.00379384	0.000347035	0.000258083	3.61995e-05	0.000127525	0.000956795	0.000889146
Homo_sapiens_tRNA-Asn-GTT-27	6.02968	-4.34552	0.169089	-4.72477	0.097772	0.0827222	0.988723																				Homo_sapiens_tRNA-Gln-TTG-4	12	18	7	2	11	4	13	17		Homo_sapiens_tRNA-Gly-CCC-2	0.00870647	0.00910678	0.0205238	0.0227465	0.0315471	0.0325507	0.0194755	0.0219936
Homo_sapiens_tRNA-Cys-GCA-19	8.51559	-2.9615	0.1752	-3.1566	0.132197	1.29901	0.529594																				Homo_sapiens_tRNA-Gln-TTG-5	0	0	0	0	0	0	0	0		Homo_sapiens_tRNA-Gly-CCC-3	5.26039e-07	0	0	0	0	0	0	0
Homo_sapiens_tRNA-Asp-GTC-3	1824.92	0.210037	0.196711	0.126245	0.406402	-0.413695	0.00348826																				Homo_sapiens_tRNA-Gln-TTG-6	0	0	0	0	0	0	0	0		Homo_sapiens_tRNA-Gly-CCC-4	3.68227e-06	4.61819e-06	0	5.49113e-07	0	0	5.13716e-07	8.8209e-07
Homo_sapiens_tRNA-iMet-CAT-3	17.4373	1.66545	0.205889	1.67763	0.158728	1.34321	0.301149																				Homo_sapiens_tRNA-Glu-CTC-1	102785	176918	122581	82367	141612	33613	161845	185887		Homo_sapiens_tRNA-Gly-CCC-5	1.05208e-06	8.65911e-07	0	0	0	0	2.56858e-07	4.41045e-07
Homo_sapiens_tRNA-Glu-CTC-2	139.236	0.59046	0.250853	0.847412	0.0560982	-0.0836961	0.922245																				Homo_sapiens_tRNA-Glu-CTC-16	0	0	0	0	0	0	0	0		Homo_sapiens_tRNA-Gly-CCC-6	0	0	0	0	0	0	0	0
Homo_sapiens_tRNA-Lys-TTT-5	34.2745	1.05673	0.250908	1.3154	0.102353	0.377893	0.73906																				Homo_sapiens_tRNA-Glu-CTC-2	109	234	172	103	139	47	164	203		Homo_sapiens_tRNA-Gly-CCC-7	0	0	0	0	0	0	0	0
Homo_sapiens_tRNA-Cys-GCA-15	12.1714	-1.67383	0.379086	-2.68057	0.126874	0.767819	0.701487																				Homo_sapiens_tRNA-Glu-CTC-3	1	1	1	0	0	0	1	0		Homo_sapiens_tRNA-Gly-CCC-8	0	0	0	0	0	0	0	0
Homo_sapiens_tRNA-Arg-CCT-3	4551.47	0.113461	0.383718	-0.241853	0.0180663	-0.558979	1.23474e-08																				Homo_sapiens_tRNA-Glu-CTC-5	0	0	0	0	0	0	1	0		Homo_sapiens_tRNA-Gly-GCC-1	0.0449432	0.0446556	0.0116321	0.0096869	0.00408793	0.00490174	0.00969972	0.00981237
Homo_sapiens_tRNA-Val-AAC-5	98.0782	0.612054	0.399093	1.07935	0.0560982	0.30515	0.701487																				Homo_sapiens_tRNA-Glu-CTC-7	0	2	0	2	0	0	1	2		Homo_sapiens_tRNA-Gly-GCC-2	0.0144061	0.0143735	0.027407	0.0277566	0.0397432	0.0382296	0.0282952	0.0309523
Homo_sapiens_tRNA-Arg-TCT-5	4.66916	-2.0092	0.431674	-0.540414	0.782265	-0.357125	0.91774																				Homo_sapiens_tRNA-Glu-TTC-1	10172	18215	29383	19074	60161	13230	32834	36384		Homo_sapiens_tRNA-Gly-GCC-3	0	8.65911e-07	1.01472e-06	5.49113e-07	3.18555e-06	1.32838e-06	1.54115e-06	1.76418e-06
Homo_sapiens_tRNA-Ala-AGC-3	6361.18	-0.118539	0.448784	0.578384	2.36653e-07	0.654303	5.30224e-09																				Homo_sapiens_tRNA-Glu-TTC-10/8/tRX2	0	0	2	0	6	1	2	3		Homo_sapiens_tRNA-Gly-GCC-4	5.26039e-07	0	3.38241e-07	5.49113e-07	0	0	0	0
Homo_sapiens_tRNA-Gln-TTG-3	11300	-0.108275	0.482939	-0.0229716	0.84112	0.0979069	0.482748																				Homo_sapiens_tRNA-Glu-TTC-11	0	0	0	0	0	0	0	0		Homo_sapiens_tRNA-Gly-GCC-5	0	0	0	0	0	0	2.56858e-07	0
Homo_sapiens_tRNA-Gln-CTG-2	6454.57	-0.193122	0.49358	-1.66897	1.10646e-17	-0.020789	0.954847																				Homo_sapiens_tRNA-Glu-TTC-12	0	0	1	0	0	0	0	2		Homo_sapiens_tRNA-Gly-GCC-6	0	0	0	0	0	0	0	0
Homo_sapiens_tRNA-Thr-TGT-6	16.6054	1.00432	0.505654	1.20892	0.293384	0.460245	0.779197																				Homo_sapiens_tRNA-Glu-TTC-14	868	1482	172	79	179	41	458	508		Homo_sapiens_tRNA-Gly-TCC-1/2/3	0.0231305	0.0229691	0.0289501	0.0254926	0.0273213	0.02576	0.0275185	0.0283063
Homo_sapiens_tRNA-Asn-GTT-6	2.98143	-2.23666	0.52155	-2.45772	0.359334	-0.382674	0.922245																				Homo_sapiens_tRNA-Glu-TTC-2	16600	29994	51061	30315	52207	11734	48958	56007		Homo_sapiens_tRNA-Gly-TCC-4	2.10416e-06	5.4841e-06	3.04417e-06	1.09823e-06	1.15838e-06	1.32838e-06	2.56858e-06	2.42575e-06
Homo_sapiens_tRNA-Thr-TGT-3	2810.42	0.151485	0.532115	-0.11325	0.527019	0.33602	0.0557386																				Homo_sapiens_tRNA-Glu-TTC-3	4948	8896	736	173	80	63	2860	2959		Homo_sapiens_tRNA-Gly-TCC-5	0	0	3.38241e-07	1.09823e-06	2.89596e-07	0	0	4.41045e-07
Homo_sapiens_tRNA-Gly-CCC-4	2.34844	-3.32286	0.533005	-4.01283	0.3099	-2.12555	0.665473																				Homo_sapiens_tRNA-Glu-TTC-4	18801	34179	5039	2457	2250	650	14418	15508		Homo_sapiens_tRNA-Gly-TCC-6	5.26039e-07	5.77274e-07	6.76482e-07	0	0	0	0	4.41045e-07
Homo_sapiens_tRNA-Gln-CTG-9	1.54658	2.92568	0.589884	1.41803	0.722321	2.52542	0.591826																				Homo_sapiens_tRNA-Glu-TTC-5	0	0	0	0	0	0	0	0		Homo_sapiens_tRNA-His-GTG-1	0.0214203	0.0228788	0.0242198	0.0222319	0.0253416	0.0228867	0.0275328	0.0282752
Homo_sapiens_tRNA-Gly-TCC-5	0.78137	4.05137	0.615633	3.08393	NA	2.09108	0.791204																				Homo_sapiens_tRNA-Glu-TTC-6	0	0	0	0	0	0	0	0		Homo_sapiens_tRNA-His-GTG-2	1.57812e-06	2.02046e-06	2.70593e-06	1.64734e-06	3.76474e-06	1.32838e-06	3.33915e-06	1.76418e-06
Homo_sapiens_tRNA-Lys-CTT-11	0.790114	4.05137	0.615633	3.08393	NA	2.1771	0.784024																				Homo_sapiens_tRNA-Glu-TTC-7	0	1	0	0	2	0	4	1		Homo_sapiens_tRNA-Ile-AAT-1	0.00172856	0.00172143	3.99124e-05	4.22817e-05	2.5774e-05	5.71205e-05	5.62519e-05	4.56481e-05
Homo_sapiens_tRNA-Arg-CCT-6	0.593143	3.94105	0.629079	0	NA	2.17709	NA																				Homo_sapiens_tRNA-Glu-TTC-9	0	0	0	0	0	0	0	0		Homo_sapiens_tRNA-Ile-AAT-10	5.26039e-07	8.65911e-07	6.76482e-07	0	2.89596e-07	0	0	0
Homo_sapiens_tRNA-Cys-GCA-16	2.32081	-2.36327	0.629079	-2.28595	0.490147	-0.864197	0.867991																				Homo_sapiens_tRNA-Gly-CCC-1	7117	13144	1026	470	125	96	3725	4032		Homo_sapiens_tRNA-Ile-AAT-11	0	0	0	0	0	0	0	0
Homo_sapiens_tRX-Trp-CCA-1	0.748698	3.66543	0.677685	3.08393	NA	2.79081	0.702016																				Homo_sapiens_tRNA-Gly-CCC-2	16551	31551	60678	41424	108935	24504	75822	99734		Homo_sapiens_tRNA-Ile-AAT-12	0.00185324	0.0017451	0.00021918	0.000302012	7.7322e-05	0.000115569	0.000312339	0.00026154
Homo_sapiens_tRNA-Gln-TTG-4	9.6254	-0.988144	0.684806	0.68631	0.639548	-0.249434	0.922245																				Homo_sapiens_tRNA-Gly-CCC-3	1	0	0	0	0	0	0	0		Homo_sapiens_tRNA-Ile-AAT-2	0.00259916	0.00244533	0.00156031	0.0014859	0.00149431	0.00145325	0.00144662	0.00136547
Homo_sapiens_tRNA-Asn-GTT-11	1.48659	-2.87528	0.691287	-3.23791	0.466877	-1.56721	0.794816																				Homo_sapiens_tRNA-Gly-CCC-4	7	16	0	1	0	0	2	4		Homo_sapiens_tRNA-Ile-AAT-3	0.00125776	0.00117908	0.000397772	0.000419522	0.000383714	0.000482204	0.000597708	0.00056542
Homo_sapiens_tRNA-Asn-GTT-24	3.61054	1.61949	0.724667	1.39098	0.615778	1.37937	0.701487																				Homo_sapiens_tRNA-Gly-CCC-5	2	3	0	0	0	0	1	2		Homo_sapiens_tRNA-Ile-AAT-4	0.00149921	0.00144723	0.00245665	0.0026308	0.00162463	0.00153694	0.00256884	0.00238649
Homo_sapiens_tRNA-Leu-TAA-5	0.373566	3.34828	0.724667	0	NA	1.14817	NA																				Homo_sapiens_tRNA-Gly-CCC-6	0	0	0	0	0	0	0	0		Homo_sapiens_tRNA-Ile-AAT-6	0.00185429	0.00171133	0.000391007	0.00035308	0.00015754	0.000189959	0.000766978	0.000690235
Homo_sapiens_tRNA-Cys-GCA-20	0.524345	-3.03228	0.773431	-2.04962	NA	-2.65377	NA																				Homo_sapiens_tRNA-Gly-CCC-7	0	0	0	0	0	0	0	0		Homo_sapiens_tRNA-Ile-AAT-7/5	0.0171326	0.0163995	0.0217394	0.0224362	0.0211489	0.020392	0.0199381	0.0190895
Homo_sapiens_tRNA-Arg-TCT-2	4881.03	-0.0681308	0.777016	-0.847919	2.50388e-13	0.193097	0.124641																				Homo_sapiens_tRNA-Gly-CCC-8	0	0	0	0	0	0	0	0		Homo_sapiens_tRNA-Ile-AAT-8	0.00166334	0.00159761	0.000451214	0.000409638	0.000189106	0.000252393	0.000935733	0.000883192
Homo_sapiens_tRNA-Asn-GTT-10	0.827374	-2.93273	0.777016	-1.95007	NA	-0.0335349	1																				Homo_sapiens_tRNA-Gly-GCC-1	85437	154712	34390	17641	14116	3690	37763	44496		Homo_sapiens_tRNA-Ile-AAT-9	0	0	0	0	0	0	0	0
Homo_sapiens_tRNA-Gly-GCC-3	3.88963	1.44763	0.777016	3.52471	0.15432	2.24278	0.45069																				Homo_sapiens_tRNA-Gly-GCC-2	27386	49798	81028	50548	137237	28779	110159	140359		Homo_sapiens_tRNA-Ile-GAT-1	1.84114e-05	1.64523e-05	3.38241e-07	0	1.44798e-06	0	0	6.61567e-07
Homo_sapiens_tRNA-Leu-AAG-4	54.6796	0.378523	0.777016	1.12176	0.0889858	0.133291	0.91774																				Homo_sapiens_tRNA-Gly-GCC-3	0	3	3	1	11	1	6	8		Homo_sapiens_tRNA-Ile-TAT-1	0.00179379	0.00181668	0.00187419	0.00257369	0.00318584	0.00315093	0.00265386	0.00263392
Homo_sapiens_tRNA-His-GTG-2	6.23164	0.984981	0.779255	1.8087	0.32567	0.928119	0.702016																				Homo_sapiens_tRNA-Gly-GCC-4	1	0	1	1	0	0	0	0		Homo_sapiens_tRNA-Ile-TAT-2	0.00408627	0.00419995	0.00655444	0.00582664	0.00853612	0.00855347	0.0058055	0.00585553
Homo_sapiens_tRNA-Gly-CCC-5	0.604346	-2.87582	0.780269	-1.89316	NA	-1.00587	NA																				Homo_sapiens_tRNA-Gly-GCC-5	0	0	0	0	0	0	1	0		Homo_sapiens_tRNA-Ile-TAT-3	0.0022667	0.00238876	3.28094e-05	2.58083e-05	2.02717e-05	5.57922e-05	0.000279204	0.00023221
Homo_sapiens_tRNA-Ala-AGC-20	0.355805	-2.70202	0.804869	-1.71936	NA	-3.83302	NA																				Homo_sapiens_tRNA-Gly-GCC-6	0	0	0	0	0	0	0	0		Homo_sapiens_tRNA-Leu-AAG-1	0.00806523	0.00792164	0.000301711	0.000252043	0.000103096	0.000293573	0.00168807	0.00156659
Homo_sapiens_tRNA-Asn-GTT-7	1.9315	1.57202	0.804869	2.03717	0.52547	0.0152227	1																				Homo_sapiens_tRNA-Gly-TCC-1/2/3	43971	79578	85590	46425	94343	19392	107135	128360		Homo_sapiens_tRNA-Leu-AAG-2	0.0150447	0.0146541	0.0178896	0.0191893	0.0195416	0.0201941	0.0190445	0.0196949
Homo_sapiens_tRNA-Val-CAC-6	8.63805	0.773898	0.804869	0.511662	0.748891	0.539048	0.807643																				Homo_sapiens_tRNA-Gly-TCC-4	4	19	9	2	4	1	10	11		Homo_sapiens_tRNA-Leu-AAG-3	0.00114992	0.0010948	0.000252328	0.000213056	7.96388e-05	0.00012354	0.000449758	0.000394294
Homo_sapiens_tRNA-Ala-AGC-11	6337.89	-0.0574195	0.809877	-0.115316	0.326838	0.0192838	0.922245																				Homo_sapiens_tRNA-Gly-TCC-5	0	0	1	2	1	0	0	2		Homo_sapiens_tRNA-Leu-AAG-4	2.47238e-05	2.2225e-05	1.89415e-05	1.81207e-05	2.40364e-05	1.99258e-05	1.74663e-05	2.02881e-05
Homo_sapiens_tRNA-Val-CAC-9	0.195486	2.59761	0.827631	0	NA	0	NA																				Homo_sapiens_tRNA-Gly-TCC-6	1	2	2	0	0	0	0	2		Homo_sapiens_tRNA-Leu-AAG-5	0	2.88637e-07	3.38241e-07	0	2.89596e-07	0	7.70574e-07	4.41045e-07
Homo_sapiens_tRNA-Trp-CCA-1	3004.89	0.0638946	0.85302	-0.310654	0.0255702	0.609815	4.93521e-06																				Homo_sapiens_tRNA-His-GTG-1	40720	79265	71605	40487	87507	17229	107191	128219		Homo_sapiens_tRNA-Leu-AAG-6	0	2.88637e-07	0	0	0	1.32838e-06	2.56858e-07	0
Homo_sapiens_tRNA-Asp-GTC-4	24.4665	0.437104	0.858759	0.698938	0.500284	0.265409	0.878531																				Homo_sapiens_tRNA-His-GTG-2	3	7	8	3	13	1	13	8		Homo_sapiens_tRNA-Leu-AAG-7	0	0	0	0	0	0	0	0
Homo_sapiens_tRNA-Lys-TTT-9	2.07444	-1.28916	0.873125	-3.25882	0.326838	-0.767093	0.878531																				Homo_sapiens_tRNA-Ile-AAT-1	3286	5964	118	77	89	43	219	207		Homo_sapiens_tRNA-Leu-AAG-8	5.26039e-07	2.88637e-07	0	5.49113e-07	0	0	2.56858e-07	4.41045e-07
Homo_sapiens_tRNA-Gln-CTG-7	1.21711	1.34009	0.88061	0.619531	NA	1.49708	0.73906																				Homo_sapiens_tRNA-Ile-AAT-10	1	3	2	0	1	0	0	0		Homo_sapiens_tRNA-Leu-CAA-1	0.00337401	0.0033378	0.00447493	0.00456642	0.00371175	0.00433452	0.00341852	0.00333209
Homo_sapiens_tRNA-Glu-TTC-12	0.242039	2.20362	0.88061	0	NA	2.09105	NA																				Homo_sapiens_tRNA-Ile-AAT-11	0	0	0	0	0	0	0	0		Homo_sapiens_tRNA-Leu-CAA-2	0.00177275	0.00175203	0.000430581	0.000171323	9.06434e-05	0.000196601	0.000880766	0.000865771
Homo_sapiens_tRNA-Thr-TGT-4	0.451407	2.20362	0.88061	0	NA	3.48138	NA																				Homo_sapiens_tRNA-Ile-AAT-12	3523	6046	648	550	267	87	1216	1186		Homo_sapiens_tRNA-Leu-CAA-3	0.00173593	0.00168246	0.000144091	9.17019e-05	1.88237e-05	7.57179e-05	0.000302835	0.000256247
Homo_sapiens_tRNA-Leu-CAA-6	1.11658	-2.08365	0.883097	1.90191	NA	-3.21462	0.661219																				Homo_sapiens_tRNA-Ile-AAT-2	4941	8472	4613	2706	5160	1094	5632	6192		Homo_sapiens_tRNA-Leu-CAA-4	0.0019595	0.00190269	0.00312366	0.00317003	0.00337495	0.0039732	0.00243527	0.00247911
Homo_sapiens_tRNA-Val-CAC-2	5513.91	0.0517466	0.883097	-0.396182	0.00148931	0.41382	0.000958498																				Homo_sapiens_tRNA-Ile-AAT-3	2391	4085	1176	764	1325	363	2327	2564		Homo_sapiens_tRNA-Leu-CAA-5	0	0	0	0	0	0	0	0
Homo_sapiens_tRNA-Val-CAC-8	0.661141	2.05629	0.883097	0.0899728	NA	0.335273	NA																				Homo_sapiens_tRNA-Ile-AAT-4	2850	5014	7263	4791	5610	1157	10001	10822		Homo_sapiens_tRNA-Leu-CAA-6	5.26039e-07	5.77274e-07	0	0	5.79191e-07	1.32838e-06	0	0
Homo_sapiens_tRX-Val-AAC-1	7.12212	0.72916	0.917808	1.36806	0.521828	0.414641	0.91774																				Homo_sapiens_tRNA-Ile-AAT-6	3525	5929	1156	643	544	143	2986	3130		Homo_sapiens_tRNA-Leu-CAG-1	0.0139811	0.0139218	0.0154143	0.0144856	0.0107837	0.0127844	0.0158248	0.015796
Homo_sapiens_tRNA-Lys-CTT-3	16.8222	0.39864	0.923379	0.0549177	0.961001	-0.112105	0.954847																				Homo_sapiens_tRNA-Ile-AAT-7/5	32569	56817	64272	40859	73029	15351	77623	86565		Homo_sapiens_tRNA-Leu-CAG-2	0.00677328	0.00670648	0.0109296	0.0117027	0.0104521	0.0113829	0.00806559	0.0080129
Homo_sapiens_tRX-Cys-GCA-3	1.69856	1.32181	0.923379	3.40114	0.370865	1.77017	0.73906																				Homo_sapiens_tRNA-Ile-AAT-8	3162	5535	1334	746	653	190	3643	4005		Homo_sapiens_tRNA-Leu-TAA-1	0.003091	0.00305984	0.00656188	0.0069611	0.0083001	0.00813237	0.00451196	0.00476218
Homo_sapiens_tRX-Glu-CTC-1	15.2022	0.431291	0.92799	0.965684	0.475771	0.088108	0.975582																				Homo_sapiens_tRNA-Ile-AAT-9	0	0	0	0	0	0	0	0		Homo_sapiens_tRNA-Leu-TAA-2	0.00112415	0.0012039	3.68683e-05	3.56923e-05	8.39827e-06	4.64935e-05	0.000247097	0.000234415
Homo_sapiens_tRNA-Glu-CTC-7	0.714751	1.59083	0.942898	-0.228813	NA	0.658491	NA																				Homo_sapiens_tRNA-Ile-GAT-1	35	57	1	0	5	0	0	3		Homo_sapiens_tRNA-Leu-TAA-3	0.00105471	0.00100705	0.00102555	0.00124264	0.000492602	0.000536667	0.000933165	0.000961698
Homo_sapiens_tRNA-Gly-GCC-4	0.419101	1.59249	0.942898	0.0899953	NA	-2.02365	NA																				Homo_sapiens_tRNA-Ile-TAT-1	3410	6294	5541	4687	11001	2372	10332	11944		Homo_sapiens_tRNA-Leu-TAA-4	2.36718e-05	2.54e-05	1.69121e-06	2.74556e-06	8.68787e-07	0	4.10973e-06	2.86679e-06
Homo_sapiens_tRNA-Lys-CTT-13	0.680107	-1.62808	0.942898	1.57952	NA	-1.34302	NA																				Homo_sapiens_tRNA-Ile-TAT-2	7768	14551	19378	10611	29476	6439	22602	26553		Homo_sapiens_tRNA-Leu-TAA-5	0	0	3.38241e-07	5.49113e-07	0	0	0	2.20522e-07
Homo_sapiens_tRX-Asp-ATC-1	0.171073	-1.62808	0.942898	-0.645424	NA	-2.75909	NA																				Homo_sapiens_tRNA-Ile-TAT-3	4309	8276	97	47	70	42	1087	1053		Homo_sapiens_tRNA-Leu-TAG-1	0.00414045	0.00416099	0.00295961	0.00306405	0.00137355	0.00155155	0.00310567	0.00302358
Homo_sapiens_tRNA-Ser-GCT-6	30.6675	-0.247561	0.945382	0.283462	0.747621	-0.487252	0.665473																				Homo_sapiens_tRNA-Leu-AAG-1	15332	27445	892	459	356	221	6572	7104		Homo_sapiens_tRNA-Leu-TAG-2	0.00346554	0.00330374	0.000699144	0.000419522	0.000141323	0.000288259	0.00186582	0.00179549
Homo_sapiens_tRNA-Lys-CTT-6	2.62039	1.1612	0.948802	3.56844	0.37504	-2.75232	0.623922																				Homo_sapiens_tRNA-Leu-AAG-2	28600	50770	52890	34946	67479	15202	74144	89310		Homo_sapiens_tRNA-Leu-TAG-3	0.00368385	0.00354215	0.00655173	0.00742565	0.00811157	0.00783216	0.00467584	0.00473837
Homo_sapiens_tRNA-Ala-CGC-5	0.123155	-1.21148	0.99539	-0.228817	NA	-2.34249	NA																				Homo_sapiens_tRNA-Leu-AAG-3	2186	3793	746	388	275	93	1751	1788		Homo_sapiens_tRNA-Leu-TAG-4	0	0	0	0	0	1.32838e-06	0	2.20522e-07
Homo_sapiens_tRNA-Cys-GCA-17	2.19467	0.685871	0.99539	1.31715	0.669727	0.754899	0.878531																				Homo_sapiens_tRNA-Leu-AAG-4	47	77	56	33	83	15	68	92		Homo_sapiens_tRNA-Lys-CTT-1	0.00753235	0.00735822	0.0141158	0.0151594	0.015138	0.0148633	0.0121956	0.012177
Homo_sapiens_tRNA-Tyr-ATA-1	0.123155	-1.21148	0.99539	-0.228817	NA	-2.34249	NA																				Homo_sapiens_tRNA-Leu-AAG-5	0	1	1	0	1	0	3	2		Homo_sapiens_tRNA-Lys-CTT-10	0	2.88637e-07	0	0	0	0	0	0
Homo_sapiens_tRNA-Val-AAC-6	0.123155	-1.21148	0.99539	-0.228817	NA	-2.34249	NA																				Homo_sapiens_tRNA-Leu-AAG-6	0	1	0	0	0	1	1	0		Homo_sapiens_tRNA-Lys-CTT-11	0	0	3.38241e-07	1.09823e-06	2.89596e-07	0	2.56858e-07	2.20522e-07
Homo_sapiens_tRNA-Ala-AGC-16	0.366559	0.106399	1	-0.645423	NA	-2.75907	NA																				Homo_sapiens_tRNA-Leu-AAG-7	0	0	0	0	0	0	0	0		Homo_sapiens_tRNA-Lys-CTT-12	0	2.88637e-07	0	0	2.89596e-07	0	0	2.20522e-07
Homo_sapiens_tRNA-Ala-AGC-17	1.14147	-0.345131	1	-2.55072	NA	-4.66433	0.462247																				Homo_sapiens_tRNA-Leu-AAG-8	1	1	0	1	0	0	1	2		Homo_sapiens_tRNA-Lys-CTT-13	5.26039e-07	2.88637e-07	0	0	8.68787e-07	0	0	2.20522e-07
Homo_sapiens_tRNA-Ala-TGC-7	0.134282	-0.471233	1	0.511428	NA	-0.0927803	NA																				Homo_sapiens_tRNA-Leu-CAA-1	6414	11564	13230	8316	12817	3263	13309	15110		Homo_sapiens_tRNA-Lys-CTT-14	0	0	0	0	0	0	0	0
Homo_sapiens_tRNA-Arg-CCT-5	1.46858	0.665072	1	1.44245	NA	1.45811	0.785339																				Homo_sapiens_tRNA-Leu-CAA-2	3370	6070	1273	312	313	148	3429	3926		Homo_sapiens_tRNA-Lys-CTT-15	0	0	0	0	0	0	0	0
Homo_sapiens_tRNA-Arg-TCG-6	0.0639596	0	1	0	NA	1.14815	NA																				Homo_sapiens_tRNA-Leu-CAA-3	3300	5829	426	167	65	57	1179	1162		Homo_sapiens_tRNA-Lys-CTT-16	0	0	0	0	2.89596e-07	0	0	0
Homo_sapiens_tRNA-Asn-GTT-14	0.0615775	-0.471237	1	0.511423	NA	-1.60226	NA																				Homo_sapiens_tRNA-Leu-CAA-4	3725	6592	9235	5773	11654	2991	9481	11242		Homo_sapiens_tRNA-Lys-CTT-2	0.0220021	0.0217375	0.015942	0.0152401	0.00975068	0.0100014	0.0164451	0.015903
Homo_sapiens_tRNA-Asn-GTT-17	0.145408	0	1	0	NA	2.25907	NA																				Homo_sapiens_tRNA-Leu-CAA-5	0	0	0	0	0	0	0	0		Homo_sapiens_tRNA-Lys-CTT-3	1.15729e-05	6.92728e-06	8.11779e-06	6.58936e-06	2.60636e-06	6.64192e-06	7.44888e-06	5.07202e-06
Homo_sapiens_tRNA-Asn-GTT-25	0.109495	-0.892666	1	0.0899949	NA	-2.02368	NA																				Homo_sapiens_tRNA-Leu-CAA-6	1	2	0	0	2	1	0	0		Homo_sapiens_tRNA-Lys-CTT-4	0.0021778	0.00214486	0.000257063	0.000249846	0.000114101	0.000170033	0.00118103	0.00101595
Homo_sapiens_tRNA-Asp-GTC-10	2.54396	0.388842	1	1.33948	0.606206	-1.77303	0.601974																				Homo_sapiens_tRNA-Leu-CAG-1	26578	48233	45572	26380	37237	9624	61609	71630		Homo_sapiens_tRNA-Lys-CTT-5	1.05208e-06	1.15455e-06	6.76482e-07	0	2.89596e-07	0	1.02743e-06	0
Homo_sapiens_tRNA-Asp-GTC-5	0.148358	0	1	3.08394	NA	0	NA																				Homo_sapiens_tRNA-Leu-CAG-2	12876	23235	32313	21312	36092	8569	31401	36336		Homo_sapiens_tRNA-Lys-CTT-6	5.26039e-07	2.88637e-07	0	1.09823e-06	5.79191e-07	3.98515e-06	0	0
Homo_sapiens_tRNA-Asp-GTC-9	0.43338	0	1	3.68553	NA	2.17708	NA																				Homo_sapiens_tRNA-Leu-TAA-1	5876	10601	19400	12677	28661	6122	17566	21595		Homo_sapiens_tRNA-Lys-CTT-7	0	0	0	0	0	0	0	0
Homo_sapiens_tRNA-Cys-GCA-21	1.1513	0.842638	1	2.33578	NA	1.98978	0.784024																				Homo_sapiens_tRNA-Leu-TAA-2	2137	4171	109	65	29	35	962	1063		Homo_sapiens_tRNA-Lys-CTT-8	0	2.88637e-07	0	0	0	0	2.56858e-07	0
Homo_sapiens_tRNA-Cys-GCA-24	0.997694	-0.274149	1	0.604402	NA	1.73658	0.766512																				Homo_sapiens_tRNA-Leu-TAA-3	2005	3489	3032	2263	1701	404	3633	4361		Homo_sapiens_tRNA-Lys-CTT-9	0	0	0	0	0	0	0	0
Homo_sapiens_tRNA-Cys-GCA-7	0.072704	0	1	0	NA	1.24155	NA																				Homo_sapiens_tRNA-Leu-TAA-4	45	88	5	5	3	0	16	13		Homo_sapiens_tRNA-Lys-TTT-1	0.000500263	0.000445944	0.000142738	0.000170774	0.000100779	9.69721e-05	0.000308743	0.000286679
Homo_sapiens_tRNA-Gln-CTG-11	0.212318	0	1	3.08393	NA	1.14816	NA																				Homo_sapiens_tRNA-Leu-TAA-5	0	0	1	1	0	0	0	1		Homo_sapiens_tRNA-Lys-TTT-10	0	0	0	0	0	0	0	0
Homo_sapiens_tRNA-Glu-CTC-3	0.357897	-0.287587	1	-0.645421	NA	-1.24958	NA																				Homo_sapiens_tRNA-Leu-TAG-1	7871	14416	8750	5580	4743	1168	12091	13711		Homo_sapiens_tRNA-Lys-TTT-11	0	0	0	0	2.89596e-07	0	0	0
Homo_sapiens_tRNA-Glu-CTC-5	0.072704	0	1	0	NA	1.24155	NA																				Homo_sapiens_tRNA-Leu-TAG-2	6588	11446	2067	764	488	217	7264	8142		Homo_sapiens_tRNA-Lys-TTT-12	0	0	0	0	0	0	0	0
Homo_sapiens_tRNA-Glu-TTC-7	0.71307	-0.471227	1	2.35117	NA	2.21728	NA																				Homo_sapiens_tRNA-Leu-TAG-3	7003	12272	19370	13523	28010	5896	18204	21487		Homo_sapiens_tRNA-Lys-TTT-13	0	0	0	0	0	0	0	0
Homo_sapiens_tRNA-Gly-CCC-3	0.109495	-0.892666	1	0.0899949	NA	-2.02368	NA																				Homo_sapiens_tRNA-Leu-TAG-4	0	0	0	0	0	1	0	1		Homo_sapiens_tRNA-Lys-TTT-14	5.26039e-07	0	0	0	0	0	0	0
Homo_sapiens_tRNA-Gly-GCC-5	0.072704	0	1	0	NA	1.24155	NA																				Homo_sapiens_tRNA-Lys-CTT-1	14319	25493	41733	27607	52273	11189	47480	55219		Homo_sapiens_tRNA-Lys-TTT-15	0	0	0	0	0	0	0	0
Homo_sapiens_tRNA-Gly-TCC-4	5.63725	-0.170207	1	-0.459365	0.813249	-0.184031	0.954847																				Homo_sapiens_tRNA-Lys-CTT-10	0	1	0	0	0	0	0	0		Homo_sapiens_tRNA-Lys-TTT-2/4	0.00723777	0.00710595	0.00277425	0.00208169	0.000598305	0.000585818	0.00242525	0.00231659
Homo_sapiens_tRNA-Gly-TCC-6	0.588809	0.0142088	1	-1.10099	NA	-0.855682	NA																				Homo_sapiens_tRNA-Lys-CTT-11	0	0	1	2	1	0	1	1		Homo_sapiens_tRNA-Lys-TTT-3	0.0332204	0.0318672	0.0513961	0.0490682	0.0466886	0.040266	0.0331973	0.03382
Homo_sapiens_tRNA-Ile-AAT-10	0.670826	-0.328587	1	-0.205631	NA	-3.5574	NA																				Homo_sapiens_tRNA-Lys-CTT-12	0	1	0	0	1	0	0	1		Homo_sapiens_tRNA-Lys-TTT-5	1.10468e-05	1.24114e-05	1.38679e-05	1.59243e-05	1.0715e-05	1.59406e-05	1.0788e-05	1.16877e-05
Homo_sapiens_tRNA-Ile-AAT-2	4331.57	-0.00977597	1	0.411696	0.000694623	-0.399626	0.00122536																				Homo_sapiens_tRNA-Lys-CTT-13	1	1	0	0	3	0	0	1		Homo_sapiens_tRNA-Lys-TTT-6	0.00517307	0.00498822	0.000819558	0.000664427	0.000239206	0.000245751	0.00111425	0.00100272
Homo_sapiens_tRNA-Leu-AAG-5	0.670087	0.869262	1	1.74958	NA	2.18257	NA																				Homo_sapiens_tRNA-Lys-CTT-14	0	0	0	0	0	0	0	0		Homo_sapiens_tRNA-Lys-TTT-7	5.26039e-07	5.77274e-07	6.76482e-07	5.49113e-07	0	0	5.13716e-07	2.20522e-07
Homo_sapiens_tRNA-Leu-AAG-6	0.721492	-0.471233	1	2.75252	NA	-0.0927315	0.998658																				Homo_sapiens_tRNA-Lys-CTT-15	0	0	0	0	0	0	0	0		Homo_sapiens_tRNA-Lys-TTT-8	0	0	0	0	0	0	0	0
Homo_sapiens_tRNA-Leu-AAG-8	0.567182	0.106432	1	-0.64542	NA	0.241878	NA																				Homo_sapiens_tRNA-Lys-CTT-16	0	0	0	0	1	0	0	0		Homo_sapiens_tRNA-Lys-TTT-9	2.63019e-06	2.30909e-06	6.76482e-07	5.49113e-07	0	0	1.02743e-06	1.10261e-06
Homo_sapiens_tRNA-Leu-TAG-4	0.65117	0	1	4.08688	NA	1.14817	NA																				Homo_sapiens_tRNA-Lys-CTT-2	41826	75311	47132	27754	33670	7529	64024	72115		Homo_sapiens_tRNA-Met-CAT-1	0.00262967	0.00270366	0.00516528	0.00495794	0.00840928	0.00737253	0.00529076	0.00539596
Homo_sapiens_tRNA-Lys-CTT-10	0.0615775	-0.471237	1	0.511423	NA	-1.60226	NA																				Homo_sapiens_tRNA-Lys-CTT-3	22	24	24	12	9	5	29	23		Homo_sapiens_tRNA-Met-CAT-3	0.006495	0.00634222	0.00697149	0.00632194	0.0035432	0.00347638	0.00743295	0.00730944
Homo_sapiens_tRNA-Lys-CTT-12	0.273895	-0.471233	1	1.74957	NA	-0.186188	NA																				Homo_sapiens_tRNA-Lys-CTT-4	4140	7431	760	455	394	128	4598	4607		Homo_sapiens_tRNA-Met-CAT-4/2/5	0.00930931	0.00985608	0.00293593	0.00228211	0.00102459	0.00115171	0.00545335	0.00528967
Homo_sapiens_tRNA-Lys-CTT-16	0.148358	0	1	3.08394	NA	0	NA																				Homo_sapiens_tRNA-Lys-CTT-5	2	4	2	0	1	0	4	0		Homo_sapiens_tRNA-Met-CAT-6	0.00399895	0.00394595	0.00791349	0.00743115	0.00945472	0.00844853	0.00617127	0.00637949
Homo_sapiens_tRNA-Lys-CTT-5	1.13271	-0.980594	1	-0.861298	NA	-0.683646	0.94041																				Homo_sapiens_tRNA-Lys-CTT-6	1	1	0	2	2	3	0	0		Homo_sapiens_tRNA-Met-CAT-7	0	0	0	0	0	0	0	0
Homo_sapiens_tRNA-Lys-CTT-8	0.134282	-0.471233	1	0.511428	NA	-0.0927803	NA																				Homo_sapiens_tRNA-Lys-CTT-7	0	0	0	0	0	0	0	0		Homo_sapiens_tRNA-Phe-GAA-10	5.26039e-07	3.17501e-06	2.02945e-06	5.49113e-07	8.68787e-07	0	1.798e-06	1.9847e-06
Homo_sapiens_tRNA-Lys-TTT-11	0.148358	0	1	3.08394	NA	0	NA																				Homo_sapiens_tRNA-Lys-CTT-8	0	1	0	0	0	0	1	0		Homo_sapiens_tRNA-Phe-GAA-11	0	0	0	0	0	0	0	0
Homo_sapiens_tRNA-Lys-TTT-14	0.109495	-0.892666	1	0.0899949	NA	-2.02368	NA																				Homo_sapiens_tRNA-Lys-CTT-9	0	0	0	0	0	0	0	0		Homo_sapiens_tRNA-Phe-GAA-12	0	0	0	0	0	0	0	0
Homo_sapiens_tRNA-Lys-TTT-7	0.865744	0.865557	1	-1.10198	NA	-0.158304	0.988347																				Homo_sapiens_tRNA-Lys-TTT-1	951	1545	422	311	348	73	1202	1300		Homo_sapiens_tRNA-Phe-GAA-2	0	0	0	0	0	0	0	0
Homo_sapiens_tRNA-Phe-GAA-10	3.19669	0.16438	1	-0.542605	0.84112	0.439188	0.922245																				Homo_sapiens_tRNA-Lys-TTT-10	0	0	0	0	0	0	0	0		Homo_sapiens_tRNA-Phe-GAA-3/1	0.0261794	0.0257834	0.0244335	0.0245047	0.0231016	0.0223966	0.0278889	0.0274314
Homo_sapiens_tRNA-Phe-GAA-4	83.9635	0.0672241	1	0.0390299	0.945398	0.14631	0.878531																				Homo_sapiens_tRNA-Lys-TTT-11	0	0	0	0	1	0	0	0		Homo_sapiens_tRNA-Phe-GAA-4	4.68175e-05	4.82024e-05	2.60446e-05	3.45941e-05	1.96925e-05	2.39109e-05	3.69875e-05	4.03556e-05
Homo_sapiens_tRNA-Phe-GAA-5	0.212318	0	1	3.08393	NA	1.14816	NA																				Homo_sapiens_tRNA-Lys-TTT-12	0	0	0	0	0	0	0	0		Homo_sapiens_tRNA-Phe-GAA-5	0	0	0	0	2.89596e-07	0	0	2.20522e-07
Homo_sapiens_tRNA-Pro-AGG-3	1.47058	0.534563	1	1.16764	NA	0.742066	0.922245																				Homo_sapiens_tRNA-Lys-TTT-13	0	0	0	0	0	0	0	0		Homo_sapiens_tRNA-Phe-GAA-6	0	0	0	0	0	0	0	0
Homo_sapiens_tRNA-Ser-ACT-1	0.223615	0.447835	1	0.0899953	NA	-2.02367	NA																				Homo_sapiens_tRNA-Lys-TTT-14	1	0	0	0	0	0	0	0		Homo_sapiens_tRNA-Phe-GAA-7	0	0	0	0	0	0	0	0
Homo_sapiens_tRNA-Ser-AGA-5	0.189497	-0.471231	1	0.51143	NA	0.756692	NA																				Homo_sapiens_tRNA-Lys-TTT-15	0	0	0	0	0	0	0	0		Homo_sapiens_tRNA-Phe-GAA-8	0	0	0	0	0	0	0	0
Homo_sapiens_tRNA-Sup-TTA-1	0.0639596	0	1	0	NA	1.14815	NA																				Homo_sapiens_tRNA-Lys-TTT-2/4	13759	24619	8202	3791	2066	441	9442	10505		Homo_sapiens_tRNA-Pro-AGG-1/2	0.0211073	0.0214968	0.0191204	0.0183102	0.0186193	0.0183237	0.0240606	0.0238109
Homo_sapiens_tRNA-Thr-AGT-7	0.587211	0	1	4.08686	NA	0	NA																				Homo_sapiens_tRNA-Lys-TTT-3	63152	110406	151951	89359	161220	30312	129244	153363		Homo_sapiens_tRNA-Pro-AGG-3	1.05208e-06	0	3.38241e-07	5.49113e-07	0	1.32838e-06	1.02743e-06	2.20522e-07
Homo_sapiens_tRNA-Val-AAC-4	2.96994	0.419538	1	0.173385	0.945398	0.488925	0.91774																				Homo_sapiens_tRNA-Lys-TTT-5	21	43	41	29	37	12	42	53		Homo_sapiens_tRNA-Pro-AGG-4	0	0	0	0	0	0	0	0
Homo_sapiens_tRX-Ala-AGC-6	0.0639596	0	1	0	NA	1.14815	NA																				Homo_sapiens_tRNA-Lys-TTT-6	9834	17282	2423	1210	826	185	4338	4547		Homo_sapiens_tRNA-Pro-CGG-1	0.00571436	0.00587896	0.00639952	0.00665305	0.00563148	0.00572534	0.00669063	0.00643529
Homo_sapiens_tRX-Arg-ACG-1	0.0639596	0	1	0	NA	1.14815	NA																				Homo_sapiens_tRNA-Lys-TTT-7	1	2	2	1	0	0	2	1		Homo_sapiens_tRNA-Pro-CGG-2	0.00190742	0.00187701	0.00035955	0.000339901	0.000252238	0.000297558	0.00115047	0.00101529
Homo_sapiens_tRX-Leu-CAG-1	0.388015	0.869263	1	1.74957	NA	-0.186176	NA																				Homo_sapiens_tRNA-Lys-TTT-8	0	0	0	0	0	0	0	0		Homo_sapiens_tRNA-Pro-GGG-1	0	0	0	0	0	0	0	0
Homo_sapiens_tRX-Lys-CTT-1	0.109495	-0.892666	1	0.0899949	NA	-2.02368	NA																				Homo_sapiens_tRNA-Lys-TTT-9	5	8	2	1	0	0	4	5		Homo_sapiens_tRNA-Pro-TGG-1	0.00114308	0.00125037	0.000366653	0.000209761	0.000147983	0.000174018	0.000578444	0.000570271
Homo_sapiens_tRX-Lys-TTT-2	0.735569	0	1	4.55687	NA	0	1																				Homo_sapiens_tRNA-Met-CAT-1	4999	9367	15271	9029	29038	5550	20598	24469		Homo_sapiens_tRNA-Pro-TGG-2	0.0027191	0.00273743	0.00589791	0.00632962	0.00902901	0.0086438	0.00543845	0.00539574
Homo_sapiens_tRX-Met-CAT-1	0.349152	-0.287586	1	-0.645422	NA	-1.34303	NA																				Homo_sapiens_tRNA-Met-CAT-3	12347	21973	20611	11513	12235	2617	28938	33146		Homo_sapiens_tRNA-Pro-TGG-3	0.00695686	0.00734263	0.00689132	0.00700448	0.00526861	0.00551678	0.00762842	0.00753988
Homo_sapiens_tRX-Val-TAC-2	0.941121	0.0485599	1	-1.44776	NA	0.188256	0.984559																				Homo_sapiens_tRNA-Met-CAT-4/2/5	17697	34147	8680	4156	3538	867	21231	23987		Homo_sapiens_tRNA-Pro-TGG-4	0	0	0	0	0	0	0	0
Homo_sapiens_tRNA-Ala-AGC-18	0	NA	NA	NA	NA	NA	NA																				Homo_sapiens_tRNA-Met-CAT-6	7602	13671	23396	13533	32648	6360	24026	28929		Homo_sapiens_tRNA-Pro-TGG-5	0	0	0	0	0	0	0	0
Homo_sapiens_tRNA-Ala-AGC-21	0	NA	NA	NA	NA	NA	NA																				Homo_sapiens_tRNA-Met-CAT-7	0	0	0	0	0	0	0	0		Homo_sapiens_tRNA-SeC-TCA-1	0.001394	0.00115772	0.00205718	0.00217284	0.00391533	0.00342325	0.00201017	0.00191634
Homo_sapiens_tRNA-Ala-AGC-23	0	NA	NA	NA	NA	NA	NA																				Homo_sapiens_tRNA-Phe-GAA-10	1	11	6	1	3	0	7	9		Homo_sapiens_tRNA-SeC-TCA-2	0	0	0	0	0	0	0	0
Homo_sapiens_tRNA-Ala-TGC-8	0	NA	NA	NA	NA	NA	NA																				Homo_sapiens_tRNA-Phe-GAA-11	0	0	0	0	0	0	0	0		Homo_sapiens_tRNA-SeC-TCA-3	0	0	0	0	0	0	0	0
Homo_sapiens_tRNA-Ala-TGC-9	0	NA	NA	NA	NA	NA	NA																				Homo_sapiens_tRNA-Phe-GAA-12	0	0	0	0	0	0	0	0		Homo_sapiens_tRNA-Ser-ACT-1	5.26039e-07	0	3.38241e-07	0	0	0	0	0
Homo_sapiens_tRNA-Arg-CCT-7	0	NA	NA	NA	NA	NA	NA																				Homo_sapiens_tRNA-Phe-GAA-2	0	0	0	0	0	0	0	0		Homo_sapiens_tRNA-Ser-AGA-2/1	0.0181315	0.0184927	0.0198175	0.0205851	0.0220959	0.0219449	0.0192086	0.0186928
Homo_sapiens_tRNA-Asn-ATT-1	0	NA	NA	NA	NA	NA	NA																				Homo_sapiens_tRNA-Phe-GAA-3/1	49767	89328	72237	44626	79772	16860	108577	124393		Homo_sapiens_tRNA-Ser-AGA-3	8.78485e-05	9.03433e-05	2.60446e-05	2.52592e-05	2.83804e-05	3.98515e-05	3.54464e-05	3.19758e-05
Homo_sapiens_tRNA-Asn-GTT-12	0	NA	NA	NA	NA	NA	NA																				Homo_sapiens_tRNA-Phe-GAA-4	89	167	77	63	68	18	144	183		Homo_sapiens_tRNA-Ser-AGA-4	0.000245134	0.000217344	2.53681e-05	2.4161e-05	1.82445e-05	1.99258e-05	3.28778e-05	3.02116e-05
Homo_sapiens_tRNA-Asn-GTT-13	0	NA	NA	NA	NA	NA	NA																				Homo_sapiens_tRNA-Phe-GAA-5	0	0	0	0	1	0	0	1		Homo_sapiens_tRNA-Ser-AGA-5	0	2.88637e-07	0	0	0	0	0	4.41045e-07
Homo_sapiens_tRNA-Asn-GTT-16	0	NA	NA	NA	NA	NA	NA																				Homo_sapiens_tRNA-Phe-GAA-6	0	0	0	0	0	0	0	0		Homo_sapiens_tRNA-Ser-AGA-6	0	0	0	0	0	0	0	0
Homo_sapiens_tRNA-Asn-GTT-18	0	NA	NA	NA	NA	NA	NA																				Homo_sapiens_tRNA-Phe-GAA-7	0	0	0	0	0	0	0	0		Homo_sapiens_tRNA-Ser-CGA-1/2	0.00338296	0.00346653	0.00390398	0.0040843	0.00416873	0.00412331	0.00391323	0.0038146
Homo_sapiens_tRNA-Asn-GTT-21	0	NA	NA	NA	NA	NA	NA																				Homo_sapiens_tRNA-Phe-GAA-8	0	0	0	0	0	0	0	0		Homo_sapiens_tRNA-Ser-CGA-3	0.000541294	0.000537153	6.76482e-05	3.73397e-05	1.70861e-05	3.98515e-05	8.8616e-05	8.73269e-05
Homo_sapiens_tRNA-Asn-GTT-22	0	NA	NA	NA	NA	NA	NA																				Homo_sapiens_tRNA-Pro-AGG-1/2	40125	74477	56529	33345	64294	13794	93673	107975		Homo_sapiens_tRNA-Ser-CGA-4	0.00186533	0.00187094	0.00302827	0.00319694	0.00381542	0.00367697	0.0025357	0.00234834
Homo_sapiens_tRNA-Asn-GTT-26	0	NA	NA	NA	NA	NA	NA																				Homo_sapiens_tRNA-Pro-AGG-3	2	0	1	1	0	1	4	1		Homo_sapiens_tRNA-Ser-GCT-1	0.00196213	0.00206751	0.000205989	0.00016089	7.52949e-05	0.00016472	0.000899259	0.000813066
Homo_sapiens_tRNA-Asn-GTT-28	0	NA	NA	NA	NA	NA	NA																				Homo_sapiens_tRNA-Pro-AGG-4	0	0	0	0	0	0	0	0		Homo_sapiens_tRNA-Ser-GCT-2	0.00373751	0.00385244	0.00130629	0.00102629	0.000563263	0.000700059	0.00180006	0.00172845
Homo_sapiens_tRNA-Asp-GTC-6	0	NA	NA	NA	NA	NA	NA																				Homo_sapiens_tRNA-Pro-CGG-1	10863	20368	18920	12116	19446	4310	26048	29182		Homo_sapiens_tRNA-Ser-GCT-3/4	0.0142825	0.0143542	0.0209155	0.0209421	0.0253437	0.0258411	0.0174735	0.0171152
Homo_sapiens_tRNA-Asp-GTC-8	0	NA	NA	NA	NA	NA	NA																				Homo_sapiens_tRNA-Pro-CGG-2	3626	6503	1063	619	871	224	4479	4604		Homo_sapiens_tRNA-Ser-GCT-5	0.00153814	0.00156932	0.000195503	0.00022294	0.000225885	0.000280289	0.00100586	0.000900173
Homo_sapiens_tRNA-Cys-ACA-1	0	NA	NA	NA	NA	NA	NA																				Homo_sapiens_tRNA-Pro-GGG-1	0	0	0	0	0	0	0	0		Homo_sapiens_tRNA-Ser-GCT-6	1.94634e-05	1.93387e-05	9.47075e-06	1.04331e-05	1.10046e-05	9.29869e-06	9.7606e-06	1.05851e-05
Homo_sapiens_tRNA-Cys-GCA-22	0	NA	NA	NA	NA	NA	NA																				Homo_sapiens_tRNA-Pro-TGG-1	2173	4332	1084	382	511	131	2252	2586		Homo_sapiens_tRNA-Ser-TGA-1	0.00358443	0.00372313	0.00797573	0.00865347	0.010773	0.0109884	0.00598042	0.00618521
Homo_sapiens_tRNA-Cys-GCA-23	0	NA	NA	NA	NA	NA	NA																				Homo_sapiens_tRNA-Pro-TGG-2	5169	9484	17437	11527	31178	6507	21173	24468		Homo_sapiens_tRNA-Ser-TGA-3/2	0.0046849	0.00501247	0.00116558	0.00103508	0.000579191	0.000714671	0.00225906	0.00204954
Homo_sapiens_tRNA-Gln-CTG-10	0	NA	NA	NA	NA	NA	NA																				Homo_sapiens_tRNA-Pro-TGG-3	13225	25439	20374	12756	18193	4153	29699	34191		Homo_sapiens_tRNA-Ser-TGA-4	0.00289742	0.00312911	0.000233725	0.000174069	7.18197e-05	0.000144794	0.000591287	0.000485149
Homo_sapiens_tRNA-Gln-CTG-12	0	NA	NA	NA	NA	NA	NA																				Homo_sapiens_tRNA-Pro-TGG-4	0	0	0	0	0	0	0	0		Homo_sapiens_tRNA-Sup-TTA-1	0	0	0	0	0	0	0	2.20522e-07
Homo_sapiens_tRNA-Gln-CTG-13	0	NA	NA	NA	NA	NA	NA																				Homo_sapiens_tRNA-Pro-TGG-5	0	0	0	0	0	0	0	0		Homo_sapiens_tRNA-Thr-AGT-1	0.0100847	0.0101551	0.0148911	0.0136757	0.0129588	0.0120285	0.0131229	0.0132144
Homo_sapiens_tRNA-Gln-CTG-16	0	NA	NA	NA	NA	NA	NA																				Homo_sapiens_tRNA-SeC-TCA-1	2650	4011	6082	3957	13520	2577	7826	8690		Homo_sapiens_tRNA-Thr-AGT-2	0.00640032	0.00631595	0.00557895	0.00503262	0.00415454	0.00415917	0.00580961	0.0056833
Homo_sapiens_tRNA-Gln-CTG-17	0	NA	NA	NA	NA	NA	NA																				Homo_sapiens_tRNA-SeC-TCA-2	0	0	0	0	0	0	0	0		Homo_sapiens_tRNA-Thr-AGT-3	0.00290005	0.00287309	8.21926e-05	4.77728e-05	1.59278e-05	8.36882e-05	0.000454638	0.00038834
Homo_sapiens_tRNA-Gln-CTG-8	0	NA	NA	NA	NA	NA	NA																				Homo_sapiens_tRNA-SeC-TCA-3	0	0	0	0	0	0	0	0		Homo_sapiens_tRNA-Thr-AGT-4	0.00190584	0.00188913	4.36331e-05	2.85539e-05	1.76653e-05	6.50908e-05	0.000216274	0.000163848
Homo_sapiens_tRNA-Gln-TTG-10	0	NA	NA	NA	NA	NA	NA																				Homo_sapiens_tRNA-Ser-ACT-1	1	0	1	0	0	0	0	0		Homo_sapiens_tRNA-Thr-AGT-5	0.0017575	0.0017907	0.0012772	0.00121683	0.00054415	0.000599101	0.00121648	0.00117538
Homo_sapiens_tRNA-Gln-TTG-5	0	NA	NA	NA	NA	NA	NA																				Homo_sapiens_tRNA-Ser-AGA-2/1	34468	64069	58590	37488	76299	16520	74783	84766		Homo_sapiens_tRNA-Thr-AGT-6	0.00118622	0.00123161	0.000603422	0.000621596	0.000396167	0.000439695	0.00109935	0.00102521
Homo_sapiens_tRNA-Gln-TTG-6	0	NA	NA	NA	NA	NA	NA																				Homo_sapiens_tRNA-Ser-AGA-3	167	313	77	46	98	30	138	145		Homo_sapiens_tRNA-Thr-AGT-7	0	0	0	0	0	1.32838e-06	0	0
Homo_sapiens_tRNA-Glu-CTC-16	0	NA	NA	NA	NA	NA	NA																				Homo_sapiens_tRNA-Ser-AGA-4	466	753	75	44	63	15	128	137		Homo_sapiens_tRNA-Thr-CGT-1	0.000418201	0.000367435	2.40151e-05	2.08663e-05	7.23989e-06	2.52393e-05	0.000297698	0.000253821
Homo_sapiens_tRNA-Glu-TTC-11	0	NA	NA	NA	NA	NA	NA																				Homo_sapiens_tRNA-Ser-AGA-5	0	1	0	0	0	0	0	2		Homo_sapiens_tRNA-Thr-CGT-2	0.00485534	0.00505143	0.00635048	0.00664207	0.00758161	0.00752264	0.00628737	0.00666353
Homo_sapiens_tRNA-Glu-TTC-5	0	NA	NA	NA	NA	NA	NA																				Homo_sapiens_tRNA-Ser-AGA-6	0	0	0	0	0	0	0	0		Homo_sapiens_tRNA-Thr-CGT-3	0.00126723	0.00125413	0.000893633	0.00113886	0.000464511	0.000540653	0.00129225	0.00122963
Homo_sapiens_tRNA-Glu-TTC-6	0	NA	NA	NA	NA	NA	NA																				Homo_sapiens_tRNA-Ser-CGA-1/2	6431	12010	11542	7438	14395	3104	15235	17298		Homo_sapiens_tRNA-Thr-CGT-4	0.00271647	0.00294814	0.00415698	0.00470096	0.00383193	0.00385896	0.00393969	0.00416258
Homo_sapiens_tRNA-Glu-TTC-9	0	NA	NA	NA	NA	NA	NA																				Homo_sapiens_tRNA-Ser-CGA-3	1029	1861	200	68	59	30	345	396		Homo_sapiens_tRNA-Thr-CGT-5	0	0	0	0	0	0	0	0
Homo_sapiens_tRNA-Gly-CCC-6	0	NA	NA	NA	NA	NA	NA																				Homo_sapiens_tRNA-Ser-CGA-4	3546	6482	8953	5822	13175	2768	9872	10649		Homo_sapiens_tRNA-Thr-CGT-6	0	0	0	0	0	0	0	0
Homo_sapiens_tRNA-Gly-CCC-7	0	NA	NA	NA	NA	NA	NA																				Homo_sapiens_tRNA-Ser-GCT-1	3730	7163	609	293	260	124	3501	3687		Homo_sapiens_tRNA-Thr-TGT-1	0.00200684	0.00208656	0.000712674	0.000492554	0.000175785	0.000249736	0.00178439	0.00171456
Homo_sapiens_tRNA-Gly-CCC-8	0	NA	NA	NA	NA	NA	NA																				Homo_sapiens_tRNA-Ser-GCT-2	7105	13347	3862	1869	1945	527	7008	7838		Homo_sapiens_tRNA-Thr-TGT-2	0.00206365	0.00204499	0.00081922	0.00114874	0.00166923	0.00169236	0.00187712	0.00188304
Homo_sapiens_tRNA-Gly-GCC-6	0	NA	NA	NA	NA	NA	NA																				Homo_sapiens_tRNA-Ser-GCT-3/4	27151	49731	61836	38138	87514	19453	68028	77612		Homo_sapiens_tRNA-Thr-TGT-3	0.00154708	0.00155893	0.00120211	0.000901094	0.000626974	0.000637625	0.00147539	0.00140936
Homo_sapiens_tRNA-Ile-AAT-11	0	NA	NA	NA	NA	NA	NA																				Homo_sapiens_tRNA-Ser-GCT-5	2924	5437	578	406	780	211	3916	4082		Homo_sapiens_tRNA-Thr-TGT-4	0	0	3.38241e-07	0	0	0	5.13716e-07	6.61567e-07
Homo_sapiens_tRNA-Ile-AAT-9	0	NA	NA	NA	NA	NA	NA																				Homo_sapiens_tRNA-Ser-GCT-6	37	67	28	19	38	7	38	48		Homo_sapiens_tRNA-Thr-TGT-5	0.0051252	0.00518161	0.00565269	0.00604244	0.00541833	0.00543309	0.00581809	0.00601431
Homo_sapiens_tRNA-Leu-AAG-7	0	NA	NA	NA	NA	NA	NA																				Homo_sapiens_tRNA-Ser-TGA-1	6814	12899	23580	15759	37200	8272	23283	28048		Homo_sapiens_tRNA-Thr-TGT-6	4.73435e-06	6.92728e-06	7.77955e-06	6.58936e-06	5.50232e-06	6.64192e-06	6.42145e-06	5.51306e-06
Homo_sapiens_tRNA-Leu-CAA-5	0	NA	NA	NA	NA	NA	NA																				Homo_sapiens_tRNA-Ser-TGA-3/2	8906	17366	3446	1885	2000	538	8795	9294		Homo_sapiens_tRNA-Trp-CCA-1	0.00167017	0.00159097	0.00114292	0.000931845	0.000559499	0.00060043	0.00192027	0.0017408
Homo_sapiens_tRNA-Lys-CTT-14	0	NA	NA	NA	NA	NA	NA																				Homo_sapiens_tRNA-Ser-TGA-4	5508	10841	691	317	248	109	2302	2200		Homo_sapiens_tRNA-Trp-CCA-2	0.00265124	0.00260206	0.0058005	0.00565092	0.0057951	0.00568681	0.00458183	0.00468434
Homo_sapiens_tRNA-Lys-CTT-15	0	NA	NA	NA	NA	NA	NA																				Homo_sapiens_tRNA-Sup-TTA-1	0	0	0	0	0	0	0	1		Homo_sapiens_tRNA-Trp-CCA-3/5	0.00789111	0.00804142	0.00269747	0.0027527	0.00189917	0.00202446	0.00538502	0.00522506
Homo_sapiens_tRNA-Lys-CTT-7	0	NA	NA	NA	NA	NA	NA																				Homo_sapiens_tRNA-Thr-AGT-1	19171	35183	44025	24905	44748	9055	51090	59923		Homo_sapiens_tRNA-Trp-CCA-4	0.00264229	0.00279025	0.00458452	0.00446209	0.00469811	0.00477554	0.00518391	0.00545991
Homo_sapiens_tRNA-Lys-CTT-9	0	NA	NA	NA	NA	NA	NA																				Homo_sapiens_tRNA-Thr-AGT-2	12167	21882	16494	9165	14346	3131	22618	25772		Homo_sapiens_tRNA-Tyr-ATA-1	0	5.77274e-07	0	0	0	0	0	0
Homo_sapiens_tRNA-Lys-TTT-10	0	NA	NA	NA	NA	NA	NA																				Homo_sapiens_tRNA-Thr-AGT-3	5513	9954	243	87	55	63	1770	1761		Homo_sapiens_tRNA-Tyr-GTA-1	0.0106575	0.0105733	0.00961416	0.0113419	0.011393	0.0107759	0.010479	0.0111146
Homo_sapiens_tRNA-Lys-TTT-12	0	NA	NA	NA	NA	NA	NA																				Homo_sapiens_tRNA-Thr-AGT-4	3623	6545	129	52	61	49	842	743		Homo_sapiens_tRNA-Tyr-GTA-10	0	0	0	0	0	0	0	0
Homo_sapiens_tRNA-Lys-TTT-13	0	NA	NA	NA	NA	NA	NA																				Homo_sapiens_tRNA-Thr-AGT-5	3341	6204	3776	2216	1879	451	4736	5330		Homo_sapiens_tRNA-Tyr-GTA-2/5/8	0.019879	0.0197038	0.0232493	0.0239199	0.0231288	0.0218028	0.018579	0.0190245
Homo_sapiens_tRNA-Lys-TTT-15	0	NA	NA	NA	NA	NA	NA																				Homo_sapiens_tRNA-Thr-AGT-6	2255	4267	1784	1132	1368	331	4280	4649		Homo_sapiens_tRNA-Tyr-GTA-4	0.00161862	0.00173731	4.16037e-05	4.77728e-05	2.78012e-05	4.78218e-05	7.55162e-05	5.93205e-05
Homo_sapiens_tRNA-Lys-TTT-8	0	NA	NA	NA	NA	NA	NA																				Homo_sapiens_tRNA-Thr-AGT-7	0	0	0	0	0	1	0	0		Homo_sapiens_tRNA-Tyr-GTA-6/3	0.00155655	0.00164898	0.000220533	0.000286088	9.00642e-05	9.69721e-05	0.000538631	0.000518889
Homo_sapiens_tRNA-Met-CAT-7	0	NA	NA	NA	NA	NA	NA																				Homo_sapiens_tRNA-Thr-CGT-1	795	1273	71	38	25	19	1159	1151		Homo_sapiens_tRNA-Tyr-GTA-7	0.000144135	0.000141432	3.82212e-05	4.22817e-05	3.30139e-05	3.58664e-05	3.57032e-05	2.71243e-05
Homo_sapiens_tRNA-Phe-GAA-11	0	NA	NA	NA	NA	NA	NA																				Homo_sapiens_tRNA-Thr-CGT-2	9230	17501	18775	12096	26180	5663	24478	30217		Homo_sapiens_tRNA-Tyr-GTA-9	0	0	0	0	0	0	0	0
Homo_sapiens_tRNA-Phe-GAA-12	0	NA	NA	NA	NA	NA	NA																				Homo_sapiens_tRNA-Thr-CGT-3	2409	4345	2642	2074	1604	407	5031	5576		Homo_sapiens_tRNA-Val-AAC-1/2	0.0198411	0.0206052	0.0212229	0.0231874	0.0206427	0.0233424	0.0211769	0.0219349
Homo_sapiens_tRNA-Phe-GAA-2	0	NA	NA	NA	NA	NA	NA																				Homo_sapiens_tRNA-Thr-CGT-4	5164	10214	12290	8561	13232	2905	15338	18876		Homo_sapiens_tRNA-Val-AAC-3	0.000937927	0.000914402	0.000797573	0.000676507	0.000167676	0.000215198	0.000625192	0.000566743
Homo_sapiens_tRNA-Phe-GAA-6	0	NA	NA	NA	NA	NA	NA																				Homo_sapiens_tRNA-Thr-CGT-5	0	0	0	0	0	0	0	0		Homo_sapiens_tRNA-Val-AAC-4	1.57812e-06	1.44318e-06	1.35296e-06	1.09823e-06	1.15838e-06	0	1.798e-06	1.32313e-06
Homo_sapiens_tRNA-Phe-GAA-7	0	NA	NA	NA	NA	NA	NA																				Homo_sapiens_tRNA-Thr-CGT-6	0	0	0	0	0	0	0	0		Homo_sapiens_tRNA-Val-AAC-5	3.78748e-05	4.15637e-05	3.11182e-05	4.28308e-05	4.05434e-05	3.18812e-05	3.36484e-05	3.85914e-05
Homo_sapiens_tRNA-Phe-GAA-8	0	NA	NA	NA	NA	NA	NA																				Homo_sapiens_tRNA-Thr-TGT-1	3815	7229	2107	897	607	188	6947	7775		Homo_sapiens_tRNA-Val-AAC-6	0	5.77274e-07	0	0	0	0	0	0
Homo_sapiens_tRNA-Pro-AGG-4	0	NA	NA	NA	NA	NA	NA																				Homo_sapiens_tRNA-Thr-TGT-2	3923	7085	2422	2092	5764	1274	7308	8539		Homo_sapiens_tRNA-Val-AAC-7	0	0	0	0	0	0	0	0
Homo_sapiens_tRNA-Pro-GGG-1	0	NA	NA	NA	NA	NA	NA																				Homo_sapiens_tRNA-Thr-TGT-3	2941	5401	3554	1641	2165	480	5744	6391		Homo_sapiens_tRNA-Val-CAC-1	0.0176975	0.0178738	0.0145271	0.0151945	0.0159625	0.0178561	0.0174933	0.0180632
Homo_sapiens_tRNA-Pro-TGG-4	0	NA	NA	NA	NA	NA	NA																				Homo_sapiens_tRNA-Thr-TGT-4	0	0	1	0	0	0	2	3		Homo_sapiens_tRNA-Val-CAC-10	0	0	0	0	0	0	0	0
Homo_sapiens_tRNA-Pro-TGG-5	0	NA	NA	NA	NA	NA	NA																				Homo_sapiens_tRNA-Thr-TGT-5	9743	17952	16712	11004	18710	4090	22651	27273		Homo_sapiens_tRNA-Val-CAC-11	0	0	0	0	0	0	0	0
Homo_sapiens_tRNA-SeC-TCA-2	0	NA	NA	NA	NA	NA	NA																				Homo_sapiens_tRNA-Thr-TGT-6	9	24	23	12	19	5	25	25		Homo_sapiens_tRNA-Val-CAC-13	0	0	0	0	0	0	0	0
Homo_sapiens_tRNA-SeC-TCA-3	0	NA	NA	NA	NA	NA	NA																				Homo_sapiens_tRNA-Trp-CCA-1	3175	5512	3379	1697	1932	452	7476	7894		Homo_sapiens_tRNA-Val-CAC-14	0	0	0	0	0	0	0	0
Homo_sapiens_tRNA-Ser-AGA-6	0	NA	NA	NA	NA	NA	NA																				Homo_sapiens_tRNA-Trp-CCA-2	5040	9015	17149	10291	20011	4281	17838	21242		Homo_sapiens_tRNA-Val-CAC-2	0.00317622	0.00316375	0.0022121	0.00179121	0.00101387	0.0011185	0.00298469	0.00322426
Homo_sapiens_tRNA-Thr-CGT-5	0	NA	NA	NA	NA	NA	NA																				Homo_sapiens_tRNA-Trp-CCA-3/5	15001	27860	7975	5013	6558	1524	20965	23694		Homo_sapiens_tRNA-Val-CAC-3	0.00268175	0.00259946	0.00472354	0.00515397	0.00505895	0.00503059	0.00374036	0.00372551
Homo_sapiens_tRNA-Thr-CGT-6	0	NA	NA	NA	NA	NA	NA																				Homo_sapiens_tRNA-Trp-CCA-4	5023	9667	13554	8126	16223	3595	20182	24759		Homo_sapiens_tRNA-Val-CAC-4	7.46975e-05	6.95615e-05	1.21767e-05	7.68758e-06	1.15838e-05	1.06271e-05	4.03267e-05	3.66067e-05
Homo_sapiens_tRNA-Tyr-GTA-10	0	NA	NA	NA	NA	NA	NA																				Homo_sapiens_tRNA-Tyr-ATA-1	0	2	0	0	0	0	0	0		Homo_sapiens_tRNA-Val-CAC-6	3.68227e-06	3.46364e-06	3.04417e-06	4.3929e-06	1.15838e-06	3.98515e-06	4.10973e-06	3.52836e-06
Homo_sapiens_tRNA-Tyr-GTA-9	0	NA	NA	NA	NA	NA	NA																				Homo_sapiens_tRNA-Tyr-GTA-1	20260	36632	28424	20655	39341	8112	40797	50401		Homo_sapiens_tRNA-Val-CAC-7	0	0	0	0	0	0	0	0
Homo_sapiens_tRNA-Val-AAC-7	0	NA	NA	NA	NA	NA	NA																				Homo_sapiens_tRNA-Tyr-GTA-10	0	0	0	0	0	0	0	0		Homo_sapiens_tRNA-Val-CAC-8	5.26039e-07	0	6.76482e-07	5.49113e-07	0	0	0	4.41045e-07
Homo_sapiens_tRNA-Val-CAC-10	0	NA	NA	NA	NA	NA	NA																				Homo_sapiens_tRNA-Tyr-GTA-2/5/8	37790	68265	68736	43561	79866	16413	72332	86270		Homo_sapiens_tRNA-Val-CAC-9	0	0	0	5.49113e-07	0	0	0	0
Homo_sapiens_tRNA-Val-CAC-11	0	NA	NA	NA	NA	NA	NA																				Homo_sapiens_tRNA-Tyr-GTA-4	3077	6019	123	87	96	36	294	269		Homo_sapiens_tRNA-Val-TAC-1	0.0049232	0.00514611	0.00698163	0.00669259	0.0067916	0.00623012	0.00548854	0.00542331
Homo_sapiens_tRNA-Val-CAC-13	0	NA	NA	NA	NA	NA	NA																				Homo_sapiens_tRNA-Tyr-GTA-6/3	2959	5713	652	521	311	73	2097	2353		Homo_sapiens_tRNA-Val-TAC-2	0.00429563	0.00425941	0.00463289	0.00462573	0.00395066	0.00372878	0.00439638	0.00445058
Homo_sapiens_tRNA-Val-CAC-14	0	NA	NA	NA	NA	NA	NA																				Homo_sapiens_tRNA-Tyr-GTA-7	274	490	113	77	114	27	139	123		Homo_sapiens_tRNA-Val-TAC-3	0.000802735	0.000845129	0.000162694	0.000166381	7.93492e-05	7.30612e-05	0.000187763	0.000168259
Homo_sapiens_tRNA-Val-CAC-7	0	NA	NA	NA	NA	NA	NA																				Homo_sapiens_tRNA-Tyr-GTA-9	0	0	0	0	0	0	0	0		Homo_sapiens_tRNA-Val-TAC-4	0.00159758	0.00158895	6.4604e-05	2.19645e-05	4.63353e-06	3.05528e-05	0.000210367	0.000177962
Homo_sapiens_tRX-Ala-GGC-3	0	NA	NA	NA	NA	NA	NA																				Homo_sapiens_tRNA-Val-AAC-1/2	37718	71388	62745	42227	71281	17572	82446	99468		Homo_sapiens_tRNA-iMet-CAT-2/1	0.0194166	0.0183238	0.0275487	0.0272168	0.0289674	0.0297917	0.0258831	0.0274786
Homo_sapiens_tRX-Ala-GGC-4	0	NA	NA	NA	NA	NA	NA																				Homo_sapiens_tRNA-Val-AAC-3	1783	3168	2358	1232	579	162	2434	2570		Homo_sapiens_tRNA-iMet-CAT-3	3.15623e-06	5.19546e-06	8.11779e-06	8.23669e-06	7.23989e-06	3.98515e-06	7.19202e-06	8.60037e-06
Homo_sapiens_tRX-Asn-GTT-1	0	NA	NA	NA	NA	NA	NA																				Homo_sapiens_tRNA-Val-AAC-4	3	5	4	2	4	0	7	6		Homo_sapiens_tRX-Ala-AGC-1/2	5.26039e-07	2.88637e-07	0	0	0	0	0	2.20522e-07
Homo_sapiens_tRX-Asn-GTT-2	0	NA	NA	NA	NA	NA	NA																				Homo_sapiens_tRNA-Val-AAC-5	72	144	92	78	140	24	131	175		Homo_sapiens_tRX-Ala-AGC-5	0.000198317	0.000218787	7.4413e-06	2.74556e-06	1.44798e-06	1.32838e-06	1.4384e-05	1.21287e-05
Homo_sapiens_tRX-Cys-GCA-1	0	NA	NA	NA	NA	NA	NA																				Homo_sapiens_tRNA-Val-AAC-6	0	2	0	0	0	0	0	0		Homo_sapiens_tRX-Ala-AGC-6	0	0	0	0	0	0	0	2.20522e-07
Homo_sapiens_tRX-Cys-GCA-2	0	NA	NA	NA	NA	NA	NA																				Homo_sapiens_tRNA-Val-AAC-7	0	0	0	0	0	0	0	0		Homo_sapiens_tRX-Ala-GGC-3	0	0	0	0	0	0	0	0
Homo_sapiens_tRX-Gln-CTG-2	0	NA	NA	NA	NA	NA	NA																				Homo_sapiens_tRNA-Val-CAC-1	33643	61925	42949	27671	55120	13442	68105	81911		Homo_sapiens_tRX-Ala-GGC-4	0	0	0	0	0	0	0	0
Homo_sapiens_tRX-Gln-CTG-3	0	NA	NA	NA	NA	NA	NA																				Homo_sapiens_tRNA-Val-CAC-10	0	0	0	0	0	0	0	0		Homo_sapiens_tRX-Arg-ACG-1	0	0	0	0	0	0	0	2.20522e-07
Homo_sapiens_tRX-Gln-TTG-1	0	NA	NA	NA	NA	NA	NA																				Homo_sapiens_tRNA-Val-CAC-11	0	0	0	0	0	0	0	0		Homo_sapiens_tRX-Asn-GTT-1	0	0	0	0	0	0	0	0
Homo_sapiens_tRX-Gly-CCC-1	0	NA	NA	NA	NA	NA	NA																				Homo_sapiens_tRNA-Val-CAC-13	0	0	0	0	0	0	0	0		Homo_sapiens_tRX-Asn-GTT-2	0	0	0	0	0	0	0	0
Homo_sapiens_tRX-Gly-CCC-2	0	NA	NA	NA	NA	NA	NA																				Homo_sapiens_tRNA-Val-CAC-14	0	0	0	0	0	0	0	0		Homo_sapiens_tRX-Asp-ATC-1	5.26039e-07	2.88637e-07	0	0	0	0	0	0
Homo_sapiens_tRX-Gly-CCC-3	0	NA	NA	NA	NA	NA	NA																				Homo_sapiens_tRNA-Val-CAC-2	6038	10961	6540	3262	3501	842	11620	14621		Homo_sapiens_tRX-Cys-GCA-1	0	0	0	0	0	0	0	0
Homo_sapiens_tRX-Ile-AAT-3	0	NA	NA	NA	NA	NA	NA																				Homo_sapiens_tRNA-Val-CAC-3	5098	9006	13965	9386	17469	3787	14562	16894		Homo_sapiens_tRX-Cys-GCA-2	0	0	0	0	0	0	0	0
Homo_sapiens_tRX-Ile-GAT-1	0	NA	NA	NA	NA	NA	NA																				Homo_sapiens_tRNA-Val-CAC-4	142	241	36	14	40	8	157	166		Homo_sapiens_tRX-Cys-GCA-3	5.26039e-07	0	6.76482e-07	0	8.68787e-07	1.32838e-06	2.56858e-07	8.8209e-07
Homo_sapiens_tRX-Ile-GAT-2	0	NA	NA	NA	NA	NA	NA																				Homo_sapiens_tRNA-Val-CAC-6	7	12	9	8	4	3	16	16		Homo_sapiens_tRX-Gln-CTG-2	0	0	0	0	0	0	0	0
Homo_sapiens_tRX-Leu-CAA-3	0	NA	NA	NA	NA	NA	NA																				Homo_sapiens_tRNA-Val-CAC-7	0	0	0	0	0	0	0	0		Homo_sapiens_tRX-Gln-CTG-3	0	0	0	0	0	0	0	0
Homo_sapiens_tRX-Leu-TAA-2	0	NA	NA	NA	NA	NA	NA																				Homo_sapiens_tRNA-Val-CAC-8	1	0	2	1	0	0	0	2		Homo_sapiens_tRX-Gln-TTG-1	0	0	0	0	0	0	0	0
Homo_sapiens_tRX-Lys-CTT-6	0	NA	NA	NA	NA	NA	NA																				Homo_sapiens_tRNA-Val-CAC-9	0	0	0	1	0	0	0	0		Homo_sapiens_tRX-Glu-CTC-1	8.94266e-06	4.90683e-06	5.7501e-06	5.49113e-06	8.10868e-06	2.65677e-06	5.65087e-06	5.07202e-06
Homo_sapiens_tRX-Met-CAT-2	0	NA	NA	NA	NA	NA	NA																				Homo_sapiens_tRNA-Val-TAC-1	9359	17829	20641	12188	23452	4690	21368	24593		Homo_sapiens_tRX-Gly-CCC-1	0	0	0	0	0	0	0	0
Homo_sapiens_tRX-Pro-GGG-1	0	NA	NA	NA	NA	NA	NA																				Homo_sapiens_tRNA-Val-TAC-2	8166	14757	13697	8424	13642	2807	17116	20182		Homo_sapiens_tRX-Gly-CCC-2	0	0	0	0	0	0	0	0
Homo_sapiens_tRX-Pro-GGG-2	0	NA	NA	NA	NA	NA	NA																				Homo_sapiens_tRNA-Val-TAC-3	1526	2928	481	303	274	55	731	763		Homo_sapiens_tRX-Gly-CCC-3	0	0	0	0	0	0	0	0
Homo_sapiens_tRX-Ser-GCT-1	0	NA	NA	NA	NA	NA	NA																				Homo_sapiens_tRNA-Val-TAC-4	3037	5505	191	40	16	23	819	807		Homo_sapiens_tRX-Ile-AAT-3	0	0	0	0	0	0	0	0
Homo_sapiens_tRX-Ser-GGA-2	0	NA	NA	NA	NA	NA	NA																				Homo_sapiens_tRNA-iMet-CAT-2/1	36911	63484	81447	49565	100027	22427	100768	124607		Homo_sapiens_tRX-Ile-GAT-1	0	0	0	0	0	0	0	0
Homo_sapiens_tRX-Tyr-GTA-1	0	NA	NA	NA	NA	NA	NA																				Homo_sapiens_tRNA-iMet-CAT-3	6	18	24	15	25	3	28	39		Homo_sapiens_tRX-Ile-GAT-2	0	0	0	0	0	0	0	0
Homo_sapiens_tRX-Val-CAC-4	0	NA	NA	NA	NA	NA	NA																				Homo_sapiens_tRX-Ala-AGC-1/2	1	1	0	0	0	0	0	1		Homo_sapiens_tRX-Leu-CAA-3	0	0	0	0	0	0	0	0
Homo_sapiens_tRX-Val-TAC-3	0	NA	NA	NA	NA	NA	NA																				Homo_sapiens_tRX-Ala-AGC-5	377	758	22	5	5	1	56	55		Homo_sapiens_tRX-Leu-CAG-1	0	2.88637e-07	3.38241e-07	0	2.89596e-07	0	0	2.20522e-07
																											Homo_sapiens_tRX-Ala-AGC-6	0	0	0	0	0	0	0	1		Homo_sapiens_tRX-Leu-TAA-2	0	0	0	0	0	0	0	0
																											Homo_sapiens_tRX-Ala-GGC-3	0	0	0	0	0	0	0	0		Homo_sapiens_tRX-Lys-CTT-1	5.26039e-07	0	0	0	0	0	0	0
																											Homo_sapiens_tRX-Ala-GGC-4	0	0	0	0	0	0	0	0		Homo_sapiens_tRX-Lys-CTT-3	1.20989e-05	9.81365e-06	1.58973e-05	2.19645e-05	1.53486e-05	1.85974e-05	1.18155e-05	1.30108e-05
																											Homo_sapiens_tRX-Arg-ACG-1	0	0	0	0	0	0	0	1		Homo_sapiens_tRX-Lys-CTT-6	0	0	0	0	0	0	0	0
																											Homo_sapiens_tRX-Asn-GTT-1	0	0	0	0	0	0	0	0		Homo_sapiens_tRX-Lys-TTT-2	0	0	0	0	2.89596e-07	1.32838e-06	0	0
																											Homo_sapiens_tRX-Asn-GTT-2	0	0	0	0	0	0	0	0		Homo_sapiens_tRX-Met-CAT-1	5.26039e-07	2.88637e-07	3.38241e-07	0	0	0	0	2.20522e-07
																											Homo_sapiens_tRX-Asp-ATC-1	1	1	0	0	0	0	0	0		Homo_sapiens_tRX-Met-CAT-2	0	0	0	0	0	0	0	0
																											Homo_sapiens_tRX-Cys-GCA-1	0	0	0	0	0	0	0	0		Homo_sapiens_tRX-Pro-GGG-1	0	0	0	0	0	0	0	0
																											Homo_sapiens_tRX-Cys-GCA-2	0	0	0	0	0	0	0	0		Homo_sapiens_tRX-Pro-GGG-2	0	0	0	0	0	0	0	0
																											Homo_sapiens_tRX-Cys-GCA-3	1	0	2	0	3	1	1	4		Homo_sapiens_tRX-Ser-GCT-1	0	0	0	0	0	0	0	0
																											Homo_sapiens_tRX-Gln-CTG-2	0	0	0	0	0	0	0	0		Homo_sapiens_tRX-Ser-GGA-2	0	0	0	0	0	0	0	0
																											Homo_sapiens_tRX-Gln-CTG-3	0	0	0	0	0	0	0	0		Homo_sapiens_tRX-Trp-CCA-1	0	0	0	1.09823e-06	2.89596e-07	0	5.13716e-07	2.20522e-07
																											Homo_sapiens_tRX-Gln-TTG-1	0	0	0	0	0	0	0	0		Homo_sapiens_tRX-Tyr-GTA-1	0	0	0	0	0	0	0	0
																											Homo_sapiens_tRX-Glu-CTC-1	17	17	17	10	28	2	22	23		Homo_sapiens_tRX-Val-AAC-1	2.10416e-06	3.17501e-06	3.72065e-06	1.64734e-06	5.21272e-06	0	2.56858e-06	2.64627e-06
																											Homo_sapiens_tRX-Gly-CCC-1	0	0	0	0	0	0	0	0		Homo_sapiens_tRX-Val-CAC-4	0	0	0	0	0	0	0	0
																											Homo_sapiens_tRX-Gly-CCC-2	0	0	0	0	0	0	0	0		Homo_sapiens_tRX-Val-TAC-2	5.26039e-07	8.65911e-07	3.38241e-07	5.49113e-07	0	0	5.13716e-07	6.61567e-07
																											Homo_sapiens_tRX-Gly-CCC-3	0	0	0	0	0	0	0	0		Homo_sapiens_tRX-Val-TAC-3	0	0	0	0	0	0	0	0
																											Homo_sapiens_tRX-Ile-AAT-3	0	0	0	0	0	0	0	0
																											Homo_sapiens_tRX-Ile-GAT-1	0	0	0	0	0	0	0	0
																											Homo_sapiens_tRX-Ile-GAT-2	0	0	0	0	0	0	0	0
																											Homo_sapiens_tRX-Leu-CAA-3	0	0	0	0	0	0	0	0
																											Homo_sapiens_tRX-Leu-CAG-1	0	1	1	0	1	0	0	1
																											Homo_sapiens_tRX-Leu-TAA-2	0	0	0	0	0	0	0	0
																											Homo_sapiens_tRX-Lys-CTT-1	1	0	0	0	0	0	0	0
																											Homo_sapiens_tRX-Lys-CTT-3	23	34	47	40	53	14	46	59
																											Homo_sapiens_tRX-Lys-CTT-6	0	0	0	0	0	0	0	0
																											Homo_sapiens_tRX-Lys-TTT-2	0	0	0	0	1	1	0	0
																											Homo_sapiens_tRX-Met-CAT-1	1	1	1	0	0	0	0	1
																											Homo_sapiens_tRX-Met-CAT-2	0	0	0	0	0	0	0	0
																											Homo_sapiens_tRX-Pro-GGG-1	0	0	0	0	0	0	0	0
																											Homo_sapiens_tRX-Pro-GGG-2	0	0	0	0	0	0	0	0
																											Homo_sapiens_tRX-Ser-GCT-1	0	0	0	0	0	0	0	0
																											Homo_sapiens_tRX-Ser-GGA-2	0	0	0	0	0	0	0	0
																											Homo_sapiens_tRX-Trp-CCA-1	0	0	0	2	1	0	2	1
																											Homo_sapiens_tRX-Tyr-GTA-1	0	0	0	0	0	0	0	0
																											Homo_sapiens_tRX-Val-AAC-1	4	11	11	3	18	0	10	12
																											Homo_sapiens_tRX-Val-CAC-4	0	0	0	0	0	0	0	0
																											Homo_sapiens_tRX-Val-TAC-2	1	3	1	1	0	0	2	3
																											Homo_sapiens_tRX-Val-TAC-3	0	0	0	0	0	0	0	0
[truncated: 26 more columns]

## Sheet: Supplementary Table 2
Supplementary Table 2: RPC1 peaks at annotated hg38 tRNA genes in human cell lines and differential RPC1 occupancy in differentiated cells relative to hiPSC											DiffBind analysis (hiPSC vs NPC)										DiffBind analysis (hiPSC vs Neurons)										DiffBind analysis (hiPSC vs CM)
Gene	chr	start	stop	strand	k_hiPSC peak	w_hiPSC peak	NPC peak	neuron peak	CM peak		Gene	chr	start	end	length	hiPSC log2 read counts	NPC log2 read counts	log2 FoldChange	FDR		Gene	chr	start	end	length	hiPSC log2 read counts	Neurons log2 read counts	log2FoldChange	FDR		Gene	chr	start	end	length	hiPSC log2 read counts	CM log2 read counts	log2FoldChange	FDR
Homo_sapiens_tRNA-Und-NNN-4-1	chr1	7930278	7930348	-	FALSE	FALSE	FALSE	FALSE	FALSE		Homo_sapiens_tRNA-Ile-AAT-5-3	chr6	27237445	27237769	325	11.4663	6.04492	5.39906	3.19702e-136		Homo_sapiens_tRNA-Ser-GCT-2-1	chr6	27297870	27298202	333	11.5364	4.69505	6.8256	1.05e-172		Homo_sapiens_tRX-Ala-AGC-5-1	chr6	57813364	57813687	324	11.2971	5.95782	5.27642	2.33077e-103
Homo_sapiens_tRNA-Asn-GTT-5-1	chr1	16520584	16520658	-	TRUE	TRUE	FALSE	FALSE	TRUE		Homo_sapiens_tRNA-Tyr-GTA-5-3	chr14	20652973	20653317	345	11.3441	4.76546	6.52809	9.81909e-131		Homo_sapiens_tRNA-Ile-AAT-8-1	chr6	27668457	27668781	325	11.4711	4.58722	6.8355	1.05e-172		Homo_sapiens_tRNA-Ile-AAT-1-1	chr6	57822847	57823171	325	11.1509	4.85626	6.18329	2.13851e-98
Homo_sapiens_tRNA-Asn-GTT-18-1	chr1	16532397	16532471	-	FALSE	FALSE	FALSE	FALSE	FALSE		Homo_sapiens_tRNA-Lys-CTT-2-5	chr16	3175565	3175888	324	11.3101	6.39725	4.89283	2.54513e-128		Homo_sapiens_tRNA-Asn-GTT-1-1	chr1	161540115	161540439	325	11.305	5.00538	6.27803	5.77e-166		Homo_sapiens_tRNA-Lys-TTT-9-1	chr6	27575941	27576264	324	10.7053	5.73486	4.90867	9.92534e-88
Homo_sapiens_tRNA-Glu-TTC-4-1	chr1	16535278	16535350	-	TRUE	TRUE	TRUE	FALSE	TRUE		Homo_sapiens_tRNA-Ser-AGA-4-1	chr6	27553287	27553619	333	11.2511	5.66346	5.56105	2.75976e-127		Homo_sapiens_tRNA-Phe-GAA-3-1	chr6	28807707	28808030	324	11.2611	4.82452	6.41981	3.49e-165		Homo_sapiens_tRNA-Tyr-GTA-4-1	chr14	20657338	20657682	345	10.5329	5.53794	4.92549	8.92231e-80
Homo_sapiens_tRNA-Gly-CCC-1-1	chr1	16545938	16546009	-	TRUE	TRUE	TRUE	FALSE	TRUE		Homo_sapiens_tRNA-Ile-AAT-8-1	chr6	27668457	27668781	325	11.4711	6.80522	4.65234	3.54661e-127		Homo_sapiens_tRNA-Ser-AGA-2-3	chr6	27495688	27496020	333	11.359	5.44098	5.90897	1.26e-162		Homo_sapiens_tRNA-Val-AAC-4-1	chr6	27680980	27681303	324	10.4587	5.87566	4.53003	2.62698e-79
Homo_sapiens_tRNA-Val-CAC-11-1	chr1	16547664	16547737	-	TRUE	TRUE	FALSE	FALSE	TRUE		Homo_sapiens_tRNA-Ser-TGA-2-1	chr6	27545563	27545895	333	11.4277	4.99382	6.38441	3.54661e-127		Homo_sapiens_tRNA-Lys-CTT-2-5	chr16	3175565	3175888	324	11.3101	4.31898	6.98592	1.14e-159		Homo_sapiens_tRNA-Ala-AGC-19-1	chr6	57793419	57793742	324	10.7754	6.38795	4.34004	1.16263e-76
Homo_sapiens_tRNA-Gly-CCC-4-1	chr1	16678270	16678341	-	TRUE	TRUE	TRUE	FALSE	TRUE		Homo_sapiens_tRNA-Val-TAC-4-1	chr6	27290500	27290823	324	11.2799	4.60275	6.61061	8.88655e-127		Homo_sapiens_tRNA-Ser-TGA-3-1	chr6	26312470	26312802	333	11.5843	5.71045	5.8557	8.89e-158		Homo_sapiens_tRNA-Ala-AGC-24-1	chr6	57815848	57816171	324	10.3597	5.77444	4.52731	3.06361e-71
Homo_sapiens_tRNA-Val-CAC-10-1	chr1	16680005	16680078	-	FALSE	FALSE	FALSE	FALSE	FALSE		Homo_sapiens_tRNA-Ser-GCT-2-1	chr6	27297870	27298202	333	11.5364	6.82071	4.69685	5.98799e-126		Homo_sapiens_tRNA-iMet-CAT-1-5	chr6	27332859	27333181	323	11.3821	5.25943	6.11834	1.85e-155		Homo_sapiens_tRNA-Thr-AGT-4-1	chr6	27726568	27726892	325	10.7289	6.94835	3.74577	5.09677e-68
Homo_sapiens_tRNA-Val-CAC-13-1	chr1	16725565	16725638	+	FALSE	FALSE	FALSE	FALSE	FALSE		Homo_sapiens_tRNA-Thr-AGT-3-1	chr6	28725892	28726216	325	11.24	4.60825	6.56918	1.20605e-122		Homo_sapiens_tRNA-Leu-TAA-4-1	chr6	27230429	27230762	334	11.7457	4.92846	6.83222	1.38e-154		Homo_sapiens_tRNA-Trp-CCA-3-1	chr6	26318976	26319298	323	10.6746	7.18698	3.45916	2.07765e-66
Homo_sapiens_tRNA-Gly-CCC-5-1	chr1	16727284	16727355	+	TRUE	FALSE	FALSE	FALSE	TRUE		Homo_sapiens_tRNA-Gln-CTG-5-1	chr6	27295307	27295629	323	11.0845	5.81507	5.2497	1.07834e-116		Homo_sapiens_tRNA-Ile-AAT-5-3	chr6	27237445	27237769	325	11.4663	3.78171	7.67471	5.04e-149		Homo_sapiens_tRX-Ala-AGC-6-1	chr6	57792707	57793030	324	9.9938	5.36577	4.56271	1.34139e-64
Homo_sapiens_tRNA-Val-CAC-11-2	chr1	16860197	16860270	+	TRUE	TRUE	FALSE	FALSE	TRUE		Homo_sapiens_tRNA-Ser-GCT-4-1	chr6	28597214	28597546	333	10.9938	5.80312	5.16513	1.28076e-115		Homo_sapiens_tRNA-Ser-AGA-2-4	chr6	27502913	27503245	333	11.0689	4.39499	6.66902	1.13e-148		Homo_sapiens_tRNA-Tyr-GTA-5-3	chr14	20652973	20653317	345	11.3441	8.16716	3.15333	4.11268e-61
Homo_sapiens_tRNA-Gly-CCC-1-2	chr1	16861920	16861991	+	TRUE	TRUE	FALSE	FALSE	TRUE		Homo_sapiens_tRNA-Leu-AAG-1-3	chr5	181173918	181174250	333	11.227	4.64216	6.52374	5.84406e-115		Homo_sapiens_tRNA-Tyr-GTA-5-3	chr14	20652973	20653317	345	11.3441	3.94282	7.37761	1.93e-146		Homo_sapiens_tRNA-Ala-TGC-6-1	chr6	28758238	28758560	323	10.6716	7.43797	3.20832	7.35252e-60
Homo_sapiens_tRNA-Glu-TTC-3-1	chr1	16872582	16872654	+	TRUE	TRUE	TRUE	FALSE	TRUE		Homo_sapiens_tRNA-Glu-TTC-6-1	chr1	148308796	148309118	323	10.9583	4.7716	6.12303	1.9201e-114		Homo_sapiens_tRNA-Gln-CTG-6-1	chr6	27791230	27791552	323	11.4228	6.22427	5.18531	4.48e-146		Homo_sapiens_tRNA-Lys-TTT-13-1	chr6	28693084	28693408	325	10.4988	6.55208	3.9018	8.4336e-60
Homo_sapiens_tRNA-Asn-GTT-13-1	chr1	16875462	16875536	+	TRUE	FALSE	FALSE	FALSE	FALSE		Homo_sapiens_tRX-Ala-AGC-5-1	chr6	57813364	57813687	324	11.2971	4.18541	7.00603	7.62107e-114		Homo_sapiens_tRNA-Ser-AGA-4-1	chr6	27553287	27553619	333	11.2511	4.174	7.10859	7.16e-146		Homo_sapiens_tRNA-Thr-AGT-3-1	chr6	28725892	28726216	325	11.24	8.05088	3.16401	3.56967e-58
Homo_sapiens_tRNA-Asn-GTT-4-1	chr1	16889676	16889750	+	TRUE	TRUE	FALSE	FALSE	TRUE		Homo_sapiens_tRNA-Asn-GTT-1-1	chr1	161540115	161540439	325	11.305	6.96731	4.32555	9.04832e-113		Homo_sapiens_tRNA-Pro-AGG-2-8	chr16	3189508	3189830	323	11.2161	5.5685	5.65641	9.14e-146		Homo_sapiens_tRX-Met-CAT-2-1	chr6	57808519	57808843	325	9.95811	6.13309	3.78156	1.14156e-56
Homo_sapiens_tRNA-Lys-CTT-12-1	chr1	39504519	39504595	+	FALSE	FALSE	FALSE	FALSE	FALSE		Homo_sapiens_tRNA-Ser-TGA-4-1	chr6	27505702	27506034	333	11.6249	6.15096	5.44925	1.28295e-112		Homo_sapiens_tRNA-Lys-TTT-4-1	chr6	27591688	27592011	324	11.403	5.02967	6.34307	3.16e-145		Homo_sapiens_tRNA-Thr-CGT-6-1	chr6	27303663	27303985	323	11.0894	7.42169	3.62819	6.75477e-55
Homo_sapiens_tRNA-Lys-CTT-7-1	chr1	54957868	54957941	-	FALSE	FALSE	FALSE	FALSE	FALSE		Homo_sapiens_tRNA-Lys-TTT-7-1	chr6	28747618	28747941	324	11.336	4.82691	6.44255	1.44534e-112		Homo_sapiens_tRNA-Pro-AGG-2-7	chr16	3182509	3182831	323	11.2356	5.51789	5.73564	7.35e-144		Homo_sapiens_tRNA-Ala-AGC-2-3	chr6	28719578	28719900	323	10.4643	7.29617	3.1409	7.96588e-54
Homo_sapiens_tRNA-Cys-GCA-7-1	chr1	93516276	93516349	-	TRUE	TRUE	FALSE	FALSE	TRUE		Homo_sapiens_tRNA-Ile-AAT-1-1	chr6	57822847	57823171	325	11.1509	4.64752	6.44622	1.21392e-111		Homo_sapiens_tRNA-Ser-TGA-4-1	chr6	27505702	27506034	333	11.6249	4.52024	7.06293	1.1e-143		Homo_sapiens_tRNA-Tyr-GTA-8-1	chr6	26575444	26575784	341	10.5243	6.6602	3.8156	5.4141e-53
Homo_sapiens_tRNA-Arg-TCT-1-1	chr1	93847572	93847657	+	TRUE	TRUE	TRUE	FALSE	TRUE		Homo_sapiens_tRNA-Asn-GTT-4-1	chr1	16889551	16889875	325	10.8647	4.41148	6.38898	2.72346e-111		Homo_sapiens_tRNA-Gln-CTG-5-1	chr6	27295307	27295629	323	11.0845	4.76508	6.37702	6.98e-143		Homo_sapiens_tRNA-Lys-CTT-5-1	chr16	3180428	3180751	324	10.5787	7.27779	3.26981	1.11605e-51
Homo_sapiens_tRNA-Gln-CTG-8-3	chr1	120476851	120476923	-	FALSE	FALSE	FALSE	FALSE	FALSE		Homo_sapiens_tRNA-Thr-CGT-1-1	chr6	28488867	28489191	325	10.8534	5.48957	5.34841	3.35136e-111		Homo_sapiens_tRNA-Thr-CGT-5-1	chr6	27618230	27618554	325	11.1923	4.08683	7.09443	2.07e-142		Homo_sapiens_tRNA-Tyr-GTA-5-4	chr14	20663066	20663410	345	10.9551	8.02079	2.90982	6.42309e-49
Homo_sapiens_tRNA-Asn-GTT-7-1	chr1	120844261	120844335	-	TRUE	TRUE	TRUE	FALSE	TRUE		Homo_sapiens_tRNA-Phe-GAA-3-1	chr6	28807707	28808030	324	11.2611	7.01209	4.24064	4.66246e-111		Homo_sapiens_tRNA-Val-CAC-2-1	chr6	27280144	27280467	324	11.5619	5.68774	5.85731	6.93e-142		Homo_sapiens_tRNA-Asn-GTT-26-1	KI270713.1	28630	28953	324	10.7268	7.17501	3.5108	3.38141e-48
Homo_sapiens_tRNA-Asn-GTT-16-3	chr1	120945288	120945362	+	FALSE	FALSE	FALSE	FALSE	FALSE		Homo_sapiens_tRNA-Gly-CCC-1-2	chr1	16861795	16862116	322	11.072	5.32308	5.7027	3.11922e-108		Homo_sapiens_tRNA-Ser-ACT-1-1	chr6	27293766	27294090	325	11.3581	4.21693	7.15534	1.07e-141		Homo_sapiens_tRNA-Tyr-GTA-6-1	chr6	26594748	26595087	340	10.6586	7.56773	3.06198	1.00419e-46
Homo_sapiens_tRNA-Asn-GTT-11-1	chr1	120952290	120952364	-	TRUE	FALSE	FALSE	FALSE	FALSE		Homo_sapiens_tRNA-iMet-CAT-1-5	chr6	27332859	27333181	323	11.3821	6.87048	4.49393	2.22202e-107		Homo_sapiens_tRNA-Ser-GCT-4-1	chr6	28597214	28597546	333	10.9938	4.63052	6.42153	2.69e-141		Homo_sapiens_tRNA-Pro-CGG-1-2	chr16	3171922	3172244	323	10.8288	7.8998	2.90302	1.62397e-46
Homo_sapiens_tRX-Glu-TTC-2-1	chr1	121000987	121001060	-	TRUE	TRUE	FALSE	FALSE	FALSE		Homo_sapiens_tRNA-Ala-TGC-6-1	chr6	28758238	28758560	323	10.6716	5.52345	5.13461	3.73497e-107		Homo_sapiens_tRNA-Val-TAC-4-1	chr6	27290500	27290823	324	11.2799	3.69684	7.5046	1.39e-139		Homo_sapiens_tRNA-Ala-TGC-7-1	chr6	28802674	28802995	322	10.7566	8.1542	2.58114	3.2741e-45
Homo_sapiens_tRX-Phe-GAA-2-1	chr1	121009543	121009623	-	TRUE	TRUE	FALSE	FALSE	TRUE		Homo_sapiens_tRNA-Ala-AGC-5-1	chr6	28710463	28710785	323	10.7854	4.33059	6.38199	5.24168e-107		Homo_sapiens_tRNA-Leu-TAG-2-1	chr14	20625244	20625576	333	11.8281	4.95407	6.87527	4.14e-139		Homo_sapiens_tRNA-Val-TAC-4-1	chr6	27290500	27290823	324	11.2799	8.62885	2.62847	1.74239e-44
Homo_sapiens_tRNA-Gly-CCC-6-1	chr1	121016844	121016915	-	TRUE	TRUE	TRUE	FALSE	TRUE		Homo_sapiens_tRNA-Ala-TGC-7-1	chr6	28802674	28802995	322	10.7566	4.20551	6.49963	6.58411e-107		Homo_sapiens_tRNA-Glu-TTC-4-1	chr1	16535153	16535475	323	11.864	5.41212	6.45796	6.2e-139		Homo_sapiens_tRNA-Ala-AGC-5-1	chr6	28710463	28710785	323	10.7854	8.11235	2.65056	3.84329e-44
Homo_sapiens_tRNA-Val-CAC-1-8	chr1	121020728	121020801	-	TRUE	TRUE	FALSE	FALSE	TRUE		Homo_sapiens_tRNA-Asn-GTT-2-2	chr1	161427951	161428275	325	11.4654	6.56329	4.88126	1.59169e-106		Homo_sapiens_tRNA-Asn-GTT-2-2	chr1	161427951	161428275	325	11.4654	5.65659	5.8018	3.46e-138		Homo_sapiens_tRNA-Lys-CTT-2-5	chr16	3175565	3175888	324	11.3101	8.87753	2.41136	1.19049e-42
Homo_sapiens_tRNA-Gln-CTG-11-1	chr1	143584700	143584772	+	FALSE	FALSE	FALSE	FALSE	FALSE		Homo_sapiens_tRNA-Arg-ACG-2-4	chr6	27670439	27670762	324	11.3002	6.01365	5.25113	1.88909e-104		Homo_sapiens_tRNA-Thr-TGT-4-1	chr14	20631034	20631357	324	11.3712	4.916	6.46389	5.68e-137		Homo_sapiens_tRNA-Leu-AAG-1-3	chr5	181173918	181174250	333	11.227	8.40151	2.79884	9.53612e-42
Homo_sapiens_tRNA-His-GTG-2-1	chr1	143661181	143661253	-	FALSE	FALSE	FALSE	FALSE	FALSE		Homo_sapiens_tRNA-Pro-CGG-1-2	chr16	3171922	3172244	323	10.8288	5.56718	5.22345	3.12755e-104		Homo_sapiens_tRNA-Ala-TGC-1-1	chr6	28789644	28789966	323	11.1125	4.83672	6.28638	8.01e-137		Homo_sapiens_tRNA-Lys-TTT-6-1	chr6	27334864	27335187	324	11.1715	8.28184	2.85915	3.9848e-38
Homo_sapiens_tRNA-Glu-TTC-7-1	chr1	143666987	143667059	-	FALSE	FALSE	FALSE	FALSE	FALSE		Homo_sapiens_tRNA-Ser-ACT-1-1	chr6	27293766	27294090	325	11.3581	6.57878	4.76542	3.60144e-104		Homo_sapiens_tRNA-Ser-CGA-3-1	chr6	27672324	27672656	333	11.5926	4.49892	7.13969	1.46e-136		Homo_sapiens_tRNA-Ser-AGA-4-1	chr6	27553287	27553619	333	11.2511	8.81639	2.41079	5.55994e-38
Homo_sapiens_tRNA-Gln-CTG-4-2	chr1	143691473	143691545	+	FALSE	TRUE	FALSE	FALSE	FALSE		Homo_sapiens_tRNA-Ala-AGC-6-1	chr6	28811946	28812268	323	10.6107	5.45945	5.11832	5.04927e-104		Homo_sapiens_tRNA-Ser-TGA-2-1	chr6	27545563	27545895	333	11.4277	3.7494	7.76468	7.99e-135		Homo_sapiens_tRNA-Gly-CCC-1-2	chr1	16861795	16862116	322	11.072	8.34787	2.69641	6.85121e-38
Homo_sapiens_tRNA-Asn-GTT-22-1	chr1	143717291	143717365	-	FALSE	FALSE	FALSE	FALSE	FALSE		Homo_sapiens_tRNA-Tyr-GTA-5-4	chr14	20663066	20663410	345	10.9551	3.92385	6.91997	3.50121e-103		Homo_sapiens_tRX-Ala-AGC-5-1	chr6	57813364	57813687	324	11.2971	3.94082	7.37963	2.36e-134		Homo_sapiens_tRNA-Arg-TCT-3-1	chr9	128339950	128340291	342	10.3983	7.8149	2.55672	1.06056e-36
Homo_sapiens_tRNA-Asn-GTT-6-1	chr1	143735919	143735993	-	TRUE	TRUE	FALSE	FALSE	TRUE		Homo_sapiens_tRNA-Leu-TAA-2-1	chr6	27720993	27721326	334	10.6803	4.54798	6.09704	2.32773e-102		Homo_sapiens_tRNA-Ala-CGC-4-1	chr6	28729189	28729511	323	11.3079	5.50266	5.7876	2.07e-133		Homo_sapiens_tRNA-Und-TTA-3-1	chr1	161420745	161421068	324	9.33811	5.10415	4.14113	2.95244e-36
Homo_sapiens_tRNA-Glu-TTC-10-1	chr1	143784144	143784217	-	FALSE	FALSE	FALSE	FALSE	FALSE		Homo_sapiens_tRNA-Arg-CCG-1-1	chr6	28742826	28743149	324	10.7655	4.72425	5.98223	3.21291e-102		Homo_sapiens_tRNA-Arg-ACG-2-4	chr6	27670439	27670762	324	11.3002	4.43475	6.78404	3.41e-133		Homo_sapiens_tRNA-Lys-TTT-2-1	chr11	122559821	122560144	324	10.9923	6.74896	4.15036	6.73357e-36
Homo_sapiens_tRNA-Phe-GAA-9-1	chr1	143792723	143792803	-	TRUE	TRUE	FALSE	FALSE	FALSE		Homo_sapiens_tRNA-Thr-CGT-6-1	chr6	27303663	27303985	323	11.0894	5.03525	6.02843	2.20568e-101		Homo_sapiens_tRNA-Arg-ACG-2-3	chr6	27215047	27215370	324	10.5517	4.41356	6.13262	1.7e-132		Homo_sapiens_tRNA-Trp-CCA-5-1	chr7	99469558	99469880	323	8.76746	4.38393	4.27722	9.14379e-36
Homo_sapiens_tRNA-Val-CAC-4-1	chr1	143803993	143804066	-	TRUE	TRUE	FALSE	FALSE	TRUE		Homo_sapiens_tRNA-Trp-CCA-3-1	chr6	26318976	26319298	323	10.6746	4.13676	6.46272	4.22883e-101		Homo_sapiens_tRNA-Ser-GCT-5-1	chr6	28212911	28213243	333	11.1047	5.01567	6.09911	3.07e-132		Homo_sapiens_tRNA-Ala-AGC-21-1	chr6	26749786	26750109	324	9.07796	4.37991	4.56573	1.79009e-35
Homo_sapiens_tRNA-Arg-CCT-7-1	chr1	143848513	143848584	-	FALSE	FALSE	FALSE	FALSE	FALSE		Homo_sapiens_tRNA-Thr-CGT-5-1	chr6	27618230	27618554	325	11.1923	6.85408	4.32726	4.33346e-100		Homo_sapiens_tRNA-Glu-TTC-4-2	chr1	161421967	161422289	323	11.1827	5.69238	5.52318	5.04e-131		Homo_sapiens_tRNA-Val-AAC-6-1	chr6	28735303	28735625	323	10.6411	8.17094	2.4438	5.99932e-35
Homo_sapiens_tRNA-Asn-GTT-3-1	chr1	144419266	144419340	+	TRUE	TRUE	TRUE	TRUE	TRUE		Homo_sapiens_tRNA-Lys-TTT-9-1	chr6	27575941	27576264	324	10.7053	4.30879	6.33374	2.048e-99		Homo_sapiens_tRNA-Ala-AGC-1-1	chr6	28795838	28796160	323	11.543	5.65384	5.92056	7.37e-131		Homo_sapiens_tRNA-Lys-TTT-7-1	chr6	28747618	28747941	324	11.336	8.6617	2.6442	4.92335e-34
Homo_sapiens_tRX-Asn-GTT-2-1	chr1	144539649	144539723	-	FALSE	FALSE	FALSE	FALSE	FALSE		Homo_sapiens_tRNA-Lys-CTT-4-1	chr16	3191375	3191698	324	10.4166	5.38047	5.00909	4.12006e-99		Homo_sapiens_tRNA-Leu-AAG-1-3	chr5	181173918	181174250	333	11.227	3.98921	7.29619	1.81e-130		Homo_sapiens_tRNA-Ser-AGA-1-1	chr6	27541649	27541981	333	9.87752	6.89197	2.9483	5.12861e-34
Homo_sapiens_tRNA-Asn-GTT-10-1	chr1	145129238	145129312	+	TRUE	TRUE	FALSE	FALSE	FALSE		Homo_sapiens_tRNA-Leu-TAA-4-1	chr6	27230429	27230762	334	11.7457	7.13557	4.59017	5.23144e-98		Homo_sapiens_tRNA-Glu-TTC-6-1	chr1	148308796	148309118	323	10.9583	3.99212	6.95626	1.83e-130		Homo_sapiens_tRNA-Phe-GAA-5-1	chr6	28764261	28764588	328	8.76549	4.79194	3.89014	1.33274e-32
Homo_sapiens_tRNA-Val-CAC-14-1	chr1	145157156	145157229	+	TRUE	TRUE	FALSE	FALSE	TRUE		Homo_sapiens_tRNA-Ser-GCT-1-1	chr6	27097180	27097512	333	10.495	4.50587	5.94811	6.13679e-98		Homo_sapiens_tRNA-Arg-TCG-5-1	chr6	28542988	28543311	324	11.3852	6.02849	5.3527	2.52e-130		Homo_sapiens_tRNA-Gly-CCC-5-1	chr1	16727159	16727480	322	10.1971	7.32532	2.83496	4.2048e-32
Homo_sapiens_tRX-Phe-GAA-1-1	chr1	145168403	145168483	+	FALSE	FALSE	FALSE	FALSE	FALSE		Homo_sapiens_tRNA-Val-AAC-6-1	chr6	28735303	28735625	323	10.6411	4.25895	6.31018	7.44162e-98		Homo_sapiens_tRNA-Tyr-GTA-5-4	chr14	20663066	20663410	345	10.9551	4.01662	6.92208	8.95e-130		Homo_sapiens_tRNA-Cys-GCA-13-1	chr7	149355549	149355871	323	10.6909	5.2615	5.20981	8.61251e-32
Homo_sapiens_tRNA-Glu-TTC-10-2	chr1	145176938	145177011	+	FALSE	FALSE	FALSE	FALSE	FALSE		Homo_sapiens_tRNA-Ser-GCT-5-1	chr6	28212911	28213243	333	11.1047	6.36349	4.71992	1.62749e-97		Homo_sapiens_tRNA-Ala-TGC-7-1	chr6	28802674	28802995	322	10.7566	3.99018	6.8126	1.68e-129		Homo_sapiens_tRNA-Ser-TGA-4-1	chr6	27505702	27506034	333	11.6249	9.14183	2.45239	1.32585e-30
Homo_sapiens_tRNA-Asn-GTT-2-7	chr1	145287765	145287839	+	TRUE	TRUE	TRUE	TRUE	TRUE		Homo_sapiens_tRNA-Asn-GTT-14-1	chr1	148048390	148048714	325	10.3612	4.80552	5.52086	2.66802e-97		Homo_sapiens_tRNA-Lys-TTT-7-1	chr6	28747618	28747941	324	11.336	4.15032	7.25379	1.04e-128		Homo_sapiens_tRNA-Glu-TTC-6-1	chr1	148308796	148309118	323	10.9583	8.74784	2.18214	2.05253e-30
Homo_sapiens_tRX-Gly-CCC-3-1	chr1	145437597	145437668	+	FALSE	FALSE	FALSE	FALSE	FALSE		Homo_sapiens_tRNA-Tyr-GTA-6-1	chr6	26594748	26595087	340	10.6586	4.65285	5.95615	3.94932e-97		Homo_sapiens_tRNA-Phe-GAA-1-3	chr11	59557371	59557694	324	10.9063	5.22665	5.71418	1.19e-128		Homo_sapiens_tRNA-Thr-CGT-5-1	chr6	27618230	27618554	325	11.1923	9.06417	2.09938	1.58852e-29
Homo_sapiens_tRNA-Asn-GTT-9-1	chr1	145475380	145475454	-	TRUE	TRUE	FALSE	FALSE	TRUE		Homo_sapiens_tRNA-Lys-TTT-6-1	chr6	27334864	27335187	324	11.1715	5.93538	5.20205	7.97984e-97		Homo_sapiens_tRNA-Thr-AGT-3-1	chr6	28725892	28726216	325	11.24	3.43261	7.751	1.78e-128		Homo_sapiens_tRNA-Glu-TTC-14-1	KI270713.1	31510	31831	322	9.82179	7.01675	2.76651	2.83759e-29
Homo_sapiens_tRX-Gln-CTG-3-1	chr1	145563245	145563317	+	FALSE	FALSE	FALSE	FALSE	FALSE		Homo_sapiens_tRNA-Thr-AGT-4-1	chr6	27726568	27726892	325	10.7289	4.03627	6.63758	1.11269e-96		Homo_sapiens_tRNA-Val-AAC-1-3	chr5	181169484	181169807	324	10.5982	5.13283	5.44933	1.36e-127		Homo_sapiens_tRNA-Arg-TCT-5-1	chr6	27562058	27562395	338	8.5379	4.95546	3.51046	2.29298e-28
Homo_sapiens_tRNA-Glu-CTC-1-1	chr1	146035691	146035763	+	TRUE	TRUE	TRUE	TRUE	TRUE		Homo_sapiens_tRNA-Ala-AGC-19-1	chr6	57793419	57793742	324	10.7754	4.1519	6.5569	1.69253e-96		Homo_sapiens_tRNA-Thr-AGT-2-2	chr6	27684569	27684893	325	11.6398	5.60064	6.0395	1.39e-127		Homo_sapiens_tRNA-Ile-AAT-5-3	chr6	27237445	27237769	325	11.4663	9.46788	1.96894	4.32803e-28
Homo_sapiens_tRNA-Gly-TCC-2-1	chr1	146037060	146037132	+	TRUE	TRUE	TRUE	TRUE	TRUE		Homo_sapiens_tRNA-Phe-GAA-1-1	chr6	28790596	28790919	324	10.5997	5.71281	4.85768	1.75056e-96		Homo_sapiens_tRNA-Pro-CGG-1-2	chr16	3171922	3172244	323	10.8288	4.79372	6.08224	6.82e-127		Homo_sapiens_tRNA-Leu-TAA-2-1	chr6	27720993	27721326	334	10.6803	8.52788	2.12189	4.89033e-28
Homo_sapiens_tRNA-His-GTG-1-1	chr1	146038043	146038115	+	TRUE	TRUE	TRUE	TRUE	TRUE		Homo_sapiens_tRNA-Leu-CAA-2-1	chr6	27605512	27605870	359	11.271	6.09328	5.14727	2.85844e-96		Homo_sapiens_tRNA-Gln-TTG-2-1	chr6	28589253	28589575	323	11.3919	6.62584	4.75844	1.05e-126		Homo_sapiens_tRNA-Val-TAC-3-1	chr10	5853585	5853908	324	10.0731	7.51052	2.52735	1.27123e-27
Homo_sapiens_tRNA-Lys-CTT-2-1	chr1	146039400	146039473	+	TRUE	TRUE	TRUE	TRUE	TRUE		Homo_sapiens_tRNA-Gln-CTG-9-1	chr1	148353435	148353757	323	10.9991	4.05452	6.86275	3.30479e-96		Homo_sapiens_tRNA-Ala-TGC-5-1	chr6	28817109	28817431	323	10.7404	4.27982	6.44588	1.83e-126		Homo_sapiens_tRNA-Arg-CCG-1-1	chr6	28742826	28743149	324	10.7655	8.58469	2.1483	1.29841e-26
Homo_sapiens_tRNA-Asn-GTT-20-1	chr1	146049197	146049273	-	FALSE	FALSE	FALSE	FALSE	FALSE		Homo_sapiens_tRNA-Val-AAC-4-1	chr6	27680980	27681303	324	10.4587	4.97584	5.44309	5.44623e-96		Homo_sapiens_tRNA-Gly-CCC-1-1	chr1	16545813	16546134	322	11.3359	4.08864	7.18641	1.85e-126		Homo_sapiens_tRNA-Ile-AAT-12-1	chr6	57800085	57800409	325	11.3115	8.81978	2.45532	2.38585e-26
Homo_sapiens_tRNA-Gln-CTG-8-2	chr1	146055611	146055683	+	TRUE	FALSE	FALSE	FALSE	FALSE		Homo_sapiens_tRNA-Ser-AGA-2-3	chr6	27495688	27496020	333	11.359	7.45048	3.89861	7.17008e-96		Homo_sapiens_tRNA-Leu-CAA-2-1	chr6	27605512	27605870	359	11.271	4.29679	7.01532	1.45e-125		Homo_sapiens_tRNA-Phe-GAA-1-1	chr6	28790596	28790919	324	10.5997	8.53366	2.0334	5.73946e-26
Homo_sapiens_tRNA-Asn-GTT-24-1	chr1	146370100	146370174	+	TRUE	TRUE	TRUE	TRUE	TRUE		Homo_sapiens_tRNA-Ala-TGC-5-1	chr6	28817109	28817431	323	10.7404	6.17572	4.53437	8.51522e-96		Homo_sapiens_tRNA-Leu-AAG-2-2	chr6	28943496	28943828	333	10.5468	5.18486	5.3967	1.61e-125		Homo_sapiens_tRNA-Ile-TAT-3-1	chr6	28537464	28537808	345	11.3541	7.88455	3.39386	5.18618e-25
Homo_sapiens_tRX-Asn-GTT-3-1	chr1	146394194	146394268	+	FALSE	FALSE	FALSE	FALSE	FALSE		Homo_sapiens_tRNA-Glu-TTC-3-1	chr1	16872457	16872779	323	11.4612	5.73875	5.68685	1.01282e-95		Homo_sapiens_tRNA-Ile-AAT-1-1	chr6	57822847	57823171	325	11.1509	3.63734	7.38692	2.51e-124		Homo_sapiens_tRNA-His-GTG-1-5	chr6	27158001	27158323	323	10.2423	8.23574	1.9714	5.89915e-24
Homo_sapiens_tRNA-Gly-CCC-8-1	chr1	146488865	146488936	+	FALSE	FALSE	FALSE	FALSE	FALSE		Homo_sapiens_tRNA-Ala-AGC-2-3	chr6	28719578	28719900	323	10.4643	4.34384	6.05938	1.60731e-95		Homo_sapiens_tRNA-Thr-CGT-1-1	chr6	28488867	28489191	325	10.8534	3.86081	7.07842	8.61e-124		Homo_sapiens_tRNA-Ser-AGA-2-4	chr6	27502913	27503245	333	11.0689	9.31648	1.71877	9.76347e-23
Homo_sapiens_tRNA-Gln-CTG-10-1	chr1	147005200	147005272	-	FALSE	FALSE	FALSE	FALSE	FALSE		Homo_sapiens_tRNA-Lys-CTT-5-1	chr16	3180428	3180751	324	10.5787	4.5249	6.00033	1.49964e-94		Homo_sapiens_tRNA-Gly-CCC-1-2	chr1	16861795	16862116	322	11.072	3.86504	7.17315	2.01e-123		Homo_sapiens_tRNA-Asn-GTT-5-1	chr1	16520459	16520783	325	9.47314	7.05238	2.37737	3.82928e-22
Homo_sapiens_tRNA-His-GTG-1-2	chr1	147073224	147073296	+	TRUE	TRUE	FALSE	FALSE	TRUE		Homo_sapiens_tRNA-Trp-CCA-3-2	chr6	26331318	26331640	323	10.7752	5.45869	5.28899	1.68298e-94		Homo_sapiens_tRNA-Lys-TTT-6-1	chr6	27334864	27335187	324	11.1715	4.21528	7.00416	7.14e-123		Homo_sapiens_tRNA-Ala-AGC-16-1	chr6	57870219	57870542	324	8.26304	4.60231	3.55949	8.48229e-22
Homo_sapiens_tRNA-Arg-CCT-6-1	chr1	148011058	148011129	+	FALSE	FALSE	FALSE	FALSE	FALSE		Homo_sapiens_tRNA-Asn-GTT-9-1	chr1	145475255	145475579	325	10.3204	5.19824	5.08785	1.93546e-94		Homo_sapiens_tRNA-Asp-GTC-3-1	chr6	27583331	27583653	323	11.2313	5.27902	5.9518	8.86e-123		Homo_sapiens_tRNA-Pro-TGG-3-4	chr16	3184007	3184329	323	10.3904	8.64689	1.70853	9.93862e-22
Homo_sapiens_tRX-Gly-CCC-1-2	chr1	148020473	148020544	+	FALSE	FALSE	FALSE	FALSE	FALSE		Homo_sapiens_tRNA-Ser-AGA-2-4	chr6	27502913	27503245	333	11.0689	7.14624	3.90989	1.66604e-93		Homo_sapiens_tRNA-Gly-CCC-6-1	chr1	121016719	121017040	322	10.9698	4.21611	6.78737	1.87e-122		Homo_sapiens_tRNA-Ala-CGC-5-1	chr6	28695806	28696128	323	8.44214	4.99213	3.36586	1.5908e-21
Homo_sapiens_tRNA-Asn-GTT-14-1	chr1	148048515	148048589	-	TRUE	TRUE	FALSE	FALSE	TRUE		Homo_sapiens_tRNA-Tyr-GTA-4-1	chr14	20657338	20657682	345	10.5329	4.42401	6.05381	3.72788e-92		Homo_sapiens_tRNA-Gly-CCC-4-1	chr1	16678145	16678466	322	11.2383	4.15638	7.00994	4.08e-122		Homo_sapiens_tRNA-Val-CAC-11-2	chr1	16860072	16860395	324	9.6081	7.48374	2.08263	6.38129e-21
Homo_sapiens_tRX-Gly-CCC-2-1	chr1	148244466	148244538	-	FALSE	FALSE	FALSE	FALSE	FALSE		Homo_sapiens_tRNA-Arg-TCT-3-1	chr9	128339950	128340291	342	10.3983	4.39088	5.95544	1.27089e-91		Homo_sapiens_tRNA-Leu-TAA-2-1	chr6	27720993	27721326	334	10.6803	4.19563	6.51142	1.43e-121		Homo_sapiens_tRNA-Arg-TCG-4-1	chr6	26299551	26299874	324	10.1359	8.23866	1.85602	4.53847e-20
Homo_sapiens_tRNA-Gln-CTG-4-1	chr1	148265107	148265179	-	TRUE	TRUE	FALSE	FALSE	TRUE		Homo_sapiens_tRNA-Ser-CGA-3-1	chr6	27672324	27672656	333	11.5926	6.76976	4.80121	1.55765e-91		Homo_sapiens_tRNA-Thr-TGT-1-1	chr6	28474426	28474750	325	11.3223	5.39353	5.9422	6.67e-121		Homo_sapiens_tRNA-iMet-CAT-2-1	chr6	27777759	27778081	323	10.3204	6.65127	3.55573	1.03318e-19
Homo_sapiens_tRNA-Glu-TTC-6-1	chr1	148308921	148308993	-	TRUE	TRUE	FALSE	FALSE	TRUE		Homo_sapiens_tRNA-Glu-TTC-4-2	chr1	161421967	161422289	323	11.1827	6.88953	4.28386	6.02237e-91		Homo_sapiens_tRNA-Ala-AGC-6-1	chr6	28811946	28812268	323	10.6107	3.91906	6.62726	8.48e-121		Homo_sapiens_tRNA-Cys-GCA-11-1	chr7	149415012	149415334	323	9.29558	6.80566	2.43869	1.58935e-19
Homo_sapiens_tRX-Asn-GTT-1-1	chr1	148317368	148317438	-	FALSE	FALSE	FALSE	FALSE	FALSE		Homo_sapiens_tRNA-Glu-TTC-4-1	chr1	16535153	16535475	323	11.864	7.10841	4.73245	1.97573e-90		Homo_sapiens_tRNA-Lys-CTT-2-4	chr6	26556420	26556743	324	11.6497	6.07681	5.54669	3.12e-120		Homo_sapiens_tRNA-Ala-AGC-6-1	chr6	28811946	28812268	323	10.6107	8.91633	1.65585	1.74028e-19
Homo_sapiens_tRNA-Gln-CTG-7-1	chr1	148328811	148328883	+	FALSE	FALSE	FALSE	FALSE	FALSE		Homo_sapiens_tRNA-Val-CAC-1-4	chr5	181173524	181173847	324	10.6221	5.66874	4.92989	1.08381e-89		Homo_sapiens_tRNA-Asn-GTT-4-1	chr1	16889551	16889875	325	10.8647	3.46719	7.37429	3.15e-120		Homo_sapiens_tRNA-Ser-GCT-1-1	chr6	27097180	27097512	333	10.495	8.78834	1.667	4.82574e-19
Homo_sapiens_tRNA-Gln-CTG-9-1	chr1	148353560	148353632	+	TRUE	TRUE	FALSE	FALSE	TRUE		Homo_sapiens_tRNA-His-GTG-1-5	chr6	27158001	27158323	323	10.2423	4.79108	5.40563	2.16627e-89		Homo_sapiens_tRNA-Ile-AAT-12-1	chr6	57800085	57800409	325	11.3115	4.55543	6.68324	5.17e-120		Homo_sapiens_tRNA-Ser-CGA-3-1	chr6	27672324	27672656	333	11.5926	9.60785	1.93956	6.13048e-19
Homo_sapiens_tRNA-Asn-GTT-21-1	chr1	148378915	148378989	-	FALSE	FALSE	FALSE	FALSE	FALSE		Homo_sapiens_tRNA-Leu-TAG-2-1	chr14	20625244	20625576	333	11.8281	7.06356	4.7435	1.31672e-87		Homo_sapiens_tRNA-Lys-TTT-9-1	chr6	27575941	27576264	324	10.7053	4.04072	6.64282	3.77e-119		Homo_sapiens_tRNA-Lys-CTT-14-1	chr16	3196027	3196350	324	8.73044	6.2306	2.44752	7.89346e-19
Homo_sapiens_tRNA-Asn-GTT-16-1	chr1	148405383	148405457	+	FALSE	FALSE	FALSE	FALSE	FALSE		Homo_sapiens_tRNA-Asn-GTT-26-1	KI270713.1	28630	28953	324	10.7268	5.08739	5.59283	5.13263e-87		Homo_sapiens_tRNA-Glu-TTC-3-1	chr1	16872457	16872779	323	11.4612	4.27585	7.23827	4.04e-119		Homo_sapiens_tRNA-Ser-GCT-2-1	chr6	27297870	27298202	333	11.5364	9.98269	1.51706	1.97583e-18
Homo_sapiens_tRNA-Asn-GTT-2-1	chr1	148529256	148529330	+	TRUE	TRUE	TRUE	TRUE	TRUE		Homo_sapiens_tRNA-Gly-CCC-6-1	chr1	121016719	121017040	322	10.9698	6.44299	4.50515	2.38094e-86		Homo_sapiens_tRNA-Ala-TGC-6-1	chr6	28758238	28758560	323	10.6716	3.63487	6.9751	1.01e-118		Homo_sapiens_tRNA-Ile-TAT-1-1	chr19	39412042	39412385	344	9.01491	10.5942	-1.53829	8.02814e-18
Homo_sapiens_tRNA-Gln-CTG-8-1	chr1	149044936	149045008	+	FALSE	FALSE	FALSE	FALSE	FALSE		Homo_sapiens_tRNA-Asn-GTT-2-1	chr1	148529131	148529455	325	11.2207	6.69644	4.50196	1.67397e-85		Homo_sapiens_tRNA-Ala-AGC-5-1	chr6	28710463	28710785	323	10.7854	3.50096	7.28972	3.21e-117		Homo_sapiens_tRNA-Lys-CTT-4-1	chr16	3191375	3191698	324	10.4166	8.83358	1.54327	1.28607e-17
Homo_sapiens_tRNA-Asn-GTT-25-1	chr1	149558418	149558493	-	TRUE	TRUE	FALSE	FALSE	TRUE		Homo_sapiens_tRNA-Asn-GTT-2-7	chr1	145287640	145287964	325	11.3824	6.94112	4.42472	5.81012e-85		Homo_sapiens_tRNA-Ala-AGC-19-1	chr6	57793419	57793742	324	10.7754	4.10801	6.69272	3.25e-117		Homo_sapiens_tRNA-Ala-AGC-8-2	chr8	66114201	66114386	186	9.33961	10.8378	-1.46033	3.25897e-17
Homo_sapiens_tRNA-Asn-GTT-28-1	chr1	149639452	149639526	+	FALSE	FALSE	FALSE	FALSE	FALSE		Homo_sapiens_tRNA-Arg-ACG-2-3	chr6	27215047	27215370	324	10.5517	6.8799	3.65923	3.51739e-84		Homo_sapiens_tRNA-Asn-GTT-2-7	chr1	145287640	145287964	325	11.3824	6.04528	5.34213	1.17e-115		Homo_sapiens_tRNA-Asn-GTT-10-1	chr1	145129113	145129437	325	9.01521	5.31194	3.56799	3.46284e-17
Homo_sapiens_tRNA-Asn-GTT-11-2	chr1	149646450	149646524	-	TRUE	TRUE	FALSE	FALSE	TRUE		Homo_sapiens_tRNA-Ala-AGC-24-1	chr6	57815848	57816171	324	10.3597	4.0864	6.22393	1.1905e-83		Homo_sapiens_tRNA-Asn-GTT-14-1	chr1	148048390	148048714	325	10.3612	4.25862	6.11597	1.29e-115		Homo_sapiens_tRNA-Gly-CCC-1-1	chr1	16545813	16546134	322	11.3359	9.50583	1.7799	2.42554e-16
Homo_sapiens_tRNA-Glu-TTC-8-1	chr1	149692804	149692877	-	TRUE	TRUE	FALSE	FALSE	FALSE		Homo_sapiens_tRNA-Val-CAC-1-8	chr1	121020603	121020926	324	10.0697	5.04846	5.00207	2.63765e-83		Homo_sapiens_tRNA-Gln-CTG-2-1	chr6	27547626	27547948	323	10.6123	4.06442	6.52091	1.95e-115		Homo_sapiens_tRNA-Pro-AGG-1-1	chr16	3191863	3192185	323	9.86734	8.21517	1.60648	5.15333e-16
Homo_sapiens_tRX-Val-CAC-4-1	chr1	149708659	149708730	-	TRUE	TRUE	TRUE	TRUE	TRUE		Homo_sapiens_tRNA-Lys-TTT-13-1	chr6	28693084	28693408	325	10.4988	3.80672	6.60378	6.03526e-82		Homo_sapiens_tRNA-Ser-GCT-1-1	chr6	27097180	27097512	333	10.495	4.10533	6.49489	2.05e-115		Homo_sapiens_tRNA-Val-CAC-1-4	chr5	181173524	181173847	324	10.6221	8.93853	1.63599	7.38923e-16
Homo_sapiens_tRNA-Val-CAC-1-7	chr1	149712551	149712624	-	TRUE	TRUE	TRUE	FALSE	TRUE		Homo_sapiens_tRNA-Arg-TCG-4-1	chr6	26299551	26299874	324	10.1359	4.30202	5.76969	1.41722e-81		Homo_sapiens_tRNA-Trp-CCA-3-2	chr6	26331318	26331640	323	10.7752	4.5965	6.2806	4.47e-115		Homo_sapiens_tRNA-Cys-GCA-9-3	chr7	149635561	149635883	323	10.1867	6.97157	3.10927	3.57854e-15
Homo_sapiens_tRNA-Asn-GTT-8-1	chr1	149740247	149740321	-	TRUE	TRUE	FALSE	FALSE	TRUE		Homo_sapiens_tRNA-Gln-TTG-2-1	chr6	28589253	28589575	323	11.3919	7.75821	3.6218	2.79237e-80		Homo_sapiens_tRNA-Thr-AGT-4-1	chr6	27726568	27726892	325	10.7289	3.63363	7.06323	1.79e-114		Homo_sapiens_tRNA-Leu-AAG-3-1	chr6	28988876	28989208	333	9.84012	8.0249	1.76131	3.95424e-15
Homo_sapiens_tRNA-Ala-AGC-20-1	chr1	150045405	150045476	-	FALSE	FALSE	FALSE	FALSE	FALSE		Homo_sapiens_tRNA-Tyr-GTA-8-1	chr6	26575444	26575784	341	10.5243	5.20461	5.29354	3.99914e-80		Homo_sapiens_tRNA-Gln-TTG-3-2	chr6	26311621	26311943	323	10.9288	6.34824	4.57797	3.78e-114		Homo_sapiens_tRNA-Gly-CCC-3-1	chr17	19860736	19861057	322	7.37006	4.01562	3.22588	4.08219e-14
Homo_sapiens_tRNA-iMet-CAT-1-1	chr1	153671249	153671321	+	TRUE	TRUE	TRUE	TRUE	TRUE		Homo_sapiens_tRNA-Val-AAC-1-3	chr5	181169484	181169807	324	10.5982	6.91777	3.6646	2.46008e-78		Homo_sapiens_tRNA-Ala-TGC-2-1	chr6	28643319	28643641	323	10.5649	4.91804	5.6215	7.3e-114		Homo_sapiens_tRNA-Glu-TTC-3-1	chr1	16872457	16872779	323	11.4612	9.61879	1.78287	4.53537e-14
Homo_sapiens_tRNA-Arg-TCT-4-1	chr1	159141610	159141684	-	TRUE	TRUE	TRUE	TRUE	TRUE		Homo_sapiens_tRNA-Thr-TGT-4-1	chr14	20631034	20631357	324	11.3712	7.28795	4.06855	2.22079e-77		Homo_sapiens_tRNA-iMet-CAT-1-6	chr6	27592695	27593017	323	11.5298	6.30851	5.2221	1.53e-113		Homo_sapiens_tRNA-Phe-GAA-4-1	chr6	28823190	28823514	325	7.42767	3.89409	3.38578	5.88378e-14
Homo_sapiens_tRNA-Val-CAC-1-1	chr1	161399699	161399772	-	TRUE	TRUE	TRUE	TRUE	TRUE		Homo_sapiens_tRNA-Asn-GTT-24-1	chr1	146369975	146370299	325	10.7131	6.02191	4.66054	3.65164e-76		Homo_sapiens_tRNA-Pro-AGG-2-5	chr14	20609210	20609532	323	11.4206	6.23976	5.16405	1.72e-112		Homo_sapiens_tRNA-Ser-CGA-2-1	chr6	27209723	27210055	333	7.85354	5.38744	2.39288	5.97225e-14
Homo_sapiens_tRNA-Und-TTA-3-1	chr1	161420870	161420943	+	TRUE	TRUE	FALSE	FALSE	FALSE		Homo_sapiens_tRX-Ala-AGC-6-1	chr6	57792707	57793030	324	9.9938	4.10209	5.85799	1.42184e-74		Homo_sapiens_tRNA-Asn-GTT-9-1	chr1	145475255	145475579	325	10.3204	4.13152	6.19367	6.81e-112		Homo_sapiens_tRNA-Leu-TAA-4-1	chr6	27230429	27230762	334	11.7457	10.2189	1.47647	2.31964e-13
Homo_sapiens_tRNA-Glu-TTC-4-2	chr1	161422092	161422164	-	TRUE	TRUE	TRUE	TRUE	TRUE		Homo_sapiens_tRX-Met-CAT-2-1	chr6	57808519	57808843	325	9.95811	4.01985	5.87529	1.47699e-74		Homo_sapiens_tRNA-Ala-AGC-2-3	chr6	28719578	28719900	323	10.4643	3.86187	6.66024	2.2e-111		Homo_sapiens_tRNA-Gln-CTG-4-1	chr1	148264982	148265304	323	10.0607	8.35595	1.64572	2.65457e-13
Homo_sapiens_tRNA-Asn-GTT-2-2	chr1	161428076	161428150	-	TRUE	TRUE	TRUE	TRUE	TRUE		Homo_sapiens_tRNA-Gly-CCC-1-1	chr1	16545813	16546134	322	11.3359	7.17479	4.14139	3.84694e-72		Homo_sapiens_tRNA-Val-CAC-1-4	chr5	181173524	181173847	324	10.6221	4.92745	5.73668	2.4e-111		Homo_sapiens_tRNA-Ser-TGA-2-1	chr6	27545563	27545895	333	11.4277	9.97336	1.40692	3.33293e-13
Homo_sapiens_tRNA-Gly-TCC-4-1	chr1	161440170	161440242	-	TRUE	TRUE	FALSE	FALSE	TRUE		Homo_sapiens_tRNA-Val-TAC-3-1	chr10	5853585	5853908	324	10.0731	5.10306	4.93773	3.75342e-70		Homo_sapiens_tRNA-Thr-CGT-6-1	chr6	27303663	27303985	323	11.0894	3.56752	7.52907	2.46e-111		Homo_sapiens_tRNA-Ile-TAT-2-1	chr2	42810410	42810753	344	10.5293	11.9309	-1.35701	3.63129e-13
Homo_sapiens_tRNA-Gly-TCC-2-3	chr1	161454965	161455037	-	FALSE	FALSE	FALSE	FALSE	FALSE		Homo_sapiens_tRNA-Cys-GCA-17-1	chr7	149691055	149691377	323	10.7445	6.42674	4.29508	8.33177e-70		Homo_sapiens_tRNA-iMet-CAT-1-4	chr6	26330175	26330497	323	11.4027	6.03908	5.37029	5.71e-111		Homo_sapiens_tRNA-Tyr-GTA-7-1	chr14	20659832	20660176	345	7.22755	3.82483	3.25762	6.01612e-13
Homo_sapiens_tRNA-Gly-TCC-2-4	chr1	161462375	161462447	-	FALSE	FALSE	FALSE	FALSE	FALSE		Homo_sapiens_tRNA-Gln-CTG-4-1	chr1	148264982	148265304	323	10.0607	3.86532	6.11598	2.23866e-69		Homo_sapiens_tRNA-Gln-CTG-9-1	chr1	148353435	148353757	323	10.9991	3.46858	7.46305	5.85e-110		Homo_sapiens_tRNA-Gln-TTG-3-1	chr6	26311070	26311392	323	9.70481	8.18756	1.46533	8.81011e-13
Homo_sapiens_tRNA-Gly-GCC-4-1	chr1	161480565	161480636	+	TRUE	TRUE	FALSE	FALSE	FALSE		Homo_sapiens_tRNA-Gln-TTG-3-1	chr6	26311070	26311392	323	9.70481	4.43644	5.22856	2.44925e-69		Homo_sapiens_tRNA-Pro-TGG-3-4	chr16	3184007	3184329	323	10.3904	5.78227	4.60784	8.93e-110		Homo_sapiens_tRNA-Val-CAC-7-1	chr6	27728422	27728745	324	7.11217	3.82778	3.14566	2.09715e-12
Homo_sapiens_tRNA-Asp-GTC-10-1	chr1	161523144	161523216	+	FALSE	FALSE	FALSE	FALSE	FALSE		Homo_sapiens_tRNA-Met-CAT-2-1	chr16	71426367	71426690	324	11.3427	7.21704	4.10957	3.16951e-69		Homo_sapiens_tRNA-Val-AAC-3-1	chr6	27650802	27651125	324	11.4255	6.24872	5.17425	9.19e-110		Homo_sapiens_tRNA-Cys-GCA-9-1	chr3	132231672	132231994	323	8.97785	11.6664	-2.59372	2.27282e-12
Homo_sapiens_tRNA-Gly-GCC-2-1	chr1	161523846	161523917	-	TRUE	TRUE	TRUE	TRUE	TRUE		Homo_sapiens_tRNA-Ile-TAT-3-1	chr6	28537464	28537808	345	11.3541	4.39884	6.84904	5.57297e-69		Homo_sapiens_tRNA-Tyr-GTA-4-1	chr14	20657338	20657682	345	10.5329	3.93982	6.64692	1.38e-107		Homo_sapiens_tRNA-Gly-GCC-2-4	chr16	70778913	70779234	322	9.14026	10.7469	-1.54668	2.31507e-12
Homo_sapiens_tRNA-Leu-CAG-1-6	chr1	161530341	161530424	-	TRUE	TRUE	TRUE	TRUE	TRUE		Homo_sapiens_tRNA-Ala-TGC-1-1	chr6	28789644	28789966	323	11.1125	7.5112	3.58764	5.91346e-69		Homo_sapiens_tRNA-Lys-CTT-5-1	chr16	3180428	3180751	324	10.5787	3.77947	6.84865	1.46e-107		Homo_sapiens_tRNA-Cys-GCA-17-1	chr7	149691055	149691377	323	10.7445	9.16084	1.52487	3.43441e-12
Homo_sapiens_tRNA-Gly-TCC-2-6	chr1	161531112	161531184	+	TRUE	TRUE	TRUE	TRUE	TRUE		Homo_sapiens_tRNA-Ser-GCT-6-1	chr6	26305364	26305698	335	10.1135	6.24047	3.86088	2.52941e-68		Homo_sapiens_tRNA-His-GTG-1-5	chr6	27158001	27158323	323	10.2423	4.37617	5.86656	4.82e-107		Homo_sapiens_tRNA-Asn-GTT-6-1	chr1	143735794	143736118	325	7.93759	6.14587	1.72135	6.17019e-12
Homo_sapiens_tRNA-Asn-GTT-1-1	chr1	161540240	161540314	+	TRUE	TRUE	TRUE	FALSE	TRUE		Homo_sapiens_tRNA-Pro-AGG-1-1	chr16	3191863	3192185	323	9.86734	5.76484	4.08151	1.07088e-67		Homo_sapiens_tRNA-Val-AAC-5-1	chr6	27235383	27235706	324	10.5446	4.34083	6.14049	1.28e-106		Homo_sapiens_tRNA-Val-CAC-6-1	chr6	27205962	27206285	324	8.16524	6.06213	2.01929	2.4565e-11
Homo_sapiens_tRNA-Asp-GTC-9-1	chr1	161604797	161604869	+	FALSE	FALSE	FALSE	FALSE	FALSE		Homo_sapiens_tRNA-Pro-TGG-3-4	chr16	3184007	3184329	323	10.3904	7.04492	3.333	1.238e-67		Homo_sapiens_tRNA-Phe-GAA-1-1	chr6	28790596	28790919	324	10.5997	3.35786	7.2074	1.49e-106		Homo_sapiens_tRNA-Cys-GCA-9-2	chr7	149331003	149331325	323	8.76594	6.77329	1.91102	2.74552e-11
Homo_sapiens_tRX-Cys-GCA-3-1	chr1	161605495	161605566	-	FALSE	FALSE	FALSE	FALSE	FALSE		Homo_sapiens_tRNA-Ala-CGC-4-1	chr6	28729189	28729511	323	11.3079	7.6789	3.61609	1.29501e-67		Homo_sapiens_tRNA-Arg-TCT-3-1	chr9	128339950	128340291	342	10.3983	3.75397	6.61604	2.11e-106		Homo_sapiens_tRNA-Cys-GCA-2-1	chr4	123508724	123509046	323	7.88635	5.45586	2.33034	6.99967e-11
Homo_sapiens_tRNA-Leu-CAA-6-1	chr1	161611945	161612029	-	FALSE	FALSE	FALSE	FALSE	FALSE		Homo_sapiens_tRNA-Ser-TGA-3-1	chr6	26312470	26312802	333	11.5843	8.27223	3.30166	1.54404e-67		Homo_sapiens_tRNA-Cys-GCA-17-1	chr7	149691055	149691377	323	10.7445	4.4665	6.27761	2.62e-106		Homo_sapiens_tRNA-Lys-TTT-8-1	chr1	205474017	205474340	324	7.25471	4.38494	2.74481	9.42093e-11
Homo_sapiens_tRNA-Glu-TTC-5-1	chr1	161612717	161612789	+	TRUE	TRUE	TRUE	TRUE	TRUE		Homo_sapiens_tRNA-Gln-CTG-6-1	chr6	27791230	27791552	323	11.4228	8.2387	3.17319	2.05912e-67		Homo_sapiens_tRNA-Pro-CGG-2-1	chr6	27091616	27091938	323	11.4547	6.28951	5.15651	2.02e-105		Homo_sapiens_tRNA-Trp-CCA-4-1	chr12	98504126	98504448	323	10.6583	11.9248	-1.21997	1.03336e-10
Homo_sapiens_tRNA-Asn-GTT-17-1	chr1	161621674	161621748	+	TRUE	TRUE	FALSE	FALSE	TRUE		Homo_sapiens_tRNA-Ala-AGC-15-1	chr14	88978972	88979295	324	10.6379	6.77375	3.84719	5.65906e-67		Homo_sapiens_tRNA-Arg-CCG-1-1	chr6	28742826	28743149	324	10.7655	3.31589	7.50832	4.54e-105		Homo_sapiens_tRNA-Glu-TTC-4-1	chr1	16535153	16535475	323	11.864	10.4006	1.4032	1.12068e-10
Homo_sapiens_tRNA-Lys-CTT-13-1	chr1	165596912	165596985	+	FALSE	FALSE	FALSE	FALSE	FALSE		Homo_sapiens_tRNA-Ser-AGA-1-1	chr6	27541649	27541981	333	9.87752	4.16689	5.65893	6.83535e-67		Homo_sapiens_tRNA-Pro-AGG-2-2	chr6	26555144	26555466	323	10.9061	5.7534	5.14825	2.83e-104		Homo_sapiens_tRNA-Asn-GTT-2-6	chr19	1383559	1383761	203	10.411	11.5379	-1.08971	1.3183e-10
Homo_sapiens_tRNA-Pro-CGG-1-1	chr1	167714724	167714796	+	TRUE	TRUE	TRUE	TRUE	TRUE		Homo_sapiens_tRNA-Gln-TTG-3-2	chr6	26311621	26311943	323	10.9288	7.64451	3.27283	4.35917e-66		Homo_sapiens_tRNA-Asn-GTT-26-1	KI270713.1	28630	28953	324	10.7268	4.51621	6.25423	1.6e-103		Homo_sapiens_tRNA-Asn-GTT-4-1	chr1	16889551	16889875	325	10.8647	9.69746	1.12674	2.73304e-10
Homo_sapiens_tRNA-Pro-AGG-2-1	chr1	167715487	167715559	-	TRUE	TRUE	TRUE	TRUE	TRUE		Homo_sapiens_tRNA-Val-AAC-5-1	chr6	27235383	27235706	324	10.5446	6.60722	3.91765	1.1807e-65		Homo_sapiens_tRNA-Lys-TTT-3-3	chr6	28950903	28951226	324	11.4961	6.33798	5.15293	1.07e-102		Homo_sapiens_tRNA-Gln-CTG-5-1	chr6	27295307	27295629	323	11.0845	9.89644	1.14486	4.41374e-10
Homo_sapiens_tRNA-Glu-TTC-12-1	chr1	172188397	172188473	-	TRUE	FALSE	FALSE	FALSE	FALSE		Homo_sapiens_tRNA-Pro-CGG-2-1	chr6	27091616	27091938	323	11.4547	7.55298	3.88372	1.22752e-65		Homo_sapiens_tRNA-His-GTG-1-9	chr15	45201025	45201347	323	10.8744	6.53645	4.3312	7.12e-102		Homo_sapiens_tRNA-Cys-GCA-12-1	chr7	149646829	149647151	323	8.38859	6.59453	1.70918	4.89797e-10
Homo_sapiens_tRNA-Val-AAC-7-1	chr1	180215140	180215213	-	FALSE	FALSE	FALSE	FALSE	FALSE		Homo_sapiens_tRNA-Val-CAC-11-2	chr1	16860072	16860395	324	9.6081	4.12721	5.43499	8.01183e-64		Homo_sapiens_tRNA-Ala-AGC-24-1	chr6	57815848	57816171	324	10.3597	3.94082	6.4464	2.34e-101		Homo_sapiens_tRNA-Und-NNN-1-1	chr6	26749073	26749397	325	6.60908	2.02853	4.15677	5.47801e-10
Homo_sapiens_tRNA-Lys-TTT-3-1	chr1	204506526	204506599	+	TRUE	TRUE	TRUE	TRUE	TRUE		Homo_sapiens_tRNA-Asn-GTT-25-1	chr1	149558293	149558618	326	9.91469	4.56647	5.3001	2.9731e-63		Homo_sapiens_tRNA-Lys-TTT-13-1	chr6	28693084	28693408	325	10.4988	3.96226	6.65631	3.05e-101		Homo_sapiens_tRNA-Pro-AGG-2-7	chr16	3182509	3182831	323	11.2356	10.0525	1.13997	5.47801e-10
Homo_sapiens_tRNA-Lys-TTT-3-2	chr1	204507029	204507102	-	TRUE	TRUE	TRUE	TRUE	TRUE		Homo_sapiens_tRNA-Pro-AGG-2-3	chr7	128783324	128783646	323	11.0359	6.93976	4.07914	3.27712e-63		Homo_sapiens_tRNA-Lys-CTT-3-1	chr16	3157279	3157602	324	11.2714	6.28951	4.97469	3.45e-101		Homo_sapiens_tRNA-Ile-AAT-9-1	chr6	27273834	27274158	325	6.63316	3.34117	3.11232	5.98557e-10
Homo_sapiens_tRNA-Lys-TTT-8-1	chr1	205474142	205474215	+	TRUE	TRUE	FALSE	FALSE	FALSE		Homo_sapiens_tRNA-Gly-CCC-5-1	chr1	16727159	16727480	322	10.1971	5.88925	4.29521	1.7973e-61		Homo_sapiens_tRNA-Lys-CTT-4-1	chr16	3191375	3191698	324	10.4166	3.15551	7.19089	3.63e-101		Homo_sapiens_tRNA-Leu-AAG-4-1	chr6	28478497	28478829	333	7.36259	4.98751	2.26462	5.98557e-10
Homo_sapiens_tRNA-Pro-TGG-5-1	chr1	207004808	207004885	-	FALSE	FALSE	FALSE	FALSE	FALSE		Homo_sapiens_tRNA-Pro-AGG-2-8	chr16	3189508	3189830	323	11.2161	8.09476	3.11301	1.83166e-61		Homo_sapiens_tRNA-Leu-AAG-2-1	chr5	181187575	181187907	333	11.2087	6.78737	4.4006	6.25e-101		Homo_sapiens_tRNA-Asn-GTT-14-1	chr1	148048390	148048714	325	10.3612	9.20609	1.11386	6.37855e-10
Homo_sapiens_tRNA-Thr-TGT-2-1	chr1	222465004	222465077	+	TRUE	TRUE	TRUE	TRUE	TRUE		Homo_sapiens_tRNA-Leu-AAG-3-1	chr6	28988876	28989208	333	9.84012	5.42089	4.38351	5.52521e-61		Homo_sapiens_tRNA-Val-AAC-6-1	chr6	28735303	28735625	323	10.6411	2.97112	7.53616	1.99e-100		Homo_sapiens_tRNA-Phe-GAA-3-1	chr6	28807707	28808030	324	11.2611	10.191	1.03487	7.91472e-10
Homo_sapiens_tRNA-Leu-CAA-4-1	chr1	248873854	248873960	+	TRUE	TRUE	TRUE	TRUE	TRUE		Homo_sapiens_tRNA-Phe-GAA-1-3	chr11	59557371	59557694	324	10.9063	7.61868	3.27366	2.55361e-60		Homo_sapiens_tRNA-Lys-CTT-2-2	chr5	181207629	181207952	324	11.4383	6.77897	4.64898	5.31e-100		Homo_sapiens_tRNA-Ser-AGA-3-1	chr6	27532082	27532414	333	6.72037	3.6049	2.9518	7.93115e-10
Homo_sapiens_tRNA-Glu-CTC-2-1	chr1	248874247	248874319	+	TRUE	TRUE	TRUE	TRUE	TRUE		Homo_sapiens_tRNA-Arg-TCG-5-1	chr6	28542988	28543311	324	11.3852	8.08911	3.28178	4.20339e-60		Homo_sapiens_tRNA-Trp-CCA-3-1	chr6	26318976	26319298	323	10.6746	3.01281	7.7349	7.88e-100		Homo_sapiens_tRNA-Ile-AAT-3-1	chr6	27275085	27275409	325	8.11729	6.14675	1.87581	1.00622e-09
Homo_sapiens_tRNA-Asn-GTT-26-1	chr1_KI270713v1_random	28755	28828	-	FALSE	FALSE	FALSE	FALSE	FALSE		Homo_sapiens_tRNA-Glu-TTC-14-1	KI270713.1	31510	31831	322	9.82179	3.40359	6.3389	1.4018e-59		Homo_sapiens_tRNA-Val-AAC-4-1	chr6	27680980	27681303	324	10.4587	3.15551	7.2311	1.02e-98		Homo_sapiens_tRNA-Gly-GCC-3-1	chr16	70778085	70778406	322	7.06572	8.92027	-1.76452	1.07002e-09
Homo_sapiens_tRNA-Glu-TTC-14-1	chr1_KI270713v1_random	31635	31706	-	FALSE	FALSE	FALSE	FALSE	FALSE		Homo_sapiens_tRNA-Asn-GTT-3-1	chr1	144419141	144419465	325	10.903	7.12769	3.76113	1.44344e-59		Homo_sapiens_tRNA-Tyr-GTA-6-1	chr6	26594748	26595087	340	10.6586	3.19395	7.51866	1.02e-98		Homo_sapiens_tRNA-Phe-GAA-11-1	chr6	28726952	28727275	324	7.05139	4.18526	2.71722	1.44301e-09
Homo_sapiens_tRNA-Val-TAC-3-1	chr10	5853710	5853783	-	TRUE	TRUE	FALSE	FALSE	TRUE		Homo_sapiens_tRNA-Arg-ACG-2-2	chr6	27213718	27214041	324	10.084	6.23915	3.82522	2.19835e-59		Homo_sapiens_tRNA-Ser-GCT-6-1	chr6	26305364	26305698	335	10.1135	5.06534	5.01787	1.48e-97		Homo_sapiens_tRNA-Ala-TGC-1-1	chr6	28789644	28789966	323	11.1125	9.91429	1.15103	1.88646e-09
Homo_sapiens_tRNA-Asn-GTT-2-3	chr10	22229508	22229582	-	TRUE	TRUE	TRUE	TRUE	TRUE		Homo_sapiens_tRNA-Leu-AAG-2-1	chr5	181187575	181187907	333	11.2087	7.98076	3.21577	1.58229e-58		Homo_sapiens_tRNA-Ala-AGC-15-1	chr14	88978972	88979295	324	10.6379	5.76152	4.86047	4.13e-97		Homo_sapiens_tRNA-Cys-GCA-14-1	chr17	38861558	38861880	323	10.1027	7.54906	2.42771	2.11377e-09
Homo_sapiens_tRNA-Pro-GGG-1-1	chr10	22563649	22563722	+	FALSE	FALSE	FALSE	FALSE	FALSE		Homo_sapiens_tRNA-Thr-TGT-1-1	chr6	28474426	28474750	325	11.3223	7.67628	3.63006	1.85637e-58		Homo_sapiens_tRNA-Pro-AGG-2-3	chr7	128783324	128783646	323	11.0359	5.73078	5.30617	7.55e-96		Homo_sapiens_tRNA-Asn-GTT-2-5	chr17	38751655	38751979	325	10.7231	11.8491	-1.08358	2.82122e-09
Homo_sapiens_tRX-Und-NNN-8-1	chr10	62343840	62343914	-	FALSE	FALSE	FALSE	FALSE	FALSE		Homo_sapiens_tRNA-Pro-AGG-2-5	chr14	20609210	20609532	323	11.4206	7.93388	3.47055	2.3859e-58		Homo_sapiens_tRNA-Arg-ACG-1-1	chr6	26328014	26328337	324	11.4852	6.76373	4.71828	9.94e-96		Homo_sapiens_tRNA-Cys-GCA-5-1	chr15	79744529	79744852	324	9.36978	7.96522	1.33767	4.24816e-09
Homo_sapiens_tRNA-Ser-TGA-1-1	chr10	67764502	67764584	+	TRUE	TRUE	TRUE	TRUE	TRUE		Homo_sapiens_tRNA-Gly-CCC-4-1	chr1	16678145	16678466	322	11.2383	7.56788	3.65241	2.87841e-57		Homo_sapiens_tRNA-Tyr-GTA-8-1	chr6	26575444	26575784	341	10.5243	3.83348	6.76813	1.7e-95		Homo_sapiens_tRNA-SeC-TCA-1-1	chr19	45478475	45478812	338	9.93559	10.9882	-1.01422	4.32883e-09
Homo_sapiens_tRNA-Leu-CAA-5-1	chr11	9275242	9275316	+	FALSE	FALSE	FALSE	FALSE	FALSE		Homo_sapiens_tRNA-Asn-GTT-5-1	chr1	16520459	16520783	325	9.47314	4.21276	5.21506	1.55155e-56		Homo_sapiens_tRNA-Asn-GTT-24-1	chr1	146369975	146370299	325	10.7131	5.46545	5.26559	1.64e-94		Homo_sapiens_tRNA-Gly-CCC-2-2	chr16	636610	636931	322	11.1952	12.4004	-1.15518	4.34624e-09
Homo_sapiens_tRX-Gln-CTG-2-1	chr11	48065831	48065909	-	FALSE	FALSE	FALSE	FALSE	FALSE		Homo_sapiens_tRNA-Lys-TTT-2-1	chr11	122559821	122560144	324	10.9923	5.3496	5.58617	1.90949e-56		Homo_sapiens_tRNA-Val-CAC-1-8	chr1	121020603	121020926	324	10.0697	3.56752	6.52704	4.12e-94		Homo_sapiens_tRNA-His-GTG-1-1	chr1	146037918	146038240	323	10.3594	11.4181	-1.01953	6.89736e-09
Homo_sapiens_tRNA-Ala-TGC-8-1	chr11	50274707	50274779	-	FALSE	FALSE	FALSE	FALSE	FALSE		Homo_sapiens_tRNA-Leu-AAG-2-2	chr6	28943496	28943828	333	10.5468	7.62531	2.91173	3.52474e-55		Homo_sapiens_tRNA-Arg-TCT-1-1	chr1	93847447	93847782	336	10.8669	5.18359	5.71373	1.79e-93		Homo_sapiens_tRNA-Arg-ACG-2-2	chr6	27213718	27214041	324	10.084	8.83527	1.19286	8.89476e-09
Homo_sapiens_tRNA-Lys-CTT-15-1	chr11	54759307	54759380	-	FALSE	FALSE	FALSE	FALSE	FALSE		Homo_sapiens_tRNA-Val-CAC-14-1	chr1	145157031	145157354	324	9.01482	4.8103	4.18013	3.86251e-55		Homo_sapiens_tRNA-Ala-AGC-11-1	chr6	26571738	26572061	324	11.3597	7.13541	4.21503	3.5e-93		Homo_sapiens_tRNA-Val-CAC-14-1	chr1	145157031	145157354	324	9.01482	10.1003	-1.04287	1.07151e-08
Homo_sapiens_tRNA-Val-TAC-1-1	chr11	59550628	59550701	-	TRUE	TRUE	TRUE	TRUE	TRUE		Homo_sapiens_tRNA-Pro-AGG-2-7	chr16	3182509	3182831	323	11.2356	8.26234	2.96248	1.53072e-54		Homo_sapiens_tRNA-Asp-GTC-2-7	chr6	27503618	27503940	323	9.97878	5.503	4.45945	2.78e-92		Homo_sapiens_tRNA-Asp-GTC-3-1	chr6	27583331	27583653	323	11.2313	10.006	1.16882	2.23566e-08
Homo_sapiens_tRNA-Val-TAC-2-1	chr11	59550986	59551059	-	TRUE	TRUE	TRUE	TRUE	TRUE		Homo_sapiens_tRNA-Lys-CTT-2-4	chr6	26556420	26556743	324	11.6497	8.22567	3.40826	5.27515e-54		Homo_sapiens_tRNA-Arg-ACG-2-2	chr6	27213718	27214041	324	10.084	4.01281	6.15089	3.18e-91		Homo_sapiens_tRNA-Phe-GAA-1-6	chr19	1383236	1383437	202	9.81255	10.9527	-1.09036	2.68215e-08
Homo_sapiens_tRNA-Arg-TCT-3-2	chr11	59551293	59551379	+	FALSE	FALSE	FALSE	FALSE	FALSE		Homo_sapiens_tRNA-Gln-CTG-2-1	chr6	27547626	27547948	323	10.6123	7.47534	3.1242	7.13023e-53		Homo_sapiens_tRX-Met-CAT-2-1	chr6	57808519	57808843	325	9.95811	3.80783	6.19519	2.11e-90		Homo_sapiens_tRNA-Cys-GCA-10-1	chr7	149377384	149377706	323	6.89511	4.47623	2.27932	2.83658e-08
Homo_sapiens_tRNA-Leu-TAA-3-1	chr11	59551754	59551837	+	TRUE	TRUE	TRUE	TRUE	TRUE		Homo_sapiens_tRNA-Ala-AGC-1-1	chr6	28795838	28796160	323	11.543	8.23793	3.29106	1.18748e-52		Homo_sapiens_tRNA-Met-CAT-3-2	chr6	28953139	28953462	324	11.7335	7.19257	4.52674	7.63e-90		Homo_sapiens_tRNA-Leu-CAA-3-1	chr6	27602443	27602800	358	11.2975	8.35102	2.76344	2.91499e-08
Homo_sapiens_tRNA-Lys-TTT-5-1	chr11	59556428	59556501	+	TRUE	TRUE	TRUE	TRUE	TRUE		Homo_sapiens_tRNA-Tyr-GTA-3-1	chr6	26576978	26577317	340	9.64419	5.45411	4.18027	3.3755e-52		Homo_sapiens_tRX-Ala-AGC-6-1	chr6	57792707	57793030	324	9.9938	3.80783	6.22918	1.03e-89		Homo_sapiens_tRNA-Trp-CCA-3-2	chr6	26331318	26331640	323	10.7752	9.60129	1.12042	4.34001e-08
Homo_sapiens_tRNA-Phe-GAA-1-3	chr11	59557496	59557569	-	TRUE	TRUE	TRUE	FALSE	TRUE		Homo_sapiens_tRNA-Ala-AGC-3-1	chr6	28607030	28607352	323	10.9136	8.05301	2.85066	9.35237e-52		Homo_sapiens_tRNA-Asn-GTT-2-1	chr1	148529131	148529455	325	11.2207	6.7486	4.47747	1.17e-89		Homo_sapiens_tRNA-Asn-GTT-25-1	chr1	149558293	149558618	326	9.91469	8.569	1.27302	6.87844e-08
Homo_sapiens_tRNA-Lys-TTT-3-4	chr11	59560334	59560407	-	TRUE	TRUE	TRUE	TRUE	TRUE		Homo_sapiens_tRNA-Asp-GTC-3-1	chr6	27583331	27583653	323	11.2313	7.91888	3.29599	2.05179e-51		Homo_sapiens_tRNA-Phe-GAA-2-1	chr11	59566254	59566577	324	11.7142	7.17037	4.53459	3.19e-89		Homo_sapiens_tRNA-His-GTG-1-2	chr1	147073099	147073421	323	7.83579	5.8606	1.84952	7.36504e-08
Homo_sapiens_tRNA-Phe-GAA-2-1	chr11	59566379	59566452	-	TRUE	TRUE	TRUE	TRUE	TRUE		Homo_sapiens_tRNA-Lys-TTT-4-1	chr6	27591688	27592011	324	11.403	8.36013	3.0294	2.71819e-51		Homo_sapiens_tRNA-Arg-TCG-4-1	chr6	26299551	26299874	324	10.1359	3.27585	6.93869	6.16e-88		Homo_sapiens_tRNA-Thr-AGT-2-2	chr6	27684569	27684893	325	11.6398	10.4233	1.15635	8.11284e-08
Homo_sapiens_tRNA-Ser-GCT-3-1	chr11	66348119	66348201	+	TRUE	TRUE	TRUE	TRUE	TRUE		Homo_sapiens_tRNA-Ile-AAT-12-1	chr6	57800085	57800409	325	11.3115	7.78335	3.51031	1.41034e-50		Homo_sapiens_tRNA-Val-CAC-1-7	chr1	149712426	149712749	324	10.1752	5.06764	5.03593	6.32e-88		Homo_sapiens_tRNA-Ala-AGC-15-1	chr14	88978972	88979295	324	10.6379	9.5192	1.06728	1.2332e-07
Homo_sapiens_tRNA-Pro-AGG-2-4	chr11	76235512	76235584	+	TRUE	TRUE	TRUE	TRUE	FALSE		Homo_sapiens_tRNA-Val-CAC-2-1	chr6	27280144	27280467	324	11.5619	8.54575	3.00421	4.82224e-50		Homo_sapiens_tRNA-Pro-AGG-1-1	chr16	3191863	3192185	323	9.86734	3.6299	6.3128	1.61e-87		Homo_sapiens_tRNA-Gln-TTG-3-2	chr6	26311621	26311943	323	10.9288	9.94406	0.946065	1.33e-07
Homo_sapiens_tRNA-Pro-TGG-2-1	chr11	76235824	76235896	-	TRUE	TRUE	TRUE	TRUE	TRUE		Homo_sapiens_tRNA-Lys-CTT-3-1	chr16	3157279	3157602	324	11.2714	8.04808	3.20984	2.09475e-48		Homo_sapiens_tRNA-Arg-TCG-2-1	chr6	26322692	26323015	324	10.8032	6.52251	4.28602	2.58e-87		Homo_sapiens_tRNA-Ser-AGA-2-5	chr8	95269531	95269863	333	11.2705	12.3862	-1.06356	1.60553e-07
Homo_sapiens_tRNA-Ser-AGA-6-1	chr11	109165310	109165393	+	FALSE	FALSE	FALSE	FALSE	FALSE		Homo_sapiens_tRNA-Ala-AGC-11-1	chr6	26571738	26572061	324	11.3597	8.43072	2.91626	2.65081e-48		Homo_sapiens_tRNA-Gly-CCC-5-1	chr1	16727159	16727480	322	10.1971	4.27823	5.93286	3.23e-87		Homo_sapiens_tRNA-Glu-TTC-8-1	chr1	149692679	149693002	324	6.81744	4.1841	2.45782	1.60998e-07
Homo_sapiens_tRX-Leu-TAA-2-1	chr11	113562272	113562356	-	FALSE	FALSE	FALSE	FALSE	FALSE		Homo_sapiens_tRNA-Thr-AGT-2-2	chr6	27684569	27684893	325	11.6398	8.39278	3.23036	1.86403e-47		Homo_sapiens_tRX-Val-CAC-4-1	chr1	149708534	149708855	322	10.4902	5.4294	5.08617	1.51e-86		Homo_sapiens_tRX-Ile-AAT-3-1	chr6	27260805	27261130	326	6.88303	4.60231	2.12665	1.93597e-07
Homo_sapiens_tRX-Arg-CCT-2-1	chr11	118241371	118241450	+	FALSE	FALSE	FALSE	FALSE	FALSE		Homo_sapiens_tRNA-iMet-CAT-1-4	chr6	26330175	26330497	323	11.4027	8.18863	3.20008	2.57035e-47		Homo_sapiens_tRNA-Val-TAC-3-1	chr10	5853585	5853908	324	10.0731	3.69446	6.36039	4.1e-85		Homo_sapiens_tRNA-Ile-TAT-2-3	chr6	27631295	27631639	345	11.5034	10.4334	1.02163	2.24929e-07
Homo_sapiens_tRNA-Lys-TTT-2-1	chr11	122559946	122560019	+	TRUE	TRUE	FALSE	FALSE	TRUE		Homo_sapiens_tRNA-Asn-GTT-8-1	chr1	149740122	149740446	325	9.06386	3.32225	5.6637	2.59992e-47		Homo_sapiens_tRNA-Leu-TAA-3-1	chr11	59551629	59551962	334	11.1045	6.88795	4.20967	1.27e-84		Homo_sapiens_tRNA-Ser-ACT-1-1	chr6	27293766	27294090	325	11.3581	10.312	1.00003	2.3119e-07
Homo_sapiens_tRNA-Lys-TTT-11-1	chr12	27690372	27690445	+	FALSE	FALSE	FALSE	FALSE	FALSE		Homo_sapiens_tRNA-Und-TTA-3-1	chr1	161420745	161421068	324	9.33811	3.5307	5.72299	6.18515e-46		Homo_sapiens_tRNA-Gln-TTG-3-1	chr6	26311070	26311392	323	9.70481	4.25782	5.47831	5.81e-84		Homo_sapiens_tRNA-Ser-GCT-4-1	chr6	28597214	28597546	333	10.9938	10.0325	0.922989	2.98601e-07
Homo_sapiens_tRNA-Ser-CGA-4-1	chr12	56190363	56190445	+	TRUE	TRUE	TRUE	TRUE	TRUE		Homo_sapiens_tRNA-His-GTG-1-9	chr15	45201025	45201347	323	10.8744	8.18184	2.68123	2.77635e-45		Homo_sapiens_tRNA-Ala-AGC-3-1	chr6	28607030	28607352	323	10.9136	7.18034	3.71555	1.43e-83		Homo_sapiens_tRNA-Ser-CGA-1-1	chr17	8138755	8139087	333	10.0563	11.0161	-0.92029	3.59105e-07
Homo_sapiens_tRNA-Gln-CTG-12-1	chr12	74457401	74457474	+	FALSE	FALSE	FALSE	FALSE	FALSE		Homo_sapiens_tRNA-Val-CAC-11-1	chr1	16547539	16547862	324	9.24079	3.27806	5.89868	3.54046e-45		Homo_sapiens_tRNA-Thr-TGT-3-1	chr14	20613664	20613987	324	11.2826	7.14367	4.12852	6.41e-81		Homo_sapiens_tRNA-Cys-GCA-21-1	chr7	149664698	149665020	323	7.93098	6.10811	1.69485	3.59105e-07
Homo_sapiens_tRNA-Asp-GTC-2-8	chr12	96036020	96036092	+	TRUE	TRUE	TRUE	TRUE	TRUE		Homo_sapiens_tRNA-Asp-GTC-2-7	chr6	27503618	27503940	323	9.97878	7.22758	2.741	7.29642e-45		Homo_sapiens_tRNA-Met-CAT-2-1	chr16	71426367	71426690	324	11.3427	6.91689	4.41803	8.05e-81		Homo_sapiens_tRNA-Val-CAC-11-1	chr1	16547539	16547862	324	9.24079	7.87146	1.2841	5.01139e-07
Homo_sapiens_tRNA-Asp-GTC-1-1	chr12	98503502	98503574	+	TRUE	TRUE	TRUE	TRUE	TRUE		Homo_sapiens_tRNA-Arg-ACG-1-2	chr6	26537372	26537695	324	11.9452	9.05867	2.87357	1.31832e-44		Homo_sapiens_tRNA-Ile-TAT-3-1	chr6	28537464	28537808	345	11.3541	3.80673	7.5467	2.35e-79		Homo_sapiens_tRNA-Asn-GTT-9-1	chr1	145475255	145475579	325	10.3204	9.36684	0.914661	5.11589e-07
Homo_sapiens_tRNA-Trp-CCA-4-1	chr12	98504251	98504323	+	TRUE	TRUE	TRUE	TRUE	TRUE		Homo_sapiens_tRNA-Pro-AGG-2-2	chr6	26555144	26555466	323	10.9061	7.904	2.98749	6.25676e-44		Homo_sapiens_tRNA-Leu-AAG-3-1	chr6	28988876	28989208	333	9.84012	3.53529	6.29739	1.67e-78		Homo_sapiens_tRNA-Pro-AGG-2-8	chr16	3189508	3189830	323	11.2161	10.2762	0.902043	5.50485e-07
Homo_sapiens_tRNA-Glu-CTC-16-1	chr12	113948739	113948810	-	FALSE	FALSE	FALSE	FALSE	FALSE		Homo_sapiens_tRNA-Cys-GCA-11-1	chr7	149415012	149415334	323	9.29558	4.98856	4.27304	6.25676e-44		Homo_sapiens_tRNA-Ser-AGA-1-1	chr6	27541649	27541981	333	9.87752	3.6873	6.36631	3.33e-78		Homo_sapiens_tRNA-Val-CAC-9-1	chr6	27150117	27150440	324	6.36175	3.82483	2.34586	6.26277e-07
Homo_sapiens_tRNA-Asp-GTC-8-1	chr12	122376376	122376447	+	FALSE	FALSE	FALSE	FALSE	FALSE		Homo_sapiens_tRNA-Trp-CCA-1-1	chr17	8220743	8221065	323	11.2602	8.5537	2.69509	6.25676e-44		Homo_sapiens_tRNA-Pro-AGG-2-6	chr14	20613275	20613597	323	11.5774	7.45569	4.11673	5.35e-77		Homo_sapiens_tRNA-Arg-ACG-2-3	chr6	27215047	27215370	324	10.5517	9.69517	0.826131	7.82592e-07
Homo_sapiens_tRNA-Ala-TGC-3-2	chr12	124921754	124921826	-	TRUE	TRUE	TRUE	TRUE	TRUE		Homo_sapiens_tRNA-Met-CAT-4-2	chr6	26743137	26743460	324	8.80266	5.22713	3.56417	8.75374e-43		Homo_sapiens_tRNA-Gln-CTG-4-1	chr1	148264982	148265304	323	10.0607	3.10533	7.03694	9.37e-77		Homo_sapiens_tRNA-Glu-TTC-5-1	chr1	161612592	161612914	323	10.384	11.2933	-0.872378	9.54996e-07
Homo_sapiens_tRNA-Asp-GTC-2-9	chr12	124927344	124927416	-	TRUE	TRUE	TRUE	TRUE	TRUE		Homo_sapiens_tRNA-Ala-TGC-2-1	chr6	28643319	28643641	323	10.5649	7.79591	2.75591	1.83145e-42		Homo_sapiens_tRNA-Val-CAC-11-2	chr1	16860072	16860395	324	9.6081	3.57271	5.92799	1.5e-76		Homo_sapiens_tRNA-Val-AAC-1-3	chr5	181169484	181169807	324	10.5982	9.70599	0.85774	1.06381e-06
Homo_sapiens_tRNA-Phe-GAA-1-4	chr12	124927842	124927915	-	TRUE	TRUE	TRUE	TRUE	TRUE		Homo_sapiens_tRNA-Arg-ACG-1-1	chr6	26328014	26328337	324	11.4852	8.51752	2.95337	5.04054e-42		Homo_sapiens_tRNA-Asn-GTT-3-1	chr1	144419141	144419465	325	10.903	6.64076	4.25808	1.43e-75		Homo_sapiens_tRNA-Lys-TTT-4-1	chr6	27591688	27592011	324	11.403	10.4278	0.930184	1.70715e-06
Homo_sapiens_tRNA-Asp-GTC-2-10	chr12	124939646	124939718	-	TRUE	TRUE	TRUE	TRUE	TRUE		Homo_sapiens_tRNA-Cys-GCA-5-1	chr15	79744529	79744852	324	9.36978	5.88812	3.45985	3.59103e-41		Homo_sapiens_tRNA-Ile-TAT-2-3	chr6	27631295	27631639	345	11.5034	7.72043	3.7792	1.76e-75		Homo_sapiens_tRNA-Tyr-GTA-3-1	chr6	26576978	26577317	340	9.64419	8.50206	1.07569	2.68805e-06
Homo_sapiens_tRNA-Ala-TGC-4-1	chr12	124939965	124940037	+	FALSE	FALSE	TRUE	FALSE	FALSE		Homo_sapiens_tRNA-Cys-GCA-13-1	chr7	149355549	149355871	323	10.6909	4.21996	6.35648	5.37038e-41		Homo_sapiens_tRNA-Asn-GTT-25-1	chr1	149558293	149558618	326	9.91469	4.48211	5.47036	4.18e-74		Homo_sapiens_tRNA-Ala-TGC-5-1	chr6	28817109	28817431	323	10.7404	9.84131	0.860578	3.1818e-06
Homo_sapiens_tRNA-Ile-AAT-11-1	chr12	129231652	129231727	+	FALSE	FALSE	FALSE	FALSE	FALSE		Homo_sapiens_tRNA-Trp-CCA-5-1	chr7	99469558	99469880	323	8.76746	4.44415	4.26569	9.10012e-41		Homo_sapiens_tRNA-Lys-TTT-2-1	chr11	122559821	122560144	324	10.9923	3.75169	7.21703	4.23e-74		Homo_sapiens_tRNA-Arg-CCT-4-1	chr7	139340574	139340897	324	11.1709	12.2475	-1.01537	4.50843e-06
Homo_sapiens_tRNA-Asn-GTT-2-4	chr13	30673963	30674037	-	TRUE	TRUE	TRUE	TRUE	TRUE		Homo_sapiens_tRNA-Ala-AGC-21-1	chr6	26749786	26750109	324	9.07796	3.18909	5.81303	1.35404e-40		Homo_sapiens_tRNA-Trp-CCA-3-3	chr17	8186232	8186554	323	10.3998	6.85002	3.56253	1.61e-73		Homo_sapiens_tRNA-Gln-CTG-6-1	chr6	27791230	27791552	323	11.4228	10.5886	0.800866	5.47294e-06
Homo_sapiens_tRNA-Glu-TTC-1-2	chr13	41060737	41060809	-	TRUE	TRUE	TRUE	TRUE	TRUE		Homo_sapiens_tRNA-Phe-GAA-5-1	chr6	28764261	28764588	328	8.76549	3.95657	4.77107	1.62956e-40		Homo_sapiens_tRNA-Met-CAT-3-1	chr6	28944449	28944772	324	11.4175	7.9483	3.46041	1.85e-72		Homo_sapiens_tRNA-Val-TAC-1-2	chrX	18674783	18675106	324	10.263	11.3223	-0.999008	5.82725e-06
Homo_sapiens_tRNA-Glu-CTC-3-1	chr13	41455924	41455997	-	TRUE	TRUE	FALSE	FALSE	FALSE		Homo_sapiens_tRNA-Asn-GTT-7-1	chr1	120844136	120844460	325	9.34537	5.68444	3.61773	2.55424e-40		Homo_sapiens_tRNA-Tyr-GTA-3-1	chr6	26576978	26577317	340	9.64419	3.56752	6.09196	8.91e-71		Homo_sapiens_tRNA-Ser-CGA-4-1	chr12	56190238	56190570	333	10.1314	11.068	-0.890878	6.1049e-06
Homo_sapiens_tRNA-Glu-TTC-2-1	chr13	44917926	44917998	-	TRUE	TRUE	TRUE	TRUE	TRUE		Homo_sapiens_tRNA-Arg-TCT-3-2	chr11	59551184	59551504	321	9.26265	5.94411	3.29585	3.14288e-40		Homo_sapiens_tRNA-Lys-CTT-2-3	chr5	181221853	181222176	324	11.5644	7.49849	4.05232	1.7e-69		Homo_sapiens_tRNA-Arg-CCT-1-1	chr17	75033780	75034103	324	10.8324	11.7236	-0.850846	6.37624e-06
Homo_sapiens_tRNA-Phe-GAA-1-5	chr13	94549649	94549722	-	TRUE	TRUE	TRUE	TRUE	TRUE		Homo_sapiens_tRNA-Arg-TCG-2-1	chr6	26322692	26323015	324	10.8032	8.06756	2.72179	4.17034e-40		Homo_sapiens_tRNA-Thr-TGT-5-1	chr14	20681564	20681887	324	11.4197	8.12213	3.28832	2.1e-68		Homo_sapiens_tRNA-iMet-CAT-1-2	chr6	26286400	26286722	323	9.35654	10.408	-0.990928	6.44737e-06
Homo_sapiens_tRX-Ser-GCT-1-1	chr13	114241338	114241414	-	FALSE	FALSE	FALSE	FALSE	FALSE		Homo_sapiens_tRNA-iMet-CAT-2-1	chr6	27777759	27778081	323	10.3204	4.49996	5.72878	5.6314e-40		Homo_sapiens_tRNA-Thr-AGT-1-1	chr17	8187072	8187358	287	10.8448	6.92136	3.93458	9.77e-68		Homo_sapiens_tRNA-Tyr-GTA-5-1	chr8	66113241	66113584	344	11.0789	12.1493	-1.00716	7.64712e-06
Homo_sapiens_tRNA-Pro-AGG-2-5	chr14	20609335	20609407	-	TRUE	TRUE	TRUE	TRUE	TRUE		Homo_sapiens_tRNA-Phe-GAA-2-1	chr11	59566254	59566577	324	11.7142	8.80095	2.89879	8.11389e-40		Homo_sapiens_tRNA-Glu-TTC-14-1	KI270713.1	31510	31831	322	9.82179	2.80783	7.0278	1.14e-67		Homo_sapiens_tRNA-Ser-GCT-3-1	chr11	66347994	66348326	333	10.2598	11.2636	-0.946393	1.42488e-05
Homo_sapiens_tRNA-Leu-AAG-2-3	chr14	20610131	20610213	+	TRUE	TRUE	TRUE	TRUE	TRUE		Homo_sapiens_tRNA-Val-CAC-4-1	chr1	143803868	143804191	324	8.44391	3.34878	5.05116	3.09511e-39		Homo_sapiens_tRNA-Pro-TGG-1-1	chr14	20632880	20633202	323	10.8777	4.31667	6.55081	1.51e-67		Homo_sapiens_tRNA-Ser-TGA-3-1	chr6	26312470	26312802	333	11.5843	10.7522	0.795829	1.44611e-05
Homo_sapiens_tRNA-Pro-AGG-2-6	chr14	20613400	20613472	-	TRUE	TRUE	TRUE	TRUE	TRUE		Homo_sapiens_tRNA-Trp-CCA-3-3	chr17	8186232	8186554	323	10.3998	7.90526	2.48491	4.82719e-39		Homo_sapiens_tRNA-Thr-CGT-3-1	chr6	28648081	28648405	325	10.8561	7.48267	3.37077	2.85e-67		Homo_sapiens_tRNA-Cys-GCA-8-1	chr14	72962845	72963167	323	9.9774	8.41734	1.41981	1.48315e-05
Homo_sapiens_tRNA-Thr-TGT-3-1	chr14	20613789	20613862	-	TRUE	TRUE	TRUE	TRUE	TRUE		Homo_sapiens_tRNA-Lys-CTT-14-1	chr16	3196027	3196350	324	8.73044	4.30032	4.39389	4.98095e-39		Homo_sapiens_tRNA-Thr-AGT-5-1	chr17	8139326	8139650	325	11.0262	7.42725	3.59348	9.23e-66		Homo_sapiens_tRNA-Cys-GCA-9-4	chr7	149707543	149707865	323	7.88357	9.13971	-1.15954	1.56127e-05
Homo_sapiens_tRNA-Leu-TAG-2-1	chr14	20625369	20625451	+	TRUE	TRUE	TRUE	FALSE	TRUE		Homo_sapiens_tRNA-Thr-TGT-3-1	chr14	20613664	20613987	324	11.2826	8.5208	2.74746	5.90169e-39		Homo_sapiens_tRNA-Arg-TCT-3-2	chr11	59551184	59551504	321	9.26265	4.37617	4.88649	1.42e-65		Homo_sapiens_tRNA-Val-CAC-3-1	chr19	4724509	4724832	324	10.2789	11.0602	-0.749358	1.66794e-05
Homo_sapiens_tRNA-Thr-TGT-4-1	chr14	20631159	20631232	-	TRUE	TRUE	TRUE	FALSE	TRUE		Homo_sapiens_tRNA-Thr-TGT-2-1	chr1	222464879	222465202	324	10.703	8.26963	2.42242	7.28217e-39		Homo_sapiens_tRNA-Tyr-GTA-5-5	chr14	20683147	20683486	340	11.6584	8.02864	3.62922	2.04e-65		Homo_sapiens_tRNA-Ala-AGC-17-1	chr6	57861040	57861363	324	5.43596	2.23393	2.82213	1.71843e-05
Homo_sapiens_tRNA-Pro-TGG-1-1	chr14	20633005	20633077	+	TRUE	TRUE	FALSE	FALSE	TRUE		Homo_sapiens_tRNA-Pro-TGG-1-1	chr14	20632880	20633202	323	10.8777	6.43721	4.39486	1.42859e-38		Homo_sapiens_tRNA-Asn-GTT-5-1	chr1	16520459	16520783	325	9.47314	3.27585	6.26827	2.29e-65		Homo_sapiens_tRNA-Gln-CTG-9-1	chr1	148353435	148353757	323	10.9991	10.0394	0.907059	1.82502e-05
Homo_sapiens_tRNA-Tyr-GTA-5-3	chr14	20653098	20653192	-	TRUE	TRUE	FALSE	FALSE	TRUE		Homo_sapiens_tRNA-Val-CAC-1-7	chr1	149712426	149712749	324	10.1752	7.32643	2.83748	6.09103e-38		Homo_sapiens_tRNA-Ser-AGA-2-1	chr6	26327463	26327795	333	10.927	7.02316	3.89272	5.42e-65		Homo_sapiens_tRNA-Glu-TTC-4-2	chr1	161421967	161422289	323	11.1827	10.3267	0.815708	2.04791e-05
Homo_sapiens_tRNA-Tyr-GTA-4-1	chr14	20657463	20657557	-	TRUE	TRUE	FALSE	FALSE	FALSE		Homo_sapiens_tRNA-Cys-GCA-8-1	chr14	72962845	72963167	323	9.9774	4.99277	4.92694	6.09103e-38		Homo_sapiens_tRNA-Trp-CCA-1-1	chr17	8220743	8221065	323	11.2602	7.9473	3.30961	9.34e-65		Homo_sapiens_tRNA-Arg-TCG-6-1	chr9	110198397	110198720	324	5.9253	3.60317	2.07643	2.65374e-05
Homo_sapiens_tRNA-Tyr-GTA-7-1	chr14	20659957	20660051	-	TRUE	TRUE	FALSE	FALSE	FALSE		Homo_sapiens_tRNA-Arg-TCT-5-1	chr6	27562058	27562395	338	8.5379	3.97584	4.5069	3.57464e-37		Homo_sapiens_tRNA-Cys-GCA-5-1	chr15	79744529	79744852	324	9.36978	4.48418	4.88819	1.46e-64		Homo_sapiens_tRNA-Arg-ACG-2-4	chr6	27670439	27670762	324	11.3002	10.3963	0.855963	3.11003e-05
Homo_sapiens_tRNA-Tyr-GTA-5-4	chr14	20663191	20663285	-	TRUE	TRUE	FALSE	FALSE	TRUE		Homo_sapiens_tRNA-Cys-GCA-9-3	chr7	149635561	149635883	323	10.1867	4.59722	5.48887	1.48879e-36		Homo_sapiens_tRNA-Arg-ACG-1-2	chr6	26537372	26537695	324	11.9452	8.47265	3.46634	8.22e-64		Homo_sapiens_tRNA-Val-AAC-1-2	chr5	181164028	181164351	324	8.28398	7.09544	1.09894	3.11003e-05
Homo_sapiens_tRX-Tyr-GTA-1-1	chr14	20669173	20669259	-	TRUE	TRUE	FALSE	FALSE	FALSE		Homo_sapiens_tRNA-Pro-AGG-2-6	chr14	20613275	20613597	323	11.5774	8.8264	2.73628	1.52354e-36		Homo_sapiens_tRNA-Ser-AGA-2-2	chr6	27478686	27479018	333	11.5912	8.13558	3.4468	1.06e-63		Homo_sapiens_tRNA-Pro-AGG-3-1	chr16	3160259	3160604	346	5.82897	3.0208	2.48117	3.34978e-05
Homo_sapiens_tRNA-Leu-TAG-4-1	chr14	20677018	20677100	-	FALSE	FALSE	FALSE	FALSE	FALSE		Homo_sapiens_tRNA-Cys-GCA-9-2	chr7	149331003	149331325	323	8.76594	4.42245	4.30999	6.12897e-35		Homo_sapiens_tRNA-Gly-GCC-1-5	chr21	17454663	17454984	322	11.5338	7.66391	3.86259	1.93e-63		Homo_sapiens_tRNA-Ala-TGC-2-1	chr6	28643319	28643641	323	10.5649	9.72562	0.798769	3.67255e-05
Homo_sapiens_tRNA-Thr-TGT-5-1	chr14	20681689	20681762	+	TRUE	TRUE	TRUE	TRUE	TRUE		Homo_sapiens_tRNA-Ile-TAT-2-3	chr6	27631295	27631639	345	11.5034	9.05099	2.43885	8.78286e-34		Homo_sapiens_tRNA-Gln-CTG-1-2	chr6	27519403	27519725	323	10.7023	7.20857	3.50442	6.98e-63		Homo_sapiens_tRNA-Lys-CTT-3-1	chr16	3157279	3157602	324	11.2714	10.3519	0.868498	3.84333e-05
Homo_sapiens_tRNA-Tyr-GTA-5-5	chr14	20683272	20683361	+	TRUE	TRUE	TRUE	TRUE	TRUE		Homo_sapiens_tRNA-Cys-GCA-12-1	chr7	149646829	149647151	323	8.38859	3.77283	4.59424	1.13157e-33		Homo_sapiens_tRNA-Val-CAC-14-1	chr1	145157031	145157354	324	9.01482	2.96522	6.09537	1.08e-61		Homo_sapiens_tRNA-Phe-GAA-1-2	chr6	28981546	28981869	324	10.0655	10.9684	-0.852042	5.21159e-05
Homo_sapiens_tRNA-Pro-TGG-3-2	chr14	20684015	20684087	+	TRUE	TRUE	TRUE	TRUE	TRUE		Homo_sapiens_tRNA-Gln-TTG-3-3	chr6	27795735	27796057	323	10.7365	8.36684	2.35789	2.8144e-33		Homo_sapiens_tRNA-Lys-TTT-5-1	chr11	59556303	59556626	324	10.257	6.59737	3.65805	1.5e-60		Homo_sapiens_tRNA-Cys-GCA-6-1	chr3	132228974	132229296	323	7.53113	8.80515	-1.1614	6.15064e-05
Homo_sapiens_tRNA-Arg-ACG-1-3	chr14	22929700	22929773	+	TRUE	TRUE	TRUE	TRUE	TRUE		Homo_sapiens_tRNA-Leu-CAG-1-6	chr1	161530216	161530549	334	10.9378	8.64082	2.28394	1.38602e-32		Homo_sapiens_tRNA-Met-CAT-4-2	chr6	26743137	26743460	324	8.80266	3.77835	5.11723	9.43e-60		Homo_sapiens_tRNA-Gln-CTG-1-4	chr15	65868936	65869258	323	11.3583	12.3038	-0.887949	6.15064e-05
Homo_sapiens_tRNA-Glu-TTC-11-1	chr14	31767608	31767683	-	FALSE	FALSE	FALSE	FALSE	FALSE		Homo_sapiens_tRNA-Gln-CTG-1-2	chr6	27519403	27519725	323	10.7023	8.26811	2.42136	2.78643e-32		Homo_sapiens_tRNA-Leu-CAG-1-6	chr1	161530216	161530549	334	10.9378	7.77102	3.16709	1.53e-59		Homo_sapiens_tRNA-Leu-CAA-2-1	chr6	27605512	27605870	359	11.271	10.3692	0.850157	6.8275e-05
Homo_sapiens_tRNA-Lys-CTT-1-1	chr14	58239894	58239967	-	TRUE	TRUE	TRUE	TRUE	TRUE		Homo_sapiens_tRNA-Asn-GTT-17-1	chr1	161621549	161621873	325	9.53501	3.62598	5.77011	2.30324e-31		Homo_sapiens_tRNA-Cys-GCA-11-1	chr7	149415012	149415334	323	9.29558	3.50232	5.75758	2.62e-58		Homo_sapiens_tRNA-Ile-AAT-8-1	chr6	27668457	27668781	325	11.4711	10.767	0.676702	7.06983e-05
Homo_sapiens_tRNA-Cys-GCA-8-1	chr14	72962970	72963042	+	TRUE	TRUE	FALSE	FALSE	TRUE		Homo_sapiens_tRNA-Val-AAC-1-4	chr5	181218144	181218467	324	11.7978	9.23454	2.5481	4.53979e-31		Homo_sapiens_tRNA-Leu-CAA-1-2	chr6	28940927	28941282	356	11.3959	7.95385	3.43481	4.1e-58		Homo_sapiens_tRNA-Glu-TTC-1-1	chr2	130337002	130337324	323	10.8955	11.7999	-0.849048	0.000118886
Homo_sapiens_tRNA-Lys-TTT-14-1	chr14	73588824	73588903	-	FALSE	FALSE	FALSE	FALSE	FALSE		Homo_sapiens_tRNA-Ala-CGC-5-1	chr6	28695806	28696128	323	8.44214	3.25018	5.10918	4.86256e-31		Homo_sapiens_tRNA-Asn-GTT-7-1	chr1	120844136	120844460	325	9.34537	4.90343	4.44538	6.58e-56		Homo_sapiens_tRNA-Gly-CCC-2-1	chr2	70248865	70249186	322	11.4408	12.3645	-0.865386	0.000120062
Homo_sapiens_tRNA-Ala-AGC-15-1	chr14	88979097	88979170	+	TRUE	TRUE	TRUE	TRUE	TRUE		Homo_sapiens_tRNA-Met-CAT-3-1	chr6	28944449	28944772	324	11.4175	9.22372	2.18157	5.73816e-31		Homo_sapiens_tRNA-Val-CAC-11-1	chr1	16547539	16547862	324	9.24079	3.19395	6.09219	2.65e-55		Homo_sapiens_tRNA-Asp-GTC-2-8	chr12	96035895	96036217	323	11.4727	12.4438	-0.905255	0.000121658
Homo_sapiens_tRNA-Ile-AAT-5-4	chr14	102317091	102317165	+	TRUE	TRUE	TRUE	TRUE	TRUE		Homo_sapiens_tRNA-Asn-GTT-6-1	chr1	143735794	143736118	325	7.93759	4.17433	3.73193	1.02157e-30		Homo_sapiens_tRNA-Thr-AGT-6-1	chr6	27162145	27162469	325	10.2391	6.48435	3.75243	3.81e-55		Homo_sapiens_tRNA-Glu-CTC-1-7	chr6	125780121	125780443	323	11.4707	12.3746	-0.847698	0.000139409
Homo_sapiens_tRNA-Glu-TTC-2-2	chr15	26082233	26082305	-	TRUE	TRUE	TRUE	TRUE	TRUE		Homo_sapiens_tRNA-Val-AAC-1-2	chr5	181164028	181164351	324	8.28398	4.22175	4.002	1.27187e-30		Homo_sapiens_tRNA-Tyr-GTA-1-1	chr6	26568732	26569073	342	11.239	8.19628	3.03728	6.69e-55		Homo_sapiens_tRNA-Pro-TGG-4-1	chr16	3170834	3171155	322	5.96229	3.88985	1.80359	0.000147554
Homo_sapiens_tRNA-Ser-GCT-4-2	chr15	40593824	40593906	-	TRUE	TRUE	TRUE	TRUE	TRUE		Homo_sapiens_tRNA-Thr-AGT-6-1	chr6	27162145	27162469	325	10.2391	7.57	2.6541	4.92904e-30		Homo_sapiens_tRNA-iMet-CAT-1-3	chr6	26312998	26313320	323	11.3857	8.154	3.22691	1.13e-54		Homo_sapiens_tRNA-Lys-CTT-2-4	chr6	26556420	26556743	324	11.6497	10.7979	0.802413	0.000163472
Homo_sapiens_tRNA-His-GTG-1-7	chr15	45198605	45198677	-	TRUE	TRUE	TRUE	TRUE	TRUE		Homo_sapiens_tRNA-Ser-AGA-2-1	chr6	26327463	26327795	333	10.927	8.39973	2.51155	1.28631e-29		Homo_sapiens_tRNA-Gln-CTG-1-3	chr6	28941475	28941797	323	11.1587	7.74674	3.40357	3.48e-54		Homo_sapiens_tRNA-Ile-AAT-5-4	chr14	102316966	102317290	325	11.5135	12.3209	-0.763912	0.00016942
Homo_sapiens_tRNA-His-GTG-1-8	chr15	45200412	45200484	-	TRUE	TRUE	TRUE	TRUE	TRUE		Homo_sapiens_tRNA-Lys-CTT-2-2	chr5	181207629	181207952	324	11.4383	9.11035	2.31367	4.16329e-29		Homo_sapiens_tRNA-Und-TTA-3-1	chr1	161420745	161421068	324	9.33811	4.19142	5.24286	1.09e-53		Homo_sapiens_tRNA-Leu-TAG-3-1	chr16	22195585	22195917	333	10.8638	11.7309	-0.815025	0.00016942
Homo_sapiens_tRNA-His-GTG-1-9	chr15	45201150	45201222	+	TRUE	TRUE	TRUE	TRUE	TRUE		Homo_sapiens_tRNA-Val-CAC-6-1	chr6	27205962	27206285	324	8.16524	3.83515	4.27589	1.06856e-28		Homo_sapiens_tRNA-Thr-TGT-2-1	chr1	222464879	222465202	324	10.703	7.82727	2.86449	1.26e-53		Homo_sapiens_tRNA-Asn-GTT-11-1	chr1	120952165	120952489	325	6.51616	4.5612	1.69999	0.000187151
Homo_sapiens_tRNA-Gln-CTG-1-4	chr15	65869061	65869133	-	TRUE	TRUE	TRUE	TRUE	TRUE		Homo_sapiens_tRNA-Ser-AGA-2-2	chr6	27478686	27479018	333	11.5912	9.33723	2.24039	1.19023e-28		Homo_sapiens_tRNA-Val-TAC-1-1	chr11	59550503	59550826	324	11.3206	8.12189	3.19542	2.84e-53		Homo_sapiens_tRNA-Val-AAC-5-1	chr6	27235383	27235706	324	10.5446	9.73366	0.766135	0.000210156
Homo_sapiens_tRNA-Lys-CTT-16-1	chr15	76382423	76382497	-	FALSE	FALSE	FALSE	FALSE	FALSE		Homo_sapiens_tRNA-Asn-GTT-2-6	chr19	1383559	1383761	203	10.411	8.4454	1.95564	3.38334e-28		Homo_sapiens_tRNA-Ile-TAT-2-2	chr6	27020220	27020564	345	9.39736	5.90497	3.48146	3.5e-53		Homo_sapiens_tRNA-Glu-CTC-2-1	chr1	248874122	248874444	323	10.9986	11.789	-0.74759	0.000227072
Homo_sapiens_tRNA-Lys-CTT-1-2	chr15	78860561	78860634	+	TRUE	TRUE	TRUE	TRUE	TRUE		Homo_sapiens_tRNA-Ile-AAT-3-1	chr6	27275085	27275409	325	8.11729	3.11373	4.88192	5.21167e-28		Homo_sapiens_tRNA-Thr-AGT-1-2	chr17	8226109	8226433	325	10.9012	7.20114	3.68336	1.33e-52		Homo_sapiens_tRNA-Pro-CGG-1-1	chr1	167714599	167714921	323	11.4418	12.309	-0.813214	0.000232986
Homo_sapiens_tRNA-Cys-GCA-5-1	chr15	79744654	79744727	+	TRUE	TRUE	TRUE	FALSE	TRUE		Homo_sapiens_tRNA-Lys-CTT-2-3	chr5	181221853	181222176	324	11.5644	9.08874	2.45845	7.41422e-28		Homo_sapiens_tRNA-Leu-TAG-1-1	chr17	8120188	8120520	333	11.3912	7.98909	3.39531	7.31e-52		Homo_sapiens_tRNA-Thr-AGT-1-3	chr19	33176931	33177255	325	11.6895	12.4847	-0.751499	0.000244586
Homo_sapiens_tRNA-Arg-TCG-1-1	chr15	89335072	89335145	+	TRUE	TRUE	TRUE	TRUE	TRUE		Homo_sapiens_tRNA-iMet-CAT-1-6	chr6	27592695	27593017	323	11.5298	9.21112	2.30368	1.50956e-27		Homo_sapiens_tRNA-Asn-GTT-8-1	chr1	149740122	149740446	325	9.06386	2.42976	6.63055	1.06e-51		Homo_sapiens_tRNA-Ile-AAT-6-1	chr6	26756426	26756750	325	6.51264	5.21206	1.16865	0.00025912
Homo_sapiens_tRX-Lys-CTT-3-1	chr15	95784644	95784717	+	FALSE	FALSE	FALSE	FALSE	FALSE		Homo_sapiens_tRNA-Tyr-GTA-5-5	chr14	20683147	20683486	340	11.6584	9.38594	2.25829	3.36763e-27		Homo_sapiens_tRNA-Gln-TTG-3-3	chr6	27795735	27796057	323	10.7365	7.7574	2.97545	2.06e-51		Homo_sapiens_tRNA-Glu-TTC-2-2	chr15	26082108	26082430	323	11.3335	12.1422	-0.762051	0.000285492
Homo_sapiens_tRNA-Gly-CCC-2-2	chr16	636735	636806	-	TRUE	TRUE	TRUE	TRUE	TRUE		Homo_sapiens_tRNA-Thr-AGT-5-1	chr17	8139326	8139650	325	11.0262	8.80567	2.20618	3.77829e-27		Homo_sapiens_tRNA-Trp-CCA-5-1	chr7	99469558	99469880	323	8.76746	3.28061	5.43588	2.65e-51		Homo_sapiens_tRNA-Met-CAT-1-1	chr8	123157104	123157427	324	11.2524	12.1244	-0.815816	0.000287294
Homo_sapiens_tRX-Lys-CTT-1-1	chr16	2927660	2927733	+	TRUE	FALSE	FALSE	FALSE	FALSE		Homo_sapiens_tRNA-Ala-AGC-16-1	chr6	57870219	57870542	324	8.26304	4.18909	4.03733	8.05683e-27		Homo_sapiens_tRNA-Cys-GCA-2-2	chr17	38867519	38867841	323	11.066	7.94776	3.10419	6.33e-51		Homo_sapiens_tRNA-Ser-TGA-1-1	chr10	67764377	67764709	333	11.5251	12.3272	-0.756371	0.000291538
Homo_sapiens_tRNA-Arg-CCG-1-3	chr16	3150673	3150746	+	TRUE	TRUE	TRUE	TRUE	TRUE		Homo_sapiens_tRNA-Thr-TGT-5-1	chr14	20681564	20681887	324	11.4197	9.42742	1.98026	8.05683e-27		Homo_sapiens_tRNA-Pro-CGG-1-3	chr17	8222707	8223029	323	11.2202	8.41064	2.80453	7.65e-51		Homo_sapiens_tRNA-Cys-GCA-2-3	chr17	39153608	39153930	323	11.3301	12.1207	-0.746416	0.000292893
Homo_sapiens_tRNA-Arg-CCT-3-1	chr16	3152899	3152972	+	TRUE	TRUE	TRUE	TRUE	TRUE		Homo_sapiens_tRNA-Asn-GTT-10-1	chr1	145129113	145129437	325	9.01521	3.97372	4.96944	9.82312e-27		Homo_sapiens_tRNA-Ala-CGC-1-1	chr6	26553377	26553699	323	11.102	7.84744	3.24243	5.52e-50		Homo_sapiens_tRNA-Ser-GCT-5-1	chr6	28212911	28213243	333	11.1047	10.3546	0.711798	0.000292893
Homo_sapiens_tRNA-Lys-CTT-3-1	chr16	3157404	3157477	-	TRUE	TRUE	TRUE	TRUE	TRUE		Homo_sapiens_tRNA-Lys-TTT-5-1	chr11	59556303	59556626	324	10.257	7.97771	2.26508	3.159e-26		Homo_sapiens_tRNA-iMet-CAT-2-1	chr6	27777759	27778081	323	10.3204	3.35033	7.02534	6.27e-50		Homo_sapiens_tRNA-Thr-CGT-4-1	chr17	31549948	31550270	323	11.0831	11.8438	-0.719737	0.000351625
Homo_sapiens_tRNA-Pro-TGG-3-3	chr16	3158921	3158993	+	TRUE	TRUE	FALSE	FALSE	TRUE		Homo_sapiens_tRNA-Leu-TAA-3-1	chr11	59551629	59551962	334	11.1045	8.91909	2.1715	3.8314e-26		Homo_sapiens_tRNA-His-GTG-1-1	chr1	146037918	146038240	323	10.3594	7.59426	2.76033	1.67e-49		Homo_sapiens_tRNA-Ile-AAT-5-2	chr6	27177089	27177413	325	10.5953	11.4151	-0.770012	0.000364848
Homo_sapiens_tRNA-Pro-AGG-3-1	chr16	3160384	3160479	+	TRUE	FALSE	FALSE	FALSE	FALSE		Homo_sapiens_tRNA-Gly-TCC-2-6	chr1	161530987	161531309	323	11.3233	9.29015	2.02054	6.98288e-26		Homo_sapiens_tRNA-Val-CAC-4-1	chr1	143803868	143804191	324	8.44391	3.19563	5.27299	1.82e-49		Homo_sapiens_tRNA-Lys-CTT-2-3	chr5	181221853	181222176	324	11.5644	10.727	0.784953	0.000366329
Homo_sapiens_tRNA-Lys-CTT-8-1	chr16	3164937	3165010	+	FALSE	FALSE	FALSE	FALSE	FALSE		Homo_sapiens_tRNA-Glu-TTC-5-1	chr1	161612592	161612914	323	10.384	8.42868	1.9447	8.95601e-26		Homo_sapiens_tRNA-Phe-GAA-5-1	chr6	28764261	28764588	328	8.76549	3.56492	5.28503	2e-49		Homo_sapiens_tRNA-Phe-GAA-1-5	chr13	94549524	94549847	324	11.1368	11.8746	-0.699409	0.000397306
Homo_sapiens_tRNA-Pro-TGG-4-1	chr16	3170959	3171030	-	TRUE	TRUE	FALSE	FALSE	FALSE		Homo_sapiens_tRNA-Ser-CGA-2-1	chr6	27209723	27210055	333	7.85354	3.8445	3.96565	1.76175e-25		Homo_sapiens_tRNA-Lys-CTT-14-1	chr16	3196027	3196350	324	8.73044	3.8378	4.87137	4.18e-48		Homo_sapiens_tRNA-Lys-TTT-3-1	chr1	204506401	204506724	324	10.8643	11.6937	-0.776168	0.000474979
Homo_sapiens_tRNA-Pro-CGG-1-2	chr16	3172047	3172119	+	TRUE	TRUE	FALSE	FALSE	TRUE		Homo_sapiens_tRNA-Tyr-GTA-1-1	chr6	26568732	26569073	342	11.239	9.2222	2.00346	1.96147e-25		Homo_sapiens_tRNA-Ala-AGC-21-1	chr6	26749786	26750109	324	9.07796	2.56882	6.4543	2.77e-47		Homo_sapiens_tRNA-Asn-GTT-2-4	chr13	30673838	30674162	325	11.1737	11.8393	-0.635369	0.000490255
Homo_sapiens_tRNA-Lys-CTT-2-5	chr16	3175690	3175763	+	TRUE	TRUE	TRUE	FALSE	TRUE		Homo_sapiens_tRNA-Ala-AGC-8-2	chr8	66114201	66114386	186	9.33961	7.35411	1.97751	2.60959e-25		Homo_sapiens_tRNA-Cys-GCA-9-3	chr7	149635561	149635883	323	10.1867	2.92414	7.03596	2.83e-47		Homo_sapiens_tRNA-Leu-TAA-1-1	chr6	144216421	144216754	334	11.2259	11.9963	-0.726105	0.000492554
Homo_sapiens_tRNA-Lys-CTT-5-1	chr16	3180553	3180626	-	TRUE	TRUE	FALSE	FALSE	TRUE		Homo_sapiens_tRNA-Pro-CGG-1-3	chr17	8222707	8223029	323	11.2202	9.28291	1.92558	2.7322e-25		Homo_sapiens_tRNA-Ser-GCT-4-3	chr17	8186740	8187034	295	11.2129	8.23291	2.9791	2.89e-47		Homo_sapiens_tRNA-Leu-CAA-4-1	chr1	248873729	248874085	357	11.4428	12.1507	-0.672237	0.000505436
Homo_sapiens_tRNA-Pro-AGG-2-7	chr16	3182634	3182706	-	TRUE	TRUE	TRUE	TRUE	TRUE		Homo_sapiens_tRNA-Thr-AGT-1-1	chr17	8187072	8187358	287	10.8448	8.56991	2.25977	2.90226e-25		Homo_sapiens_tRNA-Cys-GCA-13-1	chr7	149355549	149355871	323	10.6909	3.77835	6.87506	2.95e-47		Homo_sapiens_tRNA-Glu-CTC-3-1	chr13	41455799	41456122	324	6.62103	5.21206	1.23228	0.000611533
Homo_sapiens_tRNA-Pro-TGG-3-4	chr16	3184132	3184204	-	TRUE	TRUE	TRUE	TRUE	TRUE		Homo_sapiens_tRNA-Val-AAC-3-1	chr6	27650802	27651125	324	11.4255	9.23276	2.17731	1.45075e-24		Homo_sapiens_tRNA-Ile-AAT-2-1	chr6	27688062	27688386	325	11.7585	8.62672	3.12383	3.13e-47		Homo_sapiens_tRNA-Gly-CCC-4-1	chr1	16678145	16678466	322	11.2383	10.4488	0.740821	0.000651483
Homo_sapiens_tRNA-Pro-AGG-2-8	chr16	3189633	3189705	+	TRUE	TRUE	TRUE	TRUE	TRUE		Homo_sapiens_tRNA-Leu-CAA-3-1	chr6	27602443	27602800	358	11.2975	5.97584	5.20477	7.86424e-24		Homo_sapiens_tRNA-Ser-AGA-2-6	chr17	8226484	8226816	333	10.4431	7.04779	3.39907	5.01e-47		Homo_sapiens_tRNA-Arg-CCT-5-1	chr16	3193792	3194115	324	5.72489	3.89268	1.55299	0.000653757
Homo_sapiens_tRNA-Lys-CTT-4-1	chr16	3191500	3191573	+	TRUE	TRUE	FALSE	FALSE	TRUE		Homo_sapiens_tRNA-Ile-AAT-2-1	chr6	27688062	27688386	325	11.7585	9.58053	2.16204	8.59127e-24		Homo_sapiens_tRNA-Ser-CGA-1-1	chr17	8138755	8139087	333	10.0563	7.28823	2.78122	6.33e-47		Homo_sapiens_tRNA-Cys-GCA-2-4	chr17	39154365	39154687	323	11.5953	12.4307	-0.778791	0.000657409
Homo_sapiens_tRNA-Pro-AGG-1-1	chr16	3191988	3192060	+	TRUE	TRUE	TRUE	FALSE	TRUE		Homo_sapiens_tRNA-Pro-TGG-3-3	chr16	3158796	3159118	323	8.19389	5.26941	2.88548	1.26986e-23		Homo_sapiens_tRNA-Ile-AAT-5-1	chr6	26553996	26554320	325	11.7388	8.36389	3.36438	1.04e-46		Homo_sapiens_tRNA-Gln-TTG-1-1	chr17	49192402	49192724	323	11.5832	12.3562	-0.726188	0.000703052
Homo_sapiens_tRNA-Arg-CCT-5-1	chr16	3193917	3193990	+	TRUE	TRUE	FALSE	FALSE	FALSE		Homo_sapiens_tRNA-Ser-GCT-4-3	chr17	8186740	8187034	295	11.2129	9.21411	1.98395	2.63753e-22		Homo_sapiens_tRNA-Cys-GCA-8-1	chr14	72962845	72963167	323	9.9774	4.48142	5.4993	4.37e-46		Homo_sapiens_tRNA-Val-AAC-1-1	chr3	169772104	169772427	324	10.8891	11.731	-0.783376	0.000731088
Homo_sapiens_tRNA-Lys-CTT-14-1	chr16	3196152	3196225	+	TRUE	TRUE	FALSE	FALSE	TRUE		Homo_sapiens_tRNA-Cys-GCA-2-1	chr4	123508724	123509046	323	7.88635	3.69224	4.10763	3.38771e-22		Homo_sapiens_tRNA-Ala-TGC-3-2	chr12	124921629	124921951	323	11.3535	8.2285	3.11898	6.63e-46		Homo_sapiens_tRNA-Gly-TCC-1-1	chr19	4723944	4724266	323	11.0882	11.8987	-0.756856	0.000765613
Homo_sapiens_tRNA-Thr-CGT-2-1	chr16	14285892	14285964	+	TRUE	TRUE	TRUE	TRUE	TRUE		Homo_sapiens_tRNA-Thr-CGT-3-1	chr6	28648081	28648405	325	10.8561	9.02153	1.82191	3.8622e-22		Homo_sapiens_tRNA-Arg-TCT-5-1	chr6	27562058	27562395	338	8.5379	3.31744	5.24079	8.47e-46		Homo_sapiens_tRNA-Thr-CGT-2-1	chr16	14285767	14286089	323	11.1353	11.7378	-0.577715	0.000800661
Homo_sapiens_tRNA-Leu-TAG-3-1	chr16	22195710	22195792	-	TRUE	TRUE	TRUE	TRUE	TRUE		Homo_sapiens_tRNA-Arg-TCT-2-1	chr17	8120799	8121137	339	7.90202	4.66478	3.18659	7.04009e-22		Homo_sapiens_tRNA-Val-TAC-2-1	chr11	59550861	59551168	308	10.416	7.38053	3.03628	4.03e-45		Homo_sapiens_tRNA-Phe-GAA-1-3	chr11	59557371	59557694	324	10.9063	10.2377	0.636151	0.000805429
Homo_sapiens_tRNA-Leu-AAG-2-4	chr16	22297139	22297221	+	TRUE	TRUE	TRUE	TRUE	TRUE		Homo_sapiens_tRNA-iMet-CAT-1-3	chr6	26312998	26313320	323	11.3857	9.40848	1.96305	7.22728e-22		Homo_sapiens_tRNA-Cys-GCA-9-2	chr7	149331003	149331325	323	8.76594	3.15378	5.5817	7.55e-45		Homo_sapiens_tRNA-Arg-ACG-1-3	chr14	22929575	22929898	324	11.2263	11.9922	-0.718893	0.00081942
Homo_sapiens_tRNA-Leu-CAG-2-1	chr16	57299950	57300033	+	TRUE	TRUE	TRUE	TRUE	TRUE		Homo_sapiens_tRNA-Met-CAT-3-2	chr6	28953139	28953462	324	11.7335	9.64572	2.0715	8.86684e-22		Homo_sapiens_tRNA-Gly-TCC-2-6	chr1	161530987	161531309	323	11.3233	8.60565	2.71039	7.84e-45		Homo_sapiens_tRNA-Glu-TTC-2-1	chr13	44917801	44918123	323	11.5902	12.3508	-0.714337	0.000838676
Homo_sapiens_tRNA-Leu-CAG-2-2	chr16	57300479	57300562	-	TRUE	TRUE	TRUE	TRUE	TRUE		Homo_sapiens_tRNA-Tyr-GTA-5-2	chr8	66113862	66114063	202	8.48115	5.95495	2.50496	9.09108e-22		Homo_sapiens_tRNA-Leu-AAG-2-3	chr14	20610006	20610338	333	11.9045	8.73721	3.15687	8.3e-45		Homo_sapiens_tRNA-Pro-TGG-2-1	chr11	76235709	76236021	313	10.9847	11.7923	-0.753621	0.000850022
Homo_sapiens_tRNA-Gly-GCC-3-1	chr16	70778210	70778281	-	TRUE	TRUE	FALSE	FALSE	TRUE		Homo_sapiens_tRNA-Cys-GCA-9-1	chr3	132231672	132231994	323	8.97785	4.98856	3.93098	1.85465e-21		Homo_sapiens_tRNA-Asn-GTT-2-6	chr19	1383559	1383761	203	10.411	7.9265	2.48694	2.72e-44		Homo_sapiens_tRX-Glu-TTC-2-1	chr1	121000862	121001185	324	5.73504	3.88702	1.55074	0.000850022
Homo_sapiens_tRNA-Gly-GCC-2-4	chr16	70779038	70779109	-	TRUE	TRUE	TRUE	TRUE	TRUE		Homo_sapiens_tRNA-Cys-GCA-21-1	chr7	149664698	149665020	323	7.93098	4.04643	3.80902	3.12196e-21		Homo_sapiens_tRNA-Ala-AGC-8-2	chr8	66114201	66114386	186	9.33961	6.64908	2.69211	5.52e-44		Homo_sapiens_tRNA-Pro-AGG-2-4	chr11	76235387	76235699	313	10.7061	11.5418	-0.776336	0.000886715
Homo_sapiens_tRNA-Gly-GCC-5-1	chr16	70788693	70788764	+	FALSE	FALSE	FALSE	FALSE	FALSE		Homo_sapiens_tRX-Val-CAC-4-1	chr1	149708534	149708855	322	10.4902	8.34395	2.12885	4.56071e-21		Homo_sapiens_tRNA-Arg-CCT-2-1	chr17	75034305	75034628	324	11.3226	8.65221	2.67142	4.62e-41		Homo_sapiens_tRNA-Arg-TCT-3-2	chr11	59551184	59551504	321	9.26265	8.50263	0.713087	0.00101149
Homo_sapiens_tRNA-Gly-GCC-2-5	chr16	70789506	70789577	+	TRUE	TRUE	FALSE	FALSE	TRUE		Homo_sapiens_tRNA-Thr-CGT-2-1	chr16	14285767	14286089	323	11.1353	9.50495	1.62007	7.36453e-21		Homo_sapiens_tRNA-Glu-TTC-5-1	chr1	161612592	161612914	323	10.384	7.8971	2.49027	6.75e-41		Homo_sapiens_tRX-Tyr-GTA-1-1	chr14	20669048	20669384	337	5.80414	4.01302	1.50151	0.00101179
Homo_sapiens_tRNA-Met-CAT-2-1	chr16	71426492	71426565	+	TRUE	TRUE	TRUE	TRUE	TRUE		Homo_sapiens_tRNA-Leu-AAG-2-3	chr14	20610006	20610338	333	11.9045	9.82322	2.06392	2.39155e-20		Homo_sapiens_tRNA-Pro-TGG-3-3	chr16	3158796	3159118	323	8.19389	3.36086	4.7352	1.3e-40		Homo_sapiens_tRNA-Val-CAC-1-8	chr1	121020603	121020926	324	10.0697	10.7144	-0.613351	0.00103828
Homo_sapiens_tRNA-Lys-TTT-1-1	chr16	73478316	73478389	-	TRUE	TRUE	TRUE	FALSE	TRUE		Homo_sapiens_tRNA-Val-CAC-1-6	chr6	26537928	26538251	324	10.8174	8.93668	1.86587	3.17983e-20		Homo_sapiens_tRNA-Ile-AAT-4-1	chr17	8226865	8227189	325	10.6856	7.5475	3.1259	1.33e-40		Homo_sapiens_tRNA-Arg-TCG-1-1	chr15	89334947	89335270	324	11.441	12.2204	-0.728325	0.00106033
Homo_sapiens_tRX-Ala-GGC-4-1	chr16	80445554	80445631	-	FALSE	FALSE	FALSE	FALSE	FALSE		Homo_sapiens_tRNA-Val-TAC-2-1	chr11	59550861	59551168	308	10.416	8.45821	1.94372	3.58586e-20		Homo_sapiens_tRNA-Cys-GCA-12-1	chr7	149646829	149647151	323	8.38859	3.72336	4.6703	1.59e-40		Homo_sapiens_tRNA-Ala-CGC-3-1	chr2	156400643	156400965	323	10.5623	11.3394	-0.725873	0.00114414
Homo_sapiens_tRNA-Met-CAT-6-1	chr16	87384021	87384094	-	TRUE	TRUE	TRUE	TRUE	TRUE		Homo_sapiens_tRNA-Ile-TAT-2-2	chr6	27020220	27020564	345	9.39736	7.44549	1.93486	4.62799e-20		Homo_sapiens_tRNA-Ala-CGC-2-1	chr6	28673710	28674032	323	11.4187	8.75358	2.66071	7.19e-40		Homo_sapiens_tRNA-Lys-TTT-3-5	chr17	8119029	8119352	324	11.2975	12.0414	-0.697998	0.00114505
Homo_sapiens_tRNA-Lys-TTT-3-5	chr17	8119154	8119227	+	TRUE	TRUE	TRUE	TRUE	TRUE		Homo_sapiens_tRNA-Lys-TTT-3-3	chr6	28950903	28951226	324	11.4961	9.4489	2.02989	4.7347e-20		Homo_sapiens_tRNA-Tyr-GTA-5-2	chr8	66113862	66114063	202	8.48115	4.73932	3.73369	8.96e-40		Homo_sapiens_tRNA-Arg-CCG-2-1	chr17	68019771	68020094	324	11.306	11.9159	-0.582472	0.0012121
Homo_sapiens_tRNA-Gln-CTG-1-5	chr17	8119751	8119823	+	TRUE	TRUE	TRUE	TRUE	TRUE		Homo_sapiens_tRNA-Ser-CGA-1-1	chr17	8138755	8139087	333	10.0563	8.31816	1.72683	5.59551e-20		Homo_sapiens_tRNA-Asn-GTT-6-1	chr1	143735794	143736118	325	7.93759	3.60159	4.3262	1.21e-39		Homo_sapiens_tRNA-Leu-TAG-2-1	chr14	20625244	20625576	333	11.8281	11.0671	0.711692	0.00127226
Homo_sapiens_tRNA-Leu-TAG-1-1	chr17	8120313	8120395	-	TRUE	TRUE	TRUE	TRUE	TRUE		Homo_sapiens_tRNA-Cys-GCA-9-4	chr7	149707543	149707865	323	7.88357	4.75929	3.09243	5.68104e-20		Homo_sapiens_tRNA-Asp-GTC-2-6	chr6	27479548	27479870	323	11.4811	8.71101	2.76595	1.94e-39		Homo_sapiens_tRNA-Trp-CCA-2-1	chr17	19508055	19508377	323	11.4869	12.2469	-0.710598	0.00127561
Homo_sapiens_tRNA-Arg-TCT-2-1	chr17	8120924	8121012	+	TRUE	TRUE	FALSE	FALSE	TRUE		Homo_sapiens_tRNA-Val-TAC-1-1	chr11	59550503	59550826	324	11.3206	9.45053	1.85524	1.27886e-19		Homo_sapiens_tRNA-Asn-GTT-2-4	chr13	30673838	30674162	325	11.1737	8.76554	2.40819	5.86e-39		Homo_sapiens_tRNA-Asn-GTT-2-1	chr1	148529131	148529455	325	11.2207	10.5137	0.665952	0.00131855
Homo_sapiens_tRNA-Gly-GCC-2-6	chr17	8125745	8125816	+	TRUE	TRUE	TRUE	TRUE	TRUE		Homo_sapiens_tRNA-Gln-CTG-1-3	chr6	28941475	28941797	323	11.1587	9.21185	1.93014	2.97161e-19		Homo_sapiens_tRNA-Val-CAC-1-6	chr6	26537928	26538251	324	10.8174	8.14544	2.66439	6.03e-39		Homo_sapiens_tRNA-Asn-GTT-2-3	chr10	22229383	22229707	325	11.5448	12.2726	-0.683119	0.00135262
Homo_sapiens_tRNA-Ser-CGA-1-1	chr17	8138880	8138962	-	TRUE	TRUE	TRUE	TRUE	TRUE		Homo_sapiens_tRNA-Cys-GCA-6-1	chr3	132228974	132229296	323	7.53113	3.86532	3.5985	3.06142e-19		Homo_sapiens_tRNA-Val-AAC-1-2	chr5	181164028	181164351	324	8.28398	2.57141	5.60655	1.31e-38		Homo_sapiens_tRNA-Asn-GTT-13-1	chr1	16875337	16875661	325	5.25761	3.34117	1.57338	0.00152465
Homo_sapiens_tRNA-Thr-AGT-5-1	chr17	8139451	8139525	-	TRUE	TRUE	TRUE	TRUE	TRUE		Homo_sapiens_tRNA-His-GTG-1-2	chr1	147073099	147073421	323	7.83579	4.24313	3.53551	4.42219e-19		Homo_sapiens_tRNA-Lys-CTT-2-1	chr1	146039275	146039598	324	10.9829	8.13278	2.84191	2.68e-38		Homo_sapiens_tRNA-Gln-CTG-1-5	chr17	8119626	8119948	323	11.2273	11.8538	-0.594918	0.0018019
Homo_sapiens_tRNA-Trp-CCA-3-3	chr17	8186357	8186429	+	TRUE	TRUE	TRUE	TRUE	TRUE		Homo_sapiens_tRNA-Arg-CCT-1-1	chr17	75033780	75034103	324	10.8324	9.11452	1.7055	8.76721e-19		Homo_sapiens_tRNA-Val-AAC-1-4	chr5	181218144	181218467	324	11.7978	8.95396	2.83796	2.89e-38		Homo_sapiens_tRNA-Ala-TGC-9-1	chr6	28633956	28634279	324	5.07613	3.34117	1.42726	0.00188182
Homo_sapiens_tRNA-Ser-GCT-4-3	chr17	8186865	8186947	+	TRUE	TRUE	TRUE	TRUE	TRUE		Homo_sapiens_tRNA-Cys-GCA-14-1	chr17	38861558	38861880	323	10.1027	6.39566	3.6493	1.77939e-18		Homo_sapiens_tRNA-Pro-TGG-3-2	chr14	20683890	20684212	323	11.4954	8.86213	2.62614	8e-38		Homo_sapiens_tRNA-Gly-GCC-2-2	chr2	156401021	156401342	322	11.3897	12.1577	-0.713901	0.00191845
Homo_sapiens_tRNA-Thr-AGT-1-1	chr17	8187159	8187233	+	TRUE	TRUE	FALSE	FALSE	FALSE		Homo_sapiens_tRNA-Phe-GAA-1-2	chr6	28981546	28981869	324	10.0655	8.14471	1.90562	3.52004e-18		Homo_sapiens_tRNA-Ala-CGC-5-1	chr6	28695806	28696128	323	8.44214	3.56492	4.94279	6.17e-37		Homo_sapiens_tRNA-Leu-CAG-1-7	chr6	26521082	26521415	334	10.5367	11.2859	-0.698024	0.00194992
Homo_sapiens_tRNA-Ile-AAT-5-5	chr17	8187592	8187666	+	TRUE	TRUE	TRUE	TRUE	TRUE		Homo_sapiens_tRNA-His-GTG-1-8	chr15	45200287	45200609	323	11.5938	9.86576	1.71427	3.80098e-18		Homo_sapiens_tRNA-Leu-CAA-3-1	chr6	27602443	27602800	358	11.2975	4.44224	6.78942	1.03e-36		Homo_sapiens_tRNA-Glu-TTC-9-1	chr2	203364280	203364603	324	5.31286	3.43519	1.53179	0.00198088
Homo_sapiens_tRX-Ile-AAT-4-1	chr17	8206072	8206159	-	FALSE	FALSE	FALSE	FALSE	FALSE		Homo_sapiens_tRNA-Leu-CAA-1-2	chr6	28940927	28941282	356	11.3959	9.56125	1.81884	3.88651e-18		Homo_sapiens_tRNA-Gln-CTG-1-5	chr17	8119626	8119948	323	11.2273	8.78804	2.43436	1.87e-36		Homo_sapiens_tRNA-Gly-GCC-4-1	chr1	161480440	161480761	322	5.63456	3.81889	1.48289	0.00207644
Homo_sapiens_tRNA-Trp-CCA-1-1	chr17	8220868	8220940	-	TRUE	TRUE	TRUE	TRUE	TRUE		Homo_sapiens_tRNA-Gly-GCC-2-5	chr16	70789381	70789702	322	7.79689	4.94357	2.82065	9.65183e-18		Homo_sapiens_tRNA-Val-AAC-2-1	chr5	181188290	181188613	324	10.8941	8.17347	2.71441	2.65e-36		Homo_sapiens_tRNA-Met-CAT-6-1	chr16	87383896	87384219	324	11.5065	12.1098	-0.574196	0.00207992
Homo_sapiens_tRNA-Gly-TCC-3-1	chr17	8221547	8221619	+	TRUE	TRUE	TRUE	TRUE	TRUE		Homo_sapiens_tRNA-His-GTG-1-1	chr1	146037918	146038240	323	10.3594	8.79967	1.54933	1.74143e-17		Homo_sapiens_tRNA-Arg-CCG-2-1	chr17	68019771	68020094	324	11.306	9.02788	2.27578	4.25e-36		Homo_sapiens_tRNA-Leu-CAG-2-2	chr16	57300354	57300687	334	11.6072	12.4008	-0.733802	0.00209689
Homo_sapiens_tRNA-Asp-GTC-2-11	chr17	8222237	8222309	-	TRUE	TRUE	TRUE	TRUE	TRUE		Homo_sapiens_tRNA-Gly-TCC-4-1	chr1	161440045	161440367	323	7.51549	3.4564	3.97243	3.59985e-17		Homo_sapiens_tRNA-Val-CAC-6-1	chr6	27205962	27206285	324	8.16524	2.81003	5.31648	8.33e-36		Homo_sapiens_tRNA-Ala-AGC-2-2	chr6	28863559	28863881	323	11.3084	11.9823	-0.634521	0.0021129
Homo_sapiens_tRNA-Pro-CGG-1-3	chr17	8222832	8222904	-	TRUE	TRUE	TRUE	TRUE	TRUE		Homo_sapiens_tRNA-Gly-CCC-3-1	chr17	19860736	19861057	322	7.37006	3.80432	3.52153	5.67561e-17		Homo_sapiens_tRNA-Arg-CCT-1-1	chr17	75033780	75034103	324	10.8324	8.42231	2.40901	1.78e-35		Homo_sapiens_tRNA-Asn-GTT-2-2	chr1	161427951	161428275	325	11.4654	10.8292	0.602163	0.00226479
Homo_sapiens_tRNA-Thr-AGT-1-2	chr17	8226234	8226308	-	TRUE	TRUE	TRUE	TRUE	TRUE		Homo_sapiens_tRNA-Asn-GTT-2-4	chr13	30673838	30674162	325	11.1737	9.6333	1.52904	6.99022e-17		Homo_sapiens_tRNA-Asn-GTT-17-1	chr1	161621549	161621873	325	9.53501	3.62616	5.94883	1.8e-35		Homo_sapiens_tRNA-Met-CAT-2-1	chr16	71426367	71426690	324	11.3427	10.6362	0.661225	0.00239132
Homo_sapiens_tRNA-Ser-AGA-2-6	chr17	8226609	8226691	-	TRUE	TRUE	TRUE	TRUE	TRUE		Homo_sapiens_tRNA-Leu-CAA-4-1	chr1	248873729	248874085	357	11.4428	9.80485	1.62503	7.05707e-17		Homo_sapiens_tRNA-Leu-CAG-2-1	chr16	57299825	57300158	334	11.5021	8.67834	2.8172	1.89e-35		Homo_sapiens_tRNA-Ile-AAT-4-1	chr17	8226865	8227189	325	10.6856	11.4136	-0.678707	0.00239306
Homo_sapiens_tRNA-Ile-AAT-4-1	chr17	8226990	8227064	-	TRUE	TRUE	TRUE	TRUE	TRUE		Homo_sapiens_tRNA-Lys-TTT-8-1	chr1	205474017	205474340	324	7.25471	3.14435	4.01156	1.32028e-16		Homo_sapiens_tRNA-Ala-AGC-16-1	chr6	57870219	57870542	324	8.26304	3.27744	5.00313	4.74e-35		Homo_sapiens_tRNA-Gln-CTG-2-1	chr6	27547626	27547948	323	10.6123	9.99543	0.585192	0.00241898
Homo_sapiens_tRNA-Trp-CCA-2-1	chr17	19508180	19508252	+	TRUE	TRUE	TRUE	TRUE	TRUE		Homo_sapiens_tRNA-Trp-CCA-4-1	chr12	98504126	98504448	323	10.6583	9.04206	1.60435	1.51955e-16		Homo_sapiens_tRNA-iMet-CAT-1-8	chr17	82494595	82494917	323	11.9807	9.08991	2.88066	9.42e-35		Homo_sapiens_tRNA-Asp-GTC-2-9	chr12	124927219	124927541	323	9.98413	10.6392	-0.617152	0.00244072
Homo_sapiens_tRNA-Gly-CCC-3-1	chr17	19860861	19860932	+	TRUE	TRUE	FALSE	FALSE	FALSE		Homo_sapiens_tRNA-Leu-AAG-4-1	chr6	28478497	28478829	333	7.36259	4.02808	3.2765	2.0074e-16		Homo_sapiens_tRNA-Phe-GAA-1-5	chr13	94549524	94549847	324	11.1368	8.66217	2.46847	1.21e-34		Homo_sapiens_tRNA-His-GTG-1-7	chr15	45198480	45198802	323	11.588	12.2802	-0.648838	0.0024415
Homo_sapiens_tRNA-Thr-CGT-4-1	chr17	31550073	31550145	+	TRUE	TRUE	TRUE	TRUE	TRUE		Homo_sapiens_tRNA-Arg-CCT-2-1	chr17	75034305	75034628	324	11.3226	9.69406	1.61502	2.717e-16		Homo_sapiens_tRNA-Ile-AAT-3-1	chr6	27275085	27275409	325	8.11729	2.86504	5.20115	2.86e-34		Homo_sapiens_tRNA-Gly-GCC-2-1	chr1	161523721	161524042	322	11.4505	12.1731	-0.674049	0.00244527
Homo_sapiens_tRNA-Asn-GTT-2-5	chr17	38751780	38751854	-	TRUE	TRUE	TRUE	TRUE	TRUE		Homo_sapiens_tRNA-Phe-GAA-4-1	chr6	28823190	28823514	325	7.42767	3.78502	3.57931	3.18957e-16		Homo_sapiens_tRNA-Cys-GCA-14-1	chr17	38861558	38861880	323	10.1027	4.87481	5.19809	3.25e-33		Homo_sapiens_tRNA-Ser-GCT-4-2	chr15	40593699	40594031	333	11.3585	12.1239	-0.709045	0.00244611
Homo_sapiens_tRNA-Cys-GCA-24-1	chr17	38833721	38833793	-	FALSE	FALSE	FALSE	FALSE	FALSE		Homo_sapiens_tRNA-Tyr-GTA-7-1	chr14	20659832	20660176	345	7.22755	3.57913	3.56598	1.51888e-15		Homo_sapiens_tRNA-Thr-CGT-2-1	chr16	14285767	14286089	323	11.1353	9.06667	2.06802	6.19e-33		Homo_sapiens_tRNA-Cys-GCA-18-1	chr7	149375633	149375955	323	5.72866	4.01302	1.39553	0.00264092
Homo_sapiens_tRNA-Cys-GCA-14-1	chr17	38861683	38861755	-	TRUE	TRUE	TRUE	FALSE	TRUE		Homo_sapiens_tRNA-Gln-CTG-1-5	chr17	8119626	8119948	323	11.2273	9.68591	1.5284	1.59959e-15		Homo_sapiens_tRNA-Asp-GTC-2-11	chr17	8222112	8222434	323	11.663	8.77655	2.87409	1.92e-32		Homo_sapiens_tRNA-Thr-TGT-6-1	chr5	181191561	181191883	323	11.5317	12.1958	-0.624544	0.00266184
Homo_sapiens_tRNA-Cys-GCA-2-2	chr17	38867644	38867716	+	TRUE	TRUE	TRUE	TRUE	TRUE		Homo_sapiens_tRNA-Ala-CGC-1-1	chr6	26553377	26553699	323	11.102	9.40142	1.68412	3.38415e-15		Homo_sapiens_tRNA-Phe-GAA-1-2	chr6	28981546	28981869	324	10.0655	7.45362	2.61145	3.4e-32		Homo_sapiens_tRNA-Asp-GTC-1-1	chr12	98503377	98503699	323	11.6052	12.3654	-0.703171	0.00293421
Homo_sapiens_tRNA-Cys-GCA-4-1	chr17	38869291	38869363	-	TRUE	TRUE	TRUE	TRUE	TRUE		Homo_sapiens_tRNA-Arg-CCG-2-1	chr17	68019771	68020094	324	11.306	9.88029	1.41452	4.56237e-15		Homo_sapiens_tRNA-Tyr-GTA-5-1	chr8	66113241	66113584	344	11.0789	8.35275	2.72312	1.56e-31		Homo_sapiens_tRNA-Pro-CGG-2-1	chr6	27091616	27091938	323	11.4547	10.7789	0.633423	0.00310141
Homo_sapiens_tRNA-Cys-GCA-2-3	chr17	39153733	39153805	-	TRUE	TRUE	TRUE	TRUE	TRUE		Homo_sapiens_tRNA-Lys-TTT-1-1	chr16	73478191	73478514	324	8.42047	6.10501	2.28659	7.97808e-15		Homo_sapiens_tRNA-Ser-CGA-2-1	chr6	27209723	27210055	333	7.85354	3.63114	4.25458	2.28e-31		Homo_sapiens_tRNA-iMet-CAT-1-1	chr1	153671124	153671446	323	11.544	12.2914	-0.69029	0.00374459
Homo_sapiens_tRNA-Cys-GCA-2-4	chr17	39154490	39154562	-	TRUE	TRUE	TRUE	TRUE	TRUE		Homo_sapiens_tRNA-Gly-GCC-1-5	chr21	17454663	17454984	322	11.5338	9.79017	1.7257	1.25393e-14		Homo_sapiens_tRNA-Lys-CTT-1-2	chr15	78860436	78860759	324	11.1797	8.47898	2.6946	4.61e-31		Homo_sapiens_tRNA-Gly-TCC-2-1	chr1	146036935	146037257	323	11.3581	12.0594	-0.652701	0.00376722
Homo_sapiens_tRX-Val-TAC-3-1	chr17	40082679	40082752	-	FALSE	FALSE	FALSE	FALSE	FALSE		Homo_sapiens_tRNA-Asp-GTC-2-6	chr6	27479548	27479870	323	11.4811	9.88249	1.5834	3.3221e-14		Homo_sapiens_tRNA-Asn-GTT-10-1	chr1	145129113	145129437	325	9.01521	3.7761	5.27781	5.14e-31		Homo_sapiens_tRNA-Val-CAC-1-1	chr1	161399574	161399897	324	11.6489	12.2828	-0.596577	0.00383021
Homo_sapiens_tRNA-SeC-TCA-3-1	chr17	40117299	40117373	-	FALSE	FALSE	FALSE	FALSE	FALSE		Homo_sapiens_tRX-Ile-AAT-3-1	chr6	27260805	27261130	326	6.88303	2.99277	3.80591	3.72263e-14		Homo_sapiens_tRNA-Arg-CCG-1-2	chr6	28881262	28881585	324	11.519	9.00544	2.50578	6.46e-31		Homo_sapiens_tRNA-Lys-CTT-1-1	chr14	58239769	58240092	324	11.3745	12.0885	-0.662655	0.00399555
Homo_sapiens_tRNA-Gln-TTG-1-1	chr17	49192527	49192599	+	TRUE	TRUE	TRUE	TRUE	TRUE		Homo_sapiens_tRNA-Val-CAC-7-1	chr6	27728422	27728745	324	7.11217	3.83515	3.21646	4.4558e-14		Homo_sapiens_tRNA-Gly-GCC-2-4	chr16	70778913	70779234	322	9.14026	6.32563	2.79713	7.76e-31		Homo_sapiens_tRNA-Arg-ACG-2-1	chr3	45688873	45689196	324	11.6827	12.3947	-0.660776	0.0040587
Homo_sapiens_tRNA-Sup-TTA-1-1	chr17	60786231	60786302	+	FALSE	FALSE	FALSE	FALSE	FALSE		Homo_sapiens_tRNA-Leu-TAG-1-1	chr17	8120188	8120520	333	11.3912	9.72271	1.65086	6.08841e-14		Homo_sapiens_tRNA-SeC-TCA-1-1	chr19	45478475	45478812	338	9.93559	7.83999	2.09376	7.76e-31		Homo_sapiens_tRNA-Arg-TCG-3-1	chr17	75034987	75035310	324	11.4997	12.0896	-0.558659	0.00407407
Homo_sapiens_tRNA-Thr-AGT-7-1	chr17	64530799	64530873	-	FALSE	FALSE	FALSE	FALSE	FALSE		Homo_sapiens_tRNA-Phe-GAA-1-5	chr13	94549524	94549847	324	11.1368	9.6365	1.48654	9.57043e-14		Homo_sapiens_tRNA-His-GTG-1-8	chr15	45200287	45200609	323	11.5938	9.31336	2.27734	1.09e-30		Homo_sapiens_tRNA-Arg-ACG-1-1	chr6	26328014	26328337	324	11.4852	10.8397	0.605879	0.00411721
Homo_sapiens_tRNA-Arg-CCG-2-1	chr17	68019896	68019969	-	TRUE	TRUE	TRUE	TRUE	TRUE		Homo_sapiens_tRNA-Ile-AAT-6-1	chr6	26756426	26756750	325	6.51264	3.14435	3.29154	1.14484e-13		Homo_sapiens_tRNA-Arg-TCT-2-1	chr17	8120799	8121137	339	7.90202	4.01377	3.93942	1.66e-30		Homo_sapiens_tRNA-Leu-CAG-1-6	chr1	161530216	161530549	334	10.9378	11.5023	-0.536549	0.00421451
Homo_sapiens_tRNA-Und-GCA-5-1	chr17	68394815	68394890	-	FALSE	FALSE	FALSE	FALSE	FALSE		Homo_sapiens_tRNA-Ala-CGC-2-1	chr6	28673710	28674032	323	11.4187	9.92588	1.47912	1.25915e-13		Homo_sapiens_tRNA-Gly-GCC-2-6	chr17	8125620	8125941	322	11.5066	9.29608	2.20657	6.07e-30		Homo_sapiens_tRNA-Pro-AGG-2-2	chr6	26555144	26555466	323	10.9061	10.2809	0.588403	0.00431471
Homo_sapiens_tRNA-Arg-CCT-1-1	chr17	75033905	75033978	+	TRUE	TRUE	TRUE	TRUE	TRUE		Homo_sapiens_tRNA-Cys-GCA-2-2	chr17	38867519	38867841	323	11.066	9.55316	1.49865	1.38687e-13		Homo_sapiens_tRNA-Gly-TCC-3-1	chr17	8221422	8221744	323	11.2233	8.68697	2.52844	8.11e-30		Homo_sapiens_tRNA-Leu-CAA-1-1	chr6	28896097	28896453	357	11.46	12.1146	-0.61244	0.00450697
Homo_sapiens_tRNA-Arg-CCT-2-1	chr17	75034430	75034503	-	TRUE	TRUE	TRUE	TRUE	TRUE		Homo_sapiens_tRNA-Asn-GTT-11-2	chr1	149646325	149646649	325	7.12269	3.81626	3.22818	4.05031e-13		Homo_sapiens_tRNA-Cys-GCA-9-4	chr7	149707543	149707865	323	7.88357	3.86399	4.01794	2.78e-29		Homo_sapiens_tRNA-Thr-AGT-5-1	chr17	8139326	8139650	325	11.0262	10.427	0.565583	0.00490862
Homo_sapiens_tRNA-Arg-TCG-3-1	chr17	75035112	75035185	+	TRUE	TRUE	TRUE	TRUE	TRUE		Homo_sapiens_tRNA-Thr-AGT-2-1	chr6	26532791	26533115	325	11.6384	10.1008	1.52127	1.90283e-12		Homo_sapiens_tRNA-Ala-AGC-2-1	chr6	28838318	28838640	323	11.3134	8.96489	2.34131	1.94e-28		Homo_sapiens_tRNA-Glu-CTC-1-6	chr6	28982073	28982395	323	11.7414	12.4682	-0.670383	0.00499061
Homo_sapiens_tRNA-iMet-CAT-1-8	chr17	82494720	82494792	-	TRUE	TRUE	TRUE	TRUE	TRUE		Homo_sapiens_tRNA-Arg-TCG-3-1	chr17	75034987	75035310	324	11.4997	10.1274	1.35925	3.86749e-12		Homo_sapiens_tRNA-Arg-CCT-3-1	chr16	3152774	3153097	324	11.5709	8.89613	2.66599	2.1e-28		Homo_sapiens_tRNA-Val-AAC-1-5	chr6	27753274	27753597	324	11.02	11.7071	-0.637935	0.00521061
Homo_sapiens_tRNA-Lys-CTT-6-1	chr18	46089304	46089377	-	FALSE	FALSE	FALSE	FALSE	FALSE		Homo_sapiens_tRNA-Gly-GCC-2-6	chr17	8125620	8125941	322	11.5066	10.1683	1.32544	7.4899e-12		Homo_sapiens_tRNA-Leu-CAA-4-1	chr1	248873729	248874085	357	11.4428	9.29132	2.14859	3.13e-28		Homo_sapiens_tRNA-Asn-GTT-3-1	chr1	144419141	144419465	325	10.903	10.2631	0.599223	0.00521796
Homo_sapiens_tRNA-Gly-TCC-5-1	chr18	57678621	57678693	+	FALSE	FALSE	FALSE	FALSE	FALSE		Homo_sapiens_tRNA-Val-CAC-1-5	chr5	181222269	181222592	324	11.5844	10.0421	1.52478	7.91035e-12		Homo_sapiens_tRNA-Lys-TTT-1-1	chr16	73478191	73478514	324	8.42047	5.0503	3.38961	5.08e-28		Homo_sapiens_tRNA-Cys-GCA-4-1	chr17	38869166	38869488	323	10.7103	11.298	-0.554919	0.00522678
Homo_sapiens_tRNA-Gly-TCC-6-1	chr18	57678944	57679016	+	FALSE	FALSE	FALSE	FALSE	FALSE		Homo_sapiens_tRNA-Gly-TCC-3-1	chr17	8221422	8221744	323	11.2233	9.69745	1.50861	9.90472e-12		Homo_sapiens_tRNA-Cys-GCA-4-1	chr17	38869166	38869488	323	10.7103	8.49553	2.21621	9.35e-28		Homo_sapiens_tRNA-Gly-GCC-2-3	chr6	27902782	27903103	322	11.5234	12.2095	-0.636198	0.00568089
Homo_sapiens_tRNA-Phe-GAA-1-6	chr19	1383361	1383434	-	FALSE	FALSE	FALSE	TRUE	FALSE		Homo_sapiens_tRNA-Arg-CCT-3-1	chr16	3152774	3153097	324	11.5709	9.92894	1.62154	1.41214e-11		Homo_sapiens_tRNA-Cys-GCA-2-1	chr4	123508724	123509046	323	7.88635	3.35184	4.62975	1.11e-27		Homo_sapiens_tRNA-Pro-AGG-2-1	chr1	167715362	167715684	323	11.3605	12.0107	-0.606337	0.00595572
Homo_sapiens_tRNA-Asn-GTT-2-6	chr19	1383562	1383636	+	TRUE	TRUE	FALSE	FALSE	TRUE		Homo_sapiens_tRNA-Und-NNN-1-1	chr6	26749073	26749397	325	6.60908	1.44107	4.96367	1.60556e-11		Homo_sapiens_tRNA-Cys-GCA-9-1	chr3	132231672	132231994	323	8.97785	4.41212	4.54046	1.41e-27		Homo_sapiens_tRNA-Phe-GAA-1-4	chr12	124927717	124928040	324	10.7086	11.3102	-0.565451	0.0062424
Homo_sapiens_tRNA-Gly-TCC-1-1	chr19	4724069	4724141	+	TRUE	TRUE	TRUE	TRUE	TRUE		Homo_sapiens_tRNA-Ile-AAT-5-4	chr14	102316966	102317290	325	11.5135	10.1221	1.37712	1.95168e-11		Homo_sapiens_tRNA-Asp-GTC-2-9	chr12	124927219	124927541	323	9.98413	7.70772	2.26502	8.33e-27		Homo_sapiens_tRNA-Thr-CGT-1-1	chr6	28488867	28489191	325	10.8534	10.3269	0.5017	0.00646335
Homo_sapiens_tRNA-Val-CAC-3-1	chr19	4724634	4724707	-	TRUE	TRUE	TRUE	TRUE	TRUE		Homo_sapiens_tRNA-Cys-GCA-1-1	chr7	149310064	149310386	323	6.95089	4.16689	2.72696	2.09102e-11		Homo_sapiens_tRNA-Val-CAC-1-5	chr5	181222269	181222592	324	11.5844	9.20249	2.37696	2.19e-26		Homo_sapiens_tRNA-Lys-CTT-2-1	chr1	146039275	146039598	324	10.9829	11.6007	-0.578704	0.00650363
Homo_sapiens_tRX-Ala-GGC-3-1	chr19	12188560	12188634	+	FALSE	FALSE	FALSE	FALSE	FALSE		Homo_sapiens_tRNA-Phe-GAA-11-1	chr6	28726952	28727275	324	7.05139	4.01985	2.95568	2.53475e-11		Homo_sapiens_tRNA-Arg-TCT-4-1	chr1	159141485	159141809	325	6.65851	9.10336	-2.43979	3.8e-26		Homo_sapiens_tRNA-Ala-AGC-4-1	chr6	28658111	28658433	323	10.9814	11.6116	-0.588669	0.00672188
Homo_sapiens_tRNA-Thr-AGT-1-3	chr19	33177056	33177130	+	TRUE	TRUE	TRUE	TRUE	TRUE		Homo_sapiens_tRX-Phe-GAA-2-1	chr1	121009418	121009748	331	6.65028	3.56788	2.99696	4.20073e-11		Homo_sapiens_tRNA-Cys-GCA-21-1	chr7	149664698	149665020	323	7.93098	3.75169	4.18844	3.96e-26		Homo_sapiens_tRNA-Gln-CTG-1-1	chr6	18836045	18836367	323	5.13467	3.43519	1.32376	0.00676115
Homo_sapiens_tRNA-Lys-CTT-10-1	chr19	35575847	35575920	+	FALSE	FALSE	FALSE	FALSE	FALSE		Homo_sapiens_tRNA-Ser-AGA-2-6	chr17	8226484	8226816	333	10.4431	8.92226	1.50224	4.3204e-11		Homo_sapiens_tRNA-Arg-TCG-3-1	chr17	75034987	75035310	324	11.4997	9.42641	2.07022	4.81e-26		Homo_sapiens_tRNA-Gln-TTG-2-1	chr6	28589253	28589575	323	11.3919	10.8807	0.487226	0.00714236
Homo_sapiens_tRNA-Ile-TAT-1-1	chr19	39412167	39412260	-	TRUE	TRUE	TRUE	TRUE	TRUE		Homo_sapiens_tRNA-Val-AAC-2-1	chr5	181188290	181188613	324	10.8941	9.48191	1.39624	5.60526e-11		Homo_sapiens_tRNA-His-GTG-1-2	chr1	147073099	147073421	323	7.83579	3.56362	4.35749	5.81e-26		Homo_sapiens_tRX-Phe-GAA-2-1	chr1	121009418	121009748	331	6.65028	5.56031	0.93291	0.00727949
Homo_sapiens_tRNA-Lys-TTT-10-1	chr19	41242236	41242309	-	FALSE	FALSE	FALSE	FALSE	FALSE		Homo_sapiens_tRNA-Ile-AAT-5-2	chr6	27177089	27177413	325	10.5953	9.14382	1.43453	8.31123e-11		Homo_sapiens_tRNA-Ile-AAT-5-5	chr17	8187467	8187791	325	11.4156	9.0007	2.40993	1.03e-25		Homo_sapiens_tRNA-Glu-TTC-12-1	chr1	172188272	172188598	327	4.74367	2.75207	1.48881	0.00781182
Homo_sapiens_tRNA-SeC-TCA-1-1	chr19	45478600	45478687	-	TRUE	TRUE	TRUE	TRUE	TRUE		Homo_sapiens_tRNA-Met-CAT-6-1	chr16	87383896	87384219	324	11.5065	10.2862	1.20891	1.00922e-10		Homo_sapiens_tRNA-Ile-AAT-5-4	chr14	102316966	102317290	325	11.5135	9.36158	2.14815	1.57e-25		Homo_sapiens_tRNA-Lys-TTT-3-2	chr1	204506904	204507227	324	11.6872	12.3241	-0.592443	0.00814076
Homo_sapiens_tRNA-Lys-TTT-12-1	chr19	49534675	49534748	-	FALSE	FALSE	FALSE	FALSE	FALSE		Homo_sapiens_tRNA-Asp-GTC-2-11	chr17	8222112	8222434	323	11.663	10.0866	1.55574	1.02116e-10		Homo_sapiens_tRNA-Cys-GCA-6-1	chr3	132228974	132229296	323	7.53113	3.11069	4.36775	1.74e-25		Homo_sapiens_tRNA-His-GTG-1-8	chr15	45200287	45200609	323	11.5938	12.1337	-0.510425	0.00924602
Homo_sapiens_tRNA-Lys-CTT-11-1	chr19	51922139	51922213	-	FALSE	FALSE	FALSE	FALSE	FALSE		Homo_sapiens_tRNA-Ile-AAT-5-1	chr6	26553996	26554320	325	11.7388	10.2392	1.48059	1.58034e-10		Homo_sapiens_tRNA-Gly-GCC-2-5	chr16	70789381	70789702	322	7.79689	4.33703	3.47806	3.25e-25		Homo_sapiens_tRNA-Val-CAC-2-1	chr6	27280144	27280467	324	11.5619	11.0193	0.512799	0.00927205
Homo_sapiens_tRNA-Gly-CCC-7-1	chr2	11551706	11551767	+	TRUE	FALSE	FALSE	FALSE	FALSE		Homo_sapiens_tRNA-Cys-GCA-10-1	chr7	149377384	149377706	323	6.89511	4.19092	2.63802	1.72807e-10		Homo_sapiens_tRNA-Asp-GTC-2-10	chr12	124939521	124939840	320	11.2462	8.91691	2.32577	3.44e-25		Homo_sapiens_tRNA-Arg-TCT-1-1	chr1	93847447	93847782	336	10.8669	11.5132	-0.597843	0.0100363
Homo_sapiens_tRNA-Tyr-GTA-2-1	chr2	27050781	27050870	+	TRUE	TRUE	TRUE	TRUE	TRUE		Homo_sapiens_tRNA-Cys-GCA-2-3	chr17	39153608	39153930	323	11.3301	9.9951	1.32063	2.50523e-10		Homo_sapiens_tRNA-Phe-GAA-1-4	chr12	124927717	124928040	324	10.7086	8.55324	2.15353	2.28e-24		Homo_sapiens_tRNA-Ala-AGC-23-1	chr6	28778641	28778963	323	6.29924	5.07462	1.00473	0.0100363
Homo_sapiens_tRNA-Ala-AGC-8-1	chr2	27051213	27051286	+	TRUE	TRUE	TRUE	TRUE	TRUE		Homo_sapiens_tRNA-Ser-CGA-4-1	chr12	56190238	56190570	333	10.1314	8.83749	1.28118	2.51661e-10		Homo_sapiens_tRNA-iMet-CAT-1-7	chr6	27902367	27902689	323	10.8667	8.6015	2.25518	3.79e-24		Homo_sapiens_tRNA-Ala-AGC-1-1	chr6	28795838	28796160	323	11.543	10.9727	0.535565	0.0100693
Homo_sapiens_tRNA-Leu-AAG-5-1	chr2	30054701	30054774	+	FALSE	FALSE	FALSE	FALSE	FALSE		Homo_sapiens_tRNA-Thr-AGT-1-2	chr17	8226109	8226433	325	10.9012	9.42084	1.46112	3.89893e-10		Homo_sapiens_tRNA-Met-CAT-6-1	chr16	87383896	87384219	324	11.5065	9.62174	1.88259	8.06e-24		Homo_sapiens_tRNA-Gln-TTG-3-3	chr6	27795735	27796057	323	10.7365	11.2393	-0.476683	0.0125381
Homo_sapiens_tRNA-Ile-TAT-2-1	chr2	42810535	42810628	+	TRUE	TRUE	TRUE	TRUE	TRUE		Homo_sapiens_tRNA-Phe-GAA-1-6	chr19	1383236	1383437	202	9.81255	8.53829	1.26265	5.68444e-10		Homo_sapiens_tRNA-Thr-CGT-4-1	chr17	31549948	31550270	323	11.0831	9.04334	2.03846	1.9e-23		Homo_sapiens_tRNA-Thr-AGT-6-1	chr6	27162145	27162469	325	10.2391	9.64369	0.554392	0.0126795
Homo_sapiens_tRNA-Gln-TTG-5-1	chr2	45710301	45710374	-	FALSE	FALSE	FALSE	FALSE	FALSE		Homo_sapiens_tRNA-Val-CAC-1-1	chr1	161399574	161399897	324	11.6489	10.3511	1.28325	7.50872e-10		Homo_sapiens_tRNA-Thr-AGT-2-1	chr6	26532791	26533115	325	11.6384	9.4839	2.15079	2.85e-23		Homo_sapiens_tRNA-Glu-CTC-1-1	chr1	146035566	146035888	323	11.8563	12.5181	-0.607108	0.0129701
Homo_sapiens_tRNA-Gly-CCC-2-1	chr2	70248990	70249061	-	TRUE	TRUE	TRUE	TRUE	TRUE		Homo_sapiens_tRNA-Ala-TGC-3-2	chr12	124921629	124921951	323	11.3535	10.0155	1.32205	9.35079e-10		Homo_sapiens_tRNA-Asn-GTT-2-3	chr10	22229383	22229707	325	11.5448	9.39148	2.14864	3.79e-23		Homo_sapiens_tRNA-Asn-GTT-11-2	chr1	149646325	149646649	325	7.12269	6.13249	0.838966	0.0144207
Homo_sapiens_tRNA-Glu-TTC-13-1	chr2	74896918	74896991	+	FALSE	FALSE	FALSE	FALSE	FALSE		Homo_sapiens_tRNA-Ser-AGA-3-1	chr6	27532082	27532414	333	6.72037	3.97584	2.67209	9.6414e-10		Homo_sapiens_tRNA-Ala-TGC-4-1	chr12	124939843	124940162	320	10.7941	8.71023	2.08358	6.86e-22		Homo_sapiens_tRNA-Lys-CTT-1-2	chr15	78860436	78860759	324	11.1797	11.769	-0.546973	0.0156651
Homo_sapiens_tRX-Val-TAC-2-1	chr2	84858751	84858824	+	FALSE	FALSE	FALSE	FALSE	FALSE		Homo_sapiens_tRNA-Ile-AAT-9-1	chr6	27273834	27274158	325	6.63316	3.90162	2.67408	1.57919e-09		Homo_sapiens_tRNA-Pro-AGG-2-1	chr1	167715362	167715684	323	11.3605	9.19666	2.15812	1.05e-21		Homo_sapiens_tRNA-Met-CAT-3-1	chr6	28944449	28944772	324	11.4175	11.8854	-0.444422	0.0177787
Homo_sapiens_tRNA-Pro-AGG-4-1	chr2	87112449	87112521	+	FALSE	FALSE	FALSE	FALSE	FALSE		Homo_sapiens_tRNA-Phe-GAA-1-4	chr12	124927717	124928040	324	10.7086	9.42907	1.26456	1.82477e-09		Homo_sapiens_tRNA-Gly-TCC-4-1	chr1	161440045	161440367	323	7.51549	3.10533	4.45966	2.36e-21		Homo_sapiens_tRNA-Arg-TCG-2-1	chr6	26322692	26323015	324	10.8032	10.3028	0.47248	0.0179601
Homo_sapiens_tRNA-Glu-TTC-1-1	chr2	130337127	130337199	-	TRUE	TRUE	TRUE	TRUE	TRUE		Homo_sapiens_tRNA-Leu-CAG-2-1	chr16	57299825	57300158	334	11.5021	10.1369	1.34753	2.06573e-09		Homo_sapiens_tRNA-Trp-CCA-4-1	chr12	98504126	98504448	323	10.6583	8.82621	1.83173	3.53e-21		Homo_sapiens_tRNA-Val-CAC-1-7	chr1	149712426	149712749	324	10.1752	10.697	-0.489998	0.0179601
Homo_sapiens_tRX-Leu-CAA-3-1	chr2	151831137	151831205	-	FALSE	FALSE	FALSE	FALSE	FALSE		Homo_sapiens_tRNA-Arg-CCG-1-3	chr16	3150548	3150871	324	11.3958	10.0488	1.32957	3.04653e-09		Homo_sapiens_tRNA-Cys-GCA-2-3	chr17	39153608	39153930	323	11.3301	9.36855	1.95829	7.49e-21		Homo_sapiens_tRNA-Leu-AAG-2-4	chr16	22297014	22297346	333	11.9259	12.5908	-0.604511	0.018399
Homo_sapiens_tRNA-Ala-CGC-3-1	chr2	156400768	156400840	+	TRUE	TRUE	TRUE	TRUE	TRUE		Homo_sapiens_tRNA-Ile-AAT-5-5	chr17	8187467	8187791	325	11.4156	10.0424	1.35505	3.20374e-09		Homo_sapiens_tRNA-Gly-CCC-3-1	chr17	19860736	19861057	322	7.37006	3.59905	3.79811	9.96e-21		Homo_sapiens_tRNA-Asn-GTT-24-1	chr1	146369975	146370299	325	10.7131	10.1613	0.514742	0.0185556
Homo_sapiens_tRNA-Gly-GCC-2-2	chr2	156401146	156401217	-	TRUE	TRUE	TRUE	TRUE	TRUE		Homo_sapiens_tRNA-Arg-ACG-1-3	chr14	22929575	22929898	324	11.2263	9.92846	1.28192	4.26553e-09		Homo_sapiens_tRNA-Pro-TGG-3-1	chr5	181188728	181189050	323	11.414	9.34743	2.06041	6.82e-20		Homo_sapiens_tRNA-Asn-GTT-2-7	chr1	145287640	145287964	325	11.3824	10.8607	0.489885	0.0186433
Homo_sapiens_tRNA-Glu-CTC-7-1	chr2	158881658	158881731	-	FALSE	FALSE	FALSE	FALSE	FALSE		Homo_sapiens_tRNA-Ala-AGC-2-1	chr6	28838318	28838640	323	11.3134	10.0632	1.23552	4.4819e-09		Homo_sapiens_tRNA-Phe-GAA-4-1	chr6	28823190	28823514	325	7.42767	3.69208	3.75422	4.13e-19		Homo_sapiens_tRNA-iMet-CAT-1-5	chr6	27332859	27333181	323	11.3821	10.9278	0.432549	0.0188111
Homo_sapiens_tRNA-Glu-TTC-9-1	chr2	203364405	203364478	-	TRUE	TRUE	FALSE	FALSE	FALSE		Homo_sapiens_tRNA-Pro-TGG-3-2	chr14	20683890	20684212	323	11.4954	10.3138	1.16833	8.36699e-09		Homo_sapiens_tRNA-Tyr-GTA-7-1	chr14	20659832	20660176	345	7.22755	3.28693	3.77315	1.26e-18		Homo_sapiens_tRX-Lys-CTT-1-1	chr16	2927535	2927858	324	5.26845	3.82038	1.10098	0.0188111
Homo_sapiens_tRNA-Tyr-ATA-1-1	chr2	218245825	218245918	+	FALSE	FALSE	FALSE	FALSE	FALSE		Homo_sapiens_tRNA-Gly-GCC-3-1	chr16	70778085	70778406	322	7.06572	5.06556	1.95985	8.39816e-09		Homo_sapiens_tRNA-Ser-CGA-4-1	chr12	56190238	56190570	333	10.1314	8.35351	1.77938	1.75e-18		Homo_sapiens_tRNA-Ala-AGC-2-1	chr6	28838318	28838640	323	11.3134	11.8307	-0.485133	0.0202286
Homo_sapiens_tRNA-Gln-CTG-16-1	chr2	218626416	218626484	+	FALSE	FALSE	FALSE	FALSE	FALSE		Homo_sapiens_tRNA-Cys-GCA-4-1	chr17	38869166	38869488	323	10.7103	9.54045	1.15725	9.34551e-09		Homo_sapiens_tRNA-Glu-TTC-2-1	chr13	44917801	44918123	323	11.5902	9.6832	1.90201	1.96e-18		Homo_sapiens_tRNA-Ser-AGA-2-3	chr6	27495688	27496020	333	11.359	10.9381	0.402321	0.0220643
Homo_sapiens_tRNA-Lys-TTT-15-1	chr2	223321596	223321669	-	FALSE	FALSE	FALSE	FALSE	FALSE		Homo_sapiens_tRNA-Glu-TTC-8-1	chr1	149692679	149693002	324	6.81744	4.09427	2.65873	1.09164e-08		Homo_sapiens_tRNA-Thr-TGT-6-1	chr5	181191561	181191883	323	11.5317	9.69004	1.83763	3.05e-18		Homo_sapiens_tRNA-Thr-AGT-2-1	chr6	26532791	26533115	325	11.6384	12.1604	-0.488134	0.0226716
Homo_sapiens_tRNA-Gln-CTG-17-1	chr20	17874497	17874575	+	FALSE	FALSE	FALSE	FALSE	FALSE		Homo_sapiens_tRNA-His-GTG-1-6	chr9	14433814	14434136	323	6.89058	4.77038	2.06908	1.26027e-08		Homo_sapiens_tRNA-Gly-GCC-2-1	chr1	161523721	161524042	322	11.4505	9.46342	1.98095	3.18e-18		Homo_sapiens_tRNA-Arg-CCG-1-3	chr16	3150548	3150871	324	11.3958	11.9369	-0.503788	0.0227558
Homo_sapiens_tRNA-Leu-AAG-6-1	chr20	50335804	50335886	-	FALSE	FALSE	FALSE	FALSE	FALSE		Homo_sapiens_tRNA-Val-CAC-9-1	chr6	27150117	27150440	324	6.36175	3.61236	2.67548	1.61749e-08		Homo_sapiens_tRNA-Leu-AAG-4-1	chr6	28478497	28478829	333	7.36259	4.15378	3.19816	6.23e-18		Homo_sapiens_tRNA-Ala-TGC-4-1	chr12	124939843	124940162	320	10.7941	11.3107	-0.483118	0.023356
Homo_sapiens_tRNA-Gly-GCC-1-5	chr21	17454788	17454859	-	TRUE	TRUE	TRUE	TRUE	TRUE		Homo_sapiens_tRNA-Ile-AAT-4-1	chr17	8226865	8227189	325	10.6856	9.37615	1.29232	1.66309e-08		Homo_sapiens_tRNA-Leu-CAG-1-7	chr6	26521082	26521415	334	10.5367	8.53863	1.99507	7.9e-18		Homo_sapiens_tRNA-Ala-AGC-11-1	chr6	26571738	26572061	324	11.3597	10.8968	0.437927	0.0252129
Homo_sapiens_tRX-Und-NNN-9-1	chr22	30308168	30308247	-	FALSE	FALSE	FALSE	FALSE	FALSE		Homo_sapiens_tRNA-Gly-GCC-2-4	chr16	70778913	70779234	322	9.14026	7.81655	1.30589	1.7681e-08		Homo_sapiens_tRNA-Val-CAC-3-1	chr19	4724509	4724832	324	10.2789	8.76704	1.51277	1.21e-17		Homo_sapiens_tRNA-iMet-CAT-1-7	chr6	27902367	27902689	323	10.8667	11.3857	-0.4838	0.0267027
Homo_sapiens_tRNA-SeC-TCA-2-1	chr22	44150656	44150740	+	FALSE	FALSE	FALSE	FALSE	FALSE		Homo_sapiens_tRNA-Arg-CCG-1-2	chr6	28881262	28881585	324	11.519	10.2988	1.20484	2.29073e-08		Homo_sapiens_tRNA-Ala-CGC-3-1	chr2	156400643	156400965	323	10.5623	8.61016	1.94878	2.03e-17		Homo_sapiens_tRNA-Cys-GCA-23-1	chr7	149595088	149595410	323	5.52452	4.28747	0.951729	0.027222
Homo_sapiens_tRX-Lys-TTT-2-1	chr3	15211465	15211541	+	FALSE	FALSE	FALSE	FALSE	FALSE		Homo_sapiens_tRNA-Asn-GTT-2-5	chr17	38751655	38751979	325	10.7231	9.67013	1.04264	2.35688e-08		Homo_sapiens_tRNA-Asn-GTT-2-5	chr17	38751655	38751979	325	10.7231	9.14302	1.5794	2.67e-17		Homo_sapiens_tRNA-Phe-GAA-8-1	chr6	78958167	78958490	324	3.54179	4.92821	-1.04078	0.029011
Homo_sapiens_tRNA-Cys-GCA-25-1	chr3	17699892	17699972	-	FALSE	FALSE	FALSE	FALSE	FALSE		Homo_sapiens_tRNA-Asp-GTC-2-10	chr12	124939521	124939840	320	11.2462	9.98384	1.24554	2.41556e-08		Homo_sapiens_tRNA-Ala-TGC-3-1	chr5	181206742	181207064	323	11.7889	9.7829	1.99985	2.78e-17		Homo_sapiens_tRNA-Gly-TCC-2-6	chr1	161530987	161531309	323	11.3233	11.7598	-0.413571	0.0308081
Homo_sapiens_tRNA-Arg-ACG-2-1	chr3	45688998	45689071	-	TRUE	TRUE	TRUE	TRUE	TRUE		Homo_sapiens_tRNA-Leu-CAA-1-1	chr6	28896097	28896453	357	11.46	10.2359	1.20813	3.59915e-08		Homo_sapiens_tRNA-Ile-AAT-5-2	chr6	27177089	27177413	325	10.5953	8.72572	1.86265	3.66e-17		Homo_sapiens_tRNA-Lys-TTT-3-4	chr11	59560209	59560532	324	11.6301	12.1862	-0.511534	0.0321922
Homo_sapiens_tRX-Und-NNN-7-1	chr3	111349655	111349730	-	FALSE	FALSE	FALSE	FALSE	FALSE		Homo_sapiens_tRNA-Cys-GCA-7-1	chr1	93516151	93516474	324	7.00281	4.46249	2.46805	3.62872e-08		Homo_sapiens_tRNA-Ala-AGC-4-1	chr6	28658111	28658433	323	10.9814	9.12234	1.85357	6.93e-17		Homo_sapiens_tRNA-Ala-AGC-8-1	chr2	27051088	27051411	324	11.586	12.1232	-0.496335	0.0325529
Homo_sapiens_tRX-Pro-GGG-2-1	chr3	124141871	124141944	+	FALSE	FALSE	FALSE	FALSE	FALSE		Homo_sapiens_tRNA-Ala-CGC-3-1	chr2	156400643	156400965	323	10.5623	9.2933	1.25138	4.39543e-08		Homo_sapiens_tRNA-Glu-CTC-2-1	chr1	248874122	248874444	323	10.9986	9.28088	1.71508	6.93e-17		Homo_sapiens_tRNA-Leu-AAG-2-2	chr6	28943496	28943828	333	10.5468	10.1624	0.367199	0.0399852
Homo_sapiens_tRNA-Cys-GCA-6-1	chr3	132229099	132229171	-	TRUE	TRUE	FALSE	FALSE	TRUE		Homo_sapiens_tRNA-Lys-CTT-2-1	chr1	146039275	146039598	324	10.9829	9.78718	1.18092	4.85616e-08		Homo_sapiens_tRNA-Gly-GCC-3-1	chr16	70778085	70778406	322	7.06572	4.08502	3.00695	1.11e-16		Homo_sapiens_tRNA-Gly-CCC-6-1	chr1	121016719	121017040	322	10.9698	10.5244	0.419218	0.0401876
Homo_sapiens_tRNA-Cys-GCA-9-1	chr3	132231797	132231869	-	TRUE	TRUE	FALSE	FALSE	TRUE		Homo_sapiens_tRNA-Pro-TGG-4-1	chr16	3170834	3171155	322	5.96229	2.80432	3.06521	6.01733e-08		Homo_sapiens_tRNA-His-GTG-1-7	chr15	45198480	45198802	323	11.588	9.78196	1.80131	1.29e-16		Homo_sapiens_tRNA-Cys-GCA-2-2	chr17	38867519	38867841	323	11.066	11.5049	-0.413131	0.0416292
Homo_sapiens_tRNA-Leu-AAG-8-1	chr3	148503440	148503522	-	FALSE	FALSE	FALSE	FALSE	FALSE		Homo_sapiens_tRNA-Glu-CTC-3-1	chr13	41455799	41456122	324	6.62103	4.41776	2.13827	1.01063e-07		Homo_sapiens_tRNA-Ala-AGC-2-2	chr6	28863559	28863881	323	11.3084	9.57687	1.72803	1.44e-16		Homo_sapiens_tRNA-Ser-GCT-6-1	chr6	26305364	26305698	335	10.1135	9.70947	0.382914	0.0482326
Homo_sapiens_tRNA-Val-AAC-1-1	chr3	169772229	169772302	+	TRUE	TRUE	TRUE	TRUE	TRUE		Homo_sapiens_tRNA-Val-CAC-3-1	chr19	4724509	4724832	324	10.2789	9.33423	0.936822	1.19544e-07		Homo_sapiens_tRNA-Val-CAC-7-1	chr6	27728422	27728745	324	7.11217	3.78283	3.29571	3.15e-16		Homo_sapiens_tRNA-Val-AAC-2-1	chr5	181188290	181188613	324	10.8941	11.3424	-0.419667	0.0484778
Homo_sapiens_tRNA-Asp-GTC-6-1	chr3	184648306	184648377	-	FALSE	FALSE	FALSE	FALSE	FALSE		Homo_sapiens_tRNA-iMet-CAT-1-7	chr6	27902367	27902689	323	10.8667	9.68964	1.16148	1.51524e-07		Homo_sapiens_tRNA-Val-CAC-1-1	chr1	161399574	161399897	324	11.6489	9.94936	1.69634	4.18e-16		Homo_sapiens_tRNA-Pro-TGG-3-1	chr5	181188728	181189050	323	11.414	11.8895	-0.441841	0.048568
Homo_sapiens_tRNA-Gln-TTG-6-1	chr4	40906725	40906798	-	FALSE	FALSE	FALSE	FALSE	FALSE		Homo_sapiens_tRNA-Glu-CTC-2-1	chr1	248874122	248874444	323	10.9986	9.91943	1.0662	2.07768e-07		Homo_sapiens_tRNA-Cys-GCA-10-1	chr7	149377384	149377706	323	6.89511	3.35636	3.53937	4.56e-16		Homo_sapiens_tRNA-Gly-TCC-3-1	chr17	8221422	8221744	323	11.2233	11.6893	-0.433983	0.0490175
Homo_sapiens_tRNA-Cys-GCA-2-1	chr4	123508849	123508921	-	TRUE	TRUE	FALSE	FALSE	TRUE		Homo_sapiens_tRNA-iMet-CAT-1-8	chr17	82494595	82494917	323	11.9807	10.7611	1.20156	2.53035e-07		Homo_sapiens_tRNA-Arg-CCG-1-3	chr16	3150548	3150871	324	11.3958	9.57804	1.81421	6.47e-16		Homo_sapiens_tRNA-Cys-GCA-7-1	chr1	93516151	93516474	324	7.00281	6.1304	0.712145	0.0538323
Homo_sapiens_tRNA-Lys-CTT-9-1	chr5	26198429	26198502	-	FALSE	FALSE	FALSE	FALSE	FALSE		Homo_sapiens_tRNA-Ala-AGC-2-2	chr6	28863559	28863881	323	11.3084	10.2188	1.07629	2.64899e-07		Homo_sapiens_tRNA-Phe-GAA-1-6	chr19	1383236	1383437	202	9.81255	8.18499	1.62868	1.19e-15		Homo_sapiens_tRNA-Thr-AGT-1-1	chr17	8187072	8187358	287	10.8448	10.4005	0.415514	0.0538323
Homo_sapiens_tRNA-Asp-GTC-5-1	chr5	142394422	142394494	-	FALSE	FALSE	FALSE	FALSE	FALSE		Homo_sapiens_tRNA-Tyr-GTA-5-1	chr8	66113241	66113584	344	11.0789	9.88546	1.17643	3.44374e-07		Homo_sapiens_tRNA-Asn-GTT-11-2	chr1	149646325	149646649	325	7.12269	3.77723	3.40615	1.81e-15		Homo_sapiens_tRNA-Cys-GCA-20-1	chr7	149597829	149598151	323	3.93894	5.10659	-0.854511	0.0551257
Homo_sapiens_tRNA-Gln-CTG-13-1	chr5	151868512	151868584	-	FALSE	FALSE	FALSE	FALSE	FALSE		Homo_sapiens_tRNA-Pro-TGG-3-1	chr5	181188728	181189050	323	11.414	10.2591	1.13847	4.29947e-07		Homo_sapiens_tRNA-Lys-TTT-3-2	chr1	204506904	204507227	324	11.6872	9.88069	1.80107	3.39e-15		Homo_sapiens_tRNA-Thr-CGT-3-1	chr6	28648081	28648405	325	10.8561	11.2325	-0.357284	0.0588815
Homo_sapiens_tRNA-Cys-ACA-1-1	chr5	152609035	152609211	+	FALSE	FALSE	FALSE	FALSE	FALSE		Homo_sapiens_tRNA-Asn-GTT-11-1	chr1	120952165	120952489	325	6.51616	3.91055	2.53083	4.59686e-07		Homo_sapiens_tRNA-Cys-GCA-1-1	chr7	149310064	149310386	323	6.95089	3.75283	3.19182	3.71e-15		Homo_sapiens_tRNA-Lys-CTT-2-2	chr5	181207629	181207952	324	11.4383	11.0236	0.389827	0.0593902
Homo_sapiens_tRX-Lys-CTT-6-1	chr5	168389638	168389710	-	FALSE	FALSE	FALSE	FALSE	FALSE		Homo_sapiens_tRNA-Asn-GTT-2-3	chr10	22229383	22229707	325	11.5448	10.4413	1.0887	4.91322e-07		Homo_sapiens_tRNA-Gly-TCC-2-1	chr1	146036935	146037257	323	11.3581	9.55574	1.79754	6.09e-15		Homo_sapiens_tRNA-Lys-TTT-14-1	chr14	73588699	73589028	330	3.12324	4.47529	-0.93705	0.0628307
Homo_sapiens_tRNA-Val-AAC-1-2	chr5	181164153	181164226	+	TRUE	TRUE	FALSE	FALSE	TRUE		Homo_sapiens_tRNA-Ala-AGC-23-1	chr6	28778641	28778963	323	6.29924	3.84217	2.40798	5.24471e-07		Homo_sapiens_tRNA-Lys-CTT-1-1	chr14	58239769	58240092	324	11.3745	9.53175	1.83588	7.47e-15		Homo_sapiens_tRNA-Gly-GCC-2-6	chr17	8125620	8125941	322	11.5066	11.8913	-0.363792	0.0635582
Homo_sapiens_tRNA-Leu-AAG-7-1	chr5	181164560	181164645	-	FALSE	FALSE	FALSE	FALSE	FALSE		Homo_sapiens_tRNA-Arg-TCG-6-1	chr9	110198397	110198720	324	5.9253	3.25018	2.58475	6.03641e-07		Homo_sapiens_tRNA-Leu-TAA-1-1	chr6	144216421	144216754	334	11.2259	9.58762	1.6348	9.77e-15		Homo_sapiens_tRNA-Ile-AAT-2-1	chr6	27688062	27688386	325	11.7585	11.332	0.398775	0.0641631
Homo_sapiens_tRNA-Val-AAC-1-3	chr5	181169609	181169682	+	TRUE	TRUE	TRUE	TRUE	TRUE		Homo_sapiens_tRX-Glu-TTC-2-1	chr1	121000862	121001185	324	5.73504	2.78502	2.84109	6.30655e-07		Homo_sapiens_tRNA-Ile-AAT-9-1	chr6	27273834	27274158	325	6.63316	3.06258	3.5661	2.54e-14		Homo_sapiens_tRNA-Arg-CCT-2-1	chr17	75034305	75034628	324	11.3226	11.7082	-0.363933	0.0678873
Homo_sapiens_tRNA-Val-CAC-1-4	chr5	181173649	181173722	+	TRUE	TRUE	TRUE	TRUE	TRUE		Homo_sapiens_tRNA-Asp-GTC-2-9	chr12	124927219	124927541	323	9.98413	8.93607	1.03507	6.6085e-07		Homo_sapiens_tRNA-Ser-TGA-1-1	chr10	67764377	67764709	333	11.5251	9.91172	1.60902	2.71e-14		Homo_sapiens_tRNA-Asn-GTT-8-1	chr1	149740122	149740446	325	9.06386	8.62732	0.406075	0.070053
Homo_sapiens_tRNA-Leu-AAG-1-3	chr5	181174043	181174125	-	TRUE	TRUE	FALSE	FALSE	TRUE		Homo_sapiens_tRNA-Gly-GCC-2-1	chr1	161523721	161524042	322	11.4505	10.3063	1.12762	6.8509e-07		Homo_sapiens_tRNA-Ser-AGA-2-5	chr8	95269531	95269863	333	11.2705	9.69656	1.57088	3.44e-14		Homo_sapiens_tRNA-Ala-TGC-3-1	chr5	181206742	181207064	323	11.7889	12.2485	-0.424012	0.0707186
Homo_sapiens_tRNA-Leu-AAG-2-1	chr5	181187700	181187782	+	TRUE	TRUE	TRUE	TRUE	TRUE		Homo_sapiens_tRNA-His-GTG-1-7	chr15	45198480	45198802	323	11.588	10.5339	1.03948	1.80906e-06		Homo_sapiens_tRX-Ile-AAT-3-1	chr6	27260805	27261130	326	6.88303	3.69208	3.21506	4.34e-14		Homo_sapiens_tRNA-Asn-GTT-20-1	chr1	146049072	146049398	327	4.24917	2.89409	0.92305	0.070982
Homo_sapiens_tRNA-Val-AAC-2-1	chr5	181188415	181188488	-	TRUE	TRUE	TRUE	TRUE	TRUE		Homo_sapiens_tRNA-Leu-CAG-1-7	chr6	26521082	26521415	334	10.5367	9.42606	1.09411	2.1762e-06		Homo_sapiens_tRNA-Gln-TTG-1-1	chr17	49192402	49192724	323	11.5832	9.93991	1.63916	4.54e-14		Homo_sapiens_tRNA-Phe-GAA-2-1	chr11	59566254	59566577	324	11.7142	11.2937	0.392506	0.070982
Homo_sapiens_tRNA-Pro-TGG-3-1	chr5	181188853	181188925	-	TRUE	TRUE	TRUE	TRUE	TRUE		Homo_sapiens_tRNA-Pro-AGG-2-1	chr1	167715362	167715684	323	11.3605	10.2875	1.05737	2.61712e-06		Homo_sapiens_tRNA-Asp-GTC-1-1	chr12	98503377	98503699	323	11.6052	9.76862	1.83014	5.36e-14		Homo_sapiens_tRNA-Val-CAC-4-1	chr1	143803868	143804191	324	8.44391	8.85146	-0.379698	0.0737249
Homo_sapiens_tRNA-Thr-TGT-6-1	chr5	181191686	181191758	-	TRUE	TRUE	TRUE	TRUE	TRUE		Homo_sapiens_tRNA-Ala-TGC-4-1	chr12	124939843	124940162	320	10.7941	9.77905	1.00124	3.54004e-06		Homo_sapiens_tRNA-Gly-CCC-2-1	chr2	70248865	70249186	322	11.4408	9.71814	1.7183	7.16e-14		Homo_sapiens_tRNA-Arg-ACG-1-2	chr6	26537372	26537695	324	11.9452	11.5611	0.361387	0.0781959
Homo_sapiens_tRNA-Ala-TGC-3-1	chr5	181206867	181206939	+	TRUE	TRUE	TRUE	TRUE	TRUE		Homo_sapiens_tRNA-iMet-CAT-1-2	chr6	26286400	26286722	323	9.35654	8.29575	1.04433	5.14055e-06		Homo_sapiens_tRNA-Glu-TTC-2-2	chr15	26082108	26082430	323	11.3335	9.74218	1.58819	8.46e-14		Homo_sapiens_tRNA-Asp-GTC-2-7	chr6	27503618	27503940	323	9.97878	10.3162	-0.321247	0.0808313
Homo_sapiens_tRNA-Lys-CTT-2-2	chr5	181207754	181207827	+	TRUE	TRUE	TRUE	TRUE	TRUE		Homo_sapiens_tRNA-Ser-TGA-1-1	chr10	67764377	67764709	333	11.5251	10.5546	0.95759	6.16006e-06		Homo_sapiens_tRNA-Und-NNN-1-1	chr6	26749073	26749397	325	6.60908	0.916001	5.53467	8.46e-14		Homo_sapiens_tRX-Cys-GCA-4-1	chr7	149628027	149628360	334	3.52452	4.64312	-0.798422	0.0911319
Homo_sapiens_tRNA-Val-AAC-1-4	chr5	181218269	181218342	-	TRUE	TRUE	TRUE	TRUE	TRUE		Homo_sapiens_tRNA-Thr-TGT-6-1	chr5	181191561	181191883	323	11.5317	10.5878	0.931136	1.06281e-05		Homo_sapiens_tRNA-Cys-GCA-7-1	chr1	93516151	93516474	324	7.00281	3.46441	3.55024	8.92e-14		Homo_sapiens_tRNA-Cys-GCA-1-1	chr7	149310064	149310386	323	6.95089	7.56507	-0.529704	0.0937415
Homo_sapiens_tRNA-Lys-CTT-2-3	chr5	181221978	181222051	-	TRUE	TRUE	TRUE	TRUE	TRUE		Homo_sapiens_tRNA-Arg-CCT-5-1	chr16	3193792	3194115	324	5.72489	3.44415	2.17205	1.59543e-05		Homo_sapiens_tRNA-Leu-CAA-1-1	chr6	28896097	28896453	357	11.46	9.83771	1.61831	1.64e-13		Homo_sapiens_tRNA-Trp-CCA-3-3	chr17	8186232	8186554	323	10.3998	10.7263	-0.310417	0.09584
Homo_sapiens_tRNA-Val-CAC-1-5	chr5	181222394	181222467	-	TRUE	TRUE	TRUE	TRUE	TRUE		Homo_sapiens_tRNA-Glu-CTC-1-7	chr6	125780121	125780443	323	11.4707	10.4807	0.974801	1.78651e-05		Homo_sapiens_tRNA-Lys-TTT-3-5	chr17	8119029	8119352	324	11.2975	9.6858	1.6079	1.72e-13		Homo_sapiens_tRNA-Pro-CGG-1-3	chr17	8222707	8223029	323	11.2202	11.5479	-0.311261	0.098146
Homo_sapiens_tRNA-Gln-CTG-1-1	chr6	18836170	18836242	+	TRUE	TRUE	FALSE	FALSE	FALSE		Homo_sapiens_tRNA-Glu-TTC-2-2	chr15	26082108	26082430	323	11.3335	10.4228	0.897963	2.63317e-05		Homo_sapiens_tRNA-Lys-TTT-3-1	chr1	204506401	204506724	324	10.8643	9.20719	1.65321	3.15e-13		Homo_sapiens_tRNA-Tyr-GTA-5-5	chr14	20683147	20683486	340	11.6584	11.2867	0.34859	0.0982377
Homo_sapiens_tRNA-iMet-CAT-1-2	chr6	26286525	26286597	+	TRUE	TRUE	TRUE	TRUE	TRUE		Homo_sapiens_tRNA-Gly-GCC-4-1	chr1	161480440	161480761	322	5.63456	3.14435	2.36614	2.74728e-05		Homo_sapiens_tRNA-Ser-AGA-3-1	chr6	27532082	27532414	333	6.72037	3.4001	3.20223	3.16e-13		Homo_sapiens_tRNA-Lys-TTT-3-3	chr6	28950903	28951226	324	11.4961	11.1023	0.366586	0.0989902
Homo_sapiens_tRNA-Arg-TCG-4-1	chr6	26299676	26299749	+	TRUE	TRUE	FALSE	FALSE	TRUE		Homo_sapiens_tRNA-Ala-TGC-3-1	chr5	181206742	181207064	323	11.7889	10.7826	0.989533	2.96195e-05		Homo_sapiens_tRNA-Phe-GAA-11-1	chr6	28726952	28727275	324	7.05139	4.08229	3.01593	1.18e-12		Homo_sapiens_tRNA-Tyr-GTA-1-1	chr6	26568732	26569073	342	11.239	11.5639	-0.307491	0.115771
Homo_sapiens_tRNA-Ser-GCT-6-1	chr6	26305489	26305573	-	TRUE	TRUE	TRUE	FALSE	TRUE		Homo_sapiens_tRNA-Thr-CGT-4-1	chr17	31549948	31550270	323	11.0831	10.2257	0.846637	3.4786e-05		Homo_sapiens_tRNA-Lys-TTT-8-1	chr1	205474017	205474340	324	7.25471	4.51688	2.75275	1.6e-12		Homo_sapiens_tRNA-His-GTG-1-9	chr15	45201025	45201347	323	10.8744	11.1855	-0.295179	0.117476
Homo_sapiens_tRNA-Gln-TTG-3-1	chr6	26311195	26311267	-	TRUE	TRUE	FALSE	FALSE	TRUE		Homo_sapiens_tRNA-Asp-GTC-1-1	chr12	98503377	98503699	323	11.6052	10.5904	0.997095	4.29222e-05		Homo_sapiens_tRNA-Glu-CTC-3-1	chr13	41455799	41456122	324	6.62103	3.66497	2.92846	2.18e-12		Homo_sapiens_tRNA-Leu-AAG-7-1	chr5	181164435	181164770	336	4.91005	3.88985	0.722368	0.122024
Homo_sapiens_tRNA-Gln-TTG-3-2	chr6	26311746	26311818	-	TRUE	TRUE	TRUE	TRUE	TRUE		Homo_sapiens_tRNA-Leu-TAA-1-1	chr6	144216421	144216754	334	11.2259	10.3485	0.865242	4.47342e-05		Homo_sapiens_tRNA-Lys-TTT-3-4	chr11	59560209	59560532	324	11.6301	9.92131	1.70246	2.98e-12		Homo_sapiens_tRNA-Asn-GTT-1-1	chr1	161540115	161540439	325	11.305	11.5885	-0.271104	0.123618
Homo_sapiens_tRNA-Ser-TGA-3-1	chr6	26312595	26312677	-	TRUE	TRUE	TRUE	TRUE	TRUE		Homo_sapiens_tRNA-Val-AAC-1-5	chr6	27753274	27753597	324	11.02	10.0464	0.957865	4.53467e-05		Homo_sapiens_tRNA-Ala-AGC-8-1	chr2	27051088	27051411	324	11.586	9.94166	1.6399	3.91e-12		Homo_sapiens_tRNA-Lys-CTT-7-1	chr1	54957743	54958066	324	5.1175	4.13369	0.692286	0.135055
Homo_sapiens_tRNA-iMet-CAT-1-3	chr6	26313123	26313195	-	TRUE	TRUE	TRUE	TRUE	TRUE		Homo_sapiens_tRNA-Arg-CCT-4-1	chr7	139340574	139340897	324	11.1709	10.2301	0.926187	4.63078e-05		Homo_sapiens_tRNA-Gly-GCC-2-3	chr6	27902782	27903103	322	11.5234	9.88386	1.63444	4.28e-12		Homo_sapiens_tRNA-Met-CAT-4-2	chr6	26743137	26743460	324	8.80266	8.47164	0.311422	0.140987
Homo_sapiens_tRNA-Trp-CCA-3-1	chr6	26319101	26319173	-	TRUE	TRUE	FALSE	FALSE	TRUE		Homo_sapiens_tRNA-Cys-GCA-18-1	chr7	149375633	149375955	323	5.72866	3.4564	2.1583	5.99922e-05		Homo_sapiens_tRNA-Thr-AGT-1-3	chr19	33176931	33177255	325	11.6895	10.2674	1.41901	6.9e-12		Homo_sapiens_tRNA-Tyr-GTA-5-2	chr8	66113862	66114063	202	8.48115	8.8564	-0.34605	0.141205
Homo_sapiens_tRNA-Arg-TCG-2-1	chr6	26322817	26322890	+	TRUE	TRUE	TRUE	TRUE	TRUE		Homo_sapiens_tRNA-Glu-CTC-1-6	chr6	28982073	28982395	323	11.7414	10.7385	0.984855	6.3992e-05		Homo_sapiens_tRNA-Val-AAC-1-5	chr6	27753274	27753597	324	11.02	9.4098	1.60453	7.65e-12		Homo_sapiens_tRNA-Trp-CCA-1-1	chr17	8220743	8221065	323	11.2602	11.5625	-0.286236	0.142638
Homo_sapiens_tRNA-Ser-AGA-2-1	chr6	26327588	26327670	+	TRUE	TRUE	TRUE	TRUE	TRUE		Homo_sapiens_tRNA-Glu-TTC-1-1	chr2	130337002	130337324	323	10.8955	9.98618	0.895288	7.39165e-05		Homo_sapiens_tRNA-Arg-TCG-1-1	chr15	89334947	89335270	324	11.441	9.88885	1.54818	8.89e-12		Homo_sapiens_tRNA-Ala-AGC-3-1	chr6	28607030	28607352	323	10.9136	10.6269	0.273001	0.146008
Homo_sapiens_tRNA-Arg-ACG-1-1	chr6	26328139	26328212	+	TRUE	TRUE	TRUE	TRUE	TRUE		Homo_sapiens_tRNA-Glu-TTC-2-1	chr13	44917801	44918123	323	11.5902	10.7156	0.861825	7.65932e-05		Homo_sapiens_tRNA-Glu-CTC-1-6	chr6	28982073	28982395	323	11.7414	10.0583	1.67677	9.16e-12		Homo_sapiens_tRX-Val-CAC-4-1	chr1	149708534	149708855	322	10.4902	10.8422	-0.32714	0.146147
Homo_sapiens_tRNA-iMet-CAT-1-4	chr6	26330300	26330372	-	TRUE	TRUE	TRUE	TRUE	TRUE		Homo_sapiens_tRNA-Thr-AGT-1-3	chr19	33176931	33177255	325	11.6895	10.8686	0.809634	0.000100079		Homo_sapiens_tRNA-Pro-CGG-1-1	chr1	167714599	167714921	323	11.4418	9.90983	1.52751	1.11e-11		Homo_sapiens_tRNA-Asp-GTC-2-11	chr17	8222112	8222434	323	11.663	12.0426	-0.348733	0.149205
Homo_sapiens_tRNA-Trp-CCA-3-2	chr6	26331443	26331515	-	TRUE	TRUE	TRUE	FALSE	TRUE		Homo_sapiens_tRNA-Ala-TGC-9-1	chr6	28633956	28634279	324	5.07613	3.02603	1.97489	0.000116722		Homo_sapiens_tRNA-Glu-TTC-8-1	chr1	149692679	149693002	324	6.81744	3.66132	3.17428	1.15e-11		Homo_sapiens_tRNA-iMet-CAT-1-6	chr6	27592695	27593017	323	11.5298	11.2022	0.306692	0.154015
Homo_sapiens_tRNA-Leu-CAG-1-7	chr6	26521207	26521290	+	TRUE	TRUE	TRUE	TRUE	TRUE		Homo_sapiens_tRNA-Ala-AGC-4-1	chr6	28658111	28658433	323	10.9814	10.1162	0.851792	0.000130138		Homo_sapiens_tRNA-Arg-ACG-1-3	chr14	22929575	22929898	324	11.2263	9.76044	1.46309	2.04e-11		Homo_sapiens_tRNA-Pro-TGG-3-2	chr14	20683890	20684212	323	11.4954	11.8047	-0.290647	0.163009
Homo_sapiens_tRNA-Thr-AGT-2-1	chr6	26532916	26532990	-	TRUE	TRUE	TRUE	TRUE	TRUE		Homo_sapiens_tRNA-Ser-AGA-2-5	chr8	95269531	95269863	333	11.2705	10.4729	0.78657	0.000161531		Homo_sapiens_tRNA-Glu-CTC-1-1	chr1	146035566	146035888	323	11.8563	10.1808	1.66919	3.4e-11		Homo_sapiens_tRNA-Leu-CAA-1-2	chr6	28940927	28941282	356	11.3959	11.7136	-0.297477	0.164251
Homo_sapiens_tRNA-Arg-ACG-1-2	chr6	26537497	26537570	+	TRUE	TRUE	TRUE	TRUE	TRUE		Homo_sapiens_tRNA-Pro-AGG-3-1	chr16	3160259	3160604	346	5.82897	3.62327	2.09862	0.000182145		Homo_sapiens_tRX-Phe-GAA-2-1	chr1	121009418	121009748	331	6.65028	3.89179	2.73547	3.52e-11		Homo_sapiens_tRNA-Ser-AGA-2-2	chr6	27478686	27479018	333	11.5912	11.287	0.286394	0.165053
Homo_sapiens_tRNA-Val-CAC-1-6	chr6	26538053	26538126	+	TRUE	TRUE	TRUE	TRUE	TRUE		Homo_sapiens_tRNA-Lys-TTT-3-2	chr1	204506904	204507227	324	11.6872	10.8152	0.857781	0.000189046		Homo_sapiens_tRNA-Glu-CTC-1-7	chr6	125780121	125780443	323	11.4707	9.96643	1.49995	3.67e-11		Homo_sapiens_tRNA-Asp-GTC-2-10	chr12	124939521	124939840	320	11.2462	11.5769	-0.307107	0.1765
Homo_sapiens_tRNA-Ala-CGC-1-1	chr6	26553502	26553574	+	TRUE	TRUE	TRUE	TRUE	TRUE		Homo_sapiens_tRNA-Gly-TCC-2-1	chr1	146036935	146037257	323	11.3581	10.4882	0.855631	0.00021658		Homo_sapiens_tRNA-Arg-CCT-4-1	chr7	139340574	139340897	324	11.1709	9.66905	1.49815	3.88e-11		Homo_sapiens_tRNA-Ile-AAT-5-5	chr17	8187467	8187791	325	11.4156	11.7547	-0.313827	0.1765
Homo_sapiens_tRNA-Ile-AAT-5-1	chr6	26554121	26554195	+	TRUE	TRUE	TRUE	TRUE	TRUE		Homo_sapiens_tRNA-Cys-GCA-2-4	chr17	39154365	39154687	323	11.5953	10.7135	0.867072	0.00021658		Homo_sapiens_tRNA-Ile-AAT-6-1	chr6	26756426	26756750	325	6.51264	0.0963524	6.49876	5.29e-11		Homo_sapiens_tRNA-Gly-CCC-7-1	chr2	11551581	11551892	312	5.01081	4.1313	0.615275	0.176634
Homo_sapiens_tRNA-Pro-AGG-2-2	chr6	26555269	26555341	+	TRUE	TRUE	TRUE	TRUE	TRUE		Homo_sapiens_tRNA-Gln-TTG-1-1	chr17	49192402	49192724	323	11.5832	10.7708	0.800053	0.000252494		Homo_sapiens_tRNA-Ala-AGC-23-1	chr6	28778641	28778963	323	6.29924	3.10533	3.24414	1.06e-10		Homo_sapiens_tRNA-iMet-CAT-1-8	chr17	82494595	82494917	323	11.9807	12.3209	-0.313903	0.184183
Homo_sapiens_tRNA-Lys-CTT-2-4	chr6	26556545	26556618	+	TRUE	TRUE	TRUE	TRUE	TRUE		Homo_sapiens_tRNA-Ile-TAT-1-1	chr19	39412042	39412385	344	9.01491	8.3308	0.678974	0.0003377		Homo_sapiens_tRNA-Cys-GCA-2-4	chr17	39154365	39154687	323	11.5953	10.0891	1.50219	1.22e-10		Homo_sapiens_tRNA-Asn-GTT-21-1	chr1	148378790	148379114	325	4.2164	3.23616	0.639741	0.189977
Homo_sapiens_tRNA-Tyr-GTA-1-1	chr6	26568857	26568948	+	TRUE	TRUE	TRUE	TRUE	TRUE		Homo_sapiens_tRNA-Ser-AGA-5-1	chr7	149608250	149608572	323	6.00459	4.33558	1.59391	0.000423711		Homo_sapiens_tRNA-Ile-TAT-1-1	chr19	39412042	39412385	344	9.01491	7.81709	1.20271	1.57e-10		Homo_sapiens_tRNA-Cys-GCA-22-1	chr7	149556585	149556905	321	3.80989	4.67708	-0.605595	0.192613
Homo_sapiens_tRNA-Ala-AGC-11-1	chr6	26571863	26571936	-	TRUE	TRUE	TRUE	TRUE	TRUE		Homo_sapiens_tRNA-Lys-TTT-3-5	chr17	8119029	8119352	324	11.2975	10.5123	0.773317	0.000433605		Homo_sapiens_tRNA-Met-CAT-1-1	chr8	123157104	123157427	324	11.2524	9.78503	1.46257	1.89e-10		Homo_sapiens_tRNA-Ser-AGA-2-6	chr17	8226484	8226816	333	10.4431	10.7599	-0.293614	0.203256
Homo_sapiens_tRNA-Tyr-GTA-8-1	chr6	26575569	26575659	+	TRUE	TRUE	FALSE	FALSE	TRUE		Homo_sapiens_tRNA-Arg-TCT-1-1	chr1	93847447	93847782	336	10.8669	10.0084	0.843449	0.000436443		Homo_sapiens_tRNA-iMet-CAT-1-2	chr6	26286400	26286722	323	9.35654	7.92103	1.43201	3.84e-10		Homo_sapiens_tRNA-Cys-GCA-24-1	chr17	38833596	38833918	323	4.43058	3.43906	0.625891	0.211155
Homo_sapiens_tRNA-Tyr-GTA-3-1	chr6	26577103	26577192	+	TRUE	TRUE	FALSE	FALSE	TRUE		Homo_sapiens_tRNA-Cys-GCA-23-1	chr7	149595088	149595410	323	5.52452	3.6341	1.79887	0.000604989		Homo_sapiens_tRNA-Leu-TAG-3-1	chr16	22195585	22195917	333	10.8638	9.47948	1.38038	4.11e-10		Homo_sapiens_tRNA-Arg-CCG-1-2	chr6	28881262	28881585	324	11.519	11.8154	-0.27645	0.211953
Homo_sapiens_tRNA-Tyr-GTA-6-1	chr6	26594873	26594962	+	TRUE	TRUE	FALSE	FALSE	TRUE		Homo_sapiens_tRNA-Arg-TCG-1-1	chr15	89334947	89335270	324	11.441	10.6514	0.776539	0.000683101		Homo_sapiens_tRNA-Leu-AAG-2-4	chr16	22297014	22297346	333	11.9259	10.26	1.65936	4.2e-10		Homo_sapiens_tRNA-Ser-AGA-6-1	chr11	109165185	109165518	334	4.66093	5.35914	-0.526098	0.216469
Homo_sapiens_tRX-Ala-AGC-1-1	chr6	26713668	26713741	+	FALSE	FALSE	FALSE	FALSE	FALSE		Homo_sapiens_tRNA-Gly-GCC-2-3	chr6	27902782	27903103	322	11.5234	10.7066	0.802394	0.000731088		Homo_sapiens_tRNA-Val-CAC-9-1	chr6	27150117	27150440	324	6.36175	3.53396	2.83776	4.65e-10		Homo_sapiens_tRNA-Leu-TAG-4-1	chr14	20676893	20677225	333	3.95586	3.01562	0.599183	0.231979
Homo_sapiens_tRNA-Met-CAT-4-2	chr6	26743262	26743335	+	TRUE	TRUE	FALSE	FALSE	TRUE		Homo_sapiens_tRNA-Lys-CTT-1-1	chr14	58239769	58240092	324	11.3745	10.5636	0.796625	0.000800424		Homo_sapiens_tRNA-Leu-CAG-2-2	chr16	57300354	57300687	334	11.6072	10.0876	1.51481	6.64e-10		Homo_sapiens_tRNA-Pro-TGG-1-1	chr14	20632880	20633202	323	10.8777	10.4501	0.370266	0.233919
Homo_sapiens_tRNA-Und-NNN-1-1	chr6	26749198	26749272	-	FALSE	TRUE	FALSE	FALSE	FALSE		Homo_sapiens_tRNA-Val-AAC-1-1	chr3	169772104	169772427	324	10.8891	10.0781	0.796585	0.000875615		Homo_sapiens_tRNA-Val-AAC-1-1	chr3	169772104	169772427	324	10.8891	9.41748	1.4659	7.1e-10		Homo_sapiens_tRNA-Lys-CTT-11-1	chr19	51922014	51922338	325	3.67425	2.59798	0.616538	0.253536
Homo_sapiens_tRNA-Ala-AGC-21-1	chr6	26749911	26749984	-	TRUE	TRUE	FALSE	FALSE	FALSE		Homo_sapiens_tRNA-Leu-TAG-3-1	chr16	22195585	22195917	333	10.8638	10.1133	0.738671	0.000909328		Homo_sapiens_tRNA-Trp-CCA-2-1	chr17	19508055	19508377	323	11.4869	10.1098	1.37341	1e-09		Homo_sapiens_tRNA-Phe-GAA-6-1	chr6	28763471	28763795	325	4.12324	3.23616	0.566355	0.25398
Homo_sapiens_tRNA-Ile-AAT-6-1	chr6	26756551	26756625	+	TRUE	TRUE	FALSE	FALSE	FALSE		Homo_sapiens_tRNA-Glu-TTC-1-2	chr13	41060612	41060934	323	10.3287	9.65231	0.667428	0.000919758		Homo_sapiens_tRNA-Arg-ACG-2-1	chr3	45688873	45689196	324	11.6827	10.2404	1.43787	1.02e-09		Homo_sapiens_tRNA-Met-CAT-7-1	chr6	57842088	57842411	324	4.16933	3.34117	0.551488	0.258113
Homo_sapiens_tRX-Ala-AGC-1-2	chr6	26787945	26788018	-	FALSE	FALSE	FALSE	FALSE	FALSE		Homo_sapiens_tRNA-Lys-CTT-1-2	chr15	78860436	78860759	324	11.1797	10.405	0.761806	0.00104598		Homo_sapiens_tRNA-Asn-GTT-11-1	chr1	120952165	120952489	325	6.51616	3.52997	3.04663	1.71e-09		Homo_sapiens_tRNA-Thr-TGT-2-1	chr1	222464879	222465202	324	10.703	10.4778	0.214303	0.260138
Homo_sapiens_tRNA-Ile-TAT-2-2	chr6	27020345	27020439	+	TRUE	TRUE	TRUE	TRUE	TRUE		Homo_sapiens_tRNA-Met-CAT-1-1	chr8	123157104	123157427	324	11.2524	10.4837	0.755533	0.00109452		Homo_sapiens_tRX-Glu-TTC-2-1	chr1	121000862	121001185	324	5.73504	2.02043	3.56171	1.74e-09		Homo_sapiens_tRNA-Gly-GCC-1-5	chr21	17454663	17454984	322	11.5338	11.2573	0.256602	0.267297
Homo_sapiens_tRNA-Pro-CGG-2-1	chr6	27091741	27091813	+	TRUE	TRUE	TRUE	TRUE	TRUE		Homo_sapiens_tRNA-Ala-AGC-8-1	chr2	27051088	27051411	324	11.586	10.8038	0.768258	0.00125456		Homo_sapiens_tRNA-Arg-TCG-6-1	chr9	110198397	110198720	324	5.9253	2.86081	3.10966	2.43e-09		Homo_sapiens_tRNA-Asp-GTC-10-1	chr1	161523019	161523341	323	3.19048	4.02209	-0.546186	0.275011
Homo_sapiens_tRNA-Ser-GCT-1-1	chr6	27097305	27097387	+	TRUE	TRUE	FALSE	FALSE	TRUE		Homo_sapiens_tRNA-Leu-CAG-2-2	chr16	57300354	57300687	334	11.6072	10.8046	0.787337	0.00144403		Homo_sapiens_tRNA-Tyr-GTA-2-1	chr2	27050656	27050995	340	11.5266	10.0974	1.42531	3.1e-09		Homo_sapiens_tRNA-His-GTG-1-6	chr9	14433814	14434136	323	6.89058	7.28412	-0.339602	0.275011
Homo_sapiens_tRNA-Val-CAC-9-1	chr6	27150242	27150315	+	TRUE	TRUE	FALSE	FALSE	FALSE		Homo_sapiens_tRNA-Arg-ACG-2-1	chr3	45688873	45689196	324	11.6827	10.9245	0.744685	0.0017283		Homo_sapiens_tRNA-Arg-CCT-5-1	chr16	3193792	3194115	324	5.72489	2.36086	3.2446	3.45e-09		Homo_sapiens_tRNA-Gln-CTG-1-2	chr6	27519403	27519725	323	10.7023	10.9427	-0.226184	0.278111
Homo_sapiens_tRNA-His-GTG-1-5	chr6	27158126	27158198	+	TRUE	TRUE	FALSE	FALSE	TRUE		Homo_sapiens_tRNA-Trp-CCA-2-1	chr17	19508055	19508377	323	11.4869	10.7733	0.701923	0.00200826		Homo_sapiens_tRNA-Ser-GCT-4-2	chr15	40593699	40594031	333	11.3585	9.95282	1.40144	5.92e-09		Homo_sapiens_tRNA-Glu-TTC-1-2	chr13	41060612	41060934	323	10.3287	10.5662	-0.223405	0.282655
Homo_sapiens_tRNA-Thr-AGT-6-1	chr6	27162270	27162344	+	TRUE	TRUE	TRUE	TRUE	TRUE		Homo_sapiens_tRNA-Gly-CCC-2-1	chr2	70248865	70249186	322	11.4408	10.7222	0.706428	0.0023284		Homo_sapiens_tRNA-His-GTG-1-6	chr9	14433814	14434136	323	6.89058	4.87691	2.02391	6.4e-09		Homo_sapiens_tRX-Lys-CTT-4-1	chr7	97141447	97141770	324	2.5988	3.59104	-0.573716	0.283677
Homo_sapiens_tRNA-Ile-AAT-5-2	chr6	27177214	27177288	-	TRUE	TRUE	TRUE	TRUE	TRUE		Homo_sapiens_tRNA-Lys-TTT-3-4	chr11	59560209	59560532	324	11.6301	10.8719	0.743647	0.00253472		Homo_sapiens_tRNA-Glu-TTC-1-1	chr2	130337002	130337324	323	10.8955	9.58928	1.30292	7.07e-09		Homo_sapiens_tRNA-Pro-AGG-2-6	chr14	20613275	20613597	323	11.5774	11.3269	0.233937	0.293299
Homo_sapiens_tRNA-Val-CAC-6-1	chr6	27206087	27206160	-	TRUE	TRUE	FALSE	FALSE	TRUE		Homo_sapiens_tRNA-Pro-CGG-1-1	chr1	167714599	167714921	323	11.4418	10.7469	0.68337	0.00267122		Homo_sapiens_tRNA-Gln-CTG-1-4	chr15	65868936	65869258	323	11.3583	10.1174	1.2367	4.73e-08		Homo_sapiens_tRNA-Leu-TAA-3-1	chr11	59551629	59551962	334	11.1045	10.8687	0.221498	0.29743
Homo_sapiens_tRNA-Ser-CGA-2-1	chr6	27209848	27209930	+	TRUE	TRUE	FALSE	FALSE	TRUE		Homo_sapiens_tRX-Tyr-GTA-1-1	chr14	20669048	20669384	337	5.80414	4.31554	1.40624	0.00296904		Homo_sapiens_tRNA-Gly-TCC-1-1	chr19	4723944	4724266	323	11.0882	9.84661	1.23844	7.1e-08		Homo_sapiens_tRNA-Phe-GAA-12-1	chr8	123258356	123258682	327	2.43493	3.34324	-0.523723	0.31447
Homo_sapiens_tRNA-Arg-ACG-2-2	chr6	27213843	27213916	-	TRUE	TRUE	TRUE	FALSE	TRUE		Homo_sapiens_tRNA-Leu-AAG-2-4	chr16	22297014	22297346	333	11.9259	11.1221	0.78577	0.00335841		Homo_sapiens_tRNA-Pro-TGG-4-1	chr16	3170834	3171155	322	5.96229	3.19899	2.7002	8.18e-08		Homo_sapiens_tRNA-Leu-CAG-2-1	chr16	57299825	57300158	334	11.5021	11.7524	-0.23197	0.320788
Homo_sapiens_tRNA-Arg-ACG-2-3	chr6	27215172	27215245	+	TRUE	TRUE	TRUE	FALSE	TRUE		Homo_sapiens_tRNA-Lys-TTT-3-1	chr1	204506401	204506724	324	10.8643	10.223	0.630639	0.00617169		Homo_sapiens_tRNA-iMet-CAT-1-1	chr1	153671124	153671446	323	11.544	10.2274	1.31199	8.73e-08		Homo_sapiens_tRNA-Gln-CTG-1-3	chr6	28941475	28941797	323	11.1587	11.395	-0.220397	0.323924
Homo_sapiens_tRNA-Leu-TAA-4-1	chr6	27230554	27230637	-	TRUE	TRUE	TRUE	FALSE	TRUE		Homo_sapiens_tRNA-Leu-AAG-7-1	chr5	181164435	181164770	336	4.91005	3.15942	1.62386	0.00760378		Homo_sapiens_tRNA-Gly-GCC-2-2	chr2	156401021	156401342	322	11.3897	10.1356	1.25049	1.12e-07		Homo_sapiens_tRNA-iMet-CAT-1-4	chr6	26330175	26330497	323	11.4027	11.165	0.221647	0.324962
Homo_sapiens_tRNA-Val-AAC-5-1	chr6	27235508	27235581	+	TRUE	TRUE	TRUE	FALSE	TRUE		Homo_sapiens_tRNA-Gly-GCC-2-2	chr2	156401021	156401342	322	11.3897	10.7447	0.633165	0.00822712		Homo_sapiens_tRNA-Glu-TTC-1-2	chr13	41060612	41060934	323	10.3287	9.27112	1.05789	1.12e-07		Homo_sapiens_tRNA-Ala-CGC-2-1	chr6	28673710	28674032	323	11.4187	11.6352	-0.203753	0.331714
Homo_sapiens_tRNA-Ile-AAT-5-3	chr6	27237570	27237644	-	TRUE	TRUE	TRUE	FALSE	TRUE		Homo_sapiens_tRX-Lys-CTT-1-1	chr16	2927535	2927858	324	5.26845	3.72299	1.4448	0.00864187		Homo_sapiens_tRNA-Pro-TGG-2-1	chr11	76235709	76236021	313	10.9847	9.78199	1.19976	2.15e-07		Homo_sapiens_tRNA-Gly-GCC-2-5	chr16	70789381	70789702	322	7.79689	7.4933	0.270503	0.34378
Homo_sapiens_tRX-Ile-AAT-3-1	chr6	27260930	27261005	+	TRUE	TRUE	FALSE	FALSE	FALSE		Homo_sapiens_tRNA-SeC-TCA-1-1	chr19	45478475	45478812	338	9.93559	9.4564	0.475526	0.0086432		Homo_sapiens_tRNA-Ser-AGA-5-1	chr7	149608250	149608572	323	6.00459	3.68969	2.37446	4.31e-07		Homo_sapiens_tRNA-Val-CAC-1-5	chr5	181222269	181222592	324	11.5844	11.8199	-0.218482	0.346841
Homo_sapiens_tRNA-Ile-AAT-9-1	chr6	27273959	27274033	+	TRUE	TRUE	FALSE	FALSE	FALSE		Homo_sapiens_tRNA-Arg-TCT-4-1	chr1	159141485	159141809	325	6.65851	5.9452	0.700705	0.00931702		Homo_sapiens_tRNA-Asp-GTC-2-8	chr12	96035895	96036217	323	11.4727	10.2878	1.1809	1.07e-06		Homo_sapiens_tRNA-Ala-TGC-3-2	chr12	124921629	124921951	323	11.3535	11.58	-0.210962	0.349926
Homo_sapiens_tRNA-Ile-AAT-3-1	chr6	27275210	27275284	-	TRUE	TRUE	FALSE	FALSE	TRUE		Homo_sapiens_tRNA-Gln-CTG-1-1	chr6	18836045	18836367	323	5.13467	3.62598	1.38417	0.0103581		Homo_sapiens_tRNA-Pro-AGG-2-4	chr11	76235387	76235699	313	10.7061	9.54084	1.16197	1.38e-06		Homo_sapiens_tRNA-Val-AAC-1-4	chr5	181218144	181218467	324	11.7978	12.0252	-0.211603	0.352621
Homo_sapiens_tRNA-Val-CAC-2-1	chr6	27280269	27280342	-	TRUE	TRUE	TRUE	TRUE	TRUE		Homo_sapiens_tRNA-Phe-GAA-12-1	chr8	123258356	123258682	327	2.43493	4.35534	-1.7179	0.0119263		Homo_sapiens_tRNA-Val-TAC-1-2	chrX	18674783	18675106	324	10.263	9.18154	1.07887	2.03e-06		Homo_sapiens_tRNA-Asn-GTT-7-1	chr1	120844136	120844460	325	9.34537	9.10171	0.223978	0.361267
Homo_sapiens_tRNA-Ile-AAT-10-1	chr6	27284084	27284158	+	FALSE	FALSE	FALSE	FALSE	FALSE		Homo_sapiens_tRNA-Glu-CTC-1-1	chr1	146035566	146035888	323	11.8563	11.204	0.638604	0.012832		Homo_sapiens_tRNA-Cys-GCA-18-1	chr7	149375633	149375955	323	5.72866	3.19395	2.55436	2.05e-06		Homo_sapiens_tRNA-Cys-GCA-3-1	chr7	149588947	149589269	323	4.4707	3.82631	0.421348	0.371725
Homo_sapiens_tRNA-Val-TAC-4-1	chr6	27290625	27290698	+	TRUE	TRUE	FALSE	FALSE	TRUE		Homo_sapiens_tRNA-Cys-GCA-16-1	chr7	149546414	149546736	323	5.09785	3.69999	1.3106	0.0155223		Homo_sapiens_tRNA-Gly-GCC-4-1	chr1	161480440	161480761	322	5.63456	3.27585	2.39117	9.94e-06		Homo_sapiens_tRNA-Lys-TTT-11-1	chr12	27690247	27690570	324	2.70649	3.52345	-0.45506	0.385093
Homo_sapiens_tRNA-Ser-ACT-1-1	chr6	27293891	27293965	+	TRUE	TRUE	TRUE	FALSE	TRUE		Homo_sapiens_tRNA-Lys-CTT-7-1	chr1	54957743	54958066	324	5.1175	3.55654	1.41995	0.0159202		Homo_sapiens_tRNA-Pro-AGG-3-1	chr16	3160259	3160604	346	5.82897	3.46161	2.40798	1.77e-05		Homo_sapiens_tRNA-Arg-TCT-2-1	chr17	8120799	8121137	339	7.90202	8.17021	-0.238409	0.385093
Homo_sapiens_tRNA-Gln-CTG-5-1	chr6	27295432	27295504	+	TRUE	TRUE	TRUE	FALSE	TRUE		Homo_sapiens_tRNA-Glu-CTC-5-1	chr8	58592113	58592434	322	1.76648	3.8561	-1.86531	0.0166919		Homo_sapiens_tRNA-Ala-TGC-9-1	chr6	28633956	28634279	324	5.07613	3.01472	2.08309	1.82e-05		Homo_sapiens_tRNA-Arg-CCT-3-1	chr16	3152774	3153097	324	11.5709	11.3419	0.210084	0.400456
Homo_sapiens_tRNA-Ser-GCT-2-1	chr6	27297995	27298077	+	TRUE	TRUE	TRUE	FALSE	TRUE		Homo_sapiens_tRX-Leu-TAA-2-1	chr11	113562147	113562481	335	1.66334	3.7331	-1.87986	0.0179147		Homo_sapiens_tRX-Tyr-GTA-1-1	chr14	20669048	20669384	337	5.80414	3.77947	2.04592	2.69e-05		Homo_sapiens_tRNA-Arg-TCT-4-1	chr1	159141485	159141809	325	6.65851	6.41028	0.220926	0.413482
Homo_sapiens_tRNA-Thr-CGT-6-1	chr6	27303788	27303860	-	TRUE	TRUE	FALSE	FALSE	TRUE		Homo_sapiens_tRNA-Ser-GCT-4-2	chr15	40593699	40594031	333	11.3585	10.7675	0.579644	0.0185598		Homo_sapiens_tRNA-Gly-CCC-2-2	chr16	636610	636931	322	11.1952	10.3505	0.84343	2.95e-05		Homo_sapiens_tRNA-Ser-GCT-4-3	chr17	8186740	8187034	295	11.2129	11.3959	-0.171712	0.428362
Homo_sapiens_tRNA-iMet-CAT-1-5	chr6	27332984	27333056	-	TRUE	TRUE	TRUE	TRUE	TRUE		Homo_sapiens_tRNA-Glu-TTC-9-1	chr2	203364280	203364603	324	5.31286	4.07055	1.15715	0.0219084		Homo_sapiens_tRNA-Glu-TTC-9-1	chr2	203364280	203364603	324	5.31286	3.06626	2.17868	5.1e-05		Homo_sapiens_tRNA-Lys-TTT-1-1	chr16	73478191	73478514	324	8.42047	8.65828	-0.212537	0.45307
Homo_sapiens_tRNA-Lys-TTT-6-1	chr6	27334989	27335062	-	TRUE	TRUE	TRUE	FALSE	TRUE		Homo_sapiens_tRNA-Asp-GTC-2-8	chr12	96035895	96036217	323	11.4727	10.909	0.552591	0.0257787		Homo_sapiens_tRNA-Ile-TAT-2-1	chr2	42810410	42810753	344	10.5293	9.7985	0.730077	0.00014558		Homo_sapiens_tRNA-Leu-TAG-1-1	chr17	8120188	8120520	333	11.3912	11.5789	-0.174414	0.457486
Homo_sapiens_tRNA-Ser-AGA-2-2	chr6	27478811	27478893	+	TRUE	TRUE	TRUE	TRUE	TRUE		Homo_sapiens_tRNA-Cys-GCA-15-1	chr7	149584599	149584921	323	5.05407	3.67923	1.26796	0.0282742		Homo_sapiens_tRNA-Ala-AGC-17-1	chr6	57861040	57861363	324	5.43596	3.53396	1.90985	0.00027317		Homo_sapiens_tRNA-Thr-AGT-1-2	chr17	8226109	8226433	325	10.9012	11.0949	-0.178457	0.471738
Homo_sapiens_tRNA-Asp-GTC-2-6	chr6	27479673	27479745	+	TRUE	TRUE	TRUE	TRUE	TRUE		Homo_sapiens_tRNA-Pro-TGG-2-1	chr11	76235709	76236021	313	10.9847	10.4543	0.520969	0.0282742		Homo_sapiens_tRNA-Leu-AAG-7-1	chr5	181164435	181164770	336	4.91005	2.85656	2.16626	0.00055608		Homo_sapiens_tRNA-Gln-CTG-12-1	chr12	74457276	74457599	324	3.57572	4.13369	-0.363648	0.472977
Homo_sapiens_tRNA-Ser-AGA-2-3	chr6	27495813	27495895	+	TRUE	TRUE	TRUE	TRUE	TRUE		Homo_sapiens_tRNA-Tyr-GTA-2-1	chr2	27050656	27050995	340	11.5266	10.9874	0.528622	0.0327638		Homo_sapiens_tRNA-Cys-GCA-23-1	chr7	149595088	149595410	323	5.52452	3.75397	1.73988	0.00066265		Homo_sapiens_tRNA-Ile-AAT-5-1	chr6	26553996	26554320	325	11.7388	11.9299	-0.176241	0.473885
Homo_sapiens_tRNA-Ser-AGA-2-4	chr6	27503038	27503120	+	TRUE	TRUE	TRUE	FALSE	TRUE		Homo_sapiens_tRNA-Gly-TCC-1-1	chr19	4723944	4724266	323	11.0882	10.579	0.499929	0.0346769		Homo_sapiens_tRX-Lys-CTT-1-1	chr16	2927535	2927858	324	5.26845	3.42976	1.84442	0.00100311		Homo_sapiens_tRNA-Gln-CTG-16-1	chr2	218626291	218626609	319	3.88472	3.3391	0.34065	0.4995
Homo_sapiens_tRNA-Asp-GTC-2-7	chr6	27503743	27503815	+	TRUE	TRUE	TRUE	TRUE	TRUE		Homo_sapiens_tRNA-Gln-CTG-1-4	chr15	65868936	65869258	323	11.3583	10.8618	0.487842	0.0367361		Homo_sapiens_tRNA-Lys-CTT-7-1	chr1	54957743	54958066	324	5.1175	3.27585	1.85991	0.00212511		Homo_sapiens_tRNA-Ser-AGA-5-1	chr7	149608250	149608572	323	6.00459	5.66227	0.266783	0.4995
Homo_sapiens_tRNA-Ser-TGA-4-1	chr6	27505827	27505909	-	TRUE	TRUE	TRUE	FALSE	TRUE		Homo_sapiens_tRNA-Gln-CTG-8-2	chr1	146055486	146055808	323	4.55625	3.12912	1.27384	0.0382712		Homo_sapiens_tRNA-Ser-GCT-3-1	chr11	66347994	66348326	333	10.2598	9.57019	0.686194	0.00244		Homo_sapiens_tRNA-Tyr-GTA-2-1	chr2	27050656	27050995	340	11.5266	11.7063	-0.16478	0.522967
Homo_sapiens_tRNA-Gln-CTG-1-2	chr6	27519528	27519600	+	TRUE	TRUE	TRUE	TRUE	TRUE		Homo_sapiens_tRNA-Ile-TAT-2-1	chr2	42810410	42810753	344	10.5293	10.1167	0.407401	0.03947		Homo_sapiens_tRNA-Cys-GCA-16-1	chr7	149546414	149546736	323	5.09785	3.36086	1.66244	0.00249098		Homo_sapiens_tRX-Und-NNN-7-1	chr3	111349530	111349855	326	3.79997	3.23838	0.329918	0.524081
Homo_sapiens_tRNA-Ser-AGA-3-1	chr6	27532207	27532289	+	TRUE	TRUE	FALSE	FALSE	FALSE		Homo_sapiens_tRNA-Pro-AGG-2-4	chr11	76235387	76235699	313	10.7061	10.2062	0.490204	0.0483816		Homo_sapiens_tRNA-Gly-CCC-7-1	chr2	11551581	11551892	312	5.01081	3.43404	1.51104	0.00997226		Homo_sapiens_tRNA-Gly-GCC-6-1	chr6	142257513	142257834	322	3.23363	3.75051	-0.333317	0.524622
Homo_sapiens_tRNA-Ser-AGA-1-1	chr6	27541774	27541856	-	TRUE	TRUE	FALSE	FALSE	TRUE		Homo_sapiens_tRNA-Glu-TTC-13-1	chr2	74896793	74897116	324	2.47143	4.00116	-1.35396	0.0549862		Homo_sapiens_tRNA-Glu-CTC-5-1	chr8	58592113	58592434	322	1.76648	3.88971	-1.99621	0.0142551		Homo_sapiens_tRNA-Ser-AGA-2-1	chr6	26327463	26327795	333	10.927	10.7725	0.143894	0.546242
Homo_sapiens_tRNA-Ser-TGA-2-1	chr6	27545688	27545770	+	TRUE	TRUE	FALSE	FALSE	TRUE		Homo_sapiens_tRNA-Val-CAC-10-1	chr1	16679880	16680203	324	1.72512	3.59029	-1.66737	0.0550845		Homo_sapiens_tRNA-Gln-CTG-1-1	chr6	18836045	18836367	323	5.13467	3.88763	1.26492	0.0178499		Homo_sapiens_tRNA-Gln-CTG-4-2	chr1	143691348	143691670	323	3.74595	4.13369	-0.280757	0.554048
Homo_sapiens_tRNA-Gln-CTG-2-1	chr6	27547751	27547823	-	TRUE	TRUE	TRUE	FALSE	TRUE		Homo_sapiens_tRNA-iMet-CAT-1-1	chr1	153671124	153671446	323	11.544	11.0521	0.481865	0.0578608		Homo_sapiens_tRNA-Gln-CTG-8-2	chr1	146055486	146055808	323	4.55625	3.14858	1.45174	0.019611		Homo_sapiens_tRNA-Thr-TGT-4-1	chr14	20631034	20631357	324	11.3712	11.2301	0.132389	0.557335
Homo_sapiens_tRNA-Ser-AGA-4-1	chr6	27553412	27553494	-	TRUE	TRUE	TRUE	FALSE	TRUE		Homo_sapiens_tRNA-Val-TAC-1-2	chrX	18674783	18675106	324	10.263	9.83581	0.419574	0.0764264		Homo_sapiens_tRNA-Glu-TTC-12-1	chr1	172188272	172188598	327	4.74367	3.27902	1.43463	0.0198379		Homo_sapiens_tRNA-iMet-CAT-1-3	chr6	26312998	26313320	323	11.3857	11.5232	-0.128844	0.564228
Homo_sapiens_tRNA-Arg-TCT-5-1	chr6	27562183	27562270	+	TRUE	TRUE	FALSE	FALSE	FALSE		Homo_sapiens_tRNA-Ser-GCT-3-1	chr11	66347994	66348326	333	10.2598	9.84286	0.41	0.0797617		Homo_sapiens_tRNA-Asn-GTT-13-1	chr1	16875337	16875661	325	5.25761	4.27744	0.982436	0.0451316		Homo_sapiens_tRX-Gln-CTG-2-1	chr11	48065706	48066034	329	3.76077	4.18526	-0.286903	0.564228
Homo_sapiens_tRNA-Lys-TTT-9-1	chr6	27576066	27576139	+	TRUE	TRUE	FALSE	FALSE	TRUE		Homo_sapiens_tRNA-Gln-TTG-5-1	chr2	45710176	45710499	324	2.60887	4.02808	-1.29256	0.0857816		Homo_sapiens_tRNA-Cys-GCA-15-1	chr7	149584599	149584921	323	5.05407	3.98533	1.1082	0.0562154		Homo_sapiens_tRX-Und-NNN-9-1	chr22	30308043	30308372	330	3.13025	3.59972	-0.301597	0.564228
Homo_sapiens_tRNA-Asp-GTC-3-1	chr6	27583456	27583528	-	TRUE	TRUE	TRUE	TRUE	TRUE		Homo_sapiens_tRX-Val-AAC-1-1	chr6	158403490	158403813	324	2.57572	3.94139	-1.2415	0.0987494		Homo_sapiens_tRNA-Cys-GCA-3-1	chr7	149588947	149589269	323	4.4707	3.35636	1.07548	0.0827637		Homo_sapiens_tRNA-Gln-CTG-7-1	chr1	148328686	148329008	323	3.40904	2.89127	0.296416	0.57386
Homo_sapiens_tRNA-Lys-TTT-4-1	chr6	27591813	27591886	-	TRUE	TRUE	TRUE	FALSE	TRUE		Homo_sapiens_tRNA-Lys-TTT-14-1	chr14	73588699	73589028	330	3.12324	4.29522	-1.06729	0.100538		Homo_sapiens_tRNA-Leu-TAG-4-1	chr14	20676893	20677225	333	3.95586	2.69802	1.15912	0.0886461		Homo_sapiens_tRX-Trp-CCA-1-1	chr7	67399434	67399756	323	3.3901	3.82483	-0.272638	0.596947
Homo_sapiens_tRNA-iMet-CAT-1-6	chr6	27592820	27592892	-	TRUE	TRUE	TRUE	TRUE	TRUE		Homo_sapiens_tRNA-Sup-TTA-1-1	chr17	60786106	60786427	322	2.66334	3.95657	-1.16752	0.10143		Homo_sapiens_tRNA-Ser-AGA-6-1	chr11	109165185	109165518	334	4.66093	3.72219	0.924006	0.099334		Homo_sapiens_tRNA-Leu-CAA-6-1	chr1	161611820	161612154	335	3.66463	4.13488	-0.273534	0.596947
Homo_sapiens_tRNA-Leu-CAA-3-1	chr6	27602568	27602675	-	TRUE	TRUE	TRUE	FALSE	TRUE		Homo_sapiens_tRNA-Lys-TTT-11-1	chr12	27690247	27690570	324	2.70649	4.06856	-1.16305	0.105772		Homo_sapiens_tRX-Leu-TAA-2-1	chr11	113562147	113562481	335	1.66334	3.10712	-1.34752	0.121678		Homo_sapiens_tRNA-Asn-GTT-18-1	chr1	16532272	16532596	325	3.07661	2.59452	0.278337	0.607067
Homo_sapiens_tRNA-Leu-CAA-2-1	chr6	27605637	27605745	-	TRUE	TRUE	TRUE	FALSE	TRUE		Homo_sapiens_tRNA-Gly-CCC-7-1	chr2	11551581	11551892	312	5.01081	4.0095	0.917709	0.107572		Homo_sapiens_tRNA-Phe-GAA-7-1	chr6	27664640	27664966	327	3.86582	2.62866	1.21223	0.132574		Homo_sapiens_tRNA-Val-CAC-1-6	chr6	26537928	26538251	324	10.8174	10.6996	0.11084	0.620524
Homo_sapiens_tRNA-Thr-CGT-5-1	chr6	27618355	27618429	+	TRUE	TRUE	TRUE	FALSE	TRUE		Homo_sapiens_tRNA-Glu-TTC-12-1	chr1	172188272	172188598	327	4.74367	3.70256	0.932021	0.120481		Homo_sapiens_tRNA-Lys-TTT-11-1	chr12	27690247	27690570	324	2.70649	3.9863	-1.11577	0.144656		Homo_sapiens_tRNA-Ile-AAT-11-1	chr12	129231527	129231852	326	3.58731	3.1277	0.261873	0.620524
Homo_sapiens_tRNA-Ile-TAT-2-3	chr6	27631420	27631514	+	TRUE	TRUE	TRUE	TRUE	TRUE		Homo_sapiens_tRNA-Asn-GTT-13-1	chr1	16875337	16875661	325	5.25761	4.4806	0.724287	0.143657		Homo_sapiens_tRX-Val-AAC-1-1	chr6	158403490	158403813	324	2.57572	3.69446	-1.06672	0.191148		Homo_sapiens_tRNA-Lys-TTT-12-1	chr19	49534550	49534873	324	3.55885	3.96422	-0.253515	0.629588
Homo_sapiens_tRNA-Val-AAC-3-1	chr6	27650927	27651000	-	TRUE	TRUE	TRUE	TRUE	TRUE		Homo_sapiens_tRNA-Ala-TGC-8-1	chr11	50274582	50274904	323	2.69456	3.93264	-1.12195	0.143657		Homo_sapiens_tRNA-Gly-GCC-6-1	chr6	142257513	142257834	322	3.23363	4.21942	-0.961768	0.192884		Homo_sapiens_tRNA-Asn-GTT-17-1	chr1	161621549	161621873	325	9.53501	9.76888	-0.187868	0.629588
Homo_sapiens_tRNA-Phe-GAA-7-1	chr6	27664765	27664841	+	FALSE	FALSE	FALSE	FALSE	FALSE		Homo_sapiens_tRNA-Ser-AGA-6-1	chr11	109165185	109165518	334	4.66093	3.77527	0.798265	0.157191		Homo_sapiens_tRX-Pro-GGG-1-1	chrX	119603772	119604091	320	1.40904	2.86081	-1.30019	0.19551		Homo_sapiens_tRNA-Arg-TCG-5-1	chr6	28542988	28543311	324	11.3852	11.2862	0.093598	0.672707
Homo_sapiens_tRNA-Ile-AAT-8-1	chr6	27668582	27668656	+	TRUE	TRUE	TRUE	FALSE	TRUE		Homo_sapiens_tRNA-Tyr-GTA-9-1	chr8	65697171	65697509	339	2.8982	3.99487	-0.989166	0.157311		Homo_sapiens_tRX-Phe-GAA-1-1	chr1	145168278	145168608	331	3.47143	2.42976	1.01469	0.197077		Homo_sapiens_tRNA-Gln-CTG-8-2	chr1	146055486	146055808	323	4.55625	4.82557	-0.192466	0.695074
Homo_sapiens_tRNA-Arg-ACG-2-4	chr6	27670564	27670637	-	TRUE	TRUE	TRUE	FALSE	TRUE		Homo_sapiens_tRX-Gln-TTG-1-1	chr8	88132881	88133205	325	2.48243	3.69224	-1.09286	0.164413		Homo_sapiens_tRX-Lys-CTT-4-1	chr7	97141447	97141770	324	2.5988	3.75054	-1.04067	0.206957		Homo_sapiens_tRNA-iMet-CAT-3-1	chr9	19403872	19404197	326	3.6202	3.24282	0.210828	0.698044
Homo_sapiens_tRNA-Ser-CGA-3-1	chr6	27672449	27672531	-	TRUE	TRUE	TRUE	FALSE	TRUE		Homo_sapiens_tRX-Val-TAC-3-1	chr17	40082554	40082877	324	2.05271	3.36512	-1.11123	0.168184		Homo_sapiens_tRNA-Gln-CTG-10-1	chr1	147005075	147005397	323	2.63143	3.66376	-0.962787	0.208876		Homo_sapiens_tRNA-Asp-GTC-2-6	chr6	27479548	27479870	323	11.4811	11.5797	-0.0922043	0.698044
Homo_sapiens_tRNA-Val-AAC-4-1	chr6	27681105	27681178	-	TRUE	TRUE	FALSE	FALSE	TRUE		Homo_sapiens_tRX-Lys-CTT-4-1	chr7	97141447	97141770	324	2.5988	3.82337	-1.05212	0.171613		Homo_sapiens_tRNA-Tyr-GTA-9-1	chr8	65697171	65697509	339	2.8982	3.8661	-0.913697	0.216782		Homo_sapiens_tRNA-Val-TAC-1-1	chr11	59550503	59550826	324	11.3206	11.2244	0.0903726	0.698044
Homo_sapiens_tRNA-Thr-AGT-2-2	chr6	27684694	27684768	-	TRUE	TRUE	TRUE	TRUE	TRUE		Homo_sapiens_tRNA-Glu-TTC-7-1	chr1	143666862	143667184	323	3.01888	4.03013	-0.929001	0.182681		Homo_sapiens_tRNA-Asn-GTT-21-1	chr1	148378790	148379114	325	4.2164	3.35936	0.777137	0.222483		Homo_sapiens_tRNA-Tyr-GTA-9-1	chr8	65697171	65697509	339	2.8982	3.24725	-0.204952	0.709864
Homo_sapiens_tRNA-Ile-AAT-2-1	chr6	27688187	27688261	+	TRUE	TRUE	TRUE	TRUE	TRUE		Homo_sapiens_tRNA-Pro-TGG-5-1	chr1	207004683	207005010	328	2.49623	3.74313	-1.03407	0.185692		Homo_sapiens_tRNA-Asn-GTT-28-1	chr1	149639327	149639651	325	2.74595	3.7494	-0.907039	0.242931		Homo_sapiens_tRNA-Gln-TTG-4-1	chr6	145182597	145182919	323	3.63768	3.3391	0.195904	0.711184
Homo_sapiens_tRNA-Leu-TAA-2-1	chr6	27721118	27721201	-	TRUE	TRUE	FALSE	FALSE	TRUE		Homo_sapiens_tRX-Pro-GGG-2-1	chr3	124141746	124142069	324	3.01888	4.0525	-0.928141	0.187954		Homo_sapiens_tRNA-Cys-GCA-24-1	chr17	38833596	38833918	323	4.43058	3.57141	0.763704	0.267801		Homo_sapiens_tRNA-Gln-CTG-8-3	chr1	120476726	120477048	323	3.75625	4.0195	-0.170195	0.749566
Homo_sapiens_tRNA-Thr-AGT-4-1	chr6	27726693	27726767	+	TRUE	TRUE	FALSE	FALSE	TRUE		Homo_sapiens_tRX-Cys-GCA-2-1	chr8	10081687	10082008	322	3.00167	4.07055	-0.968034	0.199962		Homo_sapiens_tRNA-Asn-GTT-22-1	chr1	143717166	143717490	325	2.63143	3.56882	-0.868953	0.267801		Homo_sapiens_tRNA-Leu-AAG-2-3	chr14	20610006	20610338	333	11.9045	11.9908	-0.0799097	0.760571
Homo_sapiens_tRNA-Val-CAC-7-1	chr6	27728547	27728620	-	TRUE	TRUE	FALSE	FALSE	FALSE		Homo_sapiens_tRNA-Leu-TAA-5-1	chr6	69204360	69204693	334	2.79557	3.81388	-0.886545	0.219327		Homo_sapiens_tRNA-Phe-GAA-12-1	chr8	123258356	123258682	327	2.43493	3.42833	-0.843467	0.271745		Homo_sapiens_tRNA-Gly-GCC-5-1	chr16	70788568	70788889	322	3.58731	3.82186	-0.161632	0.761481
Homo_sapiens_tRNA-Val-AAC-1-5	chr6	27753399	27753472	-	TRUE	TRUE	TRUE	TRUE	TRUE		Homo_sapiens_tRNA-Leu-AAG-8-1	chr3	148503315	148503647	333	2.19048	3.25018	-0.937141	0.25162		Homo_sapiens_tRNA-Phe-GAA-8-1	chr6	78958167	78958490	324	3.54179	2.69565	0.759033	0.274117		Homo_sapiens_tRX-Ala-AGC-2-1	chr6	57830046	57830369	324	3.06007	3.34324	-0.169062	0.763484
Homo_sapiens_tRNA-iMet-CAT-2-1	chr6	27777884	27777956	+	TRUE	TRUE	FALSE	FALSE	TRUE		Homo_sapiens_tRNA-Lys-CTT-12-1	chr1	39504394	39504720	327	3.39592	4.22713	-0.763987	0.252051		Homo_sapiens_tRX-Ser-GGA-2-1	chrX	25261846	25262168	323	1.10011	2.36086	-1.15877	0.275521		Homo_sapiens_tRNA-Glu-TTC-10-2	chr1	145176813	145177136	324	3.86582	4.08145	-0.154906	0.767917
Homo_sapiens_tRNA-Gln-CTG-6-1	chr6	27791355	27791427	-	TRUE	TRUE	TRUE	TRUE	TRUE		Homo_sapiens_tRX-Und-NNN-9-1	chr22	30308043	30308372	330	3.13025	4.00324	-0.808953	0.252051		Homo_sapiens_tRX-Asn-GTT-1-1	chr1	148317243	148317563	321	2.85204	3.77835	-0.839608	0.286862		Homo_sapiens_tRNA-Thr-TGT-5-1	chr14	20681564	20681887	324	11.4197	11.4864	-0.0631241	0.771986
Homo_sapiens_tRNA-Gln-TTG-3-3	chr6	27795860	27795932	-	TRUE	TRUE	TRUE	TRUE	TRUE		Homo_sapiens_tRX-Und-NNN-6-1	chr9	2959214	2959543	330	2.66334	3.67923	-0.89386	0.254022		Homo_sapiens_tRNA-Leu-AAG-8-1	chr3	148503315	148503647	333	2.19048	3.15551	-0.925463	0.288949		Homo_sapiens_tRNA-Pro-AGG-2-5	chr14	20609210	20609532	323	11.4206	11.3469	0.0691798	0.775567
Homo_sapiens_tRNA-iMet-CAT-1-7	chr6	27902492	27902564	-	TRUE	TRUE	TRUE	TRUE	TRUE		Homo_sapiens_tRX-Gly-CCC-3-1	chr1	145437472	145437793	322	2.8327	3.78502	-0.869349	0.254218		Homo_sapiens_tRNA-Glu-TTC-10-2	chr1	145176813	145177136	324	3.86582	3.10712	0.72164	0.289466		Homo_sapiens_tRNA-Leu-AAG-2-1	chr5	181187575	181187907	333	11.2087	11.2766	-0.0640199	0.775567
Homo_sapiens_tRNA-Gly-GCC-2-3	chr6	27902907	27902978	-	TRUE	TRUE	TRUE	TRUE	TRUE		Homo_sapiens_tRX-Ala-GGC-3-1	chr19	12188435	12188759	325	2.56542	3.54225	-0.838426	0.254218		Homo_sapiens_tRX-Gln-TTG-1-1	chr8	88132881	88133205	325	2.48243	3.46161	-0.884854	0.304018		Homo_sapiens_tRNA-Cys-GCA-19-1	chr7	149612939	149613261	323	3.40904	3.13488	0.154853	0.777294
Homo_sapiens_tRNA-Ser-GCT-5-1	chr6	28213036	28213118	+	TRUE	TRUE	TRUE	FALSE	TRUE		Homo_sapiens_tRNA-Und-GCA-5-1	chr17	68394690	68395015	326	2.74595	3.68965	-0.829596	0.27368		Homo_sapiens_tRX-Ala-AGC-2-1	chr6	57830046	57830369	324	3.06007	3.88971	-0.752994	0.310814		Homo_sapiens_tRNA-Ala-CGC-1-1	chr6	26553377	26553699	323	11.102	11.1752	-0.0680256	0.781959
Homo_sapiens_tRNA-Thr-TGT-1-1	chr6	28474551	28474625	-	TRUE	TRUE	TRUE	TRUE	TRUE		Homo_sapiens_tRNA-Asn-GTT-18-1	chr1	16532272	16532596	325	3.07661	3.94791	-0.755221	0.274023		Homo_sapiens_tRNA-SeC-TCA-3-1	chr17	40117174	40117498	325	2.74595	3.65889	-0.80428	0.32851		Homo_sapiens_tRNA-Cys-GCA-15-1	chr7	149584599	149584921	323	5.05407	4.85987	0.132985	0.783973
Homo_sapiens_tRNA-Leu-AAG-4-1	chr6	28478622	28478704	-	TRUE	TRUE	FALSE	FALSE	FALSE		Homo_sapiens_tRNA-Gln-CTG-11-1	chr1	143584575	143584897	323	3.22056	4.07254	-0.755923	0.278402		Homo_sapiens_tRNA-Lys-CTT-10-1	chr19	35575722	35576045	324	3.01888	3.78618	-0.745728	0.338795		Homo_sapiens_tRNA-Gln-CTG-13-1	chr5	151868387	151868709	323	3.5988	3.82631	-0.143141	0.784056
Homo_sapiens_tRX-Met-CAT-1-1	chr6	28480725	28480798	+	FALSE	FALSE	FALSE	FALSE	FALSE		Homo_sapiens_tRNA-Ala-AGC-17-1	chr6	57861040	57861363	324	5.43596	6.01313	-0.534246	0.278593		Homo_sapiens_tRNA-Glu-TTC-7-1	chr1	143666862	143667184	323	3.01888	3.80673	-0.707214	0.345893		Homo_sapiens_tRNA-SeC-TCA-2-1	chr22	44150531	44150865	335	3.21222	3.43906	-0.146516	0.790998
Homo_sapiens_tRNA-Thr-CGT-1-1	chr6	28488992	28489066	-	TRUE	TRUE	TRUE	FALSE	TRUE		Homo_sapiens_tRNA-Gln-TTG-10-1	chr6	37320093	37320416	324	2.77545	3.66874	-0.804603	0.281705		Homo_sapiens_tRX-Und-NNN-6-1	chr9	2959214	2959543	330	2.66334	3.56362	-0.795106	0.34646		Homo_sapiens_tRNA-Ile-GAT-1-1	chrX	3838251	3838575	325	0	0	-0.163758	0.802721
Homo_sapiens_tRNA-Ile-TAT-3-1	chr6	28537589	28537683	+	TRUE	TRUE	FALSE	FALSE	TRUE		Homo_sapiens_tRNA-Lys-TTT-15-1	chr2	223321471	223321794	324	3.22711	4.07652	-0.748157	0.299855		Homo_sapiens_tRNA-Asn-GTT-20-1	chr1	146049072	146049398	327	4.24917	3.66132	0.585377	0.358281		Homo_sapiens_tRNA-Pro-AGG-2-3	chr7	128783324	128783646	323	11.0359	10.9673	0.0635562	0.805333
Homo_sapiens_tRNA-Arg-TCG-5-1	chr6	28543113	28543186	-	TRUE	TRUE	TRUE	TRUE	TRUE		Homo_sapiens_tRNA-Glu-TTC-11-1	chr14	31767483	31767808	326	3.13908	4.00116	-0.738039	0.305375		Homo_sapiens_tRNA-Gln-TTG-6-1	chr4	40906600	40906923	324	3.7811	3.1089	0.636811	0.358281		Homo_sapiens_tRX-Lys-CTT-3-1	chr15	95784519	95784842	324	3.12324	3.34117	-0.130477	0.810166
Homo_sapiens_tRNA-Gln-TTG-2-1	chr6	28589378	28589450	+	TRUE	TRUE	TRUE	TRUE	TRUE		Homo_sapiens_tRX-Lys-CTT-3-1	chr15	95784519	95784842	324	3.12324	3.93045	-0.717491	0.307354		Homo_sapiens_tRNA-Gln-CTG-17-1	chr20	17874372	17874700	329	3.7811	3.19058	0.630132	0.386116		Homo_sapiens_tRNA-Cys-GCA-16-1	chr7	149546414	149546736	323	5.09785	5.23949	-0.107578	0.813979
Homo_sapiens_tRNA-Ser-GCT-4-1	chr6	28597339	28597421	-	TRUE	TRUE	TRUE	FALSE	TRUE		Homo_sapiens_tRNA-Thr-AGT-7-1	chr17	64530674	64530998	325	2.79557	3.68184	-0.779108	0.307558		Homo_sapiens_tRNA-Val-CAC-10-1	chr1	16679880	16680203	324	1.72512	2.69089	-0.880749	0.386439		Homo_sapiens_tRNA-Ile-TAT-2-2	chr6	27020220	27020564	345	9.39736	9.45391	-0.0523428	0.821245
Homo_sapiens_tRNA-Ala-AGC-3-1	chr6	28607155	28607227	+	TRUE	TRUE	TRUE	TRUE	TRUE		Homo_sapiens_tRNA-Und-NNN-4-1	chr1	7930153	7930473	321	2.79557	3.65817	-0.752408	0.316588		Homo_sapiens_tRX-Arg-ACG-1-1	chr8	66112815	66113138	324	2.05271	3.01281	-0.795927	0.386998		Homo_sapiens_tRNA-Gln-TTG-6-1	chr4	40906600	40906923	324	3.7811	3.6049	0.112829	0.826948
Homo_sapiens_tRNA-Ala-TGC-9-1	chr6	28634081	28634154	-	TRUE	TRUE	FALSE	FALSE	FALSE		Homo_sapiens_tRNA-Cys-GCA-3-1	chr7	149588947	149589269	323	4.4707	3.75558	0.619065	0.316588		Homo_sapiens_tRNA-Lys-CTT-8-1	chr16	3164812	3165135	324	3.73557	2.96325	0.734763	0.387123		Homo_sapiens_tRNA-Leu-CAA-5-1	chr11	9275117	9275441	325	3.81425	3.6049	0.115004	0.826948
Homo_sapiens_tRNA-Ala-TGC-2-1	chr6	28643444	28643516	+	TRUE	TRUE	TRUE	FALSE	TRUE		Homo_sapiens_tRNA-Phe-GAA-6-1	chr6	28763471	28763795	325	4.12324	3.37806	0.648976	0.328891		Homo_sapiens_tRX-Ala-GGC-3-1	chr19	12188435	12188759	325	2.56542	3.31898	-0.659553	0.404597		Homo_sapiens_tRNA-Val-TAC-2-1	chr11	59550861	59551168	308	10.416	10.4689	-0.0492827	0.833963
Homo_sapiens_tRNA-Thr-CGT-3-1	chr6	28648206	28648280	-	TRUE	TRUE	TRUE	TRUE	TRUE		Homo_sapiens_tRNA-Phe-GAA-7-1	chr6	27664640	27664966	327	3.86582	2.95872	0.753535	0.328953		Homo_sapiens_tRX-Cys-GCA-1-1	chr7	149405938	149406260	323	3.31008	2.56362	0.718898	0.418083		Homo_sapiens_tRNA-Val-AAC-3-1	chr6	27650802	27651125	324	11.4255	11.3727	0.049551	0.834151
Homo_sapiens_tRNA-Ala-AGC-4-1	chr6	28658236	28658308	-	TRUE	TRUE	TRUE	TRUE	TRUE		Homo_sapiens_tRX-Ala-GGC-4-1	chr16	80445429	80445756	328	2.9863	3.82337	-0.702189	0.330881		Homo_sapiens_tRNA-Cys-GCA-25-1	chr3	17699767	17700097	331	3.22711	2.42976	0.739219	0.421591		Homo_sapiens_tRNA-Pro-TGG-3-3	chr16	3158796	3159118	323	8.19389	8.25246	-0.0541012	0.840224
Homo_sapiens_tRNA-Ala-CGC-2-1	chr6	28673835	28673907	-	TRUE	TRUE	TRUE	TRUE	TRUE		Homo_sapiens_tRNA-Gly-CCC-2-2	chr16	636610	636931	322	11.1952	10.9807	0.211347	0.344278		Homo_sapiens_tRNA-Met-CAT-7-1	chr6	57842088	57842411	324	4.16933	3.60286	0.51957	0.421591		Homo_sapiens_tRNA-Lys-CTT-8-1	chr16	3164812	3165135	324	3.73557	3.52345	0.10717	0.842765
Homo_sapiens_tRNA-Lys-TTT-13-1	chr6	28693209	28693283	-	TRUE	TRUE	FALSE	FALSE	TRUE		Homo_sapiens_tRNA-Val-AAC-7-1	chr1	180215015	180215338	324	2.80436	3.62327	-0.726196	0.368405		Homo_sapiens_tRX-Gly-CCC-1-2	chr1	148020348	148020669	322	2.994	3.72102	-0.637776	0.422445		Homo_sapiens_tRNA-Lys-TTT-5-1	chr11	59556303	59556626	324	10.257	10.2092	0.0449094	0.844768
Homo_sapiens_tRNA-Ala-CGC-5-1	chr6	28695931	28696003	-	TRUE	TRUE	FALSE	FALSE	FALSE		Homo_sapiens_tRNA-SeC-TCA-3-1	chr17	40117174	40117498	325	2.74595	3.54225	-0.699215	0.374547		Homo_sapiens_tRNA-Gly-CCC-8-1	chr1	146488740	146489061	322	2.84354	3.62741	-0.64377	0.433834		Homo_sapiens_tRNA-His-GTG-2-1	chr1	143661056	143661378	323	3.34383	3.13249	0.101452	0.847797
Homo_sapiens_tRNA-Ala-AGC-5-1	chr6	28710588	28710660	+	TRUE	TRUE	FALSE	FALSE	TRUE		Homo_sapiens_tRX-Lys-TTT-2-1	chr3	15211340	15211666	327	3.324	4.02808	-0.639055	0.379618		Homo_sapiens_tRX-Lys-CTT-6-1	chr5	168389513	168389835	323	2.42052	3.23466	-0.750381	0.445054		Homo_sapiens_tRNA-Lys-CTT-12-1	chr1	39504394	39504720	327	3.39592	3.51797	-0.0935707	0.853798
Homo_sapiens_tRNA-Ala-AGC-2-3	chr6	28719703	28719775	+	TRUE	TRUE	FALSE	FALSE	TRUE		Homo_sapiens_tRX-Arg-ACG-1-1	chr8	66112815	66113138	324	2.05271	2.97584	-0.75195	0.379893		Homo_sapiens_tRNA-Cys-ACA-1-1	chr5	152608910	152609336	427	3.21222	3.86187	-0.59297	0.450308		Homo_sapiens_tRNA-Met-CAT-3-2	chr6	28953139	28953462	324	11.7335	11.7774	-0.0408576	0.86129
Homo_sapiens_tRNA-Thr-AGT-3-1	chr6	28726017	28726091	+	TRUE	TRUE	FALSE	FALSE	TRUE		Homo_sapiens_tRNA-Pro-GGG-1-1	chr10	22563524	22563847	324	2.91669	3.69224	-0.663713	0.385702		Homo_sapiens_tRNA-Gln-CTG-8-3	chr1	120476726	120477048	323	3.75625	3.23466	0.529867	0.454562		Homo_sapiens_tRNA-Glu-TTC-7-1	chr1	143666862	143667184	323	3.01888	3.13249	-0.0794417	0.880715
Homo_sapiens_tRNA-Phe-GAA-11-1	chr6	28727077	28727150	-	TRUE	TRUE	FALSE	FALSE	FALSE		Homo_sapiens_tRX-Met-CAT-1-1	chr6	28480600	28480923	324	2.9863	3.74313	-0.634973	0.39422		Homo_sapiens_tRX-Und-NNN-8-1	chr10	62343715	62344039	325	2.994	3.60286	-0.567027	0.457855		Homo_sapiens_tRNA-Tyr-GTA-10-1	chr7	149557916	149558239	324	3.69582	3.82483	-0.0712268	0.886842
Homo_sapiens_tRNA-Ala-CGC-4-1	chr6	28729314	28729386	+	TRUE	TRUE	TRUE	FALSE	TRUE		Homo_sapiens_tRX-Leu-CAG-1-1	chr9	120354949	120355282	334	3.04334	3.71281	-0.610156	0.422172		Homo_sapiens_tRNA-Gly-TCC-5-1	chr18	57678496	57678818	323	0.482427	0	1.29486	0.506704		Homo_sapiens_tRNA-Gln-CTG-17-1	chr20	17874372	17874700	329	3.7811	3.67708	0.0643746	0.899366
Homo_sapiens_tRNA-Val-AAC-6-1	chr6	28735428	28735500	-	TRUE	TRUE	FALSE	FALSE	TRUE		Homo_sapiens_tRX-Ser-GGA-2-1	chrX	25261846	25262168	323	1.10011	2.15567	-0.804034	0.422172		Homo_sapiens_tRX-Gly-CCC-2-1	chr1	148244341	148244663	323	2.71583	3.35636	-0.56422	0.513781		Homo_sapiens_tRNA-Gly-TCC-4-1	chr1	161440045	161440367	323	7.51549	7.55264	-0.0294467	0.940974
Homo_sapiens_tRNA-Arg-CCG-1-1	chr6	28742951	28743024	-	TRUE	TRUE	FALSE	FALSE	TRUE		Homo_sapiens_tRNA-SeC-TCA-2-1	chr22	44150531	44150865	335	3.21222	3.87448	-0.605788	0.424415		Homo_sapiens_tRX-Gln-CTG-2-1	chr11	48065706	48066034	329	3.76077	3.23793	0.472232	0.514722		Homo_sapiens_tRNA-Asp-GTC-8-1	chr12	122376251	122376572	322	3.29769	3.2406	0.0380541	0.945952
Homo_sapiens_tRNA-Lys-TTT-7-1	chr6	28747743	28747816	+	TRUE	TRUE	FALSE	FALSE	TRUE		Homo_sapiens_tRX-Lys-CTT-5-1	chr7	12601838	12602172	335	3.55365	4.13676	-0.529752	0.435363		Homo_sapiens_tRNA-Ile-GAT-1-1	chrX	3838251	3838575	325	0	0	1.23037	0.51761		Homo_sapiens_tRX-Gln-CTG-3-1	chr1	145563120	145563442	323	3.9863	3.95207	0.0315316	0.951627
Homo_sapiens_tRNA-Ala-TGC-6-1	chr6	28758363	28758435	-	TRUE	TRUE	FALSE	FALSE	TRUE		Homo_sapiens_tRX-Cys-GCA-1-1	chr7	149405938	149406260	323	3.31008	3.97584	-0.60501	0.441961		Homo_sapiens_tRX-Lys-CTT-3-1	chr15	95784519	95784842	324	3.12324	3.71985	-0.49242	0.51761		Homo_sapiens_tRNA-Lys-CTT-13-1	chr1	165596787	165597110	324	3.48935	3.43325	0.0331507	0.951627
Homo_sapiens_tRNA-Phe-GAA-6-1	chr6	28763596	28763670	-	FALSE	FALSE	FALSE	FALSE	FALSE		Homo_sapiens_tRX-Cys-GCA-4-1	chr7	149628027	149628360	334	3.52452	4.04643	-0.491585	0.451586		Homo_sapiens_tRNA-Pro-AGG-4-1	chr2	87112324	87112646	323	2.9863	3.6885	-0.568094	0.518462		Homo_sapiens_tRNA-Thr-TGT-1-1	chr6	28474426	28474750	325	11.3223	11.309	0.0123984	0.958657
Homo_sapiens_tRNA-Phe-GAA-5-1	chr6	28764386	28764463	+	TRUE	TRUE	FALSE	FALSE	FALSE		Homo_sapiens_tRNA-Asn-GTT-20-1	chr1	146049072	146049398	327	4.24917	3.72299	0.477823	0.461677		Homo_sapiens_tRNA-Pro-TGG-5-1	chr1	207004683	207005010	328	2.49623	3.23466	-0.576653	0.518538		Homo_sapiens_tRX-Asp-ATC-1-1	chr6	28827287	28827609	323	3.49479	3.52162	-0.0272019	0.958657
Homo_sapiens_tRNA-Ala-AGC-23-1	chr6	28778766	28778838	-	TRUE	TRUE	FALSE	FALSE	FALSE		Homo_sapiens_tRNA-Cys-GCA-24-1	chr17	38833596	38833918	323	4.43058	3.8722	0.487541	0.48227		Homo_sapiens_tRNA-Und-GCA-5-1	chr17	68394690	68395015	326	2.74595	3.35485	-0.531734	0.526482		Homo_sapiens_tRNA-Ala-CGC-4-1	chr6	28729189	28729511	323	11.3079	11.3165	-0.00803833	0.971504
Homo_sapiens_tRNA-Ala-TGC-1-1	chr6	28789769	28789841	-	TRUE	TRUE	TRUE	FALSE	TRUE		Homo_sapiens_tRX-Leu-CAA-3-1	chr2	151831012	151831330	319	2.92477	3.5307	-0.540687	0.490746		Homo_sapiens_tRNA-Tyr-ATA-1-1	chr2	218245700	218246043	344	3.24185	2.69327	0.520162	0.542649		Homo_sapiens_tRX-Lys-CTT-5-1	chr7	12601838	12602172	335	3.55365	3.52527	0.0164161	0.973582
Homo_sapiens_tRNA-Phe-GAA-1-1	chr6	28790721	28790794	-	TRUE	TRUE	TRUE	FALSE	TRUE		Homo_sapiens_tRX-Pro-GGG-1-1	chrX	119603772	119604091	320	1.40904	2.22175	-0.677548	0.493475		Homo_sapiens_tRX-Trp-CCA-1-1	chr7	67399434	67399756	323	3.3901	2.81441	0.466864	0.545916		Homo_sapiens_tRNA-Thr-TGT-3-1	chr14	20613664	20613987	324	11.2826	11.2853	-0.00245389	0.990977
Homo_sapiens_tRNA-Ala-AGC-1-1	chr6	28795963	28796035	-	TRUE	TRUE	TRUE	TRUE	TRUE		Homo_sapiens_tRNA-Asn-GTT-16-1	chr1	148405258	148405582	325	3.11432	3.68965	-0.533929	0.49805		Homo_sapiens_tRNA-Gln-TTG-5-1	chr2	45710176	45710499	324	2.60887	3.19395	-0.530512	0.548572		Homo_sapiens_tRNA-Gln-CTG-11-1	chr1	143584575	143584897	323	3.22056	3.23838	-0.00497086	0.990977
Homo_sapiens_tRNA-Ala-TGC-7-1	chr6	28802799	28802870	-	TRUE	TRUE	FALSE	FALSE	TRUE		Homo_sapiens_tRNA-Asn-GTT-21-1	chr1	148378790	148379114	325	4.2164	3.71281	0.436564	0.505662		Homo_sapiens_tRNA-Tyr-GTA-10-1	chr7	149557916	149558239	324	3.69582	3.23956	0.424717	0.557945		Homo_sapiens_tRX-Leu-TAA-2-1	chr11	113562147	113562481	335	1.66334	3.5198	-1.21249	1
Homo_sapiens_tRNA-Phe-GAA-3-1	chr6	28807832	28807905	-	TRUE	TRUE	TRUE	FALSE	TRUE		Homo_sapiens_tRNA-His-GTG-2-1	chr1	143661056	143661378	323	3.34383	3.88132	-0.481818	0.52981		Homo_sapiens_tRX-Pro-GGG-2-1	chr3	124141746	124142069	324	3.01888	3.56492	-0.464451	0.559182		Homo_sapiens_tRX-Ser-GGA-2-1	chrX	25261846	25262168	323	1.10011	3.34324	-1.3293	1
Homo_sapiens_tRNA-Ala-AGC-6-1	chr6	28812071	28812143	-	TRUE	TRUE	FALSE	FALSE	TRUE		Homo_sapiens_tRNA-Cys-GCA-22-1	chr7	149556585	149556905	321	3.80989	3.29522	0.434333	0.531392		Homo_sapiens_tRX-Val-TAC-3-1	chr17	40082554	40082877	324	2.05271	2.69327	-0.517563	0.589996		Homo_sapiens_tRNA-Glu-TTC-13-1	chr2	74896793	74897116	324	2.47143	3.89409	-0.913	1
Homo_sapiens_tRNA-Ala-TGC-5-1	chr6	28817234	28817306	-	TRUE	TRUE	TRUE	FALSE	TRUE		Homo_sapiens_tRNA-Lys-CTT-10-1	chr19	35575722	35576045	324	3.01888	3.54511	-0.490488	0.532004		Homo_sapiens_tRNA-Arg-CCT-7-1	chr1	143848388	143848709	322	2.74595	3.35033	-0.489038	0.597513		Homo_sapiens_tRX-Pro-GGG-1-1	chrX	119603772	119604091	320	1.40904	3.23616	-1.04344	1
Homo_sapiens_tRNA-Phe-GAA-4-1	chr6	28823315	28823389	-	TRUE	TRUE	FALSE	FALSE	FALSE		Homo_sapiens_tRNA-Gly-TCC-6-1	chr18	57678819	57679141	323	1.33172	2.22175	-0.670346	0.551222		Homo_sapiens_tRNA-Glu-CTC-7-1	chr2	158881533	158881856	324	3.10723	3.59905	-0.434318	0.598717		Homo_sapiens_tRNA-Asp-GTC-4-1	chr9	74902948	74903270	323	2.5988	3.82631	-0.739843	1
Homo_sapiens_tRX-Asp-ATC-1-1	chr6	28827412	28827484	-	FALSE	FALSE	FALSE	FALSE	FALSE		Homo_sapiens_tRX-Lys-CTT-6-1	chr5	168389513	168389835	323	2.42052	3.01364	-0.554646	0.553048		Homo_sapiens_tRNA-Thr-AGT-7-1	chr17	64530674	64530998	325	2.79557	3.35335	-0.453541	0.598717		Homo_sapiens_tRNA-Asn-GTT-22-1	chr1	143717166	143717490	325	2.63143	3.75983	-0.702946	1
Homo_sapiens_tRNA-Ala-AGC-2-1	chr6	28838443	28838515	-	TRUE	TRUE	TRUE	TRUE	TRUE		Homo_sapiens_tRX-Asn-GTT-1-1	chr1	148317243	148317563	321	2.85204	3.36512	-0.473124	0.557735		Homo_sapiens_tRX-Gln-CTG-3-1	chr1	145563120	145563442	323	3.9863	3.57271	0.353256	0.598717		Homo_sapiens_tRNA-Glu-CTC-5-1	chr8	58592113	58592434	322	1.76648	3.0208	-0.698877	1
Homo_sapiens_tRNA-Ala-AGC-2-2	chr6	28863684	28863756	-	TRUE	TRUE	TRUE	TRUE	TRUE		Homo_sapiens_tRNA-Cys-GCA-20-1	chr7	149597829	149598151	323	3.93894	3.5537	0.370707	0.570905		Homo_sapiens_tRNA-Asn-GTT-16-1	chr1	148405258	148405582	325	3.11432	3.59778	-0.442728	0.59888		Homo_sapiens_tRNA-Sup-TTA-1-1	chr17	60786106	60786427	322	2.66334	3.68036	-0.638474	1
Homo_sapiens_tRNA-Arg-CCG-1-2	chr6	28881387	28881460	+	TRUE	TRUE	TRUE	TRUE	TRUE		Homo_sapiens_tRX-Und-NNN-8-1	chr10	62343715	62344039	325	2.994	3.4806	-0.432348	0.576418		Homo_sapiens_tRNA-Phe-GAA-6-1	chr6	28763471	28763795	325	4.12324	3.72452	0.357809	0.600083		Homo_sapiens_tRNA-Leu-TAA-5-1	chr6	69204360	69204693	334	2.79557	3.75051	-0.586214	1
Homo_sapiens_tRNA-Leu-CAA-1-1	chr6	28896222	28896328	-	TRUE	TRUE	TRUE	TRUE	TRUE		Homo_sapiens_tRNA-Leu-AAG-5-1	chr2	30054576	30054899	324	3.13025	3.56788	-0.420036	0.592839		Homo_sapiens_tRNA-Asn-GTT-18-1	chr1	16532272	16532596	325	3.07661	3.53662	-0.395232	0.602954		Homo_sapiens_tRNA-Cys-GCA-25-1	chr3	17699767	17700097	331	3.22711	2.01821	0.625528	1
Homo_sapiens_tRNA-Leu-CAA-1-2	chr6	28941052	28941157	+	TRUE	TRUE	TRUE	TRUE	TRUE		Homo_sapiens_tRX-Trp-CCA-1-1	chr7	67399434	67399756	323	3.3901	2.91943	0.414382	0.593434		Homo_sapiens_tRNA-Lys-CTT-9-1	chr5	26198304	26198627	324	3.13908	3.6885	-0.420328	0.603869		Homo_sapiens_tRX-Val-TAC-3-1	chr17	40082554	40082877	324	2.05271	3.13488	-0.580462	1
Homo_sapiens_tRNA-Gln-CTG-1-3	chr6	28941600	28941672	-	TRUE	TRUE	TRUE	TRUE	TRUE		Homo_sapiens_tRNA-Gly-CCC-8-1	chr1	146488740	146489061	322	2.84354	3.35206	-0.437954	0.594001		Homo_sapiens_tRNA-Asp-GTC-4-1	chr9	74902948	74903270	323	2.5988	3.19058	-0.455058	0.605423		Homo_sapiens_tRNA-Gln-CTG-10-1	chr1	147005075	147005397	323	2.63143	3.52345	-0.54163	1
Homo_sapiens_tRNA-Leu-AAG-2-2	chr6	28943621	28943703	-	TRUE	TRUE	TRUE	TRUE	TRUE		Homo_sapiens_tRNA-Gln-CTG-7-1	chr1	148328686	148329008	323	3.40904	3.83515	-0.386896	0.594001		Homo_sapiens_tRNA-SeC-TCA-2-1	chr22	44150531	44150865	335	3.21222	3.69089	-0.4219	0.605423		Homo_sapiens_tRX-Asn-GTT-2-1	chr1	144539524	144539848	325	3.60887	2.60145	0.555647	1
Homo_sapiens_tRNA-Met-CAT-3-1	chr6	28944574	28944647	+	TRUE	TRUE	TRUE	TRUE	TRUE		Homo_sapiens_tRX-Glu-CTC-1-1	chr8	11913165	11913487	323	2.8982	3.39088	-0.432458	0.594001		Homo_sapiens_tRNA-Gln-CTG-8-1	chr1	149044811	149045133	323	3.36497	2.96522	0.414754	0.605423		Homo_sapiens_tRX-Leu-CAA-3-1	chr2	151831012	151831330	319	2.92477	3.68689	-0.458708	1
Homo_sapiens_tRNA-Lys-TTT-3-3	chr6	28951028	28951101	+	TRUE	TRUE	TRUE	TRUE	TRUE		Homo_sapiens_tRX-Ser-GCT-1-1	chr13	114241213	114241539	327	3.28978	3.72299	-0.407476	0.599182		Homo_sapiens_tRNA-Gln-CTG-11-1	chr1	143584575	143584897	323	3.22056	3.66376	-0.373153	0.628997		Homo_sapiens_tRNA-Ile-AAT-10-1	chr6	27283959	27284283	325	3.39747	2.6049	0.465315	1
Homo_sapiens_tRNA-Met-CAT-3-2	chr6	28953264	28953337	-	TRUE	TRUE	TRUE	TRUE	TRUE		Homo_sapiens_tRX-Ile-AAT-4-1	chr17	8205947	8206284	338	2.95086	3.41619	-0.41836	0.606659		Homo_sapiens_tRNA-Gln-TTG-10-1	chr6	37320093	37320416	324	2.77545	3.2363	-0.405019	0.630454		Homo_sapiens_tRX-Ala-GGC-3-1	chr19	12188435	12188759	325	2.56542	3.34117	-0.446096	1
Homo_sapiens_tRNA-Phe-GAA-1-2	chr6	28981671	28981744	-	TRUE	TRUE	TRUE	TRUE	TRUE		Homo_sapiens_tRNA-Cys-GCA-25-1	chr3	17699767	17700097	331	3.22711	2.67923	0.448081	0.61453		Homo_sapiens_tRNA-Gln-CTG-16-1	chr2	218626291	218626609	319	3.88472	3.50368	0.326608	0.640506		Homo_sapiens_tRNA-Ala-TGC-8-1	chr11	50274582	50274904	323	2.69456	3.43906	-0.435692	1
Homo_sapiens_tRNA-Glu-CTC-1-6	chr6	28982198	28982270	+	TRUE	TRUE	TRUE	TRUE	TRUE		Homo_sapiens_tRX-Ala-AGC-2-1	chr6	57830046	57830369	324	3.06007	3.51615	-0.389658	0.614957		Homo_sapiens_tRNA-Asp-GTC-10-1	chr1	161523019	161523341	323	3.19048	3.56882	-0.353382	0.642187		Homo_sapiens_tRNA-Val-CAC-10-1	chr1	16679880	16680203	324	1.72512	2.60145	-0.463351	1
Homo_sapiens_tRNA-Leu-AAG-3-1	chr6	28989001	28989083	+	TRUE	TRUE	TRUE	FALSE	TRUE		Homo_sapiens_tRNA-Lys-TTT-10-1	chr19	41242111	41242434	324	3.0359	3.5044	-0.394139	0.617129		Homo_sapiens_tRNA-Gln-TTG-4-1	chr6	145182597	145182919	323	3.63768	3.28061	0.332811	0.644912		Homo_sapiens_tRNA-Lys-CTT-6-1	chr18	46089179	46089502	324	3.42774	2.59452	0.435958	1
Homo_sapiens_tRNA-Gln-TTG-10-1	chr6	37320218	37320291	+	FALSE	FALSE	FALSE	FALSE	FALSE		Homo_sapiens_tRNA-Gly-TCC-5-1	chr18	57678496	57678818	323	0.482427	0	0.779658	0.622773		Homo_sapiens_tRNA-Cys-GCA-20-1	chr7	149597829	149598151	323	3.93894	3.66376	0.277295	0.660366		Homo_sapiens_tRNA-Asn-GTT-28-1	chr1	149639327	149639651	325	2.74595	3.43713	-0.413062	1
Homo_sapiens_tRX-Ala-AGC-6-1	chr6	57792832	57792905	-	TRUE	TRUE	FALSE	FALSE	FALSE		Homo_sapiens_tRNA-Asp-GTC-6-1	chr3	184648181	184648502	322	3.40172	3.81863	-0.40054	0.634266		Homo_sapiens_tRX-Leu-CAG-1-1	chr9	120354949	120355282	334	3.04334	3.46301	-0.35544	0.670826		Homo_sapiens_tRX-Arg-ACG-1-1	chr8	66112815	66113138	324	2.05271	2.88844	-0.424199	1
Homo_sapiens_tRNA-Ala-AGC-19-1	chr6	57793544	57793617	-	TRUE	TRUE	FALSE	FALSE	TRUE		Homo_sapiens_tRNA-Asn-GTT-28-1	chr1	149639327	149639651	325	2.74595	3.17433	-0.382887	0.639483		Homo_sapiens_tRNA-Tyr-GTA-11-1	chr7	149356527	149356854	328	3.08385	3.4996	-0.356942	0.672088		Homo_sapiens_tRNA-Gln-TTG-10-1	chr6	37320093	37320416	324	2.77545	3.42741	-0.397896	1
Homo_sapiens_tRNA-Ile-AAT-12-1	chr6	57800210	57800284	+	TRUE	TRUE	TRUE	FALSE	TRUE		Homo_sapiens_tRNA-Asp-GTC-4-1	chr9	74902948	74903270	323	2.5988	3.06256	-0.398536	0.639483		Homo_sapiens_tRNA-Ile-AAT-10-1	chr6	27283959	27284283	325	3.39747	3.06258	0.345665	0.677069		Homo_sapiens_tRNA-Pro-TGG-5-1	chr1	207004683	207005010	328	2.49623	3.23838	-0.382239	1
Homo_sapiens_tRX-Met-CAT-2-1	chr6	57808644	57808718	+	TRUE	TRUE	FALSE	FALSE	TRUE		Homo_sapiens_tRNA-Ile-GAT-1-1	chrX	3838251	3838575	325	0	0	0.698309	0.651429		Homo_sapiens_tRX-Ser-GCT-1-1	chr13	114241213	114241539	327	3.28978	3.66132	-0.331399	0.682039		Homo_sapiens_tRX-Lys-CTT-6-1	chr5	168389513	168389835	323	2.42052	3.13488	-0.393042	1
Homo_sapiens_tRX-Ala-AGC-5-1	chr6	57813489	57813562	-	TRUE	TRUE	FALSE	FALSE	TRUE		Homo_sapiens_tRNA-Asp-GTC-8-1	chr12	122376251	122376572	322	3.29769	3.66874	-0.321397	0.655851		Homo_sapiens_tRX-Glu-CTC-1-1	chr8	11913165	11913487	323	2.8982	3.35184	-0.348272	0.683698		Homo_sapiens_tRX-Ala-GGC-4-1	chr16	80445429	80445756	328	2.9863	3.59972	-0.352994	1
Homo_sapiens_tRNA-Ala-AGC-24-1	chr6	57815973	57816046	-	TRUE	TRUE	FALSE	FALSE	TRUE		Homo_sapiens_tRNA-Asp-GTC-9-1	chr1	161604672	161604994	323	1.82408	2.36512	-0.453544	0.655851		Homo_sapiens_tRNA-His-GTG-2-1	chr1	143661056	143661378	323	3.34383	3.0109	0.34012	0.68545		Homo_sapiens_tRNA-Phe-GAA-7-1	chr6	27664640	27664966	327	3.86582	3.24504	0.34673	1
Homo_sapiens_tRNA-Ile-AAT-1-1	chr6	57822972	57823046	+	TRUE	TRUE	FALSE	FALSE	FALSE		Homo_sapiens_tRNA-Cys-GCA-19-1	chr7	149612939	149613261	323	3.40904	3.75558	-0.323883	0.659242		Homo_sapiens_tRNA-Gly-TCC-6-1	chr18	57678819	57679141	323	1.33172	2.01281	-0.528715	0.685891		Homo_sapiens_tRX-Asn-GTT-3-1	chr1	146394069	146394393	325	3.12324	3.68526	-0.336464	1
Homo_sapiens_tRX-Ala-AGC-2-1	chr6	57830171	57830244	-	FALSE	FALSE	FALSE	FALSE	FALSE		Homo_sapiens_tRNA-Und-NNN-2-1	chr8	98141108	98141427	320	3.36339	2.91943	0.357017	0.664628		Homo_sapiens_tRNA-Leu-AAG-5-1	chr2	30054576	30054899	324	3.13025	3.46719	-0.321465	0.690091		Homo_sapiens_tRNA-Glu-CTC-16-1	chr12	113948614	113948935	322	3.49479	2.89691	0.336734	1
Homo_sapiens_tRNA-Met-CAT-7-1	chr6	57842213	57842286	-	FALSE	FALSE	FALSE	FALSE	FALSE		Homo_sapiens_tRNA-Lys-CTT-11-1	chr19	51922014	51922338	325	3.67425	4.03831	-0.332167	0.664628		Homo_sapiens_tRNA-Asp-GTC-5-1	chr5	142394297	142394619	323	3.10723	3.39864	-0.308891	0.691785		Homo_sapiens_tRNA-Pro-GGG-1-1	chr10	22563524	22563847	324	2.91669	3.51613	-0.334689	1
Homo_sapiens_tRNA-Ala-AGC-17-1	chr6	57861165	57861238	-	TRUE	TRUE	TRUE	FALSE	FALSE		Homo_sapiens_tRNA-Gln-TTG-6-1	chr4	40906600	40906923	324	3.7811	4.10403	-0.292089	0.670055		Homo_sapiens_tRNA-Asp-GTC-9-1	chr1	161604672	161604994	323	1.82408	2.28219	-0.433141	0.701068		Homo_sapiens_tRNA-Cys-ACA-1-1	chr5	152608910	152609336	427	3.21222	2.59798	0.316352	1
Homo_sapiens_tRNA-Ala-AGC-16-1	chr6	57870344	57870417	-	TRUE	TRUE	FALSE	FALSE	FALSE		Homo_sapiens_tRX-Gln-CTG-2-1	chr11	48065706	48066034	329	3.76077	4.05452	-0.287003	0.683963		Homo_sapiens_tRNA-Gln-CTG-13-1	chr5	151868387	151868709	323	3.5988	3.28061	0.278333	0.703143		Homo_sapiens_tRX-Lys-TTT-2-1	chr3	15211340	15211666	327	3.324	2.74895	0.306444	1
Homo_sapiens_tRNA-Leu-TAA-5-1	chr6	69204485	69204568	+	FALSE	FALSE	FALSE	FALSE	FALSE		Homo_sapiens_tRNA-Arg-CCT-6-1	chr1	148010933	148011254	322	3.36339	3.68965	-0.311039	0.684546		Homo_sapiens_tRX-Gly-CCC-3-1	chr1	145437472	145437793	322	2.8327	3.19395	-0.328629	0.707066		Homo_sapiens_tRX-Ile-AAT-4-1	chr17	8205947	8206284	338	2.95086	3.43325	-0.290305	1
Homo_sapiens_tRNA-Phe-GAA-8-1	chr6	78958292	78958365	-	FALSE	FALSE	FALSE	FALSE	FALSE		Homo_sapiens_tRX-Cys-GCA-3-1	chr1	161605370	161605691	322	2.994	3.37806	-0.341106	0.68704		Homo_sapiens_tRNA-Sup-TTA-1-1	chr17	60786106	60786427	322	2.66334	3.01281	-0.282506	0.746915		Homo_sapiens_tRNA-Pro-AGG-4-1	chr2	87112324	87112646	323	2.9863	3.52891	-0.286308	1
Homo_sapiens_tRNA-Glu-CTC-1-7	chr6	125780246	125780318	-	TRUE	TRUE	TRUE	TRUE	TRUE		Homo_sapiens_tRX-Arg-CCT-2-1	chr11	118241246	118241575	330	3.39592	3.72299	-0.307566	0.69032		Homo_sapiens_tRNA-Asp-GTC-6-1	chr3	184648181	184648502	322	3.40172	3.06073	0.301039	0.749999		Homo_sapiens_tRX-Arg-CCT-2-1	chr11	118241246	118241575	330	3.39592	2.89691	0.268475	1
Homo_sapiens_tRNA-Gly-GCC-6-1	chr6	142257638	142257709	+	FALSE	FALSE	FALSE	FALSE	FALSE		Homo_sapiens_tRNA-Cys-ACA-1-1	chr5	152608910	152609336	427	3.21222	3.5307	-0.306643	0.700955		Homo_sapiens_tRX-Und-NNN-9-1	chr22	30308043	30308372	330	3.13025	3.42833	-0.255106	0.756523		Homo_sapiens_tRNA-Asp-GTC-9-1	chr1	161604672	161604994	323	1.82408	2.43713	-0.287982	1
Homo_sapiens_tRNA-Leu-TAA-1-1	chr6	144216546	144216629	+	TRUE	TRUE	TRUE	TRUE	TRUE		Homo_sapiens_tRNA-Tyr-GTA-10-1	chr7	149557916	149558239	324	3.69582	4.01779	-0.263049	0.71034		Homo_sapiens_tRNA-Glu-TTC-11-1	chr14	31767483	31767808	326	3.13908	2.86504	0.259939	0.761857		Homo_sapiens_tRX-Val-AAC-1-1	chr6	158403490	158403813	324	2.57572	3.01821	-0.259797	1
Homo_sapiens_tRNA-Gln-TTG-4-1	chr6	145182722	145182794	+	FALSE	FALSE	FALSE	FALSE	FALSE		Homo_sapiens_tRNA-Gln-CTG-17-1	chr20	17874372	17874700	329	3.7811	3.46855	0.273149	0.711206		Homo_sapiens_tRNA-Lys-CTT-11-1	chr19	51922014	51922338	325	3.67425	4.00899	-0.246676	0.761857		Homo_sapiens_tRNA-Val-AAC-7-1	chr1	180215015	180215338	324	2.80436	2.24282	0.263857	1
Homo_sapiens_tRX-Val-AAC-1-1	chr6	158403615	158403688	-	FALSE	FALSE	FALSE	FALSE	FALSE		Homo_sapiens_tRNA-Leu-CAA-5-1	chr11	9275117	9275441	325	3.81425	3.4806	0.274742	0.713114		Homo_sapiens_tRX-Asn-GTT-3-1	chr1	146394069	146394393	325	3.12324	3.42976	-0.249585	0.761857		Homo_sapiens_tRNA-Gln-TTG-5-1	chr2	45710176	45710499	324	2.60887	3.02596	-0.250099	1
Homo_sapiens_tRX-Lys-CTT-5-1	chr7	12601963	12602047	+	FALSE	FALSE	FALSE	FALSE	FALSE		Homo_sapiens_tRNA-Asn-GTT-16-3	chr1	120945163	120945487	325	2.72512	3.0785	-0.329654	0.713259		Homo_sapiens_tRNA-Lys-TTT-14-1	chr14	73588699	73589028	330	3.12324	3.46161	-0.232971	0.762615		Homo_sapiens_tRX-Gly-CCC-2-1	chr1	148244341	148244663	323	2.71583	2.23838	0.240194	1
Homo_sapiens_tRX-Trp-CCA-1-1	chr7	67399559	67399631	-	FALSE	FALSE	FALSE	FALSE	FALSE		Homo_sapiens_tRNA-Met-CAT-7-1	chr6	57842088	57842411	324	4.16933	3.91943	0.244745	0.713259		Homo_sapiens_tRNA-Lys-CTT-12-1	chr1	39504394	39504720	327	3.39592	3.66132	-0.225563	0.764748		Homo_sapiens_tRNA-Leu-AAG-8-1	chr3	148503315	148503647	333	2.19048	2.6049	-0.232862	1
Homo_sapiens_tRX-Lys-CTT-4-1	chr7	97141572	97141645	-	FALSE	FALSE	FALSE	FALSE	FALSE		Homo_sapiens_tRX-Asn-GTT-3-1	chr1	146394069	146394393	325	3.12324	2.76546	0.292818	0.716383		Homo_sapiens_tRNA-Ala-TGC-8-1	chr11	50274582	50274904	323	2.69456	2.92211	-0.274992	0.767157		Homo_sapiens_tRNA-Glu-TTC-11-1	chr14	31767483	31767808	326	3.13908	2.75518	0.222546	1
Homo_sapiens_tRNA-Trp-CCA-5-1	chr7	99469683	99469755	+	TRUE	TRUE	FALSE	FALSE	FALSE		Homo_sapiens_tRNA-Asp-GTC-10-1	chr1	161523019	161523341	323	3.19048	3.46855	-0.271816	0.716383		Homo_sapiens_tRNA-Arg-CCT-6-1	chr1	148010933	148011254	322	3.36339	3.06442	0.232024	0.77832		Homo_sapiens_tRNA-SeC-TCA-3-1	chr17	40117174	40117498	325	2.74595	3.13488	-0.2233	1
Homo_sapiens_tRNA-Pro-AGG-2-3	chr7	128783449	128783521	+	TRUE	TRUE	TRUE	TRUE	TRUE		Homo_sapiens_tRNA-Gln-CTG-16-1	chr2	218626291	218626609	319	3.88472	4.14435	-0.241138	0.721228		Homo_sapiens_tRX-Cys-GCA-4-1	chr7	149628027	149628360	334	3.52452	3.28061	0.19976	0.779823		Homo_sapiens_tRX-Met-CAT-1-1	chr6	28480600	28480923	324	2.9863	2.60834	0.218892	1
Homo_sapiens_tRNA-Arg-CCT-4-1	chr7	139340699	139340772	+	TRUE	TRUE	TRUE	TRUE	TRUE		Homo_sapiens_tRNA-Gly-GCC-5-1	chr16	70788568	70788889	322	3.58731	3.83515	-0.235866	0.731233		Homo_sapiens_tRNA-Lys-CTT-16-1	chr15	76382298	76382622	325	2.81541	3.22975	-0.280348	0.790294		Homo_sapiens_tRX-Und-NNN-6-1	chr9	2959214	2959543	330	2.66334	3.01821	-0.204553	1
Homo_sapiens_tRNA-Cys-GCA-1-1	chr7	149310189	149310261	+	TRUE	TRUE	FALSE	FALSE	TRUE		Homo_sapiens_tRNA-Leu-AAG-6-1	chr20	50335679	50336011	333	3.41479	3.66874	-0.249802	0.742559		Homo_sapiens_tRNA-Val-AAC-7-1	chr1	180215015	180215338	324	2.80436	3.10354	-0.233687	0.808353		Homo_sapiens_tRX-Glu-CTC-1-1	chr8	11913165	11913487	323	2.8982	3.23838	-0.195395	1
Homo_sapiens_tRNA-Cys-GCA-9-2	chr7	149331128	149331200	+	TRUE	TRUE	FALSE	FALSE	TRUE		Homo_sapiens_tRNA-Gln-CTG-10-1	chr1	147005075	147005397	323	2.63143	2.90162	-0.239199	0.777101		Homo_sapiens_tRNA-Gln-CTG-4-2	chr1	143691348	143691670	323	3.74595	3.62866	0.15271	0.817299		Homo_sapiens_tRX-Gly-CCC-3-1	chr1	145437472	145437793	322	2.8327	3.1277	-0.192134	1
Homo_sapiens_tRNA-Cys-GCA-13-1	chr7	149355674	149355746	-	TRUE	TRUE	FALSE	FALSE	FALSE		Homo_sapiens_tRNA-Asp-GTC-5-1	chr5	142394297	142394619	323	3.10723	3.33558	-0.220397	0.780776		Homo_sapiens_tRX-Arg-CCT-2-1	chr11	118241246	118241575	330	3.39592	3.19395	0.194824	0.82014		Homo_sapiens_tRNA-Ala-AGC-20-1	chr1	150045280	150045601	322	2.994	2.6049	0.194462	1
Homo_sapiens_tRNA-Tyr-GTA-11-1	chr7	149356652	149356729	-	FALSE	FALSE	FALSE	FALSE	FALSE		Homo_sapiens_tRX-Asp-ATC-1-1	chr6	28827287	28827609	323	3.49479	3.72299	-0.216253	0.780776		Homo_sapiens_tRX-Val-TAC-2-1	chr2	84858626	84858949	324	3.47143	3.72102	-0.177626	0.821599		Homo_sapiens_tRNA-Und-NNN-4-1	chr1	7930153	7930473	321	2.79557	2.43325	0.190875	1
Homo_sapiens_tRNA-Cys-GCA-18-1	chr7	149375758	149375830	-	TRUE	TRUE	FALSE	FALSE	FALSE		Homo_sapiens_tRX-Gln-CTG-3-1	chr1	145563120	145563442	323	3.9863	4.20551	-0.184101	0.78507		Homo_sapiens_tRNA-Gly-GCC-5-1	chr16	70788568	70788889	322	3.58731	3.75397	-0.15624	0.828804		Homo_sapiens_tRNA-Lys-TTT-15-1	chr2	223321471	223321794	324	3.22711	2.89409	0.177489	1
Homo_sapiens_tRNA-Cys-GCA-10-1	chr7	149377509	149377581	-	TRUE	TRUE	FALSE	FALSE	FALSE		Homo_sapiens_tRNA-Gln-CTG-8-1	chr1	149044811	149045133	323	3.36497	3.64485	-0.211202	0.785492		Homo_sapiens_tRNA-Leu-CAA-5-1	chr11	9275117	9275441	325	3.81425	4.01281	-0.15848	0.838845		Homo_sapiens_tRNA-Glu-CTC-7-1	chr2	158881533	158881856	324	3.10723	2.76138	0.177076	1
Homo_sapiens_tRX-Cys-GCA-1-1	chr7	149406063	149406135	-	FALSE	FALSE	FALSE	FALSE	FALSE		Homo_sapiens_tRNA-Lys-CTT-6-1	chr18	46089179	46089502	324	3.42774	3.11373	0.234568	0.785492		Homo_sapiens_tRX-Cys-GCA-3-1	chr1	161605370	161605691	322	2.994	2.75511	0.192226	0.844434		Homo_sapiens_tRX-Asn-GTT-1-1	chr1	148317243	148317563	321	2.85204	3.13488	-0.171009	1
Homo_sapiens_tRNA-Cys-GCA-11-1	chr7	149415137	149415209	-	TRUE	TRUE	FALSE	FALSE	TRUE		Homo_sapiens_tRNA-Gly-GCC-6-1	chr6	142257513	142257834	322	3.23363	3.44107	-0.204037	0.799456		Homo_sapiens_tRNA-Lys-TTT-10-1	chr19	41242111	41242434	324	3.0359	3.20066	-0.170069	0.846077		Homo_sapiens_tRNA-Lys-TTT-10-1	chr19	41242111	41242434	324	3.0359	2.75518	0.154768	1
Homo_sapiens_tRNA-Cys-GCA-16-1	chr7	149546539	149546611	+	TRUE	FALSE	FALSE	FALSE	FALSE		Homo_sapiens_tRX-Val-TAC-2-1	chr2	84858626	84858949	324	3.47143	3.25018	0.195767	0.799695		Homo_sapiens_tRNA-Pro-GGG-1-1	chr10	22563524	22563847	324	2.91669	2.80563	0.174263	0.852591		Homo_sapiens_tRX-Und-NNN-8-1	chr10	62343715	62344039	325	2.994	3.23838	-0.150255	1
Homo_sapiens_tRNA-Cys-GCA-22-1	chr7	149556710	149556780	+	FALSE	FALSE	FALSE	FALSE	FALSE		Homo_sapiens_tRNA-Lys-CTT-13-1	chr1	165596787	165597110	324	3.48935	3.68184	-0.181333	0.813111		Homo_sapiens_tRNA-Leu-TAA-5-1	chr6	69204360	69204693	334	2.79557	2.92211	-0.160609	0.856793		Homo_sapiens_tRX-Cys-GCA-2-1	chr8	10081687	10082008	322	3.00167	3.23393	-0.151726	1
Homo_sapiens_tRNA-Tyr-GTA-10-1	chr7	149558041	149558114	+	FALSE	FALSE	FALSE	FALSE	FALSE		Homo_sapiens_tRNA-Ala-AGC-20-1	chr1	150045280	150045601	322	2.994	3.20733	-0.200434	0.821648		Homo_sapiens_tRNA-Leu-AAG-6-1	chr20	50335679	50336011	333	3.41479	3.19899	0.149553	0.858721		Homo_sapiens_tRNA-Gly-CCC-8-1	chr1	146488740	146489061	322	2.84354	3.1301	-0.151194	1
Homo_sapiens_tRNA-Cys-GCA-15-1	chr7	149584724	149584796	+	TRUE	FALSE	FALSE	FALSE	FALSE		Homo_sapiens_tRX-Phe-GAA-1-1	chr1	145168278	145168608	331	3.47143	3.2918	0.173158	0.826971		Homo_sapiens_tRNA-Lys-CTT-6-1	chr18	46089179	46089502	324	3.42774	3.65767	-0.165399	0.858721		Homo_sapiens_tRNA-Und-GCA-5-1	chr17	68394690	68395015	326	2.74595	2.43325	0.153121	1
Homo_sapiens_tRNA-Cys-GCA-3-1	chr7	149589072	149589144	-	FALSE	FALSE	FALSE	FALSE	FALSE		Homo_sapiens_tRNA-Pro-AGG-4-1	chr2	87112324	87112646	323	2.9863	3.22175	-0.191855	0.826971		Homo_sapiens_tRNA-Glu-TTC-10-1	chr1	143784019	143784342	324	0.331723	0	0.336771	0.861707		Homo_sapiens_tRX-Val-TAC-2-1	chr2	84858626	84858949	324	3.47143	3.23838	0.140693	1
Homo_sapiens_tRNA-Cys-GCA-23-1	chr7	149595213	149595285	-	TRUE	FALSE	FALSE	FALSE	FALSE		Homo_sapiens_tRNA-Tyr-GTA-11-1	chr7	149356527	149356854	328	3.08385	3.25018	-0.156719	0.856247		Homo_sapiens_tRNA-Lys-TTT-12-1	chr19	49534550	49534873	324	3.55885	3.42833	0.133192	0.877423		Homo_sapiens_tRX-Phe-GAA-1-1	chr1	145168278	145168608	331	3.47143	3.2406	0.137952	1
Homo_sapiens_tRNA-Cys-GCA-20-1	chr7	149597954	149598026	+	FALSE	FALSE	FALSE	FALSE	FALSE		Homo_sapiens_tRNA-Ile-AAT-11-1	chr12	129231527	129231852	326	3.58731	3.41619	0.140023	0.86075		Homo_sapiens_tRNA-Asp-GTC-8-1	chr12	122376251	122376572	322	3.29769	3.4658	-0.11752	0.880311		Homo_sapiens_tRNA-Gln-CTG-8-1	chr1	149044811	149045133	323	3.36497	3.59798	-0.125048	1
Homo_sapiens_tRNA-Ser-AGA-5-1	chr7	149608375	149608447	+	TRUE	TRUE	FALSE	FALSE	TRUE		Homo_sapiens_tRNA-Lys-TTT-12-1	chr19	49534550	49534873	324	3.55885	3.35206	0.142863	0.86273		Homo_sapiens_tRX-Asn-GTT-2-1	chr1	144539524	144539848	325	3.60887	3.46441	0.128565	0.88226		Homo_sapiens_tRNA-Asp-GTC-6-1	chr3	184648181	184648502	322	3.40172	3.13249	0.122071	1
Homo_sapiens_tRNA-Cys-GCA-19-1	chr7	149613064	149613136	-	FALSE	FALSE	FALSE	FALSE	FALSE		Homo_sapiens_tRNA-Leu-CAA-6-1	chr1	161611820	161612154	335	3.66463	3.5307	0.132093	0.868817		Homo_sapiens_tRNA-Gln-CTG-7-1	chr1	148328686	148329008	323	3.40904	3.50504	-0.11601	0.882816		Homo_sapiens_tRNA-Und-NNN-2-1	chr8	98141108	98141427	320	3.36339	3.13249	0.108845	1
Homo_sapiens_tRX-Cys-GCA-4-1	chr7	149628152	149628235	+	FALSE	FALSE	FALSE	FALSE	FALSE		Homo_sapiens_tRNA-Asn-GTT-22-1	chr1	143717166	143717490	325	2.63143	2.78502	-0.143156	0.868817		Homo_sapiens_tRNA-Glu-CTC-16-1	chr12	113948614	113948935	322	3.49479	3.60159	-0.104712	0.900995		Homo_sapiens_tRNA-Lys-CTT-16-1	chr15	76382298	76382622	325	2.81541	2.59798	0.111029	1
Homo_sapiens_tRNA-Cys-GCA-9-3	chr7	149635686	149635758	+	TRUE	TRUE	FALSE	FALSE	TRUE		Homo_sapiens_tRNA-Ile-AAT-10-1	chr6	27283959	27284283	325	3.39747	3.27806	0.135669	0.868817		Homo_sapiens_tRX-Ile-AAT-4-1	chr17	8205947	8206284	338	2.95086	3.14684	-0.113866	0.903714		Homo_sapiens_tRX-Ser-GCT-1-1	chr13	114241213	114241539	327	3.28978	3.42936	-0.102555	1
Homo_sapiens_tRNA-Cys-GCA-12-1	chr7	149646954	149647026	-	TRUE	TRUE	FALSE	FALSE	TRUE		Homo_sapiens_tRX-Und-NNN-7-1	chr3	111349530	111349855	326	3.79997	3.62598	0.123619	0.869067		Homo_sapiens_tRNA-Lys-CTT-13-1	chr1	165596787	165597110	324	3.48935	3.63114	-0.0988291	0.904893		Homo_sapiens_tRNA-Thr-AGT-7-1	chr17	64530674	64530998	325	2.79557	2.6049	0.0998468	1
Homo_sapiens_tRNA-Cys-GCA-21-1	chr7	149664823	149664895	+	TRUE	TRUE	FALSE	FALSE	TRUE		Homo_sapiens_tRNA-Gln-CTG-8-3	chr1	120476726	120477048	323	3.75625	3.62327	0.118801	0.870042		Homo_sapiens_tRX-Met-CAT-1-1	chr6	28480600	28480923	324	2.9863	3.19226	-0.103899	0.907813		Homo_sapiens_tRNA-Tyr-GTA-11-1	chr7	149356527	149356854	328	3.08385	3.23838	-0.0962133	1
Homo_sapiens_tRNA-Cys-GCA-17-1	chr7	149691180	149691252	-	TRUE	TRUE	TRUE	FALSE	TRUE		Homo_sapiens_tRNA-Glu-CTC-16-1	chr12	113948614	113948935	322	3.49479	3.62327	-0.124429	0.870135		Homo_sapiens_tRNA-Cys-GCA-22-1	chr7	149556585	149556905	321	3.80989	3.72452	0.0749808	0.917404		Homo_sapiens_tRNA-Asp-GTC-5-1	chr5	142394297	142394619	323	3.10723	3.23838	-0.0935402	1
Homo_sapiens_tRNA-Cys-GCA-9-4	chr7	149707668	149707740	+	TRUE	TRUE	FALSE	FALSE	TRUE		Homo_sapiens_tRNA-Lys-CTT-8-1	chr16	3164812	3165135	324	3.73557	3.56506	0.132746	0.871921		Homo_sapiens_tRX-Lys-CTT-5-1	chr7	12601838	12602172	335	3.55365	3.46719	0.0813756	0.917404		Homo_sapiens_tRNA-Asn-GTT-16-1	chr1	148405258	148405582	325	3.11432	2.89127	0.0917256	1
Homo_sapiens_tRX-Cys-GCA-2-1	chr8	10081812	10081883	-	FALSE	FALSE	FALSE	FALSE	FALSE		Homo_sapiens_tRNA-Gln-TTG-4-1	chr6	145182597	145182919	323	3.63768	3.51907	0.113434	0.873554		Homo_sapiens_tRNA-Asn-GTT-16-3	chr1	120945163	120945487	325	2.72512	2.56882	0.109717	0.917404		Homo_sapiens_tRX-Gly-CCC-1-2	chr1	148020348	148020669	322	2.994	3.13249	-0.0849104	1
Homo_sapiens_tRX-Glu-CTC-1-1	chr8	11913290	11913362	+	FALSE	FALSE	FALSE	FALSE	FALSE		Homo_sapiens_tRX-Gly-CCC-2-1	chr1	148244341	148244663	323	2.71583	2.84683	-0.132749	0.874563		Homo_sapiens_tRNA-Leu-CAA-6-1	chr1	161611820	161612154	335	3.66463	3.65889	0.0770504	0.927087		Homo_sapiens_tRNA-Arg-CCT-7-1	chr1	143848388	143848709	322	2.74595	2.89127	-0.0853355	1
Homo_sapiens_tRNA-Glu-CTC-5-1	chr8	58592238	58592309	+	FALSE	FALSE	FALSE	FALSE	FALSE		Homo_sapiens_tRNA-Arg-CCT-7-1	chr1	143848388	143848709	322	2.74595	2.86532	-0.122606	0.889291		Homo_sapiens_tRNA-Und-NNN-2-1	chr8	98141108	98141427	320	3.36339	3.43119	-0.0803389	0.927899		Homo_sapiens_tRNA-Leu-AAG-6-1	chr20	50335679	50336011	333	3.41479	3.2406	0.0811156	1
Homo_sapiens_tRNA-Tyr-GTA-9-1	chr8	65697296	65697384	-	FALSE	FALSE	FALSE	FALSE	FALSE		Homo_sapiens_tRNA-Glu-TTC-10-1	chr1	143784019	143784342	324	0.331723	0	0.200258	0.89081		Homo_sapiens_tRNA-Lys-TTT-15-1	chr2	223321471	223321794	324	3.22711	3.35335	-0.0768168	0.929245		Homo_sapiens_tRX-Leu-CAG-1-1	chr9	120354949	120355282	334	3.04334	3.13965	-0.0700466	1
Homo_sapiens_tRX-Arg-ACG-1-1	chr8	66112940	66113013	-	FALSE	FALSE	FALSE	FALSE	FALSE		Homo_sapiens_tRNA-iMet-CAT-3-1	chr9	19403872	19404197	326	3.6202	3.49255	0.0953433	0.897063		Homo_sapiens_tRX-Ala-GGC-4-1	chr16	80445429	80445756	328	2.9863	3.06626	-0.0682956	0.938217		Homo_sapiens_tRX-Pro-GGG-2-1	chr3	124141746	124142069	324	3.01888	2.89127	0.0573542	1
Homo_sapiens_tRNA-Tyr-GTA-5-1	chr8	66113366	66113459	+	TRUE	TRUE	TRUE	TRUE	TRUE		Homo_sapiens_tRX-Asn-GTT-2-1	chr1	144539524	144539848	325	3.60887	3.46855	0.0897162	0.909115		Homo_sapiens_tRX-Lys-TTT-2-1	chr3	15211340	15211666	327	3.324	3.27585	0.0648115	0.940582		Homo_sapiens_tRNA-Tyr-ATA-1-1	chr2	218245700	218246043	344	3.24185	3.33495	-0.0527348	1
Homo_sapiens_tRNA-Tyr-GTA-5-2	chr8	66113987	66114076	+	FALSE	FALSE	FALSE	FALSE	FALSE		Homo_sapiens_tRX-Gly-CCC-1-2	chr1	148020348	148020669	322	2.994	3.0785	-0.0848652	0.916169		Homo_sapiens_tRNA-Glu-TTC-13-1	chr2	74896793	74897116	324	2.47143	2.56882	-0.0616948	0.947577		Homo_sapiens_tRNA-Arg-CCT-6-1	chr1	148010933	148011254	322	3.36339	3.2406	0.048192	1
Homo_sapiens_tRNA-Ala-AGC-8-2	chr8	66114188	66114261	+	TRUE	TRUE	TRUE	TRUE	TRUE		Homo_sapiens_tRNA-Lys-CTT-9-1	chr5	26198304	26198627	324	3.13908	3.25018	-0.0830048	0.916169		Homo_sapiens_tRNA-Gln-CTG-12-1	chr12	74457276	74457599	324	3.57572	3.56362	0.0444939	0.957538		Homo_sapiens_tRNA-Lys-CTT-9-1	chr5	26198304	26198627	324	3.13908	3.23838	-0.0480914	1
Homo_sapiens_tRX-Gln-TTG-1-1	chr8	88133006	88133080	-	FALSE	FALSE	FALSE	FALSE	FALSE		Homo_sapiens_tRNA-Glu-TTC-10-2	chr1	145176813	145177136	324	3.86582	3.75558	0.0657562	0.922499		Homo_sapiens_tRNA-Cys-GCA-19-1	chr7	149612939	149613261	323	3.40904	3.4001	-0.0433939	0.957538		Homo_sapiens_tRNA-Asn-GTT-16-3	chr1	120945163	120945487	325	2.72512	2.75828	-0.0382228	1
Homo_sapiens_tRNA-Ser-AGA-2-5	chr8	95269656	95269738	-	TRUE	TRUE	TRUE	TRUE	TRUE		Homo_sapiens_tRNA-Gln-CTG-4-2	chr1	143691348	143691670	323	3.74595	3.64752	0.0603308	0.922704		Homo_sapiens_tRNA-iMet-CAT-3-1	chr9	19403872	19404197	326	3.6202	3.59778	0.0402476	0.960015		Homo_sapiens_tRNA-Gly-TCC-6-1	chr18	57678819	57679141	323	1.33172	1.43325	-0.0313156	1
Homo_sapiens_tRNA-Und-NNN-2-1	chr8	98141233	98141302	+	FALSE	FALSE	FALSE	FALSE	FALSE		Homo_sapiens_tRNA-Lys-CTT-16-1	chr15	76382298	76382622	325	2.81541	2.70513	0.0808342	0.929208		Homo_sapiens_tRNA-Und-NNN-4-1	chr1	7930153	7930473	321	2.79557	2.86293	-0.0330431	0.973511		Homo_sapiens_tRNA-Leu-AAG-5-1	chr2	30054576	30054899	324	3.13025	3.13488	-0.0221668	1
Homo_sapiens_tRNA-Met-CAT-1-1	chr8	123157229	123157302	-	TRUE	TRUE	TRUE	TRUE	TRUE		Homo_sapiens_tRNA-Gln-CTG-13-1	chr5	151868387	151868709	323	3.5988	3.5307	0.0544863	0.936592		Homo_sapiens_tRX-Leu-CAA-3-1	chr2	151831012	151831330	319	2.92477	2.87137	-0.0316496	0.973511		Homo_sapiens_tRX-Cys-GCA-3-1	chr1	161605370	161605691	322	2.994	3.02853	-0.0223685	1
Homo_sapiens_tRNA-Phe-GAA-12-1	chr8	123258481	123258557	-	FALSE	FALSE	FALSE	FALSE	FALSE		Homo_sapiens_tRNA-Tyr-ATA-1-1	chr2	218245700	218246043	344	3.24185	3.29522	-0.0552137	0.941211		Homo_sapiens_tRNA-Ala-AGC-20-1	chr1	150045280	150045601	322	2.994	3.05889	-0.0147548	0.99303		Homo_sapiens_tRNA-Glu-TTC-10-1	chr1	143784019	143784342	324	0.331723	0.417626	-0.0206592	1
Homo_sapiens_tRX-Und-NNN-6-1	chr9	2959339	2959418	+	FALSE	FALSE	FALSE	FALSE	FALSE		Homo_sapiens_tRNA-Glu-CTC-7-1	chr2	158881533	158881856	324	3.10723	3.12912	-0.0546635	0.941211		Homo_sapiens_tRNA-Ile-AAT-11-1	chr12	129231527	129231852	326	3.58731	3.53927	0.00803497	0.99484		Homo_sapiens_tRX-Cys-GCA-1-1	chr7	149405938	149406260	323	3.31008	3.24504	0.0161193	1
Homo_sapiens_tRNA-His-GTG-1-6	chr9	14433939	14434011	-	TRUE	TRUE	FALSE	FALSE	TRUE		Homo_sapiens_tRNA-Phe-GAA-8-1	chr6	78958167	78958490	324	3.54179	3.49255	0.0315387	0.961038		Homo_sapiens_tRX-Asp-ATC-1-1	chr6	28827287	28827609	323	3.49479	3.56232	-0.00826397	0.99484		Homo_sapiens_tRNA-Lys-CTT-10-1	chr19	35575722	35576045	324	3.01888	3.0208	-0.013072	1
Homo_sapiens_tRNA-iMet-CAT-3-1	chr9	19403997	19404072	+	FALSE	FALSE	FALSE	FALSE	FALSE		Homo_sapiens_tRNA-Leu-TAG-4-1	chr14	20676893	20677225	333	3.95586	3.93921	0.0147976	0.982404		Homo_sapiens_tRX-Und-NNN-7-1	chr3	111349530	111349855	326	3.79997	3.80893	-0.00604219	0.995255		Homo_sapiens_tRNA-Gly-TCC-5-1	chr18	57678496	57678818	323	0.482427	0.433248	0.00242677	1
Homo_sapiens_tRNA-Asp-GTC-4-1	chr9	74903073	74903145	-	FALSE	FALSE	FALSE	FALSE	FALSE		Homo_sapiens_tRNA-Gln-CTG-12-1	chr12	74457276	74457599	324	3.57572	3.54225	0.00511128	0.995208		Homo_sapiens_tRX-Cys-GCA-2-1	chr8	10081687	10082008	322	3.00167	3.01281	-0.00262115	0.998874		Homo_sapiens_tRX-Gln-TTG-1-1	chr8	88132881	88133205	325	2.48243	2.43713	0.000126091	1
Homo_sapiens_tRNA-Arg-TCG-6-1	chr9	110198522	110198595	+	TRUE	TRUE	FALSE	FALSE	FALSE		Homo_sapiens_tRNA-Phe-GAA-9-1	chr1	143792598	143792928	331	0	0	0	1		Homo_sapiens_tRNA-Phe-GAA-9-1	chr1	143792598	143792928	331	0	0	0	1		Homo_sapiens_tRNA-Phe-GAA-9-1	chr1	143792598	143792928	331	0	0	0	1
Homo_sapiens_tRX-Leu-CAG-1-1	chr9	120355074	120355157	-	FALSE	FALSE	FALSE	FALSE	FALSE		Homo_sapiens_tRNA-Lys-CTT-15-1	chr11	54759182	54759505	324	0	0	0	1		Homo_sapiens_tRNA-Lys-CTT-15-1	chr11	54759182	54759505	324	0	0	0	1		Homo_sapiens_tRNA-Lys-CTT-15-1	chr11	54759182	54759505	324	0	0	0	1
Homo_sapiens_tRNA-Arg-TCT-3-1	chr9	128340075	128340166	-	TRUE	TRUE	FALSE	FALSE	TRUE		Homo_sapiens_tRX-Ala-AGC-1-1	chr6	26713543	26713866	324	0	0	0	1		Homo_sapiens_tRX-Ala-AGC-1-1	chr6	26713543	26713866	324	0	0	0	1		Homo_sapiens_tRX-Ala-AGC-1-1	chr6	26713543	26713866	324	0	0	0	1
Homo_sapiens_tRNA-Ile-GAT-1-1	chrX	3838376	3838450	-	FALSE	TRUE	FALSE	FALSE	FALSE		Homo_sapiens_tRX-Ala-AGC-1-2	chr6	26787820	26788143	324	0	0	0	1		Homo_sapiens_tRX-Ala-AGC-1-2	chr6	26787820	26788143	324	0	0	0	1		Homo_sapiens_tRX-Ala-AGC-1-2	chr6	26787820	26788143	324	0	0	0	1
Homo_sapiens_tRX-Ile-GAT-2-1	chrX	3838790	3838864	-	FALSE	FALSE	FALSE	FALSE	FALSE		Homo_sapiens_tRX-Ile-GAT-2-1	chrX	3838665	3838989	325	0	0	0	1		Homo_sapiens_tRX-Ile-GAT-2-1	chrX	3838665	3838989	325	0	0	0	1		Homo_sapiens_tRX-Ile-GAT-2-1	chrX	3838665	3838989	325	0	0	0	1
Homo_sapiens_tRNA-Ile-GAT-1-2	chrX	3876800	3876874	-	FALSE	FALSE	FALSE	FALSE	FALSE		Homo_sapiens_tRNA-Ile-GAT-1-2	chrX	3876675	3876999	325	0	0	0	1		Homo_sapiens_tRNA-Ile-GAT-1-2	chrX	3876675	3876999	325	0	0	0	1		Homo_sapiens_tRNA-Ile-GAT-1-2	chrX	3876675	3876999	325	0	0	0	1
Homo_sapiens_tRX-Ile-GAT-1-2	chrX	3877214	3877288	-	FALSE	FALSE	FALSE	FALSE	FALSE		Homo_sapiens_tRX-Ile-GAT-1-2	chrX	3877089	3877413	325	0	0	0	1		Homo_sapiens_tRX-Ile-GAT-1-2	chrX	3877089	3877413	325	0	0	0	1		Homo_sapiens_tRX-Ile-GAT-1-2	chrX	3877089	3877413	325	0	0	0	1
Homo_sapiens_tRNA-Ile-GAT-1-3	chrX	3915229	3915303	-	FALSE	FALSE	FALSE	FALSE	FALSE		Homo_sapiens_tRNA-Ile-GAT-1-3	chrX	3915104	3915428	325	0	0	0	1		Homo_sapiens_tRNA-Ile-GAT-1-3	chrX	3915104	3915428	325	0	0	0	1		Homo_sapiens_tRNA-Ile-GAT-1-3	chrX	3915104	3915428	325	0	0	0	1
Homo_sapiens_tRX-Ile-GAT-1-1	chrX	3915643	3915717	-	FALSE	FALSE	FALSE	FALSE	FALSE		Homo_sapiens_tRX-Ile-GAT-1-1	chrX	3915518	3915842	325	0	0	0	1		Homo_sapiens_tRX-Ile-GAT-1-1	chrX	3915518	3915842	325	0	0	0	1		Homo_sapiens_tRX-Ile-GAT-1-1	chrX	3915518	3915842	325	0	0	0	1
Homo_sapiens_tRNA-Val-TAC-1-2	chrX	18674908	18674981	-	TRUE	TRUE	TRUE	TRUE	TRUE
Homo_sapiens_tRX-Ser-GGA-2-1	chrX	25261971	25262043	-	FALSE	FALSE	FALSE	FALSE	FALSE
Homo_sapiens_tRX-Pro-GGG-1-1	chrX	119603897	119603966	+	FALSE	FALSE	FALSE	FALSE	FALSE

## Sheet: Supplementary Table 3
Supplementary Table 3: Predicted human hg38 tRNAs overlapping predicted GeneHancer enhancer elements
Predicted hg38 tRNA gene					GeneHancer enhancer
chr	start	stop	name	activity status	chr	start	stop	name	overlap with FANTOM5 CAGE	Target genes (elite)	Tissues/cell lines
chr1	16545938	16546009	Homo_sapiens_tRNA-Gly-CCC-1-1	Repressed	chr1	16544312	16546315	GH01J016544	FALSE	MF281432-001, tRNA-Gly-CCC-1-1, piR-31924-001	GM12878, HepG2
chr1	16678270	16678341	Homo_sapiens_tRNA-Gly-CCC-4-1	Repressed	chr1	16678085	16678435	GH01J016678	FALSE	HSALNG0001211, tRNA-Gly-CCC-4-1, tRNA-Val-CAC-10-1, CROCC	HCT-116, GM12878, HCT116, HepG2, K562, Panc1, iPS DF 6.9, natural killer cell, T-cell, H1-hESC, pancreas
chr1	149740247	149740321	Homo_sapiens_tRNA-Asn-GTT-8-1	Repressed	chr1	149740000	149740840	GH01J149740	FALSE	MN308985, tRNA-Asn-GTT-8-1, PDE4DIPP7	HCT116, MCF-7, Panc1, H1-hESC
chr1	159141610	159141684	Homo_sapiens_tRNA-Arg-TCT-4-1	Housekeeping	chr1	159141576	159142400	GH01J159141	TRUE	tRNA-Arg-TCT-4-1, CADM3	neuron
chr1	161530341	161530424	Homo_sapiens_tRNA-Leu-CAG-1-6	Housekeeping	chr1	161528800	161533518	GH01J161528	TRUE	NA	NA
chr1	161531112	161531184	Homo_sapiens_tRNA-Gly-TCC-2-6	Housekeeping	chr1	161528800	161533518	GH01J161528	TRUE	NA	NA
chr1	161621674	161621748	Homo_sapiens_tRNA-Asn-GTT-17-1	Repressed	chr1	161620800	161625357	GH01J161620	TRUE	tRNA-Asn-GTT-17-1, FCGR3B, FCGR3A	Brain - Hippocampus middle, CD14+ monocytes, CD3 primary cells, CD34 primary cells, CD34+ (adult), CD34+ (fetal), CD4 memory primary cells, CD4 naive primary cells, CD56 primary cells, CD8 memory primary cells, CD8 primary cells, K562, Spleen, GM12878, HCT116, HeLa-S3, K562, mesendoderm, iPS DF 19.11, iPS DF 6.9, B cell, common myeloid progenitor, CD34-positive, keratinocyte, mammary epithelial c…
chr1	167714724	167714796	Homo_sapiens_tRNA-Pro-CGG-1-1	Housekeeping	chr1	167713200	167717399	GH01J167713	TRUE	HSALNG0142365, MPZL1, POU2F1	A549, A673, Adrenal gland (fetal), Astrocytes, B cells, GM23338 bipolar neurons, B cells (PB), CD14+ monocytes (PB), CD4+ ab T cells, CD4+ ab T cells (PB), CD4+ ab memory T cells (PB), CD8+ ab T cells (PB), Common myeloid progenitor CD34+, Fibroblast of dermis, DND-41, Erythroblasts (CB), hESC endodermal cells, EPC (VB), Esophagus, Fibroblast of foreskin, Foreskin keratinocytes, Foreskin melanocy…
chr1	167715487	167715559	Homo_sapiens_tRNA-Pro-AGG-2-1	Housekeeping	chr1	167713200	167717399	GH01J167713	TRUE	HSALNG0142365, MPZL1, POU2F1	A549, A673, Adrenal gland (fetal), Astrocytes, B cells, GM23338 bipolar neurons, B cells (PB), CD14+ monocytes (PB), CD4+ ab T cells, CD4+ ab T cells (PB), CD4+ ab memory T cells (PB), CD8+ ab T cells (PB), Common myeloid progenitor CD34+, Fibroblast of dermis, DND-41, Erythroblasts (CB), hESC endodermal cells, EPC (VB), Esophagus, Fibroblast of foreskin, Foreskin keratinocytes, Foreskin melanocy…
chr1	204506526	204506599	Homo_sapiens_tRNA-Lys-TTT-3-1	Housekeeping	chr1	204505455	204508739	GH01J204505	TRUE	tRNA-Lys-TTT-3-1, tRNA-Lys-TTT-3-2, lnc-MDM4-11, MDM4, PIK3C2B	Adipose nuclei, Aorta, Brain - Angular gyrus, Brain - Anterior caudate, Brain - Cingulate gyrus, Brain - Hippocampus middle, Brain - Inferior temporal lobe, CD19 primary cells, CD20+ B cells, CD3 primary cells, CD34 primary cells, CD4 memory primary cells, CD4 naive primary cells, CD4+ CD25- CD45RA+ naive primary cells, CD4+ CD25- CD45RO+ memory primary cells, CD4+ CD25- IL17+ PMA Th17 primary ce…
chr1	204507029	204507102	Homo_sapiens_tRNA-Lys-TTT-3-2	Housekeeping	chr1	204505455	204508739	GH01J204505	TRUE	tRNA-Lys-TTT-3-1, tRNA-Lys-TTT-3-2, lnc-MDM4-11, MDM4, PIK3C2B	Adipose nuclei, Aorta, Brain - Angular gyrus, Brain - Anterior caudate, Brain - Cingulate gyrus, Brain - Hippocampus middle, Brain - Inferior temporal lobe, CD19 primary cells, CD20+ B cells, CD3 primary cells, CD34 primary cells, CD4 memory primary cells, CD4 naive primary cells, CD4+ CD25- CD45RA+ naive primary cells, CD4+ CD25- CD45RO+ memory primary cells, CD4+ CD25- IL17+ PMA Th17 primary ce…
chr1	222465004	222465077	Homo_sapiens_tRNA-Thr-TGT-2-1	Housekeeping	chr1	222464600	222466533	GH01J222464	FALSE	ENSG00000226643, KR153243-001, tRNA-Thr-TGT-2-1, HHIPL2, TAF1A	GM12878, HCT116, HeLa-S3, HepG2, K562, MCF-7, Panc1, mesenchymal stem cell, mesendoderm, myotube, iPS DF 19.11, astrocyte, B cell, CD14-positive monocyte, common myeloid progenitor, CD34-positive, endothelial cell of umbilical vein, fibroblast of dermis, fibroblast of lung, foreskin fibroblast, foreskin melanocyte, IMR-90, keratinocyte, mammary epithelial cell, natural killer cell, skeletal muscl…
chr1	248873854	248873960	Homo_sapiens_tRNA-Leu-CAA-4-1	Housekeeping	chr1	248871677	248874909	GH01J248871	FALSE	HSALNG0012320, HSALNG0012321, MK671728-006, PGBD2, tRNA-Glu-CTC-2-1, tRNA-Leu-CAA-4-1, piR-33123-007, piR-51493, SH3BP5L	CD34+ (fetal), CD8 memory primary cells, LNCaP, Lung, GM12878, HCT116, HeLa-S3, HepG2, K562, MCF-7, Panc1, mesenchymal stem cell, mesendoderm, myotube, iPS DF 19.11, iPS DF 6.9, astrocyte, B cell, CD14-positive monocyte, common myeloid progenitor, CD34-positive, endothelial cell of umbilical vein, fibroblast of dermis, fibroblast of lung, foreskin fibroblast, foreskin melanocyte, IMR-90, keratino…
chr1	248874247	248874319	Homo_sapiens_tRNA-Glu-CTC-2-1	Housekeeping	chr1	248871677	248874909	GH01J248871	FALSE	HSALNG0012320, HSALNG0012321, MK671728-006, PGBD2, tRNA-Glu-CTC-2-1, tRNA-Leu-CAA-4-1, piR-33123-007, piR-51493, SH3BP5L	CD34+ (fetal), CD8 memory primary cells, LNCaP, Lung, GM12878, HCT116, HeLa-S3, HepG2, K562, MCF-7, Panc1, mesenchymal stem cell, mesendoderm, myotube, iPS DF 19.11, iPS DF 6.9, astrocyte, B cell, CD14-positive monocyte, common myeloid progenitor, CD34-positive, endothelial cell of umbilical vein, fibroblast of dermis, fibroblast of lung, foreskin fibroblast, foreskin melanocyte, IMR-90, keratino…
chr10	5853710	5853783	Homo_sapiens_tRNA-Val-TAC-3-1	Repressed	chr10	5852063	5853999	GH10J005852	TRUE	tRNA-Val-TAC-3-1, GDI2, FBH1, ENSG00000232807	CD19 primary cells, CD20+ B cells, GM12878, HCT116, HepG2, K562, Panc1, iPS DF 19.11, B cell, CD14-positive monocyte, natural killer cell
chr10	22229508	22229582	Homo_sapiens_tRNA-Asn-GTT-2-3	Housekeeping	chr10	22228188	22231199	GH10J022228	TRUE	HSALNG0076623, HSALNG0076625, tRNA-Asn-GTT-2-3, lnc-COMMD3-8, piR-33470-009, EBLN1, COMMD3, BMI1	mast cell, T cell, GM12878, HCT116, HeLa-S3, HepG2, K562, MCF-7, Panc1, mesenchymal stem cell, mesendoderm, myotube, iPS DF 19.11, iPS DF 6.9, astrocyte, B cell, CD14-positive monocyte, common myeloid progenitor, CD34-positive, endothelial cell of umbilical vein, fibroblast of dermis, fibroblast of lung, foreskin fibroblast, foreskin melanocyte, IMR-90, keratinocyte, mammary epithelial cell, natu…
chr10	67764502	67764584	Homo_sapiens_tRNA-Ser-TGA-1-1	Housekeeping	chr10	67763061	67765648	GH10J067763	TRUE	CTNNA3, HSALNG0078471, tRNA-Ser-TGA-1-1	GM12878, HCT116, HeLa-S3, HepG2, K562, MCF-7, Panc1, mesenchymal stem cell, mesendoderm, iPS DF 19.11, iPS DF 6.9, astrocyte, B cell, CD14-positive monocyte, common myeloid progenitor, CD34-positive, endothelial cell of umbilical vein, fibroblast of dermis, fibroblast of lung, foreskin fibroblast, foreskin melanocyte, IMR-90, keratinocyte, mammary epithelial cell, natural killer cell, T-cell, tro…
chr11	59550628	59550701	Homo_sapiens_tRNA-Val-TAC-1-1	Housekeeping	chr11	59544716	59553499	GH11J059544	FALSE	HSALNG0084415, tRNA-Val-TAC-1-1, tRNA-Val-TAC-2-1, lnc-OR4D9-1-002, ENSG00000255139, OR4D9, OR4D6, PATL1, STX3, MPEG1	A549, A673, Adrenal gland (fetal), Astrocytes, B cells, GM23338 bipolar neurons, B cells (PB), CD14+ monocytes, CD14+ monocytes (PB), CD4+ ab T cells, CD4+ ab T cells (PB), CD4+ ab memory T cells (PB), CD4+CD25+ ab regulatory T cells (PB), CD8+ ab T cells (CB), CD8+ ab T cells (PB), Common myeloid progenitor CD34+, Fibroblast of dermis, DND-41, Erythroblasts (CB), hESC endodermal cells, Eosinophi…
chr11	59550986	59551059	Homo_sapiens_tRNA-Val-TAC-2-1	Housekeeping	chr11	59544716	59553499	GH11J059544	FALSE	HSALNG0084415, tRNA-Val-TAC-1-1, tRNA-Val-TAC-2-1, lnc-OR4D9-1-002, ENSG00000255139, OR4D9, OR4D6, PATL1, STX3, MPEG1	A549, A673, Adrenal gland (fetal), Astrocytes, B cells, GM23338 bipolar neurons, B cells (PB), CD14+ monocytes, CD14+ monocytes (PB), CD4+ ab T cells, CD4+ ab T cells (PB), CD4+ ab memory T cells (PB), CD4+CD25+ ab regulatory T cells (PB), CD8+ ab T cells (CB), CD8+ ab T cells (PB), Common myeloid progenitor CD34+, Fibroblast of dermis, DND-41, Erythroblasts (CB), hESC endodermal cells, Eosinophi…
chr11	59551293	59551379	Homo_sapiens_tRNA-Arg-TCT-3-2	Inactive	chr11	59544716	59553499	GH11J059544	FALSE	HSALNG0084415, tRNA-Val-TAC-1-1, tRNA-Val-TAC-2-1, lnc-OR4D9-1-002, ENSG00000255139, OR4D9, OR4D6, PATL1, STX3, MPEG1	A549, A673, Adrenal gland (fetal), Astrocytes, B cells, GM23338 bipolar neurons, B cells (PB), CD14+ monocytes, CD14+ monocytes (PB), CD4+ ab T cells, CD4+ ab T cells (PB), CD4+ ab memory T cells (PB), CD4+CD25+ ab regulatory T cells (PB), CD8+ ab T cells (CB), CD8+ ab T cells (PB), Common myeloid progenitor CD34+, Fibroblast of dermis, DND-41, Erythroblasts (CB), hESC endodermal cells, Eosinophi…
chr11	59551754	59551837	Homo_sapiens_tRNA-Leu-TAA-3-1	Housekeeping	chr11	59544716	59553499	GH11J059544	FALSE	HSALNG0084415, tRNA-Val-TAC-1-1, tRNA-Val-TAC-2-1, lnc-OR4D9-1-002, ENSG00000255139, OR4D9, OR4D6, PATL1, STX3, MPEG1	A549, A673, Adrenal gland (fetal), Astrocytes, B cells, GM23338 bipolar neurons, B cells (PB), CD14+ monocytes, CD14+ monocytes (PB), CD4+ ab T cells, CD4+ ab T cells (PB), CD4+ ab memory T cells (PB), CD4+CD25+ ab regulatory T cells (PB), CD8+ ab T cells (CB), CD8+ ab T cells (PB), Common myeloid progenitor CD34+, Fibroblast of dermis, DND-41, Erythroblasts (CB), hESC endodermal cells, Eosinophi…
chr11	59556428	59556501	Homo_sapiens_tRNA-Lys-TTT-5-1	Housekeeping	chr11	59555421	59558830	GH11J059555	TRUE	RF00066-032, RNU7-58P, tRNA-Phe-GAA-1-3	CD34 primary cells, CD4 memory primary cells, CD8 memory primary cells, K562, Muscle (fetal), GM12878, HCT116, HeLa-S3, HepG2, K562, Panc1, mesenchymal stem cell, mesendoderm, myotube, iPS DF 19.11, iPS DF 6.9, astrocyte, B cell, common myeloid progenitor, CD34-positive, endothelial cell of umbilical vein, fibroblast of dermis, fibroblast of lung, foreskin fibroblast, foreskin melanocyte, IMR-90,…
chr11	59557496	59557569	Homo_sapiens_tRNA-Phe-GAA-1-3	Repressed	chr11	59555421	59558830	GH11J059555	TRUE	RF00066-032, RNU7-58P, tRNA-Phe-GAA-1-3	CD34 primary cells, CD4 memory primary cells, CD8 memory primary cells, K562, Muscle (fetal), GM12878, HCT116, HeLa-S3, HepG2, K562, Panc1, mesenchymal stem cell, mesendoderm, myotube, iPS DF 19.11, iPS DF 6.9, astrocyte, B cell, common myeloid progenitor, CD34-positive, endothelial cell of umbilical vein, fibroblast of dermis, fibroblast of lung, foreskin fibroblast, foreskin melanocyte, IMR-90,…
chr11	59560334	59560407	Homo_sapiens_tRNA-Lys-TTT-3-4	Housekeeping	chr11	59559600	59562923	GH11J059559	FALSE	NA	CD34 primary cells, CD4 memory primary cells, CD8 memory primary cells, K562, Muscle (fetal), GM12878, HCT116, HeLa-S3, HepG2, Panc1, mesenchymal stem cell, mesendoderm, myotube, iPS DF 19.11, iPS DF 6.9, astrocyte, B cell, CD14-positive monocyte, common myeloid progenitor, CD34-positive, endothelial cell of umbilical vein, fibroblast of lung, foreskin fibroblast, foreskin melanocyte, IMR-90, ker…
chr11	76235512	76235584	Homo_sapiens_tRNA-Pro-AGG-2-4	Repressed	chr11	76233277	76237530	GH11J076233	TRUE	HSALNG0085838, MK671729, tRNA-Pro-AGG-2-4, tRNA-Pro-TGG-2-1, piR-36074, WNT11	HeLa, GM12878, HCT116, HeLa-S3, HepG2, K562, MCF-7, Panc1, mesenchymal stem cell, mesendoderm, myotube, iPS DF 19.11, iPS DF 6.9, astrocyte, B cell, CD14-positive monocyte, common myeloid progenitor, CD34-positive, endothelial cell of umbilical vein, fibroblast of dermis, fibroblast of lung, foreskin fibroblast, foreskin melanocyte, IMR-90, keratinocyte, mammary epithelial cell, natural killer ce…
chr11	76235824	76235896	Homo_sapiens_tRNA-Pro-TGG-2-1	Housekeeping	chr11	76233277	76237530	GH11J076233	TRUE	HSALNG0085838, MK671729, tRNA-Pro-AGG-2-4, tRNA-Pro-TGG-2-1, piR-36074, WNT11	HeLa, GM12878, HCT116, HeLa-S3, HepG2, K562, MCF-7, Panc1, mesenchymal stem cell, mesendoderm, myotube, iPS DF 19.11, iPS DF 6.9, astrocyte, B cell, CD14-positive monocyte, common myeloid progenitor, CD34-positive, endothelial cell of umbilical vein, fibroblast of dermis, fibroblast of lung, foreskin fibroblast, foreskin melanocyte, IMR-90, keratinocyte, mammary epithelial cell, natural killer ce…
chr11	118241371	118241450	Homo_sapiens_tRX-Arg-CCT-2-1	Inactive	chr11	118238000	118243121	GH11J118238	TRUE	MPZL3, JAML, CD3E	blood, monocyte, neutrophil, large intestine, uterus, dendritic cell, placental epithelial cell, T cell, M2 macrophage (CB), CD14+CD16- monocytes (CB), CD14+CD16- monocytes (VB), Neutrophils (VB), CD14+ monocytes, CD3 primary cells, CD4 memory primary cells, CD4+ CD25- IL17+ PMA Th17 primary cells, CD4+ CD25- IL17- PMA Th primary cells, GM12878, HCT116, K562, MCF-7, CD14-positive monocyte, common…
chr13	30673963	30674037	Homo_sapiens_tRNA-Asn-GTT-2-4	Housekeeping	chr13	30672930	30674877	GH13J030672	FALSE	HSALNG0143811, tRNA-Asn-GTT-2-4, piR-33470-010, USPL1	GM12878, HCT116, HeLa-S3, HepG2, K562, Panc1, mesenchymal stem cell, myotube, iPS DF 19.11, astrocyte, B cell, CD14-positive monocyte, common myeloid progenitor, CD34-positive, endothelial cell of umbilical vein, fibroblast of lung, foreskin fibroblast, foreskin melanocyte, IMR-90, keratinocyte, mammary epithelial cell, natural killer cell, skeletal muscle myoblast, T-cell, H1-hESC, H9, neural st…
chr13	44917926	44917998	Homo_sapiens_tRNA-Glu-TTC-2-1	Housekeeping	chr13	44917000	44919799	GH13J044917	TRUE	tRNA-Glu-TCC-2-1, lnc-GPALPP1-7, TSC22D1	astrocyte, blood vessel endothelial cell, ciliated epithelial cell, osteoblast, T cell, Aorta, Duodenum smooth muscle, Endothelial cell of umbilical vein, Gastric, HSMM (myotube), Muscle (fetal), NHDF-Ad, NHLF, Skeletal muscle, Stomach smooth muscle, GM12878, HCT116, HeLa-S3, HepG2, K562, MCF-7, Panc1, mesenchymal stem cell, mesendoderm, myotube, iPS DF 19.11, iPS DF 6.9, astrocyte, B cell, CD14-…
chr14	58239894	58239967	Homo_sapiens_tRNA-Lys-CTT-1-1	Housekeeping	chr14	58238019	58240999	GH14J058238	FALSE	HSALNG0101621, HSALNG0101622, tRNA-Lys-CTT-1-1, ARMH4, PSMA3-AS1	lymphocyte of B lineage, natural killer cell, T cell, CD4 memory primary cells, GM12878, HCT116, HepG2, K562, Panc1, mesenchymal stem cell, iPS DF 6.9, B cell, CD14-positive monocyte, common myeloid progenitor, CD34-positive, endothelial cell of umbilical vein, foreskin fibroblast, keratinocyte, mammary epithelial cell, natural killer cell, T-cell, H1-hESC, H9, adrenal gland, female gonad, large …
chr14	72962970	72963042	Homo_sapiens_tRNA-Cys-GCA-8-1	Repressed	chr14	72960953	72963401	GH14J072960	FALSE	ENSG00000239544, ENSG00000259015, HSALNG0102318, LOC100420966, RPS12P1, tRNA-Cys-GCA-8-1, lnc-DCAF4-1, lnc-ZFYVE1-2, DCAF4, ZFYVE1	CD8+ ab T cells (CB), Central memory CD4+ ab T cells (VB), Foreskin keratinocytes, HCT116, iPS DF 19.11, Keratinocytes, M1 macrophage (VB), Mammary epithelial cells, MCF-7, H1 mesenchymal stem cells, Neutrophils (VB), PC-3, PC-9, Placenta, Stomach (fetal), HCT116, mesenchymal stem cell, iPS DF 19.11, iPS DF 6.9, astrocyte, fibroblast of lung, foreskin fibroblast, keratinocyte, mammary epithelial …
chr15	78860561	78860634	Homo_sapiens_tRNA-Lys-CTT-1-2	Housekeeping	chr15	78858669	78862041	GH15J078858	TRUE	HSALNG0107502, LOC124903535, tRNA-Lys-CTT-1-2, ADAMTS7, MORF4L1, CTSH, IREB2	CD4 memory primary cells, Muscle (fetal), Spleen, GM12878, HCT116, HeLa-S3, HepG2, K562, Panc1, mesenchymal stem cell, mesendoderm, myotube, iPS DF 19.11, iPS DF 6.9, astrocyte, B cell, common myeloid progenitor, CD34-positive, endothelial cell of umbilical vein, fibroblast of dermis, fibroblast of lung, foreskin fibroblast, foreskin melanocyte, IMR-90, mammary epithelial cell, natural killer cel…
chr16	2927660	2927733	Homo_sapiens_tRX-Lys-CTT-1-1	Repressed	chr16	2926507	2928252	GH16J002926	FALSE	tRX-Lys-NNN-1-1, FLYWCH1, KREMEN2	hESC endodermal cells, Foreskin melanocytes, H1-hESC, iPS-20b, Neutrophils (VB), GM12878, HCT116, HeLa-S3, K562, Panc1, mesendoderm, iPS DF 19.11, iPS DF 6.9, B cell, CD14-positive monocyte, common myeloid progenitor, CD34-positive, foreskin fibroblast, foreskin melanocyte, mammary epithelial cell, natural killer cell, T-cell, H1-hESC, H9, neural stem progenitor cell, female gonad, pancreas, smal…
chr16	3150673	3150746	Homo_sapiens_tRNA-Arg-CCG-1-3	Housekeeping	chr16	3148720	3153649	GH16J003148	TRUE	AJ535831-001, HG983989, HSALNG0109130, tRNA-Pro-AGG-6-1, tRNA-Arg-CCG-1-3, tRNA-Arg-CCT-3-1, ZNF213-AS1, lnc-ZNF213-3, lnc-ZSCAN10-7, piR-54341-001, piR-57460-230, ZNF213, ZNF205, THOC6, MTCO1P28	HCT-116, Left ventricle, Lung, Muscle (fetal), Right atrium, Right ventricle, V503, GM12878, HCT116, HeLa-S3, HepG2, K562, MCF-7, Panc1, mesenchymal stem cell, mesendoderm, myotube, iPS DF 19.11, iPS DF 6.9, astrocyte, B cell, CD14-positive monocyte, common myeloid progenitor, CD34-positive, endothelial cell of umbilical vein, fibroblast of dermis, fibroblast of lung, foreskin fibroblast, foreski…
chr16	3152899	3152972	Homo_sapiens_tRNA-Arg-CCT-3-1	Housekeeping	chr16	3148720	3153649	GH16J003148	TRUE	AJ535831-001, HG983989, HSALNG0109130, tRNA-Pro-AGG-6-1, tRNA-Arg-CCG-1-3, tRNA-Arg-CCT-3-1, ZNF213-AS1, lnc-ZNF213-3, lnc-ZSCAN10-7, piR-54341-001, piR-57460-230, ZNF213, ZNF205, THOC6, MTCO1P28	HCT-116, Left ventricle, Lung, Muscle (fetal), Right atrium, Right ventricle, V503, GM12878, HCT116, HeLa-S3, HepG2, K562, MCF-7, Panc1, mesenchymal stem cell, mesendoderm, myotube, iPS DF 19.11, iPS DF 6.9, astrocyte, B cell, CD14-positive monocyte, common myeloid progenitor, CD34-positive, endothelial cell of umbilical vein, fibroblast of dermis, fibroblast of lung, foreskin fibroblast, foreski…
chr16	3172047	3172119	Homo_sapiens_tRNA-Pro-CGG-1-2	Repressed	chr16	3171200	3172800	GH16J003171	TRUE	AF091512, MT821846, tRNA-Pro-CGG-1-2, tRNA-Pro-TGG-4-1, lnc-OR1F1-1, piR-31368-002, ZNF205	HCT-116, HCT116, HepG2, Panc1, mesendoderm, iPS DF 19.11, iPS DF 6.9, B cell, natural killer cell, T-cell, H1-hESC, H9
chr16	3175690	3175763	Homo_sapiens_tRNA-Lys-CTT-2-5	Repressed	chr16	3174800	3176001	GH16J003174	FALSE	tRNA-Lys-CTT-2-5, piR-33161-003, piR-39017-002	HCT-116, GM12878, HCT116, K562, MCF-7, Panc1, iPS DF 19.11, keratinocyte, H9
chr16	3191500	3191573	Homo_sapiens_tRNA-Lys-CTT-4-1	Repressed	chr16	3190887	3191730	GH16J003190	TRUE	tRNA-Pro-AGG-1-1, tRNA-Pro-AGG-2-8, ZNF213-AS1, ZNF205	T cell, GM12878, HCT116, HepG2, Panc1, iPS DF 19.11, B cell, keratinocyte, T-cell, H9
chr16	14285892	14285964	Homo_sapiens_tRNA-Thr-CGT-2-1	Housekeeping	chr16	14283569	14287238	GH16J014283	TRUE	HSALNG0109723, HSALNG0109727, tRNA-Thr-CGT-2-1, MIR193BHG, PARN, NPIPP1	GM12878, HCT116, HeLa-S3, HepG2, K562, MCF-7, Panc1, mesenchymal stem cell, mesendoderm, myotube, iPS DF 19.11, iPS DF 6.9, astrocyte, B cell, CD14-positive monocyte, common myeloid progenitor, CD34-positive, endothelial cell of umbilical vein, fibroblast of dermis, fibroblast of lung, foreskin fibroblast, foreskin melanocyte, IMR-90, keratinocyte, mammary epithelial cell, natural killer cell, sk…
chr16	57299950	57300033	Homo_sapiens_tRNA-Leu-CAG-2-1	Housekeeping	chr16	57298674	57301483	GH16J057298	FALSE	HSALNG0111764, HSALNG0111765, tRNA-Leu-CAG-2-1, tRNA-Leu-CAG-2-2, PLLP, CCL22, POLR2C	Aorta, Brain - Angular gyrus, Brain - Anterior caudate, Brain - Cingulate gyrus, Brain - Hippocampus middle, Brain - Inferior temporal lobe, Brain - Mid frontal lobe, HeLa, Intestine (fetal), Large intestine (fetal), GM12878, HCT116, HeLa-S3, HepG2, K562, MCF-7, Panc1, mesenchymal stem cell, mesendoderm, myotube, iPS DF 19.11, iPS DF 6.9, astrocyte, B cell, CD14-positive monocyte, common myeloid …
chr16	57300479	57300562	Homo_sapiens_tRNA-Leu-CAG-2-2	Housekeeping	chr16	57298674	57301483	GH16J057298	FALSE	HSALNG0111764, HSALNG0111765, tRNA-Leu-CAG-2-1, tRNA-Leu-CAG-2-2, PLLP, CCL22, POLR2C	Aorta, Brain - Angular gyrus, Brain - Anterior caudate, Brain - Cingulate gyrus, Brain - Hippocampus middle, Brain - Inferior temporal lobe, Brain - Mid frontal lobe, HeLa, Intestine (fetal), Large intestine (fetal), GM12878, HCT116, HeLa-S3, HepG2, K562, MCF-7, Panc1, mesenchymal stem cell, mesendoderm, myotube, iPS DF 19.11, iPS DF 6.9, astrocyte, B cell, CD14-positive monocyte, common myeloid …
chr16	70778210	70778281	Homo_sapiens_tRNA-Gly-GCC-3-1	Repressed	chr16	70778257	70778267	GH16J070778	FALSE	ENSG00000279123, HSALNG0112452-003, MF281432-004, MF281432-005, tRNA-Gly-GCC-2-4, tRNA-Gly-GCC-3-1, piR-31068-001, piR-31068-002, piR-33486-002, VAC14, VAC14-AS1	HSMM (myotube), Osteoblasts, foreskin fibroblast, female gonad
chr16	70779038	70779109	Homo_sapiens_tRNA-Gly-GCC-2-4	Housekeeping	chr16	70778577	70779970	GH16J070779	FALSE	ENSG00000279123, HSALNG0112452-003, MF281432-004, MF281432-005, tRNA-Gly-GCC-2-4, tRNA-Gly-GCC-3-1, piR-31068-001, piR-31068-002, piR-33486-002, VAC14, VAC14-AS1, DDX19A-DT	A673, hESC endodermal cells, Fibroblast of foreskin, Foreskin keratinocytes, H1-hESC, iPS DF 19.11, Muscle leg (fetal), H1 mesenchymal stem cells, HSMM myotube, Psoas muscle, Stomach (fetal), HSMM (myotube), Osteoblasts, HCT116, HepG2, mesenchymal stem cell, myotube, iPS DF 19.11, fibroblast of lung, foreskin fibroblast, IMR-90, mammary epithelial cell, skeletal muscle myoblast, trophoblast cell,…
chr16	70788693	70788764	Homo_sapiens_tRNA-Gly-GCC-5-1	Inactive	chr16	70788594	70790196	GH16J070788	FALSE	MF281432-006, tRNA-Gly-GCC-2-5, tRNA-Gly-GCC-5-1, piR-31068-003, piR-31924-003, piR-33486-003, VAC14	A549, Adrenal gland (fetal), Fibroblast of foreskin, Foreskin melanocytes, iPS DF 19.11, Kidney (fetal), Muscle leg (fetal), Lung, M0 macrophage (VB), H1 mesenchymal stem cells, Mesenchymal stem cells (BM, VB), Ovary, Pancreas, Psoas muscle, Small intestine, Spleen, Stomach (fetal), Osteoblasts, foreskin fibroblast, foreskin melanocyte, female gonad, muscle of leg, muscle of trunk, psoas muscle, …
chr16	70789506	70789577	Homo_sapiens_tRNA-Gly-GCC-2-5	Repressed	chr16	70788594	70790196	GH16J070788	FALSE	MF281432-006, tRNA-Gly-GCC-2-5, tRNA-Gly-GCC-5-1, piR-31068-003, piR-31924-003, piR-33486-003, VAC14	A549, Adrenal gland (fetal), Fibroblast of foreskin, Foreskin melanocytes, iPS DF 19.11, Kidney (fetal), Muscle leg (fetal), Lung, M0 macrophage (VB), H1 mesenchymal stem cells, Mesenchymal stem cells (BM, VB), Ovary, Pancreas, Psoas muscle, Small intestine, Spleen, Stomach (fetal), Osteoblasts, foreskin fibroblast, foreskin melanocyte, female gonad, muscle of leg, muscle of trunk, psoas muscle, …
chr16	71426492	71426565	Homo_sapiens_tRNA-Met-CAT-2-1	Housekeeping	chr16	71425755	71427468	GH16J071425	FALSE	LINC02136, tRNA-Met-CAT-2-1, ENSG00000247324, ZNF23, CALB2, ZNF19, PHLPP2	A549, A673, Adrenal gland (fetal), Aorta, Astrocytes, B cells, GM23338 bipolar neurons, B cells (PB), RUES2 cardiac muscle cells, CD14+ monocytes, CD14+ monocytes (PB), CD4+ ab T cells (PB), CD4+ ab memory T cells (PB), CD4+ ab T cells, CD4+CD25+ ab regulatory T cells (PB), CD8+ ab T cells (PB), Common myeloid progenitor CD34+, Fibroblast of dermis, DND-41, Erythroblasts (CB), hESC endodermal cel…
chr17	8138880	8138962	Homo_sapiens_tRNA-Ser-CGA-1-1	Housekeeping	chr17	8137600	8141300	GH17J008137	TRUE	tRNA-Ser-CGA-1-1, tRNA-Thr-AGT-5-1, HES7, PER1	Adrenal gland, Astrocytes, Bladder, Brain - Mid frontal lobe, CD19 primary cells, CD3 primary cells, CD4 naive primary cells, Colon crypt, Duodenum smooth muscle, Endothelial cell of umbilical vein, Mammary epithelial cells, NHEK, NHLF, Ovary, Pancreas, Skeletal muscle myoblasts, Thymus (fetal), GM12878, HCT116, HeLa-S3, HepG2, K562, MCF-7, Panc1, mesenchymal stem cell, mesendoderm, myotube, iPS …
chr17	8139451	8139525	Homo_sapiens_tRNA-Thr-AGT-5-1	Housekeeping	chr17	8137600	8141300	GH17J008137	TRUE	tRNA-Ser-CGA-1-1, tRNA-Thr-AGT-5-1, HES7, PER1	Adrenal gland, Astrocytes, Bladder, Brain - Mid frontal lobe, CD19 primary cells, CD3 primary cells, CD4 naive primary cells, Colon crypt, Duodenum smooth muscle, Endothelial cell of umbilical vein, Mammary epithelial cells, NHEK, NHLF, Ovary, Pancreas, Skeletal muscle myoblasts, Thymus (fetal), GM12878, HCT116, HeLa-S3, HepG2, K562, MCF-7, Panc1, mesenchymal stem cell, mesendoderm, myotube, iPS …
chr17	8226234	8226308	Homo_sapiens_tRNA-Thr-AGT-1-2	Housekeeping	chr17	8225001	8227851	GH17J008225	FALSE	NA	NA
chr17	8226609	8226691	Homo_sapiens_tRNA-Ser-AGA-2-6	Housekeeping	chr17	8225001	8227851	GH17J008225	FALSE	NA	NA
chr17	8226990	8227064	Homo_sapiens_tRNA-Ile-AAT-4-1	Housekeeping	chr17	8225001	8227851	GH17J008225	FALSE	NA	NA
chr17	19508180	19508252	Homo_sapiens_tRNA-Trp-CCA-2-1	Housekeeping	chr17	19506527	19509145	GH17J019506	FALSE	tRNA-Trp-CCA-2-1, piR-31432-282, piR-40154-071, piR-42907-009, piR-52261-101, piR-53431-284	neural stem progenitor cell, female gonad, small intestine
chr17	31550073	31550145	Homo_sapiens_tRNA-Thr-CGT-4-1	Housekeeping	chr17	31548600	31551000	GH17J031548	TRUE	tRNA-Thr-CGT-4-1, lnc-EVI2A-3, RAB11FIP4, UTP6	Adipose nuclei, Aorta, Astrocytes, Esophagus, Gastric, HCC1954, HSMM (myotube), Lung, NHDF-Ad, NHLF, Osteoblasts, Pancreas, Pancreatic islets, u87, GM12878, HCT116, HeLa-S3, HepG2, K562, Panc1, mesenchymal stem cell, mesendoderm, myotube, iPS DF 19.11, iPS DF 6.9, B cell, CD14-positive monocyte, common myeloid progenitor, CD34-positive, endothelial cell of umbilical vein, fibroblast of dermis, fi…
chr17	49192527	49192599	Homo_sapiens_tRNA-Gln-TTG-1-1	Housekeeping	chr17	49190722	49194755	GH17J049190	TRUE	HSALNG0117160, tRNA-Gln-TTG-1-1, lnc-GNGT2-1, ABI3, B4GALNT2, CALCOCO2	blood, blood vessel, brain, heart, large intestine, testis, throat, thyroid gland, astrocyte, blood vessel endothelial cell, ciliated epithelial cell, corneal epithelial cell, dendritic cell, endothelial cell of lymphatic vessel, enteric smooth muscle cell, lens epithelial cell, macrophage, mast cell, mesenchymal cell, monocyte, osteoblast, pericyte cell, retinal pigment epithelial cell, T cell, …
chr19	49534675	49534748	Homo_sapiens_tRNA-Lys-TTT-12-1	Inactive	chr19	49532664	49535000	GH19J049532	FALSE	RF00005-076, tRNA-Lys-TTT-12-1, RCN3	GM12878, K562, Panc1, mesenchymal stem cell, iPS DF 19.11, B cell, CD14-positive monocyte, common myeloid progenitor, CD34-positive, endothelial cell of umbilical vein, foreskin fibroblast, foreskin melanocyte, natural killer cell, T-cell, H1-hESC, H9, neural stem progenitor cell, female gonad, large intestine, muscle of leg, muscle of trunk, psoas muscle, small intestine, stomach, thymus

## Sheet: Supplementary Table 4
Supplementary Table 4: RPC1 ChIP-Seq read multi-mapping analysis to hg38 tRNA genes in two replicates of kucg_2 hiPSC and those with more than 25% multi-mapping reads
	RPC1 hiPSC rep1			RPC1 hiPSC rep1					Genes with more than 25% mutlimapping reads
Gene	uniquely mapped reads	multi-mapped reads	multi-mapped proportion	uniquely mapped reads	multi-mapped reads	multi-mapped proportion			Homo_sapiens_tRNA-Asp-GTC-2-1
Homo_sapiens_tRNA-Ala-AGC-1-1	2489	1	0.000401606	1733	1	0.000576701			Homo_sapiens_tRNA-Glu-CTC-1-2
Homo_sapiens_tRNA-Ala-AGC-10-1	284	624	0.687225	142	390	0.733083			Homo_sapiens_tRNA-Gln-CTG-3-1
Homo_sapiens_tRNA-Ala-AGC-10-2	1	603	0.998344	1	386	0.997416			Homo_sapiens_tRNA-Leu-CAG-1-5
Homo_sapiens_tRNA-Ala-AGC-11-1	2262	6	0.0026455	1486	3	0.00201478			Homo_sapiens_tRNA-Met-CAT-4-3
Homo_sapiens_tRNA-Ala-AGC-12-1	2	472	0.995781	4	379	0.989556			Homo_sapiens_tRNA-Ala-AGC-13-3
Homo_sapiens_tRNA-Ala-AGC-12-2	263	472	0.642177	169	379	0.691606			Homo_sapiens_tRNA-Ala-AGC-9-1
Homo_sapiens_tRNA-Ala-AGC-12-3	107	92	0.462312	69	50	0.420168			Homo_sapiens_tRNA-Ile-AAT-7-1
Homo_sapiens_tRNA-Ala-AGC-13-1	404	1789	0.815777	253	1287	0.835714			Homo_sapiens_tRNA-Asp-GTC-2-4
Homo_sapiens_tRNA-Ala-AGC-13-2	114	293	0.719902	80	187	0.700375			Homo_sapiens_tRNA-Ala-AGC-9-2
Homo_sapiens_tRNA-Ala-AGC-13-3	436	1861	0.810187	251	1306	0.838793			Homo_sapiens_tRNA-Gln-CTG-3-2
Homo_sapiens_tRNA-Ala-AGC-14-1	161	580	0.782726	94	448	0.826568			Homo_sapiens_tRNA-Gly-GCC-1-4
Homo_sapiens_tRNA-Ala-AGC-14-2	158	580	0.785908	88	448	0.835821			Homo_sapiens_tRNA-Asn-ATT-1-1
Homo_sapiens_tRNA-Ala-AGC-15-1	1277	0	0	874	0	0			Homo_sapiens_tRNA-His-GTG-1-3
Homo_sapiens_tRNA-Ala-AGC-16-1	276	3	0.0107527	178	0	0			Homo_sapiens_tRNA-Glu-CTC-1-4
Homo_sapiens_tRNA-Ala-AGC-17-1	32	1	0.030303	26	3	0.103448			Homo_sapiens_tRNA-Ala-AGC-10-2
Homo_sapiens_tRNA-Ala-AGC-18-1	22	1439	0.984942	12	948	0.9875			Homo_sapiens_tRNA-Asp-GTC-2-3
Homo_sapiens_tRNA-Ala-AGC-18-2	777	1439	0.649368	394	948	0.706408			Homo_sapiens_tRNA-Leu-CAG-1-4
Homo_sapiens_tRNA-Ala-AGC-19-1	1477	7	0.00471698	994	4	0.00400802			Homo_sapiens_tRNA-His-GTG-1-4
Homo_sapiens_tRNA-Ala-AGC-2-1	2295	10	0.00433839	1507	6	0.00396563			Homo_sapiens_tRNA-Asn-ATT-1-2
Homo_sapiens_tRNA-Ala-AGC-2-2	2407	8	0.00331263	1600	3	0.00187149			Homo_sapiens_tRNA-Leu-AAG-1-2
Homo_sapiens_tRNA-Ala-AGC-2-3	1051	11	0.0103578	793	6	0.00750939			Homo_sapiens_tRNA-Leu-CAG-1-3
Homo_sapiens_tRNA-Ala-AGC-20-1	3	0	0	3	0	0			Homo_sapiens_tRNA-Ala-AGC-12-2
Homo_sapiens_tRNA-Ala-AGC-21-1	430	5	0.0114943	311	0	0			Homo_sapiens_tRNA-Val-CAC-8-1
Homo_sapiens_tRNA-Ala-AGC-23-1	73	0	0	56	0	0			Homo_sapiens_tRNA-Gly-GCC-1-1
Homo_sapiens_tRNA-Ala-AGC-24-1	1071	2	0.00186393	752	4	0.00529101			Homo_sapiens_tRNA-Gly-GCC-1-2
Homo_sapiens_tRNA-Ala-AGC-3-1	1635	0	0	1068	0	0			Homo_sapiens_tRNA-Gly-GCC-1-3
Homo_sapiens_tRNA-Ala-AGC-4-1	1688	0	0	1120	0	0			Homo_sapiens_tRNA-Asn-GTT-2-8
Homo_sapiens_tRNA-Ala-AGC-5-1	1357	1	0.000736377	898	0	0			Homo_sapiens_tRNA-Gly-TCC-2-2
Homo_sapiens_tRNA-Ala-AGC-6-1	1362	0	0	945	1	0.00105708			Homo_sapiens_tRNA-Asp-GTC-2-2
Homo_sapiens_tRNA-Ala-AGC-8-1	3036	9	0.00295567	2060	4	0.00193798			Homo_sapiens_tRNA-Asn-GTT-27-1
Homo_sapiens_tRNA-Ala-AGC-8-2	606	90	0.12931	441	64	0.126733			Homo_sapiens_tRNA-Asn-GTT-12-1
Homo_sapiens_tRNA-Ala-AGC-9-1	26	3216	0.99198	20	2359	0.991593			Homo_sapiens_tRNA-Ala-AGC-10-1
Homo_sapiens_tRNA-Ala-AGC-9-2	2105	3218	0.604546	1155	2362	0.671595			Homo_sapiens_tRNA-Met-CAT-5-2
Homo_sapiens_tRNA-Ala-CGC-1-1	1950	0	0	1319	0	0			Homo_sapiens_tRNA-Ala-AGC-13-1
Homo_sapiens_tRNA-Ala-CGC-2-1	2249	0	0	1523	0	0			Homo_sapiens_tRNA-Glu-CTC-1-5
Homo_sapiens_tRNA-Ala-CGC-3-1	1462	0	0	1059	0	0			Homo_sapiens_tRNA-Ala-AGC-18-2
Homo_sapiens_tRNA-Ala-CGC-4-1	1915	0	0	1387	0	0			Homo_sapiens_tRNA-Leu-CAG-1-1
Homo_sapiens_tRNA-Ala-CGC-5-1	258	0	0	169	0	0			Homo_sapiens_tRNA-Val-CAC-1-2
Homo_sapiens_tRNA-Ala-TGC-1-1	2001	5	0.00249252	1369	0	0			Homo_sapiens_tRNA-Ile-AAT-7-2
Homo_sapiens_tRNA-Ala-TGC-2-1	1062	6	0.00561798	796	0	0			Homo_sapiens_tRNA-Ala-AGC-12-3
Homo_sapiens_tRNA-Ala-TGC-3-1	2895	7	0.00241213	1990	6	0.00300601			Homo_sapiens_tRNA-Val-CAC-8-2
Homo_sapiens_tRNA-Ala-TGC-3-2	2221	7	0.00314183	1535	6	0.00389358			Homo_sapiens_tRNA-Phe-GAA-10-1
Homo_sapiens_tRNA-Ala-TGC-4-1	2059	0	0	1351	0	0			Homo_sapiens_tRNA-Leu-CAG-1-2
Homo_sapiens_tRNA-Ala-TGC-5-1	1275	0	0	889	0	0			Homo_sapiens_tRNA-Ala-AGC-14-1
Homo_sapiens_tRNA-Ala-TGC-6-1	1343	0	0	925	0	0			Homo_sapiens_tRNA-Ala-AGC-13-2
Homo_sapiens_tRNA-Ala-TGC-7-1	1204	0	0	840	0	0			Homo_sapiens_tRNA-Leu-AAG-1-1
Homo_sapiens_tRNA-Ala-TGC-8-1	2	0	0	4	0	0			Homo_sapiens_tRNA-Met-CAT-5-1
Homo_sapiens_tRNA-Ala-TGC-9-1	15	0	0	8	0	0			Homo_sapiens_tRNA-Asn-GTT-15-2
Homo_sapiens_tRNA-Arg-ACG-1-1	2384	9	0.00376097	1605	4	0.00248602			Homo_sapiens_tRNA-Asn-GTT-15-3
Homo_sapiens_tRNA-Arg-ACG-1-2	3145	13	0.00411653	2179	7	0.0032022			Homo_sapiens_tRNA-Asn-GTT-19-1
Homo_sapiens_tRNA-Arg-ACG-1-3	1814	13	0.00711549	1198	7	0.00580913			Homo_sapiens_tRNA-Met-CAT-4-1
Homo_sapiens_tRNA-Arg-ACG-2-1	2677	10	0.00372162	1909	6	0.00313316			Homo_sapiens_tRNA-Asp-GTC-2-5
Homo_sapiens_tRNA-Arg-ACG-2-2	653	12	0.0180451	479	8	0.0164271			Homo_sapiens_tRNA-Glu-CTC-1-3
Homo_sapiens_tRNA-Arg-ACG-2-3	1339	12	0.00888231	915	9	0.00974026			Homo_sapiens_tRNA-Pro-TGG-3-5
Homo_sapiens_tRNA-Arg-ACG-2-4	2029	12	0.00587947	1379	8	0.00576784			Homo_sapiens_tRNA-Ala-AGC-12-1
Homo_sapiens_tRNA-Arg-CCG-1-1	1428	11	0.0076442	938	7	0.00740741			Homo_sapiens_tRNA-Val-CAC-1-3
Homo_sapiens_tRNA-Arg-CCG-1-2	2608	9	0.00343905	1794	4	0.00222469			Homo_sapiens_tRNA-Ala-AGC-18-1
Homo_sapiens_tRNA-Arg-CCG-1-3	1787	11	0.00611791	1322	7	0.00526712			Homo_sapiens_tRNA-Asn-GTT-15-1
Homo_sapiens_tRNA-Arg-CCG-2-1	2069	0	0	1425	0	0			Homo_sapiens_tRNA-Ala-AGC-14-2
Homo_sapiens_tRNA-Arg-CCT-1-1	1649	2	0.00121139	1121	0	0			Homo_sapiens_tRNA-Gly-TCC-2-5
Homo_sapiens_tRNA-Arg-CCT-2-1	2194	2	0.000910747	1600	0	0
Homo_sapiens_tRNA-Arg-CCT-3-1	2481	1	0.000402901	1746	0	0
Homo_sapiens_tRNA-Arg-CCT-4-1	1984	1	0.000503778	1304	0	0
Homo_sapiens_tRNA-Arg-CCT-5-1	19	0	0	22	0	0
Homo_sapiens_tRNA-Arg-CCT-6-1	1	0	0	9	0	0
Homo_sapiens_tRNA-Arg-CCT-7-1	2	0	0	2	0	0
Homo_sapiens_tRNA-Arg-TCG-1-1	2033	0	0	1402	0	0
Homo_sapiens_tRNA-Arg-TCG-2-1	1350	4	0.00295421	921	4	0.00432432
Homo_sapiens_tRNA-Arg-TCG-3-1	2428	1	0.000411692	1692	0	0
Homo_sapiens_tRNA-Arg-TCG-4-1	883	7	0.00786517	614	6	0.00967742
Homo_sapiens_tRNA-Arg-TCG-5-1	2265	7	0.00308099	1507	6	0.00396563
Homo_sapiens_tRNA-Arg-TCG-6-1	40	0	0	23	0	0
Homo_sapiens_tRNA-Arg-TCT-1-1	1721	0	0	1152	0	0
Homo_sapiens_tRNA-Arg-TCT-2-1	151	1	0.00657895	104	0	0
Homo_sapiens_tRNA-Arg-TCT-3-1	1138	1	0.000877963	768	0	0
Homo_sapiens_tRNA-Arg-TCT-3-2	1136	1	0.000879507	773	0	0
Homo_sapiens_tRNA-Arg-TCT-4-1	85	0	0	61	0	0
Homo_sapiens_tRNA-Arg-TCT-5-1	337	1	0.00295858	199	0	0
Homo_sapiens_tRNA-Asn-ATT-1-1	29	40	0.57971	36	22	0.37931
Homo_sapiens_tRNA-Asn-ATT-1-2	28	40	0.588235	11	22	0.666667
Homo_sapiens_tRNA-Asn-GTT-1-1	2127	4	0.00187705	1475	1	0.000677507
Homo_sapiens_tRNA-Asn-GTT-10-1	424	28	0.0619469	306	13	0.0407524
Homo_sapiens_tRNA-Asn-GTT-11-1	75	12	0.137931	55	12	0.179104
Homo_sapiens_tRNA-Asn-GTT-11-2	94	12	0.113208	95	12	0.11215
Homo_sapiens_tRNA-Asn-GTT-12-1	52	18	0.257143	30	9	0.230769
Homo_sapiens_tRNA-Asn-GTT-13-1	24	2	0.0769231	21	0	0
Homo_sapiens_tRNA-Asn-GTT-14-1	1140	18	0.015544	784	12	0.0150754
Homo_sapiens_tRNA-Asn-GTT-15-1	0	64	1	0	44	1
Homo_sapiens_tRNA-Asn-GTT-15-2	0	55	1	0	43	1
Homo_sapiens_tRNA-Asn-GTT-15-3	1	59	0.983333	0	37	1
Homo_sapiens_tRNA-Asn-GTT-16-1	1	1	0.5	5	0	0
Homo_sapiens_tRNA-Asn-GTT-16-3	1	0	0	4	0	0
Homo_sapiens_tRNA-Asn-GTT-17-1	559	0	0	436	0	0
Homo_sapiens_tRNA-Asn-GTT-18-1	7	2	0.222222	3	0	0
Homo_sapiens_tRNA-Asn-GTT-19-1	36	21	0.368421	28	14	0.333333
Homo_sapiens_tRNA-Asn-GTT-2-1	1901	389	0.169869	1313	237	0.152903
Homo_sapiens_tRNA-Asn-GTT-2-2	2359	34	0.0142081	1632	16	0.00970874
Homo_sapiens_tRNA-Asn-GTT-2-3	2621	36	0.0135491	1722	17	0.00977573
Homo_sapiens_tRNA-Asn-GTT-2-4	2026	35	0.016982	1398	16	0.0113154
Homo_sapiens_tRNA-Asn-GTT-2-5	1506	36	0.0233463	1061	17	0.0157699
Homo_sapiens_tRNA-Asn-GTT-2-6	1494	168	0.101083	915	99	0.0976331
Homo_sapiens_tRNA-Asn-GTT-2-7	2167	121	0.0528846	1510	66	0.0418782
Homo_sapiens_tRNA-Asn-GTT-2-8	1914	764	0.285288	1326	438	0.248299
Homo_sapiens_tRNA-Asn-GTT-20-1	19	0	0	9	0	0
Homo_sapiens_tRNA-Asn-GTT-21-1	9	0	0	12	0	0
Homo_sapiens_tRNA-Asn-GTT-22-1	4	0	0	1	0	0
Homo_sapiens_tRNA-Asn-GTT-24-1	1206	108	0.0821918	854	63	0.0687023
Homo_sapiens_tRNA-Asn-GTT-25-1	775	40	0.0490798	516	23	0.0426716
Homo_sapiens_tRNA-Asn-GTT-27-1	33	22	0.4	21	7	0.25
Homo_sapiens_tRNA-Asn-GTT-28-1	3	1	0.25	2	0	0
Homo_sapiens_tRNA-Asn-GTT-3-1	1637	302	0.15575	1033	177	0.146281
Homo_sapiens_tRNA-Asn-GTT-4-1	1503	2	0.0013289	1002	2	0.00199203
Homo_sapiens_tRNA-Asn-GTT-5-1	612	1	0.00163132	398	3	0.0074813
Homo_sapiens_tRNA-Asn-GTT-6-1	198	1	0.00502513	141	0	0
Homo_sapiens_tRNA-Asn-GTT-7-1	454	8	0.017316	341	4	0.0115942
Homo_sapiens_tRNA-Asn-GTT-8-1	459	14	0.0295983	339	5	0.0145349
Homo_sapiens_tRNA-Asn-GTT-9-1	1134	18	0.015625	784	14	0.0175439
Homo_sapiens_tRNA-Asp-GTC-1-1	2477	0	0	1739	0	0
Homo_sapiens_tRNA-Asp-GTC-10-1	3	0	0	2	0	0
Homo_sapiens_tRNA-Asp-GTC-2-1	289	3944	0.931727	223	3044	0.931742
Homo_sapiens_tRNA-Asp-GTC-2-10	2598	8	0.00306984	1795	2	0.00111297
Homo_sapiens_tRNA-Asp-GTC-2-11	2685	1	0.000372301	1869	0	0
Homo_sapiens_tRNA-Asp-GTC-2-2	0	14055	1	0	9855	1
Homo_sapiens_tRNA-Asp-GTC-2-3	0	123	1	0	84	1
Homo_sapiens_tRNA-Asp-GTC-2-4	5644	4918	0.465632	3064	3696	0.546746
Homo_sapiens_tRNA-Asp-GTC-2-5	3835	13104	0.773599	2153	9222	0.810725
Homo_sapiens_tRNA-Asp-GTC-2-6	2420	6	0.00247321	1818	3	0.00164745
Homo_sapiens_tRNA-Asp-GTC-2-7	897	2	0.00222469	624	1	0.0016
Homo_sapiens_tRNA-Asp-GTC-2-8	2599	10	0.00383289	1841	3	0.0016269
Homo_sapiens_tRNA-Asp-GTC-2-9	753	8	0.0105125	477	2	0.00417537
Homo_sapiens_tRNA-Asp-GTC-3-1	2166	0	0	1496	0	0
Homo_sapiens_tRNA-Asp-GTC-4-1	1	0	0	2	0	0
Homo_sapiens_tRNA-Asp-GTC-5-1	4	0	0	6	0	0
Homo_sapiens_tRNA-Asp-GTC-6-1	2	0	0	7	0	0
Homo_sapiens_tRNA-Asp-GTC-8-1	2	0	0	2	0	0
Homo_sapiens_tRNA-Asp-GTC-9-1	0	0		1	0	0
Homo_sapiens_tRNA-Cys-ACA-1-1	5	0	0	7	0	0
Homo_sapiens_tRNA-Cys-GCA-1-1	93	2	0.0210526	71	1	0.0138889
Homo_sapiens_tRNA-Cys-GCA-10-1	92	5	0.0515464	62	1	0.015873
Homo_sapiens_tRNA-Cys-GCA-11-1	438	2	0.00454545	321	2	0.00619195
Homo_sapiens_tRNA-Cys-GCA-12-1	236	0	0	179	0	0
Homo_sapiens_tRNA-Cys-GCA-13-1	1299	0	0	946	0	0
Homo_sapiens_tRNA-Cys-GCA-14-1	887	0	0	607	0	0
Homo_sapiens_tRNA-Cys-GCA-15-1	22	0	0	18	0	0
Homo_sapiens_tRNA-Cys-GCA-16-1	25	0	0	19	0	0
Homo_sapiens_tRNA-Cys-GCA-17-1	1405	1	0.000711238	1005	3	0.00297619
Homo_sapiens_tRNA-Cys-GCA-18-1	43	1	0.0227273	31	0	0
Homo_sapiens_tRNA-Cys-GCA-19-1	4	0	0	1	0	0
Homo_sapiens_tRNA-Cys-GCA-2-1	178	21	0.105528	130	11	0.0780142
Homo_sapiens_tRNA-Cys-GCA-2-2	2058	15	0.00723589	1267	11	0.0086072
Homo_sapiens_tRNA-Cys-GCA-2-3	2360	22	0.00923594	1580	11	0.00691389
Homo_sapiens_tRNA-Cys-GCA-2-4	2665	21	0.00781832	1723	12	0.00691643
Homo_sapiens_tRNA-Cys-GCA-20-1	6	0	0	5	0	0
Homo_sapiens_tRNA-Cys-GCA-21-1	193	1	0.00515464	143	0	0
Homo_sapiens_tRNA-Cys-GCA-22-1	6	0	0	3	0	0
Homo_sapiens_tRNA-Cys-GCA-23-1	27	1	0.0357143	34	0	0
Homo_sapiens_tRNA-Cys-GCA-24-1	11	0	0	13	0	0
Homo_sapiens_tRNA-Cys-GCA-25-1	4	0	0	2	0	0
Homo_sapiens_tRNA-Cys-GCA-3-1	6	0	0	13	0	0
Homo_sapiens_tRNA-Cys-GCA-4-1	1664	3	0.00179964	1100	2	0.00181488
Homo_sapiens_tRNA-Cys-GCA-5-1	531	2	0.00375235	345	2	0.00576369
Homo_sapiens_tRNA-Cys-GCA-6-1	177	2	0.0111732	115	2	0.017094
Homo_sapiens_tRNA-Cys-GCA-7-1	118	3	0.0247934	64	1	0.0153846
Homo_sapiens_tRNA-Cys-GCA-8-1	796	2	0.00250627	523	3	0.00570342
Homo_sapiens_tRNA-Cys-GCA-9-1	419	6	0.0141176	324	1	0.00307692
Homo_sapiens_tRNA-Cys-GCA-9-2	352	11	0.030303	257	1	0.00387597
Homo_sapiens_tRNA-Cys-GCA-9-3	973	11	0.0111789	711	1	0.00140449
Homo_sapiens_tRNA-Cys-GCA-9-4	204	6	0.0285714	136	1	0.00729927
Homo_sapiens_tRNA-Gln-CTG-1-1	24	12	0.333333	23	8	0.258065
Homo_sapiens_tRNA-Gln-CTG-1-2	1395	13	0.00923295	951	7	0.00730689
Homo_sapiens_tRNA-Gln-CTG-1-3	1953	11	0.00560081	1349	8	0.00589536
Homo_sapiens_tRNA-Gln-CTG-1-4	2226	10	0.00447227	1519	7	0.00458716
Homo_sapiens_tRNA-Gln-CTG-1-5	1812	11	0.00603401	1130	7	0.00615655
Homo_sapiens_tRNA-Gln-CTG-10-1	1	2	0.666667	0	2	1
Homo_sapiens_tRNA-Gln-CTG-11-1	1	0	0	3	0	0
Homo_sapiens_tRNA-Gln-CTG-12-1	7	0	0	5	0	0
Homo_sapiens_tRNA-Gln-CTG-13-1	6	0	0	6	0	0
Homo_sapiens_tRNA-Gln-CTG-16-1	9	0	0	7	0	0
Homo_sapiens_tRNA-Gln-CTG-17-1	11	0	0	8	0	0
Homo_sapiens_tRNA-Gln-CTG-2-1	1335	1	0.000748503	944	3	0.0031679
Homo_sapiens_tRNA-Gln-CTG-3-1	169	2208	0.928902	124	1434	0.920411
Homo_sapiens_tRNA-Gln-CTG-3-2	1401	2208	0.611804	723	1434	0.664812
Homo_sapiens_tRNA-Gln-CTG-4-1	781	3	0.00382653	593	2	0.00336134
Homo_sapiens_tRNA-Gln-CTG-4-2	5	4	0.444444	5	2	0.285714
Homo_sapiens_tRNA-Gln-CTG-5-1	1773	0	0	1267	0	0
Homo_sapiens_tRNA-Gln-CTG-6-1	2067	0	0	1367	0	0
Homo_sapiens_tRNA-Gln-CTG-7-1	4	0	0	4	0	0
Homo_sapiens_tRNA-Gln-CTG-8-1	2	14	0.875	4	6	0.6
Homo_sapiens_tRNA-Gln-CTG-8-2	13	18	0.580645	17	9	0.346154
Homo_sapiens_tRNA-Gln-CTG-8-3	4	17	0.809524	1	7	0.875
Homo_sapiens_tRNA-Gln-CTG-9-1	1727	0	0	1153	0	0
Homo_sapiens_tRNA-Gln-TTG-1-1	2480	6	0.00241352	1740	5	0.00286533
Homo_sapiens_tRNA-Gln-TTG-10-1	1	0	0	2	0	0
Homo_sapiens_tRNA-Gln-TTG-2-1	1867	0	0	1407	0	0
Homo_sapiens_tRNA-Gln-TTG-3-1	738	13	0.0173103	500	6	0.0118577
Homo_sapiens_tRNA-Gln-TTG-3-2	1580	9	0.00566394	1205	5	0.00413223
Homo_sapiens_tRNA-Gln-TTG-3-3	1434	13	0.00898411	972	7	0.00715015
Homo_sapiens_tRNA-Gln-TTG-4-1	11	0	0	5	0	0
Homo_sapiens_tRNA-Gln-TTG-5-1	3	0	0	1	0	0
Homo_sapiens_tRNA-Gln-TTG-6-1	10	0	0	4	0	0
Homo_sapiens_tRNA-Glu-CTC-1-1	3147	66	0.0205415	2189	33	0.0148515
Homo_sapiens_tRNA-Glu-CTC-1-2	0	24229	1	0	14447	1
Homo_sapiens_tRNA-Glu-CTC-1-3	0	7860	1	0	5831	1
Homo_sapiens_tRNA-Glu-CTC-1-4	1398	2089	0.599082	668	1434	0.682207
Homo_sapiens_tRNA-Glu-CTC-1-5	9246	30022	0.764541	4894	18862	0.793989
Homo_sapiens_tRNA-Glu-CTC-1-6	2878	67	0.0227504	1963	33	0.0165331
Homo_sapiens_tRNA-Glu-CTC-1-7	2395	54	0.0220498	1695	28	0.0162507
Homo_sapiens_tRNA-Glu-CTC-16-1	3	0	0	5	0	0
Homo_sapiens_tRNA-Glu-CTC-2-1	2002	50	0.0243665	1320	26	0.0193165
Homo_sapiens_tRNA-Glu-CTC-3-1	72	0	0	45	0	0
Homo_sapiens_tRNA-Glu-CTC-5-1	2	0	0	0	0	0
Homo_sapiens_tRNA-Glu-CTC-7-1	2	0	0	1	0	0
Homo_sapiens_tRNA-Glu-TTC-1-1	1708	14	0.00813008	1128	2	0.00176991
Homo_sapiens_tRNA-Glu-TTC-1-2	1205	14	0.0114848	815	2	0.00244798
Homo_sapiens_tRNA-Glu-TTC-10-1	1	16	0.941176	6	10	0.625
Homo_sapiens_tRNA-Glu-TTC-10-2	7	16	0.695652	10	10	0.5
Homo_sapiens_tRNA-Glu-TTC-11-1	1	0	0	1	0	0
Homo_sapiens_tRNA-Glu-TTC-12-1	13	0	0	16	0	0
Homo_sapiens_tRNA-Glu-TTC-13-1	1	0	0	1	0	0
Homo_sapiens_tRNA-Glu-TTC-2-1	2636	11	0.00415565	1792	3	0.00167131
Homo_sapiens_tRNA-Glu-TTC-2-2	1890	11	0.00578643	1232	3	0.00242915
Homo_sapiens_tRNA-Glu-TTC-3-1	2528	261	0.0935819	1870	142	0.0705765
Homo_sapiens_tRNA-Glu-TTC-4-1	3431	271	0.0732037	2361	145	0.0578611
Homo_sapiens_tRNA-Glu-TTC-4-2	1973	23	0.011523	1406	5	0.00354359
Homo_sapiens_tRNA-Glu-TTC-5-1	1219	0	0	822	0	0
Homo_sapiens_tRNA-Glu-TTC-6-1	1747	0	0	1149	0	0
Homo_sapiens_tRNA-Glu-TTC-7-1	4	0	0	3	0	0
Homo_sapiens_tRNA-Glu-TTC-8-1	96	13	0.119266	57	6	0.0952381
Homo_sapiens_tRNA-Glu-TTC-9-1	21	0	0	17	0	0
Homo_sapiens_tRNA-Gly-CCC-1-1	2132	108	0.0482143	1501	75	0.0475888
Homo_sapiens_tRNA-Gly-CCC-1-2	1863	108	0.0547945	1285	74	0.0544518
Homo_sapiens_tRNA-Gly-CCC-2-1	2412	3	0.00124224	1606	2	0.00124378
Homo_sapiens_tRNA-Gly-CCC-2-2	2002	3	0.00149626	1425	2	0.00140154
Homo_sapiens_tRNA-Gly-CCC-3-1	114	0	0	93	0	0
Homo_sapiens_tRNA-Gly-CCC-4-1	1886	0	0	1267	0	0
Homo_sapiens_tRNA-Gly-CCC-5-1	755	0	0	527	0	0
Homo_sapiens_tRNA-Gly-CCC-6-1	1626	29	0.0175227	1127	15	0.0131349
Homo_sapiens_tRNA-Gly-CCC-7-1	19	0	0	17	0	0
Homo_sapiens_tRNA-Gly-CCC-8-1	3	0	0	2	0	0
Homo_sapiens_tRNA-Gly-GCC-1-1	0	54793	1	0	36225	1
Homo_sapiens_tRNA-Gly-GCC-1-2	0	176	1	0	118	1
Homo_sapiens_tRNA-Gly-GCC-1-3	0	210	1	0	140	1
Homo_sapiens_tRNA-Gly-GCC-1-4	0	54793	1	0	36225	1
Homo_sapiens_tRNA-Gly-GCC-1-5	2445	94	0.0370224	1617	67	0.0397862
Homo_sapiens_tRNA-Gly-GCC-2-1	2566	22	0.00850077	1823	5	0.00273523
Homo_sapiens_tRNA-Gly-GCC-2-2	2872	18	0.00622837	2028	4	0.0019685
Homo_sapiens_tRNA-Gly-GCC-2-3	2841	16	0.00560028	1946	3	0.00153925
Homo_sapiens_tRNA-Gly-GCC-2-4	493	21	0.040856	312	4	0.0126582
Homo_sapiens_tRNA-Gly-GCC-2-5	187	12	0.0603015	131	4	0.0296296
Homo_sapiens_tRNA-Gly-GCC-2-6	2783	18	0.00642628	1879	5	0.00265393
Homo_sapiens_tRNA-Gly-GCC-3-1	101	1	0.00980392	90	1	0.010989
Homo_sapiens_tRNA-Gly-GCC-4-1	48	5	0.0943396	28	1	0.0344828
Homo_sapiens_tRNA-Gly-GCC-5-1	4	0	0	4	0	0
Homo_sapiens_tRNA-Gly-GCC-6-1	2	0	0	9	0	0
Homo_sapiens_tRNA-Gly-TCC-1-1	1584	2	0.00126103	1076	1	0.000928505
Homo_sapiens_tRNA-Gly-TCC-2-1	2156	8	0.00369686	1396	5	0.00356888
Homo_sapiens_tRNA-Gly-TCC-2-2	0	3133	1	0	2099	1
Homo_sapiens_tRNA-Gly-TCC-2-3	0	27	1	0	18	1
Homo_sapiens_tRNA-Gly-TCC-2-4	0	29	1	0	18	1
Homo_sapiens_tRNA-Gly-TCC-2-5	696	3137	0.818419	392	2100	0.842697
Homo_sapiens_tRNA-Gly-TCC-2-6	2136	9	0.0041958	1423	6	0.00419874
Homo_sapiens_tRNA-Gly-TCC-3-1	2170	2	0.00092081	1434	1	0.000696864
Homo_sapiens_tRNA-Gly-TCC-4-1	149	4	0.0261438	97	5	0.0490196
Homo_sapiens_tRNA-Gly-TCC-6-1	0	0		0	0	0
Homo_sapiens_tRNA-His-GTG-1-1	1160	44	0.0365449	772	21	0.0264817
Homo_sapiens_tRNA-His-GTG-1-2	173	23	0.117347	144	12	0.0769231
Homo_sapiens_tRNA-His-GTG-1-3	439	1289	0.745949	225	871	0.794708
Homo_sapiens_tRNA-His-GTG-1-4	2602	1293	0.331964	1778	869	0.328296
Homo_sapiens_tRNA-His-GTG-1-5	821	30	0.0352526	574	16	0.0271186
Homo_sapiens_tRNA-His-GTG-1-6	107	26	0.195489	72	16	0.181818
Homo_sapiens_tRNA-His-GTG-1-7	2419	58	0.0234154	1683	35	0.0203725
Homo_sapiens_tRNA-His-GTG-1-8	2573	52	0.0198095	1750	26	0.0146396
Homo_sapiens_tRNA-His-GTG-1-9	1405	57	0.0389877	870	30	0.0333333
Homo_sapiens_tRNA-His-GTG-2-1	0	0		5	0	0
Homo_sapiens_tRNA-Ile-AAT-1-1	1726	1	0.000579039	1214	3	0.00246508
Homo_sapiens_tRNA-Ile-AAT-10-1	9	0	0	3	0	0
Homo_sapiens_tRNA-Ile-AAT-11-1	3	0	0	3	0	0
Homo_sapiens_tRNA-Ile-AAT-12-1	2076	0	0	1462	2	0.00136612
Homo_sapiens_tRNA-Ile-AAT-2-1	2621	16	0.0060675	1759	9	0.0050905
Homo_sapiens_tRNA-Ile-AAT-3-1	262	10	0.0367647	153	5	0.0316456
Homo_sapiens_tRNA-Ile-AAT-4-1	1843	4	0.00216567	1221	4	0.00326531
Homo_sapiens_tRNA-Ile-AAT-5-1	2950	30	0.0100671	2015	19	0.0093412
Homo_sapiens_tRNA-Ile-AAT-5-2	1427	31	0.021262	962	18	0.0183673
Homo_sapiens_tRNA-Ile-AAT-5-3	2320	26	0.0110827	1624	22	0.0133657
Homo_sapiens_tRNA-Ile-AAT-5-4	2332	35	0.0147866	1621	17	0.0103785
Homo_sapiens_tRNA-Ile-AAT-5-5	2322	35	0.0148494	1664	17	0.010113
Homo_sapiens_tRNA-Ile-AAT-6-1	10	0	0	5	0	0
Homo_sapiens_tRNA-Ile-AAT-7-1	529	1696	0.762247	300	1216	0.802111
Homo_sapiens_tRNA-Ile-AAT-7-2	513	1696	0.767768	279	1216	0.813378
Homo_sapiens_tRNA-Ile-AAT-8-1	2323	4	0.00171895	1525	2	0.00130976
Homo_sapiens_tRNA-Ile-AAT-9-1	93	0	0	59	0	0
Homo_sapiens_tRNA-Ile-GAT-1-1	1	0	0	0	0	0
Homo_sapiens_tRNA-Ile-GAT-1-2	3	19	0.863636	4	16	0.8
Homo_sapiens_tRNA-Ile-GAT-1-3	5	19	0.791667	2	16	0.888889
Homo_sapiens_tRNA-Ile-TAT-1-1	494	1	0.0020202	305	0	0
Homo_sapiens_tRNA-Ile-TAT-2-1	1306	1	0.000765111	987	0	0
Homo_sapiens_tRNA-Ile-TAT-2-2	607	1	0.00164474	389	0	0
Homo_sapiens_tRNA-Ile-TAT-2-3	2622	1	0.000381243	1782	0	0
Homo_sapiens_tRNA-Ile-TAT-3-1	2352	1	0.000424989	1651	0	0
Homo_sapiens_tRNA-Leu-AAG-1-1	998	3292	0.767366	551	2307	0.807208
Homo_sapiens_tRNA-Leu-AAG-1-2	998	3288	0.767149	505	2306	0.820349
Homo_sapiens_tRNA-Leu-AAG-1-3	2279	38	0.0164005	1504	28	0.0182768
Homo_sapiens_tRNA-Leu-AAG-2-1	1816	43	0.0231307	1226	24	0.0192
Homo_sapiens_tRNA-Leu-AAG-2-2	1349	41	0.0294964	953	19	0.0195473
Homo_sapiens_tRNA-Leu-AAG-2-3	3480	42	0.011925	2255	24	0.0105309
Homo_sapiens_tRNA-Leu-AAG-2-4	3408	35	0.0101656	2320	23	0.00981647
Homo_sapiens_tRNA-Leu-AAG-3-1	872	5	0.00570125	578	8	0.0136519
Homo_sapiens_tRNA-Leu-AAG-4-1	128	0	0	99	0	0
Homo_sapiens_tRNA-Leu-AAG-5-1	0	0		6	0	0
Homo_sapiens_tRNA-Leu-AAG-6-1	3	0	0	7	0	0
Homo_sapiens_tRNA-Leu-AAG-7-1	37	0	0	13	0	0
Homo_sapiens_tRNA-Leu-AAG-8-1	2	0	0	3	0	0
Homo_sapiens_tRNA-Leu-CAA-1-1	2637	0	0	1740	0	0
Homo_sapiens_tRNA-Leu-CAA-1-2	2683	0	0	1757	0	0
Homo_sapiens_tRNA-Leu-CAA-2-1	2077	0	0	1381	0	0
Homo_sapiens_tRNA-Leu-CAA-3-1	2168	0	0	1678	0	0
Homo_sapiens_tRNA-Leu-CAA-4-1	2955	0	0	2014	0	0
Homo_sapiens_tRNA-Leu-CAA-5-1	5	0	0	5	0	0
Homo_sapiens_tRNA-Leu-CAA-6-1	14	2	0.125	6	6	0.5
Homo_sapiens_tRNA-Leu-CAG-1-1	0	408	1	0	252	1
Homo_sapiens_tRNA-Leu-CAG-1-2	1170	2023	0.633573	603	1382	0.696222
Homo_sapiens_tRNA-Leu-CAG-1-3	31	34	0.523077	20	17	0.459459
Homo_sapiens_tRNA-Leu-CAG-1-4	0	104	1	0	49	1
Homo_sapiens_tRNA-Leu-CAG-1-5	0	1919	1	0	1343	1
Homo_sapiens_tRNA-Leu-CAG-1-6	1744	24	0.0135747	1238	21	0.0166799
Homo_sapiens_tRNA-Leu-CAG-1-7	1303	26	0.0195636	874	15	0.0168729
Homo_sapiens_tRNA-Leu-CAG-2-1	2023	28	0.0136519	1406	17	0.0119466
Homo_sapiens_tRNA-Leu-CAG-2-2	2518	28	0.0109976	1772	17	0.00950252
Homo_sapiens_tRNA-Leu-TAA-1-1	2075	0	0	1445	0	0
Homo_sapiens_tRNA-Leu-TAA-2-1	1349	0	0	896	0	0
Homo_sapiens_tRNA-Leu-TAA-3-1	2192	0	0	1559	0	0
Homo_sapiens_tRNA-Leu-TAA-4-1	3056	0	0	1939	0	0
Homo_sapiens_tRNA-Leu-TAA-5-1	3	0	0	3	0	0
Homo_sapiens_tRNA-Leu-TAG-1-1	1806	2	0.00110619	1268	0	0
Homo_sapiens_tRNA-Leu-TAG-2-1	2952	0	0	1916	0	0
Homo_sapiens_tRNA-Leu-TAG-3-1	1395	0	0	922	0	0
Homo_sapiens_tRNA-Leu-TAG-4-1	8	0	0	6	0	0
Homo_sapiens_tRNA-Lys-CTT-1-1	2005	7	0.00347913	1444	5	0.00345066
Homo_sapiens_tRNA-Lys-CTT-1-2	2369	7	0.00294613	1557	5	0.00320102
Homo_sapiens_tRNA-Lys-CTT-10-1	2	0	0	0	0	0
Homo_sapiens_tRNA-Lys-CTT-11-1	4	0	0	2	0	0
Homo_sapiens_tRNA-Lys-CTT-12-1	5	0	0	4	0	0
Homo_sapiens_tRNA-Lys-CTT-13-1	4	0	0	5	0	0
Homo_sapiens_tRNA-Lys-CTT-14-1	366	0	0	289	0	0
Homo_sapiens_tRNA-Lys-CTT-16-1	5	0	0	4	0	0
Homo_sapiens_tRNA-Lys-CTT-2-1	1560	22	0.0139064	1067	16	0.0147738
Homo_sapiens_tRNA-Lys-CTT-2-2	2464	30	0.0120289	1705	22	0.0127389
Homo_sapiens_tRNA-Lys-CTT-2-3	2651	30	0.0111899	1833	22	0.0118598
Homo_sapiens_tRNA-Lys-CTT-2-4	2445	27	0.0109223	1691	19	0.0111111
Homo_sapiens_tRNA-Lys-CTT-2-5	2191	26	0.0117276	1587	21	0.0130597
Homo_sapiens_tRNA-Lys-CTT-3-1	1930	0	0	1280	0	0
Homo_sapiens_tRNA-Lys-CTT-4-1	1245	0	0	892	2	0.00223714
Homo_sapiens_tRNA-Lys-CTT-5-1	1407	0	0	901	0	0
Homo_sapiens_tRNA-Lys-CTT-6-1	4	0	0	6	0	0
Homo_sapiens_tRNA-Lys-CTT-7-1	22	0	0	15	0	0
Homo_sapiens_tRNA-Lys-CTT-8-1	3	0	0	3	0	0
Homo_sapiens_tRNA-Lys-CTT-9-1	3	0	0	3	0	0
Homo_sapiens_tRNA-Lys-TTT-1-1	263	3	0.0112782	170	3	0.017341
Homo_sapiens_tRNA-Lys-TTT-10-1	2	0	0	4	0	0
Homo_sapiens_tRNA-Lys-TTT-11-1	3	0	0	1	0	0
Homo_sapiens_tRNA-Lys-TTT-12-1	3	0	0	5	0	0
Homo_sapiens_tRNA-Lys-TTT-13-1	1260	0	0	868	0	0
Homo_sapiens_tRNA-Lys-TTT-14-1	4	0	0	4	0	0
Homo_sapiens_tRNA-Lys-TTT-15-1	2	0	0	2	0	0
Homo_sapiens_tRNA-Lys-TTT-2-1	1671	3	0.00179211	1159	3	0.00258176
Homo_sapiens_tRNA-Lys-TTT-3-1	1677	29	0.0169988	1073	15	0.0137868
Homo_sapiens_tRNA-Lys-TTT-3-2	2871	36	0.0123839	1984	19	0.00948577
Homo_sapiens_tRNA-Lys-TTT-3-3	2467	42	0.0167397	1697	19	0.0110723
Homo_sapiens_tRNA-Lys-TTT-3-4	2644	40	0.0149031	1854	18	0.00961538
Homo_sapiens_tRNA-Lys-TTT-3-5	2115	34	0.0158213	1436	18	0.0123796
Homo_sapiens_tRNA-Lys-TTT-4-1	2167	9	0.00413603	1551	6	0.00385356
Homo_sapiens_tRNA-Lys-TTT-5-1	971	0	0	666	0	0
Homo_sapiens_tRNA-Lys-TTT-6-1	2005	6	0.00298359	1311	3	0.00228311
Homo_sapiens_tRNA-Lys-TTT-7-1	2012	0	0	1454	0	0
Homo_sapiens_tRNA-Lys-TTT-8-1	135	0	0	93	1	0.0106383
Homo_sapiens_tRNA-Lys-TTT-9-1	1423	0	0	1034	0	0
Homo_sapiens_tRNA-Met-CAT-1-1	1838	0	0	1289	0	0
Homo_sapiens_tRNA-Met-CAT-2-1	2106	1	0.000474608	1402	0	0
Homo_sapiens_tRNA-Met-CAT-3-1	2461	10	0.00404694	1619	4	0.00246457
Homo_sapiens_tRNA-Met-CAT-3-2	2955	10	0.00337268	2108	4	0.00189394
Homo_sapiens_tRNA-Met-CAT-4-1	1331	2065	0.608068	692	1424	0.672968
Homo_sapiens_tRNA-Met-CAT-4-2	276	15	0.0515464	165	6	0.0350877
Homo_sapiens_tRNA-Met-CAT-4-3	11	2065	0.994701	8	1424	0.994413
Homo_sapiens_tRNA-Met-CAT-5-1	986	3216	0.76535	502	2200	0.814212
Homo_sapiens_tRNA-Met-CAT-5-2	964	3216	0.769378	505	2200	0.813309
Homo_sapiens_tRNA-Met-CAT-6-1	2503	0	0	1846	0	0
Homo_sapiens_tRNA-Met-CAT-7-1	11	0	0	7	0	0
Homo_sapiens_tRNA-Phe-GAA-1-1	1261	11	0.0086478	906	11	0.0119956
Homo_sapiens_tRNA-Phe-GAA-1-2	927	9	0.00961538	595	9	0.0149007
Homo_sapiens_tRNA-Phe-GAA-1-3	1540	10	0.00645161	1032	11	0.0105465
Homo_sapiens_tRNA-Phe-GAA-1-4	1328	9	0.00673149	862	8	0.0091954
Homo_sapiens_tRNA-Phe-GAA-1-5	1834	11	0.00596206	1257	9	0.007109
Homo_sapiens_tRNA-Phe-GAA-1-6	1246	143	0.102952	761	94	0.109942
Homo_sapiens_tRNA-Phe-GAA-10-1	1	51	0.980769	0	40	1
Homo_sapiens_tRNA-Phe-GAA-11-1	91	0	0	92	0	0
Homo_sapiens_tRNA-Phe-GAA-12-1	5	0	0	1	0	0
Homo_sapiens_tRNA-Phe-GAA-2-1	2728	7	0.00255941	1878	4	0.0021254
Homo_sapiens_tRNA-Phe-GAA-3-1	2255	5	0.00221239	1582	3	0.00189274
Homo_sapiens_tRNA-Phe-GAA-4-1	137	0	0	104	0	0
Homo_sapiens_tRNA-Phe-GAA-5-1	416	0	0	253	2	0.00784314
Homo_sapiens_tRNA-Phe-GAA-6-1	13	0	0	11	0	0
Homo_sapiens_tRNA-Phe-GAA-7-1	8	0	0	7	0	0
Homo_sapiens_tRNA-Phe-GAA-8-1	3	0	0	7	0	0
Homo_sapiens_tRNA-Phe-GAA-9-1	0	47	1	2	42	0.954545
Homo_sapiens_tRNA-Pro-AGG-1-1	747	0	0	521	0	0
Homo_sapiens_tRNA-Pro-AGG-2-1	2220	40	0.0176991	1474	21	0.0140468
Homo_sapiens_tRNA-Pro-AGG-2-2	1910	40	0.0205128	1306	21	0.0158252
Homo_sapiens_tRNA-Pro-AGG-2-3	1856	38	0.0200634	1277	22	0.0169361
Homo_sapiens_tRNA-Pro-AGG-2-4	1672	39	0.0227937	1103	21	0.0186833
Homo_sapiens_tRNA-Pro-AGG-2-5	2140	42	0.0192484	1419	22	0.0152672
Homo_sapiens_tRNA-Pro-AGG-2-6	2869	40	0.0137504	1896	21	0.0109546
Homo_sapiens_tRNA-Pro-AGG-2-7	2212	40	0.017762	1491	23	0.0151915
Homo_sapiens_tRNA-Pro-AGG-2-8	2075	30	0.0142518	1431	17	0.0117403
Homo_sapiens_tRNA-Pro-AGG-3-1	40	0	0	33	0	0
Homo_sapiens_tRNA-Pro-AGG-4-1	3	0	0	3	0	0
Homo_sapiens_tRNA-Pro-CGG-1-1	2278	13	0.00567438	1547	6	0.00386349
Homo_sapiens_tRNA-Pro-CGG-1-2	1396	14	0.00992908	1034	7	0.0067243
Homo_sapiens_tRNA-Pro-CGG-1-3	2140	15	0.00696056	1374	8	0.00578871
Homo_sapiens_tRNA-Pro-CGG-2-1	2347	0	0	1574	0	0
Homo_sapiens_tRNA-Pro-GGG-1-1	3	0	0	2	0	0
Homo_sapiens_tRNA-Pro-TGG-1-1	1328	5	0.00375094	880	3	0.00339751
Homo_sapiens_tRNA-Pro-TGG-2-1	2446	0	0	1773	0	0
Homo_sapiens_tRNA-Pro-TGG-3-1	2583	17	0.00653846	1757	8	0.00453258
Homo_sapiens_tRNA-Pro-TGG-3-2	2475	15	0.0060241	1658	10	0.0059952
Homo_sapiens_tRNA-Pro-TGG-3-3	174	18	0.09375	110	11	0.0909091
Homo_sapiens_tRNA-Pro-TGG-3-4	1043	62	0.0561086	743	34	0.043758
Homo_sapiens_tRNA-Pro-TGG-3-5	72	63	0.466667	56	34	0.377778
Homo_sapiens_tRNA-Pro-TGG-4-1	39	0	0	33	0	0
Homo_sapiens_tRNA-Pro-TGG-5-1	4	0	0	0	0	0
Homo_sapiens_tRNA-SeC-TCA-1-1	824	1	0.00121212	522	0	0
Homo_sapiens_tRNA-SeC-TCA-2-1	3	1	0.25	9	0	0
Homo_sapiens_tRNA-SeC-TCA-3-1	1	0	0	0	0	0
Homo_sapiens_tRNA-Ser-ACT-1-1	2357	0	0	1651	0	0
Homo_sapiens_tRNA-Ser-AGA-1-1	851	4	0.00467836	620	3	0.00481541
Homo_sapiens_tRNA-Ser-AGA-2-1	1102	67	0.0573139	749	37	0.0470738
Homo_sapiens_tRNA-Ser-AGA-2-2	2599	70	0.0262271	1812	39	0.0210697
Homo_sapiens_tRNA-Ser-AGA-2-3	2184	72	0.0319149	1583	38	0.0234423
Homo_sapiens_tRNA-Ser-AGA-2-4	1892	46	0.0237358	1298	19	0.0144267
Homo_sapiens_tRNA-Ser-AGA-2-5	2222	66	0.0288462	1601	34	0.0207951
Homo_sapiens_tRNA-Ser-AGA-2-6	1809	56	0.0300268	1268	24	0.0185759
Homo_sapiens_tRNA-Ser-AGA-3-1	85	1	0.0116279	72	2	0.027027
Homo_sapiens_tRNA-Ser-AGA-4-1	2039	3	0.00146915	1480	1	0.000675219
Homo_sapiens_tRNA-Ser-AGA-5-1	42	0	0	49	0	0
Homo_sapiens_tRNA-Ser-AGA-6-1	15	0	0	22	0	0
Homo_sapiens_tRNA-Ser-CGA-1-1	918	0	0	590	0	0
Homo_sapiens_tRNA-Ser-CGA-2-1	198	0	0	145	0	0
Homo_sapiens_tRNA-Ser-CGA-3-1	2480	0	0	1663	0	0
Homo_sapiens_tRNA-Ser-CGA-4-1	1038	0	0	669	0	0
Homo_sapiens_tRNA-Ser-GCT-1-1	1174	27	0.0224813	812	12	0.0145631
Homo_sapiens_tRNA-Ser-GCT-2-1	2661	35	0.0129822	1817	11	0.00601751
Homo_sapiens_tRNA-Ser-GCT-3-1	1106	3	0.00270514	812	1	0.00123001
Homo_sapiens_tRNA-Ser-GCT-4-1	1790	46	0.0250545	1176	18	0.0150754
Homo_sapiens_tRNA-Ser-GCT-4-2	2228	48	0.0210896	1444	19	0.012987
Homo_sapiens_tRNA-Ser-GCT-4-3	2944	51	0.0170284	1960	21	0.0106007
Homo_sapiens_tRNA-Ser-GCT-5-1	1847	6	0.00323799	1215	2	0.00164339
Homo_sapiens_tRNA-Ser-GCT-6-1	802	23	0.0278788	527	11	0.0204461
Homo_sapiens_tRNA-Ser-TGA-1-1	2513	0	0	1723	0	0
Homo_sapiens_tRNA-Ser-TGA-2-1	2429	4	0.00164406	1685	4	0.00236827
Homo_sapiens_tRNA-Ser-TGA-3-1	2713	3	0.00110457	1906	5	0.00261643
Homo_sapiens_tRNA-Ser-TGA-4-1	2767	4	0.00144352	1901	3	0.00157563
Homo_sapiens_tRNA-Sup-TTA-1-1	0	0		3	0	0
Homo_sapiens_tRNA-Thr-AGT-1-1	2713	12	0.00440367	1784	9	0.00501952
Homo_sapiens_tRNA-Thr-AGT-1-2	2046	10	0.00486381	1377	8	0.00577617
Homo_sapiens_tRNA-Thr-AGT-1-3	2467	8	0.00323232	1670	7	0.00417412
Homo_sapiens_tRNA-Thr-AGT-2-1	2887	10	0.00345185	1949	6	0.00306905
Homo_sapiens_tRNA-Thr-AGT-2-2	2650	10	0.0037594	1921	6	0.00311365
Homo_sapiens_tRNA-Thr-AGT-3-1	1868	0	0	1246	0	0
Homo_sapiens_tRNA-Thr-AGT-4-1	1415	2	0.00141143	1019	2	0.00195886
Homo_sapiens_tRNA-Thr-AGT-5-1	1939	4	0.00205867	1308	3	0.00228833
Homo_sapiens_tRNA-Thr-AGT-6-1	992	0	0	690	0	0
Homo_sapiens_tRNA-Thr-AGT-7-1	4	0	0	5	0	0
Homo_sapiens_tRNA-Thr-CGT-1-1	1563	0	0	985	0	0
Homo_sapiens_tRNA-Thr-CGT-2-1	1795	0	0	1235	0	0
Homo_sapiens_tRNA-Thr-CGT-3-1	1492	0	0	1004	0	0
Homo_sapiens_tRNA-Thr-CGT-4-1	2039	0	0	1381	0	0
Homo_sapiens_tRNA-Thr-CGT-5-1	1968	0	0	1356	0	0
Homo_sapiens_tRNA-Thr-CGT-6-1	1855	0	0	1312	0	0
Homo_sapiens_tRNA-Thr-TGT-1-1	2160	0	0	1480	0	0
Homo_sapiens_tRNA-Thr-TGT-2-1	1459	0	0	996	0	0
Homo_sapiens_tRNA-Thr-TGT-3-1	2396	0	0	1610	0	0
Homo_sapiens_tRNA-Thr-TGT-4-1	2156	8	0.00369686	1483	2	0.0013468
Homo_sapiens_tRNA-Thr-TGT-5-1	2434	8	0.003276	1659	2	0.00120409
Homo_sapiens_tRNA-Thr-TGT-6-1	2622	0	0	1736	0	0
Homo_sapiens_tRNA-Trp-CCA-1-1	1863	6	0.00321027	1317	5	0.00378215
Homo_sapiens_tRNA-Trp-CCA-2-1	2670	1	0.000374392	1807	0	0
Homo_sapiens_tRNA-Trp-CCA-3-1	1488	5	0.00334896	1067	5	0.00466418
Homo_sapiens_tRNA-Trp-CCA-3-2	1521	6	0.00392927	990	6	0.0060241
Homo_sapiens_tRNA-Trp-CCA-3-3	1029	5	0.00483559	730	5	0.00680272
Homo_sapiens_tRNA-Trp-CCA-4-1	1525	0	0	976	0	0
Homo_sapiens_tRNA-Trp-CCA-5-1	338	1	0.00294985	261	0	0
Homo_sapiens_tRNA-Tyr-ATA-1-1	4	0	0	3	0	0
Homo_sapiens_tRNA-Tyr-GTA-1-1	2317	0	0	1528	0	0
Homo_sapiens_tRNA-Tyr-GTA-10-1	3	0	0	3	0	0
Homo_sapiens_tRNA-Tyr-GTA-11-1	1	0	0	1	0	0
Homo_sapiens_tRNA-Tyr-GTA-2-1	2743	0	0	1929	0	0
Homo_sapiens_tRNA-Tyr-GTA-3-1	661	0	0	429	0	0
Homo_sapiens_tRNA-Tyr-GTA-4-1	1360	0	0	823	0	0
Homo_sapiens_tRNA-Tyr-GTA-5-1	2141	0	0	1432	0	0
Homo_sapiens_tRNA-Tyr-GTA-5-2	405	81	0.166667	269	61	0.184848
Homo_sapiens_tRNA-Tyr-GTA-5-3	2344	0	0	1479	0	0
Homo_sapiens_tRNA-Tyr-GTA-5-4	1681	0	0	1136	0	0
Homo_sapiens_tRNA-Tyr-GTA-5-5	2847	0	0	1902	0	0
Homo_sapiens_tRNA-Tyr-GTA-6-1	1215	0	0	804	0	0
Homo_sapiens_tRNA-Tyr-GTA-7-1	121	0	0	99	0	0
Homo_sapiens_tRNA-Tyr-GTA-8-1	1273	0	0	899	0	0
Homo_sapiens_tRNA-Tyr-GTA-9-1	0	0		3	0	0
Homo_sapiens_tRNA-Und-GCA-5-1	2	0	0	5	0	0
Homo_sapiens_tRNA-Und-NNN-1-1	7	0	0	6	0	0
Homo_sapiens_tRNA-Und-NNN-2-1	1	0	0	4	0	0
Homo_sapiens_tRNA-Und-NNN-4-1	2	0	0	3	0	0
Homo_sapiens_tRNA-Und-TTA-3-1	494	0	0	367	0	0
Homo_sapiens_tRNA-Val-AAC-1-1	1713	16	0.0092539	1175	9	0.00760135
Homo_sapiens_tRNA-Val-AAC-1-2	275	42	0.132492	174	19	0.0984456
Homo_sapiens_tRNA-Val-AAC-1-3	1424	42	0.0286494	924	19	0.0201485
Homo_sapiens_tRNA-Val-AAC-1-4	2900	15	0.0051458	2048	10	0.00485909
Homo_sapiens_tRNA-Val-AAC-1-5	1779	15	0.0083612	1261	10	0.00786782
Homo_sapiens_tRNA-Val-AAC-2-1	1886	3	0.00158814	1308	3	0.00228833
Homo_sapiens_tRNA-Val-AAC-3-1	2383	2	0.000838574	1566	0	0
Homo_sapiens_tRNA-Val-AAC-4-1	1060	2	0.00188324	741	0	0
Homo_sapiens_tRNA-Val-AAC-5-1	1271	0	0	825	0	0
Homo_sapiens_tRNA-Val-AAC-6-1	1364	0	0	927	0	0
Homo_sapiens_tRNA-Val-AAC-7-1	4	0	0	7	0	0
Homo_sapiens_tRNA-Val-CAC-1-1	2750	36	0.0129218	1832	25	0.0134626
Homo_sapiens_tRNA-Val-CAC-1-2	1136	3737	0.766879	564	2558	0.819347
Homo_sapiens_tRNA-Val-CAC-1-3	1051	3737	0.780493	470	2558	0.844782
Homo_sapiens_tRNA-Val-CAC-1-4	1490	34	0.0223097	1009	25	0.0241779
Homo_sapiens_tRNA-Val-CAC-1-5	3033	46	0.0149399	2049	32	0.0153772
Homo_sapiens_tRNA-Val-CAC-1-6	1414	41	0.0281787	955	31	0.0314402
Homo_sapiens_tRNA-Val-CAC-1-7	1013	40	0.0379867	702	28	0.0383562
Homo_sapiens_tRNA-Val-CAC-1-8	914	47	0.0489074	640	32	0.047619
Homo_sapiens_tRNA-Val-CAC-10-1	0	0		5	1	0.166667
Homo_sapiens_tRNA-Val-CAC-11-1	567	38	0.0628099	379	20	0.0501253
Homo_sapiens_tRNA-Val-CAC-11-2	715	37	0.0492021	488	20	0.0393701
Homo_sapiens_tRNA-Val-CAC-13-1	7	3	0.3	6	0	0
Homo_sapiens_tRNA-Val-CAC-14-1	372	8	0.0210526	269	2	0.00738007
Homo_sapiens_tRNA-Val-CAC-2-1	2487	6	0.00240674	1841	2	0.00108519
Homo_sapiens_tRNA-Val-CAC-3-1	1127	0	0	766	0	0
Homo_sapiens_tRNA-Val-CAC-4-1	312	11	0.0340557	204	6	0.0285714
Homo_sapiens_tRNA-Val-CAC-6-1	240	0	0	171	0	0
Homo_sapiens_tRNA-Val-CAC-7-1	110	0	0	81	0	0
Homo_sapiens_tRNA-Val-CAC-8-1	7	279	0.975524	2	191	0.989637
Homo_sapiens_tRNA-Val-CAC-8-2	503	299	0.372818	318	198	0.383721
Homo_sapiens_tRNA-Val-CAC-9-1	58	0	0	57	0	0
Homo_sapiens_tRNA-Val-TAC-1-1	2684	12	0.00445104	1820	5	0.00273973
Homo_sapiens_tRNA-Val-TAC-1-2	1050	12	0.0112994	769	5	0.00645995
Homo_sapiens_tRNA-Val-TAC-2-1	2439	2	0.000819336	1680	0	0
Homo_sapiens_tRNA-Val-TAC-3-1	950	0	0	659	0	0
Homo_sapiens_tRNA-Val-TAC-4-1	2112	0	0	1507	0	0
Homo_sapiens_tRNA-iMet-CAT-1-1	2591	36	0.0137038	1640	27	0.0161968
Homo_sapiens_tRNA-iMet-CAT-1-2	481	43	0.0820611	315	32	0.092219
Homo_sapiens_tRNA-iMet-CAT-1-3	2211	41	0.018206	1445	32	0.0216655
Homo_sapiens_tRNA-iMet-CAT-1-4	2149	29	0.013315	1570	23	0.0144382
Homo_sapiens_tRNA-iMet-CAT-1-5	2320	33	0.0140246	1531	24	0.0154341
Homo_sapiens_tRNA-iMet-CAT-1-6	2310	42	0.0178571	1559	32	0.0201131
Homo_sapiens_tRNA-iMet-CAT-1-7	1855	36	0.0190375	1225	27	0.0215655
Homo_sapiens_tRNA-iMet-CAT-1-8	3266	37	0.0112019	2222	29	0.0128832
Homo_sapiens_tRNA-iMet-CAT-2-1	1155	9	0.00773196	771	3	0.00387597
Homo_sapiens_tRNA-iMet-CAT-3-1	3	0	0	4	0	0
Homo_sapiens_tRX-Ala-AGC-1-1	4	6	0.6	0	7	1
Homo_sapiens_tRX-Ala-AGC-1-2	0	6	1	2	7	0.777778
Homo_sapiens_tRX-Ala-AGC-2-1	2	3	0.6	3	0	0
Homo_sapiens_tRX-Ala-AGC-5-1	2069	14	0.00672108	1404	15	0.0105708
Homo_sapiens_tRX-Ala-AGC-6-1	922	0	0	612	0	0
Homo_sapiens_tRX-Ala-GGC-3-1	3	0	0	0	0	0
Homo_sapiens_tRX-Ala-GGC-4-1	3	0	0	3	0	0
Homo_sapiens_tRX-Arg-ACG-1-1	4	0	0	1	0	0
Homo_sapiens_tRX-Arg-CCT-2-1	2	0	0	3	0	0
Homo_sapiens_tRX-Asn-GTT-1-1	1	0	0	5	0	0
Homo_sapiens_tRX-Asn-GTT-2-1	0	0		8	1	0.111111
Homo_sapiens_tRX-Asn-GTT-3-1	2	0	0	3	1	0.25
Homo_sapiens_tRX-Asp-ATC-1-1	2	0	0	6	0	0
Homo_sapiens_tRX-Cys-GCA-1-1	2	0	0	5	0	0
Homo_sapiens_tRX-Cys-GCA-2-1	0	0		5	0	0
Homo_sapiens_tRX-Cys-GCA-3-1	1	0	0	5	0	0
Homo_sapiens_tRX-Cys-GCA-4-1	2	0	0	8	0	0
Homo_sapiens_tRX-Gln-CTG-2-1	4	0	0	5	0	0
Homo_sapiens_tRX-Gln-CTG-3-1	14	4	0.222222	4	3	0.428571
Homo_sapiens_tRX-Gln-TTG-1-1	0	0		2	0	0
Homo_sapiens_tRX-Glu-CTC-1-1	5	0	0	5	0	0
Homo_sapiens_tRX-Glu-TTC-2-1	46	12	0.206897	30	6	0.166667
Homo_sapiens_tRX-Gly-CCC-1-2	2	2	0.5	3	1	0.25
Homo_sapiens_tRX-Gly-CCC-2-1	0	0		4	0	0
Homo_sapiens_tRX-Gly-CCC-3-1	3	2	0.4	7	1	0.125
Homo_sapiens_tRX-Ile-AAT-3-1	64	0	0	64	0	0
Homo_sapiens_tRX-Ile-AAT-4-1	0	0		5	0	0
Homo_sapiens_tRX-Ile-GAT-1-1	0	7	1	0	2	1
Homo_sapiens_tRX-Ile-GAT-1-2	1	6	0.857143	2	2	0.5
Homo_sapiens_tRX-Ile-GAT-2-1	0	2	1	0	0	0
Homo_sapiens_tRX-Leu-CAA-3-1	1	0	0	3	0	0
Homo_sapiens_tRX-Leu-CAG-1-1	1	0	0	7	0	0
Homo_sapiens_tRX-Leu-TAA-2-1	3	0	0	2	0	0
Homo_sapiens_tRX-Lys-CTT-1-1	27	0	0	18	0	0
Homo_sapiens_tRX-Lys-CTT-3-1	1	0	0	3	0	0
Homo_sapiens_tRX-Lys-CTT-4-1	2	2	0.5	0	0	0
Homo_sapiens_tRX-Lys-CTT-5-1	2	0	0	2	0	0
Homo_sapiens_tRX-Lys-CTT-6-1	0	0		2	0	0
Homo_sapiens_tRX-Lys-TTT-2-1	3	0	0	6	0	0
Homo_sapiens_tRX-Met-CAT-1-1	3	0	0	4	0	0
Homo_sapiens_tRX-Met-CAT-2-1	842	0	0	604	0	0
Homo_sapiens_tRX-Phe-GAA-1-1	2	40	0.952381	0	34	1
Homo_sapiens_tRX-Phe-GAA-2-1	101	3	0.0288462	45	1	0.0217391
Homo_sapiens_tRX-Pro-GGG-1-1	1	0	0	0	0	0
Homo_sapiens_tRX-Pro-GGG-2-1	5	0	0	4	0	0
Homo_sapiens_tRX-Ser-GCT-1-1	3	0	0	4	0	0
Homo_sapiens_tRX-Ser-GGA-2-1	2	0	0	0	0	0
Homo_sapiens_tRX-Trp-CCA-1-1	7	0	0	4	0	0
Homo_sapiens_tRX-Tyr-GTA-1-1	44	0	0	31	0	0
Homo_sapiens_tRX-Und-NNN-6-1	2	0	0	1	0	0
Homo_sapiens_tRX-Und-NNN-7-1	7	0	0	8	0	0
Homo_sapiens_tRX-Und-NNN-8-1	1	0	0	4	0	0
Homo_sapiens_tRX-Und-NNN-9-1	2	0	0	3	0	0
Homo_sapiens_tRX-Val-AAC-1-1	1	0	0	1	0	0
Homo_sapiens_tRX-Val-CAC-4-1	1258	11	0.00866824	884	5	0.0056243
Homo_sapiens_tRX-Val-TAC-2-1	4	0	0	2	0	0
Homo_sapiens_tRX-Val-TAC-3-1	0	0		1	0	0
