# Supplementary material for: Selective gene expression maintains human tRNA anticodon pools during differentiation
Source: Nat Cell Biol. 2024 Jan 8;26(1):100–12. doi: 10.1038/s41556-023-01317-3 (PMC10791582; doi:10.1038/s41556-023-01317-3)
Supplement: Supplementary file 4 — Statistical source data. [file 41556_2023_1317_MOESM4_ESM.xlsx]

## Sheet: Fig 1c
Gene	hiPSC_1	hiPSC_2	NPC_1	NPC_1	Neurons_1	Neurons_2	CM_1	CM_2
POU5F1	1.63906	1.60114	-0.539367	-0.539367	-0.54013	-0.540644	-0.539766	-0.540488
NANOG	1.65304	1.58681	-0.534862	-0.534862	-0.542622	-0.542622	-0.542622	-0.542622
DNMT3B	1.63685	1.59327	-0.51717	-0.51717	-0.430558	-0.437756	-0.636774	-0.64115
PRDM14	1.75315	1.47847	-0.539774	-0.539774	-0.539774	-0.534094	-0.539774	-0.539774
FOXH1	1.92219	1.26756	-0.54675	-0.54675	-0.54675	-0.54675	-0.54675	-0.502952
FOXD3	1.57575	1.66212	-0.520017	-0.520017	-0.529761	-0.477746	-0.570113	-0.570113
PAX6	-0.489537	-0.487441	0.525187	0.525187	-0.446792	-0.475684	-0.47075	-0.473447
SOX1	-0.459717	-0.461678	0.140824	0.140824	-0.370466	-0.350589	-0.459718	-0.461678
HES5	-0.543605	-0.543605	1.34307	1.34307	-0.522409	-0.511584	-0.543605	-0.543605
NES	-0.580803	-0.579165	0.436082	0.436082	-1.11169	-1.09279	0.814986	0.420444
MAP2	-0.588093	-0.589106	-0.428572	-0.428572	1.65131	1.57595	-0.620355	-0.616709
TUBB3	-1.09624	-1.1606	0.163774	0.163774	0.93112	1.62987	-0.442572	-0.606291
ELAVL3	-0.596221	-0.59494	-0.363702	-0.363702	1.51935	1.70602	-0.595267	-0.596607
MAPT	-0.565756	-0.561342	-0.46287	-0.46287	1.66546	1.572	-0.563175	-0.559015
NCAM1	-0.75328	-0.756703	-0.492961	-0.492961	1.64959	1.52976	-0.260591	-0.272972
SYP	-0.493968	-0.442337	-0.323148	-0.323148	1.534	1.68056	-0.680945	-0.675925
CHAT	-0.685323	-0.685323	0.206224	0.206224	1.77689	1.28728	-0.626913	-0.654215
SLC5A7	-0.675955	-0.69127	0.0428863	0.0428863	1.79516	1.32073	-0.660662	-0.666819
CUX2	-0.633775	-0.594564	-0.59696	-0.59696	1.70276	1.52584	-0.485596	-0.503466
MYL4	-0.533416	-0.533416	-0.533416	-0.533416	-0.533416	-0.532493	1.89707	1.30206
MYH6	-0.535341	-0.535251	-0.535414	-0.535414	-0.535328	-0.535297	1.85285	1.3592
MYH7	-0.538236	-0.538236	-0.538112	-0.538112	-0.535833	-0.535761	1.79776	1.42663
TNNT2	-0.524384	-0.526884	-0.539388	-0.539388	-0.539388	-0.539029	1.86589	1.34257
ACTN2	-0.535291	-0.535919	-0.54045	-0.54045	-0.535798	-0.536341	1.77977	1.44781
TTN	-0.526076	-0.525032	-0.547075	-0.547075	-0.544125	-0.543041	1.76691	1.46261
NKX2-5	-0.534942	-0.534942	-0.534942	-0.534942	-0.525328	-0.534942	1.96096	1.21407
MYBL2	1.36784	1.321	0.448505	0.448505	-1.11206	-1.1162	-0.551615	-0.58621
BUB1	1.10505	1.31723	0.452401	0.452401	-1.29589	-1.2983	-0.301721	-0.426945
PLK1	0.959306	1.14493	0.615068	0.615068	-1.2179	-1.18616	-0.639709	-0.558339
CCNB1	1.1429	1.10165	0.565913	0.565913	-1.20683	-1.20027	-0.590125	-0.576357
E2F1	0.532383	0.435597	1.37663	1.37663	-1.13434	-1.12856	-0.679036	-0.547465
FOXM1	0.954831	0.991109	0.788204	0.788204	-1.12931	-1.1325	-0.714094	-0.712095
MCM3	1.4129	1.45879	0.311133	0.311133	-0.999433	-1.02017	-0.605508	-0.608315
MCM4	1.29437	1.33556	0.512267	0.512267	-0.996001	-1.01359	-0.752713	-0.746875
MCM5	1.56192	1.43695	0.025859	0.025859	-0.9075	-0.909396	-0.645385	-0.648407
MCM6	1.04275	1.21029	0.802869	0.802869	-1.15254	-1.15584	-0.64901	-0.646288

## Sheet: Fig 1e
isodecoder	hiPSC_1	hiPSC_2	NPC_1	NPC_2	Neurons_1	Neurons_2	CM_1	CM_2
Escherichia_coli_str_K_12_substr_MG1655_tRNA-eColiLys-TTT-1	14.2346	14.2167	14.7217	14.585	15.2865	15.4828	14.5004	14.451
Homo_sapiens_tRNA-Ala-AGC-1	13.6317	13.6708	13.2559	13.2147	12.3594	12.4807	13.4761	13.4529
Homo_sapiens_tRNA-Ala-AGC-10	12.3457	12.3604	11.7856	11.7955	11.7688	11.82	11.7862	11.771
Homo_sapiens_tRNA-Ala-AGC-11	13.5504	13.601	13.5197	13.567	13.5632	13.4497	13.5733	13.6009
Homo_sapiens_tRNA-Ala-AGC-12	12.7352	12.7661	12.0697	12.5534	12.1145	12.1863	11.8973	11.8922
Homo_sapiens_tRNA-Ala-AGC-13	13.0353	13.0467	11.946	11.9064	11.8235	11.9359	12.0206	12.003
Homo_sapiens_tRNA-Ala-AGC-14	12.228	12.2483	11.7796	11.834	11.7774	11.8084	11.7967	11.7851
Homo_sapiens_tRNA-Ala-AGC-15	12.6449	12.6471	12.4051	12.3224	12.3733	12.3522	12.4648	12.4247
Homo_sapiens_tRNA-Ala-AGC-16	11.7102	11.7043	11.6867	11.7181	11.6867	11.6867	11.6867	11.6867
Homo_sapiens_tRNA-Ala-AGC-17	11.7274	11.7261	11.7107	11.7311	11.6867	11.6867	11.6867	11.6867
Homo_sapiens_tRNA-Ala-AGC-18	11.6867	11.6867	11.6867	11.6867	11.6867	11.6867	11.6867	11.6867
Homo_sapiens_tRNA-Ala-AGC-19	12.0085	12.0337	11.7546	11.7181	11.7341	11.6867	11.7724	11.7539
Homo_sapiens_tRNA-Ala-AGC-2	14.3031	14.314	14.9632	15.0347	15.1694	14.9917	14.7322	14.7688
Homo_sapiens_tRNA-Ala-AGC-20	11.7102	11.7219	11.6867	11.6867	11.6867	11.6867	11.6867	11.6867
Homo_sapiens_tRNA-Ala-AGC-21	11.6867	11.6867	11.6867	11.6867	11.6867	11.6867	11.6867	11.6867
Homo_sapiens_tRNA-Ala-AGC-23	11.6867	11.6867	11.6867	11.6867	11.6867	11.6867	11.6867	11.6867
Homo_sapiens_tRNA-Ala-AGC-24	12.7701	12.7811	11.8546	11.8615	11.8235	11.9586	11.947	11.9145
Homo_sapiens_tRNA-Ala-AGC-3	13.3718	13.3935	13.2978	13.3444	13.7779	13.6336	13.754	13.7598
Homo_sapiens_tRNA-Ala-AGC-4	13.8661	13.831	15.185	15.1983	15.9647	15.678	14.601	14.6831
Homo_sapiens_tRNA-Ala-AGC-5	13.4358	13.4713	12.8391	12.7871	12.3873	12.4078	12.7702	12.6863
Homo_sapiens_tRNA-Ala-AGC-6	12.7164	12.7273	11.9982	12.0185	11.9072	12.0082	12.4257	12.3792
Homo_sapiens_tRNA-Ala-AGC-8	14.3605	14.4324	15.7802	15.8415	16.3079	16.0636	15.2887	15.3377
Homo_sapiens_tRNA-Ala-AGC-9	12.6747	12.6443	11.883	11.8162	11.7688	11.8752	12.0118	11.9799
Homo_sapiens_tRNA-Ala-CGC-1	13.6961	13.7063	14.3439	14.3674	14.5286	14.3239	13.9123	13.8884
Homo_sapiens_tRNA-Ala-CGC-2	13.4942	13.4867	14.0542	14.1614	14.1943	14.0347	13.831	13.8422
Homo_sapiens_tRNA-Ala-CGC-3	13.4037	13.4195	14.2848	14.3871	14.9991	14.8009	14.1006	14.1278
Homo_sapiens_tRNA-Ala-CGC-4	13.4512	13.4337	12.7453	12.8669	12.5775	12.6841	13.5512	13.5684
Homo_sapiens_tRNA-Ala-CGC-5	11.6867	11.7116	11.6867	11.6867	11.6867	11.6867	11.6867	11.6867
Homo_sapiens_tRNA-Ala-TGC-1	13.4758	13.5531	12.8044	12.9392	12.5239	12.5534	13.3292	13.3297
Homo_sapiens_tRNA-Ala-TGC-2	13.1814	13.2169	12.9269	12.9551	12.625	12.5741	12.9853	12.9717
Homo_sapiens_tRNA-Ala-TGC-3	14.3921	14.3924	15.5747	15.6037	16.0488	15.7882	15.051	15.0648
Homo_sapiens_tRNA-Ala-TGC-4	13.5752	13.5788	14.1521	14.1891	14.5672	14.3736	13.9593	13.9656
Homo_sapiens_tRNA-Ala-TGC-5	13.3353	13.3408	12.4454	12.4995	12.3562	12.3775	13.3175	13.2498
Homo_sapiens_tRNA-Ala-TGC-6	12.686	12.7236	12.049	12.1315	11.9627	12.051	12.3192	12.2936
Homo_sapiens_tRNA-Ala-TGC-7	11.6867	11.7043	11.6867	11.6867	11.6867	11.6867	11.7058	11.6867
Homo_sapiens_tRNA-Ala-TGC-8	11.6867	11.6867	11.6867	11.6867	11.6867	11.6867	11.6867	11.6867
Homo_sapiens_tRNA-Ala-TGC-9	11.6867	11.6867	11.6867	11.6867	11.6867	11.6867	11.6867	11.6867
Homo_sapiens_tRNA-Arg-ACG-1	14.765	14.8209	15.7072	15.7105	16.5253	16.2786	15.4211	15.4302
Homo_sapiens_tRNA-Arg-ACG-2	14.8738	14.916	15.3425	15.3475	15.8974	15.6907	15.25	15.213
Homo_sapiens_tRNA-Arg-CCG-1	14.4034	14.4549	14.682	14.8587	15.1868	15.0366	14.7539	14.7214
Homo_sapiens_tRNA-Arg-CCG-2	13.7382	13.6204	14.8097	14.7581	15.3737	15.1345	14.2683	14.3832
Homo_sapiens_tRNA-Arg-CCT-1	13.4716	13.4578	13.7251	13.9548	13.7574	13.7935	13.8497	13.8524
Homo_sapiens_tRNA-Arg-CCT-2	13.05	13.0499	13.658	13.7379	13.8502	13.7325	13.6271	13.6329
Homo_sapiens_tRNA-Arg-CCT-3	13.3936	13.3534	13.4419	13.4259	13.2212	13.2834	13.1178	13.0815
Homo_sapiens_tRNA-Arg-CCT-4	13.5106	13.4906	14.5467	14.7761	15.4408	15.2431	14.4605	14.4342
Homo_sapiens_tRNA-Arg-CCT-5	11.6867	11.7172	11.7107	11.7181	11.7341	11.6867	11.7138	11.7307
Homo_sapiens_tRNA-Arg-CCT-6	11.6867	11.6867	11.7347	11.6867	11.6867	11.6867	11.7058	11.7046
Homo_sapiens_tRNA-Arg-CCT-7	11.6867	11.6867	11.6867	11.6867	11.6867	11.6867	11.6867	11.6867
Homo_sapiens_tRNA-Arg-TCG-1	13.6033	13.6449	14.7298	14.8613	15.2959	15.1141	14.3478	14.3406
Homo_sapiens_tRNA-Arg-TCG-2	13.2726	13.3297	12.9072	12.9547	12.7093	12.7592	13.1547	13.1099
Homo_sapiens_tRNA-Arg-TCG-3	13.7027	13.7753	14.6872	14.744	15.0989	14.9168	14.3792	14.3942
Homo_sapiens_tRNA-Arg-TCG-4	12.7743	12.8079	11.9515	11.9019	11.8597	11.9639	12.3845	12.3314
Homo_sapiens_tRNA-Arg-TCG-5	13.501	13.5506	12.951	12.9202	12.7637	12.8203	13.7406	13.6973
Homo_sapiens_tRNA-Arg-TCG-6	11.6867	11.6867	11.6867	11.6867	11.6867	11.6867	11.6867	11.7046
Homo_sapiens_tRNA-Arg-TCT-1	13.7975	13.8249	14.897	15.214	14.4037	14.3531	14.585	14.5351
Homo_sapiens_tRNA-Arg-TCT-2	13.4028	13.4324	13.3289	13.4329	13.0032	13.0159	13.5561	13.491
Homo_sapiens_tRNA-Arg-TCT-3	13.661	13.7121	12.94	13.0438	12.9895	13.0531	13.3009	13.1908
Homo_sapiens_tRNA-Arg-TCT-4	12.0243	12.0328	12.3169	12.2059	14.1248	14.1126	12.1875	12.1795
Homo_sapiens_tRNA-Arg-TCT-5	11.7572	11.7478	11.7206	11.7181	11.7414	11.7411	11.7374	11.7515
Homo_sapiens_tRNA-Asn-ATT-1	11.6867	11.6867	11.6867	11.6867	11.6867	11.6867	11.6867	11.6867
Homo_sapiens_tRNA-Asn-GTT-1	13.2253	13.2791	13.1695	12.9895	12.6008	12.68	13.7003	13.6817
Homo_sapiens_tRNA-Asn-GTT-10	11.7102	11.7261	11.6867	11.6867	11.6867	11.6867	11.7199	11.7178
Homo_sapiens_tRNA-Asn-GTT-11	11.7443	11.7299	11.7107	11.6867	11.6867	11.6867	11.7199	11.7121
Homo_sapiens_tRNA-Asn-GTT-12	11.6867	11.6867	11.6867	11.6867	11.6867	11.6867	11.6867	11.6867
Homo_sapiens_tRNA-Asn-GTT-13	11.6867	11.6867	11.6867	11.6867	11.6867	11.6867	11.6867	11.6867
Homo_sapiens_tRNA-Asn-GTT-14	11.6867	11.7043	11.6867	11.6867	11.6867	11.6867	11.6867	11.6867
Homo_sapiens_tRNA-Asn-GTT-16	11.6867	11.6867	11.6867	11.6867	11.6867	11.6867	11.6867	11.6867
Homo_sapiens_tRNA-Asn-GTT-17	11.6867	11.6867	11.6867	11.6867	11.6867	11.6867	11.7138	11.6867
Homo_sapiens_tRNA-Asn-GTT-18	11.6867	11.6867	11.6867	11.6867	11.6867	11.6867	11.6867	11.6867
Homo_sapiens_tRNA-Asn-GTT-2	15.052	15.1398	15.6644	15.8605	16.5251	16.3561	15.8416	15.8801
Homo_sapiens_tRNA-Asn-GTT-21	11.6867	11.6867	11.6867	11.6867	11.6867	11.6867	11.6867	11.6867
Homo_sapiens_tRNA-Asn-GTT-22	11.6867	11.6867	11.6867	11.6867	11.6867	11.6867	11.6867	11.6867
Homo_sapiens_tRNA-Asn-GTT-24	11.6867	11.7299	11.7206	11.7569	11.7341	11.7411	11.7295	11.7435
Homo_sapiens_tRNA-Asn-GTT-25	11.7102	11.6867	11.6867	11.6867	11.6867	11.6867	11.6867	11.6867
Homo_sapiens_tRNA-Asn-GTT-26	11.6867	11.6867	11.6867	11.6867	11.6867	11.6867	11.6867	11.6867
Homo_sapiens_tRNA-Asn-GTT-27	11.7777	11.7655	11.7107	11.6867	11.6867	11.6867	11.7844	11.7629
Homo_sapiens_tRNA-Asn-GTT-28	11.6867	11.6867	11.6867	11.6867	11.6867	11.6867	11.6867	11.6867
Homo_sapiens_tRNA-Asn-GTT-3	14.062	14.1183	14.2446	14.3379	14.7849	14.6883	14.4339	14.4266
Homo_sapiens_tRNA-Asn-GTT-4	12.7348	12.7576	12.5991	12.6408	13.0015	12.8909	12.8487	12.8476
Homo_sapiens_tRNA-Asn-GTT-5	12.4342	12.4523	11.9336	11.9455	11.9946	12.0172	12.1925	12.1811
Homo_sapiens_tRNA-Asn-GTT-6	11.7532	11.7396	11.7107	11.7181	11.714	11.6867	11.7409	11.7375
Homo_sapiens_tRNA-Asn-GTT-7	11.7199	11.6867	11.7206	11.7311	11.7254	11.7411	11.7138	11.7046
Homo_sapiens_tRNA-Asn-GTT-8	11.7864	11.7655	11.7107	11.6867	11.714	11.6867	11.768	11.769
Homo_sapiens_tRNA-Asn-GTT-9	11.9565	11.952	11.7502	11.7569	11.7254	11.6867	11.8866	11.8818
Homo_sapiens_tRNA-Asp-GTC-1	13.2295	13.2332	14.197	14.2626	14.8007	14.7547	13.9164	13.9235
Homo_sapiens_tRNA-Asp-GTC-10	11.7199	11.7219	11.7206	11.7311	11.714	11.7637	11.7058	11.7046
Homo_sapiens_tRNA-Asp-GTC-2	16.304	16.3098	16.5932	16.6261	17.0274	17.0183	16.3056	16.2526
Homo_sapiens_tRNA-Asp-GTC-3	12.7465	12.7285	12.8248	12.8009	12.8022	12.7579	12.6257	12.5776
Homo_sapiens_tRNA-Asp-GTC-4	11.8042	11.7864	11.8245	11.7999	11.8121	11.8406	11.8152	11.796
Homo_sapiens_tRNA-Asp-GTC-5	11.6867	11.6867	11.6867	11.6867	11.714	11.6867	11.6867	11.6867
Homo_sapiens_tRNA-Asp-GTC-6	11.6867	11.6867	11.6867	11.6867	11.6867	11.6867	11.6867	11.6867
Homo_sapiens_tRNA-Asp-GTC-8	11.6867	11.6867	11.6867	11.6867	11.6867	11.6867	11.6867	11.6867
Homo_sapiens_tRNA-Asp-GTC-9	11.6867	11.6867	11.6867	11.6867	11.7254	11.6867	11.7058	11.7046
Homo_sapiens_tRNA-Cys-ACA-1	11.6867	11.6867	11.6867	11.6867	11.6867	11.6867	11.6867	11.6867
Homo_sapiens_tRNA-Cys-GCA-1	11.9132	11.9437	11.7732	11.7636	11.8618	11.8672	11.9879	11.9782
Homo_sapiens_tRNA-Cys-GCA-10	11.918	11.9364	11.7546	11.7311	11.7414	11.7637	11.8326	11.8175
Homo_sapiens_tRNA-Cys-GCA-11	13.2955	13.3064	13.5343	13.5118	13.8186	13.6198	13.4387	13.4121
Homo_sapiens_tRNA-Cys-GCA-12	11.8495	11.8548	11.7663	11.7411	11.7479	11.7411	11.7786	11.7801
Homo_sapiens_tRNA-Cys-GCA-13	12.9506	12.9477	11.8801	11.8499	11.8508	11.9175	11.8982	11.8801
Homo_sapiens_tRNA-Cys-GCA-14	12.4612	12.4663	12.085	12.095	12.0639	12.0303	12.0582	12.0575
Homo_sapiens_tRNA-Cys-GCA-15	11.7747	11.7954	11.7347	11.7495	11.7341	11.6867	11.818	11.8137
Homo_sapiens_tRNA-Cys-GCA-16	11.7274	11.755	11.7206	11.6867	11.714	11.6867	11.7336	11.7226
Homo_sapiens_tRNA-Cys-GCA-17	11.7199	11.7116	11.7283	11.7181	11.7479	11.6867	11.7374	11.7046
Homo_sapiens_tRNA-Cys-GCA-18	11.797	11.7925	11.7283	11.7181	11.7254	11.7411	11.8423	11.8258
Homo_sapiens_tRNA-Cys-GCA-19	11.761	11.7655	11.7107	11.7181	11.714	11.6867	11.8093	11.8045
Homo_sapiens_tRNA-Cys-GCA-2	14.0127	14.0473	14.9509	14.9484	15.5466	15.2386	14.7533	14.7998
Homo_sapiens_tRNA-Cys-GCA-20	11.7274	11.7116	11.6867	11.6867	11.6867	11.6867	11.7058	11.6867
Homo_sapiens_tRNA-Cys-GCA-21	11.7102	11.6867	11.6867	11.7181	11.7341	11.6867	11.7138	11.7226
Homo_sapiens_tRNA-Cys-GCA-22	11.6867	11.6867	11.6867	11.6867	11.6867	11.6867	11.6867	11.6867
Homo_sapiens_tRNA-Cys-GCA-23	11.6867	11.6867	11.6867	11.6867	11.6867	11.6867	11.6867	11.6867
Homo_sapiens_tRNA-Cys-GCA-24	11.7102	11.7043	11.7107	11.6867	11.714	11.6867	11.7336	11.7121
Homo_sapiens_tRNA-Cys-GCA-3	11.7572	11.7635	11.6867	11.6867	11.7591	11.6867	11.7862	11.7765
Homo_sapiens_tRNA-Cys-GCA-4	13.8671	13.8335	14.8698	14.8048	15.4907	15.1398	14.6293	14.584
Homo_sapiens_tRNA-Cys-GCA-5	12.5115	12.5322	12.3588	12.3625	12.3275	12.2439	12.4288	12.4268
Homo_sapiens_tRNA-Cys-GCA-6	12.3309	12.3526	11.9642	11.9742	12.1049	12.1563	12.8662	12.8238
Homo_sapiens_tRNA-Cys-GCA-7	11.6867	11.6867	11.6867	11.6867	11.6867	11.6867	11.7058	11.6867
Homo_sapiens_tRNA-Cys-GCA-8	12.7506	12.7661	12.4135	12.4047	12.539	12.4311	12.6468	12.6403
Homo_sapiens_tRNA-Cys-GCA-9	13.0314	13.0162	12.2017	12.1549	12.2118	12.3122	13.6713	13.629
Homo_sapiens_tRNA-Gln-CTG-1	15.1801	15.3096	16.4235	16.4477	16.9584	16.7153	16.1009	16.2132
Homo_sapiens_tRNA-Gln-CTG-10	11.6867	11.6867	11.6867	11.6867	11.6867	11.6867	11.6867	11.6867
Homo_sapiens_tRNA-Gln-CTG-11	11.6867	11.6867	11.6867	11.6867	11.714	11.6867	11.6867	11.7046
Homo_sapiens_tRNA-Gln-CTG-12	11.6867	11.6867	11.6867	11.6867	11.6867	11.6867	11.6867	11.6867
Homo_sapiens_tRNA-Gln-CTG-13	11.6867	11.6867	11.6867	11.6867	11.6867	11.6867	11.6867	11.6867
Homo_sapiens_tRNA-Gln-CTG-16	11.6867	11.6867	11.6867	11.6867	11.6867	11.6867	11.6867	11.6867
Homo_sapiens_tRNA-Gln-CTG-17	11.6867	11.6867	11.6867	11.6867	11.6867	11.6867	11.6867	11.6867
Homo_sapiens_tRNA-Gln-CTG-2	13.7256	13.8081	13.811	13.4663	12.906	12.934	13.7454	13.7641
Homo_sapiens_tRNA-Gln-CTG-3	13.4977	13.585	12.2397	12.184	12.154	12.3006	13.0927	13.0822
Homo_sapiens_tRNA-Gln-CTG-4	12.7974	12.8715	12.3222	12.3812	12.3166	12.3435	12.516	12.5566
Homo_sapiens_tRNA-Gln-CTG-5	11.9761	11.9956	11.8403	11.7569	11.7537	11.7411	11.835	11.8281
Homo_sapiens_tRNA-Gln-CTG-6	12.1934	12.1858	11.9908	11.9655	11.8895	11.9299	12.0345	11.9964
Homo_sapiens_tRNA-Gln-CTG-7	11.7102	11.7043	11.7206	11.7181	11.714	11.6867	11.7199	11.7226
Homo_sapiens_tRNA-Gln-CTG-8	11.6867	11.6867	11.6867	11.6867	11.6867	11.6867	11.6867	11.6867
Homo_sapiens_tRNA-Gln-CTG-9	11.7102	11.6867	11.7283	11.7311	11.714	11.6867	11.7295	11.7178
Homo_sapiens_tRNA-Gln-TTG-1	13.6838	13.768	14.713	14.7298	15.2536	14.9575	14.3274	14.3859
Homo_sapiens_tRNA-Gln-TTG-10	11.6867	11.6867	11.6867	11.6867	11.6867	11.6867	11.6867	11.6867
Homo_sapiens_tRNA-Gln-TTG-2	12.5705	12.6336	12.174	12.1662	12.2533	12.2146	12.4719	12.4725
Homo_sapiens_tRNA-Gln-TTG-3	14.0253	14.1325	13.9559	14.0572	14.111	14.0135	14.1265	14.1678
Homo_sapiens_tRNA-Gln-TTG-4	11.7681	11.7615	11.7502	11.7311	11.7774	11.7956	11.7558	11.7608
Homo_sapiens_tRNA-Gln-TTG-5	11.6867	11.6867	11.6867	11.6867	11.6867	11.6867	11.6867	11.6867
Homo_sapiens_tRNA-Gln-TTG-6	11.6867	11.6867	11.6867	11.6867	11.6867	11.6867	11.6867	11.6867
Homo_sapiens_tRNA-Glu-CTC-1	16.5585	16.5147	16.8535	17.0461	17.4137	17.3271	16.6185	16.6325
Homo_sapiens_tRNA-Glu-CTC-16	11.6867	11.6867	11.6867	11.6867	11.6867	11.6867	11.6867	11.6867
Homo_sapiens_tRNA-Glu-CTC-2	11.9319	11.9561	12.0009	12.0049	12.0087	12.059	11.9318	11.9424
Homo_sapiens_tRNA-Glu-CTC-3	11.7102	11.7043	11.7107	11.6867	11.6867	11.6867	11.7058	11.6867
Homo_sapiens_tRNA-Glu-CTC-5	11.6867	11.6867	11.6867	11.6867	11.6867	11.6867	11.7058	11.6867
Homo_sapiens_tRNA-Glu-CTC-7	11.6867	11.7116	11.6867	11.7311	11.6867	11.6867	11.7058	11.7121
Homo_sapiens_tRNA-Glu-TTC-1	13.8501	13.8566	15.0141	15.1406	16.2485	16.0656	14.6246	14.5964
Homo_sapiens_tRNA-Glu-TTC-11	11.6867	11.6867	11.6867	11.6867	11.6867	11.6867	11.6867	11.6867
Homo_sapiens_tRNA-Glu-TTC-12	11.6867	11.6867	11.7107	11.6867	11.6867	11.6867	11.6867	11.7121
Homo_sapiens_tRNA-Glu-TTC-14	12.3731	12.3595	12.0009	11.9655	12.0519	12.0346	12.0954	12.0905
Homo_sapiens_tRNA-Glu-TTC-2	14.3308	14.3476	15.6938	15.7153	16.0616	15.9092	15.085	15.0926
Homo_sapiens_tRNA-Glu-TTC-3	13.2616	13.2695	12.3326	12.0986	11.9312	12.1174	12.6911	12.6466
Homo_sapiens_tRNA-Glu-TTC-4	14.4628	14.4866	13.3048	13.1771	12.9449	13.0265	13.7951	13.7458
Homo_sapiens_tRNA-Glu-TTC-5	11.6867	11.6867	11.6867	11.6867	11.6867	11.6867	11.6867	11.6867
Homo_sapiens_tRNA-Glu-TTC-6	11.6867	11.6867	11.6867	11.6867	11.6867	11.6867	11.6867	11.6867
Homo_sapiens_tRNA-Glu-TTC-7	11.6867	11.7043	11.6867	11.6867	11.7254	11.6867	11.725	11.7046
Homo_sapiens_tRNA-Glu-TTC-9	11.6867	11.6867	11.6867	11.6867	11.6867	11.6867	11.6867	11.6867
Homo_sapiens_tRNA-Gly-CCC-1	13.5405	13.5717	12.4469	12.3617	11.9922	12.2173	12.8264	12.8002
Homo_sapiens_tRNA-Gly-CCC-2	14.3277	14.401	15.9156	16.1201	17.0512	16.892	15.6234	15.8096
Homo_sapiens_tRNA-Gly-CCC-3	11.7102	11.6867	11.6867	11.6867	11.6867	11.6867	11.6867	11.6867
Homo_sapiens_tRNA-Gly-CCC-4	11.7489	11.7572	11.6867	11.7181	11.6867	11.6867	11.7138	11.7226
Homo_sapiens_tRNA-Gly-CCC-5	11.7199	11.7172	11.6867	11.6867	11.6867	11.6867	11.7058	11.7121
Homo_sapiens_tRNA-Gly-CCC-6	11.6867	11.6867	11.6867	11.6867	11.6867	11.6867	11.6867	11.6867
Homo_sapiens_tRNA-Gly-CCC-7	11.6867	11.6867	11.6867	11.6867	11.6867	11.6867	11.6867	11.6867
Homo_sapiens_tRNA-Gly-CCC-8	11.6867	11.6867	11.6867	11.6867	11.6867	11.6867	11.6867	11.6867
Homo_sapiens_tRNA-Gly-GCC-1	16.3109	16.3352	15.2023	15.0473	14.4813	14.5182	14.7819	14.823
Homo_sapiens_tRNA-Gly-GCC-2	14.8833	14.9093	16.2955	16.3839	17.3702	17.1126	16.1056	16.2562
Homo_sapiens_tRNA-Gly-GCC-3	11.6867	11.7172	11.7283	11.7181	11.7774	11.7411	11.7336	11.7375
Homo_sapiens_tRNA-Gly-GCC-4	11.7102	11.6867	11.7107	11.7181	11.6867	11.6867	11.6867	11.6867
Homo_sapiens_tRNA-Gly-GCC-5	11.6867	11.6867	11.6867	11.6867	11.6867	11.6867	11.7058	11.6867
Homo_sapiens_tRNA-Gly-GCC-6	11.6867	11.6867	11.6867	11.6867	11.6867	11.6867	11.6867	11.6867
Homo_sapiens_tRNA-Gly-TCC-4	11.7337	11.7635	11.7587	11.7311	11.7414	11.7411	11.7473	11.7463
Homo_sapiens_tRNA-Gly-TCC-5	11.6867	11.6867	11.7107	11.7311	11.714	11.6867	11.6867	11.7121
Homo_sapiens_tRNA-Gly-TCC-6	11.7102	11.7116	11.7206	11.6867	11.6867	11.6867	11.6867	11.7121
Homo_sapiens_tRNA-His-GTG-1	15.3582	15.4704	16.132	16.09	16.7518	16.4154	16.0697	16.1367
Homo_sapiens_tRNA-His-GTG-2	11.7274	11.7333	11.7546	11.7411	11.7854	11.7411	11.7558	11.7375
Homo_sapiens_tRNA-Ile-AAT-1	12.99	13.0026	11.9471	11.962	11.9446	12.0429	11.9698	11.9449
Homo_sapiens_tRNA-Ile-AAT-10	11.7102	11.7172	11.7206	11.6867	11.714	11.6867	11.6867	11.6867
Homo_sapiens_tRNA-Ile-AAT-11	11.6867	11.6867	11.6867	11.6867	11.6867	11.6867	11.6867	11.6867
Homo_sapiens_tRNA-Ile-AAT-12	13.0332	13.011	12.2934	12.4158	12.1322	12.1921	12.3491	12.301
Homo_sapiens_tRNA-Ile-AAT-2	13.2606	13.2347	13.2411	13.2445	13.526	13.3878	13.0711	13.0498
Homo_sapiens_tRNA-Ile-AAT-3	12.8082	12.787	12.4992	12.5426	12.6643	12.7032	12.596	12.5824
Homo_sapiens_tRNA-Ile-AAT-4	12.9056	12.8995	13.5914	13.6955	13.5949	13.431	13.4845	13.4455
Homo_sapiens_tRNA-Ile-AAT-6	13.0335	12.999	12.4925	12.4737	12.3201	12.3325	12.7121	12.673
Homo_sapiens_tRNA-Ile-AAT-8	12.9667	12.9573	12.5506	12.5328	12.3795	12.4292	12.8144	12.7966
Homo_sapiens_tRNA-Ile-AAT-9	11.6867	11.6867	11.6867	11.6867	11.6867	11.6867	11.6867	11.6867
Homo_sapiens_tRNA-Ile-GAT-1	11.8258	11.8198	11.7107	11.6867	11.7479	11.6867	11.6867	11.7178
Homo_sapiens_tRNA-Ile-TAT-1	13.0128	13.0361	13.3757	13.6765	14.2198	14.0617	13.5107	13.5243
Homo_sapiens_tRNA-Ile-TAT-2	13.6131	13.6573	14.5404	14.471	15.3343	15.1573	14.2267	14.2605
Homo_sapiens_tRNA-Ile-TAT-3	13.1649	13.2182	11.9229	11.9019	11.9155	12.0388	12.3135	12.266
Homo_sapiens_tRNA-Leu-AAG-1	14.2486	14.2554	12.3966	12.3539	12.2005	12.486	13.1735	13.1395
Homo_sapiens_tRNA-Leu-AAG-2	14.9338	14.9318	15.7387	15.8981	16.4013	16.2487	15.5951	15.6685
Homo_sapiens_tRNA-Leu-AAG-3	12.7612	12.7487	12.3369	12.301	12.1388	12.209	12.4786	12.4382
Homo_sapiens_tRNA-Leu-AAG-4	11.8478	11.8414	11.8662	11.8671	11.9358	11.8974	11.8446	11.859
Homo_sapiens_tRNA-Leu-AAG-5	11.6867	11.7043	11.7107	11.6867	11.714	11.6867	11.7199	11.7121
Homo_sapiens_tRNA-Leu-AAG-6	11.6867	11.7043	11.6867	11.6867	11.6867	11.7411	11.7058	11.6867
Homo_sapiens_tRNA-Leu-AAG-7	11.6867	11.6867	11.6867	11.6867	11.6867	11.6867	11.6867	11.6867
Homo_sapiens_tRNA-Leu-AAG-8	11.7102	11.7043	11.6867	11.7181	11.6867	11.6867	11.7058	11.7121
Homo_sapiens_tRNA-Leu-CAA-1	13.457	13.4679	14.1413	14.2158	14.3782	14.3863	13.7239	13.7229
Homo_sapiens_tRNA-Leu-CAA-2	13.0055	13.0135	12.5312	12.2384	12.1687	12.3435	12.7823	12.7861
Homo_sapiens_tRNA-Leu-CAA-3	12.9926	12.9886	12.1798	12.0914	11.9072	12.0965	12.3391	12.2949
Homo_sapiens_tRNA-Leu-CAA-4	13.0686	13.0655	13.7999	13.8622	14.2789	14.2951	13.4423	13.4756
Homo_sapiens_tRNA-Leu-CAA-5	11.6867	11.6867	11.6867	11.6867	11.6867	11.6867	11.6867	11.6867
Homo_sapiens_tRNA-Leu-CAA-6	11.7102	11.7116	11.6867	11.6867	11.7254	11.7411	11.6867	11.6867
Homo_sapiens_tRNA-Leu-CAG-1	14.8487	14.8722	15.5499	15.5393	15.6261	15.6549	15.3639	15.3918
Homo_sapiens_tRNA-Leu-CAG-2	14.0736	14.088	15.1273	15.275	15.5866	15.5085	14.5753	14.5949
Homo_sapiens_tRNA-Leu-TAA-1	13.389	13.4001	14.5416	14.6662	15.2999	15.0968	13.978	14.0535
Homo_sapiens_tRNA-Leu-TAA-2	12.7496	12.798	11.937	11.9397	11.834	12.0082	12.2769	12.2687
Homo_sapiens_tRNA-Leu-TAA-3	12.7177	12.707	12.9663	13.1216	12.7887	12.7567	12.8129	12.8425
Homo_sapiens_tRNA-Leu-TAA-4	11.8444	11.852	11.7404	11.7569	11.7341	11.6867	11.7633	11.7515
Homo_sapiens_tRNA-Leu-TAA-5	11.6867	11.6867	11.7107	11.7181	11.6867	11.6867	11.6867	11.7046
Homo_sapiens_tRNA-Leu-TAG-1	13.6242	13.6493	13.7517	13.8311	13.4585	13.4384	13.641	13.639
Homo_sapiens_tRNA-Leu-TAG-2	13.4782	13.4598	12.7537	12.5426	12.2871	12.479	13.2434	13.2334
Homo_sapiens_tRNA-Leu-TAG-3	13.5273	13.5155	14.5399	14.7389	15.2718	15.052	14.0122	14.0487
Homo_sapiens_tRNA-Leu-TAG-4	11.6867	11.6867	11.6867	11.6867	11.6867	11.7411	11.6867	11.7046
Homo_sapiens_tRNA-Lys-CTT-1	14.1791	14.1804	15.4399	15.5965	16.0633	15.8477	15.0485	15.0757
Homo_sapiens_tRNA-Lys-CTT-10	11.6867	11.7043	11.6867	11.6867	11.6867	11.6867	11.6867	11.6867
Homo_sapiens_tRNA-Lys-CTT-11	11.6867	11.6867	11.7107	11.7311	11.714	11.6867	11.7058	11.7046
Homo_sapiens_tRNA-Lys-CTT-12	11.6867	11.7043	11.6867	11.6867	11.714	11.6867	11.6867	11.7046
Homo_sapiens_tRNA-Lys-CTT-13	11.7102	11.7043	11.6867	11.6867	11.7341	11.6867	11.6867	11.7046
Homo_sapiens_tRNA-Lys-CTT-14	11.6867	11.6867	11.6867	11.6867	11.6867	11.6867	11.6867	11.6867
Homo_sapiens_tRNA-Lys-CTT-15	11.6867	11.6867	11.6867	11.6867	11.6867	11.6867	11.6867	11.6867
Homo_sapiens_tRNA-Lys-CTT-16	11.6867	11.6867	11.6867	11.6867	11.714	11.6867	11.6867	11.6867
Homo_sapiens_tRNA-Lys-CTT-2	15.3913	15.4068	15.5923	15.6032	15.4993	15.3478	15.4114	15.4001
Homo_sapiens_tRNA-Lys-CTT-3	11.797	11.7731	11.8043	11.7955	11.7688	11.8084	11.7898	11.7729
Homo_sapiens_tRNA-Lys-CTT-4	13.1379	13.1442	12.3429	12.3511	12.2269	12.2983	12.9458	12.873
Homo_sapiens_tRNA-Lys-CTT-5	11.7199	11.7219	11.7206	11.6867	11.714	11.6867	11.725	11.6867
Homo_sapiens_tRNA-Lys-CTT-6	11.7102	11.7043	11.6867	11.7311	11.7254	11.781	11.6867	11.6867
Homo_sapiens_tRNA-Lys-CTT-7	11.6867	11.6867	11.6867	11.6867	11.6867	11.6867	11.6867	11.6867
Homo_sapiens_tRNA-Lys-CTT-8	11.6867	11.7043	11.6867	11.6867	11.6867	11.6867	11.7058	11.6867
Homo_sapiens_tRNA-Lys-CTT-9	11.6867	11.6867	11.6867	11.6867	11.6867	11.6867	11.6867	11.6867
Homo_sapiens_tRNA-Lys-TTT-1	12.4045	12.3734	12.1775	12.2375	12.1947	12.15	12.3453	12.3294
Homo_sapiens_tRNA-Lys-TTT-10	11.6867	11.6867	11.6867	11.6867	11.6867	11.6867	11.6867	11.6867
Homo_sapiens_tRNA-Lys-TTT-11	11.6867	11.6867	11.6867	11.6867	11.714	11.6867	11.6867	11.6867
Homo_sapiens_tRNA-Lys-TTT-12	11.6867	11.6867	11.6867	11.6867	11.6867	11.6867	11.6867	11.6867
Homo_sapiens_tRNA-Lys-TTT-13	11.6867	11.6867	11.6867	11.6867	11.6867	11.6867	11.6867	11.6867
Homo_sapiens_tRNA-Lys-TTT-14	11.7102	11.6867	11.6867	11.6867	11.6867	11.6867	11.6867	11.6867
Homo_sapiens_tRNA-Lys-TTT-15	11.6867	11.6867	11.6867	11.6867	11.6867	11.6867	11.6867	11.6867
Homo_sapiens_tRNA-Lys-TTT-3	15.9138	15.8918	17.1481	17.1582	17.5943	17.1841	16.3168	16.3741
Homo_sapiens_tRNA-Lys-TTT-5	11.7944	11.8023	11.8403	11.8558	11.8531	11.8752	11.8108	11.8175
Homo_sapiens_tRNA-Lys-TTT-6	13.8193	13.8087	12.8377	12.7552	12.464	12.4195	12.9117	12.8656
Homo_sapiens_tRNA-Lys-TTT-7	11.7102	11.7116	11.7206	11.7181	11.6867	11.6867	11.7138	11.7046
Homo_sapiens_tRNA-Lys-TTT-8	11.6867	11.6867	11.6867	11.6867	11.6867	11.6867	11.6867	11.6867
Homo_sapiens_tRNA-Lys-TTT-9	11.7393	11.7366	11.7206	11.7181	11.6867	11.6867	11.725	11.7269
Homo_sapiens_tRNA-Met-CAT-1	13.269	13.3071	14.2871	14.3002	15.3159	14.9805	14.1332	14.1773
Homo_sapiens_tRNA-Met-CAT-3	14.0327	14.0335	14.6082	14.5596	14.3294	14.159	14.4862	14.4945
Homo_sapiens_tRNA-Met-CAT-6	13.595	13.6044	14.7502	14.7398	15.4609	15.1425	14.2895	14.3495
Homo_sapiens_tRNA-Met-CAT-7	11.6867	11.6867	11.6867	11.6867	11.6867	11.6867	11.6867	11.6867
Homo_sapiens_tRNA-Phe-GAA-10	11.7102	11.7452	11.7455	11.7181	11.7341	11.6867	11.7374	11.7406
Homo_sapiens_tRNA-Phe-GAA-11	11.6867	11.6867	11.6867	11.6867	11.6867	11.6867	11.6867	11.6867
Homo_sapiens_tRNA-Phe-GAA-12	11.6867	11.6867	11.6867	11.6867	11.6867	11.6867	11.6867	11.6867
Homo_sapiens_tRNA-Phe-GAA-2	11.6867	11.6867	11.6867	11.6867	11.6867	11.6867	11.6867	11.6867
Homo_sapiens_tRNA-Phe-GAA-4	11.9083	11.9143	11.8972	11.9358	11.9122	11.9175	11.9164	11.9295
Homo_sapiens_tRNA-Phe-GAA-5	11.6867	11.6867	11.6867	11.6867	11.714	11.6867	11.6867	11.7046
Homo_sapiens_tRNA-Phe-GAA-6	11.6867	11.6867	11.6867	11.6867	11.6867	11.6867	11.6867	11.6867
Homo_sapiens_tRNA-Phe-GAA-7	11.6867	11.6867	11.6867	11.6867	11.6867	11.6867	11.6867	11.6867
Homo_sapiens_tRNA-Phe-GAA-8	11.6867	11.6867	11.6867	11.6867	11.6867	11.6867	11.6867	11.6867
Homo_sapiens_tRNA-Pro-AGG-3	11.7199	11.6867	11.7107	11.7181	11.6867	11.7411	11.725	11.7046
Homo_sapiens_tRNA-Pro-AGG-4	11.6867	11.6867	11.6867	11.6867	11.6867	11.6867	11.6867	11.6867
Homo_sapiens_tRNA-Pro-CGG-1	13.9109	13.9608	14.5143	14.6159	14.8387	14.6898	14.3739	14.3586
Homo_sapiens_tRNA-Pro-CGG-2	13.0514	13.0568	12.4602	12.4592	12.4844	12.4913	12.9303	12.8726
Homo_sapiens_tRNA-Pro-GGG-1	11.6867	11.6867	11.6867	11.6867	11.6867	11.6867	11.6867	11.6867
Homo_sapiens_tRNA-Pro-TGG-1	12.7582	12.8182	12.4676	12.2963	12.3008	12.3053	12.5817	12.5861
Homo_sapiens_tRNA-Pro-TGG-2	13.2932	13.3162	14.4264	14.5609	15.4036	15.17	14.1607	14.1773
Homo_sapiens_tRNA-Pro-TGG-3	14.0999	14.1782	14.5954	14.6732	14.7625	14.6483	14.5144	14.5282
Homo_sapiens_tRNA-Pro-TGG-4	11.6867	11.6867	11.6867	11.6867	11.6867	11.6867	11.6867	11.6867
Homo_sapiens_tRNA-Pro-TGG-5	11.6867	11.6867	11.6867	11.6867	11.6867	11.6867	11.6867	11.6867
Homo_sapiens_tRNA-SeC-TCA-1	12.8644	12.7775	13.4477	13.5345	14.4349	14.1436	13.2971	13.28
Homo_sapiens_tRNA-SeC-TCA-2	11.6867	11.6867	11.6867	11.6867	11.6867	11.6867	11.6867	11.6867
Homo_sapiens_tRNA-SeC-TCA-3	11.6867	11.6867	11.6867	11.6867	11.6867	11.6867	11.6867	11.6867
Homo_sapiens_tRNA-Ser-ACT-1	11.7102	11.6867	11.7107	11.6867	11.6867	11.6867	11.6867	11.6867
Homo_sapiens_tRNA-Ser-AGA-3	11.99	11.9981	11.8972	11.8996	11.9573	11.9844	11.9116	11.9029
Homo_sapiens_tRNA-Ser-AGA-4	12.1918	12.1684	11.8944	11.8949	11.9037	11.8974	11.9033	11.8969
Homo_sapiens_tRNA-Ser-AGA-5	11.6867	11.7043	11.6867	11.6867	11.6867	11.6867	11.6867	11.7121
Homo_sapiens_tRNA-Ser-AGA-6	11.6867	11.6867	11.6867	11.6867	11.6867	11.6867	11.6867	11.6867
Homo_sapiens_tRNA-Ser-CGA-3	12.4327	12.4389	12.0254	11.9455	11.8968	11.9844	12.0417	12.0434
Homo_sapiens_tRNA-Ser-CGA-4	13.0373	13.0548	13.7721	13.87	14.4074	14.2156	13.4742	13.4329
Homo_sapiens_tRNA-Ser-GCT-1	13.0695	13.1197	12.2751	12.2215	12.1264	12.2888	12.7932	12.7536
Homo_sapiens_tRNA-Ser-GCT-2	13.5391	13.5844	13.1192	12.9994	12.8613	12.9008	13.218	13.2067
Homo_sapiens_tRNA-Ser-GCT-5	12.9204	12.9467	12.2601	12.3149	12.4425	12.4682	12.8538	12.8067
Homo_sapiens_tRNA-Ser-GCT-6	11.8297	11.831	11.8137	11.8236	11.8553	11.8307	11.8048	11.8112
Homo_sapiens_tRNA-Ser-TGA-1	13.5052	13.5561	14.7591	14.9147	15.6248	15.4644	14.2571	14.3171
Homo_sapiens_tRNA-Ser-TGA-4	13.3401	13.4173	12.3129	12.2427	12.1162	12.2517	12.5912	12.5182
Homo_sapiens_tRNA-Sup-TTA-1	11.6867	11.6867	11.6867	11.6867	11.6867	11.6867	11.6867	11.7046
Homo_sapiens_tRNA-Thr-AGT-1	14.4838	14.518	15.5066	15.4673	15.8611	15.5778	15.136	15.1737
Homo_sapiens_tRNA-Thr-AGT-2	14.0185	14.0295	14.3675	14.3158	14.4987	14.3428	14.2274	14.2299
Homo_sapiens_tRNA-Thr-AGT-3	13.3408	13.3522	12.0599	11.9793	11.8895	12.1174	12.4828	12.4326
Homo_sapiens_tRNA-Thr-AGT-4	13.0508	13.0609	11.959	11.913	11.9003	12.0668	12.2394	12.1743
Homo_sapiens_tRNA-Thr-AGT-5	13.0002	13.0271	13.1043	13.1078	12.8422	12.8143	12.9634	12.9574
Homo_sapiens_tRNA-Thr-AGT-6	12.7773	12.8101	12.681	12.7216	12.6795	12.659	12.904	12.8781
Homo_sapiens_tRNA-Thr-AGT-7	11.6867	11.6867	11.6867	11.6867	11.6867	11.7411	11.6867	11.6867
Homo_sapiens_tRNA-Thr-CGT-1	12.3441	12.311	11.8888	11.8802	11.8235	11.9238	12.3336	12.292
Homo_sapiens_tRNA-Thr-CGT-2	13.7624	13.8201	14.506	14.614	15.1898	15.0043	14.3088	14.3954
Homo_sapiens_tRNA-Thr-CGT-3	12.8122	12.8199	12.8859	13.0648	12.7582	12.7605	13.0001	12.9846
Homo_sapiens_tRNA-Thr-CGT-4	13.2925	13.3717	14.0685	14.2454	14.412	14.265	13.8512	13.9249
Homo_sapiens_tRNA-Thr-CGT-5	11.6867	11.6867	11.6867	11.6867	11.6867	11.6867	11.6867	11.6867
Homo_sapiens_tRNA-Thr-CGT-6	11.6867	11.6867	11.6867	11.6867	11.6867	11.6867	11.6867	11.6867
Homo_sapiens_tRNA-Thr-TGT-1	13.084	13.1258	12.7636	12.6119	12.3551	12.4253	13.2119	13.2011
Homo_sapiens_tRNA-Thr-TGT-2	13.1022	13.1124	12.8375	13.0703	13.6176	13.5074	13.2477	13.2674
Homo_sapiens_tRNA-Thr-TGT-3	12.9238	12.9428	13.065	12.9216	12.9223	12.8483	13.0838	13.07
Homo_sapiens_tRNA-Thr-TGT-4	11.6867	11.6867	11.7107	11.6867	11.6867	11.6867	11.7138	11.7178
Homo_sapiens_tRNA-Thr-TGT-5	13.8109	13.8432	14.3813	14.5103	14.7944	14.6313	14.2289	14.288
Homo_sapiens_tRNA-Thr-TGT-6	11.7572	11.7731	11.8018	11.7955	11.806	11.8084	11.7825	11.7765
Homo_sapiens_tRNA-Trp-CCA-1	12.9692	12.9548	13.0329	12.9413	12.8575	12.8155	13.2639	13.2117
Homo_sapiens_tRNA-Trp-CCA-2	13.2749	13.2791	14.4087	14.4381	14.8717	14.6822	13.9927	14.0375
Homo_sapiens_tRNA-Trp-CCA-4	13.2724	13.3304	14.1655	14.1923	14.6337	14.4899	14.1129	14.1892
Homo_sapiens_tRNA-Tyr-ATA-1	11.6867	11.7116	11.6867	11.6867	11.6867	11.6867	11.6867	11.6867
Homo_sapiens_tRNA-Tyr-GTA-1	14.5438	14.5621	14.975	15.2368	15.6959	15.4401	14.8707	14.9677
Homo_sapiens_tRNA-Tyr-GTA-10	11.6867	11.6867	11.6867	11.6867	11.6867	11.6867	11.6867	11.6867
Homo_sapiens_tRNA-Tyr-GTA-4	12.9504	13.0083	11.9526	11.9793	11.9545	12.0128	12.0146	11.981
Homo_sapiens_tRNA-Tyr-GTA-7	12.0748	12.0759	11.9416	11.962	11.9785	11.9692	11.9124	11.8859
Homo_sapiens_tRNA-Tyr-GTA-9	11.6867	11.6867	11.6867	11.6867	11.6867	11.6867	11.6867	11.6867
Homo_sapiens_tRNA-Val-AAC-3	12.6611	12.6607	12.823	12.7644	12.3398	12.3734	12.616	12.5834
Homo_sapiens_tRNA-Val-AAC-4	11.7274	11.7261	11.7347	11.7311	11.7414	11.6867	11.7374	11.7307
Homo_sapiens_tRNA-Val-AAC-5	11.8861	11.8981	11.9167	11.9638	12.0099	11.9531	11.9058	11.9242
Homo_sapiens_tRNA-Val-AAC-6	11.6867	11.7116	11.6867	11.6867	11.6867	11.6867	11.6867	11.6867
Homo_sapiens_tRNA-Val-AAC-7	11.6867	11.6867	11.6867	11.6867	11.6867	11.6867	11.6867	11.6867
Homo_sapiens_tRNA-Val-CAC-1	15.126	15.1675	15.4756	15.5995	16.1329	16.0864	15.4884	15.5591
Homo_sapiens_tRNA-Val-CAC-10	11.6867	11.6867	11.6867	11.6867	11.6867	11.6867	11.6867	11.6867
Homo_sapiens_tRNA-Val-CAC-11	11.6867	11.6867	11.6867	11.6867	11.6867	11.6867	11.6867	11.6867
Homo_sapiens_tRNA-Val-CAC-13	11.6867	11.6867	11.6867	11.6867	11.6867	11.6867	11.6867	11.6867
Homo_sapiens_tRNA-Val-CAC-14	11.6867	11.6867	11.6867	11.6867	11.6867	11.6867	11.6867	11.6867
Homo_sapiens_tRNA-Val-CAC-2	13.4098	13.4259	13.5055	13.3821	13.2316	13.1971	13.6074	13.6942
Homo_sapiens_tRNA-Val-CAC-3	13.2831	13.2784	14.1956	14.3407	14.7165	14.5465	13.804	13.8225
Homo_sapiens_tRNA-Val-CAC-4	11.9665	11.9601	11.8307	11.8042	11.8597	11.8406	11.9265	11.918
Homo_sapiens_tRNA-Val-CAC-6	11.7489	11.7478	11.7587	11.7755	11.7414	11.781	11.7633	11.7586
Homo_sapiens_tRNA-Val-CAC-7	11.6867	11.6867	11.6867	11.6867	11.6867	11.6867	11.6867	11.6867
Homo_sapiens_tRNA-Val-CAC-8	11.7102	11.6867	11.7206	11.7181	11.6867	11.6867	11.6867	11.7121
Homo_sapiens_tRNA-Val-CAC-9	11.6867	11.6867	11.6867	11.7181	11.6867	11.6867	11.6867	11.6867
Homo_sapiens_tRNA-Val-TAC-1	13.7747	13.837	14.6098	14.6224	15.0578	14.7855	14.1699	14.1824
Homo_sapiens_tRNA-Val-TAC-2	13.6555	13.6694	14.1761	14.2289	14.4445	14.2298	13.9534	13.9882
Homo_sapiens_tRNA-Val-TAC-3	12.5905	12.6244	12.2104	12.2304	12.138	12.0893	12.2021	12.1807
Homo_sapiens_tRNA-Val-TAC-4	12.9427	12.9541	12.0178	11.8853	11.7961	11.9475	12.2319	12.1947
Homo_sapiens_tRNA-iMet-CAT-3	11.7443	11.7615	11.8043	11.8083	11.8235	11.781	11.7881	11.7989
Homo_sapiens_tRX-Ala-AGC-5	12.1414	12.17	11.7993	11.7569	11.7479	11.7411	11.83	11.8199
Homo_sapiens_tRX-Ala-AGC-6	11.6867	11.6867	11.6867	11.6867	11.6867	11.6867	11.6867	11.7046
Homo_sapiens_tRX-Ala-GGC-3	11.6867	11.6867	11.6867	11.6867	11.6867	11.6867	11.6867	11.6867
Homo_sapiens_tRX-Ala-GGC-4	11.6867	11.6867	11.6867	11.6867	11.6867	11.6867	11.6867	11.6867
Homo_sapiens_tRX-Arg-ACG-1	11.6867	11.6867	11.6867	11.6867	11.6867	11.6867	11.6867	11.7046
Homo_sapiens_tRX-Asn-GTT-1	11.6867	11.6867	11.6867	11.6867	11.6867	11.6867	11.6867	11.6867
Homo_sapiens_tRX-Asn-GTT-2	11.6867	11.6867	11.6867	11.6867	11.6867	11.6867	11.6867	11.6867
Homo_sapiens_tRX-Asp-ATC-1	11.7102	11.7043	11.6867	11.6867	11.6867	11.6867	11.6867	11.6867
Homo_sapiens_tRX-Cys-GCA-1	11.6867	11.6867	11.6867	11.6867	11.6867	11.6867	11.6867	11.6867
Homo_sapiens_tRX-Cys-GCA-2	11.6867	11.6867	11.6867	11.6867	11.6867	11.6867	11.6867	11.6867
Homo_sapiens_tRX-Cys-GCA-3	11.7102	11.6867	11.7206	11.6867	11.7341	11.7411	11.7058	11.7226
Homo_sapiens_tRX-Gln-CTG-2	11.6867	11.6867	11.6867	11.6867	11.6867	11.6867	11.6867	11.6867
Homo_sapiens_tRX-Gln-CTG-3	11.6867	11.6867	11.6867	11.6867	11.6867	11.6867	11.6867	11.6867
Homo_sapiens_tRX-Gln-TTG-1	11.6867	11.6867	11.6867	11.6867	11.6867	11.6867	11.6867	11.6867
Homo_sapiens_tRX-Glu-CTC-1	11.7836	11.7594	11.7856	11.786	11.8315	11.7637	11.7765	11.7729
Homo_sapiens_tRX-Gly-CCC-1	11.6867	11.6867	11.6867	11.6867	11.6867	11.6867	11.6867	11.6867
Homo_sapiens_tRX-Gly-CCC-2	11.6867	11.6867	11.6867	11.6867	11.6867	11.6867	11.6867	11.6867
Homo_sapiens_tRX-Gly-CCC-3	11.6867	11.6867	11.6867	11.6867	11.6867	11.6867	11.6867	11.6867
Homo_sapiens_tRX-Ile-AAT-3	11.6867	11.6867	11.6867	11.6867	11.6867	11.6867	11.6867	11.6867
Homo_sapiens_tRX-Ile-GAT-1	11.6867	11.6867	11.6867	11.6867	11.6867	11.6867	11.6867	11.6867
Homo_sapiens_tRX-Ile-GAT-2	11.6867	11.6867	11.6867	11.6867	11.6867	11.6867	11.6867	11.6867
Homo_sapiens_tRX-Leu-CAA-3	11.6867	11.6867	11.6867	11.6867	11.6867	11.6867	11.6867	11.6867
Homo_sapiens_tRX-Leu-CAG-1	11.6867	11.7043	11.7107	11.6867	11.714	11.6867	11.6867	11.7046
Homo_sapiens_tRX-Leu-TAA-2	11.6867	11.6867	11.6867	11.6867	11.6867	11.6867	11.6867	11.6867
Homo_sapiens_tRX-Lys-CTT-1	11.7102	11.6867	11.6867	11.6867	11.6867	11.6867	11.6867	11.6867
Homo_sapiens_tRX-Lys-CTT-3	11.7994	11.7895	11.8512	11.8853	11.8858	11.8903	11.8166	11.8247
Homo_sapiens_tRX-Lys-CTT-6	11.6867	11.6867	11.6867	11.6867	11.6867	11.6867	11.6867	11.6867
Homo_sapiens_tRX-Lys-TTT-2	11.6867	11.6867	11.6867	11.6867	11.714	11.7411	11.6867	11.6867
Homo_sapiens_tRX-Met-CAT-1	11.7102	11.7043	11.7107	11.6867	11.6867	11.6867	11.6867	11.7046
Homo_sapiens_tRX-Met-CAT-2	11.6867	11.6867	11.6867	11.6867	11.6867	11.6867	11.6867	11.6867
Homo_sapiens_tRX-Pro-GGG-1	11.6867	11.6867	11.6867	11.6867	11.6867	11.6867	11.6867	11.6867
Homo_sapiens_tRX-Pro-GGG-2	11.6867	11.6867	11.6867	11.6867	11.6867	11.6867	11.6867	11.6867
Homo_sapiens_tRX-Ser-GCT-1	11.6867	11.6867	11.6867	11.6867	11.6867	11.6867	11.6867	11.6867
Homo_sapiens_tRX-Ser-GGA-2	11.6867	11.6867	11.6867	11.6867	11.6867	11.6867	11.6867	11.6867
Homo_sapiens_tRX-Trp-CCA-1	11.6867	11.6867	11.6867	11.7311	11.714	11.6867	11.7138	11.7046
Homo_sapiens_tRX-Tyr-GTA-1	11.6867	11.6867	11.6867	11.6867	11.6867	11.6867	11.6867	11.6867
Homo_sapiens_tRX-Val-AAC-1	11.7337	11.7452	11.7663	11.7411	11.8028	11.6867	11.7473	11.7489
Homo_sapiens_tRX-Val-CAC-4	11.6867	11.6867	11.6867	11.6867	11.6867	11.6867	11.6867	11.6867
Homo_sapiens_tRX-Val-TAC-2	11.7102	11.7172	11.7107	11.7181	11.6867	11.6867	11.7138	11.7178
Homo_sapiens_tRX-Val-TAC-3	11.6867	11.6867	11.6867	11.6867	11.6867	11.6867	11.6867	11.6867

## Sheet: Fig 1f
isodecoder	CM_1	hiPSC_1	Neurons_1	NPC_1	CM_2	hiPSC_2	Neurons_2	NPC_2	kCMvskiPSC_l2FC	kCMvskiPSC_padj	kNPCvskiPSC_l2FC	kNPCvskiPSC_padj	kMNvskiPSC_l2FC	kMNvskiPSC_padj	baseMean
Gly-GCC-1	21964.2	74839.5	16753.8	31396.7	22767.6	76214.3	17334.5	27588.6	-1.75569	4.35705e-103	-1.35632	4.09158e-62	-2.1485	7.6983e-152	36107.4
Asp-GTC-1	9571.92	4143.3	22328.5	12766.8	9644.08	4164.61	21444.9	13615.2	1.20968	1.26884e-69	1.6664	9.8133e-131	2.39847	4.71218e-269	12209.9
Cys-GCA-13	70.9591	2696.21	42.7272	59.3424	59.3545	2682.81	84.5584	42.225	-5.36847	4.16407e-56	-5.70607	2.61682e-56	-5.55307	5.6235e-47	717.273
Tyr-GTA-4	171	2695.33	113.939	112.294	137.641	2965.08	169.117	136.058	-4.19801	5.80052e-53	-4.51907	7.88476e-57	-4.39022	1.04212e-48	812.558
Ile-AAT-1	127.377	2878.41	105.631	107.729	105.917	2937.99	202.001	120.42	-4.64071	1.11883e-46	-4.67614	2.67023e-45	-4.32581	8.69981e-37	823.184
Gly-CCC-2	44100.5	14498	129291	55396.6	51031.6	15542.7	115112	64782.6	1.66293	2.64992e-44	2.00001	5.09371e-64	3.02436	7.29567e-146	61219.4
Trp-CCA-4	11738.5	4399.96	19254.5	12374.3	12668.6	4762.16	16888.2	12708.2	1.41309	7.32622e-44	1.45233	1.4341e-46	1.98134	1.69062e-85	11849.3
Lys-TTT-6	2523.12	8614.21	980.351	2212.1	2326.59	8513.47	869.072	1892.31	-1.82044	3.26857e-42	-2.05903	4.49434e-53	-3.19678	4.21092e-112	3491.4
Gly-GCC-2	64072	23989.1	162882	73975.3	71818.4	24531.5	135195	79051.5	1.48576	2.23514e-41	1.65706	1.18117e-51	2.61927	1.40794e-127	79439.3
Leu-CAG-1	35833.8	23281.3	44195.3	41605.4	36651.4	23760.6	45210.5	41255.4	0.62364	2.68039e-40	0.816675	4.76624e-68	0.925704	1.37448e-86	36474.2
Glu-TTC-2	28475.5	14541	61962.7	46616.6	28657.5	14775.7	55122.7	47409.3	0.96255	4.18831e-38	1.68125	3.50617e-114	1.99868	3.26562e-161	37195.1
Trp-CCA-2	10375.2	4414.85	23750.4	15656.3	10869	4440.97	20110.8	16094	1.26236	1.42018e-35	1.84195	2.2385e-74	2.3102	6.41304e-117	13213.9
Pro-TGG-2	12314.9	4527.85	37004.1	15919.3	12519.7	4672.01	30567.8	18027	1.43253	1.57823e-33	1.88316	1.86255e-57	2.87769	5.8996e-133	16944.1
Arg-CCT-4	16434	6009.1	38128.1	17794.5	16034.9	5861.2	32470.4	21852.2	1.45178	1.67421e-29	1.7396	2.43746e-42	2.57311	2.20953e-91	19323.1
Ala-AGC-5	1948.47	5468.63	792.827	2217.58	1647.09	5720.8	840.886	2012.73	-1.6382	2.11201e-29	-1.40236	6.24583e-22	-2.783	3.6333e-73	2581.13
Glu-TTC-1	19097.3	8910.28	71403.1	26825.5	18616.8	8973.08	62150.4	29829.6	1.07645	5.02448e-29	1.66336	6.00235e-68	2.90132	2.19539e-205	30725.8
Ala-AGC-8	33706.2	14958.8	74668.1	49874.1	35081.1	16008.2	62056.4	52310.6	1.1513	4.29489e-28	1.72221	8.47165e-62	2.14302	1.49532e-95	42332.9
Ser-TGA-1	13542.1	5968.8	44151.4	21527.6	14351.5	6354.31	38859.3	24645.3	1.17833	1.3781e-27	1.90517	2.57558e-70	2.75239	1.37464e-146	21175
Lys-CTT-1	27615.9	12542.9	62041.1	38100.5	28254.3	12558.4	52562.4	43174.3	1.15432	2.21205e-27	1.69491	4.85249e-58	2.19151	1.36424e-96	34606.2
Arg-CCT-2	6918.52	3169.23	8910.99	7174.04	6965.97	3169.03	7816.95	7864.8	1.13132	4.48388e-27	1.24597	1.07877e-32	1.40383	8.66841e-41	6498.69
Ala-CGC-3	11593.1	5247.01	26486.1	13911.7	11915.9	5355.28	22332.8	15340.2	1.14875	1.0564e-25	1.46377	2.63339e-41	2.20455	3.94966e-92	14022.8
Ala-AGC-10	15.7041	699.893	10.6818	15.5203	11.2569	732.034	28.1861	18.7667	-5.73491	1.58054e-25	-5.39798	6.26517e-21	-5.45899	7.27738e-18	191.505
Met-CAT-1	11980.5	4378.93	34464.2	13941.8	12520.2	4614.38	26072.2	14120.4	1.44573	2.02826e-25	1.6415	1.07877e-32	2.752	7.2425e-90	15261.6
Arg-TCG-1	14779.3	6725.63	33905.2	20978	14677.4	7065.16	29177.3	23536.5	1.0947	3.81201e-25	1.69014	1.69444e-58	2.19451	4.98405e-98	18855.6
Leu-CAA-4	5514.45	3262.96	13831.7	8431.18	5752.27	3247.35	14050.8	9028.34	0.791413	9.59656e-25	1.42261	1.46623e-76	2.09813	7.08439e-165	7889.88
Ile-TAT-2	13146.1	6804.47	34984.1	17691.3	13586.6	7168.12	30248.4	16594.4	0.935782	9.79288e-22	1.29498	7.43488e-41	2.22404	5.1482e-118	17527.9
Ala-AGC-4	18695.4	9067.08	57531	30950.2	20125.8	8725.29	46042	31291.9	1.12569	1.18623e-21	1.80671	2.66699e-54	2.54226	1.22377e-106	27803.6
Arg-TCG-3	15226.5	7555.17	28808.8	20199.2	15444.4	8203.61	24691	21243.9	0.960421	3.04235e-21	1.39455	8.95156e-44	1.7646	2.09311e-69	17671.6
Gln-CTG-1	63844	30826	120840	81426.9	69524.6	34286.9	101104	82911.2	1.03433	3.41155e-21	1.33556	7.34659e-35	1.76946	1.55922e-60	73095.3
Ala-AGC-13	177.398	3096.52	29.6717	106.816	159.131	3152.77	98.6514	76.6306	-4.21507	4.81329e-21	-5.08223	7.34135e-29	-5.78529	2.72223e-32	862.199
Leu-TAA-1	10217	5147.15	34016.8	17711.4	11049.7	5222.27	28759.2	19825.4	1.03622	1.94974e-19	1.85568	5.37739e-60	2.59893	6.41304e-117	16493.6
Cys-GCA-14	219.857	973.193	226.691	252.89	218.998	986.226	187.907	265.861	-2.1587	4.65602e-19	-1.91889	5.63202e-15	-2.21238	1.34794e-17	416.453
Leu-AAG-2	43124.5	25052.5	80088.5	48286.4	45697.8	25010.3	71414.2	54651.7	0.827193	2.70099e-18	1.03983	1.584e-28	1.598	7.98978e-66	49165.8
Ile-AAT-4	5816.9	2496.49	6658.32	6630.82	5537.37	2470	5435.22	7492.6	1.19298	3.50266e-18	1.50739	1.584e-28	1.28873	4.1563e-21	5317.22
Met-CAT-6	13974.3	6659.06	38748.8	21359.6	14802.3	6734.61	29877.3	21164.1	1.10333	2.32437e-17	1.6667	1.86648e-38	2.3584	6.3332e-76	19165
Ile-AAT-12	707.265	3086.01	316.893	591.598	606.849	2978.38	408.699	860.14	-2.20641	2.66841e-17	-2.06625	2.3763e-15	-3.08638	3.06184e-30	1194.48
Asn-GTT-2	52314.9	27697	87831.7	45551.2	53895.9	29810.4	77417.9	53086.3	0.885045	1.15629e-16	0.778179	2.39678e-13	1.52313	1.02879e-47	53450.7
Leu-CAG-2	18263.8	11278.9	42836.4	29500.5	18592.3	11446	40254.5	33329.6	0.697582	1.24788e-16	1.46684	1.88639e-69	1.87094	8.62875e-113	25687.7
Glu-TTC-4	8385.97	16469	2670.45	4600.4	7935.08	16837.3	3053.5	3842.48	-1.02911	2.29558e-16	-1.97867	8.55673e-57	-2.54804	1.00664e-89	7974.26
Cys-GCA-2	21418.6	10593.9	41496.4	25421.4	22309.6	10979.5	32348.3	25367.9	1.01925	2.44036e-16	1.23521	1.15544e-23	1.77637	9.40026e-48	23741.9
Cys-GCA-6	2328.86	668.359	278.914	122.337	2156.21	714.792	352.326	131.367	1.69645	2.4639e-16	-2.45201	4.95228e-27	-1.16624	2.36653e-07	844.144
Ala-TGC-3	27674.1	15413.4	61358.6	42432.5	27996.9	15417.5	50185.4	43419.9	0.852547	3.1336e-16	1.47745	1.38279e-46	1.85607	4.18203e-73	35487.3
Val-CAC-3	8469.73	4465.65	20733.4	12749.5	8644.27	4436.54	17790.1	14678.7	0.942987	3.27167e-16	1.62306	7.44099e-46	2.11517	4.96095e-77	11496
Arg-TCT-1	18426.1	8408.36	15582.4	24272.9	17605.8	8667.66	14854.1	31701.6	1.07724	1.26468e-15	1.71247	6.33179e-38	0.834241	4.49157e-10	17439.9
Ala-AGC-24	107.602	1948.14	29.6717	44.735	82.3799	1989.69	117.442	48.4806	-4.37398	1.5766e-15	-5.40321	8.99352e-22	-4.87425	1.77378e-17	546.018
Val-TAC-3	425.173	1336.72	325.201	439.133	390.409	1442.39	258.373	473.859	-1.76929	1.66184e-15	-1.60789	7.88866e-13	-2.22147	5.19173e-21	636.407
Cys-GCA-4	19179.3	9076.71	39687.6	23709.6	18409.6	8749.43	29811.5	22409	1.07637	1.04876e-14	1.37148	2.49526e-23	1.96423	1.04783e-46	21379.1
Arg-ACG-1	37528.7	21639.8	87844.7	47108.7	37806.8	22726.1	73039.6	47231.1	0.763814	1.7626e-14	1.08835	2.23135e-28	1.85907	1.62373e-80	46865.7
Ile-TAT-3	632.234	3774.52	83.0806	88.5571	538.796	4076.93	197.303	73.5028	-2.74534	2.70483e-14	-5.5912	5.09095e-50	-4.90786	9.524e-38	1183.11
Ala-AGC-14	19.1939	469.515	13.0555	13.6944	15.3503	505.921	23.4884	34.4056	-4.82126	5.05651e-14	-4.38121	2.21271e-11	-4.86901	1.3909e-11	136.828
Arg-CCG-2	13690.5	7867.01	36119.9	22503.5	15284.3	6863.68	29680	21508.2	0.976324	7.17012e-14	1.57945	1.48598e-34	2.16055	9.31829e-64	19189.6
Thr-CGT-2	14237.2	8085.13	31072.2	17140.8	15461.3	8621.35	26603	18916.8	0.829824	1.43245e-13	1.10949	1.85596e-23	1.78853	4.92668e-59	17517.2
Thr-AGT-1	29715.6	16793.1	53109.9	40193	30661.2	17331.9	42537.6	38948.7	0.823129	4.24841e-13	1.2136	2.8717e-27	1.48785	1.64395e-40	33661.4
Ser-TGA-4	1338.92	4824.8	294.343	630.855	1125.69	5340.5	512.048	495.753	-2.04439	5.79803e-13	-3.17109	4.82565e-29	-3.69635	5.05915e-37	1820.36
Ala-AGC-12	70.3775	1819.37	291.969	233.718	67.0296	1933.04	399.303	1226.09	-4.7714	5.81393e-13	NA	NA	-2.44611	0.000218258	755.113
Gln-TTG-1	14493.7	7392.24	32751.6	20669.4	15323.7	8136.61	25564.8	20978	0.941001	1.15166e-12	1.42304	1.37737e-27	1.91007	8.04906e-49	18163.8
Thr-CGT-4	8921.07	4523.47	15704.6	11220.3	9658.41	5031.62	13646.8	13388.5	0.959029	1.38789e-12	1.36406	2.38773e-24	1.62015	6.25843e-34	10261.8
Ser-CGA-4	5741.87	3106.16	15637	8173.73	5448.85	3193.17	13003.2	9104.97	0.828831	3.80082e-11	1.45514	4.71128e-32	2.18686	7.71925e-71	7926.11
Met-CAT-3	16831.3	10815.5	14521.3	18817	16960	10824.3	12293.8	18005.1	0.642962	7.43106e-11	0.767005	4.39331e-15	0.312765	0.0017182	14883.5
Cys-GCA-9	7286.11	3077.25	441.514	424.526	6933.73	3003.51	629.49	350.311	1.22564	1.82568e-10	-2.96638	2.85444e-51	-2.54415	1.57616e-36	2768.3
Leu-TAG-3	10588	6134.36	33244.1	17684	10994.4	6045.44	27697.6	21148.5	0.825422	1.93809e-10	1.67253	1.99389e-39	2.32397	3.81027e-75	16692.1
Leu-CAA-1	7740.94	5618.42	15212.1	12078.5	7731.43	5696.66	15328.6	13005.3	0.4513	2.22286e-10	1.14776	2.13959e-60	1.43207	2.86526e-92	10301.5
Pro-CGG-1	15150.4	9515.57	23079.8	17273.2	14931.7	10033.7	20247	18948.1	0.621615	2.55371e-10	0.88928	5.10496e-20	1.14969	1.28731e-32	16147.4
Ser-AGA-4	74.4489	408.198	74.7726	68.472	70.0997	370.943	70.4653	68.8112	-2.4301	2.59962e-10	-2.50441	2.57551e-10	-2.41295	6.02593e-09	150.776
SeC-TCA-1	4551.85	2321.3	16046.4	5552.62	4446.47	1975.9	12105.9	6188.31	1.06703	3.42e-10	1.45053	5.82978e-18	2.7145	6.60791e-60	6648.6
Ala-AGC-2	21023.7	14159	30553.5	25689.8	21713	14308.2	26321.1	27297.7	0.586158	4.08201e-10	0.89619	3.50857e-22	1.00009	2.23414e-27	22633.2
Ile-AAT-6	1736.75	3087.76	645.655	1055.38	1601.55	2920.75	671.769	1005.58	-0.847733	5.82931e-10	-1.54222	5.52138e-29	-2.19503	3.06961e-50	1590.65
His-GTG-1	62345.7	35669.2	103859	65372.5	65606.7	39047.6	80936.4	63317.2	0.776061	7.78734e-10	0.784363	3.95549e-10	1.30685	4.10209e-26	64519.3
Thr-AGT-4	489.734	3173.61	72.3988	117.772	380.176	3224.2	230.187	81.3223	-2.87878	3.5463e-09	-4.99885	2.60507e-24	-4.47642	1.93544e-19	971.175
Pro-TGG-3	17273.9	11584.6	21592.7	18600.6	17494.7	12531.8	19509.5	19949	0.527532	4.18296e-09	0.676224	2.62489e-14	0.770624	2.96014e-18	17317.1
Ala-TGC-4	10018	6502.26	18129.4	12209.9	10084.1	6530.67	15145.3	12667.5	0.625174	4.38378e-09	0.932523	7.22205e-19	1.35486	2.3996e-38	11410.9
Ala-AGC-3	8009.08	5032.4	8227.36	4556.58	8061.98	5177.93	6971.37	4852.75	0.654303	5.30224e-09	NA	NA	0.578384	2.36653e-07	6361.18
Thr-TGT-5	13174.6	8534.49	22206.3	15257.4	13955	8843.52	19213.5	17209	0.642516	5.30224e-09	0.901266	1.14117e-16	1.25454	3.59911e-31	14799.2
Val-CAC-1	39612.1	29470	65420.1	39210.7	41911.9	30505.5	63146.3	43274.4	0.442805	7.52523e-09	0.45949	1.62631e-09	1.10027	1.04212e-48	44068.9
Arg-CCT-3	3518.87	5178.69	4094.69	5511.54	3328.97	4911.43	4467.5	5400.11	-0.558979	1.23474e-08	NA	NA	-0.241853	0.0180663	4551.47
Asn-GTT-3	16030.9	11145.7	22021.1	13378.5	15921.3	11802.7	20218.8	14639.6	0.47732	4.59763e-08	0.287327	0.00139658	0.881464	8.798e-25	15644.8
Arg-TCT-3	4575.7	7199.53	2875.78	2648.5	3919.44	7637.09	3185.03	3138.73	-0.804656	5.94132e-08	-1.35968	2.09708e-20	-1.29567	1.91963e-18	4397.47
Leu-AAG-1	3822.49	13430.2	422.524	814.36	3634.95	13520	1038.19	717.826	-1.85355	5.98316e-08	-4.13592	1.48598e-34	-4.23208	1.11527e-35	4675.07
Glu-TTC-14	266.388	760.335	212.449	157.029	259.932	730.063	192.605	123.547	-1.50154	1.09919e-07	-2.39986	1.43353e-16	-1.86691	3.26586e-10	337.794
Arg-TCT-4	401.326	181.324	11879.3	639.072	388.363	190.644	11734.8	431.634	1.08419	1.90457e-07	1.53226	1.449e-13	5.9866	9.80691e-199	3230.82
Ile-TAT-1	6009.42	2987.03	13056.7	5058.71	6111.47	3100.55	11142.9	7329.95	0.993455	1.95334e-07	1.02413	7.04204e-08	1.99195	1.22392e-26	6849.6
Ala-CGC-2	8725.65	5887.34	12732.7	11056.9	8833.59	5832.63	10837.6	12323.5	0.583306	2.42036e-07	0.995985	3.0274e-19	1.01097	8.56544e-20	9528.72
Ala-AGC-9	168.092	1607.39	10.6818	61.1683	136.618	1506.43	56.3722	26.5861	-3.35332	4.52565e-07	-5.13054	2.47373e-14	-5.75353	8.00007e-16	446.668
Ser-GCT-2	4076.08	6223.71	2308.45	3525.85	4010.52	6575	2475.68	2922.91	-0.662557	6.19151e-07	-0.98739	6.42537e-14	-1.42394	1.41483e-26	4014.78
Asn-GTT-5	409.469	904.868	150.732	96.7737	390.921	950.265	173.814	106.345	-1.21311	1.67576e-06	-3.1969	1.29886e-32	-2.54006	2.87264e-20	397.898
Arg-CCT-1	8905.95	5723.53	8039.83	7751.03	8932.34	5624.25	8371.28	9969.8	0.652618	2.38953e-06	0.64231	3.11317e-06	0.531602	0.000108738	7914.75
Ser-CGA-3	200.663	901.365	70.0251	182.592	202.624	916.767	140.931	106.345	-2.17259	2.5145e-06	-2.64529	1.05269e-08	-3.17847	2.67401e-11	340.164
Gln-CTG-4	1119.64	2052.38	638.534	650.027	1235.19	2351.28	695.258	778.817	-0.903464	3.30957e-06	-1.62764	4.06696e-17	-1.7315	2.77001e-18	1190.14
Trp-CCA-1	4348.28	2781.18	2293.03	3084.89	4039.18	2715.32	2123.35	2653.92	0.609815	4.93521e-06	NA	NA	-0.310654	0.0255702	3004.89
Asn-GTT-1	7533.88	4118.77	1368.46	3799.74	7374.28	4440.97	1625.4	2875.99	0.800282	5.66491e-06	NA	NA	-1.5251	5.68806e-18	4142.19
Leu-AAG-3	1018.44	1914.85	326.388	681.068	914.878	1868.51	436.885	606.789	-0.968639	7.35794e-06	-1.55271	5.15619e-13	-2.34473	2.18379e-25	970.976
Val-TAC-1	12428.3	8198.13	27834.4	18844.4	12583.7	8782.93	22032.1	19060.7	0.558537	8.64611e-06	1.15829	3.27657e-21	1.55566	2.42677e-37	16220.6
Ile-AAT-3	1353.46	2094.42	1572.6	1073.64	1311.94	2012.35	1705.26	1194.81	-0.623422	1.23478e-05	-0.858278	1.81973e-09	-0.330985	0.0255925	1539.81
Arg-ACG-2	32654.6	23792	54620.8	35215.6	31675.9	24672.4	46502.4	35359.6	0.408517	1.29997e-05	0.542175	4.17018e-09	1.06209	1.47548e-31	35561.6
Leu-CAA-3	685.744	2890.67	77.1463	388.921	594.568	2871.48	267.768	261.17	-2.17016	2.56997e-05	-3.14554	6.1509e-10	-4.1268	1.1779e-15	1004.68
Ala-TGC-2	2856.4	3866.49	1444.42	2590.07	2792.73	4069.54	1287.17	2716.48	-0.49072	2.64017e-05	-0.581612	6.20336e-07	-1.52576	1.07597e-36	2702.91
Ala-AGC-19	11.6326	164.681	3.5606	7.30368	7.16347	191.629	0	1.56389	-4.24758	2.64114e-05	-5.23739	2.1165e-06	-6.12214	6.15496e-06	48.4418
Ala-TGC-6	643.867	1645.93	121.06	209.068	592.01	1777.37	211.396	315.906	-1.47003	3.02032e-05	-2.7114	9.6097e-15	-3.4249	6.24641e-21	689.577
Tyr-GTA-7	80.8469	240.014	135.303	103.164	62.9362	241.384	126.838	120.42	-1.74448	3.02032e-05	-1.11037	0.0117724	-0.870368	0.0483682	138.863
Val-TAC-2	9955.22	7153.1	16191.2	12504.8	10326.7	7269.6	13186.4	13174.2	0.491815	3.55839e-05	0.832047	9.25008e-13	1.02908	6.27508e-19	11220.2
Thr-AGT-3	1029.49	4829.18	65.2776	221.849	901.063	4903.54	295.954	136.058	-2.33386	4.07319e-05	-4.761	2.00353e-17	-4.81155	1.70405e-17	1547.8
Gly-CCC-1	2166.58	6234.22	148.358	936.696	2063.08	6475	450.978	735.028	-1.58728	0.000205935	-2.92564	2.19298e-12	-4.45658	4.92652e-26	2401.24
Val-TAC-4	476.357	2660.3	18.9899	174.375	412.923	2711.88	108.047	62.5556	-2.59484	0.000254122	-4.49484	1.10357e-10	-5.51999	1.24551e-14	828.177
Arg-CCG-1	21430.2	15579	30997.4	20106.1	20823.2	16348.1	27340.5	23483.4	0.404205	0.000295139	0.448815	5.00797e-05	0.870568	5.60015e-16	22013.5
Lys-TTT-3	75172.5	55318.7	191347	138725	78472.3	54388.2	142396	139748	0.48595	0.000384849	1.34388	2.14536e-24	1.60536	1.53712e-34	109446
Arg-TCG-4	786.367	1963.91	47.4746	111.381	669.273	2093.14	122.14	73.5028	-1.4789	0.000646028	-4.44481	7.66406e-25	-4.70699	3.17007e-25	733.399
Gln-CTG-3	3386.84	5913.62	348.939	490.259	3332.55	6579.44	606.002	395.664	-0.894806	0.000708956	-3.81443	2.17385e-49	-3.75075	5.89205e-46	2631.66
Val-CAC-2	6758.57	5289.06	4155.22	5970.75	7481.22	5399.61	3955.45	5101.41	0.41382	0.000958498	NA	NA	-0.396182	0.00148931	5513.91
Ala-AGC-15	982.377	1508.41	760.781	834.445	881.619	1515.79	714.048	650.578	-0.698328	0.00102688	-1.0223	1.15674e-06	-1.03129	1.24072e-06	981.006
Ile-AAT-2	3275.75	4328.13	6124.23	4211.48	3168.3	4173.48	5139.27	4231.89	-0.399626	0.00122536	NA	NA	0.411696	0.000694623	4331.57
Tyr-GTA-1	23728.8	17747	46692.5	25950	25789	18045.7	38107.6	32302.2	0.468281	0.00141673	0.702442	8.84275e-07	1.24504	5.61573e-19	28545.3
Ala-AGC-6	884.081	1751.92	77.1463	154.29	774.167	1790.68	164.419	175.156	-1.09525	0.00216657	-3.42968	1.75375e-22	-3.98009	1.15317e-26	721.482
Thr-AGT-2	13155.4	10657.8	17026.8	15058.4	13186.9	10779.5	14708.5	14333.1	0.297219	0.00216657	0.455428	1.37305e-06	0.568742	1.01143e-09	13613.3
Arg-TCG-5	7889.26	5938.14	1923.91	2697.8	7508.34	6311.94	2142.15	2560.09	0.329603	0.00220699	-1.21964	2.31557e-31	-1.60209	2.07872e-49	4621.45
Lys-CTT-4	2674.34	3626.48	467.625	693.849	2357.29	3660.66	601.304	711.57	-0.534449	0.00222426	-2.37496	9.86464e-44	-2.80246	1.77842e-54	1849.14
Leu-TAA-2	559.53	1871.93	34.4191	99.5126	543.912	2054.72	164.419	101.653	-1.83134	0.00230686	-4.28719	3.10984e-13	-4.40331	1.94017e-13	678.762
Gln-CTG-6	192.52	410.826	65.2776	146.986	152.48	398.53	93.9537	123.547	-1.23051	0.002309	-1.5769	0.000102987	-2.40297	1.74316e-08	198.015
Asp-GTC-3	1446.52	1860.54	2071.08	2160.06	1297.61	1795.11	1902.56	2065.9	-0.413695	0.00348826	NA	NA	NA	NA	1824.92
Ile-AAT-8	2118.89	2769.79	775.024	1217.89	2049.27	2726.65	892.56	1166.66	-0.399044	0.00418873	-1.20375	8.55097e-19	-1.73955	5.01769e-34	1714.59
Ala-CGC-1	9529.46	7498.23	17501.5	14724.2	9288.47	7586.35	14445.4	15057.1	0.318981	0.0049796	0.98123	1.29114e-19	1.08528	9.37039e-24	11953.8
Pro-CGG-2	2605.13	3176.24	1033.76	970.476	2355.76	3203.51	1052.28	968.048	-0.363097	0.0049812	-1.71852	1.30564e-41	-1.61501	1.72622e-34	1920.65
Arg-TCG-2	3717.79	4400.83	1726.89	2503.33	3476.84	4758.22	1907.26	2714.91	-0.348692	0.00601456	-0.813005	3.77297e-11	-1.34236	1.40059e-26	3150.76
Glu-TTC-3	1663.47	4334.26	94.9493	671.938	1514.05	4382.35	295.954	270.553	-1.45588	0.00908998	-3.20603	2.05931e-09	-4.52706	4.78718e-17	1653.44
Ser-GCT-1	2036.29	3267.34	308.585	555.992	1886.55	3528.64	582.513	458.22	-0.792881	0.0118429	-2.74234	8.35688e-20	-2.96921	3.01592e-22	1578.02
Thr-CGT-3	2926.19	2110.19	1903.73	2412.04	2853.11	2140.44	1911.96	3243.51	0.44314	0.0181315	0.410247	0.0338224	NA	NA	2437.65
Gln-TTG-2	1000.99	1276.28	515.1	379.791	1002.37	1471.95	446.28	367.514	-0.456903	0.0276723	-1.87853	5.97833e-21	-1.4999	2.50388e-13	807.534
Ala-TGC-1	4754.84	5753.32	1141.77	2079.72	4758.08	6331.16	1226.1	2644.54	-0.345392	0.0386607	-1.35727	2.54671e-18	-2.3574	4.76706e-49	3586.19
Pro-TGG-1	1309.84	1903.46	606.489	989.648	1323.2	2134.03	615.397	597.406	-0.616953	0.0386607	-1.34333	1.8451e-06	-1.72534	9.69068e-10	1184.93
Ser-AGA-3	80.2652	146.286	116.313	70.2979	74.1931	154.19	140.931	71.939	-0.960891	0.0397613	-1.0803	0.0249797	NA	NA	106.802
Gln-CTG-5	34.8979	133.146	7.1212	37.4313	31.724	151.727	4.69769	7.81945	-2.09673	0.0404649	-2.62587	0.0110161	-4.49988	7.87312e-05	51.0706
Ala-TGC-5	4680.39	4794.14	722.801	933.045	4263.29	4829.16	770.421	1074.39	NA	NA	-2.26484	3.00516e-63	-2.69736	1.14337e-79	2758.45
Ala-AGC-1	5755.83	6956.01	729.923	4300.04	5589.56	7281.91	1024.1	4056.73	NA	NA	-0.768525	2.345e-06	-3.0541	4.75195e-74	4461.76
Asp-GTC-2	74541.4	74449.7	127078	92383.3	71621.4	74772.9	126236	94665.4	NA	NA	0.325879	2.70429e-12	0.763518	1.16199e-61	91968.5
Ala-CGC-4	6316.53	5577.25	1297.24	1856.05	6449.17	5453.8	1639.49	2331.76	NA	NA	-1.39914	1.51043e-16	-1.92282	5.81176e-29	3865.16
Glu-CTC-1	94134.3	90035.7	168074	111911	95114	87153.4	157903	128813	NA	NA	0.442026	2.8604e-07	0.879643	1.83526e-25	116642
Thr-TGT-1	4040.6	3341.79	720.428	1923.61	3978.29	3561.15	883.165	1402.81	NA	NA	-1.05106	2.30628e-07	-2.12088	7.60478e-25	2481.48
Leu-TAG-2	4224.98	5770.84	579.191	1887.09	4166.07	5638.53	1019.4	1194.81	NA	NA	-1.88672	5.40475e-10	-2.85482	7.33316e-21	3060.11
Ser-GCT-5	2277.67	2561.31	925.756	527.691	2088.66	2678.38	991.212	634.939	NA	NA	-2.17769	2.10004e-39	-1.45698	3.84645e-18	1585.7
Gln-CTG-2	7931.72	7755.76	2498.35	8535.26	8100.87	8508.54	2621.31	5684.74	NA	NA	NA	NA	-1.66897	1.10646e-17	6454.57
Arg-TCT-2	6353.75	5240.88	2941.05	4752.87	5864.33	5444.93	3001.82	5448.59	NA	NA	NA	NA	-0.847919	2.50388e-13	4881.03
Val-AAC-3	1415.69	1561.84	687.195	2152.76	1315.01	1560.62	761.025	1926.71	NA	NA	0.386884	0.0181662	-1.12103	3.90251e-12	1422.61
Thr-CGT-1	674.112	696.39	29.6717	64.8201	588.94	627.106	89.256	59.4278	NA	NA	-3.41026	1.19865e-11	-3.63137	6.10463e-12	353.715
Cys-GCA-11	5489.44	4541.86	8607.15	6187.13	5304.55	4610.43	6858.62	6017.85	NA	NA	0.415341	0.00234822	0.761372	5.52872e-09	5952.13
Leu-CAA-2	1994.42	2951.99	371.489	1162.2	2008.84	2990.21	695.258	487.934	NA	NA	-1.8458	3.23825e-05	-2.49364	1.2498e-08	1582.79
Asn-GTT-9	63.3979	115.627	2.37373	6.39072	60.3779	111.825	0	7.81945	NA	NA	-4.01601	4.54693e-06	-5.96119	4.3405e-06	45.9764
Cys-GCA-8	1514.57	1875.43	1184.49	854.53	1493.58	1933.04	897.258	833.554	NA	NA	-1.17355	3.56156e-10	-0.853214	7.00502e-06	1323.31
Thr-AGT-5	2754.61	2926.59	2230.12	3447.33	2727.24	3056.22	2118.66	3465.58	NA	NA	NA	NA	-0.455225	8.41735e-06	2840.79
Thr-TGT-2	4250.57	3436.4	6841.1	2211.19	4369.21	3490.22	5984.85	3271.66	NA	NA	NA	NA	0.890214	9.16109e-06	4231.9
Cys-GCA-5	891.642	1107.22	661.084	728.542	886.736	1165.05	497.955	736.592	NA	NA	-0.633582	0.0038814	-0.9466	1.23689e-05	834.352
Lys-TTT-1	699.122	833.04	413.029	385.269	665.18	761.098	342.931	486.37	NA	NA	-0.874586	0.000762057	-1.05838	4.87096e-05	573.255
Leu-TAG-1	7032.52	6894.69	5629.31	7988.4	7015.6	7101.62	5486.9	8726.51	NA	NA	0.255137	0.00351556	-0.330953	0.000115757	6984.44
Cys-GCA-10	33.7347	84.9683	4.74746	7.30368	27.1189	99.0167	9.39537	3.12778	NA	NA	-4.08312	7.61075e-05	-3.87239	0.000402489	33.6766
Asn-GTT-4	2256.73	1817.62	2932.75	1363.05	2252.4	1901.51	2433.4	1495.08	NA	NA	-0.381616	0.0194119	0.536439	0.000467546	2056.57
Thr-AGT-6	2489.39	1975.29	1623.63	1628.72	2378.78	2102.01	1554.93	1770.32	NA	NA	NA	NA	-0.355927	0.00797881	1940.39
Leu-TAA-4	9.30612	39.4183	3.5606	4.5648	6.6518	43.3506	0	7.81945	NA	NA	NA	NA	-4.07783	0.0123531	14.334
Val-CAC-4	91.3163	124.387	47.4746	32.8665	84.9383	118.722	37.5815	21.8945	NA	NA	-2.13216	0.000654018	-1.48312	0.0194698	69.8975
Cys-GCA-12	13.3775	42.0462	5.93433	10.0426	13.8153	44.8285	4.69769	4.69167	NA	NA	-2.52667	0.0421065	-2.98026	0.0207331	17.4292
Leu-TAA-3	2113.07	1756.3	2018.86	2768.09	2231.42	1718.75	1897.87	3539.08	NA	NA	0.858674	3.47811e-07	NA	NA	2255.43
Cys-GCA-1	144.245	81.4644	48.6615	11.8685	135.083	104.928	51.6746	9.38334	NA	NA	-3.11528	2.58574e-06	NA	NA	73.4135
Lys-CTT-2	37238.4	36638	39961.8	43029.6	36899.6	37099.7	35368.9	43404.2	NA	NA	0.229157	0.00377346	NA	NA	38705
Cys-GCA-18	38.3877	19.2712	2.37373	2.73888	30.7006	17.7343	4.69769	1.56389	NA	NA	-3.05506	0.0472435	NA	NA	14.6835

## Sheet: Fig 1g
anticodon	hiPSC_1	hiPSC_2	NPC_1	NPC_2	Neurons_1	Neurons_2	CM_1	CM_2
Escherichia_coli_str_K_12_substr_MG1655_tRNA-eColiLys-TTT	15.0376	15.0011	15.0077	14.8453	15.0788	15.3687	14.9674	14.9079
Homo_sapiens_tRNA-Ala-AGC	16.977	16.9856	17.0049	16.9774	16.9572	16.9096	16.8915	16.9016
Homo_sapiens_tRNA-Ala-CGC	15.6333	15.6098	15.6917	15.7106	15.6194	15.5975	15.7091	15.6948
Homo_sapiens_tRNA-Ala-GGC	12.902	12.902	12.902	12.902	12.902	12.902	12.902	12.902
Homo_sapiens_tRNA-Ala-TGC	16.1361	16.139	16.112	16.0833	16.0135	15.9643	16.0859	16.0573
Homo_sapiens_tRNA-Arg-ACG	16.3482	16.3715	16.4799	16.4067	16.661	16.6208	16.4742	16.4351
Homo_sapiens_tRNA-Arg-CCG	15.5993	15.5645	15.719	15.7091	15.7767	15.7548	15.6775	15.6836
Homo_sapiens_tRNA-Arg-CCT	15.4385	15.389	15.603	15.7115	15.6405	15.6781	15.6975	15.6582
Homo_sapiens_tRNA-Arg-TCG	15.734	15.7823	15.8143	15.8275	15.7651	15.7742	15.8841	15.843
Homo_sapiens_tRNA-Arg-TCT	15.4862	15.5061	15.4285	15.6025	15.0688	15.1882	15.5028	15.41
Homo_sapiens_tRNA-Asn-ATT	12.902	12.902	12.902	12.902	12.902	12.902	12.902	12.902
Homo_sapiens_tRNA-Asn-GTT	16.359	16.4129	16.1823	16.2462	16.3912	16.4248	16.6142	16.6068
Homo_sapiens_tRNA-Asp-ATC	12.921	12.9161	12.902	12.902	12.902	12.902	12.902	12.902
Homo_sapiens_tRNA-Asp-GTC	17.0615	17.0363	16.8094	16.7644	16.7379	16.9028	16.7193	16.6473
Homo_sapiens_tRNA-Cys-ACA	12.902	12.902	12.902	12.902	12.902	12.902	12.902	12.902
Homo_sapiens_tRNA-Cys-GCA	16.0376	16.0199	16.0602	15.9552	16.1426	16.0115	16.2595	16.2199
Homo_sapiens_tRNA-Gln-CTG	16.3914	16.4903	16.6069	16.51	16.4938	16.4629	16.5801	16.6442
Homo_sapiens_tRNA-Gln-TTG	15.4041	15.4892	15.3877	15.3683	15.3576	15.2956	15.4183	15.4442
Homo_sapiens_tRNA-Glu-CTC	17.2087	17.1368	16.8641	16.9622	16.8703	16.9734	16.8406	16.8259
Homo_sapiens_tRNA-Glu-TTC	16.3371	16.3277	16.4278	16.3903	16.6066	16.634	16.2428	16.1982
Homo_sapiens_tRNA-Gly-CCC	15.4715	15.5099	16.0306	16.1318	16.5424	16.5789	15.9827	16.1156
Homo_sapiens_tRNA-Gly-GCC	17.3291	17.3241	16.786	16.7213	16.9536	16.9273	16.7259	16.8174
Homo_sapiens_tRNA-Gly-TCC	16.1527	16.1467	16.4167	16.2525	16.3662	16.2905	16.3306	16.3672
Homo_sapiens_tRNA-His-GTG	16.0635	16.1419	16.2036	16.0922	16.2764	16.151	16.3312	16.3659
Homo_sapiens_tRNA-Ile-AAT	16.4461	16.392	16.3438	16.3678	16.2649	16.2299	16.2909	16.2326
Homo_sapiens_tRNA-Ile-GAT	13.0144	13.0083	12.9172	12.902	12.9338	12.902	12.902	12.9231
Homo_sapiens_tRNA-Ile-TAT	15.0592	15.0895	15.0917	15.0788	15.4252	15.4223	15.1023	15.1026
Homo_sapiens_tRNA-Leu-AAG	16.2097	16.1827	15.8916	15.9521	15.9859	16.0309	16.0248	16.0529
Homo_sapiens_tRNA-Leu-CAA	15.1351	15.1188	15.0598	15.0313	14.96	15.1156	14.908	14.8971
Homo_sapiens_tRNA-Leu-CAG	16.0271	16.0221	16.3031	16.2844	16.0692	16.2148	16.1631	16.1618
Homo_sapiens_tRNA-Leu-TAA	14.6907	14.6924	14.9971	15.0586	15.1435	15.1301	14.7308	14.7698
Homo_sapiens_tRNA-Leu-TAG	15.3719	15.3482	15.27	15.3254	15.2287	15.2291	15.1953	15.1886
Homo_sapiens_tRNA-Lys-CTT	16.5318	16.5152	16.4735	16.4751	16.2612	16.2579	16.4281	16.4011
Homo_sapiens_tRNA-Lys-TTT	17.002	16.9554	17.2294	17.1402	17.0605	16.8694	16.6947	16.7103
Homo_sapiens_tRNA-Met-CAT	16.1169	16.1402	16.1422	16.026	16.1327	16.0207	16.1853	16.1893
Homo_sapiens_tRNA-Phe-GAA	16.3009	16.2849	16.2152	16.2074	16.1681	16.1269	16.3481	16.3313
Homo_sapiens_tRNA-Pro-AGG	16.0465	16.0695	15.931	15.8714	15.9193	15.8964	16.1714	16.1619
Homo_sapiens_tRNA-Pro-CGG	14.9989	15.0161	14.891	14.912	14.7875	14.8033	15.0034	14.96
Homo_sapiens_tRNA-Pro-GGG	12.902	12.902	12.902	12.902	12.902	12.902	12.902	12.902
Homo_sapiens_tRNA-Pro-TGG	15.3295	15.3772	15.5254	15.5455	15.641	15.628	15.5418	15.5335
Homo_sapiens_tRNA-SeC-TCA	13.862	13.7803	14.0572	14.0821	14.4732	14.3764	14.0334	14.0091
Homo_sapiens_tRNA-Ser-ACT	12.921	12.902	12.9172	12.902	12.902	12.902	12.902	12.902
Homo_sapiens_tRNA-Ser-AGA	15.8946	15.9168	15.9744	16.0063	16.1176	16.1051	15.9168	15.8886
Homo_sapiens_tRNA-Ser-CGA	14.763	14.7764	14.9214	14.9518	15.0552	15.0326	14.8448	14.809
Homo_sapiens_tRNA-Ser-GCT	16.0698	16.089	16.1242	16.0989	16.3168	16.3464	16.0241	15.9927
Homo_sapiens_tRNA-Ser-GGA	12.902	12.902	12.902	12.902	12.902	12.902	12.902	12.902
Homo_sapiens_tRNA-Ser-TGA	15.3609	15.4236	15.1878	15.227	15.3974	15.4298	15.112	15.1024
Homo_sapiens_tRNA-Sup-TTA	12.902	12.902	12.902	12.902	12.902	12.902	12.902	12.9142
Homo_sapiens_tRNA-Thr-AGT	16.2073	16.2103	16.1161	16.0057	15.8868	15.8371	16.0631	16.0515
Homo_sapiens_tRNA-Thr-CGT	15.1783	15.2167	15.3812	15.4627	15.4375	15.4383	15.3943	15.438
Homo_sapiens_tRNA-Thr-TGT	15.3229	15.3366	15.0844	15.0967	15.0431	15.0532	15.3193	15.3275
Homo_sapiens_tRNA-Trp-CCA	15.6563	15.6702	15.6074	15.565	15.526	15.5322	15.7817	15.7868
Homo_sapiens_tRNA-Tyr-ATA	12.902	12.9219	12.902	12.902	12.902	12.902	12.902	12.902
Homo_sapiens_tRNA-Tyr-GTA	16.6114	16.6115	16.5826	16.6596	16.6578	16.582	16.4227	16.4671
Homo_sapiens_tRNA-Val-AAC	16.0308	16.0732	16.0942	16.1768	16.0484	16.1863	16.0589	16.0982
Homo_sapiens_tRNA-Val-CAC	16.1778	16.1835	16.0636	16.0879	16.1126	16.2076	16.1812	16.2216
Homo_sapiens_tRNA-Val-TAC	15.4008	15.4216	15.4174	15.3786	15.3436	15.2673	15.2568	15.2531
Homo_sapiens_tRNA-iMet-CAT	15.9514	15.8882	16.357	16.3307	16.4372	16.4657	16.2578	16.3319

## Sheet: Fig 1h
Anticodon	CM_1	hiPSC_1	Neurons_1	NPC_1	CM_2	hiPSC_2	Neurons_2	NPC_2	kCMvskiPSC_l2FC	kCMvskiPSC_padj	kMNvskiPSC_l2FC	kMNvskiPSC_padj	kNPCvskiPSC_l2FC	kNPCvskiPSC_padj	baseMean
Gly-GCC	93627.7	149700	112079	98215.9	100684	149141	109795	93283.5	-0.620975	1.70227e-37	-0.42947	7.21332e-19	-0.64194	2.87401e-40	113316
Gly-CCC	50349	31417	80754.5	52505.7	56518.7	32607.7	83183.3	57311.2	0.739055	6.49163e-23	1.35621	6.19626e-76	0.778185	9.82111e-26	55580.9
iMet-CAT	63796.1	48983.1	74084.4	69326	67887.6	46308.8	75845.5	67824.1	0.466911	1.57973e-21	0.653823	9.20374e-42	0.525618	3.24638e-27	64257
Ser-TGA	21759.9	28166.2	29209.6	23585.2	21536.3	29976.6	30159	24570.2	-0.42582	5.9853e-19	NA	NA	-0.272649	2.19483e-08	26120.4
Pro-TGG	33623.4	27289.2	36935.6	33096.9	33356.7	28626.7	36489	33741.1	0.259804	1.95287e-13	0.392892	2.77248e-29	0.256561	4.37595e-13	32894.8
Leu-TAG	23772	28476.7	24613.6	25687	23605.4	27809.2	24623.6	27177.5	-0.248334	6.87937e-10	-0.19279	1.48693e-06	-0.0907767	0.0301511	25720.6
Asn-GTT	85589.6	69441.7	71321	59843.3	85079.8	72614.3	73333.1	63178.5	0.264578	1.31137e-09	NA	NA	-0.207907	1.90581e-06	72550.2
Glu-CTC	102555	136548	104982	104469	101366	129203	113826	112833	-0.382012	1.51438e-09	-0.280763	6.23577e-06	-0.290393	4.54352e-06	113223
Lys-CTT	73534.9	80055.1	63981.6	76327.5	71907.1	78979.2	63800.9	76431.4	-0.128769	3.89247e-09	-0.315292	4.26854e-48	-0.0579239	0.0106674	73127.2
Asp-GTC	93134.6	121901	94521.8	100049	87903.8	119539	107705	96543.4	-0.415361	1.14038e-08	-0.256198	0.000424519	-0.296413	5.62658e-05	102662
Thr-CGT	29118.3	23349.8	30389.2	28742.7	30402	24308.1	30412.6	31147.4	0.320438	1.14038e-08	0.351121	2.43287e-10	0.328981	5.26116e-09	28483.7
Arg-CCT	38934.3	30416.6	36919.3	35637.8	37537.9	28966.5	38240.6	39440	0.365055	2.06848e-08	0.33963	1.35861e-07	0.338254	2.28515e-07	35761.6
Trp-CCA	42066	37468.7	33117	35787.5	42258.9	37960.4	33313.9	34375.8	0.160664	1.3399e-07	-0.183827	1.98392e-09	-0.104072	0.000917861	37043.5
SeC-TCA	4953.26	3516.14	10011	5175.35	4732.95	2925.02	8713.95	5413.07	0.59035	2.64659e-06	1.54342	2.41485e-37	0.718646	8.37729e-09	5680.09
Arg-CCG	38217.8	35514.3	41873	39714.6	38433.8	34361.5	41043.8	39355.2	0.134079	4.42756e-06	0.248576	5.26101e-18	0.178991	8.2402e-10	38564.3
Leu-AAG	52241.5	61255.1	50494.9	46448	53537.3	59862.7	52520.4	49010.4	-0.195243	7.88973e-06	-0.23431	4.98174e-08	-0.34362	1.1521e-15	53171.3
Val-TAC	25339.7	29308.6	27681.3	29791.9	25243.1	29915.3	25614.4	28667.3	-0.227669	8.12767e-06	-0.149941	0.00390855	NA	NA	27695.2
Ile-AAT	65600.6	74632.3	64181.5	68569.6	62454.8	71368.1	62313.1	69952.7	-0.189075	1.58971e-05	-0.206215	1.63754e-06	NA	NA	67384.1
Leu-CAA	17340.8	22304.2	18401.1	20561.9	17123.6	21919.1	21844.1	19928.6	-0.359657	5.39859e-05	NA	NA	NA	NA	19927.9
Glu-TTC	62997.4	68185.2	85067.6	73515.2	60658	67650.3	86967.1	71268.7	-0.135526	8.6952e-05	0.34042	1.79449e-24	0.092244	0.0091254	72038.7
Lys-TTT	91314.3	116396	121805	138738	92466.2	112235	104906	129550	-0.315013	0.000108705	NA	NA	0.230817	0.00535906	113426
Ala-CGC	39353.9	36671.3	36195.9	38725.8	38838	35867.4	35454.3	39408.6	0.108614	0.000109264	NA	NA	0.107345	0.000173496	37564.4
Tyr-GTA	73203.2	85395.6	88653.7	83431.9	75932	85409	83389.5	88782.8	-0.195713	0.00014402	NA	NA	NA	NA	83024.7
His-GTG	67851.9	54033	64805	60937.6	69838	57809.1	58262.1	55389.2	0.299867	0.000144876	NA	NA	NA	NA	61115.7
Arg-TCG	46138.2	40267	41433.1	43331	44468.5	42089.4	41777.6	43849	0.137323	0.000278611	NA	NA	0.0816649	0.0379926	42919.2
Pro-AGG	59290.3	53242.3	47607.1	48103	58808.4	54312.4	46646.9	45616.4	0.134788	0.000329612	-0.189933	3.42005e-07	-0.198439	1.35736e-07	51703.3
Cys-GCA	63887.3	52828.3	57843.9	53876.6	61787	52018.1	51641.2	49145.8	0.261431	0.000490894	NA	NA	NA	NA	55378.5
Ala-AGC	106746	114140	112388	116654	107602	114914	108280	114179	-0.0957612	0.000898959	NA	NA	NA	NA	111863
Thr-AGT	54011.1	61127.7	46246.8	56545.1	53472	61282.5	44232.5	51377	-0.187625	0.000992209	-0.435421	4.89976e-15	-0.181507	0.00184865	53536.8
Gly-TCC	67814.5	58349.3	69860.8	72841.2	69918.6	58047.6	65576.1	63513.6	0.242836	0.00144138	0.218927	0.0044473	0.22847	0.00349806	65740.2
Gln-CTG	83261.7	71333.8	77611.2	85088.7	87689.2	77388	75669.7	78643.4	0.200848	0.00201146	NA	NA	0.13869	0.0392753	79585.7
Ile-GAT	0	46.4395	3.7023	0.850929	1.63393	41.5673	0	0	-5.71019	0.00207442	-4.21771	0.0272586	-6.4062	0.00402611	11.7742
Ser-GCT	52210.5	54330.3	67038.9	56938.2	50797.2	55237	68717.5	55710.7	-0.089262	0.00385517	0.308241	1.78972e-24	NA	NA	57622.5
Leu-CAG	58868.2	52349.3	54297.9	66275.5	58803.5	52118.8	61518.4	65241.4	0.171715	0.00826365	0.147672	0.0270987	0.33222	2.50051e-07	58684.1
Arg-ACG	76372.3	68816.7	88881	76730.8	73959.8	70166.3	86047.3	72244	0.113159	0.0114671	0.332189	1.85891e-14	0.100265	0.0301511	76652.3
Ala-TGC	55092.8	57522.6	51730.7	56346.8	53739.9	57668.4	49541.4	54966.5	-0.081961	0.0202268	-0.184354	1.08938e-07	NA	NA	54576.1
Ser-CGA	16109.2	14603.2	20458.1	17610	15436.8	14842.4	19957.2	18232.3	0.0989957	0.0211218	0.457943	9.83014e-28	0.282863	3.1028e-11	17156.2
Phe-GAA	68816.5	66152.4	59121.2	61539.2	67854.9	65272.3	57071.8	61134.7	0.056584	0.0455158	-0.175981	2.02717e-10	-0.0992202	0.000501709	63370.4
Leu-TAA	14036.3	13352	22505.5	19185.9	14723.3	13381	22185.6	20534.6	0.105485	0.0458904	0.741835	2.65097e-48	0.570694	4.19182e-29	17488
Ile-TAT	21532.7	20548.8	30023.4	21286.8	21540.6	21236.5	29935.8	20991.6	NA	NA	0.520337	2.27519e-72	NA	NA	23387
Thr-TGT	27011.3	27108.7	20188.6	21119.2	27235.4	27486.2	20413.7	21403.3	NA	NA	-0.429181	2.39578e-66	-0.361362	7.01453e-50	23995.8
Ser-AGA	47500.2	46573.5	56615.5	49985.3	46321.9	47500.4	56013.4	51405.7	NA	NA	0.259918	2.87287e-18	0.107585	0.000512205	50239.5
Pro-CGG	19321.2	19224.6	15043.9	17004.1	18401.3	19595.7	15331.4	17421.1	NA	NA	-0.355576	1.65495e-17	-0.173954	4.56053e-05	17667.9
Arg-TCT	32385.4	31866.8	20764.7	30119.5	29574.7	32488.1	23595.6	35620.7	NA	NA	-0.537856	4.8294e-07	NA	NA	29551.9
Gln-TTG	29818.9	29402.9	28071.5	28929	30589.3	31960.8	26368.4	28375.9	NA	NA	-0.171735	0.00466138	NA	NA	29189.6
Val-CAC	59785.9	59613.8	56374.1	54034.9	61876.9	59904.2	61143.1	55188.2	NA	NA	NA	NA	-0.130033	0.0115294	58490.1
