# Supplementary material for: Selective gene expression maintains human tRNA anticodon pools during differentiation
Source: Nat Cell Biol. 2024 Jan 8;26(1):100–12. doi: 10.1038/s41556-023-01317-3 (PMC10791582; doi:10.1038/s41556-023-01317-3)
Supplement: Supplementary file 5 — Statistical source data. [file 41556_2023_1317_MOESM5_ESM.xlsx]

## Sheet: Fig 2a
codon	Cell	codon_usage	Anticodon	mean_abundance
AAA	CM	0.0293183	TTT	0.0372484
AAA	hiPSC	0.0319971	TTT	0.0452844
AAA	Neurons	0.0295618	TTT	0.044425
AAA	NPC	0.0312064	TTT	0.053575
AAC	CM	0.0190423	GTT	0.0345914
AAC	hiPSC	0.0185043	GTT	0.0281357
AAC	Neurons	0.019022	GTT	0.0283513
AAC	NPC	0.0185918	GTT	0.0245739
AAG	CM	0.0386808	CTT	0.0294786
AAG	hiPSC	0.0411563	CTT	0.0314993
AAG	Neurons	0.0373075	CTT	0.0250437
AAG	NPC	0.0425042	CTT	0.03051
AAT	CM	0.0181122	GTT	0.0345914
AAT	hiPSC	0.0190077	GTT	0.0281357
AAT	Neurons	0.0184781	GTT	0.0283513
AAT	NPC	0.0183919	GTT	0.0245739
ACA	CM	0.0157815	TGT	0.0109947
ACA	hiPSC	0.0151689	TGT	0.0108133
ACA	Neurons	0.0153276	TGT	0.00795764
ACA	NPC	0.0147496	TGT	0.00849311
ACC	CM	0.018481	AGT	0.0217848
ACC	hiPSC	0.0170521	AGT	0.0242451
ACC	Neurons	0.018065	AGT	0.0177319
ACC	NPC	0.0176336	AGT	0.0215497
ACG	CM	0.00515204	CGT	0.0120633
ACG	hiPSC	0.00504111	CGT	0.00943918
ACG	Neurons	0.00563428	CGT	0.0119164
ACG	NPC	0.00527777	CGT	0.0119639
ACT	CM	0.0152698	AGT	0.0217848
ACT	hiPSC	0.0146	AGT	0.0242451
ACT	Neurons	0.0142428	AGT	0.0177319
ACT	NPC	0.0145373	AGT	0.0215497
AGA	CM	0.012381	TCT	0.0125587
AGA	hiPSC	0.0129314	TCT	0.0127463
AGA	Neurons	0.0122797	TCT	0.0086953
AGA	NPC	0.0125673	TCT	0.0131354
AGC	CM	0.0162921	GCT	0.020878
AGC	hiPSC	0.0156369	GCT	0.0217013
AGC	Neurons	0.0177738	GCT	0.0266073
AGC	NPC	0.0160813	GCT	0.0224977
AGG	CM	0.00995742	CCT	0.0154997
AGG	hiPSC	0.0102333	CCT	0.0117619
AGG	Neurons	0.0103315	CCT	0.014731
AGG	NPC	0.0102631	CCT	0.0149987
AGT	CM	0.0117573	GCT	0.020878
AGT	hiPSC	0.0125581	GCT	0.0217013
AGT	Neurons	0.0132466	GCT	0.0266073
AGT	NPC	0.012319	GCT	0.0224977
ATA	CM	0.00682099	TAT	0.00873011
ATA	hiPSC	0.00728334	TAT	0.00827608
ATA	Neurons	0.00707546	TAT	0.0117512
ATA	NPC	0.00690119	TAT	0.00844379
ATC	CM	0.0212302	AAT	0.025955
ATC	hiPSC	0.0204277	AAT	0.028918
ATC	Neurons	0.020379	AAT	0.0247905
ATC	NPC	0.0208433	AAT	0.0276678
ATG	CM	0.0195912	CAT	0.0243616
ATG	hiPSC	0.0211989	CAT	0.0226408
ATG	Neurons	0.0210113	CAT	0.0214405
ATG	NPC	0.0207592	CAT	0.0219898
ATT	CM	0.0186017	AAT	0.025955
ATT	hiPSC	0.0192755	AAT	0.028918
ATT	Neurons	0.0175932	AAT	0.0247905
ATT	NPC	0.0186348	AAT	0.0276678
CAA	CM	0.0122529	TTG	0.0122434
CAA	hiPSC	0.0124539	TTG	0.0121536
CAA	Neurons	0.0126168	TTG	0.0106688
CAA	NPC	0.0121283	TTG	0.0114447
CAC	CM	0.0121364	GTG	0.0279066
CAC	hiPSC	0.0124088	GTG	0.0221514
CAC	Neurons	0.0135005	GTG	0.0241167
CAC	NPC	0.0129462	GTG	0.023228
CAG	CM	0.0331134	CTG	0.0346473
CAG	hiPSC	0.0335979	CTG	0.0294555
CAG	Neurons	0.0347199	CTG	0.0300403
CAG	NPC	0.0337402	CTG	0.0326952
CAT	CM	0.00983161	GTG	0.0279066
CAT	hiPSC	0.010937	GTG	0.0221514
CAT	Neurons	0.0110774	GTG	0.0241167
CAT	NPC	0.0107305	GTG	0.023228
CCA	CM	0.018026	TGG	0.0135756
CCA	hiPSC	0.016326	TGG	0.0110747
CCA	Neurons	0.0170503	TGG	0.0143901
CCA	NPC	0.0164647	TGG	0.0133499
CCC	CM	0.0173963	AGG	0.0239364
CCC	hiPSC	0.0157583	AGG	0.0213026
CCC	Neurons	0.0174936	AGG	0.0184722
CCC	NPC	0.0164064	AGG	0.0187157
CCG	CM	0.00532218	CGG	0.00764584
CCG	hiPSC	0.0053413	CGG	0.00768887
CCG	Neurons	0.0060807	CGG	0.00595331
CCG	NPC	0.00569295	CGG	0.00687601
CCT	CM	0.0213631	AGG	0.0239364
CCT	hiPSC	0.0174538	AGG	0.0213026
CCT	Neurons	0.0180007	AGG	0.0184722
CCT	NPC	0.0176511	AGG	0.0187157
CGA	CM	0.0066965	TCG	0.0183646
CGA	hiPSC	0.00738736	TCG	0.0163116
CGA	Neurons	0.00707288	TCG	0.0163084
CGA	NPC	0.00739661	TCG	0.0174126
CGC	CM	0.00972054	ACG	0.0304699
CGC	hiPSC	0.0102774	ACG	0.0275274
CGC	Neurons	0.0101565	ACG	0.0342825
CGC	NPC	0.0113435	ACG	0.0297497
CGG	CM	0.0101139	CCG	0.0155357
CGG	hiPSC	0.0105098	CCG	0.0138401
CGG	Neurons	0.0106637	CCG	0.0162503
CGG	NPC	0.0107653	CCG	0.0157919
CGT	CM	0.00606698	ACG	0.0304699
CGT	hiPSC	0.0063293	ACG	0.0275274
CGT	Neurons	0.00575086	ACG	0.0342825
CGT	NPC	0.00649035	ACG	0.0297497
CTA	CM	0.00630114	TAG	0.00960249
CTA	hiPSC	0.00703687	TAG	0.0111484
CTA	Neurons	0.00672817	TAG	0.00964987
CTA	NPC	0.00678217	TAG	0.0105599
CTC	CM	0.0149795	AAG	0.021439
CTC	hiPSC	0.0151307	AAG	0.0239894
CTC	Neurons	0.0156981	AAG	0.0201906
CTC	NPC	0.0153077	AAG	0.019068
CTG	CM	0.0332503	CAG	0.0238497
CTG	hiPSC	0.0324406	CAG	0.0206915
CTG	Neurons	0.0333852	CAG	0.0227017
CTG	NPC	0.0330715	CAG	0.0262663
CTT	CM	0.0128199	AAG	0.021439
CTT	hiPSC	0.0141735	AAG	0.0239894
CTT	Neurons	0.0134248	AAG	0.0201906
CTT	NPC	0.0138483	AAG	0.019068
GAA	CM	0.0360459	TTC	0.0250631
GAA	hiPSC	0.0365678	TTC	0.0269043
GAA	Neurons	0.0358016	TTC	0.0337175
GAA	NPC	0.0350093	TTC	0.0289148
GAC	CM	0.0259474	GTC	0.0366941
GAC	hiPSC	0.0247285	GTC	0.0478211
GAC	Neurons	0.0257455	GTC	0.0396397
GAC	NPC	0.0247136	GTC	0.0392611
GAG	CM	0.0429342	CTC	0.0413311
GAG	hiPSC	0.0413629	CTC	0.052637
GAG	Neurons	0.0429079	CTC	0.0428873
GAG	NPC	0.0413306	CTC	0.0434091
GAT	CM	0.0269266	GTC	0.0366941
GAT	hiPSC	0.0281298	GTC	0.0478211
GAT	Neurons	0.0267207	GTC	0.0396397
GAT	NPC	0.0269771	GTC	0.0392611
GCA	CM	0.0162538	TGC	0.0220586
GCA	hiPSC	0.01736	TGC	0.0228152
GCA	Neurons	0.016881	TGC	0.0198471
GCA	NPC	0.0169237	TGC	0.0222308
GCC	CM	0.0258565	AGC	0.043444
GCC	hiPSC	0.0255401	AGC	0.0453674
GCC	Neurons	0.0264644	AGC	0.0432465
GCC	NPC	0.0264858	AGC	0.0461009
GCG	CM	0.00606222	CGC	0.0158481
GCG	hiPSC	0.00658851	CGC	0.0143675
GCG	Neurons	0.00684567	CGC	0.0140422
GCG	NPC	0.00719091	CGC	0.0156061
GCT	CM	0.0221835	AGC	0.043444
GCT	hiPSC	0.0220785	AGC	0.0453674
GCT	Neurons	0.0204907	AGC	0.0432465
GCT	NPC	0.0222562	AGC	0.0461009
GGA	CM	0.0198268	TCC	0.0279153
GGA	hiPSC	0.0177573	TCC	0.0230541
GGA	Neurons	0.0168549	TCC	0.0265421
GGA	NPC	0.0172273	TCC	0.0272244
GGC	CM	0.023422	GCC	0.0393816
GGC	hiPSC	0.0215686	GCC	0.0591899
GGC	Neurons	0.0216232	GCC	0.0434835
GGC	NPC	0.0224993	GCC	0.0382425
GGG	CM	0.014403	CCC	0.0216585
GGG	hiPSC	0.0138774	CCC	0.0126808
GGG	Neurons	0.0142844	CCC	0.0321308
GGG	NPC	0.0138843	CCC	0.021938
GGT	CM	0.0166893	GCC	0.0393816
GGT	hiPSC	0.0138221	GCC	0.0591899
GGT	Neurons	0.0122563	GCC	0.0434835
GGT	NPC	0.013615	GCC	0.0382425
GTA	CM	0.00817411	TAC	0.0102522
GTA	hiPSC	0.00854542	TAC	0.0117301
GTA	Neurons	0.00807584	TAC	0.0104444
GTA	NPC	0.00831052	TAC	0.0116747
GTC	CM	0.0142323	AAC	0.0221922
GTC	hiPSC	0.0132606	AAC	0.0211935
GTC	Neurons	0.0130271	AAC	0.0222234
GTC	NPC	0.0133823	AAC	0.0229831
GTG	CM	0.0267267	CAC	0.0246582
GTG	hiPSC	0.0265032	CAC	0.0236722
GTG	Neurons	0.0263764	CAC	0.023034
GTG	NPC	0.026822	CAC	0.0218158
GTT	CM	0.0137602	AAC	0.0221922
GTT	hiPSC	0.0137492	AAC	0.0211935
GTT	Neurons	0.0126511	AAC	0.0222234
GTT	NPC	0.0134378	AAC	0.0229831
TAC	CM	0.0143371	GTA	0.0302261
TAC	hiPSC	0.0136752	GTA	0.0338304
TAC	Neurons	0.0142344	GTA	0.033716
TAC	NPC	0.0139278	GTA	0.0344009
TAT	CM	0.0125866	GTA	0.0302261
TAT	hiPSC	0.0130996	GTA	0.0338304
TAT	Neurons	0.0125918	GTA	0.033716
TAT	NPC	0.0128441	GTA	0.0344009
TCA	CM	0.011095	TGA	0.00877534
TCA	hiPSC	0.0117487	TGA	0.0115157
TCA	Neurons	0.0125175	TGA	0.0116359
TCA	NPC	0.011525	TGA	0.00961882
TCC	CM	0.0148606	AGA	0.0190162
TCC	hiPSC	0.0146743	AGA	0.0186326
TCC	Neurons	0.0163117	AGA	0.0220736
TCC	NPC	0.0150852	AGA	0.0202518
TCG	CM	0.00355711	CGA	0.00639391
TCG	hiPSC	0.00369298	CGA	0.00583211
TCG	Neurons	0.00436297	CGA	0.00792068
TCG	NPC	0.00382896	CGA	0.00715924
TCT	CM	0.0151863	AGA	0.0190162
TCT	hiPSC	0.0161346	AGA	0.0186326
TCT	Neurons	0.0165513	AGA	0.0220736
TCT	NPC	0.0160089	AGA	0.0202518
TGC	CM	0.0101405	GCA	0.0254722
TGC	hiPSC	0.00851088	GCA	0.0207665
TGC	Neurons	0.0093118	GCA	0.021455
TGC	NPC	0.00867936	GCA	0.0205716
TGG	CM	0.0103171	CCA	0.0170909
TGG	hiPSC	0.00983776	CCA	0.0149398
TGG	Neurons	0.0101215	CCA	0.0130197
TGG	NPC	0.00971224	CCA	0.014012
TGT	CM	0.00918871	GCA	0.0254722
TGT	hiPSC	0.00901535	GCA	0.0207665
TGT	Neurons	0.00921282	GCA	0.021455
TGT	NPC	0.00886587	GCA	0.0205716
TTA	CM	0.0071908	TAA	0.00582886
TTA	hiPSC	0.00828416	TAA	0.00529486
TTA	Neurons	0.008189	TAA	0.00875875
TTA	NPC	0.00798755	TAA	0.00793453
TTC	CM	0.0168928	GAA	0.0277008
TTC	hiPSC	0.0167085	GAA	0.0260307
TTC	Neurons	0.0171069	GAA	0.0227715
TTC	NPC	0.0167728	GAA	0.0245007
TTG	CM	0.0118812	CAA	0.00698531
TTG	hiPSC	0.0136892	CAA	0.00875914
TTG	Neurons	0.0130228	CAA	0.00788905
TTG	NPC	0.0133927	CAA	0.00808637
TTT	CM	0.0157655	GAA	0.0277008
TTT	hiPSC	0.017724	GAA	0.0260307
TTT	Neurons	0.0169382	GAA	0.0227715
TTT	NPC	0.0171033	GAA	0.0245007

## Sheet: Fig 2b
codon	Cell	CU	Anticodon	AA	codon_AA
AAA	CM	0.0293183	TTT	K	K | AAA
AAA	hiPSC	0.0319971	TTT	K	K | AAA
AAA	Neurons	0.0295618	TTT	K	K | AAA
AAA	NPC	0.0312064	TTT	K	K | AAA
AAG	CM	0.0386808	CTT	K	K | AAG
AAG	hiPSC	0.0411563	CTT	K	K | AAG
AAG	Neurons	0.0373075	CTT	K	K | AAG
AAG	NPC	0.0425042	CTT	K	K | AAG
AAC	CM	0.0190423	GTT	N	N | AAC
AAC	hiPSC	0.0185043	GTT	N	N | AAC
AAC	Neurons	0.019022	GTT	N	N | AAC
AAC	NPC	0.0185918	GTT	N	N | AAC
AAT	CM	0.0181122	GTT	N	N | AAT
AAT	hiPSC	0.0190077	GTT	N	N | AAT
AAT	Neurons	0.0184781	GTT	N	N | AAT
AAT	NPC	0.0183919	GTT	N	N | AAT
ACA	CM	0.0157815	TGT	T	T | ACA
ACA	hiPSC	0.0151689	TGT	T	T | ACA
ACA	Neurons	0.0153276	TGT	T	T | ACA
ACA	NPC	0.0147496	TGT	T	T | ACA
ACC	CM	0.018481	AGT	T	T | ACC
ACC	hiPSC	0.0170521	AGT	T	T | ACC
ACC	Neurons	0.018065	AGT	T	T | ACC
ACC	NPC	0.0176336	AGT	T	T | ACC
ACG	CM	0.00515204	CGT	T	T | ACG
ACG	hiPSC	0.00504111	CGT	T	T | ACG
ACG	Neurons	0.00563428	CGT	T	T | ACG
ACG	NPC	0.00527777	CGT	T	T | ACG
ACT	CM	0.0152698	AGT	T	T | ACT
ACT	hiPSC	0.0146	AGT	T	T | ACT
ACT	Neurons	0.0142428	AGT	T	T | ACT
ACT	NPC	0.0145373	AGT	T	T | ACT
AGA	CM	0.012381	TCT	R	R | AGA
AGA	hiPSC	0.0129314	TCT	R	R | AGA
AGA	Neurons	0.0122797	TCT	R	R | AGA
AGA	NPC	0.0125673	TCT	R	R | AGA
AGG	CM	0.00995742	CCT	R	R | AGG
AGG	hiPSC	0.0102333	CCT	R	R | AGG
AGG	Neurons	0.0103315	CCT	R	R | AGG
AGG	NPC	0.0102631	CCT	R	R | AGG
AGC	CM	0.0162921	GCT	S	S | AGC
AGC	hiPSC	0.0156369	GCT	S	S | AGC
AGC	Neurons	0.0177738	GCT	S	S | AGC
AGC	NPC	0.0160813	GCT	S	S | AGC
AGT	CM	0.0117573	GCT	S	S | AGT
AGT	hiPSC	0.0125581	GCT	S	S | AGT
AGT	Neurons	0.0132466	GCT	S	S | AGT
AGT	NPC	0.012319	GCT	S	S | AGT
ATA	CM	0.00682099	TAT	I	I | ATA
ATA	hiPSC	0.00728334	TAT	I	I | ATA
ATA	Neurons	0.00707546	TAT	I	I | ATA
ATA	NPC	0.00690119	TAT	I	I | ATA
ATC	CM	0.0212302	AAT	I	I | ATC
ATC	hiPSC	0.0204277	AAT	I	I | ATC
ATC	Neurons	0.020379	AAT	I	I | ATC
ATC	NPC	0.0208433	AAT	I	I | ATC
ATT	CM	0.0186017	AAT	I	I | ATT
ATT	hiPSC	0.0192755	AAT	I	I | ATT
ATT	Neurons	0.0175932	AAT	I	I | ATT
ATT	NPC	0.0186348	AAT	I	I | ATT
ATG	CM	0.0195912	CAT	M	M | ATG
ATG	hiPSC	0.0211989	CAT	M	M | ATG
ATG	Neurons	0.0210113	CAT	M	M | ATG
ATG	NPC	0.0207592	CAT	M	M | ATG
CAC	CM	0.0121364	GTG	H	H | CAC
CAC	hiPSC	0.0124088	GTG	H	H | CAC
CAC	Neurons	0.0135005	GTG	H	H | CAC
CAC	NPC	0.0129462	GTG	H	H | CAC
CAT	CM	0.00983161	GTG	H	H | CAT
CAT	hiPSC	0.010937	GTG	H	H | CAT
CAT	Neurons	0.0110774	GTG	H	H | CAT
CAT	NPC	0.0107305	GTG	H	H | CAT
CAA	CM	0.0122529	TTG	Q	Q | CAA
CAA	hiPSC	0.0124539	TTG	Q	Q | CAA
CAA	Neurons	0.0126168	TTG	Q	Q | CAA
CAA	NPC	0.0121283	TTG	Q	Q | CAA
CAG	CM	0.0331134	CTG	Q	Q | CAG
CAG	hiPSC	0.0335979	CTG	Q	Q | CAG
CAG	Neurons	0.0347199	CTG	Q	Q | CAG
CAG	NPC	0.0337402	CTG	Q	Q | CAG
CCA	CM	0.018026	TGG	P	P | CCA
CCA	hiPSC	0.016326	TGG	P	P | CCA
CCA	Neurons	0.0170503	TGG	P	P | CCA
CCA	NPC	0.0164647	TGG	P	P | CCA
CCC	CM	0.0173963	AGG	P	P | CCC
CCC	hiPSC	0.0157583	AGG	P	P | CCC
CCC	Neurons	0.0174936	AGG	P	P | CCC
CCC	NPC	0.0164064	AGG	P	P | CCC
CCG	CM	0.00532218	CGG	P	P | CCG
CCG	hiPSC	0.0053413	CGG	P	P | CCG
CCG	Neurons	0.0060807	CGG	P	P | CCG
CCG	NPC	0.00569295	CGG	P	P | CCG
CCT	CM	0.0213631	AGG	P	P | CCT
CCT	hiPSC	0.0174538	AGG	P	P | CCT
CCT	Neurons	0.0180007	AGG	P	P | CCT
CCT	NPC	0.0176511	AGG	P	P | CCT
CGA	CM	0.0066965	TCG	R	R | CGA
CGA	hiPSC	0.00738736	TCG	R	R | CGA
CGA	Neurons	0.00707288	TCG	R	R | CGA
CGA	NPC	0.00739661	TCG	R	R | CGA
CGC	CM	0.00972054	ACG	R	R | CGC
CGC	hiPSC	0.0102774	ACG	R	R | CGC
CGC	Neurons	0.0101565	ACG	R	R | CGC
CGC	NPC	0.0113435	ACG	R	R | CGC
CGG	CM	0.0101139	CCG	R	R | CGG
CGG	hiPSC	0.0105098	CCG	R	R | CGG
CGG	Neurons	0.0106637	CCG	R	R | CGG
CGG	NPC	0.0107653	CCG	R	R | CGG
CGT	CM	0.00606698	ACG	R	R | CGT
CGT	hiPSC	0.0063293	ACG	R	R | CGT
CGT	Neurons	0.00575086	ACG	R	R | CGT
CGT	NPC	0.00649035	ACG	R	R | CGT
CTA	CM	0.00630114	TAG	L	L | CTA
CTA	hiPSC	0.00703687	TAG	L	L | CTA
CTA	Neurons	0.00672817	TAG	L	L | CTA
CTA	NPC	0.00678217	TAG	L	L | CTA
CTC	CM	0.0149795	AAG	L	L | CTC
CTC	hiPSC	0.0151307	AAG	L	L | CTC
CTC	Neurons	0.0156981	AAG	L	L | CTC
CTC	NPC	0.0153077	AAG	L	L | CTC
CTG	CM	0.0332503	CAG	L	L | CTG
CTG	hiPSC	0.0324406	CAG	L	L | CTG
CTG	Neurons	0.0333852	CAG	L	L | CTG
CTG	NPC	0.0330715	CAG	L	L | CTG
CTT	CM	0.0128199	AAG	L	L | CTT
CTT	hiPSC	0.0141735	AAG	L	L | CTT
CTT	Neurons	0.0134248	AAG	L	L | CTT
CTT	NPC	0.0138483	AAG	L	L | CTT
GAC	CM	0.0259474	GTC	D	D | GAC
GAC	hiPSC	0.0247285	GTC	D	D | GAC
GAC	Neurons	0.0257455	GTC	D	D | GAC
GAC	NPC	0.0247136	GTC	D	D | GAC
GAT	CM	0.0269266	GTC	D	D | GAT
GAT	hiPSC	0.0281298	GTC	D	D | GAT
GAT	Neurons	0.0267207	GTC	D	D | GAT
GAT	NPC	0.0269771	GTC	D	D | GAT
GAA	CM	0.0360459	TTC	E	E | GAA
GAA	hiPSC	0.0365678	TTC	E	E | GAA
GAA	Neurons	0.0358016	TTC	E	E | GAA
GAA	NPC	0.0350093	TTC	E	E | GAA
GAG	CM	0.0429342	CTC	E	E | GAG
GAG	hiPSC	0.0413629	CTC	E	E | GAG
GAG	Neurons	0.0429079	CTC	E	E | GAG
GAG	NPC	0.0413306	CTC	E	E | GAG
GCA	CM	0.0162538	TGC	A	A | GCA
GCA	hiPSC	0.01736	TGC	A	A | GCA
GCA	Neurons	0.016881	TGC	A	A | GCA
GCA	NPC	0.0169237	TGC	A	A | GCA
GCC	CM	0.0258565	AGC	A	A | GCC
GCC	hiPSC	0.0255401	AGC	A	A | GCC
GCC	Neurons	0.0264644	AGC	A	A | GCC
GCC	NPC	0.0264858	AGC	A	A | GCC
GCG	CM	0.00606222	CGC	A	A | GCG
GCG	hiPSC	0.00658851	CGC	A	A | GCG
GCG	Neurons	0.00684567	CGC	A	A | GCG
GCG	NPC	0.00719091	CGC	A	A | GCG
GCT	CM	0.0221835	AGC	A	A | GCT
GCT	hiPSC	0.0220785	AGC	A	A | GCT
GCT	Neurons	0.0204907	AGC	A	A | GCT
GCT	NPC	0.0222562	AGC	A	A | GCT
GGA	CM	0.0198268	TCC	G	G | GGA
GGA	hiPSC	0.0177573	TCC	G	G | GGA
GGA	Neurons	0.0168549	TCC	G	G | GGA
GGA	NPC	0.0172273	TCC	G	G | GGA
GGC	CM	0.023422	GCC	G	G | GGC
GGC	hiPSC	0.0215686	GCC	G	G | GGC
GGC	Neurons	0.0216232	GCC	G	G | GGC
GGC	NPC	0.0224993	GCC	G	G | GGC
GGG	CM	0.014403	CCC	G	G | GGG
GGG	hiPSC	0.0138774	CCC	G	G | GGG
GGG	Neurons	0.0142844	CCC	G	G | GGG
GGG	NPC	0.0138843	CCC	G	G | GGG
GGT	CM	0.0166893	GCC	G	G | GGT
GGT	hiPSC	0.0138221	GCC	G	G | GGT
GGT	Neurons	0.0122563	GCC	G	G | GGT
GGT	NPC	0.013615	GCC	G	G | GGT
GTA	CM	0.00817411	TAC	V	V | GTA
GTA	hiPSC	0.00854542	TAC	V	V | GTA
GTA	Neurons	0.00807584	TAC	V	V | GTA
GTA	NPC	0.00831052	TAC	V	V | GTA
GTC	CM	0.0142323	AAC	V	V | GTC
GTC	hiPSC	0.0132606	AAC	V	V | GTC
GTC	Neurons	0.0130271	AAC	V	V | GTC
GTC	NPC	0.0133823	AAC	V	V | GTC
GTG	CM	0.0267267	CAC	V	V | GTG
GTG	hiPSC	0.0265032	CAC	V	V | GTG
GTG	Neurons	0.0263764	CAC	V	V | GTG
GTG	NPC	0.026822	CAC	V	V | GTG
GTT	CM	0.0137602	AAC	V	V | GTT
GTT	hiPSC	0.0137492	AAC	V	V | GTT
GTT	Neurons	0.0126511	AAC	V	V | GTT
GTT	NPC	0.0134378	AAC	V	V | GTT
TAC	CM	0.0143371	GTA	Y	Y | TAC
TAC	hiPSC	0.0136752	GTA	Y	Y | TAC
TAC	Neurons	0.0142344	GTA	Y	Y | TAC
TAC	NPC	0.0139278	GTA	Y	Y | TAC
TAT	CM	0.0125866	GTA	Y	Y | TAT
TAT	hiPSC	0.0130996	GTA	Y	Y | TAT
TAT	Neurons	0.0125918	GTA	Y	Y | TAT
TAT	NPC	0.0128441	GTA	Y	Y | TAT
TCA	CM	0.011095	TGA	S	S | TCA
TCA	hiPSC	0.0117487	TGA	S	S | TCA
TCA	Neurons	0.0125175	TGA	S	S | TCA
TCA	NPC	0.011525	TGA	S	S | TCA
TCC	CM	0.0148606	AGA	S	S | TCC
TCC	hiPSC	0.0146743	AGA	S	S | TCC
TCC	Neurons	0.0163117	AGA	S	S | TCC
TCC	NPC	0.0150852	AGA	S	S | TCC
TCG	CM	0.00355711	CGA	S	S | TCG
TCG	hiPSC	0.00369298	CGA	S	S | TCG
TCG	Neurons	0.00436297	CGA	S	S | TCG
TCG	NPC	0.00382896	CGA	S	S | TCG
TCT	CM	0.0151863	AGA	S	S | TCT
TCT	hiPSC	0.0161346	AGA	S	S | TCT
TCT	Neurons	0.0165513	AGA	S	S | TCT
TCT	NPC	0.0160089	AGA	S	S | TCT
TGC	CM	0.0101405	GCA	C	C | TGC
TGC	hiPSC	0.00851088	GCA	C	C | TGC
TGC	Neurons	0.0093118	GCA	C	C | TGC
TGC	NPC	0.00867936	GCA	C	C | TGC
TGT	CM	0.00918871	GCA	C	C | TGT
TGT	hiPSC	0.00901535	GCA	C	C | TGT
TGT	Neurons	0.00921282	GCA	C	C | TGT
TGT	NPC	0.00886587	GCA	C	C | TGT
TGG	CM	0.0103171	CCA	W	W | TGG
TGG	hiPSC	0.00983776	CCA	W	W | TGG
TGG	Neurons	0.0101215	CCA	W	W | TGG
TGG	NPC	0.00971224	CCA	W	W | TGG
TTC	CM	0.0168928	GAA	F	F | TTC
TTC	hiPSC	0.0167085	GAA	F	F | TTC
TTC	Neurons	0.0171069	GAA	F	F | TTC
TTC	NPC	0.0167728	GAA	F	F | TTC
TTT	CM	0.0157655	GAA	F	F | TTT
TTT	hiPSC	0.017724	GAA	F	F | TTT
TTT	Neurons	0.0169382	GAA	F	F | TTT
TTT	NPC	0.0171033	GAA	F	F | TTT
TTA	CM	0.0071908	TAA	L	L | TTA
TTA	hiPSC	0.00828416	TAA	L	L | TTA
TTA	Neurons	0.008189	TAA	L	L | TTA
TTA	NPC	0.00798755	TAA	L	L | TTA
TTG	CM	0.0118812	CAA	L	L | TTG
TTG	hiPSC	0.0136892	CAA	L	L | TTG
TTG	Neurons	0.0130228	CAA	L	L | TTG
TTG	NPC	0.0133927	CAA	L	L | TTG

## Sheet: Fig 2c,d
codon	Anticodon	hiPSC	NPC	hiPSC_1_28_33	hiPSC_2_28_33	NPC_1_28_33	NPC_2_28_33	hiPSC_1_20_23	hiPSC_2_20_23	NPC_1_20_23	NPC_2_20_23
AAA	TTT	0.0452844	0.053575	1.0294	1.0407	1.0728	1.061	0.9499	0.9278	0.9841	0.9991
AAC	GTT	0.0281357	0.0245739	0.9458	0.9184	0.9698	1.003	0.9209	0.8987	0.939	0.9429
AAG	CTT	0.0314993	0.03051	0.9567	0.9562	0.9526	0.9517	0.9866	0.9664	0.9701	1.001
AAT	GTT	0.0281357	0.0245739	0.9706	0.9653	1.0349	1.012	0.9057	0.8946	0.9591	0.9637
ACA	TGT	0.0108133	0.00849311	1.0429	1.0349	1.0297	1.0613	0.9651	0.9664	0.9848	0.9839
ACC	AGT	0.0242451	0.0215497	0.9276	0.9399	0.9124	0.9175	1.0029	1.0163	1.0041	1.0132
ACG	CGT	0.00943918	0.0119639	1.1191	1.1121	1.0773	1.1282	1.0198	1.0697	1.0162	1.0277
ACT	AGT	0.0242451	0.0215497	0.9965	0.9953	1.0003	1.0004	0.9615	1.0263	0.9854	0.982
AGA	TCT	0.0127463	0.0131354	1.0086	1.0412	1.038	1.0414	1.023	1.0294	1.0292	1.02
AGC	GCT	0.0217013	0.0224977	0.9366	0.9066	0.8867	0.9186	0.978	0.9703	0.9685	0.9808
AGG	CCT	0.0117619	0.0149987	1.0396	1.0721	1.0243	0.9871	1.1085	1.1166	1.066	1.0588
AGT	GCT	0.0217013	0.0224977	0.9593	0.9379	0.9264	0.9611	0.9595	0.9284	0.9817	0.9847
ATA	TAT	0.00827608	0.00844379	1.0682	1.0969	1.1213	1.1097	0.9572	0.9828	1.0429	0.9917
ATC	AAT	0.028918	0.0276678	0.8528	0.8755	0.8678	0.9385	0.9035	0.9425	0.9467	0.9338
ATG	CAT	0.0226408	0.0219898	0.9965	0.9993	1.0662	1.0373	0.9647	0.965	0.9906	0.9798
ATT	AAT	0.028918	0.0276678	0.8895	0.8796	0.8578	0.9	0.913	0.8864	0.91	0.9128
CAA	TTG	0.0121536	0.0114447	1.0138	1.0906	1.1313	1.1033	0.9573	0.996	1.027	1.0434
CAC	GTG	0.0221514	0.023228	1.0176	1.01	1.0177	1.0565	0.9901	1.0051	0.9887	0.982
CAG	CTG	0.0294555	0.0326952	0.9931	0.9918	1	0.988	1.016	1.0203	1.0189	1.0486
CAT	GTG	0.0221514	0.023228	1.0896	1.0656	1.1305	1.121	0.9795	0.9742	1.0287	1
CCA	TGG	0.0110747	0.0133499	1.1057	1.0946	1.0679	1.0641	1.0666	1.1117	1.0482	1.0441
CCC	AGG	0.0213026	0.0187157	1.0361	1.0503	0.9875	1.0018	1.063	1.0731	1.0063	0.9865
CCG	CGG	0.00768887	0.00687601	1.1966	1.1859	1.2002	1.1524	1.2024	1.247	1.1542	1.1646
CCT	AGG	0.0213026	0.0187157	1.1223	1.1067	1.1051	1.0962	1.0694	1.0601	1.0893	1.074
CGA	TCG	0.0163116	0.0174126	1.1414	1.1022	1.1312	1.081	1.0827	1.0609	1.1061	1.0337
CGC	ACG	0.0275274	0.0297497	1.0374	1.008	1.0458	1.0191	1.0544	1.0683	1.0016	1.0132
CGG	CCG	0.0138401	0.0157919	1.0913	1.0861	1.08	1.0721	1.1685	1.1739	1.1295	1.0784
CGT	ACG	0.0275274	0.0297497	0.9727	0.9439	0.9883	0.9785	0.953	0.984	0.9276	0.9425
CTA	TAG	0.0111484	0.0105599	1.0979	1.1036	1.0941	1.0704	1.0189	1.0643	0.99	1.0022
CTC	AAG	0.0239894	0.019068	0.9936	0.997	0.9601	0.9876	1.0216	1.0195	0.9909	0.9486
CTG	CAG	0.0206915	0.0262663	1.0141	1.0224	0.9615	0.9677	1.0714	1.1021	1.043	1.0508
CTT	AAG	0.0239894	0.019068	0.988	0.9695	0.969	0.9821	0.9431	0.9838	0.9731	0.9601
GAA	TTC	0.0269043	0.0289148	1.0724	1.0762	1.0822	1.0587	1.0037	0.9956	0.9972	1.0103
GAC	GTC	0.0478211	0.0392611	0.9942	1	0.993	0.9857	0.9671	0.9806	1.0007	0.9822
GAG	CTC	0.052637	0.0434091	0.9842	0.9738	0.9761	0.9888	1.0062	0.9983	0.99	0.9798
GAT	GTC	0.0478211	0.0392611	0.9647	0.9517	1.0012	0.997	0.9376	0.9367	0.9575	0.9799
GCA	TGC	0.0228152	0.0222308	1.0071	0.9803	0.9787	1.0038	0.9932	1.0033	1.0146	1.0186
GCC	AGC	0.0453674	0.0461009	0.9927	0.9433	0.8939	0.9142	1.0415	1.0611	0.9982	0.9873
GCG	CGC	0.0143675	0.0156061	1.0431	1.0051	1.0104	1.0187	1.0961	1.0968	1.101	1.023
GCT	AGC	0.0453674	0.0461009	1	0.9816	0.9764	0.9962	1.0321	1.0294	1.0423	1.0093
GGA	TCC	0.0230541	0.0272244	0.9997	0.9854	0.9633	0.9867	1	1	1.0011	0.9931
GGC	GCC	0.0591899	0.0382425	1.0079	1.005	0.9988	1.013	1.0729	1.0547	1.0645	1.0179
GGG	CCC	0.0126808	0.021938	1.0618	1.0623	1.0346	0.9901	1.1564	1.173	1.0643	1.0796
GGT	GCC	0.0591899	0.0382425	0.992	0.9895	1.0096	0.9953	1.0309	1.0235	1.0301	1.0293
GTA	TAC	0.0117301	0.0116747	0.9336	0.9144	0.8935	0.921	0.9415	0.9074	0.9485	0.9852
GTC	AAC	0.0211935	0.0229831	0.897	0.8901	0.9155	0.9315	1.0149	0.9804	0.9893	0.9606
GTG	CAC	0.0236722	0.0218158	0.8905	0.878	0.8714	0.8917	0.9628	0.9481	0.9413	0.9655
GTT	AAC	0.0211935	0.0229831	0.8776	0.8578	0.8641	0.9166	0.941	0.9244	0.9297	0.9715
TAC	GTA	0.0338304	0.0344009	0.9868	0.9713	0.9619	0.9415	0.9458	0.9543	0.9919	0.956
TAT	GTA	0.0338304	0.0344009	1.0325	1.0195	1.1089	1.0953	0.9066	0.9591	1.0284	1.0064
TCA	TGA	0.0115157	0.00961882	0.97	0.9529	0.9712	1.015	1.0315	0.9967	0.9947	1.0089
TCC	AGA	0.0186326	0.0202518	1.0002	1.0023	0.971	0.972	1.0775	1.0993	1.0547	1.0898
TCG	CGA	0.00583211	0.00715924	1.1269	1.067	1.0815	1.0822	1.1547	1.2029	1.2159	1.1803
TCT	AGA	0.0186326	0.0202518	0.9998	0.9969	1.0041	0.9761	1.0036	1.0364	1.046	1.0459
TGC	GCA	0.0207665	0.0205716	1.0149	1.0082	0.9704	0.998	0.9676	0.9915	1	1.0035
TGG	CCA	0.0149398	0.014012	1.1188	1.1075	1.12	1.1041	1.1347	1.1497	1.1061	1.0895
TGT	GCA	0.0207665	0.0205716	0.9907	1.0208	0.9635	1	0.9817	0.9636	0.9725	0.9752
TTA	TAA	0.00529486	0.00793453	1.089	1.0471	1.015	1.0397	0.9492	1.0245	0.9735	0.9829
TTC	GAA	0.0260307	0.0245007	0.9163	0.914	0.9362	0.9392	0.96	0.9443	0.9503	0.969
TTG	CAA	0.00875914	0.00808637	1.0532	1.0394	1.0484	1.0177	1.0179	1.0709	1.0672	1.0382
TTT	GAA	0.0260307	0.0245007	0.9184	0.9335	0.9473	0.9408	0.9543	0.9362	0.9344	0.9536

## Sheet: Fig 2e
codon	Anticodon	tRNA_lfc	padj	hiPSC_DTmean	NPC_DTmean
AAA	TTT	0.230817	0.00535906	1.03505	1.0669
AAC	GTT	-0.207907	1.90581e-06	0.9321	0.9864
AAG	CTT	-0.0579239	0.0106674	0.95645	0.95215
AAT	GTT	-0.207907	1.90581e-06	0.96795	1.02345
ACA	TGT	-0.361362	7.01453e-50	1.0389	1.0455
ACC	AGT	-0.181507	0.00184865	0.93375	0.91495
ACG	CGT	0.328981	5.26116e-09	1.1156	1.10275
ACT	AGT	-0.181507	0.00184865	0.9959	1.00035
AGA	TCT	NA	0.814522	1.0249	1.0397
AGC	GCT	NA	0.232532	0.9216	0.90265
AGG	CCT	0.338254	2.28515e-07	1.05585	1.0057
AGT	GCT	NA	0.232532	0.9486	0.94375
ATA	TAT	NA	0.68025	1.08255	1.1155
ATC	AAT	NA	0.104384	0.86415	0.90315
ATG	CAT	NA	0.540858	0.9979	1.05175
ATT	AAT	NA	0.104384	0.88455	0.8789
CAA	TTG	NA	0.122554	1.0522	1.1173
CAC	GTG	NA	0.555314	1.0138	1.0371
CAG	CTG	0.13869	0.0392753	0.99245	0.994
CAT	GTG	NA	0.555314	1.0776	1.12575
CCA	TGG	0.256561	4.37595e-13	1.10015	1.066
CCC	AGG	-0.198439	1.35736e-07	1.0432	0.99465
CCG	CGG	-0.173954	4.56053e-05	1.19125	1.1763
CCT	AGG	-0.198439	1.35736e-07	1.1145	1.10065
CGA	TCG	0.0816649	0.0379926	1.1218	1.1061
CGC	ACG	0.100265	0.0301511	1.0227	1.03245
CGG	CCG	0.178991	8.2402e-10	1.0887	1.07605
CGT	ACG	0.100265	0.0301511	0.9583	0.9834
CTA	TAG	-0.0907767	0.0301511	1.10075	1.08225
CTC	AAG	-0.34362	1.1521e-15	0.9953	0.97385
CTG	CAG	0.33222	2.50051e-07	1.01825	0.9646
CTT	AAG	-0.34362	1.1521e-15	0.97875	0.97555
GAA	TTC	0.092244	0.0091254	1.0743	1.07045
GAC	GTC	-0.296413	5.62658e-05	0.9971	0.98935
GAG	CTC	-0.290393	4.54352e-06	0.979	0.98245
GAT	GTC	-0.296413	5.62658e-05	0.9582	0.9991
GCA	TGC	NA	0.190629	0.9937	0.99125
GCC	AGC	NA	0.773914	0.968	0.90405
GCG	CGC	0.107345	0.000173496	1.0241	1.01455
GCT	AGC	NA	0.773914	0.9908	0.9863
GGA	TCC	0.22847	0.00349806	0.99255	0.975
GGC	GCC	-0.64194	2.87401e-40	1.00645	1.0059
GGG	CCC	0.778185	9.82111e-26	1.06205	1.01235
GGT	GCC	-0.64194	2.87401e-40	0.99075	1.00245
GTA	TAC	NA	0.773914	0.924	0.90725
GTC	AAC	NA	0.189992	0.89355	0.9235
GTG	CAC	-0.130033	0.0115294	0.88425	0.88155
GTT	AAC	NA	0.189992	0.8677	0.89035
TAC	GTA	NA	0.842147	0.97905	0.9517
TAT	GTA	NA	0.842147	1.026	1.1021
TCA	TGA	-0.272649	2.19483e-08	0.96145	0.9931
TCC	AGA	0.107585	0.000512205	1.00125	0.9715
TCG	CGA	0.282863	3.1028e-11	1.09695	1.08185
TCT	AGA	0.107585	0.000512205	0.99835	0.9901
TGC	GCA	NA	0.78402	1.01155	0.9842
TGG	CCA	-0.104072	0.000917861	1.11315	1.11205
TGT	GCA	NA	0.78402	1.00575	0.98175
TTA	TAA	0.570694	4.19182e-29	1.06805	1.02735
TTC	GAA	-0.0992202	0.000501709	0.91515	0.9377
TTG	CAA	NA	0.188673	1.0463	1.03305
TTT	GAA	-0.0992202	0.000501709	0.92595	0.94405
