# Supplementary material for: Selective gene expression maintains human tRNA anticodon pools during differentiation
Source: Nat Cell Biol. 2024 Jan 8;26(1):100–12. doi: 10.1038/s41556-023-01317-3 (PMC10791582; doi:10.1038/s41556-023-01317-3)
Supplement: Supplementary file 6 — Statistical source data. [file 41556_2023_1317_MOESM6_ESM.xlsx]

## Sheet: Fig. 3a
anticodon	condition	count_isos
Ala-AGC	predicted	22
Ala-CGC	predicted	5
Ala-TGC	predicted	9
Arg-ACG	predicted	2
Arg-CCG	predicted	2
Arg-CCT	predicted	7
Arg-TCG	predicted	6
Arg-TCT	predicted	5
Asn-ATT	predicted	1
Asn-GTT	predicted	26
Asp-GTC	predicted	9
Cys-ACA	predicted	1
Cys-GCA	predicted	24
Gln-CTG	predicted	15
Gln-TTG	predicted	7
Glu-CTC	predicted	6
Glu-TTC	predicted	11
Gly-CCC	predicted	8
Gly-GCC	predicted	6
Gly-TCC	predicted	6
His-GTG	predicted	2
Ile-AAT	predicted	12
Ile-GAT	predicted	1
Ile-TAT	predicted	3
iMet-CAT	predicted	3
Leu-AAG	predicted	8
Leu-CAA	predicted	6
Leu-CAG	predicted	2
Leu-TAA	predicted	5
Leu-TAG	predicted	4
Lys-CTT	predicted	16
Lys-TTT	predicted	15
Met-CAT	predicted	7
Phe-GAA	predicted	11
Pro-AGG	predicted	4
Pro-CGG	predicted	2
Pro-GGG	predicted	1
Pro-TGG	predicted	5
SeC-TCA	predicted	3
Ser-ACT	predicted	1
Ser-AGA	predicted	6
Ser-CGA	predicted	4
Ser-GCT	predicted	6
Ser-TGA	predicted	4
Thr-AGT	predicted	7
Thr-CGT	predicted	6
Thr-TGT	predicted	6
Trp-CCA	predicted	5
Tyr-ATA	predicted	1
Tyr-GTA	predicted	10
Val-AAC	predicted	7
Val-CAC	predicted	12
Val-TAC	predicted	4

## Sheet: Fig. 3b
anticodon	condition	count_isos
Ala-AGC	kiPS	10
Ala-AGC	kNP	5
Ala-AGC	kMN	4
Ala-AGC	kCM	5
Ala-CGC	kiPS	4
Ala-CGC	kNP	3
Ala-CGC	kMN	3
Ala-CGC	kCM	4
Ala-TGC	kiPS	5
Ala-TGC	kNP	3
Ala-TGC	kMN	2
Ala-TGC	kCM	4
Arg-ACG	kiPS	2
Arg-ACG	kNP	2
Arg-ACG	kMN	2
Arg-ACG	kCM	2
Arg-CCG	kiPS	2
Arg-CCG	kNP	2
Arg-CCG	kMN	2
Arg-CCG	kCM	2
Arg-CCT	kiPS	4
Arg-CCT	kNP	4
Arg-CCT	kMN	3
Arg-CCT	kCM	3
Arg-TCG	kiPS	4
Arg-TCG	kNP	3
Arg-TCG	kMN	2
Arg-TCG	kCM	4
Arg-TCT	kiPS	3
Arg-TCT	kNP	2
Arg-TCT	kMN	3
Arg-TCT	kCM	3
Asn-GTT	kiPS	3
Asn-GTT	kNP	2
Asn-GTT	kMN	2
Asn-GTT	kCM	3
Asp-GTC	kiPS	1
Asp-GTC	kNP	2
Asp-GTC	kMN	2
Asp-GTC	kCM	2
Cys-GCA	kiPS	6
Cys-GCA	kNP	3
Cys-GCA	kMN	3
Cys-GCA	kCM	4
Gln-CTG	kiPS	3
Gln-CTG	kNP	1
Gln-CTG	kMN	1
Gln-CTG	kCM	2
Gln-TTG	kiPS	2
Gln-TTG	kNP	2
Gln-TTG	kMN	2
Gln-TTG	kCM	2
Glu-CTC	kiPS	1
Glu-CTC	kNP	1
Glu-CTC	kMN	1
Glu-CTC	kCM	1
Glu-TTC	kiPS	4
Glu-TTC	kNP	2
Glu-TTC	kMN	2
Glu-TTC	kCM	3
Gly-CCC	kiPS	2
Gly-CCC	kNP	1
Gly-CCC	kMN	1
Gly-CCC	kCM	1
Gly-GCC	kiPS	2
Gly-GCC	kNP	2
Gly-GCC	kMN	2
Gly-GCC	kCM	2
His-GTG	kiPS	1
His-GTG	kNP	1
His-GTG	kMN	1
His-GTG	kCM	1
Ile-TAT	kiPS	3
Ile-TAT	kNP	2
Ile-TAT	kMN	2
Ile-TAT	kCM	2
Leu-AAG	kiPS	2
Leu-AAG	kNP	1
Leu-AAG	kMN	1
Leu-AAG	kCM	1
Leu-CAA	kiPS	4
Leu-CAA	kNP	2
Leu-CAA	kMN	2
Leu-CAA	kCM	3
Leu-CAG	kiPS	2
Leu-CAG	kNP	2
Leu-CAG	kMN	2
Leu-CAG	kCM	2
Leu-TAA	kiPS	3
Leu-TAA	kNP	2
Leu-TAA	kMN	1
Leu-TAA	kCM	2
Leu-TAG	kiPS	3
Leu-TAG	kNP	2
Leu-TAG	kMN	2
Leu-TAG	kCM	3
Lys-CTT	kiPS	2
Lys-CTT	kNP	2
Lys-CTT	kMN	2
Lys-CTT	kCM	2
Lys-TTT	kiPS	1
Lys-TTT	kNP	1
Lys-TTT	kMN	1
Lys-TTT	kCM	1
Met-CAT	kNP	3
Met-CAT	kMN	3
Met-CAT	kCM	2
Pro-CGG	kiPS	2
Pro-CGG	kNP	1
Pro-CGG	kMN	1
Pro-CGG	kCM	2
Pro-TGG	kiPS	3
Pro-TGG	kNP	2
Pro-TGG	kMN	2
Pro-TGG	kCM	2
SeC-TCA	kiPS	1
SeC-TCA	kNP	1
SeC-TCA	kMN	1
SeC-TCA	kCM	1
Ser-TGA	kNP	1
Ser-TGA	kMN	1
Ser-TGA	kCM	1
Thr-AGT	kiPS	5
Thr-AGT	kNP	2
Thr-AGT	kMN	2
Thr-AGT	kCM	3
Thr-CGT	kiPS	3
Thr-CGT	kNP	2
Thr-CGT	kMN	2
Thr-CGT	kCM	3
Thr-TGT	kiPS	4
Thr-TGT	kNP	3
Thr-TGT	kMN	3
Thr-TGT	kCM	4
Trp-CCA	kNP	2
Trp-CCA	kMN	2
Trp-CCA	kCM	1
Val-CAC	kiPS	3
Val-CAC	kNP	2
Val-CAC	kMN	2
Val-CAC	kCM	3
Val-TAC	kiPS	3
Val-TAC	kNP	2
Val-TAC	kMN	2
Val-TAC	kCM	2

## Sheet: Fig. 3c
Transcript	anticodon	condition	mean_proportion	isodecoder_num
Ala-AGC-1	Ala-AGC	kiPS	0.00422195	1
Ala-AGC-10	Ala-AGC	kiPS	0.00042461	10
Ala-AGC-11	Ala-AGC	kiPS	0.00385969	11
Ala-AGC-12	Ala-AGC	kiPS	0.0011126	12
Ala-AGC-13	Ala-AGC	kiPS	0.00185341	13
Ala-AGC-14	Ala-AGC	kiPS	0.000289193	14
Ala-AGC-15	Ala-AGC	kiPS	0.000896987	15
Ala-AGC-16	Ala-AGC	kiPS	4.07338e-07	16
Ala-AGC-17	Ala-AGC	kiPS	1.51065e-06	17
Ala-AGC-18	Ala-AGC	kiPS	0	18
Ala-AGC-19	Ala-AGC	kiPS	0.000105588	19
Ala-AGC-2	Ala-AGC	kiPS	0.00844318	2
Ala-AGC-20	Ala-AGC	kiPS	8.40293e-07	20
Ala-AGC-21	Ala-AGC	kiPS	0	21
Ala-AGC-23	Ala-AGC	kiPS	0	23
Ala-AGC-24	Ala-AGC	kiPS	0.00116786	24
Ala-AGC-3	Ala-AGC	kiPS	0.00302798	3
Ala-AGC-4	Ala-AGC	kiPS	0.00527868	4
Ala-AGC-5	Ala-AGC	kiPS	0.003318	5
Ala-AGC-6	Ala-AGC	kiPS	0.00105064	6
Ala-AGC-8	Ala-AGC	kiPS	0.00918136	8
Ala-AGC-9	Ala-AGC	kiPS	0.000923966	9
Ala-CGC-1	Ala-CGC	kiPS	0.00447395	1
Ala-CGC-2	Ala-CGC	kiPS	0.00347648	2
Ala-CGC-3	Ala-CGC	kiPS	0.00314437	3
Ala-CGC-4	Ala-CGC	kiPS	0.00327239	4
Ala-CGC-5	Ala-CGC	kiPS	2.88637e-07	5
Ala-TGC-1	Ala-TGC	kiPS	0.00358229	1
Ala-TGC-2	Ala-TGC	kiPS	0.00235318	2
Ala-TGC-3	Ala-TGC	kiPS	0.00914482	3
Ala-TGC-4	Ala-TGC	kiPS	0.00386562	4
Ala-TGC-5	Ala-TGC	kiPS	0.00285426	5
Ala-TGC-6	Ala-TGC	kiPS	0.00101491	6
Ala-TGC-7	Ala-TGC	kiPS	1.44318e-07	7
Ala-TGC-8	Ala-TGC	kiPS	0	8
Ala-TGC-9	Ala-TGC	kiPS	0	9
Arg-ACG-1	Arg-ACG	kiPS	0.0131555	1
Arg-ACG-2	Arg-ACG	kiPS	0.0143719	2
Arg-CCG-1	Arg-CCG	kiPS	0.00946715	1
Arg-CCG-2	Arg-CCG	kiPS	0.00437297	2
Arg-CCT-1	Arg-CCT	kiPS	0.00336625	1
Arg-CCT-2	Arg-CCT	kiPS	0.00188	2
Arg-CCT-3	Arg-CCT	kiPS	0.00299383	3
Arg-CCT-4	Arg-CCT	kiPS	0.00352141	4
Arg-CCT-5	Arg-CCT	kiPS	4.32955e-07	5
Arg-CCT-6	Arg-CCT	kiPS	0	6
Arg-CCT-7	Arg-CCT	kiPS	0	7
Arg-TCG-1	Arg-TCG	kiPS	0.00408928	1
Arg-TCG-2	Arg-TCG	kiPS	0.00271538	2
Arg-TCG-3	Arg-TCG	kiPS	0.00467188	3
Arg-TCG-4	Arg-TCG	kiPS	0.0012029	4
Arg-TCG-5	Arg-TCG	kiPS	0.00363216	5
Arg-TCG-6	Arg-TCG	kiPS	0	6
Arg-TCT-1	Arg-TCT	kiPS	0.00506401	1
Arg-TCT-2	Arg-TCT	kiPS	0.0031688	2
Arg-TCT-3	Arg-TCT	kiPS	0.00439913	3
Arg-TCT-4	Arg-TCT	kiPS	0.000110296	4
Arg-TCT-5	Arg-TCT	kiPS	4.099e-06	5
Asn-ATT-1	Asn-ATT	kiPS	0	1
Asn-GTT-1	Asn-GTT	kiPS	0.00253775	1
Asn-GTT-10	Asn-GTT	kiPS	9.84612e-07	10
Asn-GTT-11	Asn-GTT	kiPS	2.44403e-06	11
Asn-GTT-12	Asn-GTT	kiPS	0	12
Asn-GTT-13	Asn-GTT	kiPS	0	13
Asn-GTT-14	Asn-GTT	kiPS	1.44318e-07	14
Asn-GTT-15/19	Asn-GTT	kiPS	4.32955e-07	15
Asn-GTT-16	Asn-GTT	kiPS	0	16
Asn-GTT-17	Asn-GTT	kiPS	0	17
Asn-GTT-18	Asn-GTT	kiPS	0	18
Asn-GTT-2	Asn-GTT	kiPS	0.0170497	2
Asn-GTT-21	Asn-GTT	kiPS	0	21
Asn-GTT-22	Asn-GTT	kiPS	0	22
Asn-GTT-24	Asn-GTT	kiPS	8.65911e-07	24
Asn-GTT-25	Asn-GTT	kiPS	2.63019e-07	25
Asn-GTT-26	Asn-GTT	kiPS	0	26
Asn-GTT-27	Asn-GTT	kiPS	6.83166e-06	27
Asn-GTT-28	Asn-GTT	kiPS	0	28
Asn-GTT-3	Asn-GTT	kiPS	0.00680438	3
Asn-GTT-4	Asn-GTT	kiPS	0.00110283	4
Asn-GTT-5	Asn-GTT	kiPS	0.000550089	5
Asn-GTT-6	Asn-GTT	kiPS	3.40302e-06	6
Asn-GTT-7	Asn-GTT	kiPS	5.26039e-07	7
Asn-GTT-8	Asn-GTT	kiPS	7.62072e-06	8
Asn-GTT-9	Asn-GTT	kiPS	6.74789e-05	9
Asp-GTC-1	Asp-GTC	kiPS	0.00246415	1
Asp-GTC-10	Asp-GTC	kiPS	1.10331e-06	10
Asp-GTC-2	Asp-GTC	kiPS	0.0442601	2
Asp-GTC-3	Asp-GTC	kiPS	0.00108455	3
Asp-GTC-4	Asp-GTC	kiPS	1.11937e-05	4
Asp-GTC-5	Asp-GTC	kiPS	0	5
Asp-GTC-6	Asp-GTC	kiPS	0	6
Asp-GTC-8	Asp-GTC	kiPS	0	8
Asp-GTC-9	Asp-GTC	kiPS	0	9
Cys-ACA-1	Cys-ACA	kiPS	0	1
Cys-GCA-1	Cys-GCA	kiPS	5.52006e-05	1
Cys-GCA-10	Cys-GCA	kiPS	5.45209e-05	10
Cys-GCA-11	Cys-GCA	kiPS	0.00271443	11
Cys-GCA-12	Cys-GCA	kiPS	2.57579e-05	12
Cys-GCA-13	Cys-GCA	kiPS	0.00159553	13
Cys-GCA-14	Cys-GCA	kiPS	0.00058114	14
Cys-GCA-15	Cys-GCA	kiPS	9.16637e-06	15
Cys-GCA-16	Cys-GCA	kiPS	2.95383e-06	16
Cys-GCA-17	Cys-GCA	kiPS	8.14676e-07	17
Cys-GCA-18	Cys-GCA	kiPS	1.09819e-05	18
Cys-GCA-19	Cys-GCA	kiPS	5.51656e-06	19
Cys-GCA-2	Cys-GCA	kiPS	0.00639753	2
Cys-GCA-20	Cys-GCA	kiPS	1.0777e-06	20
Cys-GCA-21	Cys-GCA	kiPS	2.63019e-07	21
Cys-GCA-22	Cys-GCA	kiPS	0	22
Cys-GCA-23	Cys-GCA	kiPS	0	23
Cys-GCA-24	Cys-GCA	kiPS	4.07338e-07	24
Cys-GCA-3	Cys-GCA	kiPS	5.10923e-06	3
Cys-GCA-4	Cys-GCA	kiPS	0.00528865	4
Cys-GCA-5	Cys-GCA	kiPS	0.00067377	5
Cys-GCA-6	Cys-GCA	kiPS	0.00041009	6
Cys-GCA-7	Cys-GCA	kiPS	0	7
Cys-GCA-8	Cys-GCA	kiPS	0.00112943	8
Cys-GCA-9	Cys-GCA	kiPS	0.0018039	9
Gln-CTG-1	Gln-CTG	kiPS	0.0193006	1
Gln-CTG-10	Gln-CTG	kiPS	0	10
Gln-CTG-11	Gln-CTG	kiPS	0	11
Gln-CTG-12	Gln-CTG	kiPS	0	12
Gln-CTG-13	Gln-CTG	kiPS	0	13
Gln-CTG-16	Gln-CTG	kiPS	0	16
Gln-CTG-17	Gln-CTG	kiPS	0	17
Gln-CTG-2	Gln-CTG	kiPS	0.00482144	2
Gln-CTG-3	Gln-CTG	kiPS	0.00370316	3
Gln-CTG-4	Gln-CTG	kiPS	0.00130509	4
Gln-CTG-5	Gln-CTG	kiPS	8.4429e-05	5
Gln-CTG-6	Gln-CTG	kiPS	0.00024011	6
Gln-CTG-7	Gln-CTG	kiPS	4.07338e-07	7
Gln-CTG-8	Gln-CTG	kiPS	0	8
Gln-CTG-9	Gln-CTG	kiPS	2.63019e-07	9
Gln-TTG-1	Gln-TTG	kiPS	0.00460333	1
Gln-TTG-10	Gln-TTG	kiPS	0	10
Gln-TTG-2	Gln-TTG	kiPS	0.000814443	2
Gln-TTG-3	Gln-TTG	kiPS	0.00673003	3
Gln-TTG-4	Gln-TTG	kiPS	5.75397e-06	4
Gln-TTG-5	Gln-TTG	kiPS	0	5
Gln-TTG-6	Gln-TTG	kiPS	0	6
Glu-CTC-1	Glu-CTC	kiPS	0.052567	1
Glu-CTC-16	Glu-CTC	kiPS	0	16
Glu-CTC-2	Glu-CTC	kiPS	6.24396e-05	2
Glu-CTC-3	Glu-CTC	kiPS	4.07338e-07	3
Glu-CTC-5	Glu-CTC	kiPS	0	5
Glu-CTC-7	Glu-CTC	kiPS	2.88637e-07	7
Glu-TTC-1	Glu-TTC	kiPS	0.00530419	1
Glu-TTC-10/8/tRX2	Glu-TTC	kiPS	0	10
Glu-TTC-11	Glu-TTC	kiPS	0	11
Glu-TTC-12	Glu-TTC	kiPS	0	12
Glu-TTC-14	Glu-TTC	kiPS	0.000442181	14
Glu-TTC-2	Glu-TTC	kiPS	0.00869481	2
Glu-TTC-3	Glu-TTC	kiPS	0.00258528	3
Glu-TTC-4	Glu-TTC	kiPS	0.00987769	4
Glu-TTC-5	Glu-TTC	kiPS	0	5
Glu-TTC-6	Glu-TTC	kiPS	0	6
Glu-TTC-7	Glu-TTC	kiPS	1.44318e-07	7
Glu-TTC-9	Glu-TTC	kiPS	0	9
Gly-CCC-1	Gly-CCC	kiPS	0.00376883	1
Gly-CCC-2	Gly-CCC	kiPS	0.00890663	2
Gly-CCC-3	Gly-CCC	kiPS	2.63019e-07	3
Gly-CCC-4	Gly-CCC	kiPS	4.15023e-06	4
Gly-CCC-5	Gly-CCC	kiPS	9.58994e-07	5
Gly-CCC-6	Gly-CCC	kiPS	0	6
Gly-CCC-7	Gly-CCC	kiPS	0	7
Gly-CCC-8	Gly-CCC	kiPS	0	8
Gly-GCC-1	Gly-GCC	kiPS	0.0447994	1
Gly-GCC-2	Gly-GCC	kiPS	0.0143898	2
Gly-GCC-3	Gly-GCC	kiPS	4.32955e-07	3
Gly-GCC-4	Gly-GCC	kiPS	2.63019e-07	4
Gly-GCC-5	Gly-GCC	kiPS	0	5
Gly-GCC-6	Gly-GCC	kiPS	0	6
Gly-TCC-1/2/3	Gly-TCC	kiPS	0.0230498	1
Gly-TCC-4	Gly-TCC	kiPS	3.79413e-06	4
Gly-TCC-5	Gly-TCC	kiPS	0	5
Gly-TCC-6	Gly-TCC	kiPS	5.51656e-07	6
His-GTG-1	His-GTG	kiPS	0.0221496	1
His-GTG-2	His-GTG	kiPS	1.79929e-06	2
Ile-AAT-1	Ile-AAT	kiPS	0.001725	1
Ile-AAT-10	Ile-AAT	kiPS	6.95975e-07	10
Ile-AAT-11	Ile-AAT	kiPS	0	11
Ile-AAT-12	Ile-AAT	kiPS	0.00179917	12
Ile-AAT-2	Ile-AAT	kiPS	0.00252224	2
Ile-AAT-3	Ile-AAT	kiPS	0.00121842	3
Ile-AAT-4	Ile-AAT	kiPS	0.00147322	4
Ile-AAT-6	Ile-AAT	kiPS	0.00178281	6
Ile-AAT-7/5	Ile-AAT	kiPS	0.016766	7
Ile-AAT-8	Ile-AAT	kiPS	0.00163047	8
Ile-AAT-9	Ile-AAT	kiPS	0	9
Ile-GAT-1	Ile-GAT	kiPS	1.74318e-05	1
Ile-TAT-1	Ile-TAT	kiPS	0.00180524	1
Ile-TAT-2	Ile-TAT	kiPS	0.00414311	2
Ile-TAT-3	Ile-TAT	kiPS	0.00232773	3
iMet-CAT-2/1	iMet-CAT	kiPS	0.0188702	2
iMet-CAT-3	iMet-CAT	kiPS	4.17585e-06	3
Leu-AAG-1	Leu-AAG	kiPS	0.00799343	1
Leu-AAG-2	Leu-AAG	kiPS	0.0148494	2
Leu-AAG-3	Leu-AAG	kiPS	0.00112236	3
Leu-AAG-4	Leu-AAG	kiPS	2.34744e-05	4
Leu-AAG-5	Leu-AAG	kiPS	1.44318e-07	5
Leu-AAG-6	Leu-AAG	kiPS	1.44318e-07	6
Leu-AAG-7	Leu-AAG	kiPS	0	7
Leu-AAG-8	Leu-AAG	kiPS	4.07338e-07	8
Leu-CAA-1	Leu-CAA	kiPS	0.00335591	1
Leu-CAA-2	Leu-CAA	kiPS	0.00176239	2
Leu-CAA-3	Leu-CAA	kiPS	0.0017092	3
Leu-CAA-4	Leu-CAA	kiPS	0.00193109	4
Leu-CAA-5	Leu-CAA	kiPS	0	5
Leu-CAA-6	Leu-CAA	kiPS	5.51656e-07	6
Leu-CAG-1	Leu-CAG	kiPS	0.0139514	1
Leu-CAG-2	Leu-CAG	kiPS	0.00673988	2
Leu-TAA-1	Leu-TAA	kiPS	0.00307542	1
Leu-TAA-2	Leu-TAA	kiPS	0.00116402	2
Leu-TAA-3	Leu-TAA	kiPS	0.00103088	3
Leu-TAA-4	Leu-TAA	kiPS	2.45359e-05	4
Leu-TAA-5	Leu-TAA	kiPS	0	5
Leu-TAG-1	Leu-TAG	kiPS	0.00415072	1
Leu-TAG-2	Leu-TAG	kiPS	0.00338464	2
Leu-TAG-3	Leu-TAG	kiPS	0.003613	3
Leu-TAG-4	Leu-TAG	kiPS	0	4
Lys-CTT-1	Lys-CTT	kiPS	0.00744529	1
Lys-CTT-10	Lys-CTT	kiPS	1.44318e-07	10
Lys-CTT-11	Lys-CTT	kiPS	0	11
Lys-CTT-12	Lys-CTT	kiPS	1.44318e-07	12
Lys-CTT-13	Lys-CTT	kiPS	4.07338e-07	13
Lys-CTT-14	Lys-CTT	kiPS	0	14
Lys-CTT-15	Lys-CTT	kiPS	0	15
Lys-CTT-16	Lys-CTT	kiPS	0	16
Lys-CTT-2	Lys-CTT	kiPS	0.0218698	2
Lys-CTT-3	Lys-CTT	kiPS	9.25007e-06	3
Lys-CTT-4	Lys-CTT	kiPS	0.00216133	4
Lys-CTT-5	Lys-CTT	kiPS	1.10331e-06	5
Lys-CTT-6	Lys-CTT	kiPS	4.07338e-07	6
Lys-CTT-7	Lys-CTT	kiPS	0	7
Lys-CTT-8	Lys-CTT	kiPS	1.44318e-07	8
Lys-CTT-9	Lys-CTT	kiPS	0	9
Lys-TTT-1	Lys-TTT	kiPS	0.000473103	1
Lys-TTT-10	Lys-TTT	kiPS	0	10
Lys-TTT-11	Lys-TTT	kiPS	0	11
Lys-TTT-12	Lys-TTT	kiPS	0	12
Lys-TTT-13	Lys-TTT	kiPS	0	13
Lys-TTT-14	Lys-TTT	kiPS	2.63019e-07	14
Lys-TTT-15	Lys-TTT	kiPS	0	15
Lys-TTT-2/4	Lys-TTT	kiPS	0.00717186	2
Lys-TTT-3	Lys-TTT	kiPS	0.0325438	3
Lys-TTT-5	Lys-TTT	kiPS	1.17291e-05	5
Lys-TTT-6	Lys-TTT	kiPS	0.00508064	6
Lys-TTT-7	Lys-TTT	kiPS	5.51656e-07	7
Lys-TTT-8	Lys-TTT	kiPS	0	8
Lys-TTT-9	Lys-TTT	kiPS	2.46964e-06	9
Met-CAT-1	Met-CAT	kiPS	0.00266667	1
Met-CAT-3	Met-CAT	kiPS	0.00641861	3
Met-CAT-4/2/5	Met-CAT	kiPS	0.0095827	4
Met-CAT-6	Met-CAT	kiPS	0.00397245	6
Met-CAT-7	Met-CAT	kiPS	0	7
Phe-GAA-10	Phe-GAA	kiPS	1.85052e-06	10
Phe-GAA-11	Phe-GAA	kiPS	0	11
Phe-GAA-12	Phe-GAA	kiPS	0	12
Phe-GAA-2	Phe-GAA	kiPS	0	2
Phe-GAA-3/1	Phe-GAA	kiPS	0.0259814	3
Phe-GAA-4	Phe-GAA	kiPS	4.75099e-05	4
Phe-GAA-5	Phe-GAA	kiPS	0	5
Phe-GAA-6	Phe-GAA	kiPS	0	6
Phe-GAA-7	Phe-GAA	kiPS	0	7
Phe-GAA-8	Phe-GAA	kiPS	0	8
Pro-AGG-1/2	Pro-AGG	kiPS	0.0213021	1
Pro-AGG-3	Pro-AGG	kiPS	5.26039e-07	3
Pro-AGG-4	Pro-AGG	kiPS	0	4
Pro-CGG-1	Pro-CGG	kiPS	0.00579666	1
Pro-CGG-2	Pro-CGG	kiPS	0.00189221	2
Pro-GGG-1	Pro-GGG	kiPS	0	1
Pro-TGG-1	Pro-TGG	kiPS	0.00119673	1
Pro-TGG-2	Pro-TGG	kiPS	0.00272826	2
Pro-TGG-3	Pro-TGG	kiPS	0.00714975	3
Pro-TGG-4	Pro-TGG	kiPS	0	4
Pro-TGG-5	Pro-TGG	kiPS	0	5
SeC-TCA-1	SeC-TCA	kiPS	0.00127586	1
SeC-TCA-2	SeC-TCA	kiPS	0	2
SeC-TCA-3	SeC-TCA	kiPS	0	3
Ser-ACT-1	Ser-ACT	kiPS	2.63019e-07	1
Ser-AGA-2/1	Ser-AGA	kiPS	0.0183121	2
Ser-AGA-3	Ser-AGA	kiPS	8.90959e-05	3
Ser-AGA-4	Ser-AGA	kiPS	0.000231239	4
Ser-AGA-5	Ser-AGA	kiPS	1.44318e-07	5
Ser-AGA-6	Ser-AGA	kiPS	0	6
Ser-CGA-1/2	Ser-CGA	kiPS	0.00342474	1
Ser-CGA-3	Ser-CGA	kiPS	0.000539224	3
Ser-CGA-4	Ser-CGA	kiPS	0.00186814	4
Ser-GCT-1	Ser-GCT	kiPS	0.00201482	1
Ser-GCT-2	Ser-GCT	kiPS	0.00379497	2
Ser-GCT-3/4	Ser-GCT	kiPS	0.0143183	3
Ser-GCT-5	Ser-GCT	kiPS	0.00155373	5
Ser-GCT-6	Ser-GCT	kiPS	1.94011e-05	6
Ser-TGA-1	Ser-TGA	kiPS	0.00365378	1
Ser-TGA-3/2	Ser-TGA	kiPS	0.00484869	3
Ser-TGA-4	Ser-TGA	kiPS	0.00301327	4
Thr-AGT-1	Thr-AGT	kiPS	0.0101199	1
Thr-AGT-2	Thr-AGT	kiPS	0.00635813	2
Thr-AGT-3	Thr-AGT	kiPS	0.00288657	3
Thr-AGT-4	Thr-AGT	kiPS	0.00189748	4
Thr-AGT-5	Thr-AGT	kiPS	0.0017741	5
Thr-AGT-6	Thr-AGT	kiPS	0.00120892	6
Thr-AGT-7	Thr-AGT	kiPS	0	7
Thr-CGT-1	Thr-CGT	kiPS	0.000392818	1
Thr-CGT-2	Thr-CGT	kiPS	0.00495339	2
Thr-CGT-3	Thr-CGT	kiPS	0.00126068	3
Thr-CGT-4	Thr-CGT	kiPS	0.0028323	4
Thr-CGT-5	Thr-CGT	kiPS	0	5
Thr-CGT-6	Thr-CGT	kiPS	0	6
Thr-TGT-1	Thr-TGT	kiPS	0.0020467	1
Thr-TGT-2	Thr-TGT	kiPS	0.00205432	2
Thr-TGT-3	Thr-TGT	kiPS	0.001553	3
Thr-TGT-4	Thr-TGT	kiPS	0	4
Thr-TGT-5	Thr-TGT	kiPS	0.0051534	5
Thr-TGT-6	Thr-TGT	kiPS	5.83082e-06	6
Trp-CCA-1	Trp-CCA	kiPS	0.00163057	1
Trp-CCA-2	Trp-CCA	kiPS	0.00262665	2
Trp-CCA-3/5	Trp-CCA	kiPS	0.00796627	3
Trp-CCA-4	Trp-CCA	kiPS	0.00271627	4
Tyr-ATA-1	Tyr-ATA	kiPS	2.88637e-07	1
Tyr-GTA-1	Tyr-GTA	kiPS	0.0106154	1
Tyr-GTA-10	Tyr-GTA	kiPS	0	10
Tyr-GTA-2/5/8	Tyr-GTA	kiPS	0.0197914	2
Tyr-GTA-4	Tyr-GTA	kiPS	0.00167796	4
Tyr-GTA-6/3	Tyr-GTA	kiPS	0.00160277	6
Tyr-GTA-7	Tyr-GTA	kiPS	0.000142783	7
Tyr-GTA-9	Tyr-GTA	kiPS	0	9
Val-AAC-1/2	Val-AAC	kiPS	0.0202232	1
Val-AAC-3	Val-AAC	kiPS	0.000926164	3
Val-AAC-4	Val-AAC	kiPS	1.51065e-06	4
Val-AAC-5	Val-AAC	kiPS	3.97193e-05	5
Val-AAC-6	Val-AAC	kiPS	2.88637e-07	6
Val-AAC-7	Val-AAC	kiPS	0	7
Val-CAC-1	Val-CAC	kiPS	0.0177857	1
Val-CAC-10	Val-CAC	kiPS	0	10
Val-CAC-11	Val-CAC	kiPS	0	11
Val-CAC-13	Val-CAC	kiPS	0	13
Val-CAC-14	Val-CAC	kiPS	0	14
Val-CAC-2	Val-CAC	kiPS	0.00316999	2
Val-CAC-3	Val-CAC	kiPS	0.0026406	3
Val-CAC-4	Val-CAC	kiPS	7.21295e-05	4
Val-CAC-6	Val-CAC	kiPS	3.57296e-06	6
Val-CAC-7	Val-CAC	kiPS	0	7
Val-CAC-8	Val-CAC	kiPS	2.63019e-07	8
Val-CAC-9	Val-CAC	kiPS	0	9
Val-TAC-1	Val-TAC	kiPS	0.00503465	1
Val-TAC-2	Val-TAC	kiPS	0.00427752	2
Val-TAC-3	Val-TAC	kiPS	0.000823932	3
Val-TAC-4	Val-TAC	kiPS	0.00159326	4
Ala-AGC-1	Ala-AGC	kNP	0.00150876	1
Ala-AGC-10	Ala-AGC	kNP	6.16973e-06	10
Ala-AGC-11	Ala-AGC	kNP	0.00225602	11
Ala-AGC-12	Ala-AGC	kNP	0.000258547	12
Ala-AGC-13	Ala-AGC	kNP	3.32404e-05	13
Ala-AGC-14	Ala-AGC	kNP	8.57705e-06	14
Ala-AGC-15	Ala-AGC	kNP	0.000268792	15
Ala-AGC-16	Ala-AGC	kNP	2.74556e-07	16
Ala-AGC-17	Ala-AGC	kNP	7.18233e-07	17
Ala-AGC-18	Ala-AGC	kNP	0	18
Ala-AGC-19	Ala-AGC	kNP	1.62752e-06	19
Ala-AGC-2	Ala-AGC	kNP	0.00955127	2
Ala-AGC-20	Ala-AGC	kNP	0	20
Ala-AGC-21	Ala-AGC	kNP	0	21
Ala-AGC-23	Ala-AGC	kNP	0	23
Ala-AGC-24	Ala-AGC	kNP	1.67982e-05	24
Ala-AGC-3	Ala-AGC	kNP	0.00169603	3
Ala-AGC-4	Ala-AGC	kNP	0.011227	4
Ala-AGC-5	Ala-AGC	kNP	0.000764148	5
Ala-AGC-6	Ala-AGC	kNP	5.93317e-05	6
Ala-AGC-8	Ala-AGC	kNP	0.0184225	8
Ala-AGC-9	Ala-AGC	kNP	1.59985e-05	9
Ala-CGC-1	Ala-CGC	kNP	0.00537101	1
Ala-CGC-2	Ala-CGC	kNP	0.00421172	2
Ala-CGC-3	Ala-CGC	kNP	0.00527018	3
Ala-CGC-4	Ala-CGC	kNP	0.000753186	4
Ala-CGC-5	Ala-CGC	kNP	0	5
Ala-TGC-1	Ala-TGC	kNP	0.000849532	1
Ala-TGC-2	Ala-TGC	kNP	0.0009567	2
Ala-TGC-3	Ala-TGC	kNP	0.0154832	3
Ala-TGC-4	Ala-TGC	kNP	0.00448573	4
Ala-TGC-5	Ala-TGC	kNP	0.000361461	5
Ala-TGC-6	Ala-TGC	kNP	9.4189e-05	6
Ala-TGC-7	Ala-TGC	kNP	0	7
Ala-TGC-8	Ala-TGC	kNP	0	8
Ala-TGC-9	Ala-TGC	kNP	0	9
Arg-ACG-1	Arg-ACG	kNP	0.0170185	1
Arg-ACG-2	Arg-ACG	kNP	0.0127312	2
Arg-CCG-1	Arg-CCG	kNP	0.00784728	1
Arg-CCG-2	Arg-CCG	kNP	0.00794463	2
Arg-CCT-1	Arg-CCT	kNP	0.00318613	1
Arg-CCT-2	Arg-CCT	kNP	0.00270969	2
Arg-CCT-3	Arg-CCT	kNP	0.00196902	3
Arg-CCT-4	Arg-CCT	kNP	0.00713271	4
Arg-CCT-5	Arg-CCT	kNP	4.43677e-07	5
Arg-CCT-6	Arg-CCT	kNP	6.76482e-07	6
Arg-CCT-7	Arg-CCT	kNP	0	7
Arg-TCG-1	Arg-TCG	kNP	0.00801813	1
Arg-TCG-2	Arg-TCG	kNP	0.000940359	2
Arg-TCG-3	Arg-TCG	kNP	0.00747137	3
Arg-TCG-4	Arg-TCG	kNP	3.35369e-05	4
Arg-TCG-5	Arg-TCG	kNP	0.0009492	5
Arg-TCG-6	Arg-TCG	kNP	0	6
Arg-TCT-1	Arg-TCT	kNP	0.0100619	1
Arg-TCT-2	Arg-TCT	kNP	0.001837	2
Arg-TCT-3	Arg-TCT	kNP	0.00104165	3
Arg-TCT-4	Arg-TCT	kNP	0.000194162	4
Arg-TCT-5	Arg-TCT	kNP	6.12798e-07	5
Asn-ATT-1	Asn-ATT	kNP	0	1
Asn-GTT-1	Asn-GTT	kNP	0.00120879	1
Asn-GTT-10	Asn-GTT	kNP	0	10
Asn-GTT-11	Asn-GTT	kNP	1.69121e-07	11
Asn-GTT-12	Asn-GTT	kNP	0	12
Asn-GTT-13	Asn-GTT	kNP	0	13
Asn-GTT-14	Asn-GTT	kNP	0	14
Asn-GTT-15/19	Asn-GTT	kNP	1.05647e-06	15
Asn-GTT-16	Asn-GTT	kNP	0	16
Asn-GTT-17	Asn-GTT	kNP	0	17
Asn-GTT-18	Asn-GTT	kNP	0	18
Asn-GTT-2	Asn-GTT	kNP	0.0177579	2
Asn-GTT-21	Asn-GTT	kNP	0	21
Asn-GTT-22	Asn-GTT	kNP	0	22
Asn-GTT-24	Asn-GTT	kNP	1.71102e-06	24
Asn-GTT-25	Asn-GTT	kNP	0	25
Asn-GTT-26	Asn-GTT	kNP	0	26
Asn-GTT-27	Asn-GTT	kNP	1.69121e-07	27
Asn-GTT-28	Asn-GTT	kNP	0	28
Asn-GTT-3	Asn-GTT	kNP	0.00504842	3
Asn-GTT-4	Asn-GTT	kNP	0.000514973	4
Asn-GTT-5	Asn-GTT	kNP	3.65966e-05	5
Asn-GTT-6	Asn-GTT	kNP	4.43677e-07	6
Asn-GTT-7	Asn-GTT	kNP	8.87354e-07	7
Asn-GTT-8	Asn-GTT	kNP	1.69121e-07	8
Asn-GTT-9	Asn-GTT	kNP	2.55663e-06	9
Asp-GTC-1	Asp-GTC	kNP	0.00475527	1
Asp-GTC-10	Asp-GTC	kNP	8.87354e-07	10
Asp-GTC-2	Asp-GTC	kNP	0.0337329	2
Asp-GTC-3	Asp-GTC	kNP	0.000762828	3
Asp-GTC-4	Asp-GTC	kNP	9.15021e-06	4
Asp-GTC-5	Asp-GTC	kNP	0	5
Asp-GTC-6	Asp-GTC	kNP	0	6
Asp-GTC-8	Asp-GTC	kNP	0	8
Asp-GTC-9	Asp-GTC	kNP	0	9
Cys-ACA-1	Cys-ACA	kNP	0	1
Cys-GCA-1	Cys-GCA	kNP	3.84591e-06	1
Cys-GCA-10	Cys-GCA	kNP	1.90208e-06	10
Cys-GCA-11	Cys-GCA	kNP	0.00220262	11
Cys-GCA-12	Cys-GCA	kNP	2.684e-06	12
Cys-GCA-13	Cys-GCA	kNP	1.84059e-05	13
Cys-GCA-14	Cys-GCA	kNP	9.3521e-05	14
Cys-GCA-15	Cys-GCA	kNP	1.77471e-06	15
Cys-GCA-16	Cys-GCA	kNP	3.38241e-07	16
Cys-GCA-17	Cys-GCA	kNP	7.81918e-07	17
Cys-GCA-18	Cys-GCA	kNP	7.81918e-07	18
Cys-GCA-19	Cys-GCA	kNP	4.43677e-07	19
Cys-GCA-2	Cys-GCA	kNP	0.00916274	2
Cys-GCA-20	Cys-GCA	kNP	0	20
Cys-GCA-21	Cys-GCA	kNP	2.74556e-07	21
Cys-GCA-22	Cys-GCA	kNP	0	22
Cys-GCA-23	Cys-GCA	kNP	0	23
Cys-GCA-24	Cys-GCA	kNP	1.69121e-07	24
Cys-GCA-3	Cys-GCA	kNP	0	3
Cys-GCA-4	Cys-GCA	kNP	0.00832618	4
Cys-GCA-5	Cys-GCA	kNP	0.000264274	5
Cys-GCA-6	Cys-GCA	kNP	4.57249e-05	6
Cys-GCA-7	Cys-GCA	kNP	0	7
Cys-GCA-8	Cys-GCA	kNP	0.000304635	8
Cys-GCA-9	Cys-GCA	kNP	0.000140142	9
Gln-CTG-1	Gln-CTG	kNP	0.0296397	1
Gln-CTG-10	Gln-CTG	kNP	0	10
Gln-CTG-11	Gln-CTG	kNP	0	11
Gln-CTG-12	Gln-CTG	kNP	0	12
Gln-CTG-13	Gln-CTG	kNP	0	13
Gln-CTG-16	Gln-CTG	kNP	0	16
Gln-CTG-17	Gln-CTG	kNP	0	17
Gln-CTG-2	Gln-CTG	kNP	0.00257912	2
Gln-CTG-3	Gln-CTG	kNP	0.000160281	3
Gln-CTG-4	Gln-CTG	kNP	0.000257143	4
Gln-CTG-5	Gln-CTG	kNP	8.30672e-06	5
Gln-CTG-6	Gln-CTG	kNP	4.89184e-05	6
Gln-CTG-7	Gln-CTG	kNP	6.12798e-07	7
Gln-CTG-8	Gln-CTG	kNP	0	8
Gln-CTG-9	Gln-CTG	kNP	1.05647e-06	9
Gln-TTG-1	Gln-TTG	kNP	0.00751179	1
Gln-TTG-10	Gln-TTG	kNP	0	10
Gln-TTG-2	Gln-TTG	kNP	0.000134875	2
Gln-TTG-3	Gln-TTG	kNP	0.00379632	3
Gln-TTG-4	Gln-TTG	kNP	1.73296e-06	4
Gln-TTG-5	Gln-TTG	kNP	0	5
Gln-TTG-6	Gln-TTG	kNP	0	6
Glu-CTC-1	Glu-CTC	kNP	0.0433454	1
Glu-CTC-16	Glu-CTC	kNP	0	16
Glu-CTC-2	Glu-CTC	kNP	5.73681e-05	2
Glu-CTC-3	Glu-CTC	kNP	1.69121e-07	3
Glu-CTC-5	Glu-CTC	kNP	0	5
Glu-CTC-7	Glu-CTC	kNP	5.49113e-07	7
Glu-TTC-1	Glu-TTC	kNP	0.0102062	1
Glu-TTC-10/8/tRX2	Glu-TTC	kNP	3.38241e-07	10
Glu-TTC-11	Glu-TTC	kNP	0	11
Glu-TTC-12	Glu-TTC	kNP	1.69121e-07	12
Glu-TTC-14	Glu-TTC	kNP	5.07787e-05	14
Glu-TTC-2	Glu-TTC	kNP	0.0169586	2
Glu-TTC-3	Glu-TTC	kNP	0.000171971	3
Glu-TTC-4	Glu-TTC	kNP	0.00152678	4
Glu-TTC-5	Glu-TTC	kNP	0	5
Glu-TTC-6	Glu-TTC	kNP	0	6
Glu-TTC-7	Glu-TTC	kNP	0	7
Glu-TTC-9	Glu-TTC	kNP	0	9
Gly-CCC-1	Gly-CCC	kNP	0.000302559	1
Gly-CCC-2	Gly-CCC	kNP	0.0216351	2
Gly-CCC-3	Gly-CCC	kNP	0	3
Gly-CCC-4	Gly-CCC	kNP	2.74556e-07	4
Gly-CCC-5	Gly-CCC	kNP	0	5
Gly-CCC-6	Gly-CCC	kNP	0	6
Gly-CCC-7	Gly-CCC	kNP	0	7
Gly-CCC-8	Gly-CCC	kNP	0	8
Gly-GCC-1	Gly-GCC	kNP	0.0106595	1
Gly-GCC-2	Gly-GCC	kNP	0.0275818	2
Gly-GCC-3	Gly-GCC	kNP	7.81918e-07	3
Gly-GCC-4	Gly-GCC	kNP	4.43677e-07	4
Gly-GCC-5	Gly-GCC	kNP	0	5
Gly-GCC-6	Gly-GCC	kNP	0	6
Gly-TCC-1/2/3	Gly-TCC	kNP	0.0272213	1
Gly-TCC-4	Gly-TCC	kNP	2.0712e-06	4
Gly-TCC-5	Gly-TCC	kNP	7.18233e-07	5
Gly-TCC-6	Gly-TCC	kNP	3.38241e-07	6
His-GTG-1	His-GTG	kNP	0.0232258	1
His-GTG-2	His-GTG	kNP	2.17663e-06	2
Ile-AAT-1	Ile-AAT	kNP	4.10971e-05	1
Ile-AAT-10	Ile-AAT	kNP	3.38241e-07	10
Ile-AAT-11	Ile-AAT	kNP	0	11
Ile-AAT-12	Ile-AAT	kNP	0.000260596	12
Ile-AAT-2	Ile-AAT	kNP	0.0015231	2
Ile-AAT-3	Ile-AAT	kNP	0.000408647	3
Ile-AAT-4	Ile-AAT	kNP	0.00254372	4
Ile-AAT-6	Ile-AAT	kNP	0.000372043	6
Ile-AAT-7/5	Ile-AAT	kNP	0.0220878	7
Ile-AAT-8	Ile-AAT	kNP	0.000430426	8
Ile-AAT-9	Ile-AAT	kNP	0	9
Ile-GAT-1	Ile-GAT	kNP	1.69121e-07	1
Ile-TAT-1	Ile-TAT	kNP	0.00222394	1
Ile-TAT-2	Ile-TAT	kNP	0.00619054	2
Ile-TAT-3	Ile-TAT	kNP	2.93088e-05	3
iMet-CAT-2/1	iMet-CAT	kNP	0.0273828	2
iMet-CAT-3	iMet-CAT	kNP	8.17724e-06	3
Leu-AAG-1	Leu-AAG	kNP	0.000276877	1
Leu-AAG-2	Leu-AAG	kNP	0.0185394	2
Leu-AAG-3	Leu-AAG	kNP	0.000232692	3
Leu-AAG-4	Leu-AAG	kNP	1.85311e-05	4
Leu-AAG-5	Leu-AAG	kNP	1.69121e-07	5
Leu-AAG-6	Leu-AAG	kNP	0	6
Leu-AAG-7	Leu-AAG	kNP	0	7
Leu-AAG-8	Leu-AAG	kNP	2.74556e-07	8
Leu-CAA-1	Leu-CAA	kNP	0.00452068	1
Leu-CAA-2	Leu-CAA	kNP	0.000300952	2
Leu-CAA-3	Leu-CAA	kNP	0.000117896	3
Leu-CAA-4	Leu-CAA	kNP	0.00314684	4
Leu-CAA-5	Leu-CAA	kNP	0	5
Leu-CAA-6	Leu-CAA	kNP	0	6
Leu-CAG-1	Leu-CAG	kNP	0.01495	1
Leu-CAG-2	Leu-CAG	kNP	0.0113161	2
Leu-TAA-1	Leu-TAA	kNP	0.00676149	1
Leu-TAA-2	Leu-TAA	kNP	3.62803e-05	2
Leu-TAA-3	Leu-TAA	kNP	0.00113409	3
Leu-TAA-4	Leu-TAA	kNP	2.21839e-06	4
Leu-TAA-5	Leu-TAA	kNP	4.43677e-07	5
Leu-TAG-1	Leu-TAG	kNP	0.00301183	1
Leu-TAG-2	Leu-TAG	kNP	0.000559333	2
Leu-TAG-3	Leu-TAG	kNP	0.00698869	3
Leu-TAG-4	Leu-TAG	kNP	0	4
Lys-CTT-1	Lys-CTT	kNP	0.0146376	1
Lys-CTT-10	Lys-CTT	kNP	0	10
Lys-CTT-11	Lys-CTT	kNP	7.18233e-07	11
Lys-CTT-12	Lys-CTT	kNP	0	12
Lys-CTT-13	Lys-CTT	kNP	0	13
Lys-CTT-14	Lys-CTT	kNP	0	14
Lys-CTT-15	Lys-CTT	kNP	0	15
Lys-CTT-16	Lys-CTT	kNP	0	16
Lys-CTT-2	Lys-CTT	kNP	0.015591	2
Lys-CTT-3	Lys-CTT	kNP	7.35357e-06	3
Lys-CTT-4	Lys-CTT	kNP	0.000253455	4
Lys-CTT-5	Lys-CTT	kNP	3.38241e-07	5
Lys-CTT-6	Lys-CTT	kNP	5.49113e-07	6
Lys-CTT-7	Lys-CTT	kNP	0	7
Lys-CTT-8	Lys-CTT	kNP	0	8
Lys-CTT-9	Lys-CTT	kNP	0	9
Lys-TTT-1	Lys-TTT	kNP	0.000156756	1
Lys-TTT-10	Lys-TTT	kNP	0	10
Lys-TTT-11	Lys-TTT	kNP	0	11
Lys-TTT-12	Lys-TTT	kNP	0	12
Lys-TTT-13	Lys-TTT	kNP	0	13
Lys-TTT-14	Lys-TTT	kNP	0	14
Lys-TTT-15	Lys-TTT	kNP	0	15
Lys-TTT-2/4	Lys-TTT	kNP	0.00242797	2
Lys-TTT-3	Lys-TTT	kNP	0.0502321	3
Lys-TTT-5	Lys-TTT	kNP	1.48961e-05	5
Lys-TTT-6	Lys-TTT	kNP	0.000741992	6
Lys-TTT-7	Lys-TTT	kNP	6.12798e-07	7
Lys-TTT-8	Lys-TTT	kNP	0	8
Lys-TTT-9	Lys-TTT	kNP	6.12798e-07	9
Met-CAT-1	Met-CAT	kNP	0.00506161	1
Met-CAT-3	Met-CAT	kNP	0.00664671	3
Met-CAT-4/2/5	Met-CAT	kNP	0.00260902	4
Met-CAT-6	Met-CAT	kNP	0.00767232	6
Met-CAT-7	Met-CAT	kNP	0	7
Phe-GAA-10	Phe-GAA	kNP	1.28928e-06	10
Phe-GAA-11	Phe-GAA	kNP	0	11
Phe-GAA-12	Phe-GAA	kNP	0	12
Phe-GAA-2	Phe-GAA	kNP	0	2
Phe-GAA-3/1	Phe-GAA	kNP	0.0244691	3
Phe-GAA-4	Phe-GAA	kNP	3.03193e-05	4
Phe-GAA-5	Phe-GAA	kNP	0	5
Phe-GAA-6	Phe-GAA	kNP	0	6
Phe-GAA-7	Phe-GAA	kNP	0	7
Phe-GAA-8	Phe-GAA	kNP	0	8
Pro-AGG-1/2	Pro-AGG	kNP	0.0187153	1
Pro-AGG-3	Pro-AGG	kNP	4.43677e-07	3
Pro-AGG-4	Pro-AGG	kNP	0	4
Pro-CGG-1	Pro-CGG	kNP	0.00652629	1
Pro-CGG-2	Pro-CGG	kNP	0.000349726	2
Pro-GGG-1	Pro-GGG	kNP	0	1
Pro-TGG-1	Pro-TGG	kNP	0.000288207	1
Pro-TGG-2	Pro-TGG	kNP	0.00611377	2
Pro-TGG-3	Pro-TGG	kNP	0.0069479	3
Pro-TGG-4	Pro-TGG	kNP	0	4
Pro-TGG-5	Pro-TGG	kNP	0	5
SeC-TCA-1	SeC-TCA	kNP	0.00211501	1
SeC-TCA-2	SeC-TCA	kNP	0	2
SeC-TCA-3	SeC-TCA	kNP	0	3
Ser-ACT-1	Ser-ACT	kNP	1.69121e-07	1
Ser-AGA-2/1	Ser-AGA	kNP	0.0202013	2
Ser-AGA-3	Ser-AGA	kNP	2.56519e-05	3
Ser-AGA-4	Ser-AGA	kNP	2.47645e-05	4
Ser-AGA-5	Ser-AGA	kNP	0	5
Ser-AGA-6	Ser-AGA	kNP	0	6
Ser-CGA-1/2	Ser-CGA	kNP	0.00399414	1
Ser-CGA-3	Ser-CGA	kNP	5.24939e-05	3
Ser-CGA-4	Ser-CGA	kNP	0.0031126	4
Ser-GCT-1	Ser-GCT	kNP	0.000183439	1
Ser-GCT-2	Ser-GCT	kNP	0.00116629	2
Ser-GCT-3/4	Ser-GCT	kNP	0.0209288	3
Ser-GCT-5	Ser-GCT	kNP	0.000209222	5
Ser-GCT-6	Ser-GCT	kNP	9.95195e-06	6
Ser-TGA-1	Ser-TGA	kNP	0.0083146	1
Ser-TGA-3/2	Ser-TGA	kNP	0.00110033	3
Ser-TGA-4	Ser-TGA	kNP	0.000203897	4
Thr-AGT-1	Thr-AGT	kNP	0.0142834	1
Thr-AGT-2	Thr-AGT	kNP	0.00530578	2
Thr-AGT-3	Thr-AGT	kNP	6.49827e-05	3
Thr-AGT-4	Thr-AGT	kNP	3.60935e-05	4
Thr-AGT-5	Thr-AGT	kNP	0.00124702	5
Thr-AGT-6	Thr-AGT	kNP	0.000612509	6
Thr-AGT-7	Thr-AGT	kNP	0	7
Thr-CGT-1	Thr-CGT	kNP	2.24407e-05	1
Thr-CGT-2	Thr-CGT	kNP	0.00649627	2
Thr-CGT-3	Thr-CGT	kNP	0.00101625	3
Thr-CGT-4	Thr-CGT	kNP	0.00442897	4
Thr-CGT-5	Thr-CGT	kNP	0	5
Thr-CGT-6	Thr-CGT	kNP	0	6
Thr-TGT-1	Thr-TGT	kNP	0.000602614	1
Thr-TGT-2	Thr-TGT	kNP	0.000983982	2
Thr-TGT-3	Thr-TGT	kNP	0.0010516	3
Thr-TGT-4	Thr-TGT	kNP	1.69121e-07	4
Thr-TGT-5	Thr-TGT	kNP	0.00584756	5
Thr-TGT-6	Thr-TGT	kNP	7.18445e-06	6
Trp-CCA-1	Trp-CCA	kNP	0.00103738	1
Trp-CCA-2	Trp-CCA	kNP	0.00572571	2
Trp-CCA-3/5	Trp-CCA	kNP	0.00272509	3
Trp-CCA-4	Trp-CCA	kNP	0.00452331	4
Tyr-ATA-1	Tyr-ATA	kNP	0	1
Tyr-GTA-1	Tyr-GTA	kNP	0.010478	1
Tyr-GTA-10	Tyr-GTA	kNP	0	10
Tyr-GTA-2/5/8	Tyr-GTA	kNP	0.0235846	2
Tyr-GTA-4	Tyr-GTA	kNP	4.46882e-05	4
Tyr-GTA-6/3	Tyr-GTA	kNP	0.000253311	6
Tyr-GTA-7	Tyr-GTA	kNP	4.02515e-05	7
Tyr-GTA-9	Tyr-GTA	kNP	0	9
Val-AAC-1/2	Val-AAC	kNP	0.0222052	1
Val-AAC-3	Val-AAC	kNP	0.00073704	3
Val-AAC-4	Val-AAC	kNP	1.2256e-06	4
Val-AAC-5	Val-AAC	kNP	3.69745e-05	5
Val-AAC-6	Val-AAC	kNP	0	6
Val-AAC-7	Val-AAC	kNP	0	7
Val-CAC-1	Val-CAC	kNP	0.0148608	1
Val-CAC-10	Val-CAC	kNP	0	10
Val-CAC-11	Val-CAC	kNP	0	11
Val-CAC-13	Val-CAC	kNP	0	13
Val-CAC-14	Val-CAC	kNP	0	14
Val-CAC-2	Val-CAC	kNP	0.00200165	2
Val-CAC-3	Val-CAC	kNP	0.00493876	3
Val-CAC-4	Val-CAC	kNP	9.93213e-06	4
Val-CAC-6	Val-CAC	kNP	3.71854e-06	6
Val-CAC-7	Val-CAC	kNP	0	7
Val-CAC-8	Val-CAC	kNP	6.12798e-07	8
Val-CAC-9	Val-CAC	kNP	2.74556e-07	9
Val-TAC-1	Val-TAC	kNP	0.00683711	1
Val-TAC-2	Val-TAC	kNP	0.00462931	2
Val-TAC-3	Val-TAC	kNP	0.000164538	3
Val-TAC-4	Val-TAC	kNP	4.32843e-05	4
Ala-AGC-1	Ala-AGC	kMN	0.000233845	1
Ala-AGC-10	Ala-AGC	kMN	5.28833e-06	10
Ala-AGC-11	Ala-AGC	kMN	0.00156898	11
Ala-AGC-12	Ala-AGC	kMN	9.20766e-05	12
Ala-AGC-13	Ala-AGC	kMN	1.7568e-05	13
Ala-AGC-14	Ala-AGC	kMN	4.91374e-06	14
Ala-AGC-15	Ala-AGC	kMN	0.000193773	15
Ala-AGC-16	Ala-AGC	kMN	0	16
Ala-AGC-17	Ala-AGC	kMN	0	17
Ala-AGC-18	Ala-AGC	kMN	0	18
Ala-AGC-19	Ala-AGC	kMN	4.34393e-07	19
Ala-AGC-2	Ala-AGC	kMN	0.007449	2
Ala-AGC-20	Ala-AGC	kMN	0	20
Ala-AGC-21	Ala-AGC	kMN	0	21
Ala-AGC-23	Ala-AGC	kMN	0	23
Ala-AGC-24	Ala-AGC	kMN	2.02248e-05	24
Ala-AGC-3	Ala-AGC	kMN	0.0019894	3
Ala-AGC-4	Ala-AGC	kMN	0.0135285	4
Ala-AGC-5	Ala-AGC	kMN	0.000215615	5
Ala-AGC-6	Ala-AGC	kMN	3.26586e-05	6
Ala-AGC-8	Ala-AGC	kMN	0.0178835	8
Ala-AGC-9	Ala-AGC	kMN	9.27349e-06	9
Ala-CGC-1	Ala-CGC	kMN	0.00417758	1
Ala-CGC-2	Ala-CGC	kMN	0.00308568	2
Ala-CGC-3	Ala-CGC	kMN	0.00638888	3
Ala-CGC-4	Ala-CGC	kMN	0.000390067	4
Ala-CGC-5	Ala-CGC	kMN	0	5
Ala-TGC-1	Ala-TGC	kMN	0.00031265	1
Ala-TGC-2	Ala-TGC	kMN	0.000358208	2
Ala-TGC-3	Ala-TGC	kMN	0.0145813	3
Ala-TGC-4	Ala-TGC	kMN	0.00435314	4
Ala-TGC-5	Ala-TGC	kMN	0.000197109	5
Ala-TGC-6	Ala-TGC	kMN	4.4658e-05	6
Ala-TGC-7	Ala-TGC	kMN	0	7
Ala-TGC-8	Ala-TGC	kMN	0	8
Ala-TGC-9	Ala-TGC	kMN	0	9
Arg-ACG-1	Arg-ACG	kMN	0.0210439	1
Arg-ACG-2	Arg-ACG	kMN	0.0132386	2
Arg-CCG-1	Arg-CCG	kMN	0.00764728	1
Arg-CCG-2	Arg-CCG	kMN	0.008603	2
Arg-CCT-1	Arg-CCT	kMN	0.00216445	1
Arg-CCT-2	Arg-CCT	kMN	0.00219236	2
Arg-CCT-3	Arg-CCT	kMN	0.0011312	3
Arg-CCT-4	Arg-CCT	kMN	0.00924253	4
Arg-CCT-5	Arg-CCT	kMN	4.34393e-07	5
Arg-CCT-6	Arg-CCT	kMN	0	6
Arg-CCT-7	Arg-CCT	kMN	0	7
Arg-TCG-1	Arg-TCG	kMN	0.00826174	1
Arg-TCG-2	Arg-TCG	kMN	0.000480343	2
Arg-TCG-3	Arg-TCG	kMN	0.00700567	3
Arg-TCG-4	Arg-TCG	kMN	2.30609e-05	4
Arg-TCG-5	Arg-TCG	kMN	0.000537589	5
Arg-TCG-6	Arg-TCG	kMN	0	6
Arg-TCT-1	Arg-TCT	kMN	0.00400123	1
Arg-TCT-2	Arg-TCT	kMN	0.000783228	2
Arg-TCT-3	Arg-TCT	kMN	0.000801167	3
Arg-TCT-4	Arg-TCT	kMN	0.00310843	4
Arg-TCT-5	Arg-TCT	kMN	1.24338e-06	5
Asn-ATT-1	Asn-ATT	kMN	0	1
Asn-GTT-1	Asn-GTT	kMN	0.000396762	1
Asn-GTT-10	Asn-GTT	kMN	0	10
Asn-GTT-11	Asn-GTT	kMN	0	11
Asn-GTT-12	Asn-GTT	kMN	0	12
Asn-GTT-13	Asn-GTT	kMN	0	13
Asn-GTT-14	Asn-GTT	kMN	0	14
Asn-GTT-15/19	Asn-GTT	kMN	4.34393e-07	15
Asn-GTT-16	Asn-GTT	kMN	0	16
Asn-GTT-17	Asn-GTT	kMN	0	17
Asn-GTT-18	Asn-GTT	kMN	0	18
Asn-GTT-2	Asn-GTT	kMN	0.0216614	2
Asn-GTT-21	Asn-GTT	kMN	0	21
Asn-GTT-22	Asn-GTT	kMN	0	22
Asn-GTT-24	Asn-GTT	kMN	1.09859e-06	24
Asn-GTT-25	Asn-GTT	kMN	0	25
Asn-GTT-26	Asn-GTT	kMN	0	26
Asn-GTT-27	Asn-GTT	kMN	0	27
Asn-GTT-28	Asn-GTT	kMN	0	28
Asn-GTT-3	Asn-GTT	kMN	0.00554526	3
Asn-GTT-4	Asn-GTT	kMN	0.000701847	4
Asn-GTT-5	Asn-GTT	kMN	4.29644e-05	5
Asn-GTT-6	Asn-GTT	kMN	1.44798e-07	6
Asn-GTT-7	Asn-GTT	kMN	9.53788e-07	7
Asn-GTT-8	Asn-GTT	kMN	1.44798e-07	8
Asn-GTT-9	Asn-GTT	kMN	2.89596e-07	9
Asp-GTC-1	Asp-GTC	kMN	0.00575612	1
Asp-GTC-10	Asp-GTC	kMN	1.47318e-06	10
Asp-GTC-2	Asp-GTC	kMN	0.0333517	2
Asp-GTC-3	Asp-GTC	kMN	0.00052167	3
Asp-GTC-4	Asp-GTC	kMN	8.35429e-06	4
Asp-GTC-5	Asp-GTC	kMN	1.44798e-07	5
Asp-GTC-6	Asp-GTC	kMN	0	6
Asp-GTC-8	Asp-GTC	kMN	0	8
Asp-GTC-9	Asp-GTC	kMN	2.89596e-07	9
Cys-ACA-1	Cys-ACA	kMN	0	1
Cys-GCA-1	Cys-GCA	kMN	1.32428e-05	1
Cys-GCA-10	Cys-GCA	kMN	1.90758e-06	10
Cys-GCA-11	Cys-GCA	kMN	0.00201979	11
Cys-GCA-12	Cys-GCA	kMN	1.38818e-06	12
Cys-GCA-13	Cys-GCA	kMN	1.71682e-05	13
Cys-GCA-14	Cys-GCA	kMN	5.42241e-05	14
Cys-GCA-15	Cys-GCA	kMN	4.34393e-07	15
Cys-GCA-16	Cys-GCA	kMN	1.44798e-07	16
Cys-GCA-17	Cys-GCA	kMN	7.23989e-07	17
Cys-GCA-18	Cys-GCA	kMN	9.53788e-07	18
Cys-GCA-19	Cys-GCA	kMN	1.44798e-07	19
Cys-GCA-2	Cys-GCA	kMN	0.00963619	2
Cys-GCA-20	Cys-GCA	kMN	0	20
Cys-GCA-21	Cys-GCA	kMN	4.34393e-07	21
Cys-GCA-22	Cys-GCA	kMN	0	22
Cys-GCA-23	Cys-GCA	kMN	0	23
Cys-GCA-24	Cys-GCA	kMN	1.44798e-07	24
Cys-GCA-3	Cys-GCA	kMN	1.01358e-06	3
Cys-GCA-4	Cys-GCA	kMN	0.00905686	4
Cys-GCA-5	Cys-GCA	kMN	0.000151057	5
Cys-GCA-6	Cys-GCA	kMN	8.38419e-05	6
Cys-GCA-7	Cys-GCA	kMN	0	7
Cys-GCA-8	Cys-GCA	kMN	0.000271369	8
Cys-GCA-9	Cys-GCA	kMN	0.000142867	9
Gln-CTG-1	Gln-CTG	kMN	0.0290372	1
Gln-CTG-10	Gln-CTG	kMN	0	10
Gln-CTG-11	Gln-CTG	kMN	1.44798e-07	11
Gln-CTG-12	Gln-CTG	kMN	0	12
Gln-CTG-13	Gln-CTG	kMN	0	13
Gln-CTG-16	Gln-CTG	kMN	0	16
Gln-CTG-17	Gln-CTG	kMN	0	17
Gln-CTG-2	Gln-CTG	kMN	0.000675419	2
Gln-CTG-3	Gln-CTG	kMN	0.000128251	3
Gln-CTG-4	Gln-CTG	kMN	0.000176202	4
Gln-CTG-5	Gln-CTG	kMN	1.53298e-06	5
Gln-CTG-6	Gln-CTG	kMN	2.12477e-05	6
Gln-CTG-7	Gln-CTG	kMN	1.44798e-07	7
Gln-CTG-8	Gln-CTG	kMN	0	8
Gln-CTG-9	Gln-CTG	kMN	1.44798e-07	9
Gln-TTG-1	Gln-TTG	kMN	0.00761023	1
Gln-TTG-10	Gln-TTG	kMN	0	10
Gln-TTG-2	Gln-TTG	kMN	0.000125941	2
Gln-TTG-3	Gln-TTG	kMN	0.00292838	3
Gln-TTG-4	Gln-TTG	kMN	4.24955e-06	4
Gln-TTG-5	Gln-TTG	kMN	0	5
Gln-TTG-6	Gln-TTG	kMN	0	6
Glu-CTC-1	Glu-CTC	kMN	0.0428306	1
Glu-CTC-16	Glu-CTC	kMN	0	16
Glu-CTC-2	Glu-CTC	kMN	5.13439e-05	2
Glu-CTC-3	Glu-CTC	kMN	0	3
Glu-CTC-5	Glu-CTC	kMN	0	5
Glu-CTC-7	Glu-CTC	kMN	0	7
Glu-TTC-1	Glu-TTC	kMN	0.0174984	1
Glu-TTC-10/8/tRX2	Glu-TTC	kMN	1.53298e-06	10
Glu-TTC-11	Glu-TTC	kMN	0	11
Glu-TTC-12	Glu-TTC	kMN	0	12
Glu-TTC-14	Glu-TTC	kMN	5.31507e-05	14
Glu-TTC-2	Glu-TTC	kMN	0.0153531	2
Glu-TTC-3	Glu-TTC	kMN	5.34279e-05	3
Glu-TTC-4	Glu-TTC	kMN	0.00075752	4
Glu-TTC-5	Glu-TTC	kMN	0	5
Glu-TTC-6	Glu-TTC	kMN	0	6
Glu-TTC-7	Glu-TTC	kMN	2.89596e-07	7
Glu-TTC-9	Glu-TTC	kMN	0	9
Gly-CCC-1	Gly-CCC	kMN	8.18622e-05	1
Gly-CCC-2	Gly-CCC	kMN	0.0320489	2
Gly-CCC-3	Gly-CCC	kMN	0	3
Gly-CCC-4	Gly-CCC	kMN	0	4
Gly-CCC-5	Gly-CCC	kMN	0	5
Gly-CCC-6	Gly-CCC	kMN	0	6
Gly-CCC-7	Gly-CCC	kMN	0	7
Gly-CCC-8	Gly-CCC	kMN	0	8
Gly-GCC-1	Gly-GCC	kMN	0.00449484	1
Gly-GCC-2	Gly-GCC	kMN	0.0389864	2
Gly-GCC-3	Gly-GCC	kMN	2.25697e-06	3
Gly-GCC-4	Gly-GCC	kMN	0	4
Gly-GCC-5	Gly-GCC	kMN	0	5
Gly-GCC-6	Gly-GCC	kMN	0	6
Gly-TCC-1/2/3	Gly-TCC	kMN	0.0265407	1
Gly-TCC-4	Gly-TCC	kMN	1.24338e-06	4
Gly-TCC-5	Gly-TCC	kMN	1.44798e-07	5
Gly-TCC-6	Gly-TCC	kMN	0	6
His-GTG-1	His-GTG	kMN	0.0241142	1
His-GTG-2	His-GTG	kMN	2.54656e-06	2
Ile-AAT-1	Ile-AAT	kMN	4.14473e-05	1
Ile-AAT-10	Ile-AAT	kMN	1.44798e-07	10
Ile-AAT-11	Ile-AAT	kMN	0	11
Ile-AAT-12	Ile-AAT	kMN	9.64457e-05	12
Ile-AAT-2	Ile-AAT	kMN	0.00147378	2
Ile-AAT-3	Ile-AAT	kMN	0.000432959	3
Ile-AAT-4	Ile-AAT	kMN	0.00158079	4
Ile-AAT-6	Ile-AAT	kMN	0.00017375	6
Ile-AAT-7/5	Ile-AAT	kMN	0.0207705	7
Ile-AAT-8	Ile-AAT	kMN	0.00022075	8
Ile-AAT-9	Ile-AAT	kMN	0	9
Ile-GAT-1	Ile-GAT	kMN	7.23989e-07	1
Ile-TAT-1	Ile-TAT	kMN	0.00316838	1
Ile-TAT-2	Ile-TAT	kMN	0.00854479	2
Ile-TAT-3	Ile-TAT	kMN	3.80319e-05	3
iMet-CAT-2/1	iMet-CAT	kMN	0.0293795	2
iMet-CAT-3	iMet-CAT	kMN	5.61252e-06	3
Leu-AAG-1	Leu-AAG	kMN	0.000198335	1
Leu-AAG-2	Leu-AAG	kMN	0.0198679	2
Leu-AAG-3	Leu-AAG	kMN	0.000101589	3
Leu-AAG-4	Leu-AAG	kMN	2.19811e-05	4
Leu-AAG-5	Leu-AAG	kMN	1.44798e-07	5
Leu-AAG-6	Leu-AAG	kMN	6.64192e-07	6
Leu-AAG-7	Leu-AAG	kMN	0	7
Leu-AAG-8	Leu-AAG	kMN	0	8
Leu-CAA-1	Leu-CAA	kMN	0.00402313	1
Leu-CAA-2	Leu-CAA	kMN	0.000143622	2
Leu-CAA-3	Leu-CAA	kMN	4.72708e-05	3
Leu-CAA-4	Leu-CAA	kMN	0.00367407	4
Leu-CAA-5	Leu-CAA	kMN	0	5
Leu-CAA-6	Leu-CAA	kMN	9.53788e-07	6
Leu-CAG-1	Leu-CAG	kMN	0.011784	1
Leu-CAG-2	Leu-CAG	kMN	0.0109175	2
Leu-TAA-1	Leu-TAA	kMN	0.00821624	1
Leu-TAA-2	Leu-TAA	kMN	2.74459e-05	2
Leu-TAA-3	Leu-TAA	kMN	0.000514635	3
Leu-TAA-4	Leu-TAA	kMN	4.34393e-07	4
Leu-TAA-5	Leu-TAA	kMN	0	5
Leu-TAG-1	Leu-TAG	kMN	0.00146255	1
Leu-TAG-2	Leu-TAG	kMN	0.000214791	2
Leu-TAG-3	Leu-TAG	kMN	0.00797186	3
Leu-TAG-4	Leu-TAG	kMN	6.64192e-07	4
Lys-CTT-1	Lys-CTT	kMN	0.0150007	1
Lys-CTT-10	Lys-CTT	kMN	0	10
Lys-CTT-11	Lys-CTT	kMN	1.44798e-07	11
Lys-CTT-12	Lys-CTT	kMN	1.44798e-07	12
Lys-CTT-13	Lys-CTT	kMN	4.34393e-07	13
Lys-CTT-14	Lys-CTT	kMN	0	14
Lys-CTT-15	Lys-CTT	kMN	0	15
Lys-CTT-16	Lys-CTT	kMN	1.44798e-07	16
Lys-CTT-2	Lys-CTT	kMN	0.00987605	2
Lys-CTT-3	Lys-CTT	kMN	4.62414e-06	3
Lys-CTT-4	Lys-CTT	kMN	0.000142067	4
Lys-CTT-5	Lys-CTT	kMN	1.44798e-07	5
Lys-CTT-6	Lys-CTT	kMN	2.28217e-06	6
Lys-CTT-7	Lys-CTT	kMN	0	7
Lys-CTT-8	Lys-CTT	kMN	0	8
Lys-CTT-9	Lys-CTT	kMN	0	9
Lys-TTT-1	Lys-TTT	kMN	9.88757e-05	1
Lys-TTT-10	Lys-TTT	kMN	0	10
Lys-TTT-11	Lys-TTT	kMN	1.44798e-07	11
Lys-TTT-12	Lys-TTT	kMN	0	12
Lys-TTT-13	Lys-TTT	kMN	0	13
Lys-TTT-14	Lys-TTT	kMN	0	14
Lys-TTT-15	Lys-TTT	kMN	0	15
Lys-TTT-2/4	Lys-TTT	kMN	0.000592061	2
Lys-TTT-3	Lys-TTT	kMN	0.0434773	3
Lys-TTT-5	Lys-TTT	kMN	1.33278e-05	5
Lys-TTT-6	Lys-TTT	kMN	0.000242479	6
Lys-TTT-7	Lys-TTT	kMN	0	7
Lys-TTT-8	Lys-TTT	kMN	0	8
Lys-TTT-9	Lys-TTT	kMN	0	9
Met-CAT-1	Met-CAT	kMN	0.00789091	1
Met-CAT-3	Met-CAT	kMN	0.00350979	3
Met-CAT-4/2/5	Met-CAT	kMN	0.00108815	4
Met-CAT-6	Met-CAT	kMN	0.00895162	6
Met-CAT-7	Met-CAT	kMN	0	7
Phe-GAA-10	Phe-GAA	kMN	4.34393e-07	10
Phe-GAA-11	Phe-GAA	kMN	0	11
Phe-GAA-12	Phe-GAA	kMN	0	12
Phe-GAA-2	Phe-GAA	kMN	0	2
Phe-GAA-3/1	Phe-GAA	kMN	0.0227491	3
Phe-GAA-4	Phe-GAA	kMN	2.18017e-05	4
Phe-GAA-5	Phe-GAA	kMN	1.44798e-07	5
Phe-GAA-6	Phe-GAA	kMN	0	6
Phe-GAA-7	Phe-GAA	kMN	0	7
Phe-GAA-8	Phe-GAA	kMN	0	8
Pro-AGG-1/2	Pro-AGG	kMN	0.0184715	1
Pro-AGG-3	Pro-AGG	kMN	6.64192e-07	3
Pro-AGG-4	Pro-AGG	kMN	0	4
Pro-CGG-1	Pro-CGG	kMN	0.00567841	1
Pro-CGG-2	Pro-CGG	kMN	0.000274898	2
Pro-GGG-1	Pro-GGG	kMN	0	1
Pro-TGG-1	Pro-TGG	kMN	0.000161001	1
Pro-TGG-2	Pro-TGG	kMN	0.00883641	2
Pro-TGG-3	Pro-TGG	kMN	0.0053927	3
Pro-TGG-4	Pro-TGG	kMN	0	4
Pro-TGG-5	Pro-TGG	kMN	0	5
SeC-TCA-1	SeC-TCA	kMN	0.00366929	1
SeC-TCA-2	SeC-TCA	kMN	0	2
SeC-TCA-3	SeC-TCA	kMN	0	3
Ser-ACT-1	Ser-ACT	kMN	0	1
Ser-AGA-2/1	Ser-AGA	kMN	0.0220204	2
Ser-AGA-3	Ser-AGA	kMN	3.4116e-05	3
Ser-AGA-4	Ser-AGA	kMN	1.90851e-05	4
Ser-AGA-5	Ser-AGA	kMN	0	5
Ser-AGA-6	Ser-AGA	kMN	0	6
Ser-CGA-1/2	Ser-CGA	kMN	0.00414602	1
Ser-CGA-3	Ser-CGA	kMN	2.84688e-05	3
Ser-CGA-4	Ser-CGA	kMN	0.0037462	4
Ser-GCT-1	Ser-GCT	kMN	0.000120007	1
Ser-GCT-2	Ser-GCT	kMN	0.000631661	2
Ser-GCT-3/4	Ser-GCT	kMN	0.0255924	3
Ser-GCT-5	Ser-GCT	kMN	0.000253087	5
Ser-GCT-6	Ser-GCT	kMN	1.01517e-05	6
Ser-TGA-1	Ser-TGA	kMN	0.0108807	1
Ser-TGA-3/2	Ser-TGA	kMN	0.000646931	3
Ser-TGA-4	Ser-TGA	kMN	0.000108307	4
Thr-AGT-1	Thr-AGT	kMN	0.0124937	1
Thr-AGT-2	Thr-AGT	kMN	0.00415686	2
Thr-AGT-3	Thr-AGT	kMN	4.9808e-05	3
Thr-AGT-4	Thr-AGT	kMN	4.13781e-05	4
Thr-AGT-5	Thr-AGT	kMN	0.000571626	5
Thr-AGT-6	Thr-AGT	kMN	0.000417931	6
Thr-AGT-7	Thr-AGT	kMN	6.64192e-07	7
Thr-CGT-1	Thr-CGT	kMN	1.62396e-05	1
Thr-CGT-2	Thr-CGT	kMN	0.00755213	2
Thr-CGT-3	Thr-CGT	kMN	0.000502582	3
Thr-CGT-4	Thr-CGT	kMN	0.00384544	4
Thr-CGT-5	Thr-CGT	kMN	0	5
Thr-CGT-6	Thr-CGT	kMN	0	6
Thr-TGT-1	Thr-TGT	kMN	0.00021276	1
Thr-TGT-2	Thr-TGT	kMN	0.0016808	2
Thr-TGT-3	Thr-TGT	kMN	0.0006323	3
Thr-TGT-4	Thr-TGT	kMN	0	4
Thr-TGT-5	Thr-TGT	kMN	0.00542571	5
Thr-TGT-6	Thr-TGT	kMN	6.07212e-06	6
Trp-CCA-1	Trp-CCA	kMN	0.000579964	1
Trp-CCA-2	Trp-CCA	kMN	0.00574096	2
Trp-CCA-3/5	Trp-CCA	kMN	0.00196181	3
Trp-CCA-4	Trp-CCA	kMN	0.00473683	4
Tyr-ATA-1	Tyr-ATA	kMN	0	1
Tyr-GTA-1	Tyr-GTA	kMN	0.0110844	1
Tyr-GTA-10	Tyr-GTA	kMN	0	10
Tyr-GTA-2/5/8	Tyr-GTA	kMN	0.0224658	2
Tyr-GTA-4	Tyr-GTA	kMN	3.78115e-05	4
Tyr-GTA-6/3	Tyr-GTA	kMN	9.35182e-05	6
Tyr-GTA-7	Tyr-GTA	kMN	3.44401e-05	7
Tyr-GTA-9	Tyr-GTA	kMN	0	9
Val-AAC-1/2	Val-AAC	kMN	0.0219925	1
Val-AAC-3	Val-AAC	kMN	0.000191437	3
Val-AAC-4	Val-AAC	kMN	5.79191e-07	4
Val-AAC-5	Val-AAC	kMN	3.62123e-05	5
Val-AAC-6	Val-AAC	kMN	0	6
Val-AAC-7	Val-AAC	kMN	0	7
Val-CAC-1	Val-CAC	kMN	0.0169093	1
Val-CAC-10	Val-CAC	kMN	0	10
Val-CAC-11	Val-CAC	kMN	0	11
Val-CAC-13	Val-CAC	kMN	0	13
Val-CAC-14	Val-CAC	kMN	0	14
Val-CAC-2	Val-CAC	kMN	0.00106619	2
Val-CAC-3	Val-CAC	kMN	0.00504477	3
Val-CAC-4	Val-CAC	kMN	1.11055e-05	4
Val-CAC-6	Val-CAC	kMN	2.57177e-06	6
Val-CAC-7	Val-CAC	kMN	0	7
Val-CAC-8	Val-CAC	kMN	0	8
Val-CAC-9	Val-CAC	kMN	0	9
Val-TAC-1	Val-TAC	kMN	0.00651086	1
Val-TAC-2	Val-TAC	kMN	0.00383972	2
Val-TAC-3	Val-TAC	kMN	7.62052e-05	3
Val-TAC-4	Val-TAC	kMN	1.75932e-05	4
Ala-AGC-1	Ala-AGC	kCM	0.00247543	1
Ala-AGC-10	Ala-AGC	kCM	5.89333e-06	10
Ala-AGC-11	Ala-AGC	kCM	0.00287782	11
Ala-AGC-12	Ala-AGC	kCM	2.99841e-05	12
Ala-AGC-13	Ala-AGC	kCM	7.34621e-05	13
Ala-AGC-14	Ala-AGC	kCM	7.54599e-06	14
Ala-AGC-15	Ala-AGC	kCM	0.000406897	15
Ala-AGC-16	Ala-AGC	kCM	0	16
Ala-AGC-17	Ala-AGC	kCM	0	17
Ala-AGC-18	Ala-AGC	kCM	0	18
Ala-AGC-19	Ala-AGC	kCM	4.11224e-06	19
Ala-AGC-2	Ala-AGC	kCM	0.00932113	2
Ala-AGC-20	Ala-AGC	kCM	0	20
Ala-AGC-21	Ala-AGC	kCM	0	21
Ala-AGC-23	Ala-AGC	kCM	0	23
Ala-AGC-24	Ala-AGC	kCM	4.15114e-05	24
Ala-AGC-3	Ala-AGC	kCM	0.00350574	3
Ala-AGC-4	Ala-AGC	kCM	0.008465	4
Ala-AGC-5	Ala-AGC	kCM	0.000785168	5
Ala-AGC-6	Ala-AGC	kCM	0.000362037	6
Ala-AGC-8	Ala-AGC	kCM	0.0150022	8
Ala-AGC-9	Ala-AGC	kCM	6.65557e-05	9
Ala-CGC-1	Ala-CGC	kCM	0.00410575	1
Ala-CGC-2	Ala-CGC	kCM	0.00383024	2
Ala-CGC-3	Ala-CGC	kCM	0.00512761	3
Ala-CGC-4	Ala-CGC	kCM	0.00278447	4
Ala-CGC-5	Ala-CGC	kCM	0	5
Ala-TGC-1	Ala-TGC	kCM	0.00207523	1
Ala-TGC-2	Ala-TGC	kCM	0.00123252	2
Ala-TGC-3	Ala-TGC	kCM	0.0121437	3
Ala-TGC-4	Ala-TGC	kCM	0.00438509	4
Ala-TGC-5	Ala-TGC	kCM	0.00195216	5
Ala-TGC-6	Ala-TGC	kCM	0.000269743	6
Ala-TGC-7	Ala-TGC	kCM	1.28429e-07	7
Ala-TGC-8	Ala-TGC	kCM	0	8
Ala-TGC-9	Ala-TGC	kCM	0	9
Arg-ACG-1	Arg-ACG	kCM	0.0164336	1
Arg-ACG-2	Arg-ACG	kCM	0.0140362	2
Arg-CCG-1	Arg-CCG	kCM	0.00921916	1
Arg-CCG-2	Arg-CCG	kCM	0.00631657	2
Arg-CCT-1	Arg-CCT	kCM	0.00389133	1
Arg-CCT-2	Arg-CCT	kCM	0.00302876	2
Arg-CCT-3	Arg-CCT	kCM	0.00149435	3
Arg-CCT-4	Arg-CCT	kCM	0.00708413	4
Arg-CCT-5	Arg-CCT	kCM	9.18425e-07	5
Arg-CCT-6	Arg-CCT	kCM	2.3869e-07	6
Arg-CCT-7	Arg-CCT	kCM	0	7
Arg-TCG-1	Arg-TCG	kCM	0.00642622	1
Arg-TCG-2	Arg-TCG	kCM	0.00157014	2
Arg-TCG-3	Arg-TCG	kCM	0.00669027	3
Arg-TCG-4	Arg-TCG	kCM	0.000317858	4
Arg-TCG-5	Arg-TCG	kCM	0.00335998	5
Arg-TCG-6	Arg-TCG	kCM	1.10261e-07	6
Arg-TCT-1	Arg-TCT	kCM	0.0078625	1
Arg-TCT-2	Arg-TCT	kCM	0.00266666	2
Arg-TCT-3	Arg-TCT	kCM	0.00185495	3
Arg-TCT-4	Arg-TCT	kCM	0.000172304	4
Arg-TCT-5	Arg-TCT	kCM	2.3324e-06	5
Asn-ATT-1	Asn-ATT	kCM	0	1
Asn-GTT-1	Asn-GTT	kCM	0.00325262	1
Asn-GTT-10	Asn-GTT	kCM	7.1607e-07	10
Asn-GTT-11	Asn-GTT	kCM	6.05809e-07	11
Asn-GTT-12	Asn-GTT	kCM	0	12
Asn-GTT-13	Asn-GTT	kCM	0	13
Asn-GTT-14	Asn-GTT	kCM	0	14
Asn-GTT-15/19	Asn-GTT	kCM	1.70717e-06	15
Asn-GTT-16	Asn-GTT	kCM	0	16
Asn-GTT-17	Asn-GTT	kCM	2.56858e-07	17
Asn-GTT-18	Asn-GTT	kCM	0	18
Asn-GTT-2	Asn-GTT	kCM	0.0231656	2
Asn-GTT-21	Asn-GTT	kCM	0	21
Asn-GTT-22	Asn-GTT	kCM	0	22
Asn-GTT-24	Asn-GTT	kCM	1.74476e-06	24
Asn-GTT-25	Asn-GTT	kCM	0	25
Asn-GTT-26	Asn-GTT	kCM	0	26
Asn-GTT-27	Asn-GTT	kCM	5.32385e-06	27
Asn-GTT-28	Asn-GTT	kCM	0	28
Asn-GTT-3	Asn-GTT	kCM	0.00697065	3
Asn-GTT-4	Asn-GTT	kCM	0.000983674	4
Asn-GTT-5	Asn-GTT	kCM	0.000174654	5
Asn-GTT-6	Asn-GTT	kCM	1.90952e-06	6
Asn-GTT-7	Asn-GTT	kCM	3.67119e-07	7
Asn-GTT-8	Asn-GTT	kCM	4.62721e-06	8
Asn-GTT-9	Asn-GTT	kCM	2.70096e-05	9
Asp-GTC-1	Asp-GTC	kCM	0.00419176	1
Asp-GTC-10	Asp-GTC	kCM	2.3869e-07	10
Asp-GTC-2	Asp-GTC	kCM	0.031893	2
Asp-GTC-3	Asp-GTC	kCM	0.000599025	3
Asp-GTC-4	Asp-GTC	kCM	9.85897e-06	4
Asp-GTC-5	Asp-GTC	kCM	0	5
Asp-GTC-6	Asp-GTC	kCM	0	6
Asp-GTC-8	Asp-GTC	kCM	0	8
Asp-GTC-9	Asp-GTC	kCM	2.3869e-07	9
Cys-ACA-1	Cys-ACA	kCM	0	1
Cys-GCA-1	Cys-GCA	kCM	6.09593e-05	1
Cys-GCA-10	Cys-GCA	kCM	1.32927e-05	10
Cys-GCA-11	Cys-GCA	kCM	0.00235519	11
Cys-GCA-12	Cys-GCA	kCM	5.93092e-06	12
Cys-GCA-13	Cys-GCA	kCM	2.84586e-05	13
Cys-GCA-14	Cys-GCA	kCM	9.57379e-05	14
Cys-GCA-15	Cys-GCA	kCM	1.15492e-05	15
Cys-GCA-16	Cys-GCA	kCM	1.21162e-06	16
Cys-GCA-17	Cys-GCA	kCM	1.00926e-06	17
Cys-GCA-18	Cys-GCA	kCM	1.5092e-05	18
Cys-GCA-19	Cys-GCA	kCM	1.00068e-05	19
Cys-GCA-2	Cys-GCA	kCM	0.0095369	2
Cys-GCA-20	Cys-GCA	kCM	1.28429e-07	20
Cys-GCA-21	Cys-GCA	kCM	6.97903e-07	21
Cys-GCA-22	Cys-GCA	kCM	0	22
Cys-GCA-23	Cys-GCA	kCM	0	23
Cys-GCA-24	Cys-GCA	kCM	9.91096e-07	24
Cys-GCA-3	Cys-GCA	kCM	6.22411e-06	3
Cys-GCA-4	Cys-GCA	kCM	0.00820203	4
Cys-GCA-5	Cys-GCA	kCM	0.000387964	5
Cys-GCA-6	Cys-GCA	kCM	0.00097887	6
Cys-GCA-7	Cys-GCA	kCM	1.28429e-07	7
Cys-GCA-8	Cys-GCA	kCM	0.000656281	8
Cys-GCA-9	Cys-GCA	kCM	0.00310298	9
Gln-CTG-1	Gln-CTG	kCM	0.0290791	1
Gln-CTG-10	Gln-CTG	kCM	0	10
Gln-CTG-11	Gln-CTG	kCM	1.10261e-07	11
Gln-CTG-12	Gln-CTG	kCM	0	12
Gln-CTG-13	Gln-CTG	kCM	0	13
Gln-CTG-16	Gln-CTG	kCM	0	16
Gln-CTG-17	Gln-CTG	kCM	0	17
Gln-CTG-2	Gln-CTG	kCM	0.00349704	2
Gln-CTG-3	Gln-CTG	kCM	0.00146597	3
Gln-CTG-4	Gln-CTG	kCM	0.000513396	4
Gln-CTG-5	Gln-CTG	kCM	1.45419e-05	5
Gln-CTG-6	Gln-CTG	kCM	7.53678e-05	6
Gln-CTG-7	Gln-CTG	kCM	8.26332e-07	7
Gln-CTG-8	Gln-CTG	kCM	0	8
Gln-CTG-9	Gln-CTG	kCM	9.72928e-07	9
Gln-TTG-1	Gln-TTG	kCM	0.00650242	1
Gln-TTG-10	Gln-TTG	kCM	0	10
Gln-TTG-2	Gln-TTG	kCM	0.000437028	2
Gln-TTG-3	Gln-TTG	kCM	0.00530039	3
Gln-TTG-4	Gln-TTG	kCM	3.54402e-06	4
Gln-TTG-5	Gln-TTG	kCM	0	5
Gln-TTG-6	Gln-TTG	kCM	0	6
Glu-CTC-1	Glu-CTC	kCM	0.0412817	1
Glu-CTC-16	Glu-CTC	kCM	0	16
Glu-CTC-2	Glu-CTC	kCM	4.34454e-05	2
Glu-CTC-3	Glu-CTC	kCM	1.28429e-07	3
Glu-CTC-5	Glu-CTC	kCM	1.28429e-07	5
Glu-CTC-7	Glu-CTC	kCM	3.48951e-07	7
Glu-TTC-1	Glu-TTC	kCM	0.00822858	1
Glu-TTC-10/8/tRX2	Glu-TTC	kCM	5.87642e-07	10
Glu-TTC-11	Glu-TTC	kCM	0	11
Glu-TTC-12	Glu-TTC	kCM	2.20522e-07	12
Glu-TTC-14	Glu-TTC	kCM	0.000114833	14
Glu-TTC-2	Glu-TTC	kCM	0.012463	2
Glu-TTC-3	Glu-TTC	kCM	0.00069357	3
Glu-TTC-4	Glu-TTC	kCM	0.00356162	4
Glu-TTC-5	Glu-TTC	kCM	0	5
Glu-TTC-6	Glu-TTC	kCM	0	6
Glu-TTC-7	Glu-TTC	kCM	6.23977e-07	7
Glu-TTC-9	Glu-TTC	kCM	0	9
Gly-CCC-1	Gly-CCC	kCM	0.000922971	1
Gly-CCC-2	Gly-CCC	kCM	0.0207345	2
Gly-CCC-3	Gly-CCC	kCM	0	3
Gly-CCC-4	Gly-CCC	kCM	6.97903e-07	4
Gly-CCC-5	Gly-CCC	kCM	3.48951e-07	5
Gly-CCC-6	Gly-CCC	kCM	0	6
Gly-CCC-7	Gly-CCC	kCM	0	7
Gly-CCC-8	Gly-CCC	kCM	0	8
Gly-GCC-1	Gly-GCC	kCM	0.00975605	1
Gly-GCC-2	Gly-GCC	kCM	0.0296238	2
Gly-GCC-3	Gly-GCC	kCM	1.65266e-06	3
Gly-GCC-4	Gly-GCC	kCM	0	4
Gly-GCC-5	Gly-GCC	kCM	1.28429e-07	5
Gly-GCC-6	Gly-GCC	kCM	0	6
Gly-TCC-1/2/3	Gly-TCC	kCM	0.0279124	1
Gly-TCC-4	Gly-TCC	kCM	2.49716e-06	4
Gly-TCC-5	Gly-TCC	kCM	2.20522e-07	5
Gly-TCC-6	Gly-TCC	kCM	2.20522e-07	6
His-GTG-1	His-GTG	kCM	0.027904	1
His-GTG-2	His-GTG	kCM	2.55167e-06	2
Ile-AAT-1	Ile-AAT	kCM	5.095e-05	1
Ile-AAT-10	Ile-AAT	kCM	0	10
Ile-AAT-11	Ile-AAT	kCM	0	11
Ile-AAT-12	Ile-AAT	kCM	0.000286939	12
Ile-AAT-2	Ile-AAT	kCM	0.00140605	2
Ile-AAT-3	Ile-AAT	kCM	0.000581564	3
Ile-AAT-4	Ile-AAT	kCM	0.00247766	4
Ile-AAT-6	Ile-AAT	kCM	0.000728606	6
Ile-AAT-7/5	Ile-AAT	kCM	0.0195138	7
Ile-AAT-8	Ile-AAT	kCM	0.000909463	8
Ile-AAT-9	Ile-AAT	kCM	0	9
Ile-GAT-1	Ile-GAT	kCM	3.30784e-07	1
Ile-TAT-1	Ile-TAT	kCM	0.00264389	1
Ile-TAT-2	Ile-TAT	kCM	0.00583052	2
Ile-TAT-3	Ile-TAT	kCM	0.000255707	3
iMet-CAT-2/1	iMet-CAT	kCM	0.0266808	2
iMet-CAT-3	iMet-CAT	kCM	7.8962e-06	3
Leu-AAG-1	Leu-AAG	kCM	0.00162733	1
Leu-AAG-2	Leu-AAG	kCM	0.0193697	2
Leu-AAG-3	Leu-AAG	kCM	0.000422026	3
Leu-AAG-4	Leu-AAG	kCM	1.88772e-05	4
Leu-AAG-5	Leu-AAG	kCM	6.05809e-07	5
Leu-AAG-6	Leu-AAG	kCM	1.28429e-07	6
Leu-AAG-7	Leu-AAG	kCM	0	7
Leu-AAG-8	Leu-AAG	kCM	3.48951e-07	8
Leu-CAA-1	Leu-CAA	kCM	0.00337531	1
Leu-CAA-2	Leu-CAA	kCM	0.000873268	2
Leu-CAA-3	Leu-CAA	kCM	0.000279541	3
Leu-CAA-4	Leu-CAA	kCM	0.00245719	4
Leu-CAA-5	Leu-CAA	kCM	0	5
Leu-CAA-6	Leu-CAA	kCM	0	6
Leu-CAG-1	Leu-CAG	kCM	0.0158104	1
Leu-CAG-2	Leu-CAG	kCM	0.00803925	2
Leu-TAA-1	Leu-TAA	kCM	0.00463707	1
Leu-TAA-2	Leu-TAA	kCM	0.000240756	2
Leu-TAA-3	Leu-TAA	kCM	0.000947432	3
Leu-TAA-4	Leu-TAA	kCM	3.48826e-06	4
Leu-TAA-5	Leu-TAA	kCM	1.10261e-07	5
Leu-TAG-1	Leu-TAG	kCM	0.00306463	1
Leu-TAG-2	Leu-TAG	kCM	0.00183065	2
Leu-TAG-3	Leu-TAG	kCM	0.0047071	3
Leu-TAG-4	Leu-TAG	kCM	1.10261e-07	4
Lys-CTT-1	Lys-CTT	kCM	0.0121863	1
Lys-CTT-10	Lys-CTT	kCM	0	10
Lys-CTT-11	Lys-CTT	kCM	2.3869e-07	11
Lys-CTT-12	Lys-CTT	kCM	1.10261e-07	12
Lys-CTT-13	Lys-CTT	kCM	1.10261e-07	13
Lys-CTT-14	Lys-CTT	kCM	0	14
Lys-CTT-15	Lys-CTT	kCM	0	15
Lys-CTT-16	Lys-CTT	kCM	0	16
Lys-CTT-2	Lys-CTT	kCM	0.016174	2
Lys-CTT-3	Lys-CTT	kCM	6.26045e-06	3
Lys-CTT-4	Lys-CTT	kCM	0.00109849	4
Lys-CTT-5	Lys-CTT	kCM	5.13716e-07	5
Lys-CTT-6	Lys-CTT	kCM	0	6
Lys-CTT-7	Lys-CTT	kCM	0	7
Lys-CTT-8	Lys-CTT	kCM	1.28429e-07	8
Lys-CTT-9	Lys-CTT	kCM	0	9
Lys-TTT-1	Lys-TTT	kCM	0.000297711	1
Lys-TTT-10	Lys-TTT	kCM	0	10
Lys-TTT-11	Lys-TTT	kCM	0	11
Lys-TTT-12	Lys-TTT	kCM	0	12
Lys-TTT-13	Lys-TTT	kCM	0	13
Lys-TTT-14	Lys-TTT	kCM	0	14
Lys-TTT-15	Lys-TTT	kCM	0	15
Lys-TTT-2/4	Lys-TTT	kCM	0.00237092	2
Lys-TTT-3	Lys-TTT	kCM	0.0335087	3
Lys-TTT-5	Lys-TTT	kCM	1.12379e-05	5
Lys-TTT-6	Lys-TTT	kCM	0.00105848	6
Lys-TTT-7	Lys-TTT	kCM	3.67119e-07	7
Lys-TTT-8	Lys-TTT	kCM	0	8
Lys-TTT-9	Lys-TTT	kCM	1.06502e-06	9
Met-CAT-1	Met-CAT	kCM	0.00534336	1
Met-CAT-3	Met-CAT	kCM	0.0073712	3
Met-CAT-4/2/5	Met-CAT	kCM	0.00537151	4
Met-CAT-6	Met-CAT	kCM	0.00627538	6
Met-CAT-7	Met-CAT	kCM	0	7
Phe-GAA-10	Phe-GAA	kCM	1.89135e-06	10
Phe-GAA-11	Phe-GAA	kCM	0	11
Phe-GAA-12	Phe-GAA	kCM	0	12
Phe-GAA-2	Phe-GAA	kCM	0	2
Phe-GAA-3/1	Phe-GAA	kCM	0.0276602	3
Phe-GAA-4	Phe-GAA	kCM	3.86716e-05	4
Phe-GAA-5	Phe-GAA	kCM	1.10261e-07	5
Phe-GAA-6	Phe-GAA	kCM	0	6
Phe-GAA-7	Phe-GAA	kCM	0	7
Phe-GAA-8	Phe-GAA	kCM	0	8
Pro-AGG-1/2	Pro-AGG	kCM	0.0239358	1
Pro-AGG-3	Pro-AGG	kCM	6.23977e-07	3
Pro-AGG-4	Pro-AGG	kCM	0	4
Pro-CGG-1	Pro-CGG	kCM	0.00656296	1
Pro-CGG-2	Pro-CGG	kCM	0.00108288	2
Pro-GGG-1	Pro-GGG	kCM	0	1
Pro-TGG-1	Pro-TGG	kCM	0.000574358	1
Pro-TGG-2	Pro-TGG	kCM	0.0054171	2
Pro-TGG-3	Pro-TGG	kCM	0.00758415	3
Pro-TGG-4	Pro-TGG	kCM	0	4
Pro-TGG-5	Pro-TGG	kCM	0	5
SeC-TCA-1	SeC-TCA	kCM	0.00196325	1
SeC-TCA-2	SeC-TCA	kCM	0	2
SeC-TCA-3	SeC-TCA	kCM	0	3
Ser-ACT-1	Ser-ACT	kCM	0	1
Ser-AGA-2/1	Ser-AGA	kCM	0.0189507	2
Ser-AGA-3	Ser-AGA	kCM	3.37111e-05	3
Ser-AGA-4	Ser-AGA	kCM	3.15447e-05	4
Ser-AGA-5	Ser-AGA	kCM	2.20522e-07	5
Ser-AGA-6	Ser-AGA	kCM	0	6
Ser-CGA-1/2	Ser-CGA	kCM	0.00386391	1
Ser-CGA-3	Ser-CGA	kCM	8.79714e-05	3
Ser-CGA-4	Ser-CGA	kCM	0.00244202	4
Ser-GCT-1	Ser-GCT	kCM	0.000856163	1
Ser-GCT-2	Ser-GCT	kCM	0.00176426	2
Ser-GCT-3/4	Ser-GCT	kCM	0.0172944	3
Ser-GCT-5	Ser-GCT	kCM	0.000953014	5
Ser-GCT-6	Ser-GCT	kCM	1.01728e-05	6
Ser-TGA-1	Ser-TGA	kCM	0.00608282	1
Ser-TGA-3/2	Ser-TGA	kCM	0.0021543	3
Ser-TGA-4	Ser-TGA	kCM	0.000538218	4
Thr-AGT-1	Thr-AGT	kCM	0.0131686	1
Thr-AGT-2	Thr-AGT	kCM	0.00574646	2
Thr-AGT-3	Thr-AGT	kCM	0.000421489	3
Thr-AGT-4	Thr-AGT	kCM	0.000190061	4
Thr-AGT-5	Thr-AGT	kCM	0.00119593	5
Thr-AGT-6	Thr-AGT	kCM	0.00106228	6
Thr-AGT-7	Thr-AGT	kCM	0	7
Thr-CGT-1	Thr-CGT	kCM	0.00027576	1
Thr-CGT-2	Thr-CGT	kCM	0.00647545	2
Thr-CGT-3	Thr-CGT	kCM	0.00126094	3
Thr-CGT-4	Thr-CGT	kCM	0.00405113	4
Thr-CGT-5	Thr-CGT	kCM	0	5
Thr-CGT-6	Thr-CGT	kCM	0	6
Thr-TGT-1	Thr-TGT	kCM	0.00174948	1
Thr-TGT-2	Thr-TGT	kCM	0.00188008	2
Thr-TGT-3	Thr-TGT	kCM	0.00144238	3
Thr-TGT-4	Thr-TGT	kCM	5.87642e-07	4
Thr-TGT-5	Thr-TGT	kCM	0.0059162	5
Thr-TGT-6	Thr-TGT	kCM	5.96725e-06	6
Trp-CCA-1	Trp-CCA	kCM	0.00183054	1
Trp-CCA-2	Trp-CCA	kCM	0.00463308	2
Trp-CCA-3/5	Trp-CCA	kCM	0.00530504	3
Trp-CCA-4	Trp-CCA	kCM	0.00532191	4
Tyr-ATA-1	Tyr-ATA	kCM	0	1
Tyr-GTA-1	Tyr-GTA	kCM	0.0107968	1
Tyr-GTA-10	Tyr-GTA	kCM	0	10
Tyr-GTA-2/5/8	Tyr-GTA	kCM	0.0188018	2
Tyr-GTA-4	Tyr-GTA	kCM	6.74184e-05	4
Tyr-GTA-6/3	Tyr-GTA	kCM	0.00052876	6
Tyr-GTA-7	Tyr-GTA	kCM	3.14138e-05	7
Tyr-GTA-9	Tyr-GTA	kCM	0	9
Val-AAC-1/2	Val-AAC	kCM	0.0215559	1
Val-AAC-3	Val-AAC	kCM	0.000595967	3
Val-AAC-4	Val-AAC	kCM	1.56057e-06	4
Val-AAC-5	Val-AAC	kCM	3.61199e-05	5
Val-AAC-6	Val-AAC	kCM	0	6
Val-AAC-7	Val-AAC	kCM	0	7
Val-CAC-1	Val-CAC	kCM	0.0177783	1
Val-CAC-10	Val-CAC	kCM	0	10
Val-CAC-11	Val-CAC	kCM	0	11
Val-CAC-13	Val-CAC	kCM	0	13
Val-CAC-14	Val-CAC	kCM	0	14
Val-CAC-2	Val-CAC	kCM	0.00310447	2
Val-CAC-3	Val-CAC	kCM	0.00373294	3
Val-CAC-4	Val-CAC	kCM	3.84667e-05	4
Val-CAC-6	Val-CAC	kCM	3.81904e-06	6
Val-CAC-7	Val-CAC	kCM	0	7
Val-CAC-8	Val-CAC	kCM	2.20522e-07	8
Val-CAC-9	Val-CAC	kCM	0	9
Val-TAC-1	Val-TAC	kCM	0.00545592	1
Val-TAC-2	Val-TAC	kCM	0.00442348	2
Val-TAC-3	Val-TAC	kCM	0.000178011	3
Val-TAC-4	Val-TAC	kCM	0.000194164	4

## Sheet: Fig. 3d
Transcript	lfc_vs_hiPSC	padj	condition	major_iso
Gly-GCC-1	-1.75569	4.36e-103	kCM	TRUE
Asp-GTC-1	1.20968	1.27e-69	kCM	TRUE
Cys-GCA-13	-5.36847	4.16e-56	kCM	FALSE
Tyr-GTA-4	-4.19801	5.8e-53	kCM	FALSE
Ile-AAT-1	-4.64071	1.12e-46	kCM	FALSE
Gly-CCC-2	1.66293	2.65e-44	kCM	TRUE
Trp-CCA-4	1.41309	7.33e-44	kCM	TRUE
Lys-TTT-6	-1.82044	3.27e-42	kCM	FALSE
Gly-GCC-2	1.48576	2.24e-41	kCM	TRUE
Leu-CAG-1	0.62364	2.68e-40	kCM	TRUE
Glu-TTC-2	0.96255	4.19e-38	kCM	TRUE
Trp-CCA-2	1.26236	1.42e-35	kCM	FALSE
Pro-TGG-2	1.43253	1.58e-33	kCM	TRUE
Arg-CCT-4	1.45178	1.67e-29	kCM	TRUE
Ala-AGC-5	-1.6382	2.11e-29	kCM	FALSE
Glu-TTC-1	1.07645	5.02e-29	kCM	TRUE
Ala-AGC-8	1.1513	4.29e-28	kCM	TRUE
Ser-TGA-1	1.17833	1.38e-27	kCM	TRUE
Lys-CTT-1	1.15432	2.21e-27	kCM	TRUE
Arg-CCT-2	1.13132	4.48e-27	kCM	TRUE
Ala-CGC-3	1.14875	1.06e-25	kCM	TRUE
Ala-AGC-10	-5.73491	1.58e-25	kCM	FALSE
Met-CAT-1	1.44573	2.03e-25	kCM	FALSE
Arg-TCG-1	1.0947	3.81e-25	kCM	TRUE
Leu-CAA-4	0.791413	9.6e-25	kCM	TRUE
Ile-TAT-2	0.935782	9.79e-22	kCM	TRUE
Ala-AGC-4	1.12569	1.19e-21	kCM	TRUE
Arg-TCG-3	0.960421	3.04e-21	kCM	TRUE
Gln-CTG-1	1.03433	3.41e-21	kCM	TRUE
Ala-AGC-13	-4.21507	4.81e-21	kCM	FALSE
Leu-TAA-1	1.03622	1.95e-19	kCM	TRUE
Cys-GCA-14	-2.1587	4.66e-19	kCM	FALSE
Leu-AAG-2	0.827193	2.7e-18	kCM	TRUE
Ile-AAT-4	1.19298	3.5e-18	kCM	FALSE
Met-CAT-6	1.10333	2.32e-17	kCM	TRUE
Ile-AAT-12	-2.20641	2.67e-17	kCM	FALSE
Asn-GTT-2	0.885045	1.16e-16	kCM	TRUE
Leu-CAG-2	0.697582	1.25e-16	kCM	TRUE
Glu-TTC-4	-1.02911	2.3e-16	kCM	TRUE
Cys-GCA-2	1.01925	2.44e-16	kCM	TRUE
Cys-GCA-6	1.69645	2.46e-16	kCM	FALSE
Ala-TGC-3	0.852547	3.13e-16	kCM	TRUE
Val-CAC-3	0.942987	3.27e-16	kCM	TRUE
Arg-TCT-1	1.07724	1.26e-15	kCM	TRUE
Ala-AGC-24	-4.37398	1.58e-15	kCM	FALSE
Val-TAC-3	-1.76929	1.66e-15	kCM	FALSE
Cys-GCA-4	1.07637	1.05e-14	kCM	TRUE
Arg-ACG-1	0.763814	1.76e-14	kCM	TRUE
Ile-TAT-3	-2.74534	2.7e-14	kCM	FALSE
Ala-AGC-14	-4.82126	5.06e-14	kCM	FALSE
Arg-CCG-2	0.976324	7.17e-14	kCM	TRUE
Thr-CGT-2	0.829824	1.43e-13	kCM	TRUE
Thr-AGT-1	0.823129	4.25e-13	kCM	TRUE
Ser-TGA-4	-2.04439	5.8e-13	kCM	FALSE
Ala-AGC-12	-4.7714	5.81e-13	kCM	FALSE
Gln-TTG-1	0.941001	1.15e-12	kCM	TRUE
Thr-CGT-4	0.959029	1.39e-12	kCM	TRUE
Ser-CGA-4	0.828831	3.8e-11	kCM	FALSE
Met-CAT-3	0.642962	7.43e-11	kCM	TRUE
Cys-GCA-9	1.22564	1.83e-10	kCM	TRUE
Leu-TAG-3	0.825422	1.94e-10	kCM	TRUE
Leu-CAA-1	0.4513	2.22e-10	kCM	TRUE
Pro-CGG-1	0.621615	2.55e-10	kCM	TRUE
Ser-AGA-4	-2.4301	2.6e-10	kCM	FALSE
SeC-TCA-1	1.06703	3.42e-10	kCM	TRUE
Ala-AGC-2	0.586158	4.08e-10	kCM	TRUE
Ile-AAT-6	-0.847733	5.83e-10	kCM	FALSE
His-GTG-1	0.776061	7.79e-10	kCM	TRUE
Thr-AGT-4	-2.87878	3.55e-09	kCM	FALSE
Pro-TGG-3	0.527532	4.18e-09	kCM	TRUE
Ala-TGC-4	0.625174	4.38e-09	kCM	TRUE
Ala-AGC-3	0.654303	5.3e-09	kCM	TRUE
Thr-TGT-5	0.642516	5.3e-09	kCM	TRUE
Val-CAC-1	0.442805	7.53e-09	kCM	TRUE
Arg-CCT-3	-0.558979	1.23e-08	kCM	FALSE
Asn-GTT-3	0.47732	4.6e-08	kCM	TRUE
Arg-TCT-3	-0.804656	5.94e-08	kCM	TRUE
Homo_sapiens_tRX-Ala-AGC-5	-3.53563	5.94e-08	kCM	FALSE
Leu-AAG-1	-1.85355	5.98e-08	kCM	FALSE
Glu-TTC-14	-1.50154	1.1e-07	kCM	FALSE
Arg-TCT-4	1.08419	1.9e-07	kCM	FALSE
Ile-TAT-1	0.993455	1.95e-07	kCM	TRUE
Ala-CGC-2	0.583306	2.42e-07	kCM	TRUE
Ala-AGC-9	-3.35332	4.53e-07	kCM	FALSE
Ser-GCT-2	-0.662557	6.19e-07	kCM	FALSE
Asn-GTT-5	-1.21311	1.68e-06	kCM	FALSE
Arg-CCT-1	0.652618	2.39e-06	kCM	TRUE
Ser-CGA-3	-2.17259	2.51e-06	kCM	FALSE
Gln-CTG-4	-0.903465	3.31e-06	kCM	FALSE
Trp-CCA-1	0.609815	4.94e-06	kCM	FALSE
Asn-GTT-1	0.800282	5.66e-06	kCM	TRUE
Leu-AAG-3	-0.968639	7.36e-06	kCM	FALSE
Val-TAC-1	0.558537	8.65e-06	kCM	TRUE
Ile-AAT-3	-0.623422	1.23e-05	kCM	FALSE
Arg-ACG-2	0.408517	1.3e-05	kCM	TRUE
Leu-CAA-3	-2.17016	2.57e-05	kCM	FALSE
Ala-TGC-2	-0.49072	2.64e-05	kCM	FALSE
Ala-AGC-19	-4.24758	2.64e-05	kCM	FALSE
Ala-TGC-6	-1.47003	3.02e-05	kCM	FALSE
Tyr-GTA-7	-1.74448	3.02e-05	kCM	FALSE
Val-TAC-2	0.491815	3.56e-05	kCM	TRUE
Thr-AGT-3	-2.33386	4.07e-05	kCM	FALSE
Gly-CCC-1	-1.58728	0.00020594	kCM	FALSE
Val-TAC-4	-2.59484	0.00025412	kCM	FALSE
Arg-CCG-1	0.404205	0.00029514	kCM	TRUE
Lys-TTT-3	0.48595	0.00038485	kCM	TRUE
Arg-TCG-4	-1.4789	0.00064603	kCM	FALSE
Gln-CTG-3	-0.894806	0.00070896	kCM	FALSE
Val-CAC-2	0.41382	0.0009585	kCM	TRUE
Ala-AGC-15	-0.698328	0.00102688	kCM	FALSE
Ile-AAT-2	-0.399626	0.00122536	kCM	FALSE
Tyr-GTA-1	0.468281	0.00141673	kCM	FALSE
Ala-AGC-6	-1.09525	0.00216657	kCM	FALSE
Thr-AGT-2	0.297219	0.00216657	kCM	TRUE
Arg-TCG-5	0.329603	0.00220699	kCM	TRUE
Lys-CTT-4	-0.534449	0.00222426	kCM	FALSE
Leu-TAA-2	-1.83134	0.00230686	kCM	FALSE
Gln-CTG-6	-1.23051	0.002309	kCM	FALSE
Asp-GTC-3	-0.413695	0.00348826	kCM	FALSE
Ile-AAT-8	-0.399044	0.00418873	kCM	FALSE
Ala-CGC-1	0.318981	0.0049796	kCM	TRUE
Pro-CGG-2	-0.363097	0.0049812	kCM	TRUE
Arg-TCG-2	-0.348692	0.00601456	kCM	TRUE
Glu-TTC-3	-1.45588	0.00908998	kCM	FALSE
Ser-GCT-1	-0.792881	0.0118429	kCM	FALSE
Thr-CGT-3	0.44314	0.0181315	kCM	TRUE
Gln-TTG-2	-0.456903	0.0276723	kCM	FALSE
Ala-TGC-1	-0.345392	0.0386607	kCM	TRUE
Pro-TGG-1	-0.616954	0.0386607	kCM	FALSE
Ser-AGA-3	-0.960891	0.0397613	kCM	FALSE
Gln-CTG-5	-2.09673	0.0404649	kCM	FALSE
Thr-TGT-3	0	0.0557386	kCM	TRUE
Ala-AGC-1	0	0.0603363	kCM	FALSE
Thr-AGT-6	0	0.0615424	kCM	FALSE
Leu-TAA-3	0	0.0777108	kCM	TRUE
Asn-GTT-4	0	0.0920009	kCM	FALSE
Cys-GCA-8	0	0.0920009	kCM	FALSE
Cys-GCA-11	0	0.0978364	kCM	TRUE
Cys-GCA-10	0	0.106263	kCM	FALSE
Cys-GCA-5	0	0.124109	kCM	FALSE
Arg-TCT-2	0	0.124641	kCM	TRUE
Ser-GCT-5	0	0.145415	kCM	FALSE
Thr-TGT-2	0	0.162684	kCM	TRUE
Leu-TAG-2	0	0.200373	kCM	TRUE
Leu-CAA-2	0	0.26711	kCM	TRUE
Thr-AGT-5	0	0.26711	kCM	TRUE
Val-AAC-3	0	0.282297	kCM	FALSE
Ala-CGC-4	0	0.293379	kCM	TRUE
Asn-GTT-9	0	0.339289	kCM	FALSE
Glu-CTC-1	0	0.364571	kCM	TRUE
Thr-TGT-1	0	0.381927	kCM	TRUE
Cys-GCA-1	0	0.406744	kCM	FALSE
Gln-TTG-3	0	0.482748	kCM	TRUE
Lys-TTT-1	0	0.485806	kCM	FALSE
Val-CAC-4	0	0.548017	kCM	FALSE
Ala-TGC-5	0	0.5522	kCM	TRUE
Asp-GTC-2	0	0.661856	kCM	TRUE
Ala-AGC-11	0	0.922245	kCM	TRUE
Glu-CTC-2	0	0.922245	kCM	FALSE
Thr-CGT-1	0	0.942734	kCM	FALSE
Gln-CTG-2	0	0.954847	kCM	TRUE
Lys-CTT-2	0	0.954847	kCM	TRUE
Leu-TAG-1	0	0.980581	kCM	TRUE
Asp-GTC-1	2.39847	4.71e-269	kMN	TRUE
Glu-TTC-1	2.90132	2.2e-205	kMN	TRUE
Arg-TCT-4	5.9866	9.81e-199	kMN	TRUE
Leu-CAA-4	2.09813	7.08e-165	kMN	TRUE
Glu-TTC-2	1.99868	3.27e-161	kMN	TRUE
Gly-GCC-1	-2.1485	7.7e-152	kMN	TRUE
Ser-TGA-1	2.75239	1.37e-146	kMN	TRUE
Gly-CCC-2	3.02436	7.3e-146	kMN	TRUE
Pro-TGG-2	2.87769	5.9e-133	kMN	TRUE
Gly-GCC-2	2.61927	1.41e-127	kMN	TRUE
Ile-TAT-2	2.22404	5.15e-118	kMN	TRUE
Leu-TAA-1	2.59893	6.41e-117	kMN	TRUE
Trp-CCA-2	2.3102	6.41e-117	kMN	TRUE
Leu-CAG-2	1.87094	8.63e-113	kMN	TRUE
Lys-TTT-6	-3.19678	4.21e-112	kMN	FALSE
Ala-AGC-4	2.54226	1.22e-106	kMN	TRUE
Arg-TCG-1	2.19451	4.98e-98	kMN	TRUE
Lys-CTT-1	2.19151	1.36e-96	kMN	TRUE
Ala-AGC-8	2.14302	1.5e-95	kMN	TRUE
Leu-CAA-1	1.43207	2.87e-92	kMN	TRUE
Ala-CGC-3	2.20455	3.95e-92	kMN	TRUE
Arg-CCT-4	2.57311	2.21e-91	kMN	TRUE
Met-CAT-1	2.752	7.24e-90	kMN	TRUE
Glu-TTC-4	-2.54804	1.01e-89	kMN	FALSE
Leu-CAG-1	0.925704	1.37e-86	kMN	TRUE
Trp-CCA-4	1.98134	1.69e-85	kMN	TRUE
Arg-ACG-1	1.85907	1.62e-80	kMN	TRUE
Ala-TGC-5	-2.69736	1.14e-79	kMN	FALSE
Val-CAC-3	2.11517	4.96e-77	kMN	TRUE
Met-CAT-6	2.3584	6.33e-76	kMN	TRUE
Leu-TAG-3	2.32397	3.81e-75	kMN	TRUE
Ala-AGC-1	-3.0541	4.75e-74	kMN	FALSE
Ala-AGC-5	-2.783	3.63e-73	kMN	FALSE
Ala-TGC-3	1.85607	4.18e-73	kMN	TRUE
Ser-CGA-4	2.18686	7.72e-71	kMN	FALSE
Arg-TCG-3	1.7646	2.09e-69	kMN	TRUE
Leu-AAG-2	1.598	7.99e-66	kMN	TRUE
Arg-CCG-2	2.16055	9.32e-64	kMN	TRUE
Asp-GTC-2	0.763518	1.16e-61	kMN	TRUE
Gln-CTG-1	1.76946	1.56e-60	kMN	TRUE
SeC-TCA-1	2.7145	6.61e-60	kMN	TRUE
Thr-CGT-2	1.78853	4.93e-59	kMN	TRUE
Lys-CTT-4	-2.80246	1.78e-54	kMN	FALSE
Ile-AAT-6	-2.19503	3.07e-50	kMN	FALSE
Arg-TCG-5	-1.60209	2.08e-49	kMN	FALSE
Ala-TGC-1	-2.3574	4.77e-49	kMN	FALSE
Gln-TTG-1	1.91007	8.05e-49	kMN	TRUE
Tyr-GTA-4	-4.39022	1.04e-48	kMN	FALSE
Val-CAC-1	1.10027	1.04e-48	kMN	TRUE
Cys-GCA-2	1.77637	9.4e-48	kMN	TRUE
Asn-GTT-2	1.52313	1.03e-47	kMN	TRUE
Cys-GCA-13	-5.55307	5.62e-47	kMN	FALSE
Cys-GCA-4	1.96423	1.05e-46	kMN	TRUE
Gln-CTG-3	-3.75075	5.89e-46	kMN	FALSE
Arg-CCT-2	1.40383	8.67e-41	kMN	TRUE
Thr-AGT-1	1.48785	1.64e-40	kMN	TRUE
Ala-TGC-4	1.35486	2.4e-38	kMN	TRUE
Ile-TAT-3	-4.90786	9.52e-38	kMN	FALSE
Val-TAC-1	1.55566	2.43e-37	kMN	TRUE
Ser-TGA-4	-3.69635	5.06e-37	kMN	FALSE
Ile-AAT-1	-4.32581	8.7e-37	kMN	FALSE
Ala-TGC-2	-1.52576	1.08e-36	kMN	FALSE
Cys-GCA-9	-2.54415	1.58e-36	kMN	FALSE
Leu-AAG-1	-4.23208	1.12e-35	kMN	FALSE
Lys-TTT-3	1.60536	1.54e-34	kMN	TRUE
Pro-CGG-2	-1.61501	1.73e-34	kMN	FALSE
Ile-AAT-8	-1.73955	5.02e-34	kMN	FALSE
Thr-CGT-4	1.62015	6.26e-34	kMN	TRUE
Pro-CGG-1	1.14969	1.29e-32	kMN	TRUE
Ala-AGC-13	-5.78529	2.72e-32	kMN	FALSE
Arg-ACG-2	1.06209	1.48e-31	kMN	TRUE
Thr-TGT-5	1.25454	3.6e-31	kMN	TRUE
Ile-AAT-12	-3.08638	3.06e-30	kMN	FALSE
Ala-CGC-4	-1.92282	5.81e-29	kMN	FALSE
Ala-AGC-2	1.00009	2.23e-27	kMN	TRUE
Ala-AGC-6	-3.98009	1.15e-26	kMN	FALSE
Ile-TAT-1	1.99195	1.22e-26	kMN	TRUE
Arg-TCG-2	-1.34236	1.4e-26	kMN	FALSE
Ser-GCT-2	-1.42394	1.41e-26	kMN	FALSE
His-GTG-1	1.30685	4.1e-26	kMN	TRUE
Gly-CCC-1	-4.45658	4.93e-26	kMN	FALSE
Glu-CTC-1	0.879643	1.84e-25	kMN	TRUE
Leu-AAG-3	-2.34473	2.18e-25	kMN	FALSE
Arg-TCG-4	-4.70699	3.17e-25	kMN	FALSE
Thr-TGT-1	-2.12088	7.6e-25	kMN	FALSE
Asn-GTT-3	0.881464	8.8e-25	kMN	TRUE
Ala-CGC-1	1.08528	9.37e-24	kMN	TRUE
Ser-GCT-1	-2.96921	3.02e-22	kMN	FALSE
Ile-AAT-4	1.28873	4.16e-21	kMN	FALSE
Val-TAC-3	-2.22147	5.19e-21	kMN	FALSE
Ala-TGC-6	-3.4249	6.25e-21	kMN	FALSE
Leu-TAG-2	-2.85482	7.33e-21	kMN	FALSE
Asn-GTT-5	-2.54006	2.87e-20	kMN	FALSE
Ala-CGC-2	1.01097	8.57e-20	kMN	TRUE
Thr-AGT-4	-4.47642	1.94e-19	kMN	FALSE
Tyr-GTA-1	1.24504	5.62e-19	kMN	FALSE
Val-TAC-2	1.02908	6.28e-19	kMN	TRUE
Arg-TCT-3	-1.29567	1.92e-18	kMN	TRUE
Gln-CTG-4	-1.7315	2.77e-18	kMN	FALSE
Pro-TGG-3	0.770624	2.96e-18	kMN	TRUE
Ser-GCT-5	-1.45698	3.85e-18	kMN	FALSE
Asn-GTT-1	-1.5251	5.69e-18	kMN	FALSE
Ala-AGC-10	-5.45899	7.28e-18	kMN	FALSE
Gln-CTG-2	-1.66897	1.11e-17	kMN	FALSE
Cys-GCA-14	-2.21238	1.35e-17	kMN	FALSE
Thr-AGT-3	-4.81155	1.7e-17	kMN	FALSE
Ala-AGC-24	-4.87425	1.77e-17	kMN	FALSE
Glu-TTC-3	-4.52706	4.79e-17	kMN	FALSE
Arg-CCG-1	0.870568	5.6e-16	kMN	TRUE
Ala-AGC-9	-5.75353	8e-16	kMN	FALSE
Leu-CAA-3	-4.1268	1.18e-15	kMN	FALSE
Val-TAC-4	-5.51999	1.25e-14	kMN	FALSE
Leu-TAA-2	-4.40331	1.94e-13	kMN	FALSE
Arg-TCT-2	-0.847919	2.5e-13	kMN	FALSE
Gln-TTG-2	-1.4999	2.5e-13	kMN	FALSE
Val-AAC-3	-1.12103	3.9e-12	kMN	FALSE
Thr-CGT-1	-3.63137	6.1e-12	kMN	FALSE
Ala-AGC-14	-4.86901	1.39e-11	kMN	FALSE
Homo_sapiens_tRX-Ala-AGC-5	-5.97601	2.39e-11	kMN	FALSE
Ser-CGA-3	-3.17847	2.67e-11	kMN	FALSE
Glu-TTC-14	-1.86691	3.27e-10	kMN	FALSE
Arg-TCT-1	0.834241	4.49e-10	kMN	TRUE
Pro-TGG-1	-1.72534	9.69e-10	kMN	FALSE
Thr-AGT-2	0.568742	1.01e-09	kMN	TRUE
Cys-GCA-11	0.761372	5.53e-09	kMN	TRUE
Ser-AGA-4	-2.41295	6.03e-09	kMN	FALSE
Leu-CAA-2	-2.49364	1.25e-08	kMN	FALSE
Gln-CTG-6	-2.40297	1.74e-08	kMN	FALSE
Ala-AGC-3	0.578384	2.37e-07	kMN	TRUE
Cys-GCA-6	-1.16624	2.37e-07	kMN	FALSE
Ala-AGC-15	-1.03129	1.24e-06	kMN	FALSE
Asn-GTT-9	-5.96119	4.34e-06	kMN	FALSE
Ala-AGC-19	-6.12214	6.15e-06	kMN	FALSE
Cys-GCA-8	-0.853214	7.01e-06	kMN	FALSE
Thr-AGT-5	-0.455225	8.42e-06	kMN	FALSE
Thr-TGT-2	0.890214	9.16e-06	kMN	TRUE
Cys-GCA-5	-0.9466	1.24e-05	kMN	FALSE
Lys-TTT-1	-1.05838	4.87e-05	kMN	FALSE
Gln-CTG-5	-4.49988	7.87e-05	kMN	FALSE
Arg-CCT-1	0.531602	0.00010874	kMN	TRUE
Leu-TAG-1	-0.330953	0.00011576	kMN	TRUE
Ala-AGC-12	-2.44611	0.00021826	kMN	FALSE
Cys-GCA-10	-3.87239	0.00040249	kMN	FALSE
Asn-GTT-4	0.536439	0.00046755	kMN	FALSE
Ile-AAT-2	0.411696	0.00069462	kMN	FALSE
Val-CAC-2	-0.396182	0.00148931	kMN	FALSE
Met-CAT-3	0.312765	0.0017182	kMN	TRUE
Thr-AGT-6	-0.355927	0.00797881	kMN	FALSE
Arg-CCT-3	-0.241853	0.0180663	kMN	FALSE
Val-CAC-4	-1.48312	0.0194698	kMN	FALSE
Trp-CCA-1	-0.310654	0.0255702	kMN	FALSE
Ile-AAT-3	-0.330985	0.0255925	kMN	FALSE
Tyr-GTA-7	-0.870368	0.0483682	kMN	FALSE
Glu-CTC-2	0	0.0560982	kMN	FALSE
Cys-GCA-1	0	0.15509	kMN	FALSE
Ala-AGC-11	0	0.326838	kMN	FALSE
Leu-TAA-3	0	0.34096	kMN	FALSE
Asp-GTC-3	0	0.406402	kMN	FALSE
Thr-CGT-3	0	0.427908	kMN	FALSE
Thr-TGT-3	0	0.527019	kMN	TRUE
Ser-AGA-3	0	0.624467	kMN	FALSE
Lys-CTT-2	0	0.700776	kMN	TRUE
Gln-TTG-3	0	0.84112	kMN	TRUE
Asp-GTC-1	1.6664	9.81e-131	kNP	TRUE
Glu-TTC-2	1.68125	3.51e-114	kNP	TRUE
Leu-CAA-4	1.42261	1.47e-76	kNP	TRUE
Trp-CCA-2	1.84195	2.24e-74	kNP	TRUE
Ser-TGA-1	1.90517	2.58e-70	kNP	TRUE
Leu-CAG-2	1.46684	1.89e-69	kNP	TRUE
Leu-CAG-1	0.816675	4.77e-68	kNP	TRUE
Glu-TTC-1	1.66336	6e-68	kNP	TRUE
Gly-CCC-2	2.00001	5.09e-64	kNP	TRUE
Ala-TGC-5	-2.26484	3.01e-63	kNP	FALSE
Gly-GCC-1	-1.35632	4.09e-62	kNP	TRUE
Ala-AGC-8	1.72221	8.47e-62	kNP	TRUE
Leu-CAA-1	1.14776	2.14e-60	kNP	TRUE
Leu-TAA-1	1.85568	5.38e-60	kNP	TRUE
Arg-TCG-1	1.69014	1.69e-58	kNP	TRUE
Lys-CTT-1	1.69491	4.85e-58	kNP	TRUE
Pro-TGG-2	1.88316	1.86e-57	kNP	TRUE
Tyr-GTA-4	-4.51907	7.88e-57	kNP	FALSE
Glu-TTC-4	-1.97867	8.56e-57	kNP	FALSE
Cys-GCA-13	-5.70607	2.62e-56	kNP	FALSE
Ala-AGC-4	1.80671	2.67e-54	kNP	TRUE
Lys-TTT-6	-2.05903	4.49e-53	kNP	FALSE
Gly-GCC-2	1.65706	1.18e-51	kNP	TRUE
Cys-GCA-9	-2.96638	2.85e-51	kNP	FALSE
Ile-TAT-3	-5.5912	5.09e-50	kNP	FALSE
Gln-CTG-3	-3.81443	2.17e-49	kNP	FALSE
Ala-TGC-3	1.47745	1.38e-46	kNP	TRUE
Trp-CCA-4	1.45233	1.43e-46	kNP	TRUE
Val-CAC-3	1.62306	7.44e-46	kNP	TRUE
Ile-AAT-1	-4.67614	2.67e-45	kNP	FALSE
Arg-TCG-3	1.39455	8.95e-44	kNP	TRUE
Lys-CTT-4	-2.37496	9.86e-44	kNP	FALSE
Arg-CCT-4	1.7396	2.44e-42	kNP	TRUE
Pro-CGG-2	-1.71852	1.31e-41	kNP	FALSE
Ala-CGC-3	1.46377	2.63e-41	kNP	TRUE
Ile-TAT-2	1.29498	7.43e-41	kNP	TRUE
Leu-TAG-3	1.67253	1.99e-39	kNP	TRUE
Ser-GCT-5	-2.17769	2.1e-39	kNP	FALSE
Met-CAT-6	1.6667	1.87e-38	kNP	TRUE
Arg-TCT-1	1.71247	6.33e-38	kNP	TRUE
Gln-CTG-1	1.33556	7.35e-35	kNP	TRUE
Arg-CCG-2	1.57945	1.49e-34	kNP	TRUE
Leu-AAG-1	-4.13592	1.49e-34	kNP	FALSE
Arg-CCT-2	1.24597	1.08e-32	kNP	TRUE
Met-CAT-1	1.6415	1.08e-32	kNP	TRUE
Asn-GTT-5	-3.1969	1.3e-32	kNP	FALSE
Ser-CGA-4	1.45514	4.71e-32	kNP	FALSE
Arg-TCG-5	-1.21964	2.32e-31	kNP	TRUE
Ser-TGA-4	-3.17109	4.83e-29	kNP	FALSE
Ile-AAT-6	-1.54222	5.52e-29	kNP	FALSE
Ala-AGC-13	-5.08223	7.34e-29	kNP	FALSE
Ile-AAT-4	1.50739	1.58e-28	kNP	FALSE
Leu-AAG-2	1.03983	1.58e-28	kNP	TRUE
Arg-ACG-1	1.08835	2.23e-28	kNP	TRUE
Gln-TTG-1	1.42304	1.38e-27	kNP	TRUE
Thr-AGT-1	1.2136	2.87e-27	kNP	TRUE
Cys-GCA-6	-2.45201	4.95e-27	kNP	FALSE
Arg-TCG-4	-4.44481	7.66e-25	kNP	FALSE
Lys-TTT-3	1.34388	2.15e-24	kNP	TRUE
Thr-CGT-4	1.36406	2.39e-24	kNP	TRUE
Thr-AGT-4	-4.99885	2.61e-24	kNP	FALSE
Cys-GCA-2	1.23521	1.16e-23	kNP	TRUE
Thr-CGT-2	1.10949	1.86e-23	kNP	TRUE
Cys-GCA-4	1.37148	2.5e-23	kNP	TRUE
Ala-AGC-6	-3.42968	1.75e-22	kNP	FALSE
Ala-AGC-2	0.89619	3.51e-22	kNP	TRUE
Ala-AGC-5	-1.40236	6.25e-22	kNP	FALSE
Ala-AGC-24	-5.40321	8.99e-22	kNP	FALSE
Val-TAC-1	1.15829	3.28e-21	kNP	TRUE
Gln-TTG-2	-1.87853	5.98e-21	kNP	FALSE
Ala-AGC-10	-5.39798	6.27e-21	kNP	FALSE
Arg-TCT-3	-1.35968	2.1e-20	kNP	FALSE
Pro-CGG-1	0.88928	5.1e-20	kNP	TRUE
Ser-GCT-1	-2.74234	8.36e-20	kNP	FALSE
Ala-CGC-1	0.98123	1.29e-19	kNP	TRUE
Ala-CGC-2	0.995985	3.03e-19	kNP	TRUE
Ala-TGC-4	0.932523	7.22e-19	kNP	TRUE
Ile-AAT-8	-1.20375	8.55e-19	kNP	FALSE
Ala-TGC-1	-1.35727	2.55e-18	kNP	FALSE
SeC-TCA-1	1.45053	5.83e-18	kNP	TRUE
Thr-AGT-3	-4.761	2e-17	kNP	FALSE
Gln-CTG-4	-1.62764	4.07e-17	kNP	FALSE
Thr-TGT-5	0.901266	1.14e-16	kNP	TRUE
Glu-TTC-14	-2.39986	1.43e-16	kNP	FALSE
Ala-CGC-4	-1.39914	1.51e-16	kNP	FALSE
Ile-AAT-12	-2.06625	2.38e-15	kNP	FALSE
Met-CAT-3	0.767005	4.39e-15	kNP	TRUE
Cys-GCA-14	-1.91889	5.63e-15	kNP	FALSE
Ala-TGC-6	-2.7114	9.61e-15	kNP	FALSE
Ala-AGC-9	-5.13054	2.47e-14	kNP	FALSE
Pro-TGG-3	0.676224	2.62e-14	kNP	TRUE
Ser-GCT-2	-0.98739	6.43e-14	kNP	FALSE
Arg-TCT-4	1.53226	1.45e-13	kNP	FALSE
Asn-GTT-2	0.778179	2.4e-13	kNP	TRUE
Leu-TAA-2	-4.28719	3.11e-13	kNP	FALSE
Leu-AAG-3	-1.55271	5.16e-13	kNP	FALSE
Val-TAC-3	-1.60789	7.89e-13	kNP	FALSE
Val-TAC-2	0.832047	9.25e-13	kNP	TRUE
Gly-CCC-1	-2.92564	2.19e-12	kNP	FALSE
Asp-GTC-2	0.325879	2.7e-12	kNP	TRUE
Thr-CGT-1	-3.41026	1.2e-11	kNP	FALSE
Ala-AGC-14	-4.38121	2.21e-11	kNP	FALSE
Arg-TCG-2	-0.813005	3.77e-11	kNP	FALSE
Homo_sapiens_tRX-Ala-AGC-5	-4.60404	4.11e-11	kNP	FALSE
Val-TAC-4	-4.49484	1.1e-10	kNP	FALSE
Ser-AGA-4	-2.50441	2.58e-10	kNP	FALSE
Cys-GCA-8	-1.17355	3.56e-10	kNP	FALSE
His-GTG-1	0.784363	3.96e-10	kNP	TRUE
Leu-TAG-2	-1.88672	5.4e-10	kNP	FALSE
Leu-CAA-3	-3.14554	6.15e-10	kNP	FALSE
Val-CAC-1	0.45949	1.63e-09	kNP	TRUE
Ile-AAT-3	-0.858278	1.82e-09	kNP	FALSE
Glu-TTC-3	-3.20603	2.06e-09	kNP	FALSE
Arg-ACG-2	0.542175	4.17e-09	kNP	TRUE
Ser-CGA-3	-2.64529	1.05e-08	kNP	FALSE
Ile-TAT-1	1.02413	7.04e-08	kNP	TRUE
Thr-TGT-1	-1.05106	2.31e-07	kNP	FALSE
Glu-CTC-1	0.442026	2.86e-07	kNP	TRUE
Leu-TAA-3	0.858674	3.48e-07	kNP	TRUE
Ala-TGC-2	-0.581612	6.2e-07	kNP	TRUE
Tyr-GTA-1	0.702442	8.84e-07	kNP	FALSE
Ala-AGC-15	-1.0223	1.16e-06	kNP	FALSE
Thr-AGT-2	0.455428	1.37e-06	kNP	TRUE
Pro-TGG-1	-1.34333	1.85e-06	kNP	FALSE
Ala-AGC-19	-5.23739	2.12e-06	kNP	FALSE
Ala-AGC-1	-0.768525	2.34e-06	kNP	FALSE
Cys-GCA-1	-3.11528	2.59e-06	kNP	FALSE
Arg-CCT-1	0.64231	3.11e-06	kNP	TRUE
Asn-GTT-9	-4.01601	4.55e-06	kNP	FALSE
Leu-CAA-2	-1.8458	3.24e-05	kNP	FALSE
Arg-CCG-1	0.448815	5.01e-05	kNP	TRUE
Cys-GCA-10	-4.08312	7.61e-05	kNP	FALSE
Gln-CTG-6	-1.5769	0.00010299	kNP	FALSE
Val-CAC-4	-2.13216	0.00065402	kNP	FALSE
Lys-TTT-1	-0.874586	0.00076206	kNP	FALSE
Asn-GTT-3	0.287327	0.00139658	kNP	TRUE
Cys-GCA-11	0.415341	0.00234822	kNP	TRUE
Leu-TAG-1	0.255137	0.00351556	kNP	TRUE
Lys-CTT-2	0.229157	0.00377346	kNP	TRUE
Cys-GCA-5	-0.633582	0.0038814	kNP	FALSE
Gln-CTG-5	-2.62587	0.0110161	kNP	FALSE
Tyr-GTA-7	-1.11037	0.0117724	kNP	FALSE
Val-AAC-3	0.386885	0.0181662	kNP	FALSE
Asn-GTT-4	-0.381616	0.0194119	kNP	FALSE
Ser-AGA-3	-1.0803	0.0249797	kNP	FALSE
Thr-CGT-3	0.410247	0.0338224	kNP	FALSE
Thr-AGT-5	0	0.0539167	kNP	FALSE
Ala-AGC-12	0	0.0591468	kNP	FALSE
Thr-AGT-6	0	0.060362	kNP	FALSE
Asn-GTT-1	0	0.0628533	kNP	FALSE
Thr-TGT-2	0	0.145979	kNP	TRUE
Asp-GTC-3	0	0.196711	kNP	FALSE
Glu-CTC-2	0	0.250853	kNP	FALSE
Arg-CCT-3	0	0.383718	kNP	TRUE
Ala-AGC-3	0	0.448784	kNP	TRUE
Gln-TTG-3	0	0.482939	kNP	TRUE
Gln-CTG-2	0	0.49358	kNP	FALSE
Thr-TGT-3	0	0.532115	kNP	TRUE
Arg-TCT-2	0	0.777016	kNP	TRUE
Ala-AGC-11	0	0.809877	kNP	TRUE
Trp-CCA-1	0	0.85302	kNP	FALSE
Val-CAC-2	0	0.883097	kNP	FALSE
Ile-AAT-2	0	1	kNP	FALSE
