# Supplementary material for: Selective gene expression maintains human tRNA anticodon pools during differentiation
Source: Nat Cell Biol. 2024 Jan 8;26(1):100–12. doi: 10.1038/s41556-023-01317-3 (PMC10791582; doi:10.1038/s41556-023-01317-3)
Supplement: Supplementary file 7 — Statistical source data. [file 41556_2023_1317_MOESM7_ESM.xlsx]

## Sheet: Fig. 4c
Gene	tRNA_hiPSC_1	tRNA_Neurons_2	RPC1_hiPSC_1	RPC1_Neurons_2
Homo_sapiens_tRNA-Ala-AGC-1	0.00417728	0.000289588	0.00353866	0.000444691
Homo_sapiens_tRNA-Ala-AGC-10	0.000420305	7.97031e-06	0.000726925	0.000111173
Homo_sapiens_tRNA-Ala-AGC-11	0.00378958	0.00157414	0.0030343	0.00117526
Homo_sapiens_tRNA-Ala-AGC-12	0.00109258	0.000112913	0.000963789	0.000158818
Homo_sapiens_tRNA-Ala-AGC-13	0.00185955	2.78961e-05	0.00271372	0.000158818
Homo_sapiens_tRNA-Ala-AGC-14	0.000281957	6.64192e-06	0.000918866	0.000111173
Homo_sapiens_tRNA-Ala-AGC-15	0.000905839	0.000201914	0.00178464	0.000444691
Homo_sapiens_tRNA-Ala-AGC-16	5.26039e-07	0	0.000363463	6.35274e-05
Homo_sapiens_tRNA-Ala-AGC-17	1.57812e-06	0	5.5132e-05	7.94092e-05
Homo_sapiens_tRNA-Ala-AGC-18	0	0	0.00195821	0.000142937
Homo_sapiens_tRNA-Ala-AGC-19	9.88953e-05	0	0.00203376	0.000127055
Homo_sapiens_tRNA-Ala-AGC-2	0.00850289	0.00744294	0.00797576	0.0133725
Homo_sapiens_tRNA-Ala-AGC-20	5.26039e-07	0	6.12577e-06	9.5291e-05
Homo_sapiens_tRNA-Ala-AGC-21	0	0	0.000635039	0
Homo_sapiens_tRNA-Ala-AGC-23	0	0	0.000114348	6.35274e-05
Homo_sapiens_tRNA-Ala-AGC-24	0.00116991	3.32096e-05	0.00153961	9.5291e-05
Homo_sapiens_tRNA-Ala-AGC-3	0.00302209	0.00197132	0.00218078	0.00131819
Homo_sapiens_tRNA-Ala-AGC-4	0.00544503	0.0130195	0.0022747	0.00579687
Homo_sapiens_tRNA-Ala-AGC-5	0.00328406	0.000237781	0.00183365	6.35274e-05
Homo_sapiens_tRNA-Ala-AGC-6	0.00105208	4.64935e-05	0.00193166	4.76455e-05
Homo_sapiens_tRNA-Ala-AGC-8	0.00898317	0.017548	0.0052355	0.0128961
Homo_sapiens_tRNA-Ala-AGC-9	0.000965281	1.59406e-05	0.00485774	0.000111173
Homo_sapiens_tRNA-Ala-CGC-1	0.00450289	0.00408478	0.0026933	0.00231875
Homo_sapiens_tRNA-Ala-CGC-2	0.00353551	0.00306458	0.00310985	0.00430398
Homo_sapiens_tRNA-Ala-CGC-3	0.00315097	0.00631514	0.0021624	0.00490749
Homo_sapiens_tRNA-Ala-CGC-4	0.00334929	0.000463606	0.00283215	0.000333519
Homo_sapiens_tRNA-Ala-CGC-5	0	0	0.000345085	4.76455e-05
Homo_sapiens_tRNA-Ala-TGC-1	0.00345502	0.000346708	0.0027954	0.000269991
Homo_sapiens_tRNA-Ala-TGC-2	0.00232194	0.000363977	0.00162537	0.000190582
Homo_sapiens_tRNA-Ala-TGC-3	0.00925618	0.0141911	0.00721004	0.0122925
Homo_sapiens_tRNA-Ala-TGC-4	0.00390479	0.00428271	0.00275864	0.00522513
Homo_sapiens_tRNA-Ala-TGC-5	0.00287901	0.000217855	0.00181527	0.000127055
Homo_sapiens_tRNA-Ala-TGC-6	0.000988427	5.97773e-05	0.00188878	4.76455e-05
Homo_sapiens_tRNA-Ala-TGC-7	0	0	0.00171522	0.000142937
Homo_sapiens_tRNA-Ala-TGC-8	0	0	8.1677e-06	0
Homo_sapiens_tRNA-Ala-TGC-9	0	0	1.63354e-05	4.76455e-05
Homo_sapiens_tRNA-Arg-ACG-1	0.0129953	0.0206537	0.0101851	0.0115937
Homo_sapiens_tRNA-Arg-ACG-2	0.0142877	0.0131497	0.00956846	0.0121178
Homo_sapiens_tRNA-Arg-CCG-1	0.0093556	0.0077312	0.00828613	0.0126737
Homo_sapiens_tRNA-Arg-CCG-2	0.00472436	0.00839273	0.00290974	0.00543159
Homo_sapiens_tRNA-Arg-CCT-1	0.00343714	0.00236718	0.002289	0.00371635
Homo_sapiens_tRNA-Arg-CCT-2	0.00190321	0.00221043	0.00326708	0.00436751
Homo_sapiens_tRNA-Arg-CCT-3	0.00310994	0.00126329	0.0035652	0.00474867
Homo_sapiens_tRNA-Arg-CCT-4	0.00360863	0.00918179	0.00266063	0.00794092
Homo_sapiens_tRNA-Arg-CCT-5	0	0	4.49223e-05	0
Homo_sapiens_tRNA-Arg-CCT-6	0	0	1.83773e-05	3.17637e-05
Homo_sapiens_tRNA-Arg-CCT-7	0	0	4.08385e-06	9.5291e-05
Homo_sapiens_tRNA-Arg-TCG-1	0.00403893	0.0082506	0.00286278	0.0083062
Homo_sapiens_tRNA-Arg-TCG-2	0.00264282	0.000539324	0.00188878	0.000873501
Homo_sapiens_tRNA-Arg-TCG-3	0.00453709	0.00698199	0.00345494	0.00679743
Homo_sapiens_tRNA-Arg-TCG-4	0.00117938	3.4538e-05	0.0012517	3.17637e-05
Homo_sapiens_tRNA-Arg-TCG-5	0.00356602	0.000605743	0.00308126	0.000539983
Homo_sapiens_tRNA-Arg-TCG-6	0	0	4.69643e-05	3.17637e-05
Homo_sapiens_tRNA-Arg-TCT-1	0.00504945	0.00420035	0.00234617	0.000381164
Homo_sapiens_tRNA-Arg-TCT-2	0.00314729	0.000848838	0.00021236	4.76455e-05
Homo_sapiens_tRNA-Arg-TCT-3	0.00432351	0.000900645	0.00314661	0.00060351
Homo_sapiens_tRNA-Arg-TCT-4	0.00010889	0.0033183	0.000124557	0.00536806
Homo_sapiens_tRNA-Arg-TCT-5	4.73435e-06	1.32838e-06	0.000406343	4.76455e-05
Homo_sapiens_tRNA-Asn-ATT-1	0	0	0.000128641	0.000127055
Homo_sapiens_tRNA-Asn-GTT-1	0.00247344	0.000459621	0.00301184	0.000301755
Homo_sapiens_tRNA-Asn-GTT-10	5.26039e-07	0	0.000618703	4.76455e-05
Homo_sapiens_tRNA-Asn-GTT-11	3.15623e-06	0	0.000320582	0.000222346
Homo_sapiens_tRNA-Asn-GTT-12	0	0	7.96351e-05	6.35274e-05
Homo_sapiens_tRNA-Asn-GTT-13	0	0	4.28804e-05	6.35274e-05
Homo_sapiens_tRNA-Asn-GTT-14	0	0	0.00162537	0.000127055
Homo_sapiens_tRNA-Asn-GTT-16	0	0	1.83773e-05	0.000190582
Homo_sapiens_tRNA-Asn-GTT-17	0	0	0.000890279	9.5291e-05
Homo_sapiens_tRNA-Asn-GTT-18	0	0	6.12577e-06	7.94092e-05
Homo_sapiens_tRNA-Asn-GTT-2	0.0166328	0.0218918	0.0227123	0.0240451
Homo_sapiens_tRNA-Asn-GTT-21	0	0	2.45031e-05	3.17637e-05
Homo_sapiens_tRNA-Asn-GTT-22	0	0	2.04192e-06	4.76455e-05
Homo_sapiens_tRNA-Asn-GTT-24	0	1.32838e-06	0.00175197	0.000412928
Homo_sapiens_tRNA-Asn-GTT-25	5.26039e-07	0	0.00106793	0.000158818
Homo_sapiens_tRNA-Asn-GTT-26	0	0	0	0
Homo_sapiens_tRNA-Asn-GTT-27	7.89058e-06	0	3.87966e-05	1.58818e-05
Homo_sapiens_tRNA-Asn-GTT-28	0	0	4.08385e-06	0.000142937
Homo_sapiens_tRNA-Asn-GTT-3	0.00669332	0.00571737	0.00224816	0.00103232
Homo_sapiens_tRNA-Asn-GTT-4	0.00109153	0.000688103	0.00204805	6.35274e-05
Homo_sapiens_tRNA-Asn-GTT-5	0.000543398	4.91502e-05	0.000818812	3.17637e-05
Homo_sapiens_tRNA-Asn-GTT-6	4.20831e-06	0	0.000287911	7.94092e-05
Homo_sapiens_tRNA-Asn-GTT-7	1.05208e-06	1.32838e-06	0.00070038	0.000158818
Homo_sapiens_tRNA-Asn-GTT-8	9.4687e-06	0	0.00070038	0
Homo_sapiens_tRNA-Asn-GTT-9	6.94371e-05	0	0.00158658	0.000127055
Homo_sapiens_tRNA-Asp-GTC-1	0.00248816	0.00606408	0.00355091	0.00825856
Homo_sapiens_tRNA-Asp-GTC-10	1.05208e-06	2.65677e-06	4.08385e-06	3.17637e-05
Homo_sapiens_tRNA-Asp-GTC-2	0.0447091	0.0356964	0.0386986	0.0330183
Homo_sapiens_tRNA-Asp-GTC-3	0.00111731	0.000537996	0.00305472	0.000269991
Homo_sapiens_tRNA-Asp-GTC-4	1.3151e-05	1.06271e-05	4.08385e-06	6.35274e-05
Homo_sapiens_tRNA-Asp-GTC-5	0	0	1.22515e-05	3.17637e-05
Homo_sapiens_tRNA-Asp-GTC-6	0	0	1.42935e-05	3.17637e-05
Homo_sapiens_tRNA-Asp-GTC-8	0	0	4.08385e-06	3.17637e-05
Homo_sapiens_tRNA-Asp-GTC-9	0	0	2.04192e-06	1.58818e-05
Homo_sapiens_tRNA-Cys-ACA-1	0	0	1.42935e-05	7.94092e-05
Homo_sapiens_tRNA-Cys-GCA-1	4.89216e-05	1.46122e-05	0.000147019	3.17637e-05
Homo_sapiens_tRNA-Cys-GCA-10	5.10258e-05	2.65677e-06	0.000128641	4.76455e-05
Homo_sapiens_tRNA-Cys-GCA-11	0.00272751	0.00193944	0.000655458	1.58818e-05
Homo_sapiens_tRNA-Cys-GCA-12	2.52499e-05	1.32838e-06	0.000365505	0.000111173
Homo_sapiens_tRNA-Cys-GCA-13	0.00161915	2.39109e-05	0.00193166	9.5291e-05
Homo_sapiens_tRNA-Cys-GCA-14	0.000584429	5.31354e-05	0.00123945	0.000301755
Homo_sapiens_tRNA-Cys-GCA-15	7.36454e-06	0	3.67546e-05	0.000142937
Homo_sapiens_tRNA-Cys-GCA-16	1.57812e-06	0	3.87966e-05	1.58818e-05
Homo_sapiens_tRNA-Cys-GCA-17	1.05208e-06	0	0.00205418	0.000206464
Homo_sapiens_tRNA-Cys-GCA-18	1.15729e-05	1.32838e-06	6.32997e-05	1.58818e-05
Homo_sapiens_tRNA-Cys-GCA-19	5.26039e-06	0	2.04192e-06	1.58818e-05
Homo_sapiens_tRNA-Cys-GCA-2	0.00636191	0.00914726	0.00961747	0.0217422
Homo_sapiens_tRNA-Cys-GCA-20	1.57812e-06	0	1.02096e-05	4.76455e-05
Homo_sapiens_tRNA-Cys-GCA-21	5.26039e-07	0	0.000291995	6.35274e-05
Homo_sapiens_tRNA-Cys-GCA-22	0	0	6.12577e-06	9.5291e-05
Homo_sapiens_tRNA-Cys-GCA-23	0	0	6.94254e-05	9.5291e-05
Homo_sapiens_tRNA-Cys-GCA-24	5.26039e-07	0	2.6545e-05	3.17637e-05
Homo_sapiens_tRNA-Cys-GCA-3	4.73435e-06	0	2.6545e-05	4.76455e-05
Homo_sapiens_tRNA-Cys-GCA-4	0.00545082	0.00842993	0.00224612	0.0042881
Homo_sapiens_tRNA-Cys-GCA-5	0.000664913	0.000140809	0.000704464	0.000127055
Homo_sapiens_tRNA-Cys-GCA-6	0.000401368	9.96288e-05	0.000234821	3.17637e-05
Homo_sapiens_tRNA-Cys-GCA-7	0	0	0.000132725	7.94092e-05
Homo_sapiens_tRNA-Cys-GCA-8	0.00112625	0.000253721	0.00106793	0.0001747
Homo_sapiens_tRNA-Cys-GCA-9	0.00184797	0.000178004	0.00291587	0.000444691
Homo_sapiens_tRNA-Gln-CTG-1	0.0185118	0.0285895	0.0101606	0.017883
Homo_sapiens_tRNA-Gln-CTG-10	0	0	0	3.17637e-05
Homo_sapiens_tRNA-Gln-CTG-11	0	0	6.12577e-06	6.35274e-05
Homo_sapiens_tRNA-Gln-CTG-12	0	0	1.02096e-05	6.35274e-05
Homo_sapiens_tRNA-Gln-CTG-13	0	0	1.22515e-05	4.76455e-05
Homo_sapiens_tRNA-Gln-CTG-16	0	0	1.42935e-05	3.17637e-05
Homo_sapiens_tRNA-Gln-CTG-17	0	0	1.63354e-05	6.35274e-05
Homo_sapiens_tRNA-Gln-CTG-2	0.00465755	0.000741239	0.00193166	7.94092e-05
Homo_sapiens_tRNA-Gln-CTG-3	0.00355129	0.000171362	0.00343248	0.000158818
Homo_sapiens_tRNA-Gln-CTG-4	0.00123251	0.000196601	0.00122107	0.000206464
Homo_sapiens_tRNA-Gln-CTG-5	7.99579e-05	1.32838e-06	0.00258712	0.000127055
Homo_sapiens_tRNA-Gln-CTG-6	0.000246712	2.65677e-05	0.00279131	0.000619392
Homo_sapiens_tRNA-Gln-CTG-7	5.26039e-07	0	8.1677e-06	1.58818e-05
Homo_sapiens_tRNA-Gln-CTG-8	0	0	5.309e-05	0.0001747
Homo_sapiens_tRNA-Gln-CTG-9	5.26039e-07	0	0.00235434	7.94092e-05
Homo_sapiens_tRNA-Gln-TTG-1	0.00443924	0.00722907	0.00355295	0.00892559
Homo_sapiens_tRNA-Gln-TTG-10	0	0	4.08385e-06	1.58818e-05
Homo_sapiens_tRNA-Gln-TTG-2	0.000766439	0.000126197	0.00287299	0.000841737
Homo_sapiens_tRNA-Gln-TTG-3	0.00644503	0.00299816	0.00547644	0.00298579
Homo_sapiens_tRNA-Gln-TTG-4	6.31247e-06	5.31354e-06	1.02096e-05	0
Homo_sapiens_tRNA-Gln-TTG-5	0	0	2.04192e-06	6.35274e-05
Homo_sapiens_tRNA-Gln-TTG-6	0	0	8.1677e-06	4.76455e-05
Homo_sapiens_tRNA-Glu-CTC-1	0.0540689	0.044651	0.0399115	0.0373223
Homo_sapiens_tRNA-Glu-CTC-16	0	0	1.02096e-05	6.35274e-05
Homo_sapiens_tRNA-Glu-CTC-2	5.73382e-05	6.24341e-05	0.0027178	0.00654332
Homo_sapiens_tRNA-Glu-CTC-3	5.26039e-07	0	9.18866e-05	7.94092e-05
Homo_sapiens_tRNA-Glu-CTC-5	0	0	0	0.000111173
Homo_sapiens_tRNA-Glu-CTC-7	0	0	2.04192e-06	9.5291e-05
Homo_sapiens_tRNA-Glu-TTC-1	0.00535087	0.0175745	0.0039695	0.0148813
Homo_sapiens_tRNA-Glu-TTC-11	0	0	2.04192e-06	4.76455e-05
Homo_sapiens_tRNA-Glu-TTC-12	0	0	3.26708e-05	0
Homo_sapiens_tRNA-Glu-TTC-14	0.000456602	5.44638e-05	0	0
Homo_sapiens_tRNA-Glu-TTC-2	0.00873225	0.0155873	0.00617886	0.0148178
Homo_sapiens_tRNA-Glu-TTC-3	0.00260284	8.36882e-05	0.00394908	0.000142937
Homo_sapiens_tRNA-Glu-TTC-4	0.00989006	0.00086345	0.00775727	0.000937029
Homo_sapiens_tRNA-Glu-TTC-5	0	0	0.00167846	0.00260462
Homo_sapiens_tRNA-Glu-TTC-6	0	0	0.00234617	0.000127055
Homo_sapiens_tRNA-Glu-TTC-7	0	0	6.12577e-06	0.000127055
Homo_sapiens_tRNA-Glu-TTC-9	0	0	3.47127e-05	3.17637e-05
Homo_sapiens_tRNA-Gly-CCC-1	0.00374382	0.000127525	0.00577661	0.000206464
Homo_sapiens_tRNA-Gly-CCC-2	0.00870647	0.0325507	0.00619112	0.0222981
Homo_sapiens_tRNA-Gly-CCC-3	5.26039e-07	0	0.000189899	7.94092e-05
Homo_sapiens_tRNA-Gly-CCC-4	3.68227e-06	0	0.00258712	0.000158818
Homo_sapiens_tRNA-Gly-CCC-5	1.05208e-06	0	0.00107609	1.58818e-05
Homo_sapiens_tRNA-Gly-CCC-6	0	0	0.00230125	0.0001747
Homo_sapiens_tRNA-Gly-CCC-7	0	0	3.47127e-05	7.94092e-05
Homo_sapiens_tRNA-Gly-CCC-8	0	0	4.08385e-06	9.5291e-05
Homo_sapiens_tRNA-Gly-GCC-1	0.0449432	0.00490174	0.0377062	0.00587628
Homo_sapiens_tRNA-Gly-GCC-2	0.0144061	0.0382296	0.0165866	0.0412928
Homo_sapiens_tRNA-Gly-GCC-3	0	1.32838e-06	0.000183773	0.000127055
Homo_sapiens_tRNA-Gly-GCC-4	5.26039e-07	0	5.71739e-05	9.5291e-05
Homo_sapiens_tRNA-Gly-GCC-5	0	0	8.1677e-06	6.35274e-05
Homo_sapiens_tRNA-Gly-GCC-6	0	0	1.83773e-05	0.000142937
Homo_sapiens_tRNA-Gly-TCC-4	2.10416e-06	1.32838e-06	0.000198067	0
Homo_sapiens_tRNA-Gly-TCC-5	0	0	0	1.58818e-05
Homo_sapiens_tRNA-Gly-TCC-6	5.26039e-07	0	0	0
Homo_sapiens_tRNA-His-GTG-1	0.0214203	0.0228867	0.0170051	0.0191853
Homo_sapiens_tRNA-His-GTG-2	1.57812e-06	1.32838e-06	1.02096e-05	3.17637e-05
Homo_sapiens_tRNA-Ile-AAT-1	0.00172856	5.71205e-05	0.00248094	7.94092e-05
Homo_sapiens_tRNA-Ile-AAT-10	5.26039e-07	0	6.12577e-06	3.17637e-05
Homo_sapiens_tRNA-Ile-AAT-11	0	0	6.12577e-06	9.5291e-05
Homo_sapiens_tRNA-Ile-AAT-12	0.00185324	0.000115569	0.00298529	0.000111173
Homo_sapiens_tRNA-Ile-AAT-2	0.00259916	0.00145325	0.00359175	0.003494
Homo_sapiens_tRNA-Ile-AAT-3	0.00125776	0.000482204	0.000316498	3.17637e-05
Homo_sapiens_tRNA-Ile-AAT-4	0.00149921	0.00153694	0.00249932	0.00212817
Homo_sapiens_tRNA-Ile-AAT-6	0.00185429	0.000189959	1.02096e-05	0
Homo_sapiens_tRNA-Ile-AAT-8	0.00166334	0.000252393	0.00311394	0.000142937
Homo_sapiens_tRNA-Ile-AAT-9	0	0	0.000120474	0
Homo_sapiens_tRNA-Ile-GAT-1	1.84114e-05	0	3.26708e-05	4.76455e-05
Homo_sapiens_tRNA-Ile-TAT-1	0.00179379	0.00315093	0.000622787	0.00228698
Homo_sapiens_tRNA-Ile-TAT-2	0.00408627	0.00855347	0.0064484	0.0118796
Homo_sapiens_tRNA-Ile-TAT-3	0.0022667	5.57922e-05	0.00337122	7.94092e-05
Homo_sapiens_tRNA-Leu-AAG-1	0.00806523	0.000293573	0.00780015	0.000365282
Homo_sapiens_tRNA-Leu-AAG-2	0.0150447	0.0201941	0.0138259	0.0192329
Homo_sapiens_tRNA-Leu-AAG-3	0.00114992	0.00012354	0.00118227	7.94092e-05
Homo_sapiens_tRNA-Leu-AAG-4	2.47238e-05	1.99258e-05	0.000202151	7.94092e-05
Homo_sapiens_tRNA-Leu-AAG-5	0	0	1.22515e-05	6.35274e-05
Homo_sapiens_tRNA-Leu-AAG-6	0	1.32838e-06	1.42935e-05	0
Homo_sapiens_tRNA-Leu-AAG-7	0	0	2.6545e-05	6.35274e-05
Homo_sapiens_tRNA-Leu-AAG-8	5.26039e-07	0	6.12577e-06	4.76455e-05
Homo_sapiens_tRNA-Leu-CAA-1	0.00337401	0.00433452	0.00714061	0.0132296
Homo_sapiens_tRNA-Leu-CAA-2	0.00177275	0.000196601	0.0028199	0.000222346
Homo_sapiens_tRNA-Leu-CAA-3	0.00173593	7.57179e-05	0.00342635	0.000254109
Homo_sapiens_tRNA-Leu-CAA-4	0.0019595	0.0039732	0.00411244	0.00775034
Homo_sapiens_tRNA-Leu-CAA-5	0	0	1.02096e-05	0.000111173
Homo_sapiens_tRNA-Leu-CAA-6	5.26039e-07	1.32838e-06	1.83773e-05	4.76455e-05
Homo_sapiens_tRNA-Leu-CAG-1	0.0139811	0.0127844	0.00697522	0.0088303
Homo_sapiens_tRNA-Leu-CAG-2	0.00677328	0.0113829	0.00649332	0.0151036
Homo_sapiens_tRNA-Leu-TAA-1	0.003091	0.00813237	0.00295058	0.00811562
Homo_sapiens_tRNA-Leu-TAA-2	0.00112415	4.64935e-05	0.00182956	0.000111173
Homo_sapiens_tRNA-Leu-TAA-3	0.00105471	0.000536667	0.00318336	0.00120702
Homo_sapiens_tRNA-Leu-TAA-4	2.36718e-05	0	0.00395929	0.000269991
Homo_sapiens_tRNA-Leu-TAA-5	0	0	6.12577e-06	0
Homo_sapiens_tRNA-Leu-TAG-1	0.00414045	0.00155155	0.00258916	0.00212817
Homo_sapiens_tRNA-Leu-TAG-2	0.00346554	0.000288259	0.00391233	0.000222346
Homo_sapiens_tRNA-Leu-TAG-3	0.00368385	0.00783216	0.00188265	0.00625744
Homo_sapiens_tRNA-Leu-TAG-4	0	1.32838e-06	1.22515e-05	0
Homo_sapiens_tRNA-Lys-CTT-1	0.00753235	0.0148633	0.0061319	0.0115302
Homo_sapiens_tRNA-Lys-CTT-10	0	0	0	4.76455e-05
Homo_sapiens_tRNA-Lys-CTT-11	0	0	4.08385e-06	9.5291e-05
Homo_sapiens_tRNA-Lys-CTT-12	0	0	8.1677e-06	7.94092e-05
Homo_sapiens_tRNA-Lys-CTT-13	5.26039e-07	0	1.02096e-05	4.76455e-05
Homo_sapiens_tRNA-Lys-CTT-14	0	0	0.000590116	9.5291e-05
Homo_sapiens_tRNA-Lys-CTT-15	0	0	0	0
Homo_sapiens_tRNA-Lys-CTT-16	0	0	8.1677e-06	0.000111173
Homo_sapiens_tRNA-Lys-CTT-2	0.0220021	0.0100014	0.0161292	0.00570158
Homo_sapiens_tRNA-Lys-CTT-3	1.15729e-05	6.64192e-06	0.00261162	0.00060351
Homo_sapiens_tRNA-Lys-CTT-4	0.0021778	0.000170033	0.00182548	6.35274e-05
Homo_sapiens_tRNA-Lys-CTT-5	1.05208e-06	0	0.00183977	4.76455e-05
Homo_sapiens_tRNA-Lys-CTT-6	5.26039e-07	3.98515e-06	1.22515e-05	9.5291e-05
Homo_sapiens_tRNA-Lys-CTT-7	0	0	3.06289e-05	3.17637e-05
Homo_sapiens_tRNA-Lys-CTT-8	0	0	6.12577e-06	6.35274e-05
Homo_sapiens_tRNA-Lys-CTT-9	0	0	6.12577e-06	7.94092e-05
Homo_sapiens_tRNA-Lys-TTT-1	0.000500263	9.69721e-05	0.000349169	0.000301755
Homo_sapiens_tRNA-Lys-TTT-10	0	0	8.1677e-06	1.58818e-05
Homo_sapiens_tRNA-Lys-TTT-11	0	0	2.04192e-06	0.000142937
Homo_sapiens_tRNA-Lys-TTT-12	0	0	1.02096e-05	3.17637e-05
Homo_sapiens_tRNA-Lys-TTT-13	0	0	0.00177239	0.0001747
Homo_sapiens_tRNA-Lys-TTT-14	5.26039e-07	0	8.1677e-06	0.000127055
Homo_sapiens_tRNA-Lys-TTT-15	0	0	4.08385e-06	6.35274e-05
Homo_sapiens_tRNA-Lys-TTT-3	0.0332204	0.040266	0.0164457	0.0338442
Homo_sapiens_tRNA-Lys-TTT-5	1.10468e-05	1.59406e-05	0.00135992	0.000762328
Homo_sapiens_tRNA-Lys-TTT-6	0.00517307	0.000245751	0.00268105	9.5291e-05
Homo_sapiens_tRNA-Lys-TTT-7	5.26039e-07	0	0.00296896	0.000142937
Homo_sapiens_tRNA-Lys-TTT-8	0	0	0.000189899	0.000158818
Homo_sapiens_tRNA-Lys-TTT-9	2.63019e-06	0	0.00211135	4.76455e-05
Homo_sapiens_tRNA-Met-CAT-1	0.00262967	0.00737253	0.00263204	0.00798857
Homo_sapiens_tRNA-Met-CAT-3	0.006495	0.00347638	0.00761638	0.00392281
Homo_sapiens_tRNA-Met-CAT-6	0.00399895	0.00844853	0.00376939	0.0086556
Homo_sapiens_tRNA-Met-CAT-7	0	0	1.42935e-05	1.58818e-05
Homo_sapiens_tRNA-Phe-GAA-10	5.26039e-07	0	5.309e-05	7.94092e-05
Homo_sapiens_tRNA-Phe-GAA-11	0	0	0.000187857	7.94092e-05
Homo_sapiens_tRNA-Phe-GAA-12	0	0	2.04192e-06	7.94092e-05
Homo_sapiens_tRNA-Phe-GAA-2	0	0	0.00384086	0.00144525
Homo_sapiens_tRNA-Phe-GAA-4	4.68175e-05	2.39109e-05	0.00021236	6.35274e-05
Homo_sapiens_tRNA-Phe-GAA-5	0	0	0.000520691	6.35274e-05
Homo_sapiens_tRNA-Phe-GAA-6	0	0	2.24612e-05	1.58818e-05
Homo_sapiens_tRNA-Phe-GAA-7	0	0	1.42935e-05	3.17637e-05
Homo_sapiens_tRNA-Phe-GAA-8	0	0	1.42935e-05	1.58818e-05
Homo_sapiens_tRNA-Pro-AGG-3	1.05208e-06	1.32838e-06	6.73835e-05	9.5291e-05
Homo_sapiens_tRNA-Pro-AGG-4	0	0	6.12577e-06	6.35274e-05
Homo_sapiens_tRNA-Pro-CGG-1	0.00571436	0.00572534	0.00808602	0.0129278
Homo_sapiens_tRNA-Pro-CGG-2	0.00190742	0.000297558	0.00321399	0.000667037
Homo_sapiens_tRNA-Pro-GGG-1	0	0	4.08385e-06	4.76455e-05
Homo_sapiens_tRNA-Pro-TGG-1	0.00114308	0.000174018	0.00179894	0.000158818
Homo_sapiens_tRNA-Pro-TGG-2	0.0027191	0.0086438	0.00361829	0.0118796
Homo_sapiens_tRNA-Pro-TGG-3	0.00695686	0.00551678	0.00887216	0.0123084
Homo_sapiens_tRNA-Pro-TGG-4	0	0	6.73835e-05	7.94092e-05
Homo_sapiens_tRNA-Pro-TGG-5	0	0	0	4.76455e-05
Homo_sapiens_tRNA-SeC-TCA-1	0.001394	0.00342325	0.00106588	0.00206464
Homo_sapiens_tRNA-SeC-TCA-2	0	0	1.83773e-05	0.000111173
Homo_sapiens_tRNA-SeC-TCA-3	0	0	0	7.94092e-05
Homo_sapiens_tRNA-Ser-ACT-1	5.26039e-07	0	0.00337122	0.000127055
Homo_sapiens_tRNA-Ser-AGA-3	8.78485e-05	3.98515e-05	0.000147019	7.94092e-05
Homo_sapiens_tRNA-Ser-AGA-4	0.000245134	1.99258e-05	0.00302205	0.000127055
Homo_sapiens_tRNA-Ser-AGA-5	0	0	0.000100054	7.94092e-05
Homo_sapiens_tRNA-Ser-AGA-6	0	0	4.49223e-05	4.76455e-05
Homo_sapiens_tRNA-Ser-CGA-3	0.000541294	3.98515e-05	0.00339572	0.000142937
Homo_sapiens_tRNA-Ser-CGA-4	0.00186533	0.00367697	0.00136196	0.0034146
Homo_sapiens_tRNA-Ser-GCT-1	0.00196213	0.00016472	0.00166825	0.000158818
Homo_sapiens_tRNA-Ser-GCT-2	0.00373751	0.000700059	0.00371222	0.000269991
Homo_sapiens_tRNA-Ser-GCT-5	0.00153814	0.000280289	0.00248502	0.000333519
Homo_sapiens_tRNA-Ser-GCT-6	1.94634e-05	9.29869e-06	0.00107609	0.000222346
Homo_sapiens_tRNA-Ser-TGA-1	0.00358443	0.0109884	0.00350598	0.00989439
Homo_sapiens_tRNA-Ser-TGA-4	0.00289742	0.000144794	0.00387966	4.76455e-05
Homo_sapiens_tRNA-Sup-TTA-1	0	0	6.12577e-06	7.94092e-05
Homo_sapiens_tRNA-Thr-AGT-1	0.0100847	0.0120285	0.00987883	0.0145319
Homo_sapiens_tRNA-Thr-AGT-2	0.00640032	0.00415917	0.00790837	0.00908441
Homo_sapiens_tRNA-Thr-AGT-3	0.00290005	8.36882e-05	0.00254015	3.17637e-05
Homo_sapiens_tRNA-Thr-AGT-4	0.00190584	6.50908e-05	0.00208276	3.17637e-05
Homo_sapiens_tRNA-Thr-AGT-5	0.0017575	0.000599101	0.00267084	0.00169936
Homo_sapiens_tRNA-Thr-AGT-6	0.00118622	0.000439695	0.00140893	0.000873501
Homo_sapiens_tRNA-Thr-AGT-7	0	1.32838e-06	1.02096e-05	4.76455e-05
Homo_sapiens_tRNA-Thr-CGT-1	0.000418201	2.52393e-05	0.0020113	6.35274e-05
Homo_sapiens_tRNA-Thr-CGT-2	0.00485534	0.00752264	0.00252178	0.00482808
Homo_sapiens_tRNA-Thr-CGT-3	0.00126723	0.000540653	0.00205009	0.0015723
Homo_sapiens_tRNA-Thr-CGT-4	0.00271647	0.00385896	0.0028199	0.00627333
Homo_sapiens_tRNA-Thr-CGT-5	0	0	0.00276885	0.000142937
Homo_sapiens_tRNA-Thr-CGT-6	0	0	0.00267901	4.76455e-05
Homo_sapiens_tRNA-Thr-TGT-1	0.00200684	0.000249736	0.00302205	0.000476455
Homo_sapiens_tRNA-Thr-TGT-2	0.00206365	0.00169236	0.00203376	0.00208052
Homo_sapiens_tRNA-Thr-TGT-3	0.00154708	0.000637625	0.0032875	0.00142937
Homo_sapiens_tRNA-Thr-TGT-4	0	0	0.00303226	0.000317637
Homo_sapiens_tRNA-Thr-TGT-5	0.0051252	0.00543309	0.00338755	0.00254109
Homo_sapiens_tRNA-Thr-TGT-6	4.73435e-06	6.64192e-06	0.00353049	0.00835385
Homo_sapiens_tRNA-Trp-CCA-1	0.00167017	0.00060043	0.00269942	0.00238228
Homo_sapiens_tRNA-Trp-CCA-2	0.00265124	0.00568681	0.00368772	0.0116414
Homo_sapiens_tRNA-Trp-CCA-4	0.00264229	0.00477554	0.00199088	0.00503454
Homo_sapiens_tRNA-Tyr-ATA-1	0	0	6.12577e-06	1.58818e-05
Homo_sapiens_tRNA-Tyr-GTA-1	0.0106575	0.0107759	0.00311598	0.00322401
Homo_sapiens_tRNA-Tyr-GTA-10	0	0	6.12577e-06	1.58818e-05
Homo_sapiens_tRNA-Tyr-GTA-4	0.00161862	4.78218e-05	0.0016805	0.000142937
Homo_sapiens_tRNA-Tyr-GTA-7	0.000144135	3.58664e-05	0.000202151	6.35274e-05
Homo_sapiens_tRNA-Tyr-GTA-9	0	0	6.12577e-06	6.35274e-05
Homo_sapiens_tRNA-Val-AAC-3	0.000937927	0.000215198	0.00319561	0.000809974
Homo_sapiens_tRNA-Val-AAC-4	1.57812e-06	0	0.00151307	1.58818e-05
Homo_sapiens_tRNA-Val-AAC-5	3.78748e-05	3.18812e-05	0.00168459	7.94092e-05
Homo_sapiens_tRNA-Val-AAC-6	0	0	0.00189286	1.58818e-05
Homo_sapiens_tRNA-Val-AAC-7	0	0	1.42935e-05	6.35274e-05
Homo_sapiens_tRNA-Val-CAC-1	0.0176975	0.0178561	0.0199231	0.0209164
Homo_sapiens_tRNA-Val-CAC-10	0	0	1.22515e-05	4.76455e-05
Homo_sapiens_tRNA-Val-CAC-11	0	0	0.00179485	0.0001747
Homo_sapiens_tRNA-Val-CAC-13	0	0	1.22515e-05	0.0001747
Homo_sapiens_tRNA-Val-CAC-14	0	0	0.00055132	3.17637e-05
Homo_sapiens_tRNA-Val-CAC-2	0.00317622	0.0011185	0.00376327	0.000444691
Homo_sapiens_tRNA-Val-CAC-3	0.00268175	0.00503059	0.00156411	0.00431986
Homo_sapiens_tRNA-Val-CAC-4	7.46975e-05	1.06271e-05	0.000416553	4.76455e-05
Homo_sapiens_tRNA-Val-CAC-6	3.68227e-06	3.98515e-06	0.000349169	4.76455e-05
Homo_sapiens_tRNA-Val-CAC-7	0	0	0.000165396	7.94092e-05
Homo_sapiens_tRNA-Val-CAC-8	5.26039e-07	0	0.000896405	0.000111173
Homo_sapiens_tRNA-Val-CAC-9	0	0	0.00011639	6.35274e-05
Homo_sapiens_tRNA-Val-TAC-1	0.0049232	0.00623012	0.00529471	0.00943381
Homo_sapiens_tRNA-Val-TAC-2	0.00429563	0.00372878	0.00343043	0.00346224
Homo_sapiens_tRNA-Val-TAC-3	0.000802735	7.30612e-05	0.00134563	0.000142937
Homo_sapiens_tRNA-Val-TAC-4	0.00159758	3.05528e-05	0.00307718	0.000111173
Homo_sapiens_tRNA-iMet-CAT-3	3.15623e-06	3.98515e-06	8.1677e-06	7.94092e-05
Homo_sapiens_tRX-Ala-AGC-5	0.000198317	1.32838e-06	0.00286686	6.35274e-05
Homo_sapiens_tRX-Ala-AGC-6	0	0	0.00124966	6.35274e-05
Homo_sapiens_tRX-Ala-GGC-3	0	0	0	3.17637e-05
Homo_sapiens_tRX-Ala-GGC-4	0	0	6.12577e-06	6.35274e-05
Homo_sapiens_tRX-Arg-ACG-1	0	0	2.04192e-06	7.94092e-05
Homo_sapiens_tRX-Asn-GTT-1	0	0	1.02096e-05	7.94092e-05
Homo_sapiens_tRX-Asn-GTT-2	0	0	2.45031e-05	0.000158818
Homo_sapiens_tRX-Asp-ATC-1	5.26039e-07	0	1.22515e-05	7.94092e-05
Homo_sapiens_tRX-Cys-GCA-1	0	0	1.02096e-05	6.35274e-05
Homo_sapiens_tRX-Cys-GCA-2	0	0	1.02096e-05	7.94092e-05
Homo_sapiens_tRX-Cys-GCA-3	5.26039e-07	1.32838e-06	1.02096e-05	7.94092e-05
Homo_sapiens_tRX-Gln-CTG-2	0	0	1.02096e-05	3.17637e-05
Homo_sapiens_tRX-Gln-CTG-3	0	0	1.22515e-05	6.35274e-05
Homo_sapiens_tRX-Gln-TTG-1	0	0	4.08385e-06	6.35274e-05
Homo_sapiens_tRX-Glu-CTC-1	8.94266e-06	2.65677e-06	1.02096e-05	6.35274e-05
Homo_sapiens_tRX-Gly-CCC-1	0	0	6.12577e-06	0.000127055
Homo_sapiens_tRX-Gly-CCC-2	0	0	8.1677e-06	9.5291e-05
Homo_sapiens_tRX-Gly-CCC-3	0	0	1.63354e-05	3.17637e-05
Homo_sapiens_tRX-Ile-AAT-3	0	0	0.000130683	4.76455e-05
Homo_sapiens_tRX-Ile-GAT-1	0	0	4.08385e-06	4.76455e-05
Homo_sapiens_tRX-Ile-GAT-2	0	0	0	1.58818e-05
Homo_sapiens_tRX-Leu-CAA-3	0	0	6.12577e-06	0
Homo_sapiens_tRX-Leu-CAG-1	0	0	1.42935e-05	6.35274e-05
Homo_sapiens_tRX-Leu-TAA-2	0	0	4.08385e-06	3.17637e-05
Homo_sapiens_tRX-Lys-CTT-1	5.26039e-07	0	3.67546e-05	6.35274e-05
Homo_sapiens_tRX-Lys-CTT-3	1.20989e-05	1.85974e-05	6.12577e-06	7.94092e-05
Homo_sapiens_tRX-Lys-CTT-6	0	0	4.08385e-06	1.58818e-05
Homo_sapiens_tRX-Lys-TTT-2	0	1.32838e-06	1.22515e-05	4.76455e-05
Homo_sapiens_tRX-Met-CAT-1	5.26039e-07	0	8.1677e-06	3.17637e-05
Homo_sapiens_tRX-Met-CAT-2	0	0	0.00123332	4.76455e-05
Homo_sapiens_tRX-Pro-GGG-1	0	0	0	4.76455e-05
Homo_sapiens_tRX-Pro-GGG-2	0	0	8.1677e-06	3.17637e-05
Homo_sapiens_tRX-Ser-GCT-1	0	0	8.1677e-06	3.17637e-05
Homo_sapiens_tRX-Ser-GGA-2	0	0	0	3.17637e-05
Homo_sapiens_tRX-Trp-CCA-1	0	0	8.1677e-06	1.58818e-05
Homo_sapiens_tRX-Tyr-GTA-1	0	0	6.32997e-05	0.000127055
Homo_sapiens_tRX-Val-AAC-1	2.10416e-06	0	2.04192e-06	9.5291e-05
Homo_sapiens_tRX-Val-CAC-4	0	0	0.00181527	0.000476455
Homo_sapiens_tRX-Val-TAC-2	5.26039e-07	0	4.08385e-06	0.000111173
Homo_sapiens_tRX-Val-TAC-3	0	0	2.04192e-06	1.58818e-05

## Sheet: Fig. 4e
Name	CM	kiPSC	Neurons	NPC
Homo_sapiens_tRNA-Ala-AGC-1-1	1	1	1	1
Homo_sapiens_tRNA-Ala-AGC-11-1	1	1	1	1
Homo_sapiens_tRNA-Ala-AGC-15-1	1	1	1	1
Homo_sapiens_tRNA-Ala-AGC-16-1	0	1	0	0
Homo_sapiens_tRNA-Ala-AGC-17-1	0	1	0	1
Homo_sapiens_tRNA-Ala-AGC-19-1	1	1	0	0
Homo_sapiens_tRNA-Ala-AGC-2-1	1	1	1	1
Homo_sapiens_tRNA-Ala-AGC-2-2	1	1	1	1
Homo_sapiens_tRNA-Ala-AGC-2-3	1	1	0	0
Homo_sapiens_tRNA-Ala-AGC-21-1	0	1	0	0
Homo_sapiens_tRNA-Ala-AGC-23-1	0	1	0	0
Homo_sapiens_tRNA-Ala-AGC-24-1	1	1	0	0
Homo_sapiens_tRNA-Ala-AGC-3-1	1	1	1	1
Homo_sapiens_tRNA-Ala-AGC-4-1	1	1	1	1
Homo_sapiens_tRNA-Ala-AGC-5-1	1	1	0	0
Homo_sapiens_tRNA-Ala-AGC-6-1	1	1	0	0
Homo_sapiens_tRNA-Ala-AGC-8-1	1	1	1	1
Homo_sapiens_tRNA-Ala-AGC-8-2	1	1	1	1
Homo_sapiens_tRNA-Ala-CGC-1-1	1	1	1	1
Homo_sapiens_tRNA-Ala-CGC-2-1	1	1	1	1
Homo_sapiens_tRNA-Ala-CGC-3-1	1	1	1	1
Homo_sapiens_tRNA-Ala-CGC-4-1	1	1	0	1
Homo_sapiens_tRNA-Ala-CGC-5-1	0	1	0	0
Homo_sapiens_tRNA-Ala-TGC-1-1	1	1	0	1
Homo_sapiens_tRNA-Ala-TGC-2-1	1	1	0	1
Homo_sapiens_tRNA-Ala-TGC-3-1	1	1	1	1
Homo_sapiens_tRNA-Ala-TGC-3-2	1	1	1	1
Homo_sapiens_tRNA-Ala-TGC-4-1	0	0	0	1
Homo_sapiens_tRNA-Ala-TGC-5-1	1	1	0	1
Homo_sapiens_tRNA-Ala-TGC-6-1	1	1	0	0
Homo_sapiens_tRNA-Ala-TGC-7-1	1	1	0	0
Homo_sapiens_tRNA-Ala-TGC-9-1	0	1	0	0
Homo_sapiens_tRNA-Arg-ACG-1-1	1	1	1	1
Homo_sapiens_tRNA-Arg-ACG-1-2	1	1	1	1
Homo_sapiens_tRNA-Arg-ACG-1-3	1	1	1	1
Homo_sapiens_tRNA-Arg-ACG-2-1	1	1	1	1
Homo_sapiens_tRNA-Arg-ACG-2-2	1	1	0	1
Homo_sapiens_tRNA-Arg-ACG-2-3	1	1	0	1
Homo_sapiens_tRNA-Arg-ACG-2-4	1	1	0	1
Homo_sapiens_tRNA-Arg-CCG-1-1	1	1	0	0
Homo_sapiens_tRNA-Arg-CCG-1-2	1	1	1	1
Homo_sapiens_tRNA-Arg-CCG-1-3	1	1	1	1
Homo_sapiens_tRNA-Arg-CCG-2-1	1	1	1	1
Homo_sapiens_tRNA-Arg-CCT-1-1	1	1	1	1
Homo_sapiens_tRNA-Arg-CCT-2-1	1	1	1	1
Homo_sapiens_tRNA-Arg-CCT-3-1	1	1	1	1
Homo_sapiens_tRNA-Arg-CCT-4-1	1	1	1	1
Homo_sapiens_tRNA-Arg-CCT-5-1	0	1	0	0
Homo_sapiens_tRNA-Arg-TCG-1-1	1	1	1	1
Homo_sapiens_tRNA-Arg-TCG-2-1	1	1	1	1
Homo_sapiens_tRNA-Arg-TCG-3-1	1	1	1	1
Homo_sapiens_tRNA-Arg-TCG-4-1	1	1	0	0
Homo_sapiens_tRNA-Arg-TCG-5-1	1	1	1	1
Homo_sapiens_tRNA-Arg-TCG-6-1	0	1	0	0
Homo_sapiens_tRNA-Arg-TCT-1-1	1	1	0	1
Homo_sapiens_tRNA-Arg-TCT-2-1	1	1	0	0
Homo_sapiens_tRNA-Arg-TCT-3-1	1	1	0	0
Homo_sapiens_tRNA-Arg-TCT-4-1	1	1	1	1
Homo_sapiens_tRNA-Arg-TCT-5-1	0	1	0	0
Homo_sapiens_tRNA-Asn-GTT-1-1	1	1	0	1
Homo_sapiens_tRNA-Asn-GTT-10-1	0	1	0	0
Homo_sapiens_tRNA-Asn-GTT-11-1	0	1	0	0
Homo_sapiens_tRNA-Asn-GTT-11-2	1	1	0	0
Homo_sapiens_tRNA-Asn-GTT-13-1	0	1	0	0
Homo_sapiens_tRNA-Asn-GTT-14-1	1	1	0	0
Homo_sapiens_tRNA-Asn-GTT-17-1	1	1	0	0
Homo_sapiens_tRNA-Asn-GTT-2-1	1	1	1	1
Homo_sapiens_tRNA-Asn-GTT-2-2	1	1	1	1
Homo_sapiens_tRNA-Asn-GTT-2-3	1	1	1	1
Homo_sapiens_tRNA-Asn-GTT-2-4	1	1	1	1
Homo_sapiens_tRNA-Asn-GTT-2-5	1	1	1	1
Homo_sapiens_tRNA-Asn-GTT-2-6	1	1	0	0
Homo_sapiens_tRNA-Asn-GTT-2-7	1	1	1	1
Homo_sapiens_tRNA-Asn-GTT-24-1	1	1	1	1
Homo_sapiens_tRNA-Asn-GTT-25-1	1	1	0	0
Homo_sapiens_tRNA-Asn-GTT-3-1	1	1	1	1
Homo_sapiens_tRNA-Asn-GTT-4-1	1	1	0	0
Homo_sapiens_tRNA-Asn-GTT-5-1	1	1	0	0
Homo_sapiens_tRNA-Asn-GTT-6-1	1	1	0	0
Homo_sapiens_tRNA-Asn-GTT-7-1	1	1	0	1
Homo_sapiens_tRNA-Asn-GTT-8-1	1	1	0	0
Homo_sapiens_tRNA-Asn-GTT-9-1	1	1	0	0
Homo_sapiens_tRNA-Asp-GTC-1-1	1	1	1	1
Homo_sapiens_tRNA-Asp-GTC-2-10	1	1	1	1
Homo_sapiens_tRNA-Asp-GTC-2-11	1	1	1	1
Homo_sapiens_tRNA-Asp-GTC-2-6	1	1	1	1
Homo_sapiens_tRNA-Asp-GTC-2-7	1	1	1	1
Homo_sapiens_tRNA-Asp-GTC-2-8	1	1	1	1
Homo_sapiens_tRNA-Asp-GTC-2-9	1	1	1	1
Homo_sapiens_tRNA-Asp-GTC-3-1	1	1	1	1
Homo_sapiens_tRNA-Cys-GCA-1-1	1	1	0	0
Homo_sapiens_tRNA-Cys-GCA-10-1	0	1	0	0
Homo_sapiens_tRNA-Cys-GCA-11-1	1	1	0	0
Homo_sapiens_tRNA-Cys-GCA-12-1	1	1	0	0
Homo_sapiens_tRNA-Cys-GCA-13-1	0	1	0	0
Homo_sapiens_tRNA-Cys-GCA-14-1	1	1	0	1
Homo_sapiens_tRNA-Cys-GCA-15-1	0	1	0	0
Homo_sapiens_tRNA-Cys-GCA-16-1	0	1	0	0
Homo_sapiens_tRNA-Cys-GCA-17-1	1	1	0	1
Homo_sapiens_tRNA-Cys-GCA-18-1	0	1	0	0
Homo_sapiens_tRNA-Cys-GCA-2-1	1	1	0	0
Homo_sapiens_tRNA-Cys-GCA-2-2	1	1	1	1
Homo_sapiens_tRNA-Cys-GCA-2-3	1	1	1	1
Homo_sapiens_tRNA-Cys-GCA-2-4	1	1	1	1
Homo_sapiens_tRNA-Cys-GCA-21-1	1	1	0	0
Homo_sapiens_tRNA-Cys-GCA-23-1	0	1	0	0
Homo_sapiens_tRNA-Cys-GCA-4-1	1	1	1	1
Homo_sapiens_tRNA-Cys-GCA-5-1	1	1	0	1
Homo_sapiens_tRNA-Cys-GCA-6-1	1	1	0	0
Homo_sapiens_tRNA-Cys-GCA-7-1	1	1	0	0
Homo_sapiens_tRNA-Cys-GCA-8-1	1	1	0	0
Homo_sapiens_tRNA-Cys-GCA-9-1	1	1	0	0
Homo_sapiens_tRNA-Cys-GCA-9-2	1	1	0	0
Homo_sapiens_tRNA-Cys-GCA-9-3	1	1	0	0
Homo_sapiens_tRNA-Cys-GCA-9-4	1	1	0	0
Homo_sapiens_tRNA-Gln-CTG-1-1	0	1	0	0
Homo_sapiens_tRNA-Gln-CTG-1-2	1	1	1	1
Homo_sapiens_tRNA-Gln-CTG-1-3	1	1	1	1
Homo_sapiens_tRNA-Gln-CTG-1-4	1	1	1	1
Homo_sapiens_tRNA-Gln-CTG-1-5	1	1	1	1
Homo_sapiens_tRNA-Gln-CTG-2-1	1	1	0	1
Homo_sapiens_tRNA-Gln-CTG-4-1	1	1	0	0
Homo_sapiens_tRNA-Gln-CTG-4-2	0	0	0	0
Homo_sapiens_tRNA-Gln-CTG-5-1	1	1	0	1
Homo_sapiens_tRNA-Gln-CTG-6-1	1	1	1	1
Homo_sapiens_tRNA-Gln-CTG-8-2	0	1	0	0
Homo_sapiens_tRNA-Gln-CTG-9-1	1	1	0	0
Homo_sapiens_tRNA-Gln-TTG-1-1	1	1	1	1
Homo_sapiens_tRNA-Gln-TTG-2-1	1	1	1	1
Homo_sapiens_tRNA-Gln-TTG-3-1	1	1	0	0
Homo_sapiens_tRNA-Gln-TTG-3-2	1	1	1	1
Homo_sapiens_tRNA-Gln-TTG-3-3	1	1	1	1
Homo_sapiens_tRNA-Glu-CTC-1-1	1	1	1	1
Homo_sapiens_tRNA-Glu-CTC-1-6	1	1	1	1
Homo_sapiens_tRNA-Glu-CTC-1-7	1	1	1	1
Homo_sapiens_tRNA-Glu-CTC-2-1	1	1	1	1
Homo_sapiens_tRNA-Glu-CTC-3-1	0	1	0	0
Homo_sapiens_tRNA-Glu-TTC-1-1	1	1	1	1
Homo_sapiens_tRNA-Glu-TTC-1-2	1	1	1	1
Homo_sapiens_tRNA-Glu-TTC-12-1	0	1	0	0
Homo_sapiens_tRNA-Glu-TTC-2-1	1	1	1	1
Homo_sapiens_tRNA-Glu-TTC-2-2	1	1	1	1
Homo_sapiens_tRNA-Glu-TTC-3-1	1	1	0	1
Homo_sapiens_tRNA-Glu-TTC-4-1	1	1	0	1
Homo_sapiens_tRNA-Glu-TTC-4-2	1	1	1	1
Homo_sapiens_tRNA-Glu-TTC-5-1	1	1	1	1
Homo_sapiens_tRNA-Glu-TTC-6-1	1	1	0	0
Homo_sapiens_tRNA-Glu-TTC-8-1	0	1	0	0
Homo_sapiens_tRNA-Glu-TTC-9-1	0	1	0	0
Homo_sapiens_tRNA-Gly-CCC-1-1	1	1	0	1
Homo_sapiens_tRNA-Gly-CCC-1-2	1	1	0	0
Homo_sapiens_tRNA-Gly-CCC-2-1	1	1	1	1
Homo_sapiens_tRNA-Gly-CCC-2-2	1	1	1	1
Homo_sapiens_tRNA-Gly-CCC-3-1	0	1	0	0
Homo_sapiens_tRNA-Gly-CCC-4-1	1	1	0	1
Homo_sapiens_tRNA-Gly-CCC-5-1	1	1	0	0
Homo_sapiens_tRNA-Gly-CCC-6-1	1	1	0	1
Homo_sapiens_tRNA-Gly-CCC-7-1	0	1	0	0
Homo_sapiens_tRNA-Gly-GCC-1-5	1	1	1	1
Homo_sapiens_tRNA-Gly-GCC-2-1	1	1	1	1
Homo_sapiens_tRNA-Gly-GCC-2-2	1	1	1	1
Homo_sapiens_tRNA-Gly-GCC-2-3	1	1	1	1
Homo_sapiens_tRNA-Gly-GCC-2-4	1	1	1	1
Homo_sapiens_tRNA-Gly-GCC-2-5	1	1	0	0
Homo_sapiens_tRNA-Gly-GCC-2-6	1	1	1	1
Homo_sapiens_tRNA-Gly-GCC-3-1	1	1	0	0
Homo_sapiens_tRNA-Gly-GCC-4-1	0	1	0	0
Homo_sapiens_tRNA-Gly-TCC-1-1	1	1	1	1
Homo_sapiens_tRNA-Gly-TCC-2-1	1	1	1	1
Homo_sapiens_tRNA-Gly-TCC-2-6	1	1	1	1
Homo_sapiens_tRNA-Gly-TCC-3-1	1	1	1	1
Homo_sapiens_tRNA-Gly-TCC-4-1	1	1	0	0
Homo_sapiens_tRNA-His-GTG-1-1	1	1	1	1
Homo_sapiens_tRNA-His-GTG-1-2	1	1	0	0
Homo_sapiens_tRNA-His-GTG-1-5	1	1	0	0
Homo_sapiens_tRNA-His-GTG-1-6	1	1	0	0
Homo_sapiens_tRNA-His-GTG-1-7	1	1	1	1
Homo_sapiens_tRNA-His-GTG-1-8	1	1	1	1
Homo_sapiens_tRNA-His-GTG-1-9	1	1	1	1
Homo_sapiens_tRNA-Ile-AAT-1-1	0	1	0	0
Homo_sapiens_tRNA-Ile-AAT-12-1	1	1	0	1
Homo_sapiens_tRNA-Ile-AAT-2-1	1	1	1	1
Homo_sapiens_tRNA-Ile-AAT-3-1	1	1	0	0
Homo_sapiens_tRNA-Ile-AAT-4-1	1	1	1	1
Homo_sapiens_tRNA-Ile-AAT-5-1	1	1	1	1
Homo_sapiens_tRNA-Ile-AAT-5-2	1	1	1	1
Homo_sapiens_tRNA-Ile-AAT-5-3	1	1	0	1
Homo_sapiens_tRNA-Ile-AAT-5-4	1	1	1	1
Homo_sapiens_tRNA-Ile-AAT-5-5	1	1	1	1
Homo_sapiens_tRNA-Ile-AAT-6-1	0	1	0	0
Homo_sapiens_tRNA-Ile-AAT-8-1	1	1	0	1
Homo_sapiens_tRNA-Ile-AAT-9-1	0	1	0	0
Homo_sapiens_tRNA-Ile-GAT-1-1	0	0	0	0
Homo_sapiens_tRNA-Ile-TAT-1-1	1	1	1	1
Homo_sapiens_tRNA-Ile-TAT-2-1	1	1	1	1
Homo_sapiens_tRNA-Ile-TAT-2-2	1	1	1	1
Homo_sapiens_tRNA-Ile-TAT-2-3	1	1	1	1
Homo_sapiens_tRNA-Ile-TAT-3-1	1	1	0	0
Homo_sapiens_tRNA-iMet-CAT-1-1	1	1	1	1
Homo_sapiens_tRNA-iMet-CAT-1-2	1	1	1	1
Homo_sapiens_tRNA-iMet-CAT-1-3	1	1	1	1
Homo_sapiens_tRNA-iMet-CAT-1-4	1	1	1	1
Homo_sapiens_tRNA-iMet-CAT-1-5	1	1	1	1
Homo_sapiens_tRNA-iMet-CAT-1-6	1	1	1	1
Homo_sapiens_tRNA-iMet-CAT-1-7	1	1	1	1
Homo_sapiens_tRNA-iMet-CAT-1-8	1	1	1	1
Homo_sapiens_tRNA-iMet-CAT-2-1	1	1	0	0
Homo_sapiens_tRNA-Leu-AAG-1-3	1	1	0	0
Homo_sapiens_tRNA-Leu-AAG-2-1	1	1	1	1
Homo_sapiens_tRNA-Leu-AAG-2-2	1	1	1	1
Homo_sapiens_tRNA-Leu-AAG-2-3	1	1	1	1
Homo_sapiens_tRNA-Leu-AAG-2-4	1	1	1	1
Homo_sapiens_tRNA-Leu-AAG-3-1	1	1	0	1
Homo_sapiens_tRNA-Leu-AAG-4-1	0	1	0	0
Homo_sapiens_tRNA-Leu-CAA-1-1	1	1	1	1
Homo_sapiens_tRNA-Leu-CAA-1-2	1	1	1	1
Homo_sapiens_tRNA-Leu-CAA-2-1	1	1	0	1
Homo_sapiens_tRNA-Leu-CAA-3-1	1	1	0	1
Homo_sapiens_tRNA-Leu-CAA-4-1	1	1	1	1
Homo_sapiens_tRNA-Leu-CAG-1-6	1	1	1	1
Homo_sapiens_tRNA-Leu-CAG-1-7	1	1	1	1
Homo_sapiens_tRNA-Leu-CAG-2-1	1	1	1	1
Homo_sapiens_tRNA-Leu-CAG-2-2	1	1	1	1
Homo_sapiens_tRNA-Leu-TAA-1-1	1	1	1	1
Homo_sapiens_tRNA-Leu-TAA-2-1	1	1	0	0
Homo_sapiens_tRNA-Leu-TAA-3-1	1	1	1	1
Homo_sapiens_tRNA-Leu-TAA-4-1	1	1	0	1
Homo_sapiens_tRNA-Leu-TAG-1-1	1	1	1	1
Homo_sapiens_tRNA-Leu-TAG-2-1	1	1	0	1
Homo_sapiens_tRNA-Leu-TAG-3-1	1	1	1	1
Homo_sapiens_tRNA-Lys-CTT-1-1	1	1	1	1
Homo_sapiens_tRNA-Lys-CTT-1-2	1	1	1	1
Homo_sapiens_tRNA-Lys-CTT-14-1	1	1	0	0
Homo_sapiens_tRNA-Lys-CTT-2-1	1	1	1	1
Homo_sapiens_tRNA-Lys-CTT-2-2	1	1	1	1
Homo_sapiens_tRNA-Lys-CTT-2-3	1	1	1	1
Homo_sapiens_tRNA-Lys-CTT-2-4	1	1	1	1
Homo_sapiens_tRNA-Lys-CTT-2-5	1	1	0	1
Homo_sapiens_tRNA-Lys-CTT-3-1	1	1	1	1
Homo_sapiens_tRNA-Lys-CTT-4-1	1	1	0	0
Homo_sapiens_tRNA-Lys-CTT-5-1	1	1	0	0
Homo_sapiens_tRNA-Lys-TTT-1-1	1	1	0	1
Homo_sapiens_tRNA-Lys-TTT-13-1	1	1	0	0
Homo_sapiens_tRNA-Lys-TTT-2-1	1	1	0	0
Homo_sapiens_tRNA-Lys-TTT-3-1	1	1	1	1
Homo_sapiens_tRNA-Lys-TTT-3-2	1	1	1	1
Homo_sapiens_tRNA-Lys-TTT-3-3	1	1	1	1
Homo_sapiens_tRNA-Lys-TTT-3-4	1	1	1	1
Homo_sapiens_tRNA-Lys-TTT-3-5	1	1	1	1
Homo_sapiens_tRNA-Lys-TTT-4-1	1	1	0	1
Homo_sapiens_tRNA-Lys-TTT-5-1	1	1	1	1
Homo_sapiens_tRNA-Lys-TTT-6-1	1	1	0	1
Homo_sapiens_tRNA-Lys-TTT-7-1	1	1	0	0
Homo_sapiens_tRNA-Lys-TTT-8-1	0	1	0	0
Homo_sapiens_tRNA-Lys-TTT-9-1	1	1	0	0
Homo_sapiens_tRNA-Met-CAT-1-1	1	1	1	1
Homo_sapiens_tRNA-Met-CAT-2-1	1	1	1	1
Homo_sapiens_tRNA-Met-CAT-3-1	1	1	1	1
Homo_sapiens_tRNA-Met-CAT-3-2	1	1	1	1
Homo_sapiens_tRNA-Met-CAT-4-2	1	1	0	0
Homo_sapiens_tRNA-Met-CAT-6-1	1	1	1	1
Homo_sapiens_tRNA-Phe-GAA-1-1	1	1	0	1
Homo_sapiens_tRNA-Phe-GAA-1-2	1	1	1	1
Homo_sapiens_tRNA-Phe-GAA-1-3	1	1	0	1
Homo_sapiens_tRNA-Phe-GAA-1-4	1	1	1	1
Homo_sapiens_tRNA-Phe-GAA-1-5	1	1	1	1
Homo_sapiens_tRNA-Phe-GAA-1-6	0	0	1	0
Homo_sapiens_tRNA-Phe-GAA-11-1	0	1	0	0
Homo_sapiens_tRNA-Phe-GAA-2-1	1	1	1	1
Homo_sapiens_tRNA-Phe-GAA-3-1	1	1	0	1
Homo_sapiens_tRNA-Phe-GAA-4-1	0	1	0	0
Homo_sapiens_tRNA-Phe-GAA-5-1	0	1	0	0
Homo_sapiens_tRNA-Phe-GAA-9-1	0	1	0	0
Homo_sapiens_tRNA-Pro-AGG-1-1	1	1	0	1
Homo_sapiens_tRNA-Pro-AGG-2-1	1	1	1	1
Homo_sapiens_tRNA-Pro-AGG-2-2	1	1	1	1
Homo_sapiens_tRNA-Pro-AGG-2-3	1	1	1	1
Homo_sapiens_tRNA-Pro-AGG-2-4	0	1	1	1
Homo_sapiens_tRNA-Pro-AGG-2-5	1	1	1	1
Homo_sapiens_tRNA-Pro-AGG-2-6	1	1	1	1
Homo_sapiens_tRNA-Pro-AGG-2-7	1	1	1	1
Homo_sapiens_tRNA-Pro-AGG-2-8	1	1	1	1
Homo_sapiens_tRNA-Pro-AGG-3-1	0	1	0	0
Homo_sapiens_tRNA-Pro-CGG-1-1	1	1	1	1
Homo_sapiens_tRNA-Pro-CGG-1-2	1	1	0	0
Homo_sapiens_tRNA-Pro-CGG-1-3	1	1	1	1
Homo_sapiens_tRNA-Pro-CGG-2-1	1	1	1	1
Homo_sapiens_tRNA-Pro-TGG-1-1	1	1	0	0
Homo_sapiens_tRNA-Pro-TGG-2-1	1	1	1	1
Homo_sapiens_tRNA-Pro-TGG-3-1	1	1	1	1
Homo_sapiens_tRNA-Pro-TGG-3-2	1	1	1	1
Homo_sapiens_tRNA-Pro-TGG-3-3	1	1	0	0
Homo_sapiens_tRNA-Pro-TGG-3-4	1	1	1	1
Homo_sapiens_tRNA-Pro-TGG-4-1	0	1	0	0
Homo_sapiens_tRNA-SeC-TCA-1-1	1	1	1	1
Homo_sapiens_tRNA-Ser-ACT-1-1	1	1	0	1
Homo_sapiens_tRNA-Ser-AGA-1-1	1	1	0	0
Homo_sapiens_tRNA-Ser-AGA-2-1	1	1	1	1
Homo_sapiens_tRNA-Ser-AGA-2-2	1	1	1	1
Homo_sapiens_tRNA-Ser-AGA-2-3	1	1	1	1
Homo_sapiens_tRNA-Ser-AGA-2-4	1	1	0	1
Homo_sapiens_tRNA-Ser-AGA-2-5	1	1	1	1
Homo_sapiens_tRNA-Ser-AGA-2-6	1	1	1	1
Homo_sapiens_tRNA-Ser-AGA-3-1	0	1	0	0
Homo_sapiens_tRNA-Ser-AGA-4-1	1	1	0	1
Homo_sapiens_tRNA-Ser-AGA-5-1	1	1	0	0
Homo_sapiens_tRNA-Ser-CGA-1-1	1	1	1	1
Homo_sapiens_tRNA-Ser-CGA-2-1	1	1	0	0
Homo_sapiens_tRNA-Ser-CGA-3-1	1	1	0	1
Homo_sapiens_tRNA-Ser-CGA-4-1	1	1	1	1
Homo_sapiens_tRNA-Ser-GCT-1-1	1	1	0	0
Homo_sapiens_tRNA-Ser-GCT-2-1	1	1	0	1
Homo_sapiens_tRNA-Ser-GCT-3-1	1	1	1	1
Homo_sapiens_tRNA-Ser-GCT-4-1	1	1	0	1
Homo_sapiens_tRNA-Ser-GCT-4-2	1	1	1	1
Homo_sapiens_tRNA-Ser-GCT-4-3	1	1	1	1
Homo_sapiens_tRNA-Ser-GCT-5-1	1	1	0	1
Homo_sapiens_tRNA-Ser-GCT-6-1	1	1	0	1
Homo_sapiens_tRNA-Ser-TGA-1-1	1	1	1	1
Homo_sapiens_tRNA-Ser-TGA-2-1	1	1	0	0
Homo_sapiens_tRNA-Ser-TGA-3-1	1	1	1	1
Homo_sapiens_tRNA-Ser-TGA-4-1	1	1	0	1
Homo_sapiens_tRNA-Thr-AGT-1-1	0	1	0	0
Homo_sapiens_tRNA-Thr-AGT-1-2	1	1	1	1
Homo_sapiens_tRNA-Thr-AGT-1-3	1	1	1	1
Homo_sapiens_tRNA-Thr-AGT-2-1	1	1	1	1
Homo_sapiens_tRNA-Thr-AGT-2-2	1	1	1	1
Homo_sapiens_tRNA-Thr-AGT-3-1	1	1	0	0
Homo_sapiens_tRNA-Thr-AGT-4-1	1	1	0	0
Homo_sapiens_tRNA-Thr-AGT-5-1	1	1	1	1
Homo_sapiens_tRNA-Thr-AGT-6-1	1	1	1	1
Homo_sapiens_tRNA-Thr-CGT-1-1	1	1	0	1
Homo_sapiens_tRNA-Thr-CGT-2-1	1	1	1	1
Homo_sapiens_tRNA-Thr-CGT-3-1	1	1	1	1
Homo_sapiens_tRNA-Thr-CGT-4-1	1	1	1	1
Homo_sapiens_tRNA-Thr-CGT-5-1	1	1	0	1
Homo_sapiens_tRNA-Thr-CGT-6-1	1	1	0	0
Homo_sapiens_tRNA-Thr-TGT-1-1	1	1	1	1
Homo_sapiens_tRNA-Thr-TGT-2-1	1	1	1	1
Homo_sapiens_tRNA-Thr-TGT-3-1	1	1	1	1
Homo_sapiens_tRNA-Thr-TGT-4-1	1	1	0	1
Homo_sapiens_tRNA-Thr-TGT-5-1	1	1	1	1
Homo_sapiens_tRNA-Thr-TGT-6-1	1	1	1	1
Homo_sapiens_tRNA-Trp-CCA-1-1	1	1	1	1
Homo_sapiens_tRNA-Trp-CCA-2-1	1	1	1	1
Homo_sapiens_tRNA-Trp-CCA-3-1	1	1	0	0
Homo_sapiens_tRNA-Trp-CCA-3-2	1	1	0	1
Homo_sapiens_tRNA-Trp-CCA-3-3	1	1	1	1
Homo_sapiens_tRNA-Trp-CCA-4-1	1	1	1	1
Homo_sapiens_tRNA-Trp-CCA-5-1	0	1	0	0
Homo_sapiens_tRNA-Tyr-GTA-1-1	1	1	1	1
Homo_sapiens_tRNA-Tyr-GTA-2-1	1	1	1	1
Homo_sapiens_tRNA-Tyr-GTA-3-1	1	1	0	0
Homo_sapiens_tRNA-Tyr-GTA-4-1	0	1	0	0
Homo_sapiens_tRNA-Tyr-GTA-5-1	1	1	1	1
Homo_sapiens_tRNA-Tyr-GTA-5-3	1	1	0	0
Homo_sapiens_tRNA-Tyr-GTA-5-4	1	1	0	0
Homo_sapiens_tRNA-Tyr-GTA-5-5	1	1	1	1
Homo_sapiens_tRNA-Tyr-GTA-6-1	1	1	0	0
Homo_sapiens_tRNA-Tyr-GTA-7-1	0	1	0	0
Homo_sapiens_tRNA-Tyr-GTA-8-1	1	1	0	0
Homo_sapiens_tRNA-Und-NNN-1-1	0	0	0	0
Homo_sapiens_tRNA-Und-TTA-3-1	0	1	0	0
Homo_sapiens_tRNA-Val-AAC-1-1	1	1	1	1
Homo_sapiens_tRNA-Val-AAC-1-2	1	1	0	0
Homo_sapiens_tRNA-Val-AAC-1-3	1	1	1	1
Homo_sapiens_tRNA-Val-AAC-1-4	1	1	1	1
Homo_sapiens_tRNA-Val-AAC-1-5	1	1	1	1
Homo_sapiens_tRNA-Val-AAC-2-1	1	1	1	1
Homo_sapiens_tRNA-Val-AAC-3-1	1	1	1	1
Homo_sapiens_tRNA-Val-AAC-4-1	1	1	0	0
Homo_sapiens_tRNA-Val-AAC-5-1	1	1	0	1
Homo_sapiens_tRNA-Val-AAC-6-1	1	1	0	0
Homo_sapiens_tRNA-Val-CAC-1-1	1	1	1	1
Homo_sapiens_tRNA-Val-CAC-1-4	1	1	1	1
Homo_sapiens_tRNA-Val-CAC-1-5	1	1	1	1
Homo_sapiens_tRNA-Val-CAC-1-6	1	1	1	1
Homo_sapiens_tRNA-Val-CAC-1-7	1	1	0	1
Homo_sapiens_tRNA-Val-CAC-1-8	1	1	0	0
Homo_sapiens_tRNA-Val-CAC-11-1	1	1	0	0
Homo_sapiens_tRNA-Val-CAC-11-2	1	1	0	0
Homo_sapiens_tRNA-Val-CAC-14-1	1	1	0	0
Homo_sapiens_tRNA-Val-CAC-2-1	1	1	1	1
Homo_sapiens_tRNA-Val-CAC-3-1	1	1	1	1
Homo_sapiens_tRNA-Val-CAC-4-1	1	1	0	0
Homo_sapiens_tRNA-Val-CAC-6-1	1	1	0	0
Homo_sapiens_tRNA-Val-CAC-7-1	0	1	0	0
Homo_sapiens_tRNA-Val-CAC-9-1	0	1	0	0
Homo_sapiens_tRNA-Val-TAC-1-1	1	1	1	1
Homo_sapiens_tRNA-Val-TAC-1-2	1	1	1	1
Homo_sapiens_tRNA-Val-TAC-2-1	1	1	1	1
Homo_sapiens_tRNA-Val-TAC-3-1	1	1	0	0
Homo_sapiens_tRNA-Val-TAC-4-1	1	1	0	0
Homo_sapiens_tRX-Ala-AGC-5-1	1	1	0	0
Homo_sapiens_tRX-Ala-AGC-6-1	0	1	0	0
Homo_sapiens_tRX-Glu-TTC-2-1	0	1	0	0
Homo_sapiens_tRX-Ile-AAT-3-1	0	1	0	0
Homo_sapiens_tRX-Lys-CTT-1-1	0	1	0	0
Homo_sapiens_tRX-Met-CAT-2-1	1	1	0	0
Homo_sapiens_tRX-Phe-GAA-2-1	1	1	0	0
Homo_sapiens_tRX-Tyr-GTA-1-1	0	1	0	0
Homo_sapiens_tRX-Val-CAC-4-1	1	1	1	1

## Sheet: Fig. 4f - hiPSC vs CM
seqnames	start	end	width	strand	Conc	Conc_hiPSC	Conc_CM	Fold	p.value	FDR	peak	feature	start_position	end_position	feature_strand	insideFeature	distancetoFeature	shortestDistance	fromOverlappingOrNearest
chr6	57813364	57813687	324	*	10.3323	11.2971	5.95782	5.27642	5.04495e-106	2.33077e-103	482	Homo_sapiens_tRX.Ala.AGC.5.1	57813365	57813687	-	includeFeature	323	0	Overlapping
chr6	57822847	57823171	325	*	10.1691	11.1509	4.85626	6.18329	9.25762e-101	2.13851e-98	484	Homo_sapiens_tRNA.Ile.AAT.1.1	57822848	57823171	+	overlapStart	-1	0	Overlapping
chr6	27575941	27576264	324	*	9.7506	10.7053	5.73486	4.90867	6.44503e-90	9.92534e-88	401	Homo_sapiens_tRNA.Lys.TTT.9.1	27575942	27576264	+	overlapStart	-1	0	Overlapping
chr14	20657338	20657682	345	*	9.57748	10.5329	5.53794	4.92549	7.72495e-82	8.92231e-80	161	Homo_sapiens_tRNA.Tyr.GTA.4.1	20657339	20657682	-	includeFeature	344	0	Overlapping
chr6	27680980	27681303	324	*	9.51766	10.4587	5.87566	4.53003	2.84306e-81	2.62698e-79	414	Homo_sapiens_tRNA.Val.AAC.4.1	27680981	27681303	-	includeFeature	323	0	Overlapping
chr6	57793419	57793742	324	*	9.84277	10.7754	6.38795	4.34004	1.50991e-78	1.16263e-76	479	Homo_sapiens_tRNA.Ala.AGC.19.1	57793420	57793742	-	includeFeature	323	0	Overlapping
chr6	57815848	57816171	324	*	9.41855	10.3597	5.77444	4.52731	4.64183e-73	3.06361e-71	483	Homo_sapiens_tRNA.Ala.AGC.24.1	57815849	57816171	-	includeFeature	323	0	Overlapping
chr6	27726568	27726892	325	*	9.83026	10.7289	6.94835	3.74577	8.82557e-70	5.09677e-68	418	Homo_sapiens_tRNA.Thr.AGT.4.1	27726569	27726892	+	overlapStart	-1	0	Overlapping
chr6	26318976	26319298	323	*	9.79784	10.6746	7.18698	3.45916	4.04737e-68	2.07765e-66	337	Homo_sapiens_tRNA.Trp.CCA.3.1	26318977	26319298	-	includeFeature	322	0	Overlapping
chr6	57792707	57793030	324	*	9.051	9.9938	5.36577	4.56271	2.90343e-66	1.34139e-64	478	Homo_sapiens_tRX.Ala.AGC.6.1	57792708	57793030	-	includeFeature	323	0	Overlapping
chr14	20652973	20653317	345	*	10.4954	11.3441	8.16716	3.15333	9.79209e-63	4.11268e-61	160	Homo_sapiens_tRNA.Tyr.GTA.5.3	20652974	20653317	-	includeFeature	344	0	Overlapping
chr6	28758238	28758560	323	*	9.81733	10.6716	7.43797	3.20832	1.90975e-61	7.35252e-60	451	Homo_sapiens_tRNA.Ala.TGC.6.1	28758239	28758560	-	includeFeature	322	0	Overlapping
chr6	28693084	28693408	325	*	9.58946	10.4988	6.55208	3.9018	2.37309e-61	8.4336e-60	441	Homo_sapiens_tRNA.Lys.TTT.13.1	28693085	28693408	-	includeFeature	324	0	Overlapping
chr6	28725892	28726216	325	*	10.3901	11.24	8.05088	3.16401	1.08172e-59	3.56967e-58	445	Homo_sapiens_tRNA.Thr.AGT.3.1	28725893	28726216	+	overlapStart	-1	0	Overlapping
chr6	57808519	57808843	325	*	9.05647	9.95811	6.13309	3.78156	3.70636e-58	1.14156e-56	481	Homo_sapiens_tRX.Met.CAT.2.1	57808520	57808843	+	overlapStart	-1	0	Overlapping
chr6	27303663	27303985	323	*	10.1987	11.0894	7.42169	3.62819	2.33931e-56	6.75477e-55	385	Homo_sapiens_tRNA.Thr.CGT.6.1	27303664	27303985	-	includeFeature	322	0	Overlapping
chr6	28719578	28719900	323	*	9.61648	10.4643	7.29617	3.1409	2.93117e-55	7.96588e-54	444	Homo_sapiens_tRNA.Ala.AGC.2.3	28719579	28719900	+	overlapStart	-1	0	Overlapping
chr6	26575444	26575784	341	*	9.62008	10.5243	6.6602	3.8156	2.10939e-54	5.4141e-53	353	Homo_sapiens_tRNA.Tyr.GTA.8.1	26575445	26575784	+	overlapStart	-1	0	Overlapping
chr16	3180428	3180751	324	*	9.71812	10.5787	7.27779	3.26981	4.58982e-53	1.11605e-51	198	Homo_sapiens_tRNA.Lys.CTT.5.1	3180429	3180751	-	includeFeature	323	0	Overlapping
chr14	20663066	20663410	345	*	10.1325	10.9551	8.02079	2.90982	2.78056e-50	6.42309e-49	163	Homo_sapiens_tRNA.Tyr.GTA.5.4	20663067	20663410	-	includeFeature	344	0	Overlapping
KI270713.1	28630	28953	324	*	9.84489	10.7268	7.17501	3.5108	1.53701e-49	3.38141e-48	554	Homo_sapiens_tRNA.Asn.GTT.26.1	28631	28953	-	includeFeature	323	0	Overlapping
chr6	26594748	26595087	340	*	9.81866	10.6586	7.56773	3.06198	4.78184e-48	1.00419e-46	355	Homo_sapiens_tRNA.Tyr.GTA.6.1	26594749	26595087	+	overlapStart	-1	0	Overlapping
chr16	3171922	3172244	323	*	10.0068	10.8288	7.8998	2.90302	8.08468e-48	1.62397e-46	196	Homo_sapiens_tRNA.Pro.CGG.1.2	3171923	3172244	+	overlapStart	-1	0	Overlapping
chr6	28802674	28802995	322	*	9.97654	10.7566	8.1542	2.58114	1.70083e-46	3.2741e-45	458	Homo_sapiens_tRNA.Ala.TGC.7.1	28802675	28802995	-	includeFeature	321	0	Overlapping
chr6	27290500	27290823	324	*	10.493	11.2799	8.62885	2.62847	9.42851e-46	1.74239e-44	381	Homo_sapiens_tRNA.Val.TAC.4.1	27290501	27290823	+	overlapStart	-1	0	Overlapping
chr6	28710463	28710785	323	*	9.99554	10.7854	8.11235	2.65056	2.16289e-45	3.84329e-44	443	Homo_sapiens_tRNA.Ala.AGC.5.1	28710464	28710785	+	overlapStart	-1	0	Overlapping
chr16	3175565	3175888	324	*	10.5553	11.3101	8.87753	2.41136	6.95739e-44	1.19049e-42	197	Homo_sapiens_tRNA.Lys.CTT.2.5	3175566	3175888	+	overlapStart	-1	0	Overlapping
chr5	181173918	181174250	333	*	10.4174	11.227	8.40151	2.79884	5.77947e-43	9.53612e-42	319	Homo_sapiens_tRNA.Leu.AAG.1.3	181173919	181174250	-	includeFeature	332	0	Overlapping
chr6	27334864	27335187	324	*	10.3541	11.1715	8.28184	2.85915	2.50128e-39	3.9848e-38	387	Homo_sapiens_tRNA.Lys.TTT.6.1	27334865	27335187	-	includeFeature	323	0	Overlapping
chr6	27553287	27553619	333	*	10.4959	11.2511	8.81639	2.41079	3.61035e-39	5.55994e-38	399	Homo_sapiens_tRNA.Ser.AGA.4.1	27553288	27553619	-	includeFeature	332	0	Overlapping
chr1	16861795	16862116	322	*	10.2753	11.072	8.34787	2.69641	4.59713e-39	6.85121e-38	11	Homo_sapiens_tRNA.Gly.CCC.1.2	16861796	16862116	+	overlapStart	-1	0	Overlapping
chr9	128339950	128340291	342	*	9.62088	10.3983	7.8149	2.55672	7.34589e-38	1.06056e-36	544	Homo_sapiens_tRNA.Arg.TCT.3.1	128339951	128340291	-	includeFeature	341	0	Overlapping
chr1	161420745	161421068	324	*	8.41281	9.33811	5.10415	4.14113	2.10889e-37	2.95244e-36	82	Homo_sapiens_tRNA.Und.TTA.3.1	161420746	161421068	+	overlapStart	-1	0	Overlapping
chr11	122559821	122560144	324	*	10.0666	10.9923	6.74896	4.15036	4.95544e-37	6.73357e-36	132	Homo_sapiens_tRNA.Lys.TTT.2.1	122559822	122560144	+	overlapStart	-1	0	Overlapping
chr7	99469558	99469880	323	*	7.83497	8.76746	4.38393	4.27722	6.92712e-37	9.14379e-36	499	Homo_sapiens_tRNA.Trp.CCA.5.1	99469559	99469880	+	overlapStart	-1	0	Overlapping
chr6	26749786	26750109	324	*	8.1325	9.07796	4.37991	4.56573	1.39488e-36	1.79009e-35	359	Homo_sapiens_tRNA.Ala.AGC.21.1	26749787	26750109	-	includeFeature	323	0	Overlapping
chr6	28735303	28735625	323	*	9.88043	10.6411	8.17094	2.4438	4.80465e-36	5.99932e-35	448	Homo_sapiens_tRNA.Val.AAC.6.1	28735304	28735625	-	includeFeature	322	0	Overlapping
chr6	28747618	28747941	324	*	10.546	11.336	8.6617	2.6442	4.04951e-35	4.92335e-34	450	Homo_sapiens_tRNA.Lys.TTT.7.1	28747619	28747941	+	overlapStart	-1	0	Overlapping
chr6	27541649	27541981	333	*	9.04906	9.87752	6.89197	2.9483	4.32935e-35	5.12861e-34	396	Homo_sapiens_tRNA.Ser.AGA.1.1	27541650	27541981	-	includeFeature	332	0	Overlapping
chr6	28764261	28764588	328	*	7.85452	8.76549	4.79194	3.89014	1.15388e-33	1.33274e-32	453	Homo_sapiens_tRNA.Phe.GAA.5.1	28764262	28764588	+	overlapStart	-1	0	Overlapping
chr1	16727159	16727480	322	*	9.38182	10.1971	7.32532	2.83496	3.73153e-33	4.2048e-32	9	Homo_sapiens_tRNA.Gly.CCC.5.1	16727160	16727480	+	overlapStart	-1	0	Overlapping
chr7	149355549	149355871	323	*	9.72397	10.6909	5.2615	5.20981	7.82956e-33	8.61251e-32	504	Homo_sapiens_tRNA.Cys.GCA.13.1	149355550	149355871	-	includeFeature	322	0	Overlapping
chr6	27505702	27506034	333	*	10.8623	11.6249	9.14183	2.45239	1.23402e-31	1.32585e-30	393	Homo_sapiens_tRNA.Ser.TGA.4.1	27505703	27506034	-	includeFeature	332	0	Overlapping
chr1	148308796	148309118	323	*	10.2405	10.9583	8.74784	2.18214	1.95479e-31	2.05253e-30	63	Homo_sapiens_tRNA.Glu.TTC.6.1	148308797	148309118	-	includeFeature	322	0	Overlapping
chr6	27618230	27618554	325	*	10.4895	11.1923	9.06417	2.09938	1.54726e-30	1.58852e-29	407	Homo_sapiens_tRNA.Thr.CGT.5.1	27618231	27618554	+	overlapStart	-1	0	Overlapping
KI270713.1	31510	31831	322	*	9.01473	9.82179	7.01675	2.76651	2.82531e-30	2.83759e-29	555	Homo_sapiens_tRNA.Glu.TTC.14.1	31511	31831	-	includeFeature	321	0	Overlapping
chr6	27562058	27562395	338	*	7.65357	8.5379	4.95546	3.51046	2.33269e-29	2.29298e-28	400	Homo_sapiens_tRNA.Arg.TCT.5.1	27562059	27562395	+	overlapStart	-1	0	Overlapping
chr6	27237445	27237769	325	*	10.7886	11.4663	9.46788	1.96894	4.49666e-29	4.32803e-28	375	Homo_sapiens_tRNA.Ile.AAT.5.3	27237446	27237769	-	includeFeature	324	0	Overlapping
chr6	27720993	27721326	334	*	9.97303	10.6803	8.52788	2.12189	5.18671e-29	4.89033e-28	417	Homo_sapiens_tRNA.Leu.TAA.2.1	27720994	27721326	-	includeFeature	333	0	Overlapping
chr10	5853585	5853908	324	*	9.29874	10.0731	7.51052	2.52735	1.37579e-28	1.27123e-27	109	Homo_sapiens_tRNA.Val.TAC.3.1	5853586	5853908	-	includeFeature	323	0	Overlapping
chr6	28742826	28743149	324	*	10.053	10.7655	8.58469	2.1483	1.43331e-27	1.29841e-26	449	Homo_sapiens_tRNA.Arg.CCG.1.1	28742827	28743149	-	includeFeature	323	0	Overlapping
chr6	57800085	57800409	325	*	10.5476	11.3115	8.81978	2.45532	2.68537e-27	2.38585e-26	480	Homo_sapiens_tRNA.Ile.AAT.12.1	57800086	57800409	+	overlapStart	-1	0	Overlapping
chr6	28790596	28790919	324	*	9.90866	10.5997	8.53366	2.0334	6.58423e-27	5.73946e-26	456	Homo_sapiens_tRNA.Phe.GAA.1.1	28790597	28790919	-	includeFeature	323	0	Overlapping
chr6	28537464	28537808	345	*	10.4788	11.3541	7.88455	3.39386	6.06177e-26	5.18618e-25	431	Homo_sapiens_tRNA.Ile.TAT.3.1	28537465	28537808	+	overlapStart	-1	0	Overlapping
chr6	27158001	27158323	323	*	9.56294	10.2423	8.23574	1.9714	7.0228e-25	5.89915e-24	366	Homo_sapiens_tRNA.His.GTG.1.5	27158002	27158323	+	overlapStart	-1	0	Overlapping
chr6	27502913	27503245	333	*	10.4438	11.0689	9.31648	1.71877	1.18345e-23	9.76347e-23	391	Homo_sapiens_tRNA.Ser.AGA.2.4	27502914	27503245	+	overlapStart	-1	0	Overlapping
chr1	16520459	16520783	325	*	8.72017	9.47314	7.05238	2.37737	4.72443e-23	3.82928e-22	2	Homo_sapiens_tRNA.Asn.GTT.5.1	16520460	16520783	-	includeFeature	324	0	Overlapping
chr6	57870219	57870542	324	*	7.37283	8.26304	4.60231	3.55949	1.06488e-22	8.48229e-22	488	Homo_sapiens_tRNA.Ala.AGC.16.1	57870220	57870542	-	includeFeature	323	0	Overlapping
chr16	3184007	3184329	323	*	9.76743	10.3904	8.64689	1.70853	1.26922e-22	9.93862e-22	200	Homo_sapiens_tRNA.Pro.TGG.3.4	3184008	3184329	-	includeFeature	322	0	Overlapping
chr6	28695806	28696128	323	*	7.56846	8.44214	4.99213	3.36586	2.06598e-22	1.5908e-21	442	Homo_sapiens_tRNA.Ala.CGC.5.1	28695807	28696128	-	includeFeature	322	0	Overlapping
chr1	16860072	16860395	324	*	8.906	9.6081	7.48374	2.08263	8.42552e-22	6.38129e-21	10	Homo_sapiens_tRNA.Val.CAC.11.2	16860073	16860395	+	overlapStart	-1	0	Overlapping
chr6	26299551	26299874	324	*	9.47899	10.1359	8.23866	1.85602	6.09058e-21	4.53847e-20	331	Homo_sapiens_tRNA.Arg.TCG.4.1	26299552	26299874	+	overlapStart	-1	0	Overlapping
chr6	27777759	27778081	323	*	9.42955	10.3204	6.65127	3.55573	1.40888e-20	1.03318e-19	421	Homo_sapiens_tRNA.iMet.CAT.2.1	27777760	27778081	+	overlapStart	-1	0	Overlapping
chr7	149415012	149415334	323	*	8.53194	9.29558	6.80566	2.43869	2.2017e-20	1.58935e-19	509	Homo_sapiens_tRNA.Cys.GCA.11.1	149415013	149415334	-	includeFeature	322	0	Overlapping
chr6	28811946	28812268	323	*	9.99913	10.6107	8.91633	1.65585	2.44844e-20	1.74028e-19	460	Homo_sapiens_tRNA.Ala.AGC.6.1	28811947	28812268	-	includeFeature	322	0	Overlapping
chr6	27097180	27097512	333	*	9.88056	10.495	8.78834	1.667	6.89391e-20	4.82574e-19	364	Homo_sapiens_tRNA.Ser.GCT.1.1	27097181	27097512	+	overlapStart	-1	0	Overlapping
chr6	27672324	27672656	333	*	10.9176	11.5926	9.60785	1.93956	8.89052e-20	6.13048e-19	413	Homo_sapiens_tRNA.Ser.CGA.3.1	27672325	27672656	-	includeFeature	332	0	Overlapping
chr16	3196027	3196350	324	*	7.96531	8.73044	6.2306	2.44752	1.16181e-19	7.89346e-19	205	Homo_sapiens_tRNA.Lys.CTT.14.1	3196028	3196350	+	overlapStart	-1	0	Overlapping
chr6	27297870	27298202	333	*	10.9593	11.5364	9.98269	1.51706	2.95092e-19	1.97583e-18	384	Homo_sapiens_tRNA.Ser.GCT.2.1	27297871	27298202	+	overlapStart	-1	0	Overlapping
chr19	39412042	39412385	344	*	10.0107	9.01491	10.5942	-1.53829	1.21638e-18	8.02814e-18	269	Homo_sapiens_tRNA.Ile.TAT.1.1	39412043	39412385	-	includeFeature	343	0	Overlapping
chr16	3191375	3191698	324	*	9.83211	10.4166	8.83358	1.54327	1.97643e-18	1.28607e-17	202	Homo_sapiens_tRNA.Lys.CTT.4.1	3191376	3191698	+	overlapStart	-1	0	Overlapping
chr8	66114201	66114386	186	*	10.275	9.33961	10.8378	-1.46033	5.07891e-18	3.25897e-17	532	Homo_sapiens_tRNA.Ala.AGC.8.2	66114202	66114386	+	overlapStart	-1	0	Overlapping
chr1	145129113	145129437	325	*	8.12192	9.01521	5.31194	3.56799	5.47158e-18	3.46284e-17	39	Homo_sapiens_tRNA.Asn.GTT.10.1	145129114	145129437	+	overlapStart	-1	0	Overlapping
chr1	16545813	16546134	322	*	10.6935	11.3359	9.50583	1.7799	3.88506e-17	2.42554e-16	5	Homo_sapiens_tRNA.Gly.CCC.1.1	16545814	16546134	-	includeFeature	321	0	Overlapping
chr16	3191863	3192185	323	*	9.26587	9.86734	8.21517	1.60648	8.3658e-17	5.15333e-16	203	Homo_sapiens_tRNA.Pro.AGG.1.1	3191864	3192185	+	overlapStart	-1	0	Overlapping
chr5	181173524	181173847	324	*	10.0131	10.6221	8.93853	1.63599	1.21554e-16	7.38923e-16	318	Homo_sapiens_tRNA.Val.CAC.1.4	181173525	181173847	+	overlapStart	-1	0	Overlapping
chr7	149635561	149635883	323	*	9.33424	10.1867	6.97157	3.10927	5.96424e-16	3.57854e-15	520	Homo_sapiens_tRNA.Cys.GCA.9.3	149635562	149635883	+	overlapStart	-1	0	Overlapping
chr6	28988876	28989208	333	*	9.20095	9.84012	8.0249	1.76131	6.67599e-16	3.95424e-15	476	Homo_sapiens_tRNA.Leu.AAG.3.1	28988877	28989208	+	overlapStart	-1	0	Overlapping
chr17	19860736	19861057	322	*	6.50464	7.37006	4.01562	3.22588	6.98037e-15	4.08219e-14	239	Homo_sapiens_tRNA.Gly.CCC.3.1	19860737	19861057	+	overlapStart	-1	0	Overlapping
chr1	16872457	16872779	323	*	10.8161	11.4612	9.61879	1.78287	7.85346e-15	4.53537e-14	12	Homo_sapiens_tRNA.Glu.TTC.3.1	16872458	16872779	+	overlapStart	-1	0	Overlapping
chr6	28823190	28823514	325	*	6.54717	7.42767	3.89409	3.38578	1.03157e-14	5.88378e-14	462	Homo_sapiens_tRNA.Phe.GAA.4.1	28823191	28823514	-	includeFeature	324	0	Overlapping
chr6	27209723	27210055	333	*	7.09352	7.85354	5.38744	2.39288	1.06001e-14	5.97225e-14	370	Homo_sapiens_tRNA.Ser.CGA.2.1	27209724	27210055	+	overlapStart	-1	0	Overlapping
chr6	27230429	27230762	334	*	11.1755	11.7457	10.2189	1.47647	4.16733e-14	2.31964e-13	373	Homo_sapiens_tRNA.Leu.TAA.4.1	27230430	27230762	-	includeFeature	333	0	Overlapping
chr1	148264982	148265304	323	*	9.44674	10.0607	8.35595	1.64572	4.82649e-14	2.65457e-13	62	Homo_sapiens_tRNA.Gln.CTG.4.1	148264983	148265304	-	includeFeature	322	0	Overlapping
chr6	27545563	27545895	333	*	10.8765	11.4277	9.97336	1.40692	6.13201e-14	3.33293e-13	397	Homo_sapiens_tRNA.Ser.TGA.2.1	27545564	27545895	+	overlapStart	-1	0	Overlapping
chr2	42810410	42810753	344	*	11.394	10.5293	11.9309	-1.35701	6.75954e-14	3.63129e-13	278	Homo_sapiens_tRNA.Ile.TAT.2.1	42810411	42810753	+	overlapStart	-1	0	Overlapping
chr14	20659832	20660176	345	*	6.35789	7.22755	3.82483	3.25762	1.1329e-13	6.01612e-13	162	Homo_sapiens_tRNA.Tyr.GTA.7.1	20659833	20660176	-	includeFeature	344	0	Overlapping
chr6	26311070	26311392	323	*	9.13708	9.70481	8.18756	1.46533	1.67812e-13	8.81011e-13	333	Homo_sapiens_tRNA.Gln.TTG.3.1	26311071	26311392	-	includeFeature	322	0	Overlapping
chr6	27728422	27728745	324	*	6.25313	7.11217	3.82778	3.14566	4.03996e-13	2.09715e-12	419	Homo_sapiens_tRNA.Val.CAC.7.1	27728423	27728745	-	includeFeature	323	0	Overlapping
chr3	132231672	132231994	323	*	10.8745	8.97785	11.6664	-2.59372	4.42757e-13	2.27282e-12	304	Homo_sapiens_tRNA.Cys.GCA.9.1	132231673	132231994	-	includeFeature	322	0	Overlapping
chr16	70778913	70779234	322	*	10.1565	9.14026	10.7469	-1.54668	4.55999e-13	2.31507e-12	212	Homo_sapiens_tRNA.Gly.GCC.2.4	70778914	70779234	-	includeFeature	321	0	Overlapping
chr7	149691055	149691377	323	*	10.1598	10.7445	9.16084	1.52487	6.83909e-13	3.43441e-12	523	Homo_sapiens_tRNA.Cys.GCA.17.1	149691056	149691377	-	includeFeature	322	0	Overlapping
chr1	143735794	143736118	325	*	7.30365	7.93759	6.14587	1.72135	1.24205e-12	6.17019e-12	32	Homo_sapiens_tRNA.Asn.GTT.6.1	143735795	143736118	-	includeFeature	324	0	Overlapping
chr6	27205962	27206285	324	*	7.46713	8.16524	6.06213	2.01929	4.99807e-12	2.4565e-11	369	Homo_sapiens_tRNA.Val.CAC.6.1	27205963	27206285	-	includeFeature	323	0	Overlapping
chr7	149331003	149331325	323	*	8.08934	8.76594	6.77329	1.91102	5.64555e-12	2.74552e-11	503	Homo_sapiens_tRNA.Cys.GCA.9.2	149331004	149331325	+	overlapStart	-1	0	Overlapping
chr4	123508724	123509046	323	*	7.13184	7.88635	5.45586	2.33034	1.45448e-11	6.99967e-11	309	Homo_sapiens_tRNA.Cys.GCA.2.1	123508725	123509046	-	includeFeature	322	0	Overlapping
chr1	205474017	205474340	324	*	6.4397	7.25471	4.38494	2.74481	1.97799e-11	9.42093e-11	104	Homo_sapiens_tRNA.Lys.TTT.8.1	205474018	205474340	+	overlapStart	-1	0	Overlapping
chr12	98504126	98504448	323	*	11.4263	10.6583	11.9248	-1.21997	2.19198e-11	1.03336e-10	138	Homo_sapiens_tRNA.Trp.CCA.4.1	98504127	98504448	+	overlapStart	-1	0	Overlapping
chr1	16535153	16535475	323	*	11.3104	11.864	10.4006	1.4032	2.40146e-11	1.12068e-10	4	Homo_sapiens_tRNA.Glu.TTC.4.1	16535154	16535475	-	includeFeature	322	0	Overlapping
chr19	1383559	1383761	203	*	11.0818	10.411	11.5379	-1.08971	2.85346e-11	1.3183e-10	263	Homo_sapiens_tRNA.Asn.GTT.2.6	1383560	1383761	+	overlapStart	-1	0	Overlapping
chr1	16889551	16889875	325	*	10.3961	10.8647	9.69746	1.12674	5.97484e-11	2.73304e-10	14	Homo_sapiens_tRNA.Asn.GTT.4.1	16889552	16889875	+	overlapStart	-1	0	Overlapping
chr6	27295307	27295629	323	*	10.6095	11.0845	9.89644	1.14486	9.74462e-11	4.41374e-10	383	Homo_sapiens_tRNA.Gln.CTG.5.1	27295308	27295629	+	overlapStart	-1	0	Overlapping
chr7	149646829	149647151	323	*	7.75412	8.38859	6.59453	1.70918	1.09197e-10	4.89797e-10	521	Homo_sapiens_tRNA.Cys.GCA.12.1	149646830	149647151	-	includeFeature	322	0	Overlapping
chr6	26749073	26749397	325	*	5.66815	6.60908	2.02853	4.15677	1.24043e-10	5.47801e-10	358	Homo_sapiens_tRNA.Und.NNN.1.1	26749074	26749397	-	includeFeature	324	0	Overlapping
chr16	3182509	3182831	323	*	10.7621	11.2356	10.0525	1.13997	1.245e-10	5.47801e-10	199	Homo_sapiens_tRNA.Pro.AGG.2.7	3182510	3182831	-	includeFeature	322	0	Overlapping
chr6	27273834	27274158	325	*	5.77341	6.63316	3.34117	3.11232	1.38054e-10	5.98557e-10	377	Homo_sapiens_tRNA.Ile.AAT.9.1	27273835	27274158	+	overlapStart	-1	0	Overlapping
chr6	28478497	28478829	333	*	6.6169	7.36259	4.98751	2.26462	1.38627e-10	5.98557e-10	428	Homo_sapiens_tRNA.Leu.AAG.4.1	28478498	28478829	-	includeFeature	332	0	Overlapping
chr1	148048390	148048714	325	*	9.89626	10.3612	9.20609	1.11386	1.49109e-10	6.37855e-10	60	Homo_sapiens_tRNA.Asn.GTT.14.1	148048391	148048714	-	includeFeature	324	0	Overlapping
chr6	28807707	28808030	324	*	10.8231	11.2611	10.191	1.03487	1.86733e-10	7.91472e-10	459	Homo_sapiens_tRNA.Phe.GAA.3.1	28807708	28808030	-	includeFeature	323	0	Overlapping
chr6	27532082	27532414	333	*	5.87791	6.72037	3.6049	2.9518	1.88837e-10	7.93115e-10	395	Homo_sapiens_tRNA.Ser.AGA.3.1	27532083	27532414	+	overlapStart	-1	0	Overlapping
chr6	27275085	27275409	325	*	7.44516	8.11729	6.14675	1.87581	2.41753e-10	1.00622e-09	378	Homo_sapiens_tRNA.Ile.AAT.3.1	27275086	27275409	-	includeFeature	324	0	Overlapping
chr16	70778085	70778406	322	*	8.27248	7.06572	8.92027	-1.76452	2.594e-10	1.07002e-09	211	Homo_sapiens_tRNA.Gly.GCC.3.1	70778086	70778406	-	includeFeature	321	0	Overlapping
chr6	28726952	28727275	324	*	6.23682	7.05139	4.18526	2.71722	3.52943e-10	1.44301e-09	446	Homo_sapiens_tRNA.Phe.GAA.11.1	28726953	28727275	-	includeFeature	323	0	Overlapping
chr6	28789644	28789966	323	*	10.6344	11.1125	9.91429	1.15103	4.6549e-10	1.88646e-09	455	Homo_sapiens_tRNA.Ala.TGC.1.1	28789645	28789966	-	includeFeature	322	0	Overlapping
chr17	38861558	38861880	323	*	9.3296	10.1027	7.54906	2.42771	5.26155e-10	2.11377e-09	243	Homo_sapiens_tRNA.Cys.GCA.14.1	38861559	38861880	-	includeFeature	322	0	Overlapping
chr17	38751655	38751979	325	*	11.3933	10.7231	11.8491	-1.08358	7.08358e-10	2.82122e-09	241	Homo_sapiens_tRNA.Asn.GTT.2.5	38751656	38751979	-	includeFeature	324	0	Overlapping
chr15	79744529	79744852	324	*	8.83208	9.36978	7.96522	1.33767	1.07583e-09	4.24816e-09	184	Homo_sapiens_tRNA.Cys.GCA.5.1	79744530	79744852	+	overlapStart	-1	0	Overlapping
chr19	45478475	45478812	338	*	10.5558	9.93559	10.9882	-1.01422	1.10563e-09	4.32883e-09	271	Homo_sapiens_tRNA.SeC.TCA.1.1	45478476	45478812	-	includeFeature	337	0	Overlapping
chr16	636610	636931	322	*	11.9201	11.1952	12.4004	-1.15518	1.11949e-09	4.34624e-09	187	Homo_sapiens_tRNA.Gly.CCC.2.2	636611	636931	-	includeFeature	321	0	Overlapping
chr1	146037918	146038240	323	*	10.9837	10.3594	11.4181	-1.01953	1.79152e-09	6.89736e-09	49	Homo_sapiens_tRNA.His.GTG.1.1	146037919	146038240	+	overlapStart	-1	0	Overlapping
chr6	27213718	27214041	324	*	9.59071	10.084	8.83527	1.19286	2.32958e-09	8.89476e-09	371	Homo_sapiens_tRNA.Arg.ACG.2.2	27213719	27214041	-	includeFeature	323	0	Overlapping
chr1	145157031	145157354	324	*	9.65734	9.01482	10.1003	-1.04287	2.82953e-09	1.07151e-08	40	Homo_sapiens_tRNA.Val.CAC.14.1	145157032	145157354	+	overlapStart	-1	0	Overlapping
chr6	27583331	27583653	323	*	10.745	11.2313	10.006	1.16882	5.95208e-09	2.23566e-08	402	Homo_sapiens_tRNA.Asp.GTC.3.1	27583332	27583653	-	includeFeature	322	0	Overlapping
chr19	1383236	1383437	202	*	10.4925	9.81255	10.9527	-1.09036	7.19883e-09	2.68215e-08	262	Homo_sapiens_tRNA.Phe.GAA.1.6	1383237	1383437	-	includeFeature	201	0	Overlapping
chr7	149377384	149377706	323	*	6.14243	6.89511	4.47623	2.27932	7.67473e-09	2.83658e-08	507	Homo_sapiens_tRNA.Cys.GCA.10.1	149377385	149377706	-	includeFeature	322	0	Overlapping
chr6	27602443	27602800	358	*	10.4735	11.2975	8.35102	2.76344	7.94998e-09	2.91499e-08	405	Homo_sapiens_tRNA.Leu.CAA.3.1	27602444	27602800	-	includeFeature	357	0	Overlapping
chr6	26331318	26331640	323	*	10.3045	10.7752	9.60129	1.12042	1.19303e-08	4.34001e-08	342	Homo_sapiens_tRNA.Trp.CCA.3.2	26331319	26331640	-	includeFeature	322	0	Overlapping
chr1	149558293	149558618	326	*	9.39337	9.91469	8.569	1.27302	1.90571e-08	6.87844e-08	71	Homo_sapiens_tRNA.Asn.GTT.25.1	149558294	149558618	-	includeFeature	325	0	Overlapping
chr1	147073099	147073421	323	*	7.16271	7.83579	5.8606	1.84952	2.05647e-08	7.36504e-08	57	Homo_sapiens_tRNA.His.GTG.1.2	147073100	147073421	+	overlapStart	-1	0	Overlapping
chr6	27684569	27684893	325	*	11.1562	11.6398	10.4233	1.15635	2.28283e-08	8.11284e-08	415	Homo_sapiens_tRNA.Thr.AGT.2.2	27684570	27684893	-	includeFeature	324	0	Overlapping
chr14	88978972	88979295	324	*	10.1844	10.6379	9.5192	1.06728	3.49673e-08	1.2332e-07	174	Homo_sapiens_tRNA.Ala.AGC.15.1	88978973	88979295	+	overlapStart	-1	0	Overlapping
chr6	26311621	26311943	323	*	10.5189	10.9288	9.94406	0.946065	3.80001e-08	1.33e-07	334	Homo_sapiens_tRNA.Gln.TTG.3.2	26311622	26311943	-	includeFeature	322	0	Overlapping
chr8	95269531	95269863	333	*	11.9336	11.2705	12.3862	-1.06356	4.62198e-08	1.60553e-07	534	Homo_sapiens_tRNA.Ser.AGA.2.5	95269532	95269863	-	includeFeature	332	0	Overlapping
chr1	149692679	149693002	324	*	6.03302	6.81744	4.1841	2.45782	4.66964e-08	1.60998e-07	74	Homo_sapiens_tRNA.Glu.TTC.8.1	149692680	149693002	-	includeFeature	323	0	Overlapping
chr6	27260805	27261130	326	*	6.15302	6.88303	4.60231	2.12665	5.65707e-08	1.93597e-07	376	Homo_sapiens_tRX.Ile.AAT.3.1	27260806	27261130	+	overlapStart	-1	0	Overlapping
chr6	27631295	27631639	345	*	11.0654	11.5034	10.4334	1.02163	6.6213e-08	2.24929e-07	408	Homo_sapiens_tRNA.Ile.TAT.2.3	27631296	27631639	+	overlapStart	-1	0	Overlapping
chr6	27293766	27294090	325	*	10.9278	11.3581	10.312	1.00003	6.85564e-08	2.3119e-07	382	Homo_sapiens_tRNA.Ser.ACT.1.1	27293767	27294090	+	overlapStart	-1	0	Overlapping
chr6	28597214	28597546	333	*	10.5917	10.9938	10.0325	0.922989	8.91925e-08	2.98601e-07	434	Homo_sapiens_tRNA.Ser.GCT.4.1	28597215	28597546	-	includeFeature	332	0	Overlapping
chr17	8138755	8139087	333	*	10.6146	10.0563	11.0161	-0.92029	1.08471e-07	3.59105e-07	224	Homo_sapiens_tRNA.Ser.CGA.1.1	8138756	8139087	-	includeFeature	332	0	Overlapping
chr7	149664698	149665020	323	*	7.29012	7.93098	6.10811	1.69485	1.0882e-07	3.59105e-07	522	Homo_sapiens_tRNA.Cys.GCA.21.1	149664699	149665020	+	overlapStart	-1	0	Overlapping
chr1	16547539	16547862	324	*	8.71283	9.24079	7.87146	1.2841	1.52945e-07	5.01139e-07	6	Homo_sapiens_tRNA.Val.CAC.11.1	16547540	16547862	-	includeFeature	323	0	Overlapping
chr1	145475255	145475579	325	*	9.92098	10.3204	9.36684	0.914661	1.57242e-07	5.11589e-07	45	Homo_sapiens_tRNA.Asn.GTT.9.1	145475256	145475579	-	includeFeature	324	0	Overlapping
chr16	3189508	3189830	323	*	10.8214	11.2161	10.2762	0.902043	1.70388e-07	5.50485e-07	201	Homo_sapiens_tRNA.Pro.AGG.2.8	3189509	3189830	+	overlapStart	-1	0	Overlapping
chr6	27150117	27150440	324	*	5.5911	6.36175	3.82483	2.34586	1.95203e-07	6.26277e-07	365	Homo_sapiens_tRNA.Val.CAC.9.1	27150118	27150440	+	overlapStart	-1	0	Overlapping
chr6	27215047	27215370	324	*	10.1861	10.5517	9.69517	0.826131	2.45619e-07	7.82592e-07	372	Homo_sapiens_tRNA.Arg.ACG.2.3	27215048	27215370	+	overlapStart	-1	0	Overlapping
chr1	161612592	161612914	323	*	10.9091	10.384	11.2933	-0.872378	3.01795e-07	9.54996e-07	95	Homo_sapiens_tRNA.Glu.TTC.5.1	161612593	161612914	+	overlapStart	-1	0	Overlapping
chr5	181169484	181169807	324	*	10.22	10.5982	9.70599	0.85774	3.38484e-07	1.06381e-06	317	Homo_sapiens_tRNA.Val.AAC.1.3	181169485	181169807	+	overlapStart	-1	0	Overlapping
chr6	27591688	27592011	324	*	10.9962	11.403	10.4278	0.930184	5.46878e-07	1.70715e-06	403	Homo_sapiens_tRNA.Lys.TTT.4.1	27591689	27592011	-	includeFeature	323	0	Overlapping
chr6	26576978	26577317	340	*	9.18331	9.64419	8.50206	1.07569	8.66925e-07	2.68805e-06	354	Homo_sapiens_tRNA.Tyr.GTA.3.1	26576979	26577317	+	overlapStart	-1	0	Overlapping
chr6	28817109	28817431	323	*	10.3598	10.7404	9.84131	0.860578	1.03305e-06	3.1818e-06	461	Homo_sapiens_tRNA.Ala.TGC.5.1	28817110	28817431	-	includeFeature	322	0	Overlapping
chr7	139340574	139340897	324	*	11.8074	11.1709	12.2475	-1.01537	1.47353e-06	4.50843e-06	501	Homo_sapiens_tRNA.Arg.CCT.4.1	139340575	139340897	+	overlapStart	-1	0	Overlapping
chr6	27791230	27791552	323	*	11.0652	11.4228	10.5886	0.800866	1.80062e-06	5.47294e-06	422	Homo_sapiens_tRNA.Gln.CTG.6.1	27791231	27791552	-	includeFeature	322	0	Overlapping
chrX	18674783	18675106	324	*	10.8877	10.263	11.3223	-0.999008	1.9298e-06	5.82725e-06	551	Homo_sapiens_tRNA.Val.TAC.1.2	18674784	18675106	-	includeFeature	323	0	Overlapping
chr12	56190238	56190570	333	*	10.6744	10.1314	11.068	-0.890878	2.03497e-06	6.1049e-06	134	Homo_sapiens_tRNA.Ser.CGA.4.1	56190239	56190570	+	overlapStart	-1	0	Overlapping
chr17	75033780	75034103	324	*	11.3457	10.8324	11.7236	-0.850846	2.13921e-06	6.37624e-06	255	Homo_sapiens_tRNA.Arg.CCT.1.1	75033781	75034103	+	overlapStart	-1	0	Overlapping
chr6	26286400	26286722	323	*	9.97603	9.35654	10.408	-0.990928	2.17704e-06	6.44737e-06	330	Homo_sapiens_tRNA.iMet.CAT.1.2	26286401	26286722	+	overlapStart	-1	0	Overlapping
chr8	66113241	66113584	344	*	11.7112	11.0789	12.1493	-1.00716	2.5987e-06	7.64712e-06	530	Homo_sapiens_tRNA.Tyr.GTA.5.1	66113242	66113584	+	overlapStart	-1	0	Overlapping
chr11	66347994	66348326	333	*	10.8473	10.2598	11.2636	-0.946393	4.87296e-06	1.42488e-05	126	Homo_sapiens_tRNA.Ser.GCT.3.1	66347995	66348326	+	overlapStart	-1	0	Overlapping
chr6	26312470	26312802	333	*	11.2274	11.5843	10.7522	0.795829	4.97688e-06	1.44611e-05	335	Homo_sapiens_tRNA.Ser.TGA.3.1	26312471	26312802	-	includeFeature	332	0	Overlapping
chr14	72962845	72963167	323	*	9.3987	9.9774	8.41734	1.41981	5.13645e-06	1.48315e-05	172	Homo_sapiens_tRNA.Cys.GCA.8.1	72962846	72963167	+	overlapStart	-1	0	Overlapping
chr7	149707543	149707865	323	*	8.64424	7.88357	9.13971	-1.15954	5.44079e-06	1.56127e-05	524	Homo_sapiens_tRNA.Cys.GCA.9.4	149707544	149707865	+	overlapStart	-1	0	Overlapping
chr19	4724509	4724832	324	*	10.7218	10.2789	11.0602	-0.749358	5.84863e-06	1.66794e-05	265	Homo_sapiens_tRNA.Val.CAC.3.1	4724510	4724832	-	includeFeature	323	0	Overlapping
chr6	57861040	57861363	324	*	4.58479	5.43596	2.23393	2.82213	6.06287e-06	1.71843e-05	487	Homo_sapiens_tRNA.Ala.AGC.17.1	57861041	57861363	-	includeFeature	323	0	Overlapping
chr1	148353435	148353757	323	*	10.5977	10.9991	10.0394	0.907059	6.47841e-06	1.82502e-05	66	Homo_sapiens_tRNA.Gln.CTG.9.1	148353436	148353757	+	overlapStart	-1	0	Overlapping
chr1	161421967	161422289	323	*	10.8173	11.1827	10.3267	0.815708	7.31398e-06	2.04791e-05	83	Homo_sapiens_tRNA.Glu.TTC.4.2	161421968	161422289	-	includeFeature	322	0	Overlapping
chr9	110198397	110198720	324	*	5.1883	5.9253	3.60317	2.07643	9.53509e-06	2.65374e-05	542	Homo_sapiens_tRNA.Arg.TCG.6.1	110198398	110198720	+	overlapStart	-1	0	Overlapping
chr6	27670439	27670762	324	*	10.9179	11.3002	10.3963	0.855963	1.12983e-05	3.11003e-05	412	Homo_sapiens_tRNA.Arg.ACG.2.4	27670440	27670762	-	includeFeature	323	0	Overlapping
chr5	181164028	181164351	324	*	7.8088	8.28398	7.09544	1.09894	1.13092e-05	3.11003e-05	315	Homo_sapiens_tRNA.Val.AAC.1.2	181164029	181164351	+	overlapStart	-1	0	Overlapping
chr16	3160259	3160604	346	*	5.02151	5.82897	3.0208	2.48117	1.22535e-05	3.34978e-05	193	Homo_sapiens_tRNA.Pro.AGG.3.1	3160260	3160604	+	overlapStart	-1	0	Overlapping
chr6	28643319	28643641	323	*	10.2055	10.5649	9.72562	0.798769	1.35137e-05	3.67255e-05	437	Homo_sapiens_tRNA.Ala.TGC.2.1	28643320	28643641	+	overlapStart	-1	0	Overlapping
chr16	3157279	3157602	324	*	10.8837	11.2714	10.3519	0.868498	1.42253e-05	3.84333e-05	191	Homo_sapiens_tRNA.Lys.CTT.3.1	3157280	3157602	-	includeFeature	323	0	Overlapping
chr6	28981546	28981869	324	*	10.5865	10.0655	10.9684	-0.852042	1.94025e-05	5.21159e-05	474	Homo_sapiens_tRNA.Phe.GAA.1.2	28981547	28981869	-	includeFeature	323	0	Overlapping
chr3	132228974	132229296	323	*	8.30443	7.53113	8.80515	-1.1614	2.31348e-05	6.15064e-05	303	Homo_sapiens_tRNA.Cys.GCA.6.1	132228975	132229296	-	includeFeature	322	0	Overlapping
chr15	65868936	65869258	323	*	11.9071	11.3583	12.3038	-0.887949	2.31647e-05	6.15064e-05	181	Homo_sapiens_tRNA.Gln.CTG.1.4	65868937	65869258	-	includeFeature	322	0	Overlapping
chr6	27605512	27605870	359	*	10.8894	11.271	10.3692	0.850157	2.58618e-05	6.8275e-05	406	Homo_sapiens_tRNA.Leu.CAA.2.1	27605513	27605870	-	includeFeature	358	0	Overlapping
chr6	27668457	27668781	325	*	11.1616	11.4711	10.767	0.676702	2.69327e-05	7.06983e-05	411	Homo_sapiens_tRNA.Ile.AAT.8.1	27668458	27668781	+	overlapStart	-1	0	Overlapping
chr2	130337002	130337324	323	*	11.4174	10.8955	11.7999	-0.849048	4.55471e-05	0.000118886	284	Homo_sapiens_tRNA.Glu.TTC.1.1	130337003	130337324	-	includeFeature	322	0	Overlapping
chr2	70248865	70249186	322	*	11.9753	11.4408	12.3645	-0.865386	4.62578e-05	0.000120062	280	Homo_sapiens_tRNA.Gly.CCC.2.1	70248866	70249186	-	includeFeature	321	0	Overlapping
chr12	96035895	96036217	323	*	12.0385	11.4727	12.4438	-0.905255	4.71361e-05	0.000121658	136	Homo_sapiens_tRNA.Asp.GTC.2.8	96035896	96036217	+	overlapStart	-1	0	Overlapping
chr6	125780121	125780443	323	*	11.9923	11.4707	12.3746	-0.847698	5.43152e-05	0.000139409	491	Homo_sapiens_tRNA.Glu.CTC.1.7	125780122	125780443	-	includeFeature	322	0	Overlapping
chr16	3170834	3171155	322	*	5.27002	5.96229	3.88985	1.80359	5.7808e-05	0.000147554	195	Homo_sapiens_tRNA.Pro.TGG.4.1	3170835	3171155	-	includeFeature	321	0	Overlapping
chr6	26556420	26556743	324	*	11.2858	11.6497	10.7979	0.802413	6.43982e-05	0.000163472	350	Homo_sapiens_tRNA.Lys.CTT.2.4	26556421	26556743	+	overlapStart	-1	0	Overlapping
chr14	102316966	102317290	325	*	11.9729	11.5135	12.3209	-0.763912	6.73193e-05	0.00016942	175	Homo_sapiens_tRNA.Ile.AAT.5.4	102316967	102317290	+	overlapStart	-1	0	Overlapping
chr16	22195585	22195917	333	*	11.3615	10.8638	11.7309	-0.815025	6.74746e-05	0.00016942	207	Homo_sapiens_tRNA.Leu.TAG.3.1	22195586	22195917	-	includeFeature	332	0	Overlapping
chr1	120952165	120952489	325	*	5.84721	6.51616	4.5612	1.69999	7.49413e-05	0.000187151	22	Homo_sapiens_tRNA.Asn.GTT.11.1	120952166	120952489	-	includeFeature	324	0	Overlapping
chr6	27235383	27235706	324	*	10.1953	10.5446	9.73366	0.766135	8.46082e-05	0.000210156	374	Homo_sapiens_tRNA.Val.AAC.5.1	27235384	27235706	+	overlapStart	-1	0	Overlapping
chr1	248874122	248874444	323	*	11.4473	10.9986	11.789	-0.74759	9.191e-05	0.000227072	108	Homo_sapiens_tRNA.Glu.CTC.2.1	248874123	248874444	+	overlapStart	-1	0	Overlapping
chr1	167714599	167714921	323	*	11.9396	11.4418	12.309	-0.813214	9.48082e-05	0.000232986	98	Homo_sapiens_tRNA.Pro.CGG.1.1	167714600	167714921	+	overlapStart	-1	0	Overlapping
chr19	33176931	33177255	325	*	12.1412	11.6895	12.4847	-0.751499	0.000100058	0.000244586	267	Homo_sapiens_tRNA.Thr.AGT.1.3	33176932	33177255	+	overlapStart	-1	0	Overlapping
chr6	26756426	26756750	325	*	6.0042	6.51264	5.21206	1.16865	0.000106565	0.00025912	360	Homo_sapiens_tRNA.Ile.AAT.6.1	26756427	26756750	+	overlapStart	-1	0	Overlapping
chr15	26082108	26082430	323	*	11.7938	11.3335	12.1422	-0.762051	0.000118028	0.000285492	176	Homo_sapiens_tRNA.Glu.TTC.2.2	26082109	26082430	-	includeFeature	322	0	Overlapping
chr8	123157104	123157427	324	*	11.7533	11.2524	12.1244	-0.815816	0.000119395	0.000287294	536	Homo_sapiens_tRNA.Met.CAT.1.1	123157105	123157427	-	includeFeature	323	0	Overlapping
chr10	67764377	67764709	333	*	11.9812	11.5251	12.3272	-0.756371	0.00012179	0.000291538	113	Homo_sapiens_tRNA.Ser.TGA.1.1	67764378	67764709	+	overlapStart	-1	0	Overlapping
chr17	39153608	39153930	323	*	11.7789	11.3301	12.1207	-0.746416	0.000123416	0.000292893	246	Homo_sapiens_tRNA.Cys.GCA.2.3	39153609	39153930	-	includeFeature	322	0	Overlapping
chr6	28212911	28213243	333	*	10.7779	11.1047	10.3546	0.711798	0.000123624	0.000292893	426	Homo_sapiens_tRNA.Ser.GCT.5.1	28212912	28213243	+	overlapStart	-1	0	Overlapping
chr17	31549948	31550270	323	*	11.5131	11.0831	11.8438	-0.719737	0.000149174	0.000351625	240	Homo_sapiens_tRNA.Thr.CGT.4.1	31549949	31550270	+	overlapStart	-1	0	Overlapping
chr6	27177089	27177413	325	*	11.0627	10.5953	11.4151	-0.770012	0.000155574	0.000364848	368	Homo_sapiens_tRNA.Ile.AAT.5.2	27177090	27177413	-	includeFeature	324	0	Overlapping
chr5	181221853	181222176	324	*	11.2056	11.5644	10.727	0.784953	0.000156998	0.000366329	327	Homo_sapiens_tRNA.Lys.CTT.2.3	181221854	181222176	-	includeFeature	323	0	Overlapping
chr13	94549524	94549847	324	*	11.5524	11.1368	11.8746	-0.699409	0.000171134	0.000397306	151	Homo_sapiens_tRNA.Phe.GAA.1.5	94549525	94549847	-	includeFeature	323	0	Overlapping
chr1	204506401	204506724	324	*	11.3378	10.8643	11.6937	-0.776168	0.000205619	0.000474979	102	Homo_sapiens_tRNA.Lys.TTT.3.1	204506402	204506724	+	overlapStart	-1	0	Overlapping
chr13	30673838	30674162	325	*	11.5445	11.1737	11.8393	-0.635369	0.000213293	0.000490255	147	Homo_sapiens_tRNA.Asn.GTT.2.4	30673839	30674162	-	includeFeature	324	0	Overlapping
chr6	144216421	144216754	334	*	11.6619	11.2259	11.9963	-0.726105	0.000215359	0.000492554	493	Homo_sapiens_tRNA.Leu.TAA.1.1	144216422	144216754	+	overlapStart	-1	0	Overlapping
chr1	248873729	248874085	357	*	11.8398	11.4428	12.1507	-0.672237	0.000222086	0.000505436	107	Homo_sapiens_tRNA.Leu.CAA.4.1	248873730	248874085	+	overlapStart	-1	0	Overlapping
chr13	41455799	41456122	324	*	6.08212	6.62103	5.21206	1.23228	0.000270027	0.000611533	149	Homo_sapiens_tRNA.Glu.CTC.3.1	41455800	41456122	-	includeFeature	323	0	Overlapping
chr1	16678145	16678466	322	*	10.8969	11.2383	10.4488	0.740821	0.000289078	0.000651483	7	Homo_sapiens_tRNA.Gly.CCC.4.1	16678146	16678466	-	includeFeature	321	0	Overlapping
chr16	3193792	3194115	324	*	5.08197	5.72489	3.89268	1.55299	0.000291502	0.000653757	204	Homo_sapiens_tRNA.Arg.CCT.5.1	3193793	3194115	+	overlapStart	-1	0	Overlapping
chr17	39154365	39154687	323	*	12.0727	11.5953	12.4307	-0.778791	0.000294553	0.000657409	247	Homo_sapiens_tRNA.Cys.GCA.2.4	39154366	39154687	-	includeFeature	322	0	Overlapping
chr17	49192402	49192724	323	*	12.0208	11.5832	12.3562	-0.726188	0.000316526	0.000703052	250	Homo_sapiens_tRNA.Gln.TTG.1.1	49192403	49192724	+	overlapStart	-1	0	Overlapping
chr3	169772104	169772427	324	*	11.3706	10.8891	11.731	-0.783376	0.00033073	0.000731088	306	Homo_sapiens_tRNA.Val.AAC.1.1	169772105	169772427	+	overlapStart	-1	0	Overlapping
chr19	4723944	4724266	323	*	11.5496	11.0882	11.8987	-0.756856	0.000348006	0.000765613	264	Homo_sapiens_tRNA.Gly.TCC.1.1	4723945	4724266	+	overlapStart	-1	0	Overlapping
chr16	14285767	14286089	323	*	11.4678	11.1353	11.7378	-0.577715	0.00036567	0.000800661	206	Homo_sapiens_tRNA.Thr.CGT.2.1	14285768	14286089	+	overlapStart	-1	0	Overlapping
chr11	59557371	59557694	324	*	10.6104	10.9063	10.2377	0.636151	0.000369591	0.000805429	123	Homo_sapiens_tRNA.Phe.GAA.1.3	59557372	59557694	-	includeFeature	323	0	Overlapping
chr14	22929575	22929898	324	*	11.6595	11.2263	11.9922	-0.718893	0.000377785	0.00081942	169	Homo_sapiens_tRNA.Arg.ACG.1.3	22929576	22929898	+	overlapStart	-1	0	Overlapping
chr13	44917801	44918123	323	*	12.02	11.5902	12.3508	-0.714337	0.000388478	0.000838676	150	Homo_sapiens_tRNA.Glu.TTC.2.1	44917802	44918123	-	includeFeature	322	0	Overlapping
chr11	76235709	76236021	313	*	11.4443	10.9847	11.7923	-0.753621	0.000395727	0.000850022	128	Homo_sapiens_tRNA.Pro.TGG.2.1	76235710	76236021	-	includeFeature	312	0	Overlapping
chr1	121000862	121001185	324	*	5.08867	5.73504	3.88702	1.55074	0.000397413	0.000850022	23	Homo_sapiens_tRX.Glu.TTC.2.1	121000863	121001185	-	includeFeature	323	0	Overlapping
chr11	76235387	76235699	313	*	11.1836	10.7061	11.5418	-0.776336	0.000416487	0.000886715	127	Homo_sapiens_tRNA.Pro.AGG.2.4	76235388	76235699	+	overlapStart	-1	0	Overlapping
chr11	59551184	59551504	321	*	8.93212	9.26265	8.50263	0.713087	0.000477285	0.00101149	120	Homo_sapiens_tRNA.Arg.TCT.3.2	59551185	59551504	+	overlapStart	-1	0	Overlapping
chr14	20669048	20669384	337	*	5.17033	5.80414	4.01302	1.50151	0.000479613	0.00101179	164	Homo_sapiens_tRX.Tyr.GTA.1.1	20669049	20669384	-	includeFeature	336	0	Overlapping
chr1	121020603	121020926	324	*	10.4277	10.0697	10.7144	-0.613351	0.000494417	0.00103828	26	Homo_sapiens_tRNA.Val.CAC.1.8	121020604	121020926	-	includeFeature	323	0	Overlapping
chr15	89334947	89335270	324	*	11.8827	11.441	12.2204	-0.728325	0.000507213	0.00106033	185	Homo_sapiens_tRNA.Arg.TCG.1.1	89334948	89335270	+	overlapStart	-1	0	Overlapping
chr2	156400643	156400965	323	*	11.0026	10.5623	11.3394	-0.725873	0.000549779	0.00114414	286	Homo_sapiens_tRNA.Ala.CGC.3.1	156400644	156400965	+	overlapStart	-1	0	Overlapping
chr17	8119029	8119352	324	*	11.7169	11.2975	12.0414	-0.697998	0.000552695	0.00114505	219	Homo_sapiens_tRNA.Lys.TTT.3.5	8119030	8119352	+	overlapStart	-1	0	Overlapping
chr17	68019771	68020094	324	*	11.6429	11.306	11.9159	-0.582472	0.000587686	0.0012121	253	Homo_sapiens_tRNA.Arg.CCG.2.1	68019772	68020094	-	includeFeature	323	0	Overlapping
chr14	20625244	20625576	333	*	11.4972	11.8281	11.0671	0.711692	0.000619608	0.00127226	157	Homo_sapiens_tRNA.Leu.TAG.2.1	20625245	20625576	+	overlapStart	-1	0	Overlapping
chr17	19508055	19508377	323	*	11.9164	11.4869	12.2469	-0.710598	0.000623999	0.00127561	238	Homo_sapiens_tRNA.Trp.CCA.2.1	19508056	19508377	+	overlapStart	-1	0	Overlapping
chr1	148529131	148529455	325	*	10.9101	11.2207	10.5137	0.665952	0.000647861	0.00131855	69	Homo_sapiens_tRNA.Asn.GTT.2.1	148529132	148529455	+	overlapStart	-1	0	Overlapping
chr10	22229383	22229707	325	*	11.9541	11.5448	12.2726	-0.683119	0.000667529	0.00135262	110	Homo_sapiens_tRNA.Asn.GTT.2.3	22229384	22229707	-	includeFeature	324	0	Overlapping
chr1	16875337	16875661	325	*	4.59665	5.25761	3.34117	1.57338	0.000755723	0.00152465	13	Homo_sapiens_tRNA.Asn.GTT.13.1	16875338	16875661	+	overlapStart	-1	0	Overlapping
chr17	8119626	8119948	323	*	11.5743	11.2273	11.8538	-0.594918	0.000897049	0.0018019	220	Homo_sapiens_tRNA.Gln.CTG.1.5	8119627	8119948	+	overlapStart	-1	0	Overlapping
chr6	28633956	28634279	324	*	4.4551	5.07613	3.34117	1.42726	0.000940912	0.00188182	436	Homo_sapiens_tRNA.Ala.TGC.9.1	28633957	28634279	-	includeFeature	323	0	Overlapping
chr2	156401021	156401342	322	*	11.8242	11.3897	12.1577	-0.713901	0.000963379	0.00191845	287	Homo_sapiens_tRNA.Gly.GCC.2.2	156401022	156401342	-	includeFeature	321	0	Overlapping
chr6	26521082	26521415	334	*	10.9594	10.5367	11.2859	-0.698024	0.000983402	0.00194992	343	Homo_sapiens_tRNA.Leu.CAG.1.7	26521083	26521415	+	overlapStart	-1	0	Overlapping
chr2	203364280	203364603	324	*	4.6601	5.31286	3.43519	1.53179	0.0010033	0.00198088	289	Homo_sapiens_tRNA.Glu.TTC.9.1	203364281	203364603	-	includeFeature	323	0	Overlapping
chr1	161480440	161480761	322	*	4.99529	5.63456	3.81889	1.48289	0.0010562	0.00207644	86	Homo_sapiens_tRNA.Gly.GCC.4.1	161480441	161480761	+	overlapStart	-1	0	Overlapping
chr16	87383896	87384219	324	*	11.8395	11.5065	12.1098	-0.574196	0.00106247	0.00207992	218	Homo_sapiens_tRNA.Met.CAT.6.1	87383897	87384219	-	includeFeature	323	0	Overlapping
chr16	57300354	57300687	334	*	12.0579	11.6072	12.4008	-0.733802	0.00107568	0.00209689	210	Homo_sapiens_tRNA.Leu.CAG.2.2	57300355	57300687	-	includeFeature	333	0	Overlapping
chr6	28863559	28863881	323	*	11.6843	11.3084	11.9823	-0.634521	0.00108847	0.0021129	465	Homo_sapiens_tRNA.Ala.AGC.2.2	28863560	28863881	-	includeFeature	322	0	Overlapping
chr1	161427951	161428275	325	*	11.1821	11.4654	10.8292	0.602163	0.00117161	0.00226479	84	Homo_sapiens_tRNA.Asn.GTT.2.2	161427952	161428275	-	includeFeature	324	0	Overlapping
chr16	71426367	71426690	324	*	11.0323	11.3427	10.6362	0.661225	0.00124224	0.00239132	215	Homo_sapiens_tRNA.Met.CAT.2.1	71426368	71426690	+	overlapStart	-1	0	Overlapping
chr17	8226865	8227189	325	*	11.095	10.6856	11.4136	-0.678707	0.00124833	0.00239306	237	Homo_sapiens_tRNA.Ile.AAT.4.1	8226866	8227189	-	includeFeature	324	0	Overlapping
chr6	27547626	27547948	323	*	10.3366	10.6123	9.99543	0.585192	0.00126708	0.00241898	398	Homo_sapiens_tRNA.Gln.CTG.2.1	27547627	27547948	-	includeFeature	322	0	Overlapping
chr12	124927219	124927541	323	*	10.3485	9.98413	10.6392	-0.617152	0.00128375	0.00244072	142	Homo_sapiens_tRNA.Asp.GTC.2.9	124927220	124927541	-	includeFeature	322	0	Overlapping
chr15	45198480	45198802	323	*	11.9752	11.588	12.2802	-0.648838	0.00128945	0.0024415	178	Homo_sapiens_tRNA.His.GTG.1.7	45198481	45198802	-	includeFeature	322	0	Overlapping
chr1	161523721	161524042	322	*	11.8566	11.4505	12.1731	-0.674049	0.00129673	0.00244527	88	Homo_sapiens_tRNA.Gly.GCC.2.1	161523722	161524042	-	includeFeature	321	0	Overlapping
chr15	40593699	40594031	333	*	11.7914	11.3585	12.1239	-0.709045	0.00130247	0.00244611	177	Homo_sapiens_tRNA.Ser.GCT.4.2	40593700	40594031	-	includeFeature	332	0	Overlapping
chr7	149375633	149375955	323	*	5.11212	5.72866	4.01302	1.39553	0.00141192	0.00264092	506	Homo_sapiens_tRNA.Cys.GCA.18.1	149375634	149375955	-	includeFeature	322	0	Overlapping
chr5	181191561	181191883	323	*	11.9017	11.5317	12.1958	-0.624544	0.00142887	0.00266184	323	Homo_sapiens_tRNA.Thr.TGT.6.1	181191562	181191883	-	includeFeature	322	0	Overlapping
chr12	98503377	98503699	323	*	12.0348	11.6052	12.3654	-0.703171	0.00158142	0.00293421	137	Homo_sapiens_tRNA.Asp.GTC.1.1	98503378	98503699	+	overlapStart	-1	0	Overlapping
chr6	27091616	27091938	323	*	11.156	11.4547	10.7789	0.633423	0.00167825	0.00310141	363	Homo_sapiens_tRNA.Pro.CGG.2.1	27091617	27091938	+	overlapStart	-1	0	Overlapping
chr1	153671124	153671446	323	*	11.9656	11.544	12.2914	-0.69029	0.0020344	0.00374459	79	Homo_sapiens_tRNA.iMet.CAT.1.1	153671125	153671446	+	overlapStart	-1	0	Overlapping
chr1	146036935	146037257	323	*	11.751	11.3581	12.0594	-0.652701	0.00205485	0.00376722	48	Homo_sapiens_tRNA.Gly.TCC.2.1	146036936	146037257	+	overlapStart	-1	0	Overlapping
chr1	161399574	161399897	324	*	12.0004	11.6489	12.2828	-0.596577	0.00209749	0.00383021	81	Homo_sapiens_tRNA.Val.CAC.1.1	161399575	161399897	-	includeFeature	323	0	Overlapping
chr14	58239769	58240092	324	*	11.7752	11.3745	12.0885	-0.662655	0.00219669	0.00399555	171	Homo_sapiens_tRNA.Lys.CTT.1.1	58239770	58240092	-	includeFeature	323	0	Overlapping
chr3	45688873	45689196	324	*	12.0822	11.6827	12.3947	-0.660776	0.00224019	0.0040587	300	Homo_sapiens_tRNA.Arg.ACG.2.1	45688874	45689196	-	includeFeature	323	0	Overlapping
chr17	75034987	75035310	324	*	11.8246	11.4997	12.0896	-0.558659	0.0022575	0.00407407	257	Homo_sapiens_tRNA.Arg.TCG.3.1	75034988	75035310	+	overlapStart	-1	0	Overlapping
chr6	26328014	26328337	324	*	11.1983	11.4852	10.8397	0.605879	0.00229031	0.00411721	340	Homo_sapiens_tRNA.Arg.ACG.1.1	26328015	26328337	+	overlapStart	-1	0	Overlapping
chr1	161530216	161530549	334	*	11.2475	10.9378	11.5023	-0.536549	0.00235356	0.00421451	89	Homo_sapiens_tRNA.Leu.CAG.1.6	161530217	161530549	-	includeFeature	333	0	Overlapping
chr6	26555144	26555466	323	*	10.6271	10.9061	10.2809	0.588403	0.00241885	0.00431471	349	Homo_sapiens_tRNA.Pro.AGG.2.2	26555145	26555466	+	overlapStart	-1	0	Overlapping
chr6	28896097	28896453	357	*	11.8241	11.46	12.1146	-0.61244	0.00253639	0.00450697	467	Homo_sapiens_tRNA.Leu.CAA.1.1	28896098	28896453	-	includeFeature	356	0	Overlapping
chr17	8139326	8139650	325	*	10.7575	11.0262	10.427	0.565583	0.00277305	0.00490862	225	Homo_sapiens_tRNA.Thr.AGT.5.1	8139327	8139650	-	includeFeature	324	0	Overlapping
chr6	28982073	28982395	323	*	12.1501	11.7414	12.4682	-0.670383	0.00283017	0.00499061	475	Homo_sapiens_tRNA.Glu.CTC.1.6	28982074	28982395	+	overlapStart	-1	0	Overlapping
chr6	27753274	27753597	324	*	11.4041	11.02	11.7071	-0.637935	0.00296621	0.00521061	420	Homo_sapiens_tRNA.Val.AAC.1.5	27753275	27753597	-	includeFeature	323	0	Overlapping
chr1	144419141	144419465	325	*	10.6182	10.903	10.2631	0.599223	0.00298169	0.00521796	37	Homo_sapiens_tRNA.Asn.GTT.3.1	144419142	144419465	+	overlapStart	-1	0	Overlapping
chr17	38869166	38869488	323	*	11.0339	10.7103	11.298	-0.554919	0.00299805	0.00522678	245	Homo_sapiens_tRNA.Cys.GCA.4.1	38869167	38869488	-	includeFeature	322	0	Overlapping
chr6	27902782	27903103	322	*	11.9069	11.5234	12.2095	-0.636198	0.00327082	0.00568089	425	Homo_sapiens_tRNA.Gly.GCC.2.3	27902783	27903103	-	includeFeature	321	0	Overlapping
chr1	167715362	167715684	323	*	11.7219	11.3605	12.0107	-0.606337	0.00344194	0.00595572	99	Homo_sapiens_tRNA.Pro.AGG.2.1	167715363	167715684	-	includeFeature	322	0	Overlapping
chr12	124927717	124928040	324	*	11.0406	10.7086	11.3102	-0.565451	0.00362113	0.0062424	143	Homo_sapiens_tRNA.Phe.GAA.1.4	124927718	124928040	-	includeFeature	323	0	Overlapping
chr6	28488867	28489191	325	*	10.614	10.8534	10.3269	0.5017	0.00376329	0.00646335	430	Homo_sapiens_tRNA.Thr.CGT.1.1	28488868	28489191	-	includeFeature	324	0	Overlapping
chr1	146039275	146039598	324	*	11.3247	10.9829	11.6007	-0.578704	0.00380082	0.00650363	50	Homo_sapiens_tRNA.Lys.CTT.2.1	146039276	146039598	+	overlapStart	-1	0	Overlapping
chr6	28658111	28658433	323	*	11.3306	10.9814	11.6116	-0.588669	0.00394292	0.00672188	439	Homo_sapiens_tRNA.Ala.AGC.4.1	28658112	28658433	-	includeFeature	322	0	Overlapping
chr6	18836045	18836367	323	*	4.52192	5.13467	3.43519	1.32376	0.00398059	0.00676115	329	Homo_sapiens_tRNA.Gln.CTG.1.1	18836046	18836367	+	overlapStart	-1	0	Overlapping
chr6	28589253	28589575	323	*	11.1588	11.3919	10.8807	0.487226	0.00422049	0.00714236	433	Homo_sapiens_tRNA.Gln.TTG.2.1	28589254	28589575	+	overlapStart	-1	0	Overlapping
chr1	121009418	121009748	331	*	6.20587	6.65028	5.56031	0.93291	0.00431727	0.00727949	24	Homo_sapiens_tRX.Phe.GAA.2.1	121009419	121009748	-	includeFeature	330	0	Overlapping
chr1	172188272	172188598	327	*	4.06728	4.74367	2.75207	1.48881	0.00464989	0.00781182	100	Homo_sapiens_tRNA.Glu.TTC.12.1	172188273	172188598	-	includeFeature	326	0	Overlapping
chr1	204506904	204507227	324	*	12.0405	11.6872	12.3241	-0.592443	0.00486331	0.00814076	103	Homo_sapiens_tRNA.Lys.TTT.3.2	204506905	204507227	-	includeFeature	323	0	Overlapping
chr15	45200287	45200609	323	*	11.8889	11.5938	12.1337	-0.510425	0.00554361	0.00924602	179	Homo_sapiens_tRNA.His.GTG.1.8	45200288	45200609	-	includeFeature	322	0	Overlapping
chr6	27280144	27280467	324	*	11.3159	11.5619	11.0193	0.512799	0.00557929	0.00927205	379	Homo_sapiens_tRNA.Val.CAC.2.1	27280145	27280467	-	includeFeature	323	0	Overlapping
chr1	93847447	93847782	336	*	11.226	10.8669	11.5132	-0.597843	0.00606391	0.0100363	18	Homo_sapiens_tRNA.Arg.TCT.1.1	93847448	93847782	+	overlapStart	-1	0	Overlapping
chr6	28778641	28778963	323	*	5.81315	6.29924	5.07462	1.00473	0.00608262	0.0100363	454	Homo_sapiens_tRNA.Ala.AGC.23.1	28778642	28778963	-	includeFeature	322	0	Overlapping
chr6	28795838	28796160	323	*	11.2858	11.543	10.9727	0.535565	0.00612442	0.0100693	457	Homo_sapiens_tRNA.Ala.AGC.1.1	28795839	28796160	-	includeFeature	322	0	Overlapping
chr6	27795735	27796057	323	*	11.0097	10.7365	11.2393	-0.476683	0.00765314	0.0125381	423	Homo_sapiens_tRNA.Gln.TTG.3.3	27795736	27796057	-	includeFeature	322	0	Overlapping
chr6	27162145	27162469	325	*	9.97189	10.2391	9.64369	0.554392	0.00776686	0.0126795	367	Homo_sapiens_tRNA.Thr.AGT.6.1	27162146	27162469	+	overlapStart	-1	0	Overlapping
chr1	146035566	146035888	323	*	12.2248	11.8563	12.5181	-0.607108	0.00797296	0.0129701	47	Homo_sapiens_tRNA.Glu.CTC.1.1	146035567	146035888	+	overlapStart	-1	0	Overlapping
chr1	149646325	149646649	325	*	6.71093	7.12269	6.13249	0.838966	0.0088959	0.0144207	73	Homo_sapiens_tRNA.Asn.GTT.11.2	149646326	149646649	-	includeFeature	324	0	Overlapping
chr15	78860436	78860759	324	*	11.5042	11.1797	11.769	-0.546973	0.00969743	0.0156651	183	Homo_sapiens_tRNA.Lys.CTT.1.2	78860437	78860759	+	overlapStart	-1	0	Overlapping
chr6	28944449	28944772	324	*	11.6704	11.4175	11.8854	-0.444422	0.0110443	0.0177787	471	Homo_sapiens_tRNA.Met.CAT.3.1	28944450	28944772	+	overlapStart	-1	0	Overlapping
chr6	26322692	26323015	324	*	10.5746	10.8032	10.3028	0.47248	0.0111973	0.0179601	338	Homo_sapiens_tRNA.Arg.TCG.2.1	26322693	26323015	+	overlapStart	-1	0	Overlapping
chr1	149712426	149712749	324	*	10.4596	10.1752	10.697	-0.489998	0.0112348	0.0179601	76	Homo_sapiens_tRNA.Val.CAC.1.7	149712427	149712749	-	includeFeature	323	0	Overlapping
chr16	22297014	22297346	333	*	12.2963	11.9259	12.5908	-0.604511	0.0115491	0.018399	208	Homo_sapiens_tRNA.Leu.AAG.2.4	22297015	22297346	+	overlapStart	-1	0	Overlapping
chr1	146369975	146370299	325	*	10.4634	10.7131	10.1613	0.514742	0.0116876	0.0185556	53	Homo_sapiens_tRNA.Asn.GTT.24.1	146369976	146370299	+	overlapStart	-1	0	Overlapping
chr1	145287640	145287964	325	*	11.145	11.3824	10.8607	0.489885	0.0117832	0.0186433	43	Homo_sapiens_tRNA.Asn.GTT.2.7	145287641	145287964	+	overlapStart	-1	0	Overlapping
chr6	27332859	27333181	323	*	11.1727	11.3821	10.9278	0.432549	0.0119512	0.0188111	386	Homo_sapiens_tRNA.iMet.CAT.1.5	27332860	27333181	-	includeFeature	322	0	Overlapping
chr16	2927535	2927858	324	*	4.71895	5.26845	3.82038	1.10098	0.0119707	0.0188111	188	Homo_sapiens_tRX.Lys.CTT.1.1	2927536	2927858	+	overlapStart	-1	0	Overlapping
chr6	28838318	28838640	323	*	11.5951	11.3134	11.8307	-0.485133	0.0129165	0.0202286	464	Homo_sapiens_tRNA.Ala.AGC.2.1	28838319	28838640	-	includeFeature	322	0	Overlapping
chr6	27495688	27496020	333	*	11.1638	11.359	10.9381	0.402321	0.0141364	0.0220643	390	Homo_sapiens_tRNA.Ser.AGA.2.3	27495689	27496020	+	overlapStart	-1	0	Overlapping
chr6	26532791	26533115	325	*	11.9229	11.6384	12.1604	-0.488134	0.0145746	0.0226716	344	Homo_sapiens_tRNA.Thr.AGT.2.1	26532792	26533115	-	includeFeature	324	0	Overlapping
chr16	3150548	3150871	324	*	11.6916	11.3958	11.9369	-0.503788	0.014678	0.0227558	189	Homo_sapiens_tRNA.Arg.CCG.1.3	3150549	3150871	+	overlapStart	-1	0	Overlapping
chr12	124939843	124940162	320	*	11.0754	10.7941	11.3107	-0.483118	0.0151157	0.023356	145	Homo_sapiens_tRNA.Ala.TGC.4.1	124939844	124940162	+	overlapStart	-1	0	Overlapping
chr6	26571738	26572061	324	*	11.1467	11.3597	10.8968	0.437927	0.016372	0.0252129	352	Homo_sapiens_tRNA.Ala.AGC.11.1	26571739	26572061	-	includeFeature	323	0	Overlapping
chr6	27902367	27902689	323	*	11.1494	10.8667	11.3857	-0.4838	0.0173972	0.0267027	424	Homo_sapiens_tRNA.iMet.CAT.1.7	27902368	27902689	-	includeFeature	322	0	Overlapping
chr7	149595088	149595410	323	*	5.03471	5.52452	4.28747	0.951729	0.0177945	0.027222	515	Homo_sapiens_tRNA.Cys.GCA.23.1	149595089	149595410	-	includeFeature	322	0	Overlapping
chr6	78958167	78958490	324	*	4.3955	3.54179	4.92821	-1.04078	0.0190267	0.029011	490	Homo_sapiens_tRNA.Phe.GAA.8.1	78958168	78958490	-	includeFeature	323	0	Overlapping
chr1	161530987	161531309	323	*	11.558	11.3233	11.7598	-0.413571	0.020272	0.0308081	90	Homo_sapiens_tRNA.Gly.TCC.2.6	161530988	161531309	+	overlapStart	-1	0	Overlapping
chr11	59560209	59560532	324	*	11.9348	11.6301	12.1862	-0.511534	0.0212524	0.0321922	124	Homo_sapiens_tRNA.Lys.TTT.3.4	59560210	59560532	-	includeFeature	323	0	Overlapping
chr2	27051088	27051411	324	*	11.8795	11.586	12.1232	-0.496335	0.021561	0.0325529	276	Homo_sapiens_tRNA.Ala.AGC.8.1	27051089	27051411	+	overlapStart	-1	0	Overlapping
chr6	28943496	28943828	333	*	10.3674	10.5468	10.1624	0.367199	0.0265702	0.0399852	470	Homo_sapiens_tRNA.Leu.AAG.2.2	28943497	28943828	-	includeFeature	332	0	Overlapping
chr1	121016719	121017040	322	*	10.7642	10.9698	10.5244	0.419218	0.0267917	0.0401876	25	Homo_sapiens_tRNA.Gly.CCC.6.1	121016720	121017040	-	includeFeature	321	0	Overlapping
chr17	38867519	38867841	323	*	11.3021	11.066	11.5049	-0.413131	0.0278429	0.0416292	244	Homo_sapiens_tRNA.Cys.GCA.2.2	38867520	38867841	+	overlapStart	-1	0	Overlapping
chr6	26305364	26305698	335	*	9.92556	10.1135	9.70947	0.382914	0.0323638	0.0482326	332	Homo_sapiens_tRNA.Ser.GCT.6.1	26305365	26305698	-	includeFeature	334	0	Overlapping
chr5	181188290	181188613	324	*	11.1356	10.8941	11.3424	-0.419667	0.0326333	0.0484778	321	Homo_sapiens_tRNA.Val.AAC.2.1	181188291	181188613	-	includeFeature	323	0	Overlapping
chr5	181188728	181189050	323	*	11.6712	11.414	11.8895	-0.441841	0.0327992	0.048568	322	Homo_sapiens_tRNA.Pro.TGG.3.1	181188729	181189050	-	includeFeature	322	0	Overlapping
chr17	8221422	8221744	323	*	11.475	11.2233	11.6893	-0.433983	0.0332088	0.0490175	232	Homo_sapiens_tRNA.Gly.TCC.3.1	8221423	8221744	+	overlapStart	-1	0	Overlapping
chr1	93516151	93516474	324	*	6.63157	7.00281	6.1304	0.712145	0.0366441	0.0538323	17	Homo_sapiens_tRNA.Cys.GCA.7.1	93516152	93516474	-	includeFeature	323	0	Overlapping
chr17	8187072	8187358	287	*	10.6397	10.8448	10.4005	0.415514	0.0367038	0.0538323	228	Homo_sapiens_tRNA.Thr.AGT.1.1	8187073	8187358	+	overlapStart	-1	0	Overlapping
chr7	149597829	149598151	323	*	4.6378	3.93894	5.10659	-0.854511	0.037705	0.0551257	516	Homo_sapiens_tRNA.Cys.GCA.20.1	149597830	149598151	+	overlapStart	-1	0	Overlapping
chr6	28648081	28648405	325	*	11.0565	10.8561	11.2325	-0.357284	0.0404014	0.0588815	438	Homo_sapiens_tRNA.Thr.CGT.3.1	28648082	28648405	-	includeFeature	324	0	Overlapping
chr5	181207629	181207952	324	*	11.2458	11.4383	11.0236	0.389827	0.0408789	0.0593902	325	Homo_sapiens_tRNA.Lys.CTT.2.2	181207630	181207952	+	overlapStart	-1	0	Overlapping
chr14	73588699	73589028	330	*	3.95217	3.12324	4.47529	-0.93705	0.0433831	0.0628307	173	Homo_sapiens_tRNA.Lys.TTT.14.1	73588700	73589028	-	includeFeature	329	0	Overlapping
chr17	8125620	8125941	322	*	11.7118	11.5066	11.8913	-0.363792	0.044023	0.0635582	223	Homo_sapiens_tRNA.Gly.GCC.2.6	8125621	8125941	+	overlapStart	-1	0	Overlapping
chr6	27688062	27688386	325	*	11.561	11.7585	11.332	0.398775	0.0445808	0.0641631	416	Homo_sapiens_tRNA.Ile.AAT.2.1	27688063	27688386	+	overlapStart	-1	0	Overlapping
chr17	75034305	75034628	324	*	11.5282	11.3226	11.7082	-0.363933	0.0473154	0.0678873	256	Homo_sapiens_tRNA.Arg.CCT.2.1	75034306	75034628	-	includeFeature	323	0	Overlapping
chr1	149740122	149740446	325	*	8.86204	9.06386	8.62732	0.406075	0.0489764	0.070053	77	Homo_sapiens_tRNA.Asn.GTT.8.1	149740123	149740446	-	includeFeature	324	0	Overlapping
chr5	181206742	181207064	323	*	12.0369	11.7889	12.2485	-0.424012	0.0495948	0.0707186	324	Homo_sapiens_tRNA.Ala.TGC.3.1	181206743	181207064	+	overlapStart	-1	0	Overlapping
chr1	146049072	146049398	327	*	3.7252	4.24917	2.89409	0.92305	0.0499374	0.070982	51	Homo_sapiens_tRNA.Asn.GTT.20.1	146049073	146049398	-	includeFeature	326	0	Overlapping
chr11	59566254	59566577	324	*	11.5192	11.7142	11.2937	0.392506	0.0500869	0.070982	125	Homo_sapiens_tRNA.Phe.GAA.2.1	59566255	59566577	-	includeFeature	323	0	Overlapping
chr1	143803868	143804191	324	*	8.66203	8.44391	8.85146	-0.379698	0.0521819	0.0737249	35	Homo_sapiens_tRNA.Val.CAC.4.1	143803869	143804191	-	includeFeature	323	0	Overlapping
chr6	26537372	26537695	324	*	11.7659	11.9452	11.5611	0.361387	0.0555157	0.0781959	345	Homo_sapiens_tRNA.Arg.ACG.1.2	26537373	26537695	+	overlapStart	-1	0	Overlapping
chr6	27503618	27503940	323	*	10.1574	9.97878	10.3162	-0.321247	0.0575617	0.0808313	392	Homo_sapiens_tRNA.Asp.GTC.2.7	27503619	27503940	+	overlapStart	-1	0	Overlapping
chr7	149628027	149628360	334	*	4.18962	3.52452	4.64312	-0.798422	0.0650942	0.0911319	519	Homo_sapiens_tRX.Cys.GCA.4.1	149628028	149628360	+	overlapStart	-1	0	Overlapping
chr7	149310064	149310386	323	*	7.29042	6.95089	7.56507	-0.529704	0.0671611	0.0937415	502	Homo_sapiens_tRNA.Cys.GCA.1.1	149310065	149310386	+	overlapStart	-1	0	Overlapping
chr17	8186232	8186554	323	*	10.5723	10.3998	10.7263	-0.310417	0.068872	0.09584	226	Homo_sapiens_tRNA.Trp.CCA.3.3	8186233	8186554	+	overlapStart	-1	0	Overlapping
chr17	8222707	8223029	323	*	11.3933	11.2202	11.5479	-0.311261	0.0707416	0.098146	234	Homo_sapiens_tRNA.Pro.CGG.1.3	8222708	8223029	-	includeFeature	322	0	Overlapping
chr14	20683147	20683486	340	*	11.4845	11.6584	11.2867	0.34859	0.0710203	0.0982377	167	Homo_sapiens_tRNA.Tyr.GTA.5.5	20683148	20683486	+	overlapStart	-1	0	Overlapping
chr6	28950903	28951226	324	*	11.3126	11.4961	11.1023	0.366586	0.0717786	0.0989902	472	Homo_sapiens_tRNA.Lys.TTT.3.3	28950904	28951226	+	overlapStart	-1	0	Overlapping
chr6	26568732	26569073	342	*	11.4106	11.239	11.5639	-0.307491	0.0841969	0.115771	351	Homo_sapiens_tRNA.Tyr.GTA.1.1	26568733	26569073	+	overlapStart	-1	0	Overlapping
chr15	45201025	45201347	323	*	11.0383	10.8744	11.1855	-0.295179	0.0856912	0.117476	180	Homo_sapiens_tRNA.His.GTG.1.9	45201026	45201347	+	overlapStart	-1	0	Overlapping
chr5	181164435	181164770	336	*	4.48831	4.91005	3.88985	0.722368	0.089273	0.122024	316	Homo_sapiens_tRNA.Leu.AAG.7.1	181164436	181164770	-	includeFeature	335	0	Overlapping
chr1	161540115	161540439	325	*	11.4537	11.305	11.5885	-0.271104	0.0907069	0.123618	91	Homo_sapiens_tRNA.Asn.GTT.1.1	161540116	161540439	+	overlapStart	-1	0	Overlapping
chr1	54957743	54958066	324	*	4.70788	5.1175	4.13369	0.692286	0.0993912	0.135055	16	Homo_sapiens_tRNA.Lys.CTT.7.1	54957744	54958066	-	includeFeature	323	0	Overlapping
chr6	26743137	26743460	324	*	8.64662	8.80266	8.47164	0.311422	0.104062	0.140987	357	Homo_sapiens_tRNA.Met.CAT.4.2	26743138	26743460	+	overlapStart	-1	0	Overlapping
chr8	66113862	66114063	202	*	8.68094	8.48115	8.8564	-0.34605	0.104529	0.141205	531	Homo_sapiens_tRNA.Tyr.GTA.5.2	66113863	66114063	+	overlapStart	-1	0	Overlapping
chr17	8220743	8221065	323	*	11.4192	11.2602	11.5625	-0.286236	0.105898	0.142638	231	Homo_sapiens_tRNA.Trp.CCA.1.1	8220744	8221065	-	includeFeature	322	0	Overlapping
chr6	28607030	28607352	323	*	10.7774	10.9136	10.6269	0.273001	0.108716	0.146008	435	Homo_sapiens_tRNA.Ala.AGC.3.1	28607031	28607352	+	overlapStart	-1	0	Overlapping
chr1	149708534	149708855	322	*	10.6769	10.4902	10.8422	-0.32714	0.109136	0.146147	75	Homo_sapiens_tRX.Val.CAC.4.1	149708535	149708855	-	includeFeature	321	0	Overlapping
chr17	8222112	8222434	323	*	11.8652	11.663	12.0426	-0.348733	0.111742	0.149205	233	Homo_sapiens_tRNA.Asp.GTC.2.11	8222113	8222434	-	includeFeature	322	0	Overlapping
chr6	27592695	27593017	323	*	11.3753	11.5298	11.2022	0.306692	0.115678	0.154015	404	Homo_sapiens_tRNA.iMet.CAT.1.6	27592696	27593017	-	includeFeature	322	0	Overlapping
chr14	20683890	20684212	323	*	11.6583	11.4954	11.8047	-0.290647	0.122786	0.163009	168	Homo_sapiens_tRNA.Pro.TGG.3.2	20683891	20684212	+	overlapStart	-1	0	Overlapping
chr6	28940927	28941282	356	*	11.5635	11.3959	11.7136	-0.297477	0.124077	0.164251	468	Homo_sapiens_tRNA.Leu.CAA.1.2	28940928	28941282	+	overlapStart	-1	0	Overlapping
chr6	27478686	27479018	333	*	11.4471	11.5912	11.287	0.286394	0.12504	0.165053	388	Homo_sapiens_tRNA.Ser.AGA.2.2	27478687	27479018	+	overlapStart	-1	0	Overlapping
chr12	124939521	124939840	320	*	11.421	11.2462	11.5769	-0.307107	0.134256	0.1765	144	Homo_sapiens_tRNA.Asp.GTC.2.10	124939522	124939840	-	includeFeature	319	0	Overlapping
chr17	8187467	8187791	325	*	11.5951	11.4156	11.7547	-0.313827	0.134476	0.1765	229	Homo_sapiens_tRNA.Ile.AAT.5.5	8187468	8187791	+	overlapStart	-1	0	Overlapping
chr2	11551581	11551892	312	*	4.63706	5.01081	4.1313	0.615275	0.134961	0.176634	274	Homo_sapiens_tRNA.Gly.CCC.7.1	11551582	11551892	+	overlapStart	-1	0	Overlapping
chr17	82494595	82494917	323	*	12.1608	11.9807	12.3209	-0.313903	0.141127	0.184183	258	Homo_sapiens_tRNA.iMet.CAT.1.8	82494596	82494917	-	includeFeature	322	0	Overlapping
chr1	148378790	148379114	325	*	3.80798	4.2164	3.23616	0.639741	0.145978	0.189977	67	Homo_sapiens_tRNA.Asn.GTT.21.1	148378791	148379114	-	includeFeature	324	0	Overlapping
chr7	149556585	149556905	321	*	4.30769	3.80989	4.67708	-0.605595	0.14842	0.192613	511	Homo_sapiens_tRNA.Cys.GCA.22.1	149556586	149556905	+	overlapStart	-1	0	Overlapping
chr17	8226484	8226816	333	*	10.6102	10.4431	10.7599	-0.293614	0.157062	0.203256	236	Homo_sapiens_tRNA.Ser.AGA.2.6	8226485	8226816	-	includeFeature	332	0	Overlapping
chr17	38833596	38833918	323	*	4.01838	4.43058	3.43906	0.625891	0.163622	0.211155	242	Homo_sapiens_tRNA.Cys.GCA.24.1	38833597	38833918	-	includeFeature	322	0	Overlapping
chr6	28881262	28881585	324	*	11.6748	11.519	11.8154	-0.27645	0.1647	0.211953	466	Homo_sapiens_tRNA.Arg.CCG.1.2	28881263	28881585	+	overlapStart	-1	0	Overlapping
chr11	109165185	109165518	334	*	5.05186	4.66093	5.35914	-0.526098	0.168677	0.216469	129	Homo_sapiens_tRNA.Ser.AGA.6.1	109165186	109165518	+	overlapStart	-1	0	Overlapping
chr14	20676893	20677225	333	*	3.56102	3.95586	3.01562	0.599183	0.181265	0.231979	165	Homo_sapiens_tRNA.Leu.TAG.4.1	20676894	20677225	-	includeFeature	332	0	Overlapping
chr14	20632880	20633202	323	*	10.6797	10.8777	10.4501	0.370266	0.183287	0.233919	159	Homo_sapiens_tRNA.Pro.TGG.1.1	20632881	20633202	+	overlapStart	-1	0	Overlapping
chr19	51922014	51922338	325	*	3.23424	3.67425	2.59798	0.616538	0.199207	0.253536	273	Homo_sapiens_tRNA.Lys.CTT.11.1	51922015	51922338	-	includeFeature	324	0	Overlapping
chr6	28763471	28763795	325	*	3.74683	4.12324	3.23616	0.566355	0.200106	0.25398	452	Homo_sapiens_tRNA.Phe.GAA.6.1	28763472	28763795	-	includeFeature	324	0	Overlapping
chr6	57842088	57842411	324	*	3.81387	4.16933	3.34117	0.551488	0.20392	0.258113	486	Homo_sapiens_tRNA.Met.CAT.7.1	57842089	57842411	-	includeFeature	323	0	Overlapping
chr1	222464879	222465202	324	*	10.5948	10.703	10.4778	0.214303	0.206084	0.260138	106	Homo_sapiens_tRNA.Thr.TGT.2.1	222464880	222465202	+	overlapStart	-1	0	Overlapping
chr21	17454663	17454984	322	*	11.4021	11.5338	11.2573	0.256602	0.212333	0.267297	295	Homo_sapiens_tRNA.Gly.GCC.1.5	17454664	17454984	-	includeFeature	321	0	Overlapping
chr1	161523019	161523341	323	*	3.6654	3.19048	4.02209	-0.546186	0.219327	0.275011	87	Homo_sapiens_tRNA.Asp.GTC.10.1	161523020	161523341	+	overlapStart	-1	0	Overlapping
chr9	14433814	14434136	323	*	7.10073	6.89058	7.28412	-0.339602	0.219651	0.275011	539	Homo_sapiens_tRNA.His.GTG.1.6	14433815	14434136	-	includeFeature	322	0	Overlapping
chr6	27519403	27519725	323	*	10.8275	10.7023	10.9427	-0.226184	0.22273	0.278111	394	Homo_sapiens_tRNA.Gln.CTG.1.2	27519404	27519725	+	overlapStart	-1	0	Overlapping
chr13	41060612	41060934	323	*	10.4523	10.3287	10.5662	-0.223405	0.22698	0.282655	148	Homo_sapiens_tRNA.Glu.TTC.1.2	41060613	41060934	-	includeFeature	322	0	Overlapping
chr7	97141447	97141770	324	*	3.17859	2.5988	3.59104	-0.573716	0.228415	0.283677	498	Homo_sapiens_tRX.Lys.CTT.4.1	97141448	97141770	-	includeFeature	323	0	Overlapping
chr14	20613275	20613597	323	*	11.4576	11.5774	11.3269	0.233937	0.236797	0.293299	155	Homo_sapiens_tRNA.Pro.AGG.2.6	20613276	20613597	-	includeFeature	322	0	Overlapping
chr11	59551629	59551962	334	*	10.9914	11.1045	10.8687	0.221498	0.240777	0.29743	121	Homo_sapiens_tRNA.Leu.TAA.3.1	59551630	59551962	+	overlapStart	-1	0	Overlapping
chr8	123258356	123258682	327	*	2.95942	2.43493	3.34324	-0.523723	0.255252	0.31447	537	Homo_sapiens_tRNA.Phe.GAA.12.1	123258357	123258682	-	includeFeature	326	0	Overlapping
chr16	57299825	57300158	334	*	11.6327	11.5021	11.7524	-0.23197	0.261074	0.320788	209	Homo_sapiens_tRNA.Leu.CAG.2.1	57299826	57300158	+	overlapStart	-1	0	Overlapping
chr6	28941475	28941797	323	*	11.2817	11.1587	11.395	-0.220397	0.264327	0.323924	469	Homo_sapiens_tRNA.Gln.CTG.1.3	28941476	28941797	-	includeFeature	322	0	Overlapping
chr6	26330175	26330497	323	*	11.2887	11.4027	11.165	0.221647	0.265878	0.324962	341	Homo_sapiens_tRNA.iMet.CAT.1.4	26330176	26330497	-	includeFeature	322	0	Overlapping
chr6	28673710	28674032	323	*	11.531	11.4187	11.6352	-0.203753	0.272121	0.331714	440	Homo_sapiens_tRNA.Ala.CGC.2.1	28673711	28674032	-	includeFeature	322	0	Overlapping
chr16	70789381	70789702	322	*	7.65307	7.79689	7.4933	0.270503	0.282762	0.34378	214	Homo_sapiens_tRNA.Gly.GCC.2.5	70789382	70789702	+	overlapStart	-1	0	Overlapping
chr5	181222269	181222592	324	*	11.7069	11.5844	11.8199	-0.218482	0.286031	0.346841	328	Homo_sapiens_tRNA.Val.CAC.1.5	181222270	181222592	-	includeFeature	323	0	Overlapping
chr12	124921629	124921951	323	*	11.4712	11.3535	11.58	-0.210962	0.289333	0.349926	141	Homo_sapiens_tRNA.Ala.TGC.3.2	124921630	124921951	-	includeFeature	322	0	Overlapping
chr5	181218144	181218467	324	*	11.916	11.7978	12.0252	-0.211603	0.292325	0.352621	326	Homo_sapiens_tRNA.Val.AAC.1.4	181218145	181218467	-	includeFeature	323	0	Overlapping
chr1	120844136	120844460	325	*	9.22868	9.34537	9.10171	0.223978	0.300274	0.361267	20	Homo_sapiens_tRNA.Asn.GTT.7.1	120844137	120844460	-	includeFeature	324	0	Overlapping
chr7	149588947	149589269	323	*	4.18418	4.4707	3.82631	0.421348	0.309771	0.371725	514	Homo_sapiens_tRNA.Cys.GCA.3.1	149588948	149589269	-	includeFeature	322	0	Overlapping
chr12	27690247	27690570	324	*	3.17204	2.70649	3.52345	-0.45506	0.321886	0.385093	133	Homo_sapiens_tRNA.Lys.TTT.11.1	27690248	27690570	+	overlapStart	-1	0	Overlapping
chr17	8120799	8121137	339	*	8.04234	7.90202	8.17021	-0.238409	0.322578	0.385093	222	Homo_sapiens_tRNA.Arg.TCT.2.1	8120800	8121137	+	overlapStart	-1	0	Overlapping
chr16	3152774	3153097	324	*	11.4609	11.5709	11.3419	0.210084	0.336314	0.400456	190	Homo_sapiens_tRNA.Arg.CCT.3.1	3152775	3153097	+	overlapStart	-1	0	Overlapping
chr1	159141485	159141809	325	*	6.53973	6.65851	6.41028	0.220926	0.348148	0.413482	80	Homo_sapiens_tRNA.Arg.TCT.4.1	159141486	159141809	-	includeFeature	324	0	Overlapping
chr17	8186740	8187034	295	*	11.3073	11.2129	11.3959	-0.171712	0.361604	0.428362	227	Homo_sapiens_tRNA.Ser.GCT.4.3	8186741	8187034	+	overlapStart	-1	0	Overlapping
chr16	73478191	73478514	324	*	8.54427	8.42047	8.65828	-0.212537	0.383442	0.45307	216	Homo_sapiens_tRNA.Lys.TTT.1.1	73478192	73478514	-	includeFeature	323	0	Overlapping
chr17	8120188	8120520	333	*	11.4881	11.3912	11.5789	-0.174414	0.38817	0.457486	221	Homo_sapiens_tRNA.Leu.TAG.1.1	8120189	8120520	-	includeFeature	332	0	Overlapping
chr17	8226109	8226433	325	*	11.0013	10.9012	11.0949	-0.178457	0.401283	0.471738	235	Homo_sapiens_tRNA.Thr.AGT.1.2	8226110	8226433	-	includeFeature	324	0	Overlapping
chr12	74457276	74457599	324	*	3.88151	3.57572	4.13369	-0.363648	0.403362	0.472977	135	Homo_sapiens_tRNA.Gln.CTG.12.1	74457277	74457599	+	overlapStart	-1	0	Overlapping
chr6	26553996	26554320	325	*	11.8375	11.7388	11.9299	-0.176241	0.405162	0.473885	348	Homo_sapiens_tRNA.Ile.AAT.5.1	26553997	26554320	+	overlapStart	-1	0	Overlapping
chr2	218626291	218626609	319	*	3.63755	3.88472	3.3391	0.34065	0.428895	0.4995	291	Homo_sapiens_tRNA.Gln.CTG.16.1	218626292	218626609	+	overlapStart	-1	0	Overlapping
chr7	149608250	149608572	323	*	5.84356	6.00459	5.66227	0.266783	0.429224	0.4995	517	Homo_sapiens_tRNA.Ser.AGA.5.1	149608251	149608572	+	overlapStart	-1	0	Overlapping
chr2	27050656	27050995	340	*	11.6193	11.5266	11.7063	-0.16478	0.450521	0.522967	275	Homo_sapiens_tRNA.Tyr.GTA.2.1	27050657	27050995	+	overlapStart	-1	0	Overlapping
chr3	111349530	111349855	326	*	3.54633	3.79997	3.23838	0.329918	0.452616	0.524081	301	Homo_sapiens_tRX.Und.NNN.7.1	111349531	111349855	-	includeFeature	325	0	Overlapping
chr6	142257513	142257834	322	*	3.51509	3.23363	3.75051	-0.333317	0.454218	0.524622	492	Homo_sapiens_tRNA.Gly.GCC.6.1	142257514	142257834	+	overlapStart	-1	0	Overlapping
chr6	26327463	26327795	333	*	10.8518	10.927	10.7725	0.143894	0.474119	0.546242	339	Homo_sapiens_tRNA.Ser.AGA.2.1	26327464	26327795	+	overlapStart	-1	0	Overlapping
chr1	143691348	143691670	323	*	3.95281	3.74595	4.13369	-0.280757	0.482094	0.554048	30	Homo_sapiens_tRNA.Gln.CTG.4.2	143691349	143691670	+	overlapStart	-1	0	Overlapping
chr14	20631034	20631357	324	*	11.3024	11.3712	11.2301	0.132389	0.486161	0.557335	158	Homo_sapiens_tRNA.Thr.TGT.4.1	20631035	20631357	-	includeFeature	323	0	Overlapping
chr6	26312998	26313320	323	*	11.4561	11.3857	11.5232	-0.128844	0.494513	0.564228	336	Homo_sapiens_tRNA.iMet.CAT.1.3	26312999	26313320	-	includeFeature	322	0	Overlapping
chr11	48065706	48066034	329	*	3.98857	3.76077	4.18526	-0.286903	0.495666	0.564228	115	Homo_sapiens_tRX.Gln.CTG.2.1	48065707	48066034	-	includeFeature	328	0	Overlapping
chr22	30308043	30308372	330	*	3.384	3.13025	3.59972	-0.301597	0.495836	0.564228	296	Homo_sapiens_tRX.Und.NNN.9.1	30308044	30308372	-	includeFeature	329	0	Overlapping
chr1	148328686	148329008	323	*	3.17326	3.40904	2.89127	0.296416	0.505543	0.57386	65	Homo_sapiens_tRNA.Gln.CTG.7.1	148328687	148329008	+	overlapStart	-1	0	Overlapping
chr7	67399434	67399756	323	*	3.62377	3.3901	3.82483	-0.272638	0.527349	0.596947	497	Homo_sapiens_tRX.Trp.CCA.1.1	67399435	67399756	-	includeFeature	322	0	Overlapping
chr1	161611820	161612154	335	*	3.91883	3.66463	4.13488	-0.273534	0.528466	0.596947	94	Homo_sapiens_tRNA.Leu.CAA.6.1	161611821	161612154	-	includeFeature	334	0	Overlapping
chr1	16532272	16532596	325	*	2.85561	3.07661	2.59452	0.278337	0.538739	0.607067	3	Homo_sapiens_tRNA.Asn.GTT.18.1	16532273	16532596	-	includeFeature	324	0	Overlapping
chr6	26537928	26538251	324	*	10.7597	10.8174	10.6996	0.11084	0.552452	0.620524	346	Homo_sapiens_tRNA.Val.CAC.1.6	26537929	26538251	+	overlapStart	-1	0	Overlapping
chr12	129231527	129231852	326	*	3.37573	3.58731	3.1277	0.261873	0.553368	0.620524	146	Homo_sapiens_tRNA.Ile.AAT.11.1	129231528	129231852	+	overlapStart	-1	0	Overlapping
chr19	49534550	49534873	324	*	3.77573	3.55885	3.96422	-0.253515	0.563346	0.629588	272	Homo_sapiens_tRNA.Lys.TTT.12.1	49534551	49534873	-	includeFeature	323	0	Overlapping
chr1	161621549	161621873	325	*	9.65668	9.53501	9.76888	-0.187868	0.564176	0.629588	96	Homo_sapiens_tRNA.Asn.GTT.17.1	161621550	161621873	+	overlapStart	-1	0	Overlapping
chr6	28542988	28543311	324	*	11.3366	11.3852	11.2862	0.093598	0.604271	0.672707	432	Homo_sapiens_tRNA.Arg.TCG.5.1	28542989	28543311	-	includeFeature	323	0	Overlapping
chr1	146055486	146055808	323	*	4.69719	4.55625	4.82557	-0.192466	0.625868	0.695074	52	Homo_sapiens_tRNA.Gln.CTG.8.2	146055487	146055808	+	overlapStart	-1	0	Overlapping
chr9	19403872	19404197	326	*	3.44381	3.6202	3.24282	0.210828	0.630219	0.698044	540	Homo_sapiens_tRNA.iMet.CAT.3.1	19403873	19404197	+	overlapStart	-1	0	Overlapping
chr6	27479548	27479870	323	*	11.5313	11.4811	11.5797	-0.0922043	0.632973	0.698044	389	Homo_sapiens_tRNA.Asp.GTC.2.6	27479549	27479870	+	overlapStart	-1	0	Overlapping
chr11	59550503	59550826	324	*	11.2733	11.3206	11.2244	0.0903726	0.633074	0.698044	118	Homo_sapiens_tRNA.Val.TAC.1.1	59550504	59550826	-	includeFeature	323	0	Overlapping
chr8	65697171	65697509	339	*	3.08325	2.8982	3.24725	-0.204952	0.645331	0.709864	528	Homo_sapiens_tRNA.Tyr.GTA.9.1	65697172	65697509	-	includeFeature	338	0	Overlapping
chr6	145182597	145182919	323	*	3.4961	3.63768	3.3391	0.195904	0.64807	0.711184	494	Homo_sapiens_tRNA.Gln.TTG.4.1	145182598	145182919	+	overlapStart	-1	0	Overlapping
chr1	120476726	120477048	323	*	3.89387	3.75625	4.0195	-0.170195	0.684669	0.749566	19	Homo_sapiens_tRNA.Gln.CTG.8.3	120476727	120477048	-	includeFeature	322	0	Overlapping
chr14	20610006	20610338	333	*	11.9483	11.9045	11.9908	-0.0799097	0.696367	0.760571	154	Homo_sapiens_tRNA.Leu.AAG.2.3	20610007	20610338	+	overlapStart	-1	0	Overlapping
chr16	70788568	70788889	322	*	3.70935	3.58731	3.82186	-0.161632	0.698848	0.761481	213	Homo_sapiens_tRNA.Gly.GCC.5.1	70788569	70788889	+	overlapStart	-1	0	Overlapping
chr6	57830046	57830369	324	*	3.20859	3.06007	3.34324	-0.169062	0.702339	0.763484	485	Homo_sapiens_tRX.Ala.AGC.2.1	57830047	57830369	-	includeFeature	323	0	Overlapping
chr1	145176813	145177136	324	*	3.97766	3.86582	4.08145	-0.154906	0.708079	0.767917	42	Homo_sapiens_tRNA.Glu.TTC.10.2	145176814	145177136	+	overlapStart	-1	0	Overlapping
chr14	20681564	20681887	324	*	11.4535	11.4197	11.4864	-0.0631241	0.713502	0.771986	166	Homo_sapiens_tRNA.Thr.TGT.5.1	20681565	20681887	+	overlapStart	-1	0	Overlapping
chr14	20609210	20609532	323	*	11.3842	11.4206	11.3469	0.0691798	0.719297	0.775567	153	Homo_sapiens_tRNA.Pro.AGG.2.5	20609211	20609532	-	includeFeature	322	0	Overlapping
chr5	181187575	181187907	333	*	11.243	11.2087	11.2766	-0.0640199	0.72017	0.775567	320	Homo_sapiens_tRNA.Leu.AAG.2.1	181187576	181187907	+	overlapStart	-1	0	Overlapping
chr7	149612939	149613261	323	*	3.27846	3.40904	3.13488	0.154853	0.723455	0.777294	518	Homo_sapiens_tRNA.Cys.GCA.19.1	149612940	149613261	-	includeFeature	322	0	Overlapping
chr6	26553377	26553699	323	*	11.139	11.102	11.1752	-0.0680256	0.72949	0.781959	347	Homo_sapiens_tRNA.Ala.CGC.1.1	26553378	26553699	+	overlapStart	-1	0	Overlapping
chr7	149584599	149584921	323	*	4.96023	5.05407	4.85987	0.132985	0.733065	0.783973	513	Homo_sapiens_tRNA.Cys.GCA.15.1	149584600	149584921	+	overlapStart	-1	0	Overlapping
chr5	151868387	151868709	323	*	3.71703	3.5988	3.82631	-0.143141	0.734841	0.784056	312	Homo_sapiens_tRNA.Gln.CTG.13.1	151868388	151868709	-	includeFeature	322	0	Overlapping
chr22	44150531	44150865	335	*	3.3301	3.21222	3.43906	-0.146516	0.743058	0.790998	297	Homo_sapiens_tRNA.SeC.TCA.2.1	44150532	44150865	+	overlapStart	-1	0	Overlapping
chrX	3838251	3838575	325	*	0	0	0	-0.163758	0.755809	0.802721	545	Homo_sapiens_tRNA.Ile.GAT.1.1	3838252	3838575	-	includeFeature	324	0	Overlapping
chr7	128783324	128783646	323	*	11.002	11.0359	10.9673	0.0635562	0.760012	0.805333	500	Homo_sapiens_tRNA.Pro.AGG.2.3	128783325	128783646	+	overlapStart	-1	0	Overlapping
chr15	95784519	95784842	324	*	3.23632	3.12324	3.34117	-0.130477	0.766326	0.810166	186	Homo_sapiens_tRX.Lys.CTT.3.1	95784520	95784842	+	overlapStart	-1	0	Overlapping
chr7	149546414	149546736	323	*	5.17041	5.09785	5.23949	-0.107578	0.771694	0.813979	510	Homo_sapiens_tRNA.Cys.GCA.16.1	149546415	149546736	+	overlapStart	-1	0	Overlapping
chr6	27020220	27020564	345	*	9.42591	9.39736	9.45391	-0.0523428	0.78036	0.821245	362	Homo_sapiens_tRNA.Ile.TAT.2.2	27020221	27020564	+	overlapStart	-1	0	Overlapping
chr4	40906600	40906923	324	*	3.69569	3.7811	3.6049	0.112829	0.788848	0.826948	308	Homo_sapiens_tRNA.Gln.TTG.6.1	40906601	40906923	-	includeFeature	323	0	Overlapping
chr11	9275117	9275441	325	*	3.71337	3.81425	3.6049	0.115004	0.78936	0.826948	114	Homo_sapiens_tRNA.Leu.CAA.5.1	9275118	9275441	+	overlapStart	-1	0	Overlapping
chr11	59550861	59551168	308	*	10.4427	10.416	10.4689	-0.0492827	0.797861	0.833963	119	Homo_sapiens_tRNA.Val.TAC.2.1	59550862	59551168	-	includeFeature	307	0	Overlapping
chr6	27650802	27651125	324	*	11.3993	11.4255	11.3727	0.049551	0.799846	0.834151	409	Homo_sapiens_tRNA.Val.AAC.3.1	27650803	27651125	-	includeFeature	323	0	Overlapping
chr16	3158796	3159118	323	*	8.22347	8.19389	8.25246	-0.0541012	0.807488	0.840224	192	Homo_sapiens_tRNA.Pro.TGG.3.3	3158797	3159118	+	overlapStart	-1	0	Overlapping
chr16	3164812	3165135	324	*	3.63341	3.73557	3.52345	0.10717	0.811754	0.842765	194	Homo_sapiens_tRNA.Lys.CTT.8.1	3164813	3165135	+	overlapStart	-1	0	Overlapping
chr11	59556303	59556626	324	*	10.2333	10.257	10.2092	0.0449094	0.815512	0.844768	122	Homo_sapiens_tRNA.Lys.TTT.5.1	59556304	59556626	+	overlapStart	-1	0	Overlapping
chr1	143661056	143661378	323	*	3.24203	3.34383	3.13249	0.101452	0.820271	0.847797	28	Homo_sapiens_tRNA.His.GTG.2.1	143661057	143661378	-	includeFeature	322	0	Overlapping
chr1	39504394	39504720	327	*	3.45823	3.39592	3.51797	-0.0935707	0.827925	0.853798	15	Homo_sapiens_tRNA.Lys.CTT.12.1	39504395	39504720	+	overlapStart	-1	0	Overlapping
chr6	28953139	28953462	324	*	11.7556	11.7335	11.7774	-0.0408576	0.837054	0.86129	473	Homo_sapiens_tRNA.Met.CAT.3.2	28953140	28953462	-	includeFeature	323	0	Overlapping
chr1	143666862	143667184	323	*	3.07681	3.01888	3.13249	-0.0794417	0.857839	0.880715	29	Homo_sapiens_tRNA.Glu.TTC.7.1	143666863	143667184	-	includeFeature	322	0	Overlapping
chr7	149557916	149558239	324	*	3.76177	3.69582	3.82483	-0.0712268	0.865727	0.886842	512	Homo_sapiens_tRNA.Tyr.GTA.10.1	149557917	149558239	+	overlapStart	-1	0	Overlapping
chr20	17874372	17874700	329	*	3.73003	3.7811	3.67708	0.0643746	0.879899	0.899366	293	Homo_sapiens_tRNA.Gln.CTG.17.1	17874373	17874700	+	overlapStart	-1	0	Overlapping
chr1	161440045	161440367	323	*	7.53418	7.51549	7.55264	-0.0294467	0.922644	0.940974	85	Homo_sapiens_tRNA.Gly.TCC.4.1	161440046	161440367	-	includeFeature	322	0	Overlapping
chr12	122376251	122376572	322	*	3.26943	3.29769	3.2406	0.0380541	0.929572	0.945952	140	Homo_sapiens_tRNA.Asp.GTC.8.1	122376252	122376572	+	overlapStart	-1	0	Overlapping
chr1	145563120	145563442	323	*	3.96929	3.9863	3.95207	0.0315316	0.93868	0.951627	46	Homo_sapiens_tRX.Gln.CTG.3.1	145563121	145563442	+	overlapStart	-1	0	Overlapping
chr1	165596787	165597110	324	*	3.46157	3.48935	3.43325	0.0331507	0.939268	0.951627	97	Homo_sapiens_tRNA.Lys.CTT.13.1	165596788	165597110	+	overlapStart	-1	0	Overlapping
chr6	28474426	28474750	325	*	11.3157	11.3223	11.309	0.0123984	0.950338	0.958657	427	Homo_sapiens_tRNA.Thr.TGT.1.1	28474427	28474750	-	includeFeature	324	0	Overlapping
chr6	28827287	28827609	323	*	3.50827	3.49479	3.52162	-0.0272019	0.950357	0.958657	463	Homo_sapiens_tRX.Asp.ATC.1.1	28827288	28827609	-	includeFeature	322	0	Overlapping
chr6	28729189	28729511	323	*	11.3122	11.3079	11.3165	-0.00803833	0.965196	0.971504	447	Homo_sapiens_tRNA.Ala.CGC.4.1	28729190	28729511	+	overlapStart	-1	0	Overlapping
chr7	12601838	12602172	335	*	3.53953	3.55365	3.52527	0.0164161	0.969367	0.973582	496	Homo_sapiens_tRX.Lys.CTT.5.1	12601839	12602172	+	overlapStart	-1	0	Overlapping
chr14	20613664	20613987	324	*	11.2839	11.2826	11.2853	-0.00245389	0.98976	0.990977	156	Homo_sapiens_tRNA.Thr.TGT.3.1	20613665	20613987	-	includeFeature	323	0	Overlapping
chr1	143584575	143584897	323	*	3.2295	3.22056	3.23838	-0.00497086	0.990977	0.990977	27	Homo_sapiens_tRNA.Gln.CTG.11.1	143584576	143584897	+	overlapStart	-1	0	Overlapping
chr11	113562147	113562481	335	*	2.8716	1.66334	3.5198	-1.21249	0.029011	1	130	Homo_sapiens_tRX.Leu.TAA.2.1	113562148	113562481	-	includeFeature	334	0	Overlapping
chrX	25261846	25262168	323	*	2.61971	1.10011	3.34324	-1.3293	0.0296472	1	552	Homo_sapiens_tRX.Ser.GGA.2.1	25261847	25262168	-	includeFeature	322	0	Overlapping
chr2	74896793	74897116	324	*	3.35145	2.47143	3.89409	-0.913	0.0618766	1	281	Homo_sapiens_tRNA.Glu.TTC.13.1	74896794	74897116	+	overlapStart	-1	0	Overlapping
chrX	119603772	119604091	320	*	2.59436	1.40904	3.23616	-1.04344	0.0647094	1	553	Homo_sapiens_tRX.Pro.GGG.1.1	119603773	119604091	+	overlapStart	-1	0	Overlapping
chr9	74902948	74903270	323	*	3.33935	2.5988	3.82631	-0.739843	0.127861	1	541	Homo_sapiens_tRNA.Asp.GTC.4.1	74902949	74903270	-	includeFeature	322	0	Overlapping
chr1	143717166	143717490	325	*	3.30325	2.63143	3.75983	-0.702946	0.137718	1	31	Homo_sapiens_tRNA.Asn.GTT.22.1	143717167	143717490	-	includeFeature	324	0	Overlapping
chr8	58592113	58592434	322	*	2.52587	1.76648	3.0208	-0.698877	0.161728	1	527	Homo_sapiens_tRNA.Glu.CTC.5.1	58592114	58592434	+	overlapStart	-1	0	Overlapping
chr17	60786106	60786427	322	*	3.25967	2.66334	3.68036	-0.638474	0.172465	1	251	Homo_sapiens_tRNA.Sup.TTA.1.1	60786107	60786427	+	overlapStart	-1	0	Overlapping
chr6	69204360	69204693	334	*	3.35065	2.79557	3.75051	-0.586214	0.203074	1	489	Homo_sapiens_tRNA.Leu.TAA.5.1	69204361	69204693	+	overlapStart	-1	0	Overlapping
chr3	17699767	17700097	331	*	2.74575	3.22711	2.01821	0.625528	0.217577	1	299	Homo_sapiens_tRNA.Cys.GCA.25.1	17699768	17700097	-	includeFeature	330	0	Overlapping
chr17	40082554	40082877	324	*	2.69297	2.05271	3.13488	-0.580462	0.23407	1	248	Homo_sapiens_tRX.Val.TAC.3.1	40082555	40082877	-	includeFeature	323	0	Overlapping
chr1	147005075	147005397	323	*	3.14531	2.63143	3.52345	-0.54163	0.241349	1	56	Homo_sapiens_tRNA.Gln.CTG.10.1	147005076	147005397	-	includeFeature	322	0	Overlapping
chr1	144539524	144539848	325	*	3.19136	3.60887	2.60145	0.555647	0.243065	1	38	Homo_sapiens_tRX.Asn.GTT.2.1	144539525	144539848	-	includeFeature	324	0	Overlapping
chr2	151831012	151831330	319	*	3.35558	2.92477	3.68689	-0.458708	0.315977	1	285	Homo_sapiens_tRX.Leu.CAA.3.1	151831013	151831330	-	includeFeature	318	0	Overlapping
chr6	27283959	27284283	325	*	3.05494	3.39747	2.6049	0.465315	0.320461	1	380	Homo_sapiens_tRNA.Ile.AAT.10.1	27283960	27284283	+	overlapStart	-1	0	Overlapping
chr19	12188435	12188759	325	*	3.00482	2.56542	3.34117	-0.446096	0.329091	1	266	Homo_sapiens_tRX.Ala.GGC.3.1	12188436	12188759	+	overlapStart	-1	0	Overlapping
chr11	50274582	50274904	323	*	3.11431	2.69456	3.43906	-0.435692	0.352582	1	116	Homo_sapiens_tRNA.Ala.TGC.8.1	50274583	50274904	-	includeFeature	322	0	Overlapping
chr1	16679880	16680203	324	*	2.22882	1.72512	2.60145	-0.463351	0.352854	1	8	Homo_sapiens_tRNA.Val.CAC.10.1	16679881	16680203	-	includeFeature	323	0	Overlapping
chr18	46089179	46089502	324	*	3.07046	3.42774	2.59452	0.435958	0.361773	1	259	Homo_sapiens_tRNA.Lys.CTT.6.1	46089180	46089502	-	includeFeature	323	0	Overlapping
chr1	149639327	149639651	325	*	3.13254	2.74595	3.43713	-0.413062	0.366014	1	72	Homo_sapiens_tRNA.Asn.GTT.28.1	149639328	149639651	+	overlapStart	-1	0	Overlapping
chr8	66112815	66113138	324	*	2.53026	2.05271	2.88844	-0.424199	0.377838	1	529	Homo_sapiens_tRX.Arg.ACG.1.1	66112816	66113138	-	includeFeature	323	0	Overlapping
chr6	37320093	37320416	324	*	3.13795	2.77545	3.42741	-0.397896	0.383715	1	477	Homo_sapiens_tRNA.Gln.TTG.10.1	37320094	37320416	+	overlapStart	-1	0	Overlapping
chr1	207004683	207005010	328	*	2.91451	2.49623	3.23838	-0.382239	0.41457	1	105	Homo_sapiens_tRNA.Pro.TGG.5.1	207004684	207005010	-	includeFeature	327	0	Overlapping
chr5	168389513	168389835	323	*	2.82147	2.42052	3.13488	-0.393042	0.417959	1	314	Homo_sapiens_tRX.Lys.CTT.6.1	168389514	168389835	-	includeFeature	322	0	Overlapping
chr16	80445429	80445756	328	*	3.32537	2.9863	3.59972	-0.352994	0.429144	1	217	Homo_sapiens_tRX.Ala.GGC.4.1	80445430	80445756	-	includeFeature	327	0	Overlapping
chr6	27664640	27664966	327	*	3.58856	3.86582	3.24504	0.34673	0.445712	1	410	Homo_sapiens_tRNA.Phe.GAA.7.1	27664641	27664966	+	overlapStart	-1	0	Overlapping
chr1	146394069	146394393	325	*	3.43145	3.12324	3.68526	-0.336464	0.449404	1	54	Homo_sapiens_tRX.Asn.GTT.3.1	146394070	146394393	+	overlapStart	-1	0	Overlapping
chr12	113948614	113948935	322	*	3.2266	3.49479	2.89691	0.336734	0.455068	1	139	Homo_sapiens_tRNA.Glu.CTC.16.1	113948615	113948935	-	includeFeature	321	0	Overlapping
chr10	22563524	22563847	324	*	3.24732	2.91669	3.51613	-0.334689	0.461316	1	111	Homo_sapiens_tRNA.Pro.GGG.1.1	22563525	22563847	+	overlapStart	-1	0	Overlapping
chr5	152608910	152609336	427	*	2.93755	3.21222	2.59798	0.316352	0.493745	1	313	Homo_sapiens_tRNA.Cys.ACA.1.1	152608911	152609336	+	overlapStart	-1	0	Overlapping
chr3	15211340	15211666	327	*	3.06494	3.324	2.74895	0.306444	0.502303	1	298	Homo_sapiens_tRX.Lys.TTT.2.1	15211341	15211666	+	overlapStart	-1	0	Overlapping
chr17	8205947	8206284	338	*	3.21212	2.95086	3.43325	-0.290305	0.52156	1	230	Homo_sapiens_tRX.Ile.AAT.4.1	8205948	8206284	-	includeFeature	337	0	Overlapping
chr2	87112324	87112646	323	*	3.28297	2.9863	3.52891	-0.286308	0.534426	1	283	Homo_sapiens_tRNA.Pro.AGG.4.1	87112325	87112646	+	overlapStart	-1	0	Overlapping
chr11	118241246	118241575	330	*	3.16789	3.39592	2.89691	0.268475	0.552823	1	131	Homo_sapiens_tRX.Arg.CCT.2.1	118241247	118241575	+	overlapStart	-1	0	Overlapping
chr1	161604672	161604994	323	*	2.16292	1.82408	2.43713	-0.287982	0.558663	1	92	Homo_sapiens_tRNA.Asp.GTC.9.1	161604673	161604994	+	overlapStart	-1	0	Overlapping
chr6	158403490	158403813	324	*	2.81386	2.57572	3.01821	-0.259797	0.573555	1	495	Homo_sapiens_tRX.Val.AAC.1.1	158403491	158403813	-	includeFeature	323	0	Overlapping
chr1	180215015	180215338	324	*	2.55074	2.80436	2.24282	0.263857	0.5786	1	101	Homo_sapiens_tRNA.Val.AAC.7.1	180215016	180215338	-	includeFeature	323	0	Overlapping
chr2	45710176	45710499	324	*	2.83244	2.60887	3.02596	-0.250099	0.588182	1	279	Homo_sapiens_tRNA.Gln.TTG.5.1	45710177	45710499	-	includeFeature	323	0	Overlapping
chr1	148244341	148244663	323	*	2.49677	2.71583	2.23838	0.240194	0.609587	1	61	Homo_sapiens_tRX.Gly.CCC.2.1	148244342	148244663	-	includeFeature	322	0	Overlapping
chr3	148503315	148503647	333	*	2.41252	2.19048	2.6049	-0.232862	0.620281	1	305	Homo_sapiens_tRNA.Leu.AAG.8.1	148503316	148503647	-	includeFeature	332	0	Overlapping
chr14	31767483	31767808	326	*	2.95986	3.13908	2.75518	0.222546	0.623645	1	170	Homo_sapiens_tRNA.Glu.TTC.11.1	31767484	31767808	-	includeFeature	325	0	Overlapping
chr17	40117174	40117498	325	*	2.95348	2.74595	3.13488	-0.2233	0.625593	1	249	Homo_sapiens_tRNA.SeC.TCA.3.1	40117175	40117498	-	includeFeature	324	0	Overlapping
chr6	28480600	28480923	324	*	2.80966	2.9863	2.60834	0.218892	0.632249	1	429	Homo_sapiens_tRX.Met.CAT.1.1	28480601	28480923	+	overlapStart	-1	0	Overlapping
chr9	2959214	2959543	330	*	2.85166	2.66334	3.01821	-0.204553	0.657128	1	538	Homo_sapiens_tRX.Und.NNN.6.1	2959215	2959543	+	overlapStart	-1	0	Overlapping
chr8	11913165	11913487	323	*	3.07829	2.8982	3.23838	-0.195395	0.665392	1	526	Homo_sapiens_tRX.Glu.CTC.1.1	11913166	11913487	+	overlapStart	-1	0	Overlapping
chr1	145437472	145437793	322	*	2.98772	2.8327	3.1277	-0.192134	0.673411	1	44	Homo_sapiens_tRX.Gly.CCC.3.1	145437473	145437793	+	overlapStart	-1	0	Overlapping
chr1	150045280	150045601	322	*	2.81253	2.994	2.6049	0.194462	0.677661	1	78	Homo_sapiens_tRNA.Ala.AGC.20.1	150045281	150045601	-	includeFeature	321	0	Overlapping
chr1	7930153	7930473	321	*	2.62575	2.79557	2.43325	0.190875	0.679217	1	1	Homo_sapiens_tRNA.Und.NNN.4.1	7930154	7930473	-	includeFeature	320	0	Overlapping
chr2	223321471	223321794	324	*	3.07019	3.22711	2.89409	0.177489	0.693847	1	292	Homo_sapiens_tRNA.Lys.TTT.15.1	223321472	223321794	-	includeFeature	323	0	Overlapping
chr2	158881533	158881856	324	*	2.94465	3.10723	2.76138	0.177076	0.697274	1	288	Homo_sapiens_tRNA.Glu.CTC.7.1	158881534	158881856	-	includeFeature	323	0	Overlapping
chr1	148317243	148317563	321	*	3.00038	2.85204	3.13488	-0.171009	0.705207	1	64	Homo_sapiens_tRX.Asn.GTT.1.1	148317244	148317563	-	includeFeature	320	0	Overlapping
chr19	41242111	41242434	324	*	2.90235	3.0359	2.75518	0.154768	0.732647	1	270	Homo_sapiens_tRNA.Lys.TTT.10.1	41242112	41242434	-	includeFeature	323	0	Overlapping
chr10	62343715	62344039	325	*	3.12136	2.994	3.23838	-0.150255	0.734484	1	112	Homo_sapiens_tRX.Und.NNN.8.1	62343716	62344039	-	includeFeature	324	0	Overlapping
chr8	10081687	10082008	322	*	3.12247	3.00167	3.23393	-0.151726	0.738838	1	525	Homo_sapiens_tRX.Cys.GCA.2.1	10081688	10082008	-	includeFeature	321	0	Overlapping
chr1	146488740	146489061	322	*	2.99392	2.84354	3.1301	-0.151194	0.738921	1	55	Homo_sapiens_tRNA.Gly.CCC.8.1	146488741	146489061	+	overlapStart	-1	0	Overlapping
chr17	68394690	68395015	326	*	2.59805	2.74595	2.43325	0.153121	0.74035	1	254	Homo_sapiens_tRNA.Und.GCA.5.1	68394691	68395015	-	includeFeature	325	0	Overlapping
chr2	84858626	84858949	324	*	3.35961	3.47143	3.23838	0.140693	0.747702	1	282	Homo_sapiens_tRX.Val.TAC.2.1	84858627	84858949	+	overlapStart	-1	0	Overlapping
chr1	145168278	145168608	331	*	3.36063	3.47143	3.2406	0.137952	0.754125	1	41	Homo_sapiens_tRX.Phe.GAA.1.1	145168279	145168608	+	overlapStart	-1	0	Overlapping
chr1	149044811	149045133	323	*	3.48618	3.36497	3.59798	-0.125048	0.77506	1	70	Homo_sapiens_tRNA.Gln.CTG.8.1	149044812	149045133	+	overlapStart	-1	0	Overlapping
chr3	184648181	184648502	322	*	3.27338	3.40172	3.13249	0.122071	0.790191	1	307	Homo_sapiens_tRNA.Asp.GTC.6.1	184648182	184648502	-	includeFeature	321	0	Overlapping
chr8	98141108	98141427	320	*	3.25255	3.36339	3.13249	0.108845	0.808278	1	535	Homo_sapiens_tRNA.Und.NNN.2.1	98141109	98141427	+	overlapStart	-1	0	Overlapping
chr15	76382298	76382622	325	*	2.71079	2.81541	2.59798	0.111029	0.815942	1	182	Homo_sapiens_tRNA.Lys.CTT.16.1	76382299	76382622	-	includeFeature	324	0	Overlapping
chr13	114241213	114241539	327	*	3.36126	3.28978	3.42936	-0.102555	0.816665	1	152	Homo_sapiens_tRX.Ser.GCT.1.1	114241214	114241539	-	includeFeature	326	0	Overlapping
chr17	64530674	64530998	325	*	2.70338	2.79557	2.6049	0.0998468	0.827903	1	252	Homo_sapiens_tRNA.Thr.AGT.7.1	64530675	64530998	-	includeFeature	324	0	Overlapping
chr7	149356527	149356854	328	*	3.16318	3.08385	3.23838	-0.0962133	0.830291	1	505	Homo_sapiens_tRNA.Tyr.GTA.11.1	149356528	149356854	-	includeFeature	327	0	Overlapping
chr5	142394297	142394619	323	*	3.1743	3.10723	3.23838	-0.0935402	0.831621	1	311	Homo_sapiens_tRNA.Asp.GTC.5.1	142394298	142394619	-	includeFeature	322	0	Overlapping
chr1	148405258	148405582	325	*	3.0071	3.11432	2.89127	0.0917256	0.839981	1	68	Homo_sapiens_tRNA.Asn.GTT.16.1	148405259	148405582	+	overlapStart	-1	0	Overlapping
chr1	148020348	148020669	322	*	3.06491	2.994	3.13249	-0.0849104	0.850079	1	59	Homo_sapiens_tRX.Gly.CCC.1.2	148020349	148020669	+	overlapStart	-1	0	Overlapping
chr1	143848388	143848709	322	*	2.82044	2.74595	2.89127	-0.0853355	0.853638	1	36	Homo_sapiens_tRNA.Arg.CCT.7.1	143848389	143848709	-	includeFeature	321	0	Overlapping
chr20	50335679	50336011	333	*	3.33032	3.41479	3.2406	0.0811156	0.8539	1	294	Homo_sapiens_tRNA.Leu.AAG.6.1	50335680	50336011	-	includeFeature	332	0	Overlapping
chr9	120354949	120355282	334	*	3.0923	3.04334	3.13965	-0.0700466	0.875799	1	543	Homo_sapiens_tRX.Leu.CAG.1.1	120354950	120355282	-	includeFeature	333	0	Overlapping
chr3	124141746	124142069	324	*	2.95649	3.01888	2.89127	0.0573542	0.89818	1	302	Homo_sapiens_tRX.Pro.GGG.2.1	124141747	124142069	+	overlapStart	-1	0	Overlapping
chr2	218245700	218246043	344	*	3.28915	3.24185	3.33495	-0.0527348	0.905758	1	290	Homo_sapiens_tRNA.Tyr.ATA.1.1	218245701	218246043	+	overlapStart	-1	0	Overlapping
chr1	148010933	148011254	322	*	3.3033	3.36339	3.2406	0.048192	0.9129	1	58	Homo_sapiens_tRNA.Arg.CCT.6.1	148010934	148011254	+	overlapStart	-1	0	Overlapping
chr5	26198304	26198627	324	*	3.18958	3.13908	3.23838	-0.0480914	0.914139	1	310	Homo_sapiens_tRNA.Lys.CTT.9.1	26198305	26198627	-	includeFeature	323	0	Overlapping
chr1	120945163	120945487	325	*	2.7418	2.72512	2.75828	-0.0382228	0.934881	1	21	Homo_sapiens_tRNA.Asn.GTT.16.3	120945164	120945487	+	overlapStart	-1	0	Overlapping
chr18	57678819	57679141	323	*	1.38338	1.33172	1.43325	-0.0313156	0.9505	1	261	Homo_sapiens_tRNA.Gly.TCC.6.1	57678820	57679141	+	overlapStart	-1	0	Overlapping
chr2	30054576	30054899	324	*	3.13257	3.13025	3.13488	-0.0221668	0.960258	1	277	Homo_sapiens_tRNA.Leu.AAG.5.1	30054577	30054899	+	overlapStart	-1	0	Overlapping
chr1	161605370	161605691	322	*	3.01137	2.994	3.02853	-0.0223685	0.960989	1	93	Homo_sapiens_tRX.Cys.GCA.3.1	161605371	161605691	-	includeFeature	321	0	Overlapping
chr1	143784019	143784342	324	*	0.375313	0.331723	0.417626	-0.0206592	0.968487	1	33	Homo_sapiens_tRNA.Glu.TTC.10.1	143784020	143784342	-	includeFeature	323	0	Overlapping
chr7	149405938	149406260	323	*	3.27793	3.31008	3.24504	0.0161193	0.971622	1	508	Homo_sapiens_tRX.Cys.GCA.1.1	149405939	149406260	-	includeFeature	322	0	Overlapping
chr19	35575722	35576045	324	*	3.01984	3.01888	3.0208	-0.013072	0.976793	1	268	Homo_sapiens_tRNA.Lys.CTT.10.1	35575723	35576045	+	overlapStart	-1	0	Overlapping
chr18	57678496	57678818	323	*	0.458047	0.482427	0.433248	0.00242677	0.996297	1	260	Homo_sapiens_tRNA.Gly.TCC.5.1	57678497	57678818	+	overlapStart	-1	0	Overlapping
chr8	88132881	88133205	325	*	2.45996	2.48243	2.43713	0.000126091	0.999784	1	533	Homo_sapiens_tRX.Gln.TTG.1.1	88132882	88133205	-	includeFeature	324	0	Overlapping
chr1	143792598	143792928	331	*	0	0	0	0	1	1	34	Homo_sapiens_tRNA.Phe.GAA.9.1	143792599	143792928	-	includeFeature	330	0	Overlapping
chr11	54759182	54759505	324	*	0	0	0	0	1	1	117	Homo_sapiens_tRNA.Lys.CTT.15.1	54759183	54759505	-	includeFeature	323	0	Overlapping
chr6	26713543	26713866	324	*	0	0	0	0	1	1	356	Homo_sapiens_tRX.Ala.AGC.1.1	26713544	26713866	+	overlapStart	-1	0	Overlapping
chr6	26787820	26788143	324	*	0	0	0	0	1	1	361	Homo_sapiens_tRX.Ala.AGC.1.2	26787821	26788143	-	includeFeature	323	0	Overlapping
chrX	3838665	3838989	325	*	0	0	0	0	1	1	546	Homo_sapiens_tRX.Ile.GAT.2.1	3838666	3838989	-	includeFeature	324	0	Overlapping
chrX	3876675	3876999	325	*	0	0	0	0	1	1	547	Homo_sapiens_tRNA.Ile.GAT.1.2	3876676	3876999	-	includeFeature	324	0	Overlapping
chrX	3877089	3877413	325	*	0	0	0	0	1	1	548	Homo_sapiens_tRX.Ile.GAT.1.2	3877090	3877413	-	includeFeature	324	0	Overlapping
chrX	3915104	3915428	325	*	0	0	0	0	1	1	549	Homo_sapiens_tRNA.Ile.GAT.1.3	3915105	3915428	-	includeFeature	324	0	Overlapping
chrX	3915518	3915842	325	*	0	0	0	0	1	1	550	Homo_sapiens_tRX.Ile.GAT.1.1	3915519	3915842	-	includeFeature	324	0	Overlapping

## Sheet: Fig. 4f - hiPSC vs NPC
seqnames	start	end	width	strand	Conc	Conc_hiPSC	Conc_NPC	Fold	p.value	FDR	peak	feature	start_position	end_position	feature_strand	insideFeature	distancetoFeature	shortestDistance	fromOverlappingOrNearest
chr6	27237445	27237769	325	*	10.4996	11.4663	6.04492	5.39906	5.84465e-139	3.19702e-136	375	Homo_sapiens_tRNA.Ile.AAT.5.3	27237446	27237769	-	includeFeature	324	0	Overlapping
chr14	20652973	20653317	345	*	10.3591	11.3441	4.76546	6.52809	3.59016e-133	9.81909e-131	160	Homo_sapiens_tRNA.Tyr.GTA.5.3	20652974	20653317	-	includeFeature	344	0	Overlapping
chr16	3175565	3175888	324	*	10.3572	11.3101	6.39725	4.89283	1.39587e-130	2.54513e-128	197	Homo_sapiens_tRNA.Lys.CTT.2.5	3175566	3175888	+	overlapStart	-1	0	Overlapping
chr6	27553287	27553619	333	*	10.2807	11.2511	5.66346	5.56105	2.01811e-129	2.75976e-127	399	Homo_sapiens_tRNA.Ser.AGA.4.1	27553288	27553619	-	includeFeature	332	0	Overlapping
chr6	27668457	27668781	325	*	10.5268	11.4711	6.80522	4.65234	3.55234e-129	3.54661e-127	411	Homo_sapiens_tRNA.Ile.AAT.8.1	27668458	27668781	+	overlapStart	-1	0	Overlapping
chr6	27545563	27545895	333	*	10.4443	11.4277	4.99382	6.38441	3.89025e-129	3.54661e-127	397	Homo_sapiens_tRNA.Ser.TGA.2.1	27545564	27545895	+	overlapStart	-1	0	Overlapping
chr6	27290500	27290823	324	*	10.2939	11.2799	4.60275	6.61061	1.13722e-128	8.88655e-127	381	Homo_sapiens_tRNA.Val.TAC.4.1	27290501	27290823	+	overlapStart	-1	0	Overlapping
chr6	27297870	27298202	333	*	10.5903	11.5364	6.82071	4.69685	8.75757e-128	5.98799e-126	384	Homo_sapiens_tRNA.Ser.GCT.2.1	27297871	27298202	+	overlapStart	-1	0	Overlapping
chr6	28725892	28726216	325	*	10.2545	11.24	4.60825	6.56918	1.98436e-124	1.20605e-122	445	Homo_sapiens_tRNA.Thr.AGT.3.1	28725893	28726216	+	overlapStart	-1	0	Overlapping
chr6	27295307	27295629	323	*	10.1215	11.0845	5.81507	5.2497	1.97136e-118	1.07834e-116	383	Homo_sapiens_tRNA.Gln.CTG.5.1	27295308	27295629	+	overlapStart	-1	0	Overlapping
chr6	28597214	28597546	333	*	10.0327	10.9938	5.80312	5.16513	2.57557e-117	1.28076e-115	434	Homo_sapiens_tRNA.Ser.GCT.4.1	28597215	28597546	-	includeFeature	332	0	Overlapping
chr5	181173918	181174250	333	*	10.2419	11.227	4.64216	6.52374	1.28206e-116	5.84406e-115	319	Homo_sapiens_tRNA.Leu.AAG.1.3	181173919	181174250	-	includeFeature	332	0	Overlapping
chr1	148308796	148309118	323	*	9.97795	10.9583	4.7716	6.12303	4.56331e-116	1.9201e-114	63	Homo_sapiens_tRNA.Glu.TTC.6.1	148308797	148309118	-	includeFeature	322	0	Overlapping
chr6	57813364	57813687	324	*	10.3075	11.2971	4.18541	7.00603	1.95055e-115	7.62107e-114	482	Homo_sapiens_tRX.Ala.AGC.5.1	57813365	57813687	-	includeFeature	323	0	Overlapping
chr1	161540115	161540439	325	*	10.3747	11.305	6.96731	4.32555	2.48126e-114	9.04832e-113	91	Homo_sapiens_tRNA.Asn.GTT.1.1	161540116	161540439	+	overlapStart	-1	0	Overlapping
chr6	27505702	27506034	333	*	10.657	11.6249	6.15096	5.44925	3.75268e-114	1.28295e-112	393	Homo_sapiens_tRNA.Ser.TGA.4.1	27505703	27506034	-	includeFeature	332	0	Overlapping
chr6	28747618	28747941	324	*	10.3517	11.336	4.82691	6.44255	4.4919e-114	1.44534e-112	450	Homo_sapiens_tRNA.Lys.TTT.7.1	28747619	28747941	+	overlapStart	-1	0	Overlapping
chr6	57822847	57823171	325	*	10.1667	11.1509	4.64752	6.44622	3.99461e-113	1.21392e-111	484	Homo_sapiens_tRNA.Ile.AAT.1.1	57822848	57823171	+	overlapStart	-1	0	Overlapping
chr1	16889551	16889875	325	*	9.8811	10.8647	4.41148	6.38898	9.4599e-113	2.72346e-111	14	Homo_sapiens_tRNA.Asn.GTT.4.1	16889552	16889875	+	overlapStart	-1	0	Overlapping
chr6	28488867	28489191	325	*	9.88803	10.8534	5.48957	5.34841	1.22536e-112	3.35136e-111	430	Homo_sapiens_tRNA.Thr.CGT.1.1	28488868	28489191	-	includeFeature	324	0	Overlapping
chr6	28807707	28808030	324	*	10.335	11.2611	7.01209	4.24064	1.78998e-112	4.66246e-111	459	Homo_sapiens_tRNA.Phe.GAA.3.1	28807708	28808030	-	includeFeature	323	0	Overlapping
chr1	16861795	16862116	322	*	10.0986	11.072	5.32308	5.7027	1.25453e-109	3.11922e-108	11	Homo_sapiens_tRNA.Gly.CCC.1.2	16861796	16862116	+	overlapStart	-1	0	Overlapping
chr6	27332859	27333181	323	*	10.444	11.3821	6.87048	4.49393	9.34304e-109	2.22202e-107	386	Homo_sapiens_tRNA.iMet.CAT.1.5	27332860	27333181	-	includeFeature	322	0	Overlapping
chr6	28758238	28758560	323	*	9.7117	10.6716	5.52345	5.13461	1.63875e-108	3.73497e-107	451	Homo_sapiens_tRNA.Ala.TGC.6.1	28758239	28758560	-	includeFeature	322	0	Overlapping
chr6	28710463	28710785	323	*	9.80177	10.7854	4.33059	6.38199	2.39565e-108	5.24168e-107	443	Homo_sapiens_tRNA.Ala.AGC.5.1	28710464	28710785	+	overlapStart	-1	0	Overlapping
chr6	28802674	28802995	322	*	9.77194	10.7566	4.20551	6.49963	3.12956e-108	6.58411e-107	458	Homo_sapiens_tRNA.Ala.TGC.7.1	28802675	28802995	-	includeFeature	321	0	Overlapping
chr1	161427951	161428275	325	*	10.5129	11.4654	6.56329	4.88126	7.85661e-108	1.59169e-106	84	Homo_sapiens_tRNA.Asn.GTT.2.2	161427952	161428275	-	includeFeature	324	0	Overlapping
chr6	27670439	27670762	324	*	10.3367	11.3002	6.01365	5.25113	9.66993e-106	1.88909e-104	412	Homo_sapiens_tRNA.Arg.ACG.2.4	27670440	27670762	-	includeFeature	323	0	Overlapping
chr16	3171922	3172244	323	*	9.86595	10.8288	5.56718	5.22345	1.65812e-105	3.12755e-104	196	Homo_sapiens_tRNA.Pro.CGG.1.2	3171923	3172244	+	overlapStart	-1	0	Overlapping
chr6	27293766	27294090	325	*	10.4097	11.3581	6.57878	4.76542	1.9752e-105	3.60144e-104	382	Homo_sapiens_tRNA.Ser.ACT.1.1	27293767	27294090	+	overlapStart	-1	0	Overlapping
chr6	28811946	28812268	323	*	9.6507	10.6107	5.45945	5.11832	2.86156e-105	5.04927e-104	460	Homo_sapiens_tRNA.Ala.AGC.6.1	28811947	28812268	-	includeFeature	322	0	Overlapping
chr14	20663066	20663410	345	*	9.96608	10.9551	3.92385	6.91997	2.04824e-104	3.50121e-103	163	Homo_sapiens_tRNA.Tyr.GTA.5.4	20663067	20663410	-	includeFeature	344	0	Overlapping
chr6	27720993	27721326	334	*	9.70075	10.6803	4.54798	6.09704	1.4043e-103	2.32773e-102	417	Homo_sapiens_tRNA.Leu.TAA.2.1	27720994	27721326	-	includeFeature	333	0	Overlapping
chr6	28742826	28743149	324	*	9.78726	10.7655	4.72425	5.98223	1.99706e-103	3.21291e-102	449	Homo_sapiens_tRNA.Arg.CCG.1.1	28742827	28743149	-	includeFeature	323	0	Overlapping
chr6	27303663	27303985	323	*	10.111	11.0894	5.03525	6.02843	1.41132e-102	2.20568e-101	385	Homo_sapiens_tRNA.Thr.CGT.6.1	27303664	27303985	-	includeFeature	322	0	Overlapping
chr6	26318976	26319298	323	*	9.69009	10.6746	4.13676	6.46272	2.78314e-102	4.22883e-101	337	Homo_sapiens_tRNA.Trp.CCA.3.1	26318977	26319298	-	includeFeature	322	0	Overlapping
chr6	27618230	27618554	325	*	10.2619	11.1923	6.85408	4.32726	2.93123e-101	4.33346e-100	407	Homo_sapiens_tRNA.Thr.CGT.5.1	27618231	27618554	+	overlapStart	-1	0	Overlapping
chr6	27575941	27576264	324	*	9.72233	10.7053	4.30879	6.33374	1.42274e-100	2.048e-99	401	Homo_sapiens_tRNA.Lys.TTT.9.1	27575942	27576264	+	overlapStart	-1	0	Overlapping
chr16	3191375	3191698	324	*	9.4599	10.4166	5.38047	5.00909	2.93752e-100	4.12006e-99	202	Homo_sapiens_tRNA.Lys.CTT.4.1	3191376	3191698	+	overlapStart	-1	0	Overlapping
chr6	27230429	27230762	334	*	10.8036	11.7457	7.13557	4.59017	3.82555e-99	5.23144e-98	373	Homo_sapiens_tRNA.Leu.TAA.4.1	27230430	27230762	-	includeFeature	333	0	Overlapping
chr6	27097180	27097512	333	*	9.51754	10.495	4.50587	5.94811	4.59979e-99	6.13679e-98	364	Homo_sapiens_tRNA.Ser.GCT.1.1	27097181	27097512	+	overlapStart	-1	0	Overlapping
chr6	28735303	28735625	323	*	9.65826	10.6411	4.25895	6.31018	5.71385e-99	7.44162e-98	448	Homo_sapiens_tRNA.Val.AAC.6.1	28735304	28735625	-	includeFeature	322	0	Overlapping
chr6	28212911	28213243	333	*	10.1577	11.1047	6.36349	4.71992	1.27938e-98	1.62749e-97	426	Homo_sapiens_tRNA.Ser.GCT.5.1	28212912	28213243	+	overlapStart	-1	0	Overlapping
chr1	148048390	148048714	325	*	9.39151	10.3612	4.80552	5.52086	2.14612e-98	2.66802e-97	60	Homo_sapiens_tRNA.Asn.GTT.14.1	148048391	148048714	-	includeFeature	324	0	Overlapping
chr6	26594748	26595087	340	*	9.68083	10.6586	4.65285	5.95615	3.24899e-98	3.94932e-97	355	Homo_sapiens_tRNA.Tyr.GTA.6.1	26594749	26595087	+	overlapStart	-1	0	Overlapping
chr6	27334864	27335187	324	*	10.2093	11.1715	5.93538	5.20205	6.71066e-98	7.97984e-97	387	Homo_sapiens_tRNA.Lys.TTT.6.1	27334865	27335187	-	includeFeature	323	0	Overlapping
chr6	27726568	27726892	325	*	9.74281	10.7289	4.03627	6.63758	9.56057e-98	1.11269e-96	418	Homo_sapiens_tRNA.Thr.AGT.4.1	27726569	27726892	+	overlapStart	-1	0	Overlapping
chr6	57793419	57793742	324	*	9.78999	10.7754	4.1519	6.5569	1.48522e-97	1.69253e-96	479	Homo_sapiens_tRNA.Ala.AGC.19.1	57793420	57793742	-	includeFeature	323	0	Overlapping
chr6	28790596	28790919	324	*	9.64766	10.5997	5.71281	4.85768	1.56815e-97	1.75056e-96	456	Homo_sapiens_tRNA.Phe.GAA.1.1	28790597	28790919	-	includeFeature	323	0	Overlapping
chr6	27605512	27605870	359	*	10.3103	11.271	6.09328	5.14727	2.61283e-97	2.85844e-96	406	Homo_sapiens_tRNA.Leu.CAA.2.1	27605513	27605870	-	includeFeature	358	0	Overlapping
chr1	148353435	148353757	323	*	10.0108	10.9991	4.05452	6.86275	3.08125e-97	3.30479e-96	66	Homo_sapiens_tRNA.Gln.CTG.9.1	148353436	148353757	+	overlapStart	-1	0	Overlapping
chr6	27680980	27681303	324	*	9.4906	10.4587	4.97584	5.44309	5.17741e-97	5.44623e-96	414	Homo_sapiens_tRNA.Val.AAC.4.1	27680981	27681303	-	includeFeature	323	0	Overlapping
chr6	27495688	27496020	333	*	10.452	11.359	7.45048	3.89861	6.94724e-97	7.17008e-96	390	Homo_sapiens_tRNA.Ser.AGA.2.3	27495689	27496020	+	overlapStart	-1	0	Overlapping
chr6	28817109	28817431	323	*	9.80016	10.7404	6.17572	4.53437	8.40625e-97	8.51522e-96	461	Homo_sapiens_tRNA.Ala.TGC.5.1	28817110	28817431	-	includeFeature	322	0	Overlapping
chr1	16872457	16872779	323	*	10.4883	11.4612	5.73875	5.68685	1.01838e-96	1.01282e-95	12	Homo_sapiens_tRNA.Glu.TTC.3.1	16872458	16872779	+	overlapStart	-1	0	Overlapping
chr6	28719578	28719900	323	*	9.48489	10.4643	4.34384	6.05938	1.64551e-96	1.60731e-95	444	Homo_sapiens_tRNA.Ala.AGC.2.3	28719579	28719900	+	overlapStart	-1	0	Overlapping
chr16	3180428	3180751	324	*	9.60025	10.5787	4.5249	6.00033	1.5627e-95	1.49964e-94	198	Homo_sapiens_tRNA.Lys.CTT.5.1	3180429	3180751	-	includeFeature	323	0	Overlapping
chr6	26331318	26331640	323	*	9.81093	10.7752	5.45869	5.28899	1.78451e-95	1.68298e-94	342	Homo_sapiens_tRNA.Trp.CCA.3.2	26331319	26331640	-	includeFeature	322	0	Overlapping
chr1	145475255	145475579	325	*	9.36119	10.3204	5.19824	5.08785	2.08761e-95	1.93546e-94	45	Homo_sapiens_tRNA.Asn.GTT.9.1	145475256	145475579	-	includeFeature	324	0	Overlapping
chr6	27502913	27503245	333	*	10.161	11.0689	7.14624	3.90989	1.82746e-94	1.66604e-93	391	Homo_sapiens_tRNA.Ser.AGA.2.4	27502914	27503245	+	overlapStart	-1	0	Overlapping
chr14	20657338	20657682	345	*	9.55368	10.5329	4.42401	6.05381	4.15724e-93	3.72788e-92	161	Homo_sapiens_tRNA.Tyr.GTA.4.1	20657339	20657682	-	includeFeature	344	0	Overlapping
chr9	128339950	128340291	342	*	9.42052	10.3983	4.39088	5.95544	1.44049e-92	1.27089e-91	544	Homo_sapiens_tRNA.Arg.TCT.3.1	128339951	128340291	-	includeFeature	341	0	Overlapping
chr6	27672324	27672656	333	*	10.6427	11.5926	6.76976	4.80121	1.794e-92	1.55765e-91	413	Homo_sapiens_tRNA.Ser.CGA.3.1	27672325	27672656	-	includeFeature	332	0	Overlapping
chr1	161421967	161422289	323	*	10.2544	11.1827	6.88953	4.28386	7.04628e-92	6.02237e-91	83	Homo_sapiens_tRNA.Glu.TTC.4.2	161421968	161422289	-	includeFeature	322	0	Overlapping
chr1	16535153	16535475	323	*	10.9165	11.864	7.10841	4.73245	2.34776e-91	1.97573e-90	4	Homo_sapiens_tRNA.Glu.TTC.4.1	16535154	16535475	-	includeFeature	322	0	Overlapping
chr5	181173524	181173847	324	*	9.66789	10.6221	5.66874	4.92989	1.3077e-90	1.08381e-89	318	Homo_sapiens_tRNA.Val.CAC.1.4	181173525	181173847	+	overlapStart	-1	0	Overlapping
chr6	27158001	27158323	323	*	9.27493	10.2423	4.79108	5.40563	2.65339e-90	2.16627e-89	366	Homo_sapiens_tRNA.His.GTG.1.5	27158002	27158323	+	overlapStart	-1	0	Overlapping
chr14	20625244	20625576	333	*	10.8802	11.8281	7.06356	4.7435	1.63688e-88	1.31672e-87	157	Homo_sapiens_tRNA.Leu.TAG.2.1	20625245	20625576	+	overlapStart	-1	0	Overlapping
KI270713.1	28630	28953	324	*	9.75549	10.7268	5.08739	5.59283	6.47443e-88	5.13263e-87	554	Homo_sapiens_tRNA.Asn.GTT.26.1	28631	28953	-	includeFeature	323	0	Overlapping
chr1	121016719	121017040	322	*	10.031	10.9698	6.44299	4.50515	3.0469e-87	2.38094e-86	25	Homo_sapiens_tRNA.Gly.CCC.6.1	121016720	121017040	-	includeFeature	321	0	Overlapping
chr1	148529131	148529455	325	*	10.282	11.2207	6.69644	4.50196	2.1728e-86	1.67397e-85	69	Homo_sapiens_tRNA.Asn.GTT.2.1	148529132	148529455	+	overlapStart	-1	0	Overlapping
chr1	145287640	145287964	325	*	10.4473	11.3824	6.94112	4.42472	7.64768e-86	5.81012e-85	43	Homo_sapiens_tRNA.Asn.GTT.2.7	145287641	145287964	+	overlapStart	-1	0	Overlapping
chr6	27215047	27215370	324	*	9.66071	10.5517	6.8799	3.65923	4.69413e-85	3.51739e-84	372	Homo_sapiens_tRNA.Arg.ACG.2.3	27215048	27215370	+	overlapStart	-1	0	Overlapping
chr6	57815848	57816171	324	*	9.3782	10.3597	4.0864	6.22393	1.61055e-84	1.1905e-83	483	Homo_sapiens_tRNA.Ala.AGC.24.1	57815849	57816171	-	includeFeature	323	0	Overlapping
chr1	121020603	121020926	324	*	9.11347	10.0697	5.04846	5.00207	3.61653e-84	2.63765e-83	26	Homo_sapiens_tRNA.Val.CAC.1.8	121020604	121020926	-	includeFeature	323	0	Overlapping
chr6	28693084	28693408	325	*	9.5127	10.4988	3.80672	6.60378	8.38537e-83	6.03526e-82	441	Homo_sapiens_tRNA.Lys.TTT.13.1	28693085	28693408	-	includeFeature	324	0	Overlapping
chr6	26299551	26299874	324	*	9.16099	10.1359	4.30202	5.76969	1.99499e-82	1.41722e-81	331	Homo_sapiens_tRNA.Arg.TCG.4.1	26299552	26299874	+	overlapStart	-1	0	Overlapping
chr6	28589253	28589575	323	*	10.5036	11.3919	7.75821	3.6218	3.98181e-81	2.79237e-80	433	Homo_sapiens_tRNA.Gln.TTG.2.1	28589254	28589575	+	overlapStart	-1	0	Overlapping
chr6	26575444	26575784	341	*	9.55994	10.5243	5.20461	5.29354	5.77573e-81	3.99914e-80	353	Homo_sapiens_tRNA.Tyr.GTA.8.1	26575445	26575784	+	overlapStart	-1	0	Overlapping
chr5	181169484	181169807	324	*	9.70659	10.5982	6.91777	3.6646	3.59792e-79	2.46008e-78	317	Homo_sapiens_tRNA.Val.AAC.1.3	181169485	181169807	+	overlapStart	-1	0	Overlapping
chr14	20631034	20631357	324	*	10.4539	11.3712	7.28795	4.06855	3.28856e-78	2.22079e-77	158	Homo_sapiens_tRNA.Thr.TGT.4.1	20631035	20631357	-	includeFeature	323	0	Overlapping
chr1	146369975	146370299	325	*	9.76785	10.7131	6.02191	4.66054	5.47413e-77	3.65164e-76	53	Homo_sapiens_tRNA.Asn.GTT.24.1	146369976	146370299	+	overlapStart	-1	0	Overlapping
chr6	57792707	57793030	324	*	9.0179	9.9938	4.10209	5.85799	2.15745e-75	1.42184e-74	478	Homo_sapiens_tRX.Ala.AGC.6.1	57792708	57793030	-	includeFeature	323	0	Overlapping
chr6	57808519	57808843	325	*	8.98145	9.95811	4.01985	5.87529	2.26814e-75	1.47699e-74	481	Homo_sapiens_tRX.Met.CAT.2.1	57808520	57808843	+	overlapStart	-1	0	Overlapping
chr1	16545813	16546134	322	*	10.4144	11.3359	7.17479	4.14139	5.97788e-73	3.84694e-72	5	Homo_sapiens_tRNA.Gly.CCC.1.1	16545814	16546134	-	includeFeature	321	0	Overlapping
chr10	5853585	5853908	324	*	9.11844	10.0731	5.10306	4.93773	5.90118e-71	3.75342e-70	109	Homo_sapiens_tRNA.Val.TAC.3.1	5853586	5853908	-	includeFeature	323	0	Overlapping
chr7	149691055	149691377	323	*	9.81506	10.7445	6.42674	4.29508	1.32516e-70	8.33177e-70	523	Homo_sapiens_tRNA.Cys.GCA.17.1	149691056	149691377	-	includeFeature	322	0	Overlapping
chr1	148264982	148265304	323	*	9.0803	10.0607	3.86532	6.11598	3.6015e-70	2.23866e-69	62	Homo_sapiens_tRNA.Gln.CTG.4.1	148264983	148265304	-	includeFeature	322	0	Overlapping
chr6	26311070	26311392	323	*	8.74177	9.70481	4.43644	5.22856	3.98507e-70	2.44925e-69	333	Homo_sapiens_tRNA.Gln.TTG.3.1	26311071	26311392	-	includeFeature	322	0	Overlapping
chr16	71426367	71426690	324	*	10.4231	11.3427	7.21704	4.10957	5.21492e-70	3.16951e-69	215	Homo_sapiens_tRNA.Met.CAT.2.1	71426368	71426690	+	overlapStart	-1	0	Overlapping
chr6	28537464	28537808	345	*	10.3657	11.3541	4.39884	6.84904	9.2713e-70	5.57297e-69	431	Homo_sapiens_tRNA.Ile.TAT.3.1	28537465	28537808	+	overlapStart	-1	0	Overlapping
chr6	28789644	28789966	323	*	10.2267	11.1125	7.5112	3.58764	9.94586e-70	5.91346e-69	455	Homo_sapiens_tRNA.Ala.TGC.1.1	28789645	28789966	-	includeFeature	322	0	Overlapping
chr6	26305364	26305698	335	*	9.20871	10.1135	6.24047	3.86088	4.30046e-69	2.52941e-68	332	Homo_sapiens_tRNA.Ser.GCT.6.1	26305365	26305698	-	includeFeature	334	0	Overlapping
chr16	3191863	3192185	323	*	8.94897	9.86734	5.76484	4.08151	1.84027e-68	1.07088e-67	203	Homo_sapiens_tRNA.Pro.AGG.1.1	3191864	3192185	+	overlapStart	-1	0	Overlapping
chr16	3184007	3184329	323	*	9.52581	10.3904	7.04492	3.333	2.15009e-68	1.238e-67	200	Homo_sapiens_tRNA.Pro.TGG.3.4	3184008	3184329	-	includeFeature	322	0	Overlapping
chr6	28729189	28729511	323	*	10.42	11.3079	7.6789	3.61609	2.27278e-68	1.29501e-67	447	Homo_sapiens_tRNA.Ala.CGC.4.1	28729190	28729511	+	overlapStart	-1	0	Overlapping
chr6	26312470	26312802	333	*	10.7227	11.5843	8.27223	3.30166	2.73806e-68	1.54404e-67	335	Homo_sapiens_tRNA.Ser.TGA.3.1	26312471	26312802	-	includeFeature	332	0	Overlapping
chr6	27791230	27791552	323	*	10.5734	11.4228	8.2387	3.17319	3.6891e-68	2.05912e-67	422	Homo_sapiens_tRNA.Gln.CTG.6.1	27791231	27791552	-	includeFeature	322	0	Overlapping
chr14	88978972	88979295	324	*	9.73373	10.6379	6.77375	3.84719	1.02422e-67	5.65906e-67	174	Homo_sapiens_tRNA.Ala.AGC.15.1	88978973	88979295	+	overlapStart	-1	0	Overlapping
chr6	27541649	27541981	333	*	8.90481	9.87752	4.16689	5.65893	1.24961e-67	6.83535e-67	396	Homo_sapiens_tRNA.Ser.AGA.1.1	27541650	27541981	-	includeFeature	332	0	Overlapping
chr6	26311621	26311943	323	*	10.0698	10.9288	7.64451	3.27283	8.04893e-67	4.35917e-66	334	Homo_sapiens_tRNA.Gln.TTG.3.2	26311622	26311943	-	includeFeature	322	0	Overlapping
chr6	27235383	27235706	324	*	9.63578	10.5446	6.60722	3.91765	2.20167e-66	1.1807e-65	374	Homo_sapiens_tRNA.Val.AAC.5.1	27235384	27235706	+	overlapStart	-1	0	Overlapping
chr6	27091616	27091938	323	*	10.5482	11.4547	7.55298	3.88372	2.31142e-66	1.22752e-65	363	Homo_sapiens_tRNA.Pro.CGG.2.1	27091617	27091938	+	overlapStart	-1	0	Overlapping
chr1	16860072	16860395	324	*	8.64005	9.6081	4.12721	5.43499	1.52327e-64	8.01183e-64	10	Homo_sapiens_tRNA.Val.CAC.11.2	16860073	16860395	+	overlapStart	-1	0	Overlapping
chr1	149558293	149558618	326	*	8.94968	9.91469	4.56647	5.3001	5.70704e-64	2.9731e-63	71	Homo_sapiens_tRNA.Asn.GTT.25.1	149558294	149558618	-	includeFeature	325	0	Overlapping
chr7	128783324	128783646	323	*	10.1179	11.0359	6.93976	4.07914	6.35054e-64	3.27712e-63	500	Homo_sapiens_tRNA.Pro.AGG.2.3	128783325	128783646	+	overlapStart	-1	0	Overlapping
chr1	16727159	16727480	322	*	9.26814	10.1971	5.88925	4.29521	3.51574e-62	1.7973e-61	9	Homo_sapiens_tRNA.Gly.CCC.5.1	16727160	16727480	+	overlapStart	-1	0	Overlapping
chr16	3189508	3189830	323	*	10.3731	11.2161	8.09476	3.11301	3.61644e-62	1.83166e-61	201	Homo_sapiens_tRNA.Pro.AGG.2.8	3189509	3189830	+	overlapStart	-1	0	Overlapping
chr6	28988876	28989208	333	*	8.90602	9.84012	5.42089	4.38351	1.101e-61	5.52521e-61	476	Homo_sapiens_tRNA.Leu.AAG.3.1	28988877	28989208	+	overlapStart	-1	0	Overlapping
chr11	59557371	59557694	324	*	10.047	10.9063	7.61868	3.27366	5.13523e-61	2.55361e-60	123	Homo_sapiens_tRNA.Phe.GAA.1.3	59557372	59557694	-	includeFeature	323	0	Overlapping
chr6	28542988	28543311	324	*	10.5251	11.3852	8.08911	3.28178	8.52974e-61	4.20339e-60	432	Homo_sapiens_tRNA.Arg.TCG.5.1	28542989	28543311	-	includeFeature	323	0	Overlapping
KI270713.1	31510	31831	322	*	8.83856	9.82179	3.40359	6.3389	2.87023e-60	1.4018e-59	555	Homo_sapiens_tRNA.Glu.TTC.14.1	31511	31831	-	includeFeature	321	0	Overlapping
chr1	144419141	144419465	325	*	10.0047	10.903	7.12769	3.76113	2.98188e-60	1.44344e-59	37	Homo_sapiens_tRNA.Asn.GTT.3.1	144419142	144419465	+	overlapStart	-1	0	Overlapping
chr6	27213718	27214041	324	*	9.18105	10.084	6.23915	3.82522	4.58158e-60	2.19835e-59	371	Homo_sapiens_tRNA.Arg.ACG.2.2	27213719	27214041	-	includeFeature	323	0	Overlapping
chr5	181187575	181187907	333	*	10.355	11.2087	7.98076	3.21577	3.32658e-59	1.58229e-58	320	Homo_sapiens_tRNA.Leu.AAG.2.1	181187576	181187907	+	overlapStart	-1	0	Overlapping
chr6	28474426	28474750	325	*	10.4331	11.3223	7.67628	3.63006	3.93672e-59	1.85637e-58	427	Homo_sapiens_tRNA.Thr.TGT.1.1	28474427	28474750	-	includeFeature	324	0	Overlapping
chr14	20609210	20609532	323	*	10.5439	11.4206	7.93388	3.47055	5.1033e-59	2.3859e-58	153	Homo_sapiens_tRNA.Pro.AGG.2.5	20609211	20609532	-	includeFeature	322	0	Overlapping
chr1	16678145	16678466	322	*	10.3474	11.2383	7.56788	3.65241	6.20936e-58	2.87841e-57	7	Homo_sapiens_tRNA.Gly.CCC.4.1	16678146	16678466	-	includeFeature	321	0	Overlapping
chr1	16520459	16520783	325	*	8.5103	9.47314	4.21276	5.21506	3.37541e-57	1.55155e-56	2	Homo_sapiens_tRNA.Asn.GTT.5.1	16520460	16520783	-	includeFeature	324	0	Overlapping
chr11	122559821	122560144	324	*	10.0209	10.9923	5.3496	5.58617	4.18901e-57	1.90949e-56	132	Homo_sapiens_tRNA.Lys.TTT.2.1	122559822	122560144	+	overlapStart	-1	0	Overlapping
chr6	28943496	28943828	333	*	9.72566	10.5468	7.62531	2.91173	7.79696e-56	3.52474e-55	470	Homo_sapiens_tRNA.Leu.AAG.2.2	28943497	28943828	-	includeFeature	332	0	Overlapping
chr1	145157031	145157354	324	*	8.09102	9.01482	4.8103	4.18013	8.61474e-56	3.86251e-55	40	Homo_sapiens_tRNA.Val.CAC.14.1	145157032	145157354	+	overlapStart	-1	0	Overlapping
chr16	3182509	3182831	323	*	10.4085	11.2356	8.26234	2.96248	3.44202e-55	1.53072e-54	199	Homo_sapiens_tRNA.Pro.AGG.2.7	3182510	3182831	-	includeFeature	322	0	Overlapping
chr6	26556420	26556743	324	*	10.7782	11.6497	8.22567	3.40826	1.19583e-54	5.27515e-54	350	Homo_sapiens_tRNA.Lys.CTT.2.4	26556421	26556743	+	overlapStart	-1	0	Overlapping
chr6	27547626	27547948	323	*	9.76761	10.6123	7.47534	3.1242	1.62939e-53	7.13023e-53	398	Homo_sapiens_tRNA.Gln.CTG.2.1	27547627	27547948	-	includeFeature	322	0	Overlapping
chr6	28795838	28796160	323	*	10.682	11.543	8.23793	3.29106	2.73532e-53	1.18748e-52	457	Homo_sapiens_tRNA.Ala.AGC.1.1	28795839	28796160	-	includeFeature	322	0	Overlapping
chr6	26576978	26577317	340	*	8.72114	9.64419	5.45411	4.18027	7.83709e-53	3.3755e-52	354	Homo_sapiens_tRNA.Tyr.GTA.3.1	26576979	26577317	+	overlapStart	-1	0	Overlapping
chr6	28607030	28607352	323	*	10.0997	10.9136	8.05301	2.85066	2.18849e-52	9.35237e-52	435	Homo_sapiens_tRNA.Ala.AGC.3.1	28607031	28607352	+	overlapStart	-1	0	Overlapping
chr6	27583331	27583653	323	*	10.3697	11.2313	7.91888	3.29599	4.83877e-52	2.05179e-51	402	Homo_sapiens_tRNA.Asp.GTC.3.1	27583332	27583653	-	includeFeature	322	0	Overlapping
chr6	27591688	27592011	324	*	10.5682	11.403	8.36013	3.0294	6.46006e-52	2.71819e-51	403	Homo_sapiens_tRNA.Lys.TTT.4.1	27591689	27592011	-	includeFeature	323	0	Overlapping
chr6	57800085	57800409	325	*	10.4314	11.3115	7.78335	3.51031	3.37759e-51	1.41034e-50	480	Homo_sapiens_tRNA.Ile.AAT.12.1	57800086	57800409	+	overlapStart	-1	0	Overlapping
chr6	27280144	27280467	324	*	10.73	11.5619	8.54575	3.00421	1.16369e-50	4.82224e-50	379	Homo_sapiens_tRNA.Val.CAC.2.1	27280145	27280467	-	includeFeature	323	0	Overlapping
chr16	3157279	3157602	324	*	10.4182	11.2714	8.04808	3.20984	5.09327e-49	2.09475e-48	191	Homo_sapiens_tRNA.Lys.CTT.3.1	3157280	3157602	-	includeFeature	323	0	Overlapping
chr6	26571738	26572061	324	*	10.5377	11.3597	8.43072	2.91626	6.49375e-49	2.65081e-48	352	Homo_sapiens_tRNA.Ala.AGC.11.1	26571739	26572061	-	includeFeature	323	0	Overlapping
chr6	27684569	27684893	325	*	10.7843	11.6398	8.39278	3.23036	4.60043e-48	1.86403e-47	415	Homo_sapiens_tRNA.Thr.AGT.2.2	27684570	27684893	-	includeFeature	324	0	Overlapping
chr6	26330175	26330497	323	*	10.5503	11.4027	8.18863	3.20008	6.39063e-48	2.57035e-47	341	Homo_sapiens_tRNA.iMet.CAT.1.4	26330176	26330497	-	includeFeature	322	0	Overlapping
chr1	149740122	149740446	325	*	8.09057	9.06386	3.32225	5.6637	6.51168e-48	2.59992e-47	77	Homo_sapiens_tRNA.Asn.GTT.8.1	149740123	149740446	-	includeFeature	324	0	Overlapping
chr1	161420745	161421068	324	*	8.36364	9.33811	3.5307	5.72299	1.56042e-46	6.18515e-46	82	Homo_sapiens_tRNA.Und.TTA.3.1	161420746	161421068	+	overlapStart	-1	0	Overlapping
chr15	45201025	45201347	323	*	10.0819	10.8744	8.18184	2.68123	7.05506e-46	2.77635e-45	180	Homo_sapiens_tRNA.His.GTG.1.9	45201026	45201347	+	overlapStart	-1	0	Overlapping
chr1	16547539	16547862	324	*	8.26373	9.24079	3.27806	5.89868	9.06151e-46	3.54046e-45	6	Homo_sapiens_tRNA.Val.CAC.11.1	16547540	16547862	-	includeFeature	323	0	Overlapping
chr6	27503618	27503940	323	*	9.17856	9.97878	7.22758	2.741	1.8808e-45	7.29642e-45	392	Homo_sapiens_tRNA.Asp.GTC.2.7	27503619	27503940	+	overlapStart	-1	0	Overlapping
chr6	26537372	26537695	324	*	11.1282	11.9452	9.05867	2.87357	3.42234e-45	1.31832e-44	345	Homo_sapiens_tRNA.Arg.ACG.1.2	26537373	26537695	+	overlapStart	-1	0	Overlapping
chr6	26555144	26555466	323	*	10.0757	10.9061	7.904	2.98749	1.63667e-44	6.25676e-44	349	Homo_sapiens_tRNA.Pro.AGG.2.2	26555145	26555466	+	overlapStart	-1	0	Overlapping
chr7	149415012	149415334	323	*	8.36668	9.29558	4.98856	4.27304	1.64864e-44	6.25676e-44	509	Homo_sapiens_tRNA.Cys.GCA.11.1	149415013	149415334	-	includeFeature	322	0	Overlapping
chr17	8220743	8221065	323	*	10.4659	11.2602	8.5537	2.69509	1.65856e-44	6.25676e-44	231	Homo_sapiens_tRNA.Trp.CCA.1.1	8220744	8221065	-	includeFeature	322	0	Overlapping
chr6	26743137	26743460	324	*	7.91886	8.80266	5.22713	3.56417	2.33647e-43	8.75374e-43	357	Homo_sapiens_tRNA.Met.CAT.4.2	26743138	26743460	+	overlapStart	-1	0	Overlapping
chr6	28643319	28643641	323	*	9.76241	10.5649	7.79591	2.75591	4.92181e-43	1.83145e-42	437	Homo_sapiens_tRNA.Ala.TGC.2.1	28643320	28643641	+	overlapStart	-1	0	Overlapping
chr6	26328014	26328337	324	*	10.6588	11.4852	8.51752	2.95337	1.3638e-42	5.04054e-42	340	Homo_sapiens_tRNA.Arg.ACG.1.1	26328015	26328337	+	overlapStart	-1	0	Overlapping
chr15	79744529	79744852	324	*	8.49348	9.36978	5.88812	3.45985	9.78177e-42	3.59103e-41	184	Homo_sapiens_tRNA.Cys.GCA.5.1	79744530	79744852	+	overlapStart	-1	0	Overlapping
chr7	149355549	149355871	323	*	9.70705	10.6909	4.21996	6.35648	1.47268e-41	5.37038e-41	504	Homo_sapiens_tRNA.Cys.GCA.13.1	149355550	149355871	-	includeFeature	322	0	Overlapping
chr7	99469558	99469880	323	*	7.83778	8.76746	4.44415	4.26569	2.5121e-41	9.10012e-41	499	Homo_sapiens_tRNA.Trp.CCA.5.1	99469559	99469880	+	overlapStart	-1	0	Overlapping
chr6	26749786	26750109	324	*	8.10211	9.07796	3.18909	5.81303	3.76259e-41	1.35404e-40	359	Homo_sapiens_tRNA.Ala.AGC.21.1	26749787	26750109	-	includeFeature	323	0	Overlapping
chr6	28764261	28764588	328	*	7.81606	8.76549	3.95657	4.77107	4.55799e-41	1.62956e-40	453	Homo_sapiens_tRNA.Phe.GAA.5.1	28764262	28764588	+	overlapStart	-1	0	Overlapping
chr1	120844136	120844460	325	*	8.45514	9.34537	5.68444	3.61773	7.19109e-41	2.55424e-40	20	Homo_sapiens_tRNA.Asn.GTT.7.1	120844137	120844460	-	includeFeature	324	0	Overlapping
chr11	59551184	59551504	321	*	8.40046	9.26265	5.94411	3.29585	8.90578e-41	3.14288e-40	120	Homo_sapiens_tRNA.Arg.TCT.3.2	59551185	59551504	+	overlapStart	-1	0	Overlapping
chr6	26322692	26323015	324	*	10.005	10.8032	8.06756	2.72179	1.18935e-40	4.17034e-40	338	Homo_sapiens_tRNA.Arg.TCG.2.1	26322693	26323015	+	overlapStart	-1	0	Overlapping
chr6	27777759	27778081	323	*	9.34568	10.3204	4.49996	5.72878	1.61633e-40	5.6314e-40	421	Homo_sapiens_tRNA.iMet.CAT.2.1	27777760	27778081	+	overlapStart	-1	0	Overlapping
chr11	59566254	59566577	324	*	10.894	11.7142	8.80095	2.89879	2.34368e-40	8.11389e-40	125	Homo_sapiens_tRNA.Phe.GAA.2.1	59566255	59566577	-	includeFeature	323	0	Overlapping
chr1	143803868	143804191	324	*	7.48551	8.44391	3.34878	5.05116	8.99676e-40	3.09511e-39	35	Homo_sapiens_tRNA.Val.CAC.4.1	143803869	143804191	-	includeFeature	323	0	Overlapping
chr17	8186232	8186554	323	*	9.63549	10.3998	7.90526	2.48491	1.41198e-39	4.82719e-39	226	Homo_sapiens_tRNA.Trp.CCA.3.3	8186233	8186554	+	overlapStart	-1	0	Overlapping
chr16	3196027	3196350	324	*	7.79586	8.73044	4.30032	4.39389	1.46606e-39	4.98095e-39	205	Homo_sapiens_tRNA.Lys.CTT.14.1	3196028	3196350	+	overlapStart	-1	0	Overlapping
chr14	20613664	20613987	324	*	10.481	11.2826	8.5208	2.74746	1.74785e-39	5.90169e-39	156	Homo_sapiens_tRNA.Thr.TGT.3.1	20613665	20613987	-	includeFeature	323	0	Overlapping
chr1	222464879	222465202	324	*	9.94802	10.703	8.26963	2.42242	2.17001e-39	7.28217e-39	106	Homo_sapiens_tRNA.Thr.TGT.2.1	222464880	222465202	+	overlapStart	-1	0	Overlapping
chr14	20632880	20633202	323	*	9.94265	10.8777	6.43721	4.39486	4.28315e-39	1.42859e-38	159	Homo_sapiens_tRNA.Pro.TGG.1.1	20632881	20633202	+	overlapStart	-1	0	Overlapping
chr1	149712426	149712749	324	*	9.36276	10.1752	7.32643	2.83748	1.84843e-38	6.09103e-38	76	Homo_sapiens_tRNA.Val.CAC.1.7	149712427	149712749	-	includeFeature	323	0	Overlapping
chr14	72962845	72963167	323	*	9.02226	9.9774	4.99277	4.92694	1.84847e-38	6.09103e-38	172	Homo_sapiens_tRNA.Cys.GCA.8.1	72962846	72963167	+	overlapStart	-1	0	Overlapping
chr6	27562058	27562395	338	*	7.59771	8.5379	3.97584	4.5069	1.09134e-37	3.57464e-37	400	Homo_sapiens_tRNA.Arg.TCT.5.1	27562059	27562395	+	overlapStart	-1	0	Overlapping
chr7	149635561	149635883	323	*	9.21634	10.1867	4.59722	5.48887	4.57251e-37	1.48879e-36	520	Homo_sapiens_tRNA.Cys.GCA.9.3	149635562	149635883	+	overlapStart	-1	0	Overlapping
chr14	20613275	20613597	323	*	10.7772	11.5774	8.8264	2.73628	4.70709e-37	1.52354e-36	155	Homo_sapiens_tRNA.Pro.AGG.2.6	20613276	20613597	-	includeFeature	322	0	Overlapping
chr7	149331003	149331325	323	*	7.83531	8.76594	4.42245	4.30999	1.9048e-35	6.12897e-35	503	Homo_sapiens_tRNA.Cys.GCA.9.2	149331004	149331325	+	overlapStart	-1	0	Overlapping
chr6	27631295	27631639	345	*	10.7455	11.5034	9.05099	2.43885	2.74565e-34	8.78286e-34	408	Homo_sapiens_tRNA.Ile.TAT.2.3	27631296	27631639	+	overlapStart	-1	0	Overlapping
chr7	149646829	149647151	323	*	7.44626	8.38859	3.77283	4.59424	3.55812e-34	1.13157e-33	521	Homo_sapiens_tRNA.Cys.GCA.12.1	149646830	149647151	-	includeFeature	322	0	Overlapping
chr6	27795735	27796057	323	*	9.99168	10.7365	8.36684	2.35789	8.90113e-34	2.8144e-33	423	Homo_sapiens_tRNA.Gln.TTG.3.3	27795736	27796057	-	includeFeature	322	0	Overlapping
chr1	161530216	161530549	334	*	10.205	10.9378	8.64082	2.28394	4.4089e-33	1.38602e-32	89	Homo_sapiens_tRNA.Leu.CAG.1.6	161530217	161530549	-	includeFeature	333	0	Overlapping
chr6	27519403	27519725	323	*	9.94725	10.7023	8.26811	2.42136	8.91453e-33	2.78643e-32	394	Homo_sapiens_tRNA.Gln.CTG.1.2	27519404	27519725	+	overlapStart	-1	0	Overlapping
chr1	161621549	161621873	325	*	8.55882	9.53501	3.62598	5.77011	7.41078e-32	2.30324e-31	96	Homo_sapiens_tRNA.Asn.GTT.17.1	161621550	161621873	+	overlapStart	-1	0	Overlapping
chr5	181218144	181218467	324	*	11.0234	11.7978	9.23454	2.5481	1.469e-31	4.53979e-31	326	Homo_sapiens_tRNA.Val.AAC.1.4	181218145	181218467	-	includeFeature	323	0	Overlapping
chr6	28695806	28696128	323	*	7.48107	8.44214	3.25018	5.10918	1.58233e-31	4.86256e-31	442	Homo_sapiens_tRNA.Ala.CGC.5.1	28695807	28696128	-	includeFeature	322	0	Overlapping
chr6	28944449	28944772	324	*	10.7027	11.4175	9.22372	2.18157	1.87775e-31	5.73816e-31	471	Homo_sapiens_tRNA.Met.CAT.3.1	28944450	28944772	+	overlapStart	-1	0	Overlapping
chr1	143735794	143736118	325	*	7.04011	7.93759	4.17433	3.73193	3.36166e-31	1.02157e-30	32	Homo_sapiens_tRNA.Asn.GTT.6.1	143735795	143736118	-	includeFeature	324	0	Overlapping
chr5	181164028	181164351	324	*	7.36786	8.28398	4.22175	4.002	4.20857e-31	1.27187e-30	315	Homo_sapiens_tRNA.Val.AAC.1.2	181164029	181164351	+	overlapStart	-1	0	Overlapping
chr6	27162145	27162469	325	*	9.44976	10.2391	7.57	2.6541	1.64001e-30	4.92904e-30	367	Homo_sapiens_tRNA.Thr.AGT.6.1	27162146	27162469	+	overlapStart	-1	0	Overlapping
chr6	26327463	26327795	333	*	10.1578	10.927	8.39973	2.51155	4.30337e-30	1.28631e-29	339	Homo_sapiens_tRNA.Ser.AGA.2.1	26327464	26327795	+	overlapStart	-1	0	Overlapping
chr5	181207629	181207952	324	*	10.7004	11.4383	9.11035	2.31367	1.40045e-29	4.16329e-29	325	Homo_sapiens_tRNA.Lys.CTT.2.2	181207630	181207952	+	overlapStart	-1	0	Overlapping
chr6	27205962	27206285	324	*	7.23524	8.16524	3.83515	4.27589	3.61395e-29	1.06856e-28	369	Homo_sapiens_tRNA.Val.CAC.6.1	27205963	27206285	-	includeFeature	323	0	Overlapping
chr6	27478686	27479018	333	*	10.8658	11.5912	9.33723	2.24039	4.04723e-29	1.19023e-28	388	Homo_sapiens_tRNA.Ser.AGA.2.2	27478687	27479018	+	overlapStart	-1	0	Overlapping
chr19	1383559	1383761	203	*	9.73989	10.411	8.4454	1.95564	1.15664e-28	3.38334e-28	263	Homo_sapiens_tRNA.Asn.GTT.2.6	1383560	1383761	+	overlapStart	-1	0	Overlapping
chr6	27275085	27275409	325	*	7.16158	8.11729	3.11373	4.88192	1.79122e-28	5.21167e-28	378	Homo_sapiens_tRNA.Ile.AAT.3.1	27275086	27275409	-	includeFeature	324	0	Overlapping
chr5	181221853	181222176	324	*	10.8029	11.5644	9.08874	2.45845	2.56177e-28	7.41422e-28	327	Homo_sapiens_tRNA.Lys.CTT.2.3	181221854	181222176	-	includeFeature	323	0	Overlapping
chr6	27592695	27593017	323	*	10.7934	11.5298	9.21112	2.30368	5.24343e-28	1.50956e-27	404	Homo_sapiens_tRNA.iMet.CAT.1.6	27592696	27593017	-	includeFeature	322	0	Overlapping
chr14	20683147	20683486	340	*	10.9298	11.6584	9.38594	2.25829	1.1759e-27	3.36763e-27	167	Homo_sapiens_tRNA.Tyr.GTA.5.5	20683148	20683486	+	overlapStart	-1	0	Overlapping
chr17	8139326	8139650	325	*	10.3066	11.0262	8.80567	2.20618	1.3262e-27	3.77829e-27	225	Homo_sapiens_tRNA.Thr.AGT.5.1	8139327	8139650	-	includeFeature	324	0	Overlapping
chr6	57870219	57870542	324	*	7.34626	8.26304	4.18909	4.03733	2.847e-27	8.05683e-27	488	Homo_sapiens_tRNA.Ala.AGC.16.1	57870220	57870542	-	includeFeature	323	0	Overlapping
chr14	20681564	20681887	324	*	10.7432	11.4197	9.42742	1.98026	2.85745e-27	8.05683e-27	166	Homo_sapiens_tRNA.Thr.TGT.5.1	20681565	20681887	+	overlapStart	-1	0	Overlapping
chr1	145129113	145129437	325	*	8.05836	9.01521	3.97372	4.96944	3.50185e-27	9.82312e-27	39	Homo_sapiens_tRNA.Asn.GTT.10.1	145129114	145129437	+	overlapStart	-1	0	Overlapping
chr11	59556303	59556626	324	*	9.52722	10.257	7.97771	2.26508	1.13193e-26	3.159e-26	122	Homo_sapiens_tRNA.Lys.TTT.5.1	59556304	59556626	+	overlapStart	-1	0	Overlapping
chr11	59551629	59551962	334	*	10.3912	11.1045	8.91909	2.1715	1.37986e-26	3.8314e-26	121	Homo_sapiens_tRNA.Leu.TAA.3.1	59551630	59551962	+	overlapStart	-1	0	Overlapping
chr1	161530987	161531309	323	*	10.6387	11.3233	9.29015	2.02054	2.52762e-26	6.98288e-26	90	Homo_sapiens_tRNA.Gly.TCC.2.6	161530988	161531309	+	overlapStart	-1	0	Overlapping
chr1	161612592	161612914	323	*	9.71497	10.384	8.42868	1.9447	3.25822e-26	8.95601e-26	95	Homo_sapiens_tRNA.Glu.TTC.5.1	161612593	161612914	+	overlapStart	-1	0	Overlapping
chr6	27209723	27210055	333	*	6.94047	7.85354	3.8445	3.96565	6.4415e-26	1.76175e-25	370	Homo_sapiens_tRNA.Ser.CGA.2.1	27209724	27210055	+	overlapStart	-1	0	Overlapping
chr6	26568732	26569073	342	*	10.5576	11.239	9.2222	2.00346	7.20761e-26	1.96147e-25	351	Homo_sapiens_tRNA.Tyr.GTA.1.1	26568733	26569073	+	overlapStart	-1	0	Overlapping
chr8	66114201	66114386	186	*	8.66445	9.33961	7.35411	1.97751	9.63686e-26	2.60959e-25	532	Homo_sapiens_tRNA.Ala.AGC.8.2	66114202	66114386	+	overlapStart	-1	0	Overlapping
chr17	8222707	8223029	323	*	10.5549	11.2202	9.28291	1.92558	1.01396e-25	2.7322e-25	234	Homo_sapiens_tRNA.Pro.CGG.1.3	8222708	8223029	-	includeFeature	322	0	Overlapping
chr17	8187072	8187358	287	*	10.1158	10.8448	8.56991	2.25977	1.08238e-25	2.90226e-25	228	Homo_sapiens_tRNA.Thr.AGT.1.1	8187073	8187358	+	overlapStart	-1	0	Overlapping
chr6	27650802	27651125	324	*	10.7109	11.4255	9.23276	2.17731	5.43701e-25	1.45075e-24	409	Homo_sapiens_tRNA.Val.AAC.3.1	27650803	27651125	-	includeFeature	323	0	Overlapping
chr6	27602443	27602800	358	*	10.3332	11.2975	5.97584	5.20477	2.96167e-24	7.86424e-24	405	Homo_sapiens_tRNA.Leu.CAA.3.1	27602444	27602800	-	includeFeature	357	0	Overlapping
chr6	27688062	27688386	325	*	11.0466	11.7585	9.58053	2.16204	3.25118e-24	8.59127e-24	416	Homo_sapiens_tRNA.Ile.AAT.2.1	27688063	27688386	+	overlapStart	-1	0	Overlapping
chr16	3158796	3159118	323	*	7.3724	8.19389	5.26941	2.88548	4.82871e-24	1.26986e-23	192	Homo_sapiens_tRNA.Pro.TGG.3.3	3158797	3159118	+	overlapStart	-1	0	Overlapping
chr17	8186740	8187034	295	*	10.5351	11.2129	9.21411	1.98395	1.00776e-22	2.63753e-22	227	Homo_sapiens_tRNA.Ser.GCT.4.3	8186741	8187034	+	overlapStart	-1	0	Overlapping
chr4	123508724	123509046	323	*	6.96309	7.88635	3.69224	4.10763	1.30058e-22	3.38771e-22	309	Homo_sapiens_tRNA.Cys.GCA.2.1	123508725	123509046	-	includeFeature	322	0	Overlapping
chr6	28648081	28648405	325	*	10.2126	10.8561	9.02153	1.82191	1.48981e-22	3.8622e-22	438	Homo_sapiens_tRNA.Thr.CGT.3.1	28648082	28648405	-	includeFeature	324	0	Overlapping
chr17	8120799	8121137	339	*	7.04743	7.90202	4.66478	3.18659	2.72852e-22	7.04009e-22	222	Homo_sapiens_tRNA.Arg.TCT.2.1	8120800	8121137	+	overlapStart	-1	0	Overlapping
chr6	26312998	26313320	323	*	10.7122	11.3857	9.40848	1.96305	2.81428e-22	7.22728e-22	336	Homo_sapiens_tRNA.iMet.CAT.1.3	26312999	26313320	-	includeFeature	322	0	Overlapping
chr6	28953139	28953462	324	*	11.0383	11.7335	9.64572	2.0715	3.46893e-22	8.86684e-22	473	Homo_sapiens_tRNA.Met.CAT.3.2	28953140	28953462	-	includeFeature	323	0	Overlapping
chr8	66113862	66114063	202	*	7.71208	8.48115	5.95495	2.50496	3.57328e-22	9.09108e-22	531	Homo_sapiens_tRNA.Tyr.GTA.5.2	66113863	66114063	+	overlapStart	-1	0	Overlapping
chr3	132231672	132231994	323	*	8.06594	8.97785	4.98856	3.93098	7.32367e-22	1.85465e-21	304	Homo_sapiens_tRNA.Cys.GCA.9.1	132231673	132231994	-	includeFeature	322	0	Overlapping
chr7	149664698	149665020	323	*	7.0255	7.93098	4.04643	3.80902	1.23851e-21	3.12196e-21	522	Homo_sapiens_tRNA.Cys.GCA.21.1	149664699	149665020	+	overlapStart	-1	0	Overlapping
chr1	149708534	149708855	322	*	9.78401	10.4902	8.34395	2.12885	1.81761e-21	4.56071e-21	75	Homo_sapiens_tRX.Val.CAC.4.1	149708535	149708855	-	includeFeature	321	0	Overlapping
chr16	14285767	14286089	323	*	10.5391	11.1353	9.50495	1.62007	2.9485e-21	7.36453e-21	206	Homo_sapiens_tRNA.Thr.CGT.2.1	14285768	14286089	+	overlapStart	-1	0	Overlapping
chr14	20610006	20610338	333	*	11.2105	11.9045	9.82322	2.06392	9.61865e-21	2.39155e-20	154	Homo_sapiens_tRNA.Leu.AAG.2.3	20610007	20610338	+	overlapStart	-1	0	Overlapping
chr6	26537928	26538251	324	*	10.164	10.8174	8.93668	1.86587	1.28472e-20	3.17983e-20	346	Homo_sapiens_tRNA.Val.CAC.1.6	26537929	26538251	+	overlapStart	-1	0	Overlapping
chr11	59550861	59551168	308	*	9.74647	10.416	8.45821	1.94372	1.45532e-20	3.58586e-20	119	Homo_sapiens_tRNA.Val.TAC.2.1	59550862	59551168	-	includeFeature	307	0	Overlapping
chr6	27020220	27020564	345	*	8.72905	9.39736	7.44549	1.93486	1.88673e-20	4.62799e-20	362	Homo_sapiens_tRNA.Ile.TAT.2.2	27020221	27020564	+	overlapStart	-1	0	Overlapping
chr6	28950903	28951226	324	*	10.8087	11.4961	9.4489	2.02989	1.93889e-20	4.7347e-20	472	Homo_sapiens_tRNA.Lys.TTT.3.3	28950904	28951226	+	overlapStart	-1	0	Overlapping
chr17	8138755	8139087	333	*	9.43452	10.0563	8.31816	1.72683	2.30163e-20	5.59551e-20	224	Homo_sapiens_tRNA.Ser.CGA.1.1	8138756	8139087	-	includeFeature	332	0	Overlapping
chr7	149707543	149707865	323	*	7.0402	7.88357	4.75929	3.09243	2.34719e-20	5.68104e-20	524	Homo_sapiens_tRNA.Cys.GCA.9.4	149707544	149707865	+	overlapStart	-1	0	Overlapping
chr11	59550503	59550826	324	*	10.6695	11.3206	9.45053	1.85524	5.30717e-20	1.27886e-19	118	Homo_sapiens_tRNA.Val.TAC.1.1	59550504	59550826	-	includeFeature	323	0	Overlapping
chr6	28941475	28941797	323	*	10.4914	11.1587	9.21185	1.93014	1.23862e-19	2.97161e-19	469	Homo_sapiens_tRNA.Gln.CTG.1.3	28941476	28941797	-	includeFeature	322	0	Overlapping
chr3	132228974	132229296	323	*	6.64055	7.53113	3.86532	3.5985	1.28165e-19	3.06142e-19	303	Homo_sapiens_tRNA.Cys.GCA.6.1	132228975	132229296	-	includeFeature	322	0	Overlapping
chr1	147073099	147073421	323	*	6.95068	7.83579	4.24313	3.53551	1.85942e-19	4.42219e-19	57	Homo_sapiens_tRNA.His.GTG.1.2	147073100	147073421	+	overlapStart	-1	0	Overlapping
chr17	75033780	75034103	324	*	10.2153	10.8324	9.11452	1.7055	3.70242e-19	8.76721e-19	255	Homo_sapiens_tRNA.Arg.CCT.1.1	75033781	75034103	+	overlapStart	-1	0	Overlapping
chr17	38861558	38861880	323	*	9.20914	10.1027	6.39566	3.6493	7.54697e-19	1.77939e-18	243	Homo_sapiens_tRNA.Cys.GCA.14.1	38861559	38861880	-	includeFeature	322	0	Overlapping
chr6	28981546	28981869	324	*	9.40362	10.0655	8.14471	1.90562	1.49939e-18	3.52004e-18	474	Homo_sapiens_tRNA.Phe.GAA.1.2	28981547	28981869	-	includeFeature	323	0	Overlapping
chr15	45200287	45200609	323	*	10.9744	11.5938	9.86576	1.71427	1.62601e-18	3.80098e-18	179	Homo_sapiens_tRNA.His.GTG.1.8	45200288	45200609	-	includeFeature	322	0	Overlapping
chr6	28940927	28941282	356	*	10.7524	11.3959	9.56125	1.81884	1.66971e-18	3.88651e-18	468	Homo_sapiens_tRNA.Leu.CAA.1.2	28940928	28941282	+	overlapStart	-1	0	Overlapping
chr16	70789381	70789702	322	*	6.98387	7.79689	4.94357	2.82065	4.16423e-18	9.65183e-18	214	Homo_sapiens_tRNA.Gly.GCC.2.5	70789382	70789702	+	overlapStart	-1	0	Overlapping
chr1	146037918	146038240	323	*	9.78076	10.3594	8.79967	1.54933	7.54513e-18	1.74143e-17	49	Homo_sapiens_tRNA.His.GTG.1.1	146037919	146038240	+	overlapStart	-1	0	Overlapping
chr1	161440045	161440367	323	*	6.59955	7.51549	3.4564	3.97243	1.5663e-17	3.59985e-17	85	Homo_sapiens_tRNA.Gly.TCC.4.1	161440046	161440367	-	includeFeature	322	0	Overlapping
chr17	19860736	19861057	322	*	6.48703	7.37006	3.80432	3.52153	2.47984e-17	5.67561e-17	239	Homo_sapiens_tRNA.Gly.CCC.3.1	19860737	19861057	+	overlapStart	-1	0	Overlapping
chr13	30673838	30674162	325	*	10.6	11.1737	9.6333	1.52904	3.06701e-17	6.99022e-17	147	Homo_sapiens_tRNA.Asn.GTT.2.4	30673839	30674162	-	includeFeature	324	0	Overlapping
chr1	248873729	248874085	357	*	10.8448	11.4428	9.80485	1.62503	3.10924e-17	7.05707e-17	107	Homo_sapiens_tRNA.Leu.CAA.4.1	248873730	248874085	+	overlapStart	-1	0	Overlapping
chr1	205474017	205474340	324	*	6.33591	7.25471	3.14435	4.01156	5.84108e-17	1.32028e-16	104	Homo_sapiens_tRNA.Lys.TTT.8.1	205474018	205474340	+	overlapStart	-1	0	Overlapping
chr12	98504126	98504448	323	*	10.0656	10.6583	9.04206	1.60435	6.75045e-17	1.51955e-16	138	Homo_sapiens_tRNA.Trp.CCA.4.1	98504127	98504448	+	overlapStart	-1	0	Overlapping
chr6	28478497	28478829	333	*	6.49896	7.36259	4.02808	3.2765	8.95441e-17	2.0074e-16	428	Homo_sapiens_tRNA.Leu.AAG.4.1	28478498	28478829	-	includeFeature	332	0	Overlapping
chr17	75034305	75034628	324	*	10.7269	11.3226	9.69406	1.61502	1.21694e-16	2.717e-16	256	Homo_sapiens_tRNA.Arg.CCT.2.1	75034306	75034628	-	includeFeature	323	0	Overlapping
chr6	28823190	28823514	325	*	6.53879	7.42767	3.78502	3.57931	1.43443e-16	3.18957e-16	462	Homo_sapiens_tRNA.Phe.GAA.4.1	28823191	28823514	-	includeFeature	324	0	Overlapping
chr14	20659832	20660176	345	*	6.33824	7.22755	3.57913	3.56598	6.85855e-16	1.51888e-15	162	Homo_sapiens_tRNA.Tyr.GTA.7.1	20659833	20660176	-	includeFeature	344	0	Overlapping
chr17	8119626	8119948	323	*	10.6533	11.2273	9.68591	1.5284	7.25224e-16	1.59959e-15	220	Homo_sapiens_tRNA.Gln.CTG.1.5	8119627	8119948	+	overlapStart	-1	0	Overlapping
chr6	26553377	26553699	323	*	10.489	11.102	9.40142	1.68412	1.5405e-15	3.38415e-15	347	Homo_sapiens_tRNA.Ala.CGC.1.1	26553378	26553699	+	overlapStart	-1	0	Overlapping
chr17	68019771	68020094	324	*	10.7625	11.306	9.88029	1.41452	2.08518e-15	4.56237e-15	253	Homo_sapiens_tRNA.Arg.CCG.2.1	68019772	68020094	-	includeFeature	323	0	Overlapping
chr16	73478191	73478514	324	*	7.68459	8.42047	6.10501	2.28659	3.66088e-15	7.97808e-15	216	Homo_sapiens_tRNA.Lys.TTT.1.1	73478192	73478514	-	includeFeature	323	0	Overlapping
chr21	17454663	17454984	322	*	10.9107	11.5338	9.79017	1.7257	5.77679e-15	1.25393e-14	295	Homo_sapiens_tRNA.Gly.GCC.1.5	17454664	17454984	-	includeFeature	321	0	Overlapping
chr6	27479548	27479870	323	*	10.8928	11.4811	9.88249	1.5834	1.53655e-14	3.3221e-14	389	Homo_sapiens_tRNA.Asp.GTC.2.6	27479549	27479870	+	overlapStart	-1	0	Overlapping
chr6	27260805	27261130	326	*	5.97719	6.88303	2.99277	3.80591	1.72861e-14	3.72263e-14	376	Homo_sapiens_tRX.Ile.AAT.3.1	27260806	27261130	+	overlapStart	-1	0	Overlapping
chr6	27728422	27728745	324	*	6.25381	7.11217	3.83515	3.21646	2.0772e-14	4.4558e-14	419	Homo_sapiens_tRNA.Val.CAC.7.1	27728423	27728745	-	includeFeature	323	0	Overlapping
chr17	8120188	8120520	333	*	10.7858	11.3912	9.72271	1.65086	2.84942e-14	6.08841e-14	221	Homo_sapiens_tRNA.Leu.TAG.1.1	8120189	8120520	-	includeFeature	332	0	Overlapping
chr13	94549524	94549847	324	*	10.5734	11.1368	9.6365	1.48654	4.49653e-14	9.57043e-14	151	Homo_sapiens_tRNA.Phe.GAA.1.5	94549525	94549847	-	includeFeature	323	0	Overlapping
chr6	26756426	26756750	325	*	5.64599	6.51264	3.14435	3.29154	5.39981e-14	1.14484e-13	360	Homo_sapiens_tRNA.Ile.AAT.6.1	26756427	26756750	+	overlapStart	-1	0	Overlapping
chr6	28673710	28674032	323	*	10.8573	11.4187	9.92588	1.47912	5.96198e-14	1.25915e-13	440	Homo_sapiens_tRNA.Ala.CGC.2.1	28673711	28674032	-	includeFeature	322	0	Overlapping
chr17	38867519	38867841	323	*	10.4994	11.066	9.55316	1.49865	6.59207e-14	1.38687e-13	244	Homo_sapiens_tRNA.Cys.GCA.2.2	38867520	38867841	+	overlapStart	-1	0	Overlapping
chr1	149646325	149646649	325	*	6.26161	7.12269	3.81626	3.22818	1.9326e-13	4.05031e-13	73	Homo_sapiens_tRNA.Asn.GTT.11.2	149646326	149646649	-	includeFeature	324	0	Overlapping
chr6	26532791	26533115	325	*	11.0654	11.6384	10.1008	1.52127	9.11412e-13	1.90283e-12	344	Homo_sapiens_tRNA.Thr.AGT.2.1	26532792	26533115	-	includeFeature	324	0	Overlapping
chr17	75034987	75035310	324	*	10.9709	11.4997	10.1274	1.35925	1.85951e-12	3.86749e-12	257	Homo_sapiens_tRNA.Arg.TCG.3.1	75034988	75035310	+	overlapStart	-1	0	Overlapping
chr17	8125620	8125941	322	*	10.9874	11.5066	10.1683	1.32544	3.61487e-12	7.4899e-12	223	Homo_sapiens_tRNA.Gly.GCC.2.6	8125621	8125941	+	overlapStart	-1	0	Overlapping
chr5	181222269	181222592	324	*	11.0102	11.5844	10.0421	1.52478	3.83225e-12	7.91035e-12	328	Homo_sapiens_tRNA.Val.CAC.1.5	181222270	181222592	-	includeFeature	323	0	Overlapping
chr17	8221422	8221744	323	*	10.6534	11.2233	9.69745	1.50861	4.81656e-12	9.90472e-12	232	Homo_sapiens_tRNA.Gly.TCC.3.1	8221423	8221744	+	overlapStart	-1	0	Overlapping
chr16	3152774	3153097	324	*	10.9719	11.5709	9.92894	1.62154	6.89291e-12	1.41214e-11	190	Homo_sapiens_tRNA.Arg.CCT.3.1	3152775	3153097	+	overlapStart	-1	0	Overlapping
chr6	26749073	26749397	325	*	5.64866	6.60908	1.44107	4.96367	7.86634e-12	1.60556e-11	358	Homo_sapiens_tRNA.Und.NNN.1.1	26749074	26749397	-	includeFeature	324	0	Overlapping
chr14	102316966	102317290	325	*	10.9794	11.5135	10.1221	1.37712	9.59784e-12	1.95168e-11	175	Homo_sapiens_tRNA.Ile.AAT.5.4	102316967	102317290	+	overlapStart	-1	0	Overlapping
chr7	149310064	149310386	323	*	6.14648	6.95089	4.16689	2.72696	1.03213e-11	2.09102e-11	502	Homo_sapiens_tRNA.Cys.GCA.1.1	149310065	149310386	+	overlapStart	-1	0	Overlapping
chr6	28726952	28727275	324	*	6.21785	7.05139	4.01985	2.95568	1.25579e-11	2.53475e-11	446	Homo_sapiens_tRNA.Phe.GAA.11.1	28726953	28727275	-	includeFeature	323	0	Overlapping
chr1	121009418	121009748	331	*	5.81128	6.65028	3.56788	2.99696	2.08884e-11	4.20073e-11	24	Homo_sapiens_tRX.Phe.GAA.2.1	121009419	121009748	-	includeFeature	330	0	Overlapping
chr17	8226484	8226816	333	*	9.87441	10.4431	8.92226	1.50224	2.15625e-11	4.3204e-11	236	Homo_sapiens_tRNA.Ser.AGA.2.6	8226485	8226816	-	includeFeature	332	0	Overlapping
chr5	181188290	181188613	324	*	10.3543	10.8941	9.48191	1.39624	2.80775e-11	5.60526e-11	321	Homo_sapiens_tRNA.Val.AAC.2.1	181188291	181188613	-	includeFeature	323	0	Overlapping
chr6	27177089	27177413	325	*	10.0449	10.5953	9.14382	1.43453	4.17841e-11	8.31123e-11	368	Homo_sapiens_tRNA.Ile.AAT.5.2	27177090	27177413	-	includeFeature	324	0	Overlapping
chr16	87383896	87384219	324	*	11.0217	11.5065	10.2862	1.20891	5.09223e-11	1.00922e-10	218	Homo_sapiens_tRNA.Met.CAT.6.1	87383897	87384219	-	includeFeature	323	0	Overlapping
chr17	8222112	8222434	323	*	11.0802	11.663	10.0866	1.55574	5.17115e-11	1.02116e-10	233	Homo_sapiens_tRNA.Asp.GTC.2.11	8222113	8222434	-	includeFeature	322	0	Overlapping
chr6	26553996	26554320	325	*	11.1757	11.7388	10.2392	1.48059	8.03169e-11	1.58034e-10	348	Homo_sapiens_tRNA.Ile.AAT.5.1	26553997	26554320	+	overlapStart	-1	0	Overlapping
chr7	149377384	149377706	323	*	6.10106	6.89511	4.19092	2.63802	8.8141e-11	1.72807e-10	507	Homo_sapiens_tRNA.Cys.GCA.10.1	149377385	149377706	-	includeFeature	322	0	Overlapping
chr17	39153608	39153930	323	*	10.8118	11.3301	9.9951	1.32063	1.28238e-10	2.50523e-10	246	Homo_sapiens_tRNA.Cys.GCA.2.3	39153609	39153930	-	includeFeature	322	0	Overlapping
chr12	56190238	56190570	333	*	9.62487	10.1314	8.83749	1.28118	1.29281e-10	2.51661e-10	134	Homo_sapiens_tRNA.Ser.CGA.4.1	56190239	56190570	+	overlapStart	-1	0	Overlapping
chr17	8226109	8226433	325	*	10.3431	10.9012	9.42084	1.46112	2.01005e-10	3.89893e-10	235	Homo_sapiens_tRNA.Thr.AGT.1.2	8226110	8226433	-	includeFeature	324	0	Overlapping
chr19	1383236	1383437	202	*	9.31176	9.81255	8.53829	1.26265	2.94095e-10	5.68444e-10	262	Homo_sapiens_tRNA.Phe.GAA.1.6	1383237	1383437	-	includeFeature	201	0	Overlapping
chr1	161399574	161399897	324	*	11.1412	11.6489	10.3511	1.28325	3.8985e-10	7.50872e-10	81	Homo_sapiens_tRNA.Val.CAC.1.1	161399575	161399897	-	includeFeature	323	0	Overlapping
chr12	124921629	124921951	323	*	10.8344	11.3535	10.0155	1.32205	4.87199e-10	9.35079e-10	141	Homo_sapiens_tRNA.Ala.TGC.3.2	124921630	124921951	-	includeFeature	322	0	Overlapping
chr6	27532082	27532414	333	*	5.92102	6.72037	3.97584	2.67209	5.04102e-10	9.6414e-10	395	Homo_sapiens_tRNA.Ser.AGA.3.1	27532083	27532414	+	overlapStart	-1	0	Overlapping
chr6	27273834	27274158	325	*	5.8355	6.63316	3.90162	2.67408	8.28571e-10	1.57919e-09	377	Homo_sapiens_tRNA.Ile.AAT.9.1	27273835	27274158	+	overlapStart	-1	0	Overlapping
chr12	124927717	124928040	324	*	10.2063	10.7086	9.42907	1.26456	9.60755e-10	1.82477e-09	143	Homo_sapiens_tRNA.Phe.GAA.1.4	124927718	124928040	-	includeFeature	323	0	Overlapping
chr16	57299825	57300158	334	*	10.9753	11.5021	10.1369	1.34753	1.0914e-09	2.06573e-09	209	Homo_sapiens_tRNA.Leu.CAG.2.1	57299826	57300158	+	overlapStart	-1	0	Overlapping
chr16	3150548	3150871	324	*	10.8741	11.3958	10.0488	1.32957	1.61516e-09	3.04653e-09	189	Homo_sapiens_tRNA.Arg.CCG.1.3	3150549	3150871	+	overlapStart	-1	0	Overlapping
chr17	8187467	8187791	325	*	10.8865	11.4156	10.0424	1.35505	1.70437e-09	3.20374e-09	229	Homo_sapiens_tRNA.Ile.AAT.5.5	8187468	8187791	+	overlapStart	-1	0	Overlapping
chr14	22929575	22929898	324	*	10.7187	11.2263	9.92846	1.28192	2.27703e-09	4.26553e-09	169	Homo_sapiens_tRNA.Arg.ACG.1.3	22929576	22929898	+	overlapStart	-1	0	Overlapping
chr6	28838318	28838640	323	*	10.8197	11.3134	10.0632	1.23552	2.40073e-09	4.4819e-09	464	Homo_sapiens_tRNA.Ala.AGC.2.1	28838319	28838640	-	includeFeature	322	0	Overlapping
chr14	20683890	20684212	323	*	11.0223	11.4954	10.3138	1.16833	4.49707e-09	8.36699e-09	168	Homo_sapiens_tRNA.Pro.TGG.3.2	20683891	20684212	+	overlapStart	-1	0	Overlapping
chr16	70778085	70778406	322	*	6.38761	7.06572	5.06556	1.95985	4.52917e-09	8.39816e-09	211	Homo_sapiens_tRNA.Gly.GCC.3.1	70778086	70778406	-	includeFeature	321	0	Overlapping
chr17	38869166	38869488	323	*	10.2408	10.7103	9.54045	1.15725	5.05717e-09	9.34551e-09	245	Homo_sapiens_tRNA.Cys.GCA.4.1	38869167	38869488	-	includeFeature	322	0	Overlapping
chr1	149692679	149693002	324	*	6.02088	6.81744	4.09427	2.65873	5.92718e-09	1.09164e-08	74	Homo_sapiens_tRNA.Glu.TTC.8.1	149692680	149693002	-	includeFeature	323	0	Overlapping
chr9	14433814	14434136	323	*	6.18926	6.89058	4.77038	2.06908	6.86584e-09	1.26027e-08	539	Homo_sapiens_tRNA.His.GTG.1.6	14433815	14434136	-	includeFeature	322	0	Overlapping
chr6	27150117	27150440	324	*	5.56177	6.36175	3.61236	2.67548	8.84151e-09	1.61749e-08	365	Homo_sapiens_tRNA.Val.CAC.9.1	27150118	27150440	+	overlapStart	-1	0	Overlapping
chr17	8226865	8227189	325	*	10.1746	10.6856	9.37615	1.29232	9.12117e-09	1.66309e-08	237	Homo_sapiens_tRNA.Ile.AAT.4.1	8226866	8227189	-	includeFeature	324	0	Overlapping
chr16	70778913	70779234	322	*	8.62518	9.14026	7.81655	1.30589	9.72941e-09	1.7681e-08	212	Homo_sapiens_tRNA.Gly.GCC.2.4	70778914	70779234	-	includeFeature	321	0	Overlapping
chr6	28881262	28881585	324	*	11.0342	11.519	10.2988	1.20484	1.26472e-08	2.29073e-08	466	Homo_sapiens_tRNA.Arg.CCG.1.2	28881263	28881585	+	overlapStart	-1	0	Overlapping
chr17	38751655	38751979	325	*	10.2906	10.7231	9.67013	1.04264	1.30555e-08	2.35688e-08	241	Homo_sapiens_tRNA.Asn.GTT.2.5	38751656	38751979	-	includeFeature	324	0	Overlapping
chr12	124939521	124939840	320	*	10.7489	11.2462	9.98384	1.24554	1.34247e-08	2.41556e-08	144	Homo_sapiens_tRNA.Asp.GTC.2.10	124939522	124939840	-	includeFeature	319	0	Overlapping
chr6	28896097	28896453	357	*	10.974	11.46	10.2359	1.20813	2.00684e-08	3.59915e-08	467	Homo_sapiens_tRNA.Leu.CAA.1.1	28896098	28896453	-	includeFeature	356	0	Overlapping
chr1	93516151	93516474	324	*	6.23167	7.00281	4.46249	2.46805	2.02996e-08	3.62872e-08	17	Homo_sapiens_tRNA.Cys.GCA.7.1	93516152	93516474	-	includeFeature	323	0	Overlapping
chr2	156400643	156400965	323	*	10.0631	10.5623	9.2933	1.25138	2.4669e-08	4.39543e-08	286	Homo_sapiens_tRNA.Ala.CGC.3.1	156400644	156400965	+	overlapStart	-1	0	Overlapping
chr1	146039275	146039598	324	*	10.5056	10.9829	9.78718	1.18092	2.73436e-08	4.85616e-08	50	Homo_sapiens_tRNA.Lys.CTT.2.1	146039276	146039598	+	overlapStart	-1	0	Overlapping
chr16	3170834	3171155	322	*	5.11549	5.96229	2.80432	3.06521	3.39919e-08	6.01733e-08	195	Homo_sapiens_tRNA.Pro.TGG.4.1	3170835	3171155	-	includeFeature	321	0	Overlapping
chr13	41455799	41456122	324	*	5.90453	6.62103	4.41776	2.13827	5.72753e-08	1.01063e-07	149	Homo_sapiens_tRNA.Glu.CTC.3.1	41455800	41456122	-	includeFeature	323	0	Overlapping
chr19	4724509	4724832	324	*	9.88256	10.2789	9.33423	0.936822	6.79676e-08	1.19544e-07	265	Homo_sapiens_tRNA.Val.CAC.3.1	4724510	4724832	-	includeFeature	323	0	Overlapping
chr6	27902367	27902689	323	*	10.395	10.8667	9.68964	1.16148	8.64269e-08	1.51524e-07	424	Homo_sapiens_tRNA.iMet.CAT.1.7	27902368	27902689	-	includeFeature	322	0	Overlapping
chr1	248874122	248874444	323	*	10.5577	10.9986	9.91943	1.0662	1.18887e-07	2.07768e-07	108	Homo_sapiens_tRNA.Glu.CTC.2.1	248874123	248874444	+	overlapStart	-1	0	Overlapping
chr17	82494595	82494917	323	*	11.4961	11.9807	10.7611	1.20156	1.45252e-07	2.53035e-07	258	Homo_sapiens_tRNA.iMet.CAT.1.8	82494596	82494917	-	includeFeature	322	0	Overlapping
chr6	28863559	28863881	323	*	10.8641	11.3084	10.2188	1.07629	1.52547e-07	2.64899e-07	465	Homo_sapiens_tRNA.Ala.AGC.2.2	28863560	28863881	-	includeFeature	322	0	Overlapping
chr8	66113241	66113584	344	*	10.6022	11.0789	9.88546	1.17643	1.98943e-07	3.44374e-07	530	Homo_sapiens_tRNA.Tyr.GTA.5.1	66113242	66113584	+	overlapStart	-1	0	Overlapping
chr5	181188728	181189050	323	*	10.9491	11.414	10.2591	1.13847	2.49165e-07	4.29947e-07	322	Homo_sapiens_tRNA.Pro.TGG.3.1	181188729	181189050	-	includeFeature	322	0	Overlapping
chr1	120952165	120952489	325	*	5.73562	6.51616	3.91055	2.53083	2.6724e-07	4.59686e-07	22	Homo_sapiens_tRNA.Asn.GTT.11.1	120952166	120952489	-	includeFeature	324	0	Overlapping
chr10	22229383	22229707	325	*	11.0961	11.5448	10.4413	1.0887	2.8653e-07	4.91322e-07	110	Homo_sapiens_tRNA.Asn.GTT.2.3	22229384	22229707	-	includeFeature	324	0	Overlapping
chr6	28778641	28778963	323	*	5.54061	6.29924	3.84217	2.40798	3.06821e-07	5.24471e-07	454	Homo_sapiens_tRNA.Ala.AGC.23.1	28778642	28778963	-	includeFeature	322	0	Overlapping
chr9	110198397	110198720	324	*	5.13516	5.9253	3.25018	2.58475	3.54239e-07	6.03641e-07	542	Homo_sapiens_tRNA.Arg.TCG.6.1	110198398	110198720	+	overlapStart	-1	0	Overlapping
chr1	121000862	121001185	324	*	4.9106	5.73504	2.78502	2.84109	3.71245e-07	6.30655e-07	23	Homo_sapiens_tRX.Glu.TTC.2.1	121000863	121001185	-	includeFeature	323	0	Overlapping
chr12	124927219	124927541	323	*	9.55325	9.98413	8.93607	1.03507	3.90227e-07	6.6085e-07	142	Homo_sapiens_tRNA.Asp.GTC.2.9	124927220	124927541	-	includeFeature	322	0	Overlapping
chr1	161523721	161524042	322	*	10.989	11.4505	10.3063	1.12762	4.05794e-07	6.8509e-07	88	Homo_sapiens_tRNA.Gly.GCC.2.1	161523722	161524042	-	includeFeature	321	0	Overlapping
chr15	45198480	45198802	323	*	11.1551	11.588	10.5339	1.03948	1.07485e-06	1.80906e-06	178	Homo_sapiens_tRNA.His.GTG.1.7	45198481	45198802	-	includeFeature	322	0	Overlapping
chr6	26521082	26521415	334	*	10.0857	10.5367	9.42606	1.09411	1.29697e-06	2.1762e-06	343	Homo_sapiens_tRNA.Leu.CAG.1.7	26521083	26521415	+	overlapStart	-1	0	Overlapping
chr1	167715362	167715684	323	*	10.9216	11.3605	10.2875	1.05737	1.56453e-06	2.61712e-06	99	Homo_sapiens_tRNA.Pro.AGG.2.1	167715363	167715684	-	includeFeature	322	0	Overlapping
chr12	124939843	124940162	320	*	10.3741	10.7941	9.77905	1.00124	2.12273e-06	3.54004e-06	145	Homo_sapiens_tRNA.Ala.TGC.4.1	124939844	124940162	+	overlapStart	-1	0	Overlapping
chr6	26286400	26286722	323	*	8.92153	9.35654	8.29575	1.04433	3.09185e-06	5.14055e-06	330	Homo_sapiens_tRNA.iMet.CAT.1.2	26286401	26286722	+	overlapStart	-1	0	Overlapping
chr10	67764377	67764709	333	*	11.12	11.5251	10.5546	0.95759	3.7163e-06	6.16006e-06	113	Homo_sapiens_tRNA.Ser.TGA.1.1	67764378	67764709	+	overlapStart	-1	0	Overlapping
chr5	181191561	181191883	323	*	11.1356	11.5317	10.5878	0.931136	6.43126e-06	1.06281e-05	323	Homo_sapiens_tRNA.Thr.TGT.6.1	181191562	181191883	-	includeFeature	322	0	Overlapping
chr16	3193792	3194115	324	*	4.99487	5.72489	3.44415	2.17205	9.68342e-06	1.59543e-05	204	Homo_sapiens_tRNA.Arg.CCT.5.1	3193793	3194115	+	overlapStart	-1	0	Overlapping
chr6	125780121	125780443	323	*	11.059	11.4707	10.4807	0.974801	1.08758e-05	1.78651e-05	491	Homo_sapiens_tRNA.Glu.CTC.1.7	125780122	125780443	-	includeFeature	322	0	Overlapping
chr15	26082108	26082430	323	*	10.9489	11.3335	10.4228	0.897963	1.60782e-05	2.63317e-05	176	Homo_sapiens_tRNA.Glu.TTC.2.2	26082109	26082430	-	includeFeature	322	0	Overlapping
chr1	161480440	161480761	322	*	4.87087	5.63456	3.14435	2.36614	1.68252e-05	2.74728e-05	86	Homo_sapiens_tRNA.Gly.GCC.4.1	161480441	161480761	+	overlapStart	-1	0	Overlapping
chr5	181206742	181207064	323	*	11.3718	11.7889	10.7826	0.989533	1.81941e-05	2.96195e-05	324	Homo_sapiens_tRNA.Ala.TGC.3.1	181206743	181207064	+	overlapStart	-1	0	Overlapping
chr17	31549948	31550270	323	*	10.7172	11.0831	10.2257	0.846637	2.14312e-05	3.4786e-05	240	Homo_sapiens_tRNA.Thr.CGT.4.1	31549949	31550270	+	overlapStart	-1	0	Overlapping
chr12	98503377	98503699	323	*	11.1852	11.6052	10.5904	0.997095	2.65223e-05	4.29222e-05	137	Homo_sapiens_tRNA.Asp.GTC.1.1	98503378	98503699	+	overlapStart	-1	0	Overlapping
chr6	144216421	144216754	334	*	10.8529	11.2259	10.3485	0.865242	2.77238e-05	4.47342e-05	493	Homo_sapiens_tRNA.Leu.TAA.1.1	144216422	144216754	+	overlapStart	-1	0	Overlapping
chr6	27753274	27753597	324	*	10.6138	11.02	10.0464	0.957865	2.81863e-05	4.53467e-05	420	Homo_sapiens_tRNA.Val.AAC.1.5	27753275	27753597	-	includeFeature	323	0	Overlapping
chr7	139340574	139340897	324	*	10.7758	11.1709	10.2301	0.926187	2.88683e-05	4.63078e-05	501	Homo_sapiens_tRNA.Arg.CCT.4.1	139340575	139340897	+	overlapStart	-1	0	Overlapping
chr7	149375633	149375955	323	*	5.00009	5.72866	3.4564	2.1583	3.75088e-05	5.99922e-05	506	Homo_sapiens_tRNA.Cys.GCA.18.1	149375634	149375955	-	includeFeature	322	0	Overlapping
chr6	28982073	28982395	323	*	11.3254	11.7414	10.7385	0.984855	4.01266e-05	6.3992e-05	475	Homo_sapiens_tRNA.Glu.CTC.1.6	28982074	28982395	+	overlapStart	-1	0	Overlapping
chr2	130337002	130337324	323	*	10.5113	10.8955	9.98618	0.895288	4.6485e-05	7.39165e-05	284	Homo_sapiens_tRNA.Glu.TTC.1.1	130337003	130337324	-	includeFeature	322	0	Overlapping
chr13	44917801	44918123	323	*	11.2182	11.5902	10.7156	0.861825	4.83083e-05	7.65932e-05	150	Homo_sapiens_tRNA.Glu.TTC.2.1	44917802	44918123	-	includeFeature	322	0	Overlapping
chr19	33176931	33177255	325	*	11.3367	11.6895	10.8686	0.809634	6.33038e-05	0.000100079	267	Homo_sapiens_tRNA.Thr.AGT.1.3	33176932	33177255	+	overlapStart	-1	0	Overlapping
chr6	28633956	28634279	324	*	4.38817	5.07613	3.02603	1.97489	7.40451e-05	0.000116722	436	Homo_sapiens_tRNA.Ala.TGC.9.1	28633957	28634279	-	includeFeature	323	0	Overlapping
chr6	28658111	28658433	323	*	10.6127	10.9814	10.1162	0.851792	8.27933e-05	0.000130138	439	Homo_sapiens_tRNA.Ala.AGC.4.1	28658112	28658433	-	includeFeature	322	0	Overlapping
chr8	95269531	95269863	333	*	10.9261	11.2705	10.4729	0.78657	0.000103061	0.000161531	534	Homo_sapiens_tRNA.Ser.AGA.2.5	95269532	95269863	-	includeFeature	332	0	Overlapping
chr16	3160259	3160604	346	*	5.11204	5.82897	3.62327	2.09862	0.000116546	0.000182145	193	Homo_sapiens_tRNA.Pro.AGG.3.1	3160260	3160604	+	overlapStart	-1	0	Overlapping
chr1	204506904	204507227	324	*	11.3161	11.6872	10.8152	0.857781	0.000121308	0.000189046	103	Homo_sapiens_tRNA.Lys.TTT.3.2	204506905	204507227	-	includeFeature	323	0	Overlapping
chr1	146036935	146037257	323	*	10.9877	11.3581	10.4882	0.855631	0.000139691	0.00021658	48	Homo_sapiens_tRNA.Gly.TCC.2.1	146036936	146037257	+	overlapStart	-1	0	Overlapping
chr17	39154365	39154687	323	*	11.2208	11.5953	10.7135	0.867072	0.000139768	0.00021658	247	Homo_sapiens_tRNA.Cys.GCA.2.4	39154366	39154687	-	includeFeature	322	0	Overlapping
chr17	49192402	49192724	323	*	11.2334	11.5832	10.7708	0.800053	0.000163406	0.000252494	250	Homo_sapiens_tRNA.Gln.TTG.1.1	49192403	49192724	+	overlapStart	-1	0	Overlapping
chr19	39412042	39412385	344	*	8.71303	9.01491	8.3308	0.678974	0.000219165	0.0003377	269	Homo_sapiens_tRNA.Ile.TAT.1.1	39412043	39412385	-	includeFeature	343	0	Overlapping
chr7	149608250	149608572	323	*	5.39907	6.00459	4.33558	1.59391	0.000275761	0.000423711	517	Homo_sapiens_tRNA.Ser.AGA.5.1	149608251	149608572	+	overlapStart	-1	0	Overlapping
chr17	8119029	8119352	324	*	10.9577	11.2975	10.5123	0.773317	0.000282993	0.000433605	219	Homo_sapiens_tRNA.Lys.TTT.3.5	8119030	8119352	+	overlapStart	-1	0	Overlapping
chr1	93847447	93847782	336	*	10.5006	10.8669	10.0084	0.843449	0.000285643	0.000436443	18	Homo_sapiens_tRNA.Arg.TCT.1.1	93847448	93847782	+	overlapStart	-1	0	Overlapping
chr7	149595088	149595410	323	*	4.86904	5.52452	3.6341	1.79887	0.000397059	0.000604989	515	Homo_sapiens_tRNA.Cys.GCA.23.1	149595089	149595410	-	includeFeature	322	0	Overlapping
chr15	89334947	89335270	324	*	11.0995	11.441	10.6514	0.776539	0.000449573	0.000683101	185	Homo_sapiens_tRNA.Arg.TCG.1.1	89334948	89335270	+	overlapStart	-1	0	Overlapping
chr6	27902782	27903103	322	*	11.1721	11.5234	10.7066	0.802394	0.000482491	0.000731088	425	Homo_sapiens_tRNA.Gly.GCC.2.3	27902783	27903103	-	includeFeature	321	0	Overlapping
chr14	58239769	58240092	324	*	11.0253	11.3745	10.5636	0.796625	0.000529714	0.000800424	171	Homo_sapiens_tRNA.Lys.CTT.1.1	58239770	58240092	-	includeFeature	323	0	Overlapping
chr3	169772104	169772427	324	*	10.5398	10.8891	10.0781	0.796585	0.000581076	0.000875615	306	Homo_sapiens_tRNA.Val.AAC.1.1	169772105	169772427	+	overlapStart	-1	0	Overlapping
chr16	22195585	22195917	333	*	10.5368	10.8638	10.1133	0.738671	0.00060511	0.000909328	207	Homo_sapiens_tRNA.Leu.TAG.3.1	22195586	22195917	-	includeFeature	332	0	Overlapping
chr13	41060612	41060934	323	*	10.0298	10.3287	9.65231	0.667428	0.000613733	0.000919758	148	Homo_sapiens_tRNA.Glu.TTC.1.2	41060613	41060934	-	includeFeature	322	0	Overlapping
chr15	78860436	78860759	324	*	10.8437	11.1797	10.405	0.761806	0.00069987	0.00104598	183	Homo_sapiens_tRNA.Lys.CTT.1.2	78860437	78860759	+	overlapStart	-1	0	Overlapping
chr8	123157104	123157427	324	*	10.9186	11.2524	10.4837	0.755533	0.00073435	0.00109452	536	Homo_sapiens_tRNA.Met.CAT.1.1	123157105	123157427	-	includeFeature	323	0	Overlapping
chr2	27051088	27051411	324	*	11.2473	11.586	10.8038	0.768258	0.000844021	0.00125456	276	Homo_sapiens_tRNA.Ala.AGC.8.1	27051089	27051411	+	overlapStart	-1	0	Overlapping
chr16	57300354	57300687	334	*	11.261	11.6072	10.8046	0.787337	0.000974123	0.00144403	210	Homo_sapiens_tRNA.Leu.CAG.2.2	57300355	57300687	-	includeFeature	333	0	Overlapping
chr3	45688873	45689196	324	*	11.3528	11.6827	10.9245	0.744685	0.00116905	0.0017283	300	Homo_sapiens_tRNA.Arg.ACG.2.1	45688874	45689196	-	includeFeature	323	0	Overlapping
chr17	19508055	19508377	323	*	11.1738	11.4869	10.7733	0.701923	0.00136209	0.00200826	238	Homo_sapiens_tRNA.Trp.CCA.2.1	19508056	19508377	+	overlapStart	-1	0	Overlapping
chr2	70248865	70249186	322	*	11.1258	11.4408	10.7222	0.706428	0.00158348	0.0023284	280	Homo_sapiens_tRNA.Gly.CCC.2.1	70248866	70249186	-	includeFeature	321	0	Overlapping
chr11	59560209	59560532	324	*	11.3002	11.6301	10.8719	0.743647	0.00172843	0.00253472	124	Homo_sapiens_tRNA.Lys.TTT.3.4	59560210	59560532	-	includeFeature	323	0	Overlapping
chr1	167714599	167714921	323	*	11.1358	11.4418	10.7469	0.68337	0.00182639	0.00267122	98	Homo_sapiens_tRNA.Pro.CGG.1.1	167714600	167714921	+	overlapStart	-1	0	Overlapping
chr14	20669048	20669384	337	*	5.24388	5.80414	4.31554	1.40624	0.00203545	0.00296904	164	Homo_sapiens_tRX.Tyr.GTA.1.1	20669049	20669384	-	includeFeature	336	0	Overlapping
chr16	22297014	22297346	333	*	11.5793	11.9259	11.1221	0.78577	0.00230852	0.00335841	208	Homo_sapiens_tRNA.Leu.AAG.2.4	22297015	22297346	+	overlapStart	-1	0	Overlapping
chr1	204506401	204506724	324	*	10.579	10.8643	10.223	0.630639	0.00425362	0.00617169	102	Homo_sapiens_tRNA.Lys.TTT.3.1	204506402	204506724	+	overlapStart	-1	0	Overlapping
chr5	181164435	181164770	336	*	4.28542	4.91005	3.15942	1.62386	0.00525453	0.00760378	316	Homo_sapiens_tRNA.Leu.AAG.7.1	181164436	181164770	-	includeFeature	335	0	Overlapping
chr2	156401021	156401342	322	*	11.103	11.3897	10.7447	0.633165	0.00570033	0.00822712	287	Homo_sapiens_tRNA.Gly.GCC.2.2	156401022	156401342	-	includeFeature	321	0	Overlapping
chr16	2927535	2927858	324	*	4.69347	5.26845	3.72299	1.4448	0.00600349	0.00864187	188	Homo_sapiens_tRX.Lys.CTT.1.1	2927536	2927858	+	overlapStart	-1	0	Overlapping
chr19	45478475	45478812	338	*	9.7158	9.93559	9.4564	0.475526	0.00602022	0.0086432	271	Homo_sapiens_tRNA.SeC.TCA.1.1	45478476	45478812	-	includeFeature	337	0	Overlapping
chr1	159141485	159141809	325	*	6.3455	6.65851	5.9452	0.700705	0.00650659	0.00931702	80	Homo_sapiens_tRNA.Arg.TCT.4.1	159141486	159141809	-	includeFeature	324	0	Overlapping
chr6	18836045	18836367	323	*	4.56916	5.13467	3.62598	1.38417	0.00725258	0.0103581	329	Homo_sapiens_tRNA.Gln.CTG.1.1	18836046	18836367	+	overlapStart	-1	0	Overlapping
chr8	123258356	123258682	327	*	3.69354	2.43493	4.35534	-1.7179	0.0083724	0.0119263	537	Homo_sapiens_tRNA.Phe.GAA.12.1	123258357	123258682	-	includeFeature	326	0	Overlapping
chr1	146035566	146035888	323	*	11.5667	11.8563	11.204	0.638604	0.00903165	0.012832	47	Homo_sapiens_tRNA.Glu.CTC.1.1	146035567	146035888	+	overlapStart	-1	0	Overlapping
chr7	149546414	149546736	323	*	4.56199	5.09785	3.69999	1.3106	0.0109536	0.0155223	510	Homo_sapiens_tRNA.Cys.GCA.16.1	149546415	149546736	+	overlapStart	-1	0	Overlapping
chr1	54957743	54958066	324	*	4.53857	5.1175	3.55654	1.41995	0.0112635	0.0159202	16	Homo_sapiens_tRNA.Lys.CTT.7.1	54957744	54958066	-	includeFeature	323	0	Overlapping
chr8	58592113	58592434	322	*	3.16055	1.76648	3.8561	-1.86531	0.0118399	0.0166919	527	Homo_sapiens_tRNA.Glu.CTC.5.1	58592114	58592434	+	overlapStart	-1	0	Overlapping
chr11	113562147	113562481	335	*	3.04134	1.66334	3.7331	-1.87986	0.0127401	0.0179147	130	Homo_sapiens_tRX.Leu.TAA.2.1	113562148	113562481	-	includeFeature	334	0	Overlapping
chr15	40593699	40594031	333	*	11.093	11.3585	10.7675	0.579644	0.0132328	0.0185598	177	Homo_sapiens_tRNA.Ser.GCT.4.2	40593700	40594031	-	includeFeature	332	0	Overlapping
chr2	203364280	203364603	324	*	4.82148	5.31286	4.07055	1.15715	0.0156603	0.0219084	289	Homo_sapiens_tRNA.Glu.TTC.9.1	203364281	203364603	-	includeFeature	323	0	Overlapping
chr12	96035895	96036217	323	*	11.2182	11.4727	10.909	0.552591	0.0184739	0.0257787	136	Homo_sapiens_tRNA.Asp.GTC.2.8	96035896	96036217	+	overlapStart	-1	0	Overlapping
chr7	149584599	149584921	323	*	4.52457	5.05407	3.67923	1.26796	0.020352	0.0282742	513	Homo_sapiens_tRNA.Cys.GCA.15.1	149584600	149584921	+	overlapStart	-1	0	Overlapping
chr11	76235709	76236021	313	*	10.7437	10.9847	10.4543	0.520969	0.0203657	0.0282742	128	Homo_sapiens_tRNA.Pro.TGG.2.1	76235710	76236021	-	includeFeature	312	0	Overlapping
chr2	27050656	27050995	340	*	11.282	11.5266	10.9874	0.528622	0.0236594	0.0327638	275	Homo_sapiens_tRNA.Tyr.GTA.2.1	27050657	27050995	+	overlapStart	-1	0	Overlapping
chr19	4723944	4724266	323	*	10.8559	11.0882	10.579	0.499929	0.0251043	0.0346769	264	Homo_sapiens_tRNA.Gly.TCC.1.1	4723945	4724266	+	overlapStart	-1	0	Overlapping
chr15	65868936	65869258	323	*	11.1313	11.3583	10.8618	0.487842	0.0266622	0.0367361	181	Homo_sapiens_tRNA.Gln.CTG.1.4	65868937	65869258	-	includeFeature	322	0	Overlapping
chr1	146055486	146055808	323	*	4.0124	4.55625	3.12912	1.27384	0.0278463	0.0382712	52	Homo_sapiens_tRNA.Gln.CTG.8.2	146055487	146055808	+	overlapStart	-1	0	Overlapping
chr2	42810410	42810753	344	*	10.3377	10.5293	10.1167	0.407401	0.0287908	0.03947	278	Homo_sapiens_tRNA.Ile.TAT.2.1	42810411	42810753	+	overlapStart	-1	0	Overlapping
chr11	76235387	76235699	313	*	10.4777	10.7061	10.2062	0.490204	0.0353796	0.0483816	127	Homo_sapiens_tRNA.Pro.AGG.2.4	76235388	76235699	+	overlapStart	-1	0	Overlapping
chr2	74896793	74897116	324	*	3.4302	2.47143	4.00116	-1.35396	0.0403098	0.0549862	281	Homo_sapiens_tRNA.Glu.TTC.13.1	74896794	74897116	+	overlapStart	-1	0	Overlapping
chr1	16679880	16680203	324	*	2.94021	1.72512	3.59029	-1.66737	0.0404826	0.0550845	8	Homo_sapiens_tRNA.Val.CAC.10.1	16679881	16680203	-	includeFeature	323	0	Overlapping
chr1	153671124	153671446	323	*	11.3189	11.544	11.0521	0.481865	0.0426287	0.0578608	79	Homo_sapiens_tRNA.iMet.CAT.1.1	153671125	153671446	+	overlapStart	-1	0	Overlapping
chrX	18674783	18675106	324	*	10.0651	10.263	9.83581	0.419574	0.0564466	0.0764264	551	Homo_sapiens_tRNA.Val.TAC.1.2	18674784	18675106	-	includeFeature	323	0	Overlapping
chr11	66347994	66348326	333	*	10.0664	10.2598	9.84286	0.41	0.0590557	0.0797617	126	Homo_sapiens_tRNA.Ser.GCT.3.1	66347995	66348326	+	overlapStart	-1	0	Overlapping
chr2	45710176	45710499	324	*	3.48638	2.60887	4.02808	-1.29256	0.0636697	0.0857816	279	Homo_sapiens_tRNA.Gln.TTG.5.1	45710177	45710499	-	includeFeature	323	0	Overlapping
chr6	158403490	158403813	324	*	3.41445	2.57572	3.94139	-1.2415	0.0734753	0.0987494	495	Homo_sapiens_tRX.Val.AAC.1.1	158403491	158403813	-	includeFeature	323	0	Overlapping
chr14	73588699	73589028	330	*	3.8251	3.12324	4.29522	-1.06729	0.07499	0.100538	173	Homo_sapiens_tRNA.Lys.TTT.14.1	73588700	73589028	-	includeFeature	329	0	Overlapping
chr17	60786106	60786427	322	*	3.45025	2.66334	3.95657	-1.16752	0.0758407	0.10143	251	Homo_sapiens_tRNA.Sup.TTA.1.1	60786107	60786427	+	overlapStart	-1	0	Overlapping
chr12	27690247	27690570	324	*	3.54263	2.70649	4.06856	-1.16305	0.0792805	0.105772	133	Homo_sapiens_tRNA.Lys.TTT.11.1	27690248	27690570	+	overlapStart	-1	0	Overlapping
chr2	11551581	11551892	312	*	4.59533	5.01081	4.0095	0.917709	0.0808267	0.107572	274	Homo_sapiens_tRNA.Gly.CCC.7.1	11551582	11551892	+	overlapStart	-1	0	Overlapping
chr1	172188272	172188598	327	*	4.31506	4.74367	3.70256	0.932021	0.090746	0.120481	100	Homo_sapiens_tRNA.Glu.TTC.12.1	172188273	172188598	-	includeFeature	326	0	Overlapping
chr1	16875337	16875661	325	*	4.9208	5.25761	4.4806	0.724287	0.10848	0.143657	13	Homo_sapiens_tRNA.Asn.GTT.13.1	16875338	16875661	+	overlapStart	-1	0	Overlapping
chr11	50274582	50274904	323	*	3.44253	2.69456	3.93264	-1.12195	0.108728	0.143657	116	Homo_sapiens_tRNA.Ala.TGC.8.1	50274583	50274904	-	includeFeature	322	0	Overlapping
chr11	109165185	109165518	334	*	4.28502	4.66093	3.77527	0.798265	0.119258	0.157191	129	Homo_sapiens_tRNA.Ser.AGA.6.1	109165186	109165518	+	overlapStart	-1	0	Overlapping
chr8	65697171	65697509	339	*	3.54832	2.8982	3.99487	-0.989166	0.119637	0.157311	528	Homo_sapiens_tRNA.Tyr.GTA.9.1	65697172	65697509	-	includeFeature	338	0	Overlapping
chr8	88132881	88133205	325	*	3.2106	2.48243	3.69224	-1.09286	0.125339	0.164413	533	Homo_sapiens_tRX.Gln.TTG.1.1	88132882	88133205	-	includeFeature	324	0	Overlapping
chr17	40082554	40082877	324	*	2.85327	2.05271	3.36512	-1.11123	0.128521	0.168184	248	Homo_sapiens_tRX.Val.TAC.3.1	40082555	40082877	-	includeFeature	323	0	Overlapping
chr7	97141447	97141770	324	*	3.33729	2.5988	3.82337	-1.05212	0.131455	0.171613	498	Homo_sapiens_tRX.Lys.CTT.4.1	97141448	97141770	-	includeFeature	323	0	Overlapping
chr1	143666862	143667184	323	*	3.61135	3.01888	4.03013	-0.929001	0.140267	0.182681	29	Homo_sapiens_tRNA.Glu.TTC.7.1	143666863	143667184	-	includeFeature	322	0	Overlapping
chr1	207004683	207005010	328	*	3.2504	2.49623	3.74313	-1.03407	0.142918	0.185692	105	Homo_sapiens_tRNA.Pro.TGG.5.1	207004684	207005010	-	includeFeature	327	0	Overlapping
chr3	124141746	124142069	324	*	3.62635	3.01888	4.0525	-0.928141	0.145003	0.187954	302	Homo_sapiens_tRX.Pro.GGG.2.1	124141747	124142069	+	overlapStart	-1	0	Overlapping
chr8	10081687	10082008	322	*	3.63291	3.00167	4.07055	-0.968034	0.154632	0.199962	525	Homo_sapiens_tRX.Cys.GCA.2.1	10081688	10082008	-	includeFeature	321	0	Overlapping
chr6	69204360	69204693	334	*	3.39276	2.79557	3.81388	-0.886545	0.170009	0.219327	489	Homo_sapiens_tRNA.Leu.TAA.5.1	69204361	69204693	+	overlapStart	-1	0	Overlapping
chr3	148503315	148503647	333	*	2.81552	2.19048	3.25018	-0.937141	0.1955	0.25162	305	Homo_sapiens_tRNA.Leu.AAG.8.1	148503316	148503647	-	includeFeature	332	0	Overlapping
chr1	39504394	39504720	327	*	3.87058	3.39592	4.22713	-0.763987	0.196595	0.252051	15	Homo_sapiens_tRNA.Lys.CTT.12.1	39504395	39504720	+	overlapStart	-1	0	Overlapping
chr22	30308043	30308372	330	*	3.6318	3.13025	4.00324	-0.808953	0.196756	0.252051	296	Homo_sapiens_tRX.Und.NNN.9.1	30308044	30308372	-	includeFeature	329	0	Overlapping
chr9	2959214	2959543	330	*	3.25892	2.66334	3.67923	-0.89386	0.19876	0.254022	538	Homo_sapiens_tRX.Und.NNN.6.1	2959215	2959543	+	overlapStart	-1	0	Overlapping
chr1	145437472	145437793	322	*	3.38605	2.8327	3.78502	-0.869349	0.199474	0.254218	44	Homo_sapiens_tRX.Gly.CCC.3.1	145437473	145437793	+	overlapStart	-1	0	Overlapping
chr19	12188435	12188759	325	*	3.13497	2.56542	3.54225	-0.838426	0.199842	0.254218	266	Homo_sapiens_tRX.Ala.GGC.3.1	12188436	12188759	+	overlapStart	-1	0	Overlapping
chr17	68394690	68395015	326	*	3.29362	2.74595	3.68965	-0.829596	0.215642	0.27368	254	Homo_sapiens_tRNA.Und.GCA.5.1	68394691	68395015	-	includeFeature	325	0	Overlapping
chr1	16532272	16532596	325	*	3.57706	3.07661	3.94791	-0.755221	0.216413	0.274023	3	Homo_sapiens_tRNA.Asn.GTT.18.1	16532273	16532596	-	includeFeature	324	0	Overlapping
chr1	143584575	143584897	323	*	3.70855	3.22056	4.07254	-0.755923	0.22038	0.278402	27	Homo_sapiens_tRNA.Gln.CTG.11.1	143584576	143584897	+	overlapStart	-1	0	Overlapping
chr6	57861040	57861363	324	*	5.75322	5.43596	6.01313	-0.534246	0.221041	0.278593	487	Homo_sapiens_tRNA.Ala.AGC.17.1	57861041	57861363	-	includeFeature	323	0	Overlapping
chr6	37320093	37320416	324	*	3.29015	2.77545	3.66874	-0.804603	0.224025	0.281705	477	Homo_sapiens_tRNA.Gln.TTG.10.1	37320094	37320416	+	overlapStart	-1	0	Overlapping
chr2	223321471	223321794	324	*	3.71344	3.22711	4.07652	-0.748157	0.239007	0.299855	292	Homo_sapiens_tRNA.Lys.TTT.15.1	223321472	223321794	-	includeFeature	323	0	Overlapping
chr14	31767483	31767808	326	*	3.63357	3.13908	4.00116	-0.738039	0.243965	0.305375	170	Homo_sapiens_tRNA.Glu.TTC.11.1	31767484	31767808	-	includeFeature	325	0	Overlapping
chr15	95784519	95784842	324	*	3.58258	3.12324	3.93045	-0.717491	0.246108	0.307354	186	Homo_sapiens_tRX.Lys.CTT.3.1	95784520	95784842	+	overlapStart	-1	0	Overlapping
chr17	64530674	64530998	325	*	3.30571	2.79557	3.68184	-0.779108	0.246834	0.307558	252	Homo_sapiens_tRNA.Thr.AGT.7.1	64530675	64530998	-	includeFeature	324	0	Overlapping
chr1	7930153	7930473	321	*	3.2904	2.79557	3.65817	-0.752408	0.254884	0.316588	1	Homo_sapiens_tRNA.Und.NNN.4.1	7930154	7930473	-	includeFeature	320	0	Overlapping
chr7	149588947	149589269	323	*	4.157	4.4707	3.75558	0.619065	0.255238	0.316588	514	Homo_sapiens_tRNA.Cys.GCA.3.1	149588948	149589269	-	includeFeature	322	0	Overlapping
chr6	28763471	28763795	325	*	3.79824	4.12324	3.37806	0.648976	0.265759	0.328891	452	Homo_sapiens_tRNA.Phe.GAA.6.1	28763472	28763795	-	includeFeature	324	0	Overlapping
chr6	27664640	27664966	327	*	3.48242	3.86582	2.95872	0.753535	0.26641	0.328953	410	Homo_sapiens_tRNA.Phe.GAA.7.1	27664641	27664966	+	overlapStart	-1	0	Overlapping
chr16	80445429	80445756	328	*	3.46471	2.9863	3.82337	-0.702189	0.268576	0.330881	217	Homo_sapiens_tRX.Ala.GGC.4.1	80445430	80445756	-	includeFeature	327	0	Overlapping
chr16	636610	636931	322	*	11.0919	11.1952	10.9807	0.211347	0.28008	0.344278	187	Homo_sapiens_tRNA.Gly.CCC.2.2	636611	636931	-	includeFeature	321	0	Overlapping
chr1	180215015	180215338	324	*	3.27116	2.80436	3.62327	-0.726196	0.300382	0.368405	101	Homo_sapiens_tRNA.Val.AAC.7.1	180215016	180215338	-	includeFeature	323	0	Overlapping
chr17	40117174	40117498	325	*	3.19835	2.74595	3.54225	-0.699215	0.306074	0.374547	249	Homo_sapiens_tRNA.SeC.TCA.3.1	40117175	40117498	-	includeFeature	324	0	Overlapping
chr3	15211340	15211666	327	*	3.71857	3.324	4.02808	-0.639055	0.310912	0.379618	298	Homo_sapiens_tRX.Lys.TTT.2.1	15211341	15211666	+	overlapStart	-1	0	Overlapping
chr8	66112815	66113138	324	*	2.58689	2.05271	2.97584	-0.75195	0.311832	0.379893	529	Homo_sapiens_tRX.Arg.ACG.1.1	66112816	66113138	-	includeFeature	323	0	Overlapping
chr10	22563524	22563847	324	*	3.35596	2.91669	3.69224	-0.663713	0.317305	0.385702	111	Homo_sapiens_tRNA.Pro.GGG.1.1	22563525	22563847	+	overlapStart	-1	0	Overlapping
chr6	28480600	28480923	324	*	3.41379	2.9863	3.74313	-0.634973	0.325033	0.39422	429	Homo_sapiens_tRX.Met.CAT.1.1	28480601	28480923	+	overlapStart	-1	0	Overlapping
chr9	120354949	120355282	334	*	3.41656	3.04334	3.71281	-0.610156	0.34891	0.422172	543	Homo_sapiens_tRX.Leu.CAG.1.1	120354950	120355282	-	includeFeature	333	0	Overlapping
chrX	25261846	25262168	323	*	1.72235	1.10011	2.15567	-0.804034	0.349623	0.422172	552	Homo_sapiens_tRX.Ser.GGA.2.1	25261847	25262168	-	includeFeature	322	0	Overlapping
chr22	44150531	44150865	335	*	3.58102	3.21222	3.87448	-0.605788	0.352257	0.424415	297	Homo_sapiens_tRNA.SeC.TCA.2.1	44150532	44150865	+	overlapStart	-1	0	Overlapping
chr7	12601838	12602172	335	*	3.87446	3.55365	4.13676	-0.529752	0.36214	0.435363	496	Homo_sapiens_tRX.Lys.CTT.5.1	12601839	12602172	+	overlapStart	-1	0	Overlapping
chr7	149405938	149406260	323	*	3.68103	3.31008	3.97584	-0.60501	0.368436	0.441961	508	Homo_sapiens_tRX.Cys.GCA.1.1	149405939	149406260	-	includeFeature	322	0	Overlapping
chr7	149628027	149628360	334	*	3.80895	3.52452	4.04643	-0.491585	0.377285	0.451586	519	Homo_sapiens_tRX.Cys.GCA.4.1	149628028	149628360	+	overlapStart	-1	0	Overlapping
chr1	146049072	146049398	327	*	4.00993	4.24917	3.72299	0.477823	0.38656	0.461677	51	Homo_sapiens_tRNA.Asn.GTT.20.1	146049073	146049398	-	includeFeature	326	0	Overlapping
chr17	38833596	38833918	323	*	4.17824	4.43058	3.8722	0.487541	0.404683	0.48227	242	Homo_sapiens_tRNA.Cys.GCA.24.1	38833597	38833918	-	includeFeature	322	0	Overlapping
chr2	151831012	151831330	319	*	3.25932	2.92477	3.5307	-0.540687	0.412693	0.490746	285	Homo_sapiens_tRX.Leu.CAA.3.1	151831013	151831330	-	includeFeature	318	0	Overlapping
chrX	119603772	119604091	320	*	1.87188	1.40904	2.22175	-0.677548	0.41589	0.493475	553	Homo_sapiens_tRX.Pro.GGG.1.1	119603773	119604091	+	overlapStart	-1	0	Overlapping
chr1	148405258	148405582	325	*	3.43047	3.11432	3.68965	-0.533929	0.420657	0.49805	68	Homo_sapiens_tRNA.Asn.GTT.16.1	148405259	148405582	+	overlapStart	-1	0	Overlapping
chr1	148378790	148379114	325	*	3.98647	4.2164	3.71281	0.436564	0.42801	0.505662	67	Homo_sapiens_tRNA.Asn.GTT.21.1	148378791	148379114	-	includeFeature	324	0	Overlapping
chr1	143661056	143661378	323	*	3.63746	3.34383	3.88132	-0.481818	0.449419	0.52981	28	Homo_sapiens_tRNA.His.GTG.2.1	143661057	143661378	-	includeFeature	322	0	Overlapping
chr7	149556585	149556905	321	*	3.57539	3.80989	3.29522	0.434333	0.451732	0.531392	511	Homo_sapiens_tRNA.Cys.GCA.22.1	149556586	149556905	+	overlapStart	-1	0	Overlapping
chr19	35575722	35576045	324	*	3.30586	3.01888	3.54511	-0.490488	0.453225	0.532004	268	Homo_sapiens_tRNA.Lys.CTT.10.1	35575723	35576045	+	overlapStart	-1	0	Overlapping
chr18	57678819	57679141	323	*	1.84431	1.33172	2.22175	-0.670346	0.470605	0.551222	261	Homo_sapiens_tRNA.Gly.TCC.6.1	57678820	57679141	+	overlapStart	-1	0	Overlapping
chr5	168389513	168389835	323	*	2.74735	2.42052	3.01364	-0.554646	0.473175	0.553048	314	Homo_sapiens_tRX.Lys.CTT.6.1	168389514	168389835	-	includeFeature	322	0	Overlapping
chr1	148317243	148317563	321	*	3.13127	2.85204	3.36512	-0.473124	0.478204	0.557735	64	Homo_sapiens_tRX.Asn.GTT.1.1	148317244	148317563	-	includeFeature	320	0	Overlapping
chr7	149597829	149598151	323	*	3.75914	3.93894	3.5537	0.370707	0.49054	0.570905	516	Homo_sapiens_tRNA.Cys.GCA.20.1	149597830	149598151	+	overlapStart	-1	0	Overlapping
chr10	62343715	62344039	325	*	3.25772	2.994	3.4806	-0.432348	0.496331	0.576418	112	Homo_sapiens_tRX.Und.NNN.8.1	62343716	62344039	-	includeFeature	324	0	Overlapping
chr2	30054576	30054899	324	*	3.3656	3.13025	3.56788	-0.420036	0.511554	0.592839	277	Homo_sapiens_tRNA.Leu.AAG.5.1	30054577	30054899	+	overlapStart	-1	0	Overlapping
chr7	67399434	67399756	323	*	3.17387	3.3901	2.91943	0.414382	0.513152	0.593434	497	Homo_sapiens_tRX.Trp.CCA.1.1	67399435	67399756	-	includeFeature	322	0	Overlapping
chr1	146488740	146489061	322	*	3.12009	2.84354	3.35206	-0.437954	0.516534	0.594001	55	Homo_sapiens_tRNA.Gly.CCC.8.1	146488741	146489061	+	overlapStart	-1	0	Overlapping
chr1	148328686	148329008	323	*	3.63777	3.40904	3.83515	-0.386896	0.516683	0.594001	65	Homo_sapiens_tRNA.Gln.CTG.7.1	148328687	148329008	+	overlapStart	-1	0	Overlapping
chr8	11913165	11913487	323	*	3.16547	2.8982	3.39088	-0.432458	0.5169	0.594001	526	Homo_sapiens_tRX.Glu.CTC.1.1	11913166	11913487	+	overlapStart	-1	0	Overlapping
chr13	114241213	114241539	327	*	3.52258	3.28978	3.72299	-0.407476	0.522505	0.599182	152	Homo_sapiens_tRX.Ser.GCT.1.1	114241214	114241539	-	includeFeature	326	0	Overlapping
chr17	8205947	8206284	338	*	3.20221	2.95086	3.41619	-0.41836	0.530133	0.606659	230	Homo_sapiens_tRX.Ile.AAT.4.1	8205948	8206284	-	includeFeature	337	0	Overlapping
chr3	17699767	17700097	331	*	2.97902	3.22711	2.67923	0.448081	0.538135	0.61453	299	Homo_sapiens_tRNA.Cys.GCA.25.1	17699768	17700097	-	includeFeature	330	0	Overlapping
chr6	57830046	57830369	324	*	3.30606	3.06007	3.51615	-0.389658	0.539633	0.614957	485	Homo_sapiens_tRX.Ala.AGC.2.1	57830047	57830369	-	includeFeature	323	0	Overlapping
chr19	41242111	41242434	324	*	3.28908	3.0359	3.5044	-0.394139	0.542667	0.617129	270	Homo_sapiens_tRNA.Lys.TTT.10.1	41242112	41242434	-	includeFeature	323	0	Overlapping
chr18	57678496	57678818	323	*	0	0.482427	0	0.779658	0.548769	0.622773	260	Homo_sapiens_tRNA.Gly.TCC.5.1	57678497	57678818	+	overlapStart	-1	0	Overlapping
chr3	184648181	184648502	322	*	3.62518	3.40172	3.81863	-0.40054	0.560055	0.634266	307	Homo_sapiens_tRNA.Asp.GTC.6.1	184648182	184648502	-	includeFeature	321	0	Overlapping
chr1	149639327	149639651	325	*	2.97598	2.74595	3.17433	-0.382887	0.566118	0.639483	72	Homo_sapiens_tRNA.Asn.GTT.28.1	149639328	149639651	+	overlapStart	-1	0	Overlapping
chr9	74902948	74903270	323	*	2.84923	2.5988	3.06256	-0.398536	0.567	0.639483	541	Homo_sapiens_tRNA.Asp.GTC.4.1	74902949	74903270	-	includeFeature	322	0	Overlapping
chrX	3838251	3838575	325	*	0	0	0	0.698309	0.578783	0.651429	545	Homo_sapiens_tRNA.Ile.GAT.1.1	3838252	3838575	-	includeFeature	324	0	Overlapping
chr12	122376251	122376572	322	*	3.49511	3.29769	3.66874	-0.321397	0.584952	0.655851	140	Homo_sapiens_tRNA.Asp.GTC.8.1	122376252	122376572	+	overlapStart	-1	0	Overlapping
chr1	161604672	161604994	323	*	2.11981	1.82408	2.36512	-0.453544	0.58511	0.655851	92	Homo_sapiens_tRNA.Asp.GTC.9.1	161604673	161604994	+	overlapStart	-1	0	Overlapping
chr7	149612939	149613261	323	*	3.59269	3.40904	3.75558	-0.323883	0.58934	0.659242	518	Homo_sapiens_tRNA.Cys.GCA.19.1	149612940	149613261	-	includeFeature	322	0	Overlapping
chr8	98141108	98141427	320	*	3.15842	3.36339	2.91943	0.357017	0.596381	0.664628	535	Homo_sapiens_tRNA.Und.NNN.2.1	98141109	98141427	+	overlapStart	-1	0	Overlapping
chr19	51922014	51922338	325	*	3.86773	3.67425	4.03831	-0.332167	0.596586	0.664628	273	Homo_sapiens_tRNA.Lys.CTT.11.1	51922015	51922338	-	includeFeature	324	0	Overlapping
chr4	40906600	40906923	324	*	3.95158	3.7811	4.10403	-0.292089	0.602682	0.670055	308	Homo_sapiens_tRNA.Gln.TTG.6.1	40906601	40906923	-	includeFeature	323	0	Overlapping
chr11	48065706	48066034	329	*	3.91511	3.76077	4.05452	-0.287003	0.616442	0.683963	115	Homo_sapiens_tRX.Gln.CTG.2.1	48065707	48066034	-	includeFeature	328	0	Overlapping
chr1	148010933	148011254	322	*	3.53572	3.36339	3.68965	-0.311039	0.618219	0.684546	58	Homo_sapiens_tRNA.Arg.CCT.6.1	148010934	148011254	+	overlapStart	-1	0	Overlapping
chr1	161605370	161605691	322	*	3.19877	2.994	3.37806	-0.341106	0.621727	0.68704	93	Homo_sapiens_tRX.Cys.GCA.3.1	161605371	161605691	-	includeFeature	321	0	Overlapping
chr11	118241246	118241575	330	*	3.5687	3.39592	3.72299	-0.307566	0.625958	0.69032	131	Homo_sapiens_tRX.Arg.CCT.2.1	118241247	118241575	+	overlapStart	-1	0	Overlapping
chr5	152608910	152609336	427	*	3.38023	3.21222	3.5307	-0.306643	0.636882	0.700955	313	Homo_sapiens_tRNA.Cys.ACA.1.1	152608911	152609336	+	overlapStart	-1	0	Overlapping
chr7	149557916	149558239	324	*	3.86577	3.69582	4.01779	-0.263049	0.646708	0.71034	512	Homo_sapiens_tRNA.Tyr.GTA.10.1	149557917	149558239	+	overlapStart	-1	0	Overlapping
chr20	17874372	17874700	329	*	3.63327	3.7811	3.46855	0.273149	0.648797	0.711206	293	Homo_sapiens_tRNA.Gln.CTG.17.1	17874373	17874700	+	overlapStart	-1	0	Overlapping
chr11	9275117	9275441	325	*	3.65705	3.81425	3.4806	0.274742	0.651841	0.713114	114	Homo_sapiens_tRNA.Leu.CAA.5.1	9275118	9275441	+	overlapStart	-1	0	Overlapping
chr1	120945163	120945487	325	*	2.9126	2.72512	3.0785	-0.329654	0.654235	0.713259	21	Homo_sapiens_tRNA.Asn.GTT.16.3	120945164	120945487	+	overlapStart	-1	0	Overlapping
chr6	57842088	57842411	324	*	4.04978	4.16933	3.91943	0.244745	0.654582	0.713259	486	Homo_sapiens_tRNA.Met.CAT.7.1	57842089	57842411	-	includeFeature	323	0	Overlapping
chr1	146394069	146394393	325	*	2.95541	3.12324	2.76546	0.292818	0.659954	0.716383	54	Homo_sapiens_tRX.Asn.GTT.3.1	146394070	146394393	+	overlapStart	-1	0	Overlapping
chr1	161523019	161523341	323	*	3.33621	3.19048	3.46855	-0.271816	0.660068	0.716383	87	Homo_sapiens_tRNA.Asp.GTC.10.1	161523020	161523341	+	overlapStart	-1	0	Overlapping
chr2	218626291	218626609	319	*	4.02037	3.88472	4.14435	-0.241138	0.66585	0.721228	291	Homo_sapiens_tRNA.Gln.CTG.16.1	218626292	218626609	+	overlapStart	-1	0	Overlapping
chr16	70788568	70788889	322	*	3.71654	3.58731	3.83515	-0.235866	0.676424	0.731233	213	Homo_sapiens_tRNA.Gly.GCC.5.1	70788569	70788889	+	overlapStart	-1	0	Overlapping
chr20	50335679	50336011	333	*	3.54734	3.41479	3.66874	-0.249802	0.688258	0.742559	294	Homo_sapiens_tRNA.Leu.AAG.6.1	50335680	50336011	-	includeFeature	332	0	Overlapping
chr1	147005075	147005397	323	*	2.77284	2.63143	2.90162	-0.239199	0.721696	0.777101	56	Homo_sapiens_tRNA.Gln.CTG.10.1	147005076	147005397	-	includeFeature	322	0	Overlapping
chr5	142394297	142394619	323	*	3.22592	3.10723	3.33558	-0.220397	0.726642	0.780776	311	Homo_sapiens_tRNA.Asp.GTC.5.1	142394298	142394619	-	includeFeature	322	0	Overlapping
chr6	28827287	28827609	323	*	3.61339	3.49479	3.72299	-0.216253	0.727963	0.780776	463	Homo_sapiens_tRX.Asp.ATC.1.1	28827288	28827609	-	includeFeature	322	0	Overlapping
chr1	145563120	145563442	323	*	4.10007	3.9863	4.20551	-0.184101	0.733401	0.78507	46	Homo_sapiens_tRX.Gln.CTG.3.1	145563121	145563442	+	overlapStart	-1	0	Overlapping
chr1	149044811	149045133	323	*	3.51169	3.36497	3.64485	-0.211202	0.736	0.785492	70	Homo_sapiens_tRNA.Gln.CTG.8.1	149044812	149045133	+	overlapStart	-1	0	Overlapping
chr18	46089179	46089502	324	*	3.27926	3.42774	3.11373	0.234568	0.736668	0.785492	259	Homo_sapiens_tRNA.Lys.CTT.6.1	46089180	46089502	-	includeFeature	323	0	Overlapping
chr6	142257513	142257834	322	*	3.34108	3.23363	3.44107	-0.204037	0.751226	0.799456	492	Homo_sapiens_tRNA.Gly.GCC.6.1	142257514	142257834	+	overlapStart	-1	0	Overlapping
chr2	84858626	84858949	324	*	3.36505	3.47143	3.25018	0.195767	0.752912	0.799695	282	Homo_sapiens_tRX.Val.TAC.2.1	84858627	84858949	+	overlapStart	-1	0	Overlapping
chr1	165596787	165597110	324	*	3.5888	3.48935	3.68184	-0.181333	0.76703	0.813111	97	Homo_sapiens_tRNA.Lys.CTT.13.1	165596788	165597110	+	overlapStart	-1	0	Overlapping
chr1	150045280	150045601	322	*	3.1046	2.994	3.20733	-0.200434	0.776585	0.821648	78	Homo_sapiens_tRNA.Ala.AGC.20.1	150045281	150045601	-	includeFeature	321	0	Overlapping
chr1	145168278	145168608	331	*	3.38441	3.47143	3.2918	0.173158	0.784004	0.826971	41	Homo_sapiens_tRX.Phe.GAA.1.1	145168279	145168608	+	overlapStart	-1	0	Overlapping
chr2	87112324	87112646	323	*	3.10883	2.9863	3.22175	-0.191855	0.78464	0.826971	283	Homo_sapiens_tRNA.Pro.AGG.4.1	87112325	87112646	+	overlapStart	-1	0	Overlapping
chr7	149356527	149356854	328	*	3.16941	3.08385	3.25018	-0.156719	0.813983	0.856247	505	Homo_sapiens_tRNA.Tyr.GTA.11.1	149356528	149356854	-	includeFeature	327	0	Overlapping
chr12	129231527	129231852	326	*	3.50429	3.58731	3.41619	0.140023	0.819837	0.86075	146	Homo_sapiens_tRNA.Ile.AAT.11.1	129231528	129231852	+	overlapStart	-1	0	Overlapping
chr19	49534550	49534873	324	*	3.45916	3.55885	3.35206	0.142863	0.8233	0.86273	272	Homo_sapiens_tRNA.Lys.TTT.12.1	49534551	49534873	-	includeFeature	323	0	Overlapping
chr1	161611820	161612154	335	*	3.59922	3.66463	3.5307	0.132093	0.832108	0.868817	94	Homo_sapiens_tRNA.Leu.CAA.6.1	161611821	161612154	-	includeFeature	334	0	Overlapping
chr1	143717166	143717490	325	*	2.71027	2.63143	2.78502	-0.143156	0.833341	0.868817	31	Homo_sapiens_tRNA.Asn.GTT.22.1	143717167	143717490	-	includeFeature	324	0	Overlapping
chr6	27283959	27284283	325	*	3.339	3.39747	3.27806	0.135669	0.833873	0.868817	380	Homo_sapiens_tRNA.Ile.AAT.10.1	27283960	27284283	+	overlapStart	-1	0	Overlapping
chr3	111349530	111349855	326	*	3.7156	3.79997	3.62598	0.123619	0.835703	0.869067	301	Homo_sapiens_tRX.Und.NNN.7.1	111349531	111349855	-	includeFeature	325	0	Overlapping
chr1	120476726	120477048	323	*	3.69129	3.75625	3.62327	0.118801	0.838231	0.870042	19	Homo_sapiens_tRNA.Gln.CTG.8.3	120476727	120477048	-	includeFeature	322	0	Overlapping
chr12	113948614	113948935	322	*	3.56046	3.49479	3.62327	-0.124429	0.839911	0.870135	139	Homo_sapiens_tRNA.Glu.CTC.16.1	113948615	113948935	-	includeFeature	321	0	Overlapping
chr16	3164812	3165135	324	*	3.65283	3.73557	3.56506	0.132746	0.843229	0.871921	194	Homo_sapiens_tRNA.Lys.CTT.8.1	3164813	3165135	+	overlapStart	-1	0	Overlapping
chr6	145182597	145182919	323	*	3.57959	3.63768	3.51907	0.113434	0.846405	0.873554	494	Homo_sapiens_tRNA.Gln.TTG.4.1	145182598	145182919	+	overlapStart	-1	0	Overlapping
chr1	148244341	148244663	323	*	2.78282	2.71583	2.84683	-0.132749	0.848981	0.874563	61	Homo_sapiens_tRX.Gly.CCC.2.1	148244342	148244663	-	includeFeature	322	0	Overlapping
chr1	143848388	143848709	322	*	2.80687	2.74595	2.86532	-0.122606	0.864904	0.889291	36	Homo_sapiens_tRNA.Arg.CCT.7.1	143848389	143848709	-	includeFeature	321	0	Overlapping
chr1	143784019	143784342	324	*	0.159115	0.331723	0	0.200258	0.868011	0.89081	33	Homo_sapiens_tRNA.Glu.TTC.10.1	143784020	143784342	-	includeFeature	323	0	Overlapping
chr9	19403872	19404197	326	*	3.55778	3.6202	3.49255	0.0953433	0.875743	0.897063	540	Homo_sapiens_tRNA.iMet.CAT.3.1	19403873	19404197	+	overlapStart	-1	0	Overlapping
chr1	144539524	144539848	325	*	3.54041	3.60887	3.46855	0.0897162	0.889171	0.909115	38	Homo_sapiens_tRX.Asn.GTT.2.1	144539525	144539848	-	includeFeature	324	0	Overlapping
chr1	148020348	148020669	322	*	3.03687	2.994	3.0785	-0.0848652	0.899037	0.916169	59	Homo_sapiens_tRX.Gly.CCC.1.2	148020349	148020669	+	overlapStart	-1	0	Overlapping
chr5	26198304	26198627	324	*	3.1957	3.13908	3.25018	-0.0830048	0.89942	0.916169	310	Homo_sapiens_tRNA.Lys.CTT.9.1	26198305	26198627	-	includeFeature	323	0	Overlapping
chr1	145176813	145177136	324	*	3.81175	3.86582	3.75558	0.0657562	0.90732	0.922499	42	Homo_sapiens_tRNA.Glu.TTC.10.2	145176814	145177136	+	overlapStart	-1	0	Overlapping
chr1	143691348	143691670	323	*	3.69757	3.74595	3.64752	0.0603308	0.909209	0.922704	30	Homo_sapiens_tRNA.Gln.CTG.4.2	143691349	143691670	+	overlapStart	-1	0	Overlapping
chr15	76382298	76382622	325	*	2.76132	2.81541	2.70513	0.0808342	0.917317	0.929208	182	Homo_sapiens_tRNA.Lys.CTT.16.1	76382299	76382622	-	includeFeature	324	0	Overlapping
chr5	151868387	151868709	323	*	3.56516	3.5988	3.5307	0.0544863	0.926318	0.936592	312	Homo_sapiens_tRNA.Gln.CTG.13.1	151868388	151868709	-	includeFeature	322	0	Overlapping
chr2	218245700	218246043	344	*	3.26878	3.24185	3.29522	-0.0552137	0.932973	0.941211	290	Homo_sapiens_tRNA.Tyr.ATA.1.1	218245701	218246043	+	overlapStart	-1	0	Overlapping
chr2	158881533	158881856	324	*	3.11822	3.10723	3.12912	-0.0546635	0.934328	0.941211	288	Homo_sapiens_tRNA.Glu.CTC.7.1	158881534	158881856	-	includeFeature	323	0	Overlapping
chr6	78958167	78958490	324	*	3.51738	3.54179	3.49255	0.0315387	0.955767	0.961038	490	Homo_sapiens_tRNA.Phe.GAA.8.1	78958168	78958490	-	includeFeature	323	0	Overlapping
chr14	20676893	20677225	333	*	3.94756	3.95586	3.93921	0.0147976	0.978812	0.982404	165	Homo_sapiens_tRNA.Leu.TAG.4.1	20676894	20677225	-	includeFeature	332	0	Overlapping
chr12	74457276	74457599	324	*	3.55908	3.57572	3.54225	0.00511128	0.993389	0.995208	135	Homo_sapiens_tRNA.Gln.CTG.12.1	74457277	74457599	+	overlapStart	-1	0	Overlapping
chr1	143792598	143792928	331	*	0	0	0	0	1	1	34	Homo_sapiens_tRNA.Phe.GAA.9.1	143792599	143792928	-	includeFeature	330	0	Overlapping
chr11	54759182	54759505	324	*	0	0	0	0	1	1	117	Homo_sapiens_tRNA.Lys.CTT.15.1	54759183	54759505	-	includeFeature	323	0	Overlapping
chr6	26713543	26713866	324	*	0	0	0	0	1	1	356	Homo_sapiens_tRX.Ala.AGC.1.1	26713544	26713866	+	overlapStart	-1	0	Overlapping
chr6	26787820	26788143	324	*	0	0	0	0	1	1	361	Homo_sapiens_tRX.Ala.AGC.1.2	26787821	26788143	-	includeFeature	323	0	Overlapping
chrX	3838665	3838989	325	*	0	0	0	0	1	1	546	Homo_sapiens_tRX.Ile.GAT.2.1	3838666	3838989	-	includeFeature	324	0	Overlapping
chrX	3876675	3876999	325	*	0	0	0	0	1	1	547	Homo_sapiens_tRNA.Ile.GAT.1.2	3876676	3876999	-	includeFeature	324	0	Overlapping
chrX	3877089	3877413	325	*	0	0	0	0	1	1	548	Homo_sapiens_tRX.Ile.GAT.1.2	3877090	3877413	-	includeFeature	324	0	Overlapping
chrX	3915104	3915428	325	*	0	0	0	0	1	1	549	Homo_sapiens_tRNA.Ile.GAT.1.3	3915105	3915428	-	includeFeature	324	0	Overlapping
chrX	3915518	3915842	325	*	0	0	0	0	1	1	550	Homo_sapiens_tRX.Ile.GAT.1.1	3915519	3915842	-	includeFeature	324	0	Overlapping

## Sheet: Fig. 4f - hiPSC vs neurons
seqnames	start	end	width	strand	Conc	Conc_hiPSC	Conc_Neurons	Fold	p.value	FDR	peak	feature	start_position	end_position	feature_strand	insideFeature	distancetoFeature	shortestDistance	fromOverlappingOrNearest
chr1	159141485	159141809	325	*	8.34662	6.65851	9.10336	-2.43979	1.8816e-26	3.79792e-26	80	Homo_sapiens_tRNA.Arg.TCT.4.1	159141486	159141809	-	includeFeature	324	0	Overlapping
chr8	58592113	58592434	322	*	3.18782	1.76648	3.88971	-1.99621	0.0104503	0.0142552	527	Homo_sapiens_tRNA.Glu.CTC.5.1	58592114	58592434	+	overlapStart	-1	0	Overlapping
chr11	113562147	113562481	335	*	2.55877	1.66334	3.10712	-1.34752	0.0912026	0.121678	130	Homo_sapiens_tRX.Leu.TAA.2.1	113562148	113562481	-	includeFeature	334	0	Overlapping
chrX	119603772	119604091	320	*	2.31032	1.40904	2.86081	-1.30019	0.14833	0.19551	553	Homo_sapiens_tRX.Pro.GGG.1.1	119603773	119604091	+	overlapStart	-1	0	Overlapping
chrX	25261846	25262168	323	*	1.86404	1.10011	2.36086	-1.15877	0.214574	0.275521	552	Homo_sapiens_tRX.Ser.GGA.2.1	25261847	25262168	-	includeFeature	322	0	Overlapping
chr12	27690247	27690570	324	*	3.48389	2.70649	3.9863	-1.11577	0.108955	0.144656	133	Homo_sapiens_tRNA.Lys.TTT.11.1	27690248	27690570	+	overlapStart	-1	0	Overlapping
chr6	158403490	158403813	324	*	3.24092	2.57572	3.69446	-1.06672	0.144322	0.191148	495	Homo_sapiens_tRX.Val.AAC.1.1	158403491	158403813	-	includeFeature	323	0	Overlapping
chr7	97141447	97141770	324	*	3.28668	2.5988	3.75054	-1.04067	0.157772	0.206957	498	Homo_sapiens_tRX.Lys.CTT.4.1	97141448	97141770	-	includeFeature	323	0	Overlapping
chr1	147005075	147005397	323	*	3.23802	2.63143	3.66376	-0.962787	0.159617	0.208877	56	Homo_sapiens_tRNA.Gln.CTG.10.1	147005076	147005397	-	includeFeature	322	0	Overlapping
chr6	142257513	142257834	322	*	3.80913	3.23363	4.21942	-0.961768	0.145986	0.192884	492	Homo_sapiens_tRNA.Gly.GCC.6.1	142257514	142257834	+	overlapStart	-1	0	Overlapping
chr3	148503315	148503647	333	*	2.75223	2.19048	3.15551	-0.925463	0.226088	0.288949	305	Homo_sapiens_tRNA.Leu.AAG.8.1	148503316	148503647	-	includeFeature	332	0	Overlapping
chr8	65697171	65697509	339	*	3.46184	2.8982	3.8661	-0.913697	0.166054	0.216782	528	Homo_sapiens_tRNA.Tyr.GTA.9.1	65697172	65697509	-	includeFeature	338	0	Overlapping
chr1	149639327	149639651	325	*	3.33321	2.74595	3.7494	-0.907039	0.186972	0.242931	72	Homo_sapiens_tRNA.Asn.GTT.28.1	149639328	149639651	+	overlapStart	-1	0	Overlapping
chr8	88132881	88133205	325	*	3.05355	2.48243	3.46161	-0.884854	0.23899	0.304018	533	Homo_sapiens_tRX.Gln.TTG.1.1	88132882	88133205	-	includeFeature	324	0	Overlapping
chr1	16679880	16680203	324	*	2.28735	1.72512	2.69089	-0.880749	0.31014	0.386439	8	Homo_sapiens_tRNA.Val.CAC.10.1	16679881	16680203	-	includeFeature	323	0	Overlapping
chr1	143717166	143717490	325	*	3.17496	2.63143	3.56882	-0.868953	0.207093	0.267801	31	Homo_sapiens_tRNA.Asn.GTT.22.1	143717167	143717490	-	includeFeature	324	0	Overlapping
chr8	123258356	123258682	327	*	3.01549	2.43493	3.42833	-0.843467	0.21064	0.271745	537	Homo_sapiens_tRNA.Phe.GAA.12.1	123258357	123258682	-	includeFeature	326	0	Overlapping
chr1	148317243	148317563	321	*	3.38829	2.85204	3.77835	-0.839608	0.223931	0.286862	64	Homo_sapiens_tRX.Asn.GTT.1.1	148317244	148317563	-	includeFeature	320	0	Overlapping
chr17	40117174	40117498	325	*	3.27346	2.74595	3.65889	-0.80428	0.259445	0.32851	249	Homo_sapiens_tRNA.SeC.TCA.3.1	40117175	40117498	-	includeFeature	324	0	Overlapping
chr8	66112815	66113138	324	*	2.6112	2.05271	3.01281	-0.795927	0.311297	0.386998	529	Homo_sapiens_tRX.Arg.ACG.1.1	66112816	66113138	-	includeFeature	323	0	Overlapping
chr9	2959214	2959543	330	*	3.18259	2.66334	3.56362	-0.795106	0.275521	0.34646	538	Homo_sapiens_tRX.Und.NNN.6.1	2959215	2959543	+	overlapStart	-1	0	Overlapping
chr6	57830046	57830369	324	*	3.53372	3.06007	3.88971	-0.752994	0.244901	0.310814	485	Homo_sapiens_tRX.Ala.AGC.2.1	57830047	57830369	-	includeFeature	323	0	Overlapping
chr5	168389513	168389835	323	*	2.88427	2.42052	3.23466	-0.750381	0.364505	0.445054	314	Homo_sapiens_tRX.Lys.CTT.6.1	168389514	168389835	-	includeFeature	322	0	Overlapping
chr19	35575722	35576045	324	*	3.45295	3.01888	3.78618	-0.745728	0.268187	0.338795	268	Homo_sapiens_tRNA.Lys.CTT.10.1	35575723	35576045	+	overlapStart	-1	0	Overlapping
chr1	143666862	143667184	323	*	3.46593	3.01888	3.80673	-0.707214	0.274438	0.345893	29	Homo_sapiens_tRNA.Glu.TTC.7.1	143666863	143667184	-	includeFeature	322	0	Overlapping
chr19	12188435	12188759	325	*	2.99085	2.56542	3.31898	-0.659553	0.326932	0.404597	266	Homo_sapiens_tRX.Ala.GGC.3.1	12188436	12188759	+	overlapStart	-1	0	Overlapping
chr1	146488740	146489061	322	*	3.28807	2.84354	3.62741	-0.64377	0.354523	0.433834	55	Homo_sapiens_tRNA.Gly.CCC.8.1	146488741	146489061	+	overlapStart	-1	0	Overlapping
chr1	148020348	148020669	322	*	3.40283	2.994	3.72102	-0.637776	0.344443	0.422445	59	Homo_sapiens_tRX.Gly.CCC.1.2	148020349	148020669	+	overlapStart	-1	0	Overlapping
chr5	152608910	152609336	427	*	3.57331	3.21222	3.86187	-0.59297	0.369631	0.450308	313	Homo_sapiens_tRNA.Cys.ACA.1.1	152608911	152609336	+	overlapStart	-1	0	Overlapping
chr1	207004683	207005010	328	*	2.91219	2.49623	3.23466	-0.576653	0.434169	0.518538	105	Homo_sapiens_tRNA.Pro.TGG.5.1	207004684	207005010	-	includeFeature	327	0	Overlapping
chr2	87112324	87112646	323	*	3.37971	2.9863	3.6885	-0.568094	0.433158	0.518462	283	Homo_sapiens_tRNA.Pro.AGG.4.1	87112325	87112646	+	overlapStart	-1	0	Overlapping
chr10	62343715	62344039	325	*	3.33031	2.994	3.60286	-0.567027	0.3775	0.457855	112	Homo_sapiens_tRX.Und.NNN.8.1	62343716	62344039	-	includeFeature	324	0	Overlapping
chr1	148244341	148244663	323	*	3.07136	2.71583	3.35636	-0.56422	0.42549	0.513781	61	Homo_sapiens_tRX.Gly.CCC.2.1	148244342	148244663	-	includeFeature	322	0	Overlapping
chr17	68394690	68395015	326	*	3.08229	2.74595	3.35485	-0.531734	0.441783	0.526482	254	Homo_sapiens_tRNA.Und.GCA.5.1	68394691	68395015	-	includeFeature	325	0	Overlapping
chr2	45710176	45710499	324	*	2.93087	2.60887	3.19395	-0.530512	0.463327	0.548572	279	Homo_sapiens_tRNA.Gln.TTG.5.1	45710177	45710499	-	includeFeature	323	0	Overlapping
chr18	57678819	57679141	323	*	1.71209	1.33172	2.01281	-0.528715	0.613164	0.685891	261	Homo_sapiens_tRNA.Gly.TCC.6.1	57678820	57679141	+	overlapStart	-1	0	Overlapping
chr17	40082554	40082877	324	*	2.40825	2.05271	2.69327	-0.517563	0.501551	0.589996	248	Homo_sapiens_tRX.Val.TAC.3.1	40082555	40082877	-	includeFeature	323	0	Overlapping
chr15	95784519	95784842	324	*	3.45217	3.12324	3.71985	-0.49242	0.431499	0.51761	186	Homo_sapiens_tRX.Lys.CTT.3.1	95784520	95784842	+	overlapStart	-1	0	Overlapping
chr1	143848388	143848709	322	*	3.07956	2.74595	3.35033	-0.489038	0.509033	0.597513	36	Homo_sapiens_tRNA.Arg.CCT.7.1	143848389	143848709	-	includeFeature	321	0	Overlapping
chr3	124141746	124142069	324	*	3.31758	3.01888	3.56492	-0.464451	0.474334	0.559182	302	Homo_sapiens_tRX.Pro.GGG.2.1	124141747	124142069	+	overlapStart	-1	0	Overlapping
chr9	74902948	74903270	323	*	2.92482	2.5988	3.19058	-0.455058	0.524969	0.605423	541	Homo_sapiens_tRNA.Asp.GTC.4.1	74902949	74903270	-	includeFeature	322	0	Overlapping
chr17	64530674	64530998	325	*	3.10125	2.79557	3.35335	-0.453541	0.513202	0.598717	252	Homo_sapiens_tRNA.Thr.AGT.7.1	64530675	64530998	-	includeFeature	324	0	Overlapping
chr1	148405258	148405582	325	*	3.3762	3.11432	3.59778	-0.442728	0.514577	0.59888	68	Homo_sapiens_tRNA.Asn.GTT.16.1	148405259	148405582	+	overlapStart	-1	0	Overlapping
chr2	158881533	158881856	324	*	3.374	3.10723	3.59905	-0.434318	0.512498	0.598717	288	Homo_sapiens_tRNA.Glu.CTC.7.1	158881534	158881856	-	includeFeature	323	0	Overlapping
chr1	161604672	161604994	323	*	2.07124	1.82408	2.28219	-0.433141	0.630577	0.701068	92	Homo_sapiens_tRNA.Asp.GTC.9.1	161604673	161604994	+	overlapStart	-1	0	Overlapping
chr22	44150531	44150865	335	*	3.47131	3.21222	3.69089	-0.4219	0.525888	0.605423	297	Homo_sapiens_tRNA.SeC.TCA.2.1	44150532	44150865	+	overlapStart	-1	0	Overlapping
chr5	26198304	26198627	324	*	3.43979	3.13908	3.6885	-0.420328	0.522175	0.603869	310	Homo_sapiens_tRNA.Lys.CTT.9.1	26198305	26198627	-	includeFeature	323	0	Overlapping
chr6	37320093	37320416	324	*	3.0242	2.77545	3.2363	-0.405019	0.550927	0.630454	477	Homo_sapiens_tRNA.Gln.TTG.10.1	37320094	37320416	+	overlapStart	-1	0	Overlapping
chr1	16532272	16532596	325	*	3.32487	3.07661	3.53662	-0.395232	0.520282	0.602954	3	Homo_sapiens_tRNA.Asn.GTT.18.1	16532273	16532596	-	includeFeature	324	0	Overlapping
chr1	143584575	143584897	323	*	3.45911	3.22056	3.66376	-0.373153	0.548503	0.628997	27	Homo_sapiens_tRNA.Gln.CTG.11.1	143584576	143584897	+	overlapStart	-1	0	Overlapping
chr7	149356527	149356854	328	*	3.30665	3.08385	3.4996	-0.356942	0.594681	0.672088	505	Homo_sapiens_tRNA.Tyr.GTA.11.1	149356528	149356854	-	includeFeature	327	0	Overlapping
chr9	120354949	120355282	334	*	3.26838	3.04334	3.46301	-0.35544	0.592338	0.670826	543	Homo_sapiens_tRX.Leu.CAG.1.1	120354950	120355282	-	includeFeature	333	0	Overlapping
chr1	161523019	161523341	323	*	3.39202	3.19048	3.56882	-0.353382	0.563528	0.642187	87	Homo_sapiens_tRNA.Asp.GTC.10.1	161523020	161523341	+	overlapStart	-1	0	Overlapping
chr8	11913165	11913487	323	*	3.14278	2.8982	3.35184	-0.348272	0.608704	0.683698	526	Homo_sapiens_tRX.Glu.CTC.1.1	11913166	11913487	+	overlapStart	-1	0	Overlapping
chr13	114241213	114241539	327	*	3.48748	3.28978	3.66132	-0.331399	0.60598	0.682039	152	Homo_sapiens_tRX.Ser.GCT.1.1	114241214	114241539	-	includeFeature	326	0	Overlapping
chr1	145437472	145437793	322	*	3.0246	2.8327	3.19395	-0.328629	0.638557	0.707066	44	Homo_sapiens_tRX.Gly.CCC.3.1	145437473	145437793	+	overlapStart	-1	0	Overlapping
chr2	30054576	30054899	324	*	3.30854	3.13025	3.46719	-0.321465	0.61818	0.690091	277	Homo_sapiens_tRNA.Leu.AAG.5.1	30054577	30054899	+	overlapStart	-1	0	Overlapping
chr5	142394297	142394619	323	*	3.26028	3.10723	3.39864	-0.308891	0.620963	0.691785	311	Homo_sapiens_tRNA.Asp.GTC.5.1	142394298	142394619	-	includeFeature	322	0	Overlapping
chr17	60786106	60786427	322	*	2.84863	2.66334	3.01281	-0.282506	0.67591	0.746915	251	Homo_sapiens_tRNA.Sup.TTA.1.1	60786107	60786427	+	overlapStart	-1	0	Overlapping
chr15	76382298	76382622	325	*	3.0374	2.81541	3.22975	-0.280348	0.731058	0.790294	182	Homo_sapiens_tRNA.Lys.CTT.16.1	76382299	76382622	-	includeFeature	324	0	Overlapping
chr11	50274582	50274904	323	*	2.81282	2.69456	2.92211	-0.274992	0.705448	0.767157	116	Homo_sapiens_tRNA.Ala.TGC.8.1	50274583	50274904	-	includeFeature	322	0	Overlapping
chr22	30308043	30308372	330	*	3.28697	3.13025	3.42833	-0.255106	0.687371	0.756523	296	Homo_sapiens_tRX.Und.NNN.9.1	30308044	30308372	-	includeFeature	329	0	Overlapping
chr1	146394069	146394393	325	*	3.28463	3.12324	3.42976	-0.249585	0.696396	0.761857	54	Homo_sapiens_tRX.Asn.GTT.3.1	146394070	146394393	+	overlapStart	-1	0	Overlapping
chr19	51922014	51922338	325	*	3.85131	3.67425	4.00899	-0.246676	0.6955	0.761857	273	Homo_sapiens_tRNA.Lys.CTT.11.1	51922015	51922338	-	includeFeature	324	0	Overlapping
chr1	180215015	180215338	324	*	2.96169	2.80436	3.10354	-0.233687	0.749241	0.808353	101	Homo_sapiens_tRNA.Val.AAC.7.1	180215016	180215338	-	includeFeature	323	0	Overlapping
chr14	73588699	73589028	330	*	3.30233	3.12324	3.46161	-0.232971	0.698483	0.762615	173	Homo_sapiens_tRNA.Lys.TTT.14.1	73588700	73589028	-	includeFeature	329	0	Overlapping
chr1	39504394	39504720	327	*	3.53472	3.39592	3.66132	-0.225563	0.701835	0.764748	15	Homo_sapiens_tRNA.Lys.CTT.12.1	39504395	39504720	+	overlapStart	-1	0	Overlapping
chr2	84858626	84858949	324	*	3.60162	3.47143	3.72102	-0.177626	0.766025	0.821599	282	Homo_sapiens_tRX.Val.TAC.2.1	84858627	84858949	+	overlapStart	-1	0	Overlapping
chr19	41242111	41242434	324	*	3.12063	3.0359	3.20066	-0.170069	0.795034	0.846077	270	Homo_sapiens_tRNA.Lys.TTT.10.1	41242112	41242434	-	includeFeature	323	0	Overlapping
chr18	46089179	46089502	324	*	3.54728	3.42774	3.65767	-0.165399	0.813195	0.858721	259	Homo_sapiens_tRNA.Lys.CTT.6.1	46089180	46089502	-	includeFeature	323	0	Overlapping
chr6	69204360	69204693	334	*	2.86023	2.79557	2.92211	-0.160609	0.808236	0.856793	489	Homo_sapiens_tRNA.Leu.TAA.5.1	69204361	69204693	+	overlapStart	-1	0	Overlapping
chr11	9275117	9275441	325	*	3.91695	3.81425	4.01281	-0.15848	0.785171	0.838845	114	Homo_sapiens_tRNA.Leu.CAA.5.1	9275118	9275441	+	overlapStart	-1	0	Overlapping
chr16	70788568	70788889	322	*	3.67304	3.58731	3.75397	-0.15624	0.774257	0.828804	213	Homo_sapiens_tRNA.Gly.GCC.5.1	70788569	70788889	+	overlapStart	-1	0	Overlapping
chr12	122376251	122376572	322	*	3.38419	3.29769	3.4658	-0.11752	0.838468	0.880311	140	Homo_sapiens_tRNA.Asp.GTC.8.1	122376252	122376572	+	overlapStart	-1	0	Overlapping
chr1	148328686	148329008	323	*	3.45784	3.40904	3.50504	-0.11601	0.844082	0.882816	65	Homo_sapiens_tRNA.Gln.CTG.7.1	148328687	148329008	+	overlapStart	-1	0	Overlapping
chr17	8205947	8206284	338	*	3.05218	2.95086	3.14684	-0.113866	0.867367	0.903714	230	Homo_sapiens_tRX.Ile.AAT.4.1	8205948	8206284	-	includeFeature	337	0	Overlapping
chr12	113948614	113948935	322	*	3.54917	3.49479	3.60159	-0.104712	0.86311	0.900995	139	Homo_sapiens_tRNA.Glu.CTC.16.1	113948615	113948935	-	includeFeature	321	0	Overlapping
chr6	28480600	28480923	324	*	3.09296	2.9863	3.19226	-0.103899	0.87462	0.907813	429	Homo_sapiens_tRX.Met.CAT.1.1	28480601	28480923	+	overlapStart	-1	0	Overlapping
chr1	165596787	165597110	324	*	3.56199	3.48935	3.63114	-0.0988291	0.870153	0.904893	97	Homo_sapiens_tRNA.Lys.CTT.13.1	165596788	165597110	+	overlapStart	-1	0	Overlapping
chr8	98141108	98141427	320	*	3.39768	3.36339	3.43119	-0.0803389	0.902454	0.927899	535	Homo_sapiens_tRNA.Und.NNN.2.1	98141109	98141427	+	overlapStart	-1	0	Overlapping
chr2	223321471	223321794	324	*	3.29161	3.22711	3.35335	-0.0768168	0.905462	0.929245	292	Homo_sapiens_tRNA.Lys.TTT.15.1	223321472	223321794	-	includeFeature	323	0	Overlapping
chr16	80445429	80445756	328	*	3.02684	2.9863	3.06626	-0.0682956	0.91592	0.938217	217	Homo_sapiens_tRX.Ala.GGC.4.1	80445430	80445756	-	includeFeature	327	0	Overlapping
chr2	74896793	74897116	324	*	2.52095	2.47143	2.56882	-0.0616948	0.928522	0.947577	281	Homo_sapiens_tRNA.Glu.TTC.13.1	74896794	74897116	+	overlapStart	-1	0	Overlapping
chr7	149612939	149613261	323	*	3.40458	3.40904	3.4001	-0.0433939	0.941783	0.957538	518	Homo_sapiens_tRNA.Cys.GCA.19.1	149612940	149613261	-	includeFeature	322	0	Overlapping
chr1	7930153	7930473	321	*	2.82964	2.79557	2.86293	-0.0330431	0.961471	0.973511	1	Homo_sapiens_tRNA.Und.NNN.4.1	7930154	7930473	-	includeFeature	320	0	Overlapping
chr2	151831012	151831330	319	*	2.89832	2.92477	2.87137	-0.0316496	0.962833	0.973511	285	Homo_sapiens_tRX.Leu.CAA.3.1	151831013	151831330	-	includeFeature	318	0	Overlapping
chr1	150045280	150045601	322	*	3.02681	2.994	3.05889	-0.0147548	0.983953	0.99303	78	Homo_sapiens_tRNA.Ala.AGC.20.1	150045281	150045601	-	includeFeature	321	0	Overlapping
chr6	28827287	28827609	323	*	3.52895	3.49479	3.56232	-0.00826397	0.989384	0.99484	463	Homo_sapiens_tRX.Asp.ATC.1.1	28827288	28827609	-	includeFeature	322	0	Overlapping
chr3	111349530	111349855	326	*	3.80446	3.79997	3.80893	-0.00604219	0.991616	0.995255	301	Homo_sapiens_tRX.Und.NNN.7.1	111349531	111349855	-	includeFeature	325	0	Overlapping
chr8	10081687	10082008	322	*	3.00725	3.00167	3.01281	-0.00262115	0.997048	0.998874	525	Homo_sapiens_tRX.Cys.GCA.2.1	10081688	10082008	-	includeFeature	321	0	Overlapping
chr1	143792598	143792928	331	*	0	0	0	0	1	1	34	Homo_sapiens_tRNA.Phe.GAA.9.1	143792599	143792928	-	includeFeature	330	0	Overlapping
chr11	54759182	54759505	324	*	0	0	0	0	1	1	117	Homo_sapiens_tRNA.Lys.CTT.15.1	54759183	54759505	-	includeFeature	323	0	Overlapping
chr6	26713543	26713866	324	*	0	0	0	0	1	1	356	Homo_sapiens_tRX.Ala.AGC.1.1	26713544	26713866	+	overlapStart	-1	0	Overlapping
chr6	26787820	26788143	324	*	0	0	0	0	1	1	361	Homo_sapiens_tRX.Ala.AGC.1.2	26787821	26788143	-	includeFeature	323	0	Overlapping
chrX	3838665	3838989	325	*	0	0	0	0	1	1	546	Homo_sapiens_tRX.Ile.GAT.2.1	3838666	3838989	-	includeFeature	324	0	Overlapping
chrX	3876675	3876999	325	*	0	0	0	0	1	1	547	Homo_sapiens_tRNA.Ile.GAT.1.2	3876676	3876999	-	includeFeature	324	0	Overlapping
chrX	3877089	3877413	325	*	0	0	0	0	1	1	548	Homo_sapiens_tRX.Ile.GAT.1.2	3877090	3877413	-	includeFeature	324	0	Overlapping
chrX	3915104	3915428	325	*	0	0	0	0	1	1	549	Homo_sapiens_tRNA.Ile.GAT.1.3	3915105	3915428	-	includeFeature	324	0	Overlapping
chrX	3915518	3915842	325	*	0	0	0	0	1	1	550	Homo_sapiens_tRX.Ile.GAT.1.1	3915519	3915842	-	includeFeature	324	0	Overlapping
chr12	129231527	129231852	326	*	3.56349	3.58731	3.53927	0.00803497	0.989255	0.99484	146	Homo_sapiens_tRNA.Ile.AAT.11.1	129231528	129231852	+	overlapStart	-1	0	Overlapping
chr9	19403872	19404197	326	*	3.60903	3.6202	3.59778	0.0402476	0.945975	0.960015	540	Homo_sapiens_tRNA.iMet.CAT.3.1	19403873	19404197	+	overlapStart	-1	0	Overlapping
chr12	74457276	74457599	324	*	3.56968	3.57572	3.56362	0.0444939	0.941656	0.957538	135	Homo_sapiens_tRNA.Gln.CTG.12.1	74457277	74457599	+	overlapStart	-1	0	Overlapping
chr3	15211340	15211666	327	*	3.30013	3.324	3.27585	0.0648115	0.919948	0.940582	298	Homo_sapiens_tRX.Lys.TTT.2.1	15211341	15211666	+	overlapStart	-1	0	Overlapping
chr7	149556585	149556905	321	*	3.76784	3.80989	3.72452	0.0749808	0.888044	0.917404	511	Homo_sapiens_tRNA.Cys.GCA.22.1	149556586	149556905	+	overlapStart	-1	0	Overlapping
chr1	161611820	161612154	335	*	3.66176	3.66463	3.65889	0.0770504	0.899969	0.927087	94	Homo_sapiens_tRNA.Leu.CAA.6.1	161611821	161612154	-	includeFeature	334	0	Overlapping
chr7	12601838	12602172	335	*	3.51107	3.55365	3.46719	0.0813756	0.888484	0.917404	496	Homo_sapiens_tRX.Lys.CTT.5.1	12601839	12602172	+	overlapStart	-1	0	Overlapping
chr1	120945163	120945487	325	*	2.64908	2.72512	2.56882	0.109717	0.888893	0.917404	21	Homo_sapiens_tRNA.Asn.GTT.16.3	120945164	120945487	+	overlapStart	-1	0	Overlapping
chr1	144539524	144539848	325	*	3.53845	3.60887	3.46441	0.128565	0.841937	0.88226	38	Homo_sapiens_tRX.Asn.GTT.2.1	144539525	144539848	-	includeFeature	324	0	Overlapping
chr19	49534550	49534873	324	*	3.49507	3.55885	3.42833	0.133192	0.834113	0.877423	272	Homo_sapiens_tRNA.Lys.TTT.12.1	49534551	49534873	-	includeFeature	323	0	Overlapping
chr20	50335679	50336011	333	*	3.31092	3.41479	3.19899	0.149553	0.812584	0.858721	294	Homo_sapiens_tRNA.Leu.AAG.6.1	50335680	50336011	-	includeFeature	332	0	Overlapping
chr1	143691348	143691670	323	*	3.68849	3.74595	3.62866	0.15271	0.759027	0.817299	30	Homo_sapiens_tRNA.Gln.CTG.4.2	143691349	143691670	+	overlapStart	-1	0	Overlapping
chr10	22563524	22563847	324	*	2.86223	2.91669	2.80563	0.174263	0.802714	0.852591	111	Homo_sapiens_tRNA.Pro.GGG.1.1	22563525	22563847	+	overlapStart	-1	0	Overlapping
chr1	161605370	161605691	322	*	2.8795	2.994	2.75511	0.192226	0.791946	0.844434	93	Homo_sapiens_tRX.Cys.GCA.3.1	161605371	161605691	-	includeFeature	321	0	Overlapping
chr11	118241246	118241575	330	*	3.29847	3.39592	3.19395	0.194824	0.763165	0.82014	131	Homo_sapiens_tRX.Arg.CCT.2.1	118241247	118241575	+	overlapStart	-1	0	Overlapping
chr7	149628027	149628360	334	*	3.40771	3.52452	3.28061	0.19976	0.719946	0.779823	519	Homo_sapiens_tRX.Cys.GCA.4.1	149628028	149628360	+	overlapStart	-1	0	Overlapping
chr1	148010933	148011254	322	*	3.22163	3.36339	3.06442	0.232024	0.717135	0.778319	58	Homo_sapiens_tRNA.Arg.CCT.6.1	148010934	148011254	+	overlapStart	-1	0	Overlapping
chr14	31767483	31767808	326	*	3.00856	3.13908	2.86504	0.259939	0.695267	0.761857	170	Homo_sapiens_tRNA.Glu.TTC.11.1	31767484	31767808	-	includeFeature	325	0	Overlapping
chr7	149597829	149598151	323	*	3.8079	3.93894	3.66376	0.277295	0.581895	0.660366	516	Homo_sapiens_tRNA.Cys.GCA.20.1	149597830	149598151	+	overlapStart	-1	0	Overlapping
chr5	151868387	151868709	323	*	3.44846	3.5988	3.28061	0.278333	0.633729	0.703143	312	Homo_sapiens_tRNA.Gln.CTG.13.1	151868388	151868709	-	includeFeature	322	0	Overlapping
chr3	184648181	184648502	322	*	3.24128	3.40172	3.06073	0.301039	0.680073	0.749999	307	Homo_sapiens_tRNA.Asp.GTC.6.1	184648182	184648502	-	includeFeature	321	0	Overlapping
chr2	218626291	218626609	319	*	3.70675	3.88472	3.50368	0.326608	0.560882	0.640506	291	Homo_sapiens_tRNA.Gln.CTG.16.1	218626292	218626609	+	overlapStart	-1	0	Overlapping
chr6	145182597	145182919	323	*	3.47016	3.63768	3.28061	0.332811	0.567098	0.644912	494	Homo_sapiens_tRNA.Gln.TTG.4.1	145182598	145182919	+	overlapStart	-1	0	Overlapping
chr1	143784019	143784342	324	*	0.054033	0.331723	0	0.336771	0.817598	0.861707	33	Homo_sapiens_tRNA.Glu.TTC.10.1	143784020	143784342	-	includeFeature	323	0	Overlapping
chr1	143661056	143661378	323	*	3.18695	3.34383	3.0109	0.34012	0.611517	0.68545	28	Homo_sapiens_tRNA.His.GTG.2.1	143661057	143661378	-	includeFeature	322	0	Overlapping
chr6	27283959	27284283	325	*	3.23972	3.39747	3.06258	0.345665	0.600326	0.677069	380	Homo_sapiens_tRNA.Ile.AAT.10.1	27283960	27284283	+	overlapStart	-1	0	Overlapping
chr1	145563120	145563442	323	*	3.79428	3.9863	3.57271	0.353256	0.513342	0.598717	46	Homo_sapiens_tRX.Gln.CTG.3.1	145563121	145563442	+	overlapStart	-1	0	Overlapping
chr6	28763471	28763795	325	*	3.93761	4.12324	3.72452	0.357809	0.516708	0.600083	452	Homo_sapiens_tRNA.Phe.GAA.6.1	28763472	28763795	-	includeFeature	324	0	Overlapping
chr1	149044811	149045133	323	*	3.1789	3.36497	2.96522	0.414754	0.52684	0.605423	70	Homo_sapiens_tRNA.Gln.CTG.8.1	149044812	149045133	+	overlapStart	-1	0	Overlapping
chr7	149557916	149558239	324	*	3.48565	3.69582	3.23956	0.424717	0.472264	0.557945	512	Homo_sapiens_tRNA.Tyr.GTA.10.1	149557917	149558239	+	overlapStart	-1	0	Overlapping
chr7	67399434	67399756	323	*	3.13078	3.3901	2.81441	0.466864	0.460087	0.545916	497	Homo_sapiens_tRX.Trp.CCA.1.1	67399435	67399756	-	includeFeature	322	0	Overlapping
chr11	48065706	48066034	329	*	3.52291	3.76077	3.23793	0.472232	0.42721	0.514722	115	Homo_sapiens_tRX.Gln.CTG.2.1	48065707	48066034	-	includeFeature	328	0	Overlapping
chr6	57842088	57842411	324	*	3.91372	4.16933	3.60286	0.51957	0.342976	0.421591	486	Homo_sapiens_tRNA.Met.CAT.7.1	57842089	57842411	-	includeFeature	323	0	Overlapping
chr2	218245700	218246043	344	*	2.99348	3.24185	2.69327	0.520162	0.456341	0.542649	290	Homo_sapiens_tRNA.Tyr.ATA.1.1	218245701	218246043	+	overlapStart	-1	0	Overlapping
chr1	120476726	120477048	323	*	3.5189	3.75625	3.23466	0.529867	0.373954	0.454562	19	Homo_sapiens_tRNA.Gln.CTG.8.3	120476727	120477048	-	includeFeature	322	0	Overlapping
chr1	146049072	146049398	327	*	3.98498	4.24917	3.66132	0.585377	0.285639	0.358281	51	Homo_sapiens_tRNA.Asn.GTT.20.1	146049073	146049398	-	includeFeature	326	0	Overlapping
chr20	17874372	17874700	329	*	3.51584	3.7811	3.19058	0.630132	0.309175	0.386116	293	Homo_sapiens_tRNA.Gln.CTG.17.1	17874373	17874700	+	overlapStart	-1	0	Overlapping
chr4	40906600	40906923	324	*	3.4838	3.7811	3.1089	0.636811	0.286232	0.358281	308	Homo_sapiens_tRNA.Gln.TTG.6.1	40906601	40906923	-	includeFeature	323	0	Overlapping
chr11	66347994	66348326	333	*	9.95582	10.2598	9.57019	0.686194	0.00177536	0.00244	126	Homo_sapiens_tRNA.Ser.GCT.3.1	66347995	66348326	+	overlapStart	-1	0	Overlapping
chr7	149405938	149406260	323	*	2.9846	3.31008	2.56362	0.718898	0.338594	0.418083	508	Homo_sapiens_tRX.Cys.GCA.1.1	149405939	149406260	-	includeFeature	322	0	Overlapping
chr1	145176813	145177136	324	*	3.53578	3.86582	3.10712	0.72164	0.227022	0.289466	42	Homo_sapiens_tRNA.Glu.TTC.10.2	145176814	145177136	+	overlapStart	-1	0	Overlapping
chr2	42810410	42810753	344	*	10.2097	10.5293	9.7985	0.730077	0.000104327	0.000145579	278	Homo_sapiens_tRNA.Ile.TAT.2.1	42810411	42810753	+	overlapStart	-1	0	Overlapping
chr16	3164812	3165135	324	*	3.40048	3.73557	2.96325	0.734763	0.312105	0.387123	194	Homo_sapiens_tRNA.Lys.CTT.8.1	3164813	3165135	+	overlapStart	-1	0	Overlapping
chr3	17699767	17700097	331	*	2.88283	3.22711	2.42976	0.739219	0.342951	0.421591	299	Homo_sapiens_tRNA.Cys.GCA.25.1	17699768	17700097	-	includeFeature	330	0	Overlapping
chr6	78958167	78958490	324	*	3.17988	3.54179	2.69565	0.759033	0.212979	0.274117	490	Homo_sapiens_tRNA.Phe.GAA.8.1	78958168	78958490	-	includeFeature	323	0	Overlapping
chr17	38833596	38833918	323	*	4.06403	4.43058	3.57141	0.763704	0.206833	0.267801	242	Homo_sapiens_tRNA.Cys.GCA.24.1	38833597	38833918	-	includeFeature	322	0	Overlapping
chr1	148378790	148379114	325	*	3.85061	4.2164	3.35936	0.777137	0.170828	0.222483	67	Homo_sapiens_tRNA.Asn.GTT.21.1	148378791	148379114	-	includeFeature	324	0	Overlapping
chr16	636610	636931	322	*	10.8338	11.1952	10.3505	0.84343	2.10536e-05	2.9529e-05	187	Homo_sapiens_tRNA.Gly.CCC.2.2	636611	636931	-	includeFeature	321	0	Overlapping
chr11	109165185	109165518	334	*	4.2666	4.66093	3.72219	0.924006	0.0742735	0.0993339	129	Homo_sapiens_tRNA.Ser.AGA.6.1	109165186	109165518	+	overlapStart	-1	0	Overlapping
chr1	16875337	16875661	325	*	4.84922	5.25761	4.27744	0.982436	0.0334155	0.0451316	13	Homo_sapiens_tRNA.Asn.GTT.13.1	16875338	16875661	+	overlapStart	-1	0	Overlapping
chr1	145168278	145168608	331	*	3.04264	3.47143	2.42976	1.01469	0.149879	0.197077	41	Homo_sapiens_tRX.Phe.GAA.1.1	145168279	145168608	+	overlapStart	-1	0	Overlapping
chr13	41060612	41060934	323	*	9.8947	10.3287	9.27112	1.05789	7.76577e-08	1.12081e-07	148	Homo_sapiens_tRNA.Glu.TTC.1.2	41060613	41060934	-	includeFeature	322	0	Overlapping
chr7	149588947	149589269	323	*	4.01855	4.4707	3.35636	1.07548	0.061581	0.0827637	514	Homo_sapiens_tRNA.Cys.GCA.3.1	149588948	149589269	-	includeFeature	322	0	Overlapping
chrX	18674783	18675106	324	*	9.82129	10.263	9.18154	1.07887	1.42183e-06	2.02537e-06	551	Homo_sapiens_tRNA.Val.TAC.1.2	18674784	18675106	-	includeFeature	323	0	Overlapping
chr7	149584599	149584921	323	*	4.61648	5.05407	3.98533	1.1082	0.0417247	0.0562154	513	Homo_sapiens_tRNA.Cys.GCA.15.1	149584600	149584921	+	overlapStart	-1	0	Overlapping
chr14	20676893	20677225	333	*	3.45989	3.95586	2.69802	1.15912	0.06612	0.0886461	165	Homo_sapiens_tRNA.Leu.TAG.4.1	20676894	20677225	-	includeFeature	332	0	Overlapping
chr11	76235387	76235699	313	*	10.2381	10.7061	9.54084	1.16197	9.66734e-07	1.38069e-06	127	Homo_sapiens_tRNA.Pro.AGG.2.4	76235388	76235699	+	overlapStart	-1	0	Overlapping
chr12	96035895	96036217	323	*	10.9986	11.4727	10.2878	1.1809	7.4483e-07	1.06655e-06	136	Homo_sapiens_tRNA.Asp.GTC.2.8	96035896	96036217	+	overlapStart	-1	0	Overlapping
chr11	76235709	76236021	313	*	10.5052	10.9847	9.78199	1.19976	1.49113e-07	2.14644e-07	128	Homo_sapiens_tRNA.Pro.TGG.2.1	76235710	76236021	-	includeFeature	312	0	Overlapping
chr19	39412042	39412385	344	*	8.5369	9.01491	7.81709	1.20271	1.0192e-10	1.56602e-10	269	Homo_sapiens_tRNA.Ile.TAT.1.1	39412043	39412385	-	includeFeature	343	0	Overlapping
chr6	27664640	27664966	327	*	3.37598	3.86582	2.62866	1.21223	0.0996125	0.132574	410	Homo_sapiens_tRNA.Phe.GAA.7.1	27664641	27664966	+	overlapStart	-1	0	Overlapping
chrX	3838251	3838575	325	*	0	0	0	1.23037	0.431424	0.51761	545	Homo_sapiens_tRNA.Ile.GAT.1.1	3838252	3838575	-	includeFeature	324	0	Overlapping
chr15	65868936	65869258	323	*	10.8673	11.3583	10.1174	1.2367	3.23189e-08	4.72685e-08	181	Homo_sapiens_tRNA.Gln.CTG.1.4	65868937	65869258	-	includeFeature	322	0	Overlapping
chr19	4723944	4724266	323	*	10.597	11.0882	9.84661	1.23844	4.86608e-08	7.09798e-08	264	Homo_sapiens_tRNA.Gly.TCC.1.1	4723945	4724266	+	overlapStart	-1	0	Overlapping
chr2	156401021	156401342	322	*	10.8949	11.3897	10.1356	1.25049	7.74924e-08	1.12081e-07	287	Homo_sapiens_tRNA.Gly.GCC.2.2	156401022	156401342	-	includeFeature	321	0	Overlapping
chr6	18836045	18836367	323	*	4.64189	5.13467	3.88763	1.26492	0.0131182	0.0178499	329	Homo_sapiens_tRNA.Gln.CTG.1.1	18836046	18836367	+	overlapStart	-1	0	Overlapping
chr18	57678496	57678818	323	*	0	0.482427	0	1.29486	0.418702	0.506704	260	Homo_sapiens_tRNA.Gly.TCC.5.1	57678497	57678818	+	overlapStart	-1	0	Overlapping
chr2	130337002	130337324	323	*	10.3854	10.8955	9.58928	1.30292	4.81772e-09	7.06513e-09	284	Homo_sapiens_tRNA.Glu.TTC.1.1	130337003	130337324	-	includeFeature	322	0	Overlapping
chr1	153671124	153671446	323	*	11.0309	11.544	10.2274	1.31199	6.01583e-08	8.72854e-08	79	Homo_sapiens_tRNA.iMet.CAT.1.1	153671125	153671446	+	overlapStart	-1	0	Overlapping
chr17	19508055	19508377	323	*	10.9568	11.4869	10.1098	1.37341	6.65408e-10	9.99939e-10	238	Homo_sapiens_tRNA.Trp.CCA.2.1	19508056	19508377	+	overlapStart	-1	0	Overlapping
chr16	22195585	22195917	333	*	10.3317	10.8638	9.47948	1.38038	2.70032e-10	4.11442e-10	207	Homo_sapiens_tRNA.Leu.TAG.3.1	22195586	22195917	-	includeFeature	332	0	Overlapping
chr15	40593699	40594031	333	*	10.8205	11.3585	9.95282	1.40144	4.01792e-09	5.924e-09	177	Homo_sapiens_tRNA.Ser.GCT.4.2	40593700	40594031	-	includeFeature	332	0	Overlapping
chr19	33176931	33177255	325	*	11.147	11.6895	10.2674	1.41901	4.31562e-12	6.90247e-12	267	Homo_sapiens_tRNA.Thr.AGT.1.3	33176932	33177255	+	overlapStart	-1	0	Overlapping
chr2	27050656	27050995	340	*	10.9822	11.5266	10.0974	1.42531	2.09198e-09	3.10111e-09	275	Homo_sapiens_tRNA.Tyr.GTA.2.1	27050657	27050995	+	overlapStart	-1	0	Overlapping
chr6	26286400	26286722	323	*	8.81042	9.35654	7.92103	1.43201	2.51312e-10	3.83988e-10	330	Homo_sapiens_tRNA.iMet.CAT.1.2	26286401	26286722	+	overlapStart	-1	0	Overlapping
chr1	172188272	172188598	327	*	4.18974	4.74367	3.27902	1.43463	0.0146518	0.0198379	100	Homo_sapiens_tRNA.Glu.TTC.12.1	172188273	172188598	-	includeFeature	326	0	Overlapping
chr3	45688873	45689196	324	*	11.1348	11.6827	10.2404	1.43787	6.81313e-10	1.02104e-09	300	Homo_sapiens_tRNA.Arg.ACG.2.1	45688874	45689196	-	includeFeature	323	0	Overlapping
chr1	146055486	146055808	323	*	4.0177	4.55625	3.14858	1.45174	0.0144483	0.019611	52	Homo_sapiens_tRNA.Gln.CTG.8.2	146055487	146055808	+	overlapStart	-1	0	Overlapping
chr8	123157104	123157427	324	*	10.6977	11.2524	9.78503	1.46257	1.23056e-10	1.88548e-10	536	Homo_sapiens_tRNA.Met.CAT.1.1	123157105	123157427	-	includeFeature	323	0	Overlapping
chr14	22929575	22929898	324	*	10.672	11.2263	9.76044	1.46309	1.29763e-11	2.03966e-11	169	Homo_sapiens_tRNA.Arg.ACG.1.3	22929576	22929898	+	overlapStart	-1	0	Overlapping
chr3	169772104	169772427	324	*	10.3333	10.8891	9.41748	1.4659	4.70886e-10	7.09571e-10	306	Homo_sapiens_tRNA.Val.AAC.1.1	169772105	169772427	+	overlapStart	-1	0	Overlapping
chr7	139340574	139340897	324	*	10.6071	11.1709	9.66905	1.49815	2.49567e-11	3.87821e-11	501	Homo_sapiens_tRNA.Arg.CCT.4.1	139340575	139340897	+	overlapStart	-1	0	Overlapping
chr6	125780121	125780443	323	*	10.9063	11.4707	9.96643	1.49995	2.35256e-11	3.66624e-11	491	Homo_sapiens_tRNA.Glu.CTC.1.7	125780122	125780443	-	includeFeature	322	0	Overlapping
chr17	39154365	39154687	323	*	11.0305	11.5953	10.0891	1.50219	7.91095e-11	1.21895e-10	247	Homo_sapiens_tRNA.Cys.GCA.2.4	39154366	39154687	-	includeFeature	322	0	Overlapping
chr2	11551581	11551892	312	*	4.4279	5.01081	3.43404	1.51104	0.00729233	0.00997226	274	Homo_sapiens_tRNA.Gly.CCC.7.1	11551582	11551892	+	overlapStart	-1	0	Overlapping
chr19	4724509	4724832	324	*	9.71258	10.2789	8.76704	1.51277	6.63817e-18	1.20634e-17	265	Homo_sapiens_tRNA.Val.CAC.3.1	4724510	4724832	-	includeFeature	323	0	Overlapping
chr16	57300354	57300687	334	*	11.0389	11.6072	10.0876	1.51481	4.39253e-10	6.63733e-10	210	Homo_sapiens_tRNA.Leu.CAG.2.2	57300355	57300687	-	includeFeature	333	0	Overlapping
chr1	167714599	167714921	323	*	10.8703	11.4418	9.90983	1.52751	7.0075e-12	1.10783e-11	98	Homo_sapiens_tRNA.Pro.CGG.1.1	167714600	167714921	+	overlapStart	-1	0	Overlapping
chr15	89334947	89335270	324	*	10.8643	11.441	9.88885	1.54818	5.59079e-12	8.89e-12	185	Homo_sapiens_tRNA.Arg.TCG.1.1	89334948	89335270	+	overlapStart	-1	0	Overlapping
chr8	95269531	95269863	333	*	10.6883	11.2705	9.69656	1.57088	2.03651e-14	3.43819e-14	534	Homo_sapiens_tRNA.Ser.AGA.2.5	95269532	95269863	-	includeFeature	332	0	Overlapping
chr17	38751655	38751979	325	*	10.1394	10.7231	9.14302	1.5794	1.48163e-17	2.67476e-17	241	Homo_sapiens_tRNA.Asn.GTT.2.5	38751656	38751979	-	includeFeature	324	0	Overlapping
chr15	26082108	26082430	323	*	10.747	11.3335	9.74218	1.58819	5.10568e-14	8.46312e-14	176	Homo_sapiens_tRNA.Glu.TTC.2.2	26082109	26082430	-	includeFeature	322	0	Overlapping
chr6	27753274	27753597	324	*	10.4287	11.02	9.4098	1.60453	4.79442e-12	7.64591e-12	420	Homo_sapiens_tRNA.Val.AAC.1.5	27753275	27753597	-	includeFeature	323	0	Overlapping
chr17	8119029	8119352	324	*	10.7059	11.2975	9.6858	1.6079	1.04884e-13	1.72287e-13	219	Homo_sapiens_tRNA.Lys.TTT.3.5	8119030	8119352	+	overlapStart	-1	0	Overlapping
chr10	67764377	67764709	333	*	10.9331	11.5251	9.91172	1.60902	1.60234e-14	2.71356e-14	113	Homo_sapiens_tRNA.Ser.TGA.1.1	67764378	67764709	+	overlapStart	-1	0	Overlapping
chr6	28896097	28896453	357	*	10.8658	11.46	9.83771	1.61831	9.9629e-14	1.64148e-13	467	Homo_sapiens_tRNA.Leu.CAA.1.1	28896098	28896453	-	includeFeature	356	0	Overlapping
chr19	1383236	1383437	202	*	9.21706	9.81255	8.18499	1.62868	6.8391e-16	1.18761e-15	262	Homo_sapiens_tRNA.Phe.GAA.1.6	1383237	1383437	-	includeFeature	201	0	Overlapping
chr6	27902782	27903103	322	*	10.925	11.5234	9.88386	1.63444	2.66552e-12	4.27578e-12	425	Homo_sapiens_tRNA.Gly.GCC.2.3	27902783	27903103	-	includeFeature	321	0	Overlapping
chr6	144216421	144216754	334	*	10.6278	11.2259	9.58762	1.6348	5.73074e-15	9.76547e-15	493	Homo_sapiens_tRNA.Leu.TAA.1.1	144216422	144216754	+	overlapStart	-1	0	Overlapping
chr17	49192402	49192724	323	*	10.9838	11.5832	9.93991	1.63916	2.70278e-14	4.53502e-14	250	Homo_sapiens_tRNA.Gln.TTG.1.1	49192403	49192724	+	overlapStart	-1	0	Overlapping
chr2	27051088	27051411	324	*	10.9864	11.586	9.94166	1.6399	2.42846e-12	3.90696e-12	276	Homo_sapiens_tRNA.Ala.AGC.8.1	27051089	27051411	+	overlapStart	-1	0	Overlapping
chr1	204506401	204506724	324	*	10.2617	10.8643	9.20719	1.65321	1.92373e-13	3.15055e-13	102	Homo_sapiens_tRNA.Lys.TTT.3.1	204506402	204506724	+	overlapStart	-1	0	Overlapping
chr16	22297014	22297346	333	*	11.3211	11.9259	10.26	1.65936	2.76201e-10	4.19672e-10	208	Homo_sapiens_tRNA.Leu.AAG.2.4	22297015	22297346	+	overlapStart	-1	0	Overlapping
chr7	149546414	149546736	323	*	4.47636	5.09785	3.36086	1.66244	0.001817	0.00249098	510	Homo_sapiens_tRNA.Cys.GCA.16.1	149546415	149546736	+	overlapStart	-1	0	Overlapping
chr1	146035566	146035888	323	*	11.2492	11.8563	10.1808	1.66919	2.16826e-11	3.39839e-11	47	Homo_sapiens_tRNA.Glu.CTC.1.1	146035567	146035888	+	overlapStart	-1	0	Overlapping
chr6	28982073	28982395	323	*	11.1325	11.7414	10.0583	1.67677	5.7747e-12	9.15582e-12	475	Homo_sapiens_tRNA.Glu.CTC.1.6	28982074	28982395	+	overlapStart	-1	0	Overlapping
chr1	161399574	161399897	324	*	11.0361	11.6489	9.94936	1.69634	2.38477e-16	4.18099e-16	81	Homo_sapiens_tRNA.Val.CAC.1.1	161399575	161399897	-	includeFeature	323	0	Overlapping
chr11	59560209	59560532	324	*	11.0151	11.6301	9.92131	1.70246	1.84482e-12	2.97674e-12	124	Homo_sapiens_tRNA.Lys.TTT.3.4	59560210	59560532	-	includeFeature	323	0	Overlapping
chr1	248874122	248874444	323	*	10.3816	10.9986	9.28088	1.71508	3.89112e-17	6.93303e-17	108	Homo_sapiens_tRNA.Glu.CTC.2.1	248874123	248874444	+	overlapStart	-1	0	Overlapping
chr2	70248865	70249186	322	*	10.8226	11.4408	9.71814	1.7183	4.2953e-14	7.1632e-14	280	Homo_sapiens_tRNA.Gly.CCC.2.1	70248866	70249186	-	includeFeature	321	0	Overlapping
chr6	28863559	28863881	323	*	10.6881	11.3084	9.57687	1.72803	8.14348e-17	1.43693e-16	465	Homo_sapiens_tRNA.Ala.AGC.2.2	28863560	28863881	-	includeFeature	322	0	Overlapping
chr7	149595088	149595410	323	*	4.89535	5.52452	3.75397	1.73988	0.000478514	0.00066265	515	Homo_sapiens_tRNA.Cys.GCA.23.1	149595089	149595410	-	includeFeature	322	0	Overlapping
chr12	56190238	56190570	333	*	9.50055	10.1314	8.35351	1.77938	9.45015e-19	1.75228e-18	134	Homo_sapiens_tRNA.Ser.CGA.4.1	56190239	56190570	+	overlapStart	-1	0	Overlapping
chr1	146036935	146037257	323	*	10.7218	11.3581	9.55574	1.79754	3.5517e-15	6.09022e-15	48	Homo_sapiens_tRNA.Gly.TCC.2.1	146036936	146037257	+	overlapStart	-1	0	Overlapping
chr1	204506904	204507227	324	*	11.05	11.6872	9.88069	1.80107	1.96503e-15	3.39076e-15	103	Homo_sapiens_tRNA.Lys.TTT.3.2	204506905	204507227	-	includeFeature	323	0	Overlapping
chr15	45198480	45198802	323	*	10.9508	11.588	9.78196	1.80131	7.30931e-17	1.29391e-16	178	Homo_sapiens_tRNA.His.GTG.1.7	45198481	45198802	-	includeFeature	322	0	Overlapping
chr16	3150548	3150871	324	*	10.7561	11.3958	9.57804	1.81421	3.71496e-16	6.4716e-16	189	Homo_sapiens_tRNA.Arg.CCG.1.3	3150549	3150871	+	overlapStart	-1	0	Overlapping
chr12	98503377	98503699	323	*	10.9613	11.6052	9.76862	1.83014	3.20429e-14	5.36008e-14	137	Homo_sapiens_tRNA.Asp.GTC.1.1	98503378	98503699	+	overlapStart	-1	0	Overlapping
chr12	98504126	98504448	323	*	10.0154	10.6583	8.82621	1.83173	1.86677e-21	3.53329e-21	138	Homo_sapiens_tRNA.Trp.CCA.4.1	98504127	98504448	+	overlapStart	-1	0	Overlapping
chr14	58239769	58240092	324	*	10.7293	11.3745	9.53175	1.83588	4.36722e-15	7.46522e-15	171	Homo_sapiens_tRNA.Lys.CTT.1.1	58239770	58240092	-	includeFeature	323	0	Overlapping
chr5	181191561	181191883	323	*	10.8867	11.5317	9.69004	1.83763	1.65824e-18	3.05406e-18	323	Homo_sapiens_tRNA.Thr.TGT.6.1	181191562	181191883	-	includeFeature	322	0	Overlapping
chr16	2927535	2927858	324	*	4.62412	5.26845	3.42976	1.84442	0.000726201	0.00100311	188	Homo_sapiens_tRX.Lys.CTT.1.1	2927536	2927858	+	overlapStart	-1	0	Overlapping
chr6	28658111	28658433	323	*	10.3326	10.9814	9.12234	1.85357	3.87713e-17	6.93068e-17	439	Homo_sapiens_tRNA.Ala.AGC.4.1	28658112	28658433	-	includeFeature	322	0	Overlapping
chr1	54957743	54958066	324	*	4.47252	5.1175	3.27585	1.85991	0.00154236	0.00212511	16	Homo_sapiens_tRNA.Lys.CTT.7.1	54957744	54958066	-	includeFeature	323	0	Overlapping
chr6	27177089	27177413	325	*	9.94428	10.5953	8.72572	1.86265	2.04147e-17	3.66126e-17	368	Homo_sapiens_tRNA.Ile.AAT.5.2	27177090	27177413	-	includeFeature	324	0	Overlapping
chr16	87383896	87384219	324	*	10.8522	11.5065	9.62174	1.88259	4.15296e-24	8.05557e-24	218	Homo_sapiens_tRNA.Met.CAT.6.1	87383897	87384219	-	includeFeature	323	0	Overlapping
chr13	44917801	44918123	323	*	10.9312	11.5902	9.6832	1.90201	1.06121e-18	1.96109e-18	150	Homo_sapiens_tRNA.Glu.TTC.2.1	44917802	44918123	-	includeFeature	322	0	Overlapping
chr6	57861040	57861363	324	*	4.77803	5.43596	3.53396	1.90985	0.000196261	0.000273167	487	Homo_sapiens_tRNA.Ala.AGC.17.1	57861041	57861363	-	includeFeature	323	0	Overlapping
chr2	156400643	156400965	323	*	9.89395	10.5623	8.61016	1.94878	1.12199e-17	2.03221e-17	286	Homo_sapiens_tRNA.Ala.CGC.3.1	156400644	156400965	+	overlapStart	-1	0	Overlapping
chr17	39153608	39153930	323	*	10.6598	11.3301	9.36855	1.95829	3.96995e-21	7.48815e-21	246	Homo_sapiens_tRNA.Cys.GCA.2.3	39153609	39153930	-	includeFeature	322	0	Overlapping
chr1	161523721	161524042	322	*	10.775	11.4505	9.46342	1.98095	1.73459e-18	3.18395e-18	88	Homo_sapiens_tRNA.Gly.GCC.2.1	161523722	161524042	-	includeFeature	321	0	Overlapping
chr6	26521082	26521415	334	*	9.85902	10.5367	8.53863	1.99507	4.33094e-18	7.89674e-18	343	Homo_sapiens_tRNA.Leu.CAG.1.7	26521083	26521415	+	overlapStart	-1	0	Overlapping
chr5	181206742	181207064	323	*	11.1096	11.7889	9.7829	1.99985	1.54479e-17	2.7796e-17	324	Homo_sapiens_tRNA.Ala.TGC.3.1	181206743	181207064	+	overlapStart	-1	0	Overlapping
chr9	14433814	14434136	323	*	6.20978	6.89058	4.87691	2.02391	4.34941e-09	6.39551e-09	539	Homo_sapiens_tRNA.His.GTG.1.6	14433815	14434136	-	includeFeature	322	0	Overlapping
chr17	31549948	31550270	323	*	10.3972	11.0831	9.04334	2.03846	9.81255e-24	1.89663e-23	240	Homo_sapiens_tRNA.Thr.CGT.4.1	31549949	31550270	+	overlapStart	-1	0	Overlapping
chr14	20669048	20669384	337	*	5.12117	5.80414	3.77947	2.04592	1.91441e-05	2.69198e-05	164	Homo_sapiens_tRX.Tyr.GTA.1.1	20669049	20669384	-	includeFeature	336	0	Overlapping
chr5	181188728	181189050	323	*	10.7229	11.414	9.34743	2.06041	3.6406e-20	6.8199e-20	322	Homo_sapiens_tRNA.Pro.TGG.3.1	181188729	181189050	-	includeFeature	322	0	Overlapping
chr16	14285767	14286089	323	*	10.4437	11.1353	9.06667	2.06802	2.79667e-33	6.19344e-33	206	Homo_sapiens_tRNA.Thr.CGT.2.1	14285768	14286089	+	overlapStart	-1	0	Overlapping
chr17	75034987	75035310	324	*	10.8073	11.4997	9.42641	2.07022	2.39917e-26	4.80713e-26	257	Homo_sapiens_tRNA.Arg.TCG.3.1	75034988	75035310	+	overlapStart	-1	0	Overlapping
chr6	28633956	28634279	324	*	4.38598	5.07613	3.01472	2.08309	1.29162e-05	1.82091e-05	436	Homo_sapiens_tRNA.Ala.TGC.9.1	28633957	28634279	-	includeFeature	323	0	Overlapping
chr12	124939843	124940162	320	*	10.0996	10.7941	8.71023	2.08358	3.58653e-22	6.85955e-22	145	Homo_sapiens_tRNA.Ala.TGC.4.1	124939844	124940162	+	overlapStart	-1	0	Overlapping
chr19	45478475	45478812	338	*	9.2389	9.93559	7.83999	2.09376	3.63384e-31	7.7645e-31	271	Homo_sapiens_tRNA.SeC.TCA.1.1	45478476	45478812	-	includeFeature	337	0	Overlapping
chr14	102316966	102317290	325	*	10.8063	11.5135	9.36158	2.14815	7.90923e-26	1.56752e-25	175	Homo_sapiens_tRNA.Ile.AAT.5.4	102316967	102317290	+	overlapStart	-1	0	Overlapping
chr1	248873729	248874085	357	*	10.7357	11.4428	9.29132	2.14859	1.51159e-28	3.13198e-28	107	Homo_sapiens_tRNA.Leu.CAA.4.1	248873730	248874085	+	overlapStart	-1	0	Overlapping
chr10	22229383	22229707	325	*	10.8374	11.5448	9.39148	2.14864	1.97385e-23	3.7884e-23	110	Homo_sapiens_tRNA.Asn.GTT.2.3	22229384	22229707	-	includeFeature	324	0	Overlapping
chr6	26532791	26533115	325	*	10.9307	11.6384	9.4839	2.15079	1.47733e-23	2.84543e-23	344	Homo_sapiens_tRNA.Thr.AGT.2.1	26532792	26533115	-	includeFeature	324	0	Overlapping
chr12	124927717	124928040	324	*	10.0008	10.7086	8.55324	2.15353	1.16837e-24	2.2825e-24	143	Homo_sapiens_tRNA.Phe.GAA.1.4	124927718	124928040	-	includeFeature	323	0	Overlapping
chr1	167715362	167715684	323	*	10.6511	11.3605	9.19666	2.15812	5.5001e-22	1.04828e-21	99	Homo_sapiens_tRNA.Pro.AGG.2.1	167715363	167715684	-	includeFeature	322	0	Overlapping
chr5	181164435	181164770	336	*	4.22144	4.91005	2.85656	2.16626	0.000400542	0.000556083	316	Homo_sapiens_tRNA.Leu.AAG.7.1	181164436	181164770	-	includeFeature	335	0	Overlapping
chr2	203364280	203364603	324	*	4.58872	5.31286	3.06626	2.17868	3.64392e-05	5.09776e-05	289	Homo_sapiens_tRNA.Glu.TTC.9.1	203364281	203364603	-	includeFeature	323	0	Overlapping
chr17	8125620	8125941	322	*	10.7888	11.5066	9.29608	2.20657	2.87513e-30	6.07219e-30	223	Homo_sapiens_tRNA.Gly.GCC.2.6	8125621	8125941	+	overlapStart	-1	0	Overlapping
chr17	38869166	38869488	323	*	9.99174	10.7103	8.49553	2.21621	4.54668e-28	9.34976e-28	245	Homo_sapiens_tRNA.Cys.GCA.4.1	38869167	38869488	-	includeFeature	322	0	Overlapping
chr6	27902367	27902689	323	*	10.1394	10.8667	8.6015	2.25518	1.94667e-24	3.78942e-24	424	Homo_sapiens_tRNA.iMet.CAT.1.7	27902368	27902689	-	includeFeature	322	0	Overlapping
chr12	124927219	124927541	323	*	9.25485	9.98413	7.70772	2.26502	4.09746e-27	8.332e-27	142	Homo_sapiens_tRNA.Asp.GTC.2.9	124927220	124927541	-	includeFeature	322	0	Overlapping
chr17	68019771	68020094	324	*	10.5764	11.306	9.02788	2.27578	1.84009e-36	4.24696e-36	253	Homo_sapiens_tRNA.Arg.CCG.2.1	68019772	68020094	-	includeFeature	323	0	Overlapping
chr15	45200287	45200609	323	*	10.8639	11.5938	9.31336	2.27734	5.14295e-31	1.09463e-30	179	Homo_sapiens_tRNA.His.GTG.1.8	45200288	45200609	-	includeFeature	322	0	Overlapping
chr12	124939521	124939840	320	*	10.508	11.2462	8.91691	2.32577	1.75367e-25	3.4382e-25	144	Homo_sapiens_tRNA.Asp.GTC.2.10	124939522	124939840	-	includeFeature	319	0	Overlapping
chr6	28838318	28838640	323	*	10.572	11.3134	8.96489	2.34131	9.26959e-29	1.93529e-28	464	Homo_sapiens_tRNA.Ala.AGC.2.1	28838319	28838640	-	includeFeature	322	0	Overlapping
chr7	149608250	149608572	323	*	5.2688	6.00459	3.68969	2.37446	3.00028e-07	4.30749e-07	517	Homo_sapiens_tRNA.Ser.AGA.5.1	149608251	149608572	+	overlapStart	-1	0	Overlapping
chr5	181222269	181222592	324	*	10.8376	11.5844	9.20249	2.37696	1.08248e-26	2.19303e-26	328	Homo_sapiens_tRNA.Val.CAC.1.5	181222270	181222592	-	includeFeature	323	0	Overlapping
chr1	161480440	161480761	322	*	4.89153	5.63456	3.27585	2.39117	7.0149e-06	9.9408e-06	86	Homo_sapiens_tRNA.Gly.GCC.4.1	161480441	161480761	+	overlapStart	-1	0	Overlapping
chr16	3160259	3160604	346	*	5.08453	5.82897	3.46161	2.40798	1.2496e-05	1.76623e-05	193	Homo_sapiens_tRNA.Pro.AGG.3.1	3160260	3160604	+	overlapStart	-1	0	Overlapping
chr13	30673838	30674162	325	*	10.4227	11.1737	8.76554	2.40819	2.43281e-39	5.86232e-39	147	Homo_sapiens_tRNA.Asn.GTT.2.4	30673839	30674162	-	includeFeature	324	0	Overlapping
chr17	75033780	75034103	324	*	10.0811	10.8324	8.42231	2.40901	7.76923e-36	1.77815e-35	255	Homo_sapiens_tRNA.Arg.CCT.1.1	75033781	75034103	+	overlapStart	-1	0	Overlapping
chr17	8187467	8187791	325	*	10.6635	11.4156	9.0007	2.40993	5.16161e-26	1.02669e-25	229	Homo_sapiens_tRNA.Ile.AAT.5.5	8187468	8187791	+	overlapStart	-1	0	Overlapping
chr17	8119626	8119948	323	*	10.4714	11.2273	8.78804	2.43436	8.02098e-37	1.86701e-36	220	Homo_sapiens_tRNA.Gln.CTG.1.5	8119627	8119948	+	overlapStart	-1	0	Overlapping
chr13	94549524	94549847	324	*	10.3755	11.1368	8.66217	2.46847	5.38204e-35	1.20655e-34	151	Homo_sapiens_tRNA.Phe.GAA.1.5	94549525	94549847	-	includeFeature	323	0	Overlapping
chr19	1383559	1383761	203	*	9.6482	10.411	7.9265	2.48694	1.07473e-44	2.72166e-44	263	Homo_sapiens_tRNA.Asn.GTT.2.6	1383560	1383761	+	overlapStart	-1	0	Overlapping
chr1	161612592	161612914	323	*	9.62081	10.384	7.8971	2.49027	2.70163e-41	6.74792e-41	95	Homo_sapiens_tRNA.Glu.TTC.5.1	161612593	161612914	+	overlapStart	-1	0	Overlapping
chr6	28881262	28881585	324	*	10.7518	11.519	9.00544	2.50578	2.9982e-31	6.45675e-31	466	Homo_sapiens_tRNA.Arg.CCG.1.2	28881263	28881585	+	overlapStart	-1	0	Overlapping
chr17	8221422	8221744	323	*	10.4527	11.2233	8.68697	2.52844	3.85391e-30	8.10803e-30	232	Homo_sapiens_tRNA.Gly.TCC.3.1	8221423	8221744	+	overlapStart	-1	0	Overlapping
chr7	149375633	149375955	323	*	4.95834	5.72866	3.19395	2.55436	1.44047e-06	2.04659e-06	506	Homo_sapiens_tRNA.Cys.GCA.18.1	149375634	149375955	-	includeFeature	322	0	Overlapping
chr6	28981546	28981869	324	*	9.28408	10.0655	7.45362	2.61145	1.54684e-32	3.39809e-32	474	Homo_sapiens_tRNA.Phe.GAA.1.2	28981547	28981869	-	includeFeature	323	0	Overlapping
chr14	20683890	20684212	323	*	10.711	11.4954	8.86213	2.62614	3.39096e-38	7.99507e-38	168	Homo_sapiens_tRNA.Pro.TGG.3.2	20683891	20684212	+	overlapStart	-1	0	Overlapping
chr6	28673710	28674032	323	*	10.6299	11.4187	8.75358	2.66071	2.93044e-40	7.18812e-40	440	Homo_sapiens_tRNA.Ala.CGC.2.1	28673711	28674032	-	includeFeature	322	0	Overlapping
chr6	26537928	26538251	324	*	10.0277	10.8174	8.14544	2.66439	2.51454e-39	6.0327e-39	346	Homo_sapiens_tRNA.Val.CAC.1.6	26537929	26538251	+	overlapStart	-1	0	Overlapping
chr16	3152774	3153097	324	*	10.7808	11.5709	8.89613	2.66599	1.01176e-28	2.1043e-28	190	Homo_sapiens_tRNA.Arg.CCT.3.1	3152775	3153097	+	overlapStart	-1	0	Overlapping
chr17	75034305	75034628	324	*	10.5331	11.3226	8.65221	2.67142	1.84301e-41	4.62442e-41	256	Homo_sapiens_tRNA.Arg.CCT.2.1	75034306	75034628	-	includeFeature	323	0	Overlapping
chr8	66114201	66114386	186	*	8.54739	9.33961	6.64908	2.69211	2.19019e-44	5.52088e-44	532	Homo_sapiens_tRNA.Ala.AGC.8.2	66114202	66114386	+	overlapStart	-1	0	Overlapping
chr15	78860436	78860759	324	*	10.3861	11.1797	8.47898	2.6946	2.12314e-31	4.60855e-31	183	Homo_sapiens_tRNA.Lys.CTT.1.2	78860437	78860759	+	overlapStart	-1	0	Overlapping
chr16	3170834	3171155	322	*	5.16052	5.96229	3.19899	2.7002	5.62145e-08	8.17802e-08	195	Homo_sapiens_tRNA.Pro.TGG.4.1	3170835	3171155	-	includeFeature	321	0	Overlapping
chr1	161530987	161531309	323	*	10.5275	11.3233	8.60565	2.71039	3.06915e-45	7.84498e-45	90	Homo_sapiens_tRNA.Gly.TCC.2.6	161530988	161531309	+	overlapStart	-1	0	Overlapping
chr5	181188290	181188613	324	*	10.0979	10.8941	8.17347	2.71441	1.14294e-36	2.6491e-36	321	Homo_sapiens_tRNA.Val.AAC.2.1	181188291	181188613	-	includeFeature	323	0	Overlapping
chr8	66113241	66113584	344	*	10.282	11.0789	8.35275	2.72312	7.13155e-32	1.56038e-31	530	Homo_sapiens_tRNA.Tyr.GTA.5.1	66113242	66113584	+	overlapStart	-1	0	Overlapping
chr1	121009418	121009748	331	*	5.84913	6.65028	3.89179	2.73547	2.25282e-11	3.52084e-11	24	Homo_sapiens_tRX.Phe.GAA.2.1	121009419	121009748	-	includeFeature	330	0	Overlapping
chr1	205474017	205474340	324	*	6.45623	7.25471	4.51688	2.75275	9.86479e-13	1.6012e-12	104	Homo_sapiens_tRNA.Lys.TTT.8.1	205474018	205474340	+	overlapStart	-1	0	Overlapping
chr1	146037918	146038240	323	*	9.55735	10.3594	7.59426	2.76033	6.00193e-50	1.66652e-49	49	Homo_sapiens_tRNA.His.GTG.1.1	146037919	146038240	+	overlapStart	-1	0	Overlapping
chr6	27479548	27479870	323	*	10.6785	11.4811	8.71101	2.76595	8.01565e-40	1.94007e-39	389	Homo_sapiens_tRNA.Asp.GTC.2.6	27479549	27479870	+	overlapStart	-1	0	Overlapping
chr17	8138755	8139087	333	*	9.25389	10.0563	7.28823	2.78122	2.3949e-47	6.32854e-47	224	Homo_sapiens_tRNA.Ser.CGA.1.1	8138756	8139087	-	includeFeature	332	0	Overlapping
chr16	70778913	70779234	322	*	8.332	9.14026	6.32563	2.79713	3.62382e-31	7.7645e-31	212	Homo_sapiens_tRNA.Gly.GCC.2.4	70778914	70779234	-	includeFeature	321	0	Overlapping
chr17	8222707	8223029	323	*	10.4126	11.2202	8.41064	2.80453	2.71449e-51	7.65374e-51	234	Homo_sapiens_tRNA.Pro.CGG.1.3	8222708	8223029	-	includeFeature	322	0	Overlapping
chr16	57299825	57300158	334	*	10.6927	11.5021	8.67834	2.8172	8.34654e-36	1.89442e-35	209	Homo_sapiens_tRNA.Leu.CAG.2.1	57299826	57300158	+	overlapStart	-1	0	Overlapping
chr6	27150117	27150440	324	*	5.55186	6.36175	3.53396	2.83776	3.06871e-10	4.64981e-10	365	Homo_sapiens_tRNA.Val.CAC.9.1	27150118	27150440	+	overlapStart	-1	0	Overlapping
chr5	181218144	181218467	324	*	10.986	11.7978	8.95396	2.83796	1.22174e-38	2.89304e-38	326	Homo_sapiens_tRNA.Val.AAC.1.4	181218145	181218467	-	includeFeature	323	0	Overlapping
chr1	146039275	146039598	324	*	10.1703	10.9829	8.13278	2.84191	1.12609e-38	2.67813e-38	50	Homo_sapiens_tRNA.Lys.CTT.2.1	146039276	146039598	+	overlapStart	-1	0	Overlapping
chr1	222464879	222465202	324	*	9.88725	10.703	7.82727	2.86449	4.25017e-54	1.25667e-53	106	Homo_sapiens_tRNA.Thr.TGT.2.1	222464880	222465202	+	overlapStart	-1	0	Overlapping
chr17	8222112	8222434	323	*	10.846	11.663	8.77655	2.87409	8.69775e-33	1.91841e-32	233	Homo_sapiens_tRNA.Asp.GTC.2.11	8222113	8222434	-	includeFeature	322	0	Overlapping
chr17	82494595	82494917	323	*	11.1632	11.9807	9.08991	2.88066	4.18633e-35	9.42355e-35	258	Homo_sapiens_tRNA.iMet.CAT.1.8	82494596	82494917	-	includeFeature	322	0	Overlapping
chr13	41455799	41456122	324	*	5.7959	6.62103	3.66497	2.92846	1.34965e-12	2.1842e-12	149	Homo_sapiens_tRNA.Glu.CTC.3.1	41455800	41456122	-	includeFeature	323	0	Overlapping
chr6	27795735	27796057	323	*	9.90875	10.7365	7.7574	2.97545	7.19805e-52	2.06143e-51	423	Homo_sapiens_tRNA.Gln.TTG.3.3	27795736	27796057	-	includeFeature	322	0	Overlapping
chr17	8186740	8187034	295	*	10.3851	11.2129	8.23291	2.9791	1.07416e-47	2.89442e-47	227	Homo_sapiens_tRNA.Ser.GCT.4.3	8186741	8187034	+	overlapStart	-1	0	Overlapping
chr16	70778085	70778406	322	*	6.2378	7.06572	4.08502	3.00695	6.2476e-17	1.10956e-16	211	Homo_sapiens_tRNA.Gly.GCC.3.1	70778086	70778406	-	includeFeature	321	0	Overlapping
chr6	28726952	28727275	324	*	6.22478	7.05139	4.08229	3.01593	7.26615e-13	1.18291e-12	446	Homo_sapiens_tRNA.Phe.GAA.11.1	28726953	28727275	-	includeFeature	323	0	Overlapping
chr11	59550861	59551168	308	*	9.58202	10.416	7.38053	3.03628	1.5607e-45	4.02691e-45	119	Homo_sapiens_tRNA.Val.TAC.2.1	59550862	59551168	-	includeFeature	307	0	Overlapping
chr6	26568732	26569073	342	*	10.4042	11.239	8.19628	3.03728	2.21455e-55	6.6926e-55	351	Homo_sapiens_tRNA.Tyr.GTA.1.1	26568733	26569073	+	overlapStart	-1	0	Overlapping
chr1	120952165	120952489	325	*	5.68763	6.51616	3.52997	3.04663	1.1463e-09	1.71319e-09	22	Homo_sapiens_tRNA.Asn.GTT.11.1	120952166	120952489	-	includeFeature	324	0	Overlapping
chr17	38867519	38867841	323	*	10.2232	11.066	7.94776	3.10419	2.23285e-51	6.32832e-51	244	Homo_sapiens_tRNA.Cys.GCA.2.2	38867520	38867841	+	overlapStart	-1	0	Overlapping
chr9	110198397	110198720	324	*	5.0882	5.9253	2.86081	3.10966	1.63765e-09	2.43422e-09	542	Homo_sapiens_tRNA.Arg.TCG.6.1	110198398	110198720	+	overlapStart	-1	0	Overlapping
chr12	124921629	124921951	323	*	10.5101	11.3535	8.2285	3.11898	2.54527e-46	6.62982e-46	141	Homo_sapiens_tRNA.Ala.TGC.3.2	124921630	124921951	-	includeFeature	322	0	Overlapping
chr6	27688062	27688386	325	*	10.9144	11.7585	8.62672	3.12383	1.17344e-47	3.13108e-47	416	Homo_sapiens_tRNA.Ile.AAT.2.1	27688063	27688386	+	overlapStart	-1	0	Overlapping
chr17	8226865	8227189	325	*	9.84078	10.6856	7.5475	3.1259	5.3813e-41	1.33193e-40	237	Homo_sapiens_tRNA.Ile.AAT.4.1	8226866	8227189	-	includeFeature	324	0	Overlapping
chr14	20610006	20610338	333	*	11.0567	11.9045	8.73721	3.15687	3.26054e-45	8.29543e-45	154	Homo_sapiens_tRNA.Leu.AAG.2.3	20610007	20610338	+	overlapStart	-1	0	Overlapping
chr1	161530216	161530549	334	*	10.0901	10.9378	7.77102	3.16709	4.91075e-60	1.53496e-59	89	Homo_sapiens_tRNA.Leu.CAG.1.6	161530217	161530549	-	includeFeature	333	0	Overlapping
chr1	149692679	149693002	324	*	5.97083	6.81744	3.66132	3.17428	7.30504e-12	1.15154e-11	74	Homo_sapiens_tRNA.Glu.TTC.8.1	149692680	149693002	-	includeFeature	323	0	Overlapping
chr7	149310064	149310386	323	*	6.10011	6.95089	3.75283	3.19182	2.15551e-15	3.70775e-15	502	Homo_sapiens_tRNA.Cys.GCA.1.1	149310065	149310386	+	overlapStart	-1	0	Overlapping
chr11	59550503	59550826	324	*	10.4698	11.3206	8.12189	3.19542	9.65093e-54	2.8382e-53	118	Homo_sapiens_tRNA.Val.TAC.1.1	59550504	59550826	-	includeFeature	323	0	Overlapping
chr6	28478497	28478829	333	*	6.51076	7.36259	4.15378	3.19816	3.40478e-18	6.22881e-18	428	Homo_sapiens_tRNA.Leu.AAG.4.1	28478498	28478829	-	includeFeature	332	0	Overlapping
chr6	27532082	27532414	333	*	5.85802	6.72037	3.4001	3.20223	1.93748e-13	3.16358e-13	395	Homo_sapiens_tRNA.Ser.AGA.3.1	27532083	27532414	+	overlapStart	-1	0	Overlapping
chr6	27260805	27261130	326	*	6.03294	6.88303	3.69208	3.21506	2.57887e-14	4.34044e-14	376	Homo_sapiens_tRX.Ile.AAT.3.1	27260806	27261130	+	overlapStart	-1	0	Overlapping
chr6	26312998	26313320	323	*	10.5317	11.3857	8.154	3.22691	3.74683e-55	1.12611e-54	336	Homo_sapiens_tRNA.iMet.CAT.1.3	26312999	26313320	-	includeFeature	322	0	Overlapping
chr6	26553377	26553699	323	*	10.2458	11.102	7.84744	3.24243	1.96873e-50	5.52254e-50	347	Homo_sapiens_tRNA.Ala.CGC.1.1	26553378	26553699	+	overlapStart	-1	0	Overlapping
chr6	28778641	28778963	323	*	5.44887	6.29924	3.10533	3.24414	6.84795e-11	1.05814e-10	454	Homo_sapiens_tRNA.Ala.AGC.23.1	28778642	28778963	-	includeFeature	322	0	Overlapping
chr16	3193792	3194115	324	*	4.85862	5.72489	2.36086	3.2446	2.33248e-09	3.44828e-09	204	Homo_sapiens_tRNA.Arg.CCT.5.1	3193793	3194115	+	overlapStart	-1	0	Overlapping
chr14	20681564	20681887	324	*	10.5595	11.4197	8.12213	3.28832	5.98868e-69	2.09988e-68	166	Homo_sapiens_tRNA.Thr.TGT.5.1	20681565	20681887	+	overlapStart	-1	0	Overlapping
chr6	27728422	27728745	324	*	6.249	7.11217	3.78283	3.29571	1.79074e-16	3.14962e-16	419	Homo_sapiens_tRNA.Val.CAC.7.1	27728423	27728745	-	includeFeature	323	0	Overlapping
chr17	8220743	8221065	323	*	10.3985	11.2602	7.9473	3.30961	2.83331e-65	9.33628e-65	231	Homo_sapiens_tRNA.Trp.CCA.1.1	8220744	8221065	-	includeFeature	322	0	Overlapping
chr6	26553996	26554320	325	*	10.8716	11.7388	8.36389	3.36438	3.956e-47	1.04035e-46	348	Homo_sapiens_tRNA.Ile.AAT.5.1	26553997	26554320	+	overlapStart	-1	0	Overlapping
chr6	28648081	28648405	325	*	9.98897	10.8561	7.48267	3.37077	8.34204e-68	2.85194e-67	438	Homo_sapiens_tRNA.Thr.CGT.3.1	28648082	28648405	-	includeFeature	324	0	Overlapping
chr16	73478191	73478514	324	*	7.55366	8.42047	5.0503	3.38961	2.46123e-28	5.08036e-28	216	Homo_sapiens_tRNA.Lys.TTT.1.1	73478192	73478514	-	includeFeature	323	0	Overlapping
chr17	8120188	8120520	333	*	10.5216	11.3912	7.98909	3.39531	2.52669e-52	7.31269e-52	221	Homo_sapiens_tRNA.Leu.TAG.1.1	8120189	8120520	-	includeFeature	332	0	Overlapping
chr17	8226484	8226816	333	*	9.57405	10.4431	7.04779	3.39907	1.88584e-47	5.00756e-47	236	Homo_sapiens_tRNA.Ser.AGA.2.6	8226485	8226816	-	includeFeature	332	0	Overlapping
chr6	28941475	28941797	323	*	10.2883	11.1587	7.74674	3.40357	1.16354e-54	3.47791e-54	469	Homo_sapiens_tRNA.Gln.CTG.1.3	28941476	28941797	-	includeFeature	322	0	Overlapping
chr1	149646325	149646649	325	*	6.25807	7.12269	3.77723	3.40615	1.04339e-15	1.80612e-15	73	Homo_sapiens_tRNA.Asn.GTT.11.2	149646326	149646649	-	includeFeature	324	0	Overlapping
chr6	28940927	28941282	356	*	10.5229	11.3959	7.95385	3.43481	1.32731e-58	4.10191e-58	468	Homo_sapiens_tRNA.Leu.CAA.1.2	28940928	28941282	+	overlapStart	-1	0	Overlapping
chr6	27478686	27479018	333	*	10.7171	11.5912	8.13558	3.4468	3.2903e-64	1.06497e-63	388	Homo_sapiens_tRNA.Ser.AGA.2.2	27478687	27479018	+	overlapStart	-1	0	Overlapping
chr6	28944449	28944772	324	*	10.5423	11.4175	7.9483	3.46041	5.18769e-73	1.85468e-72	471	Homo_sapiens_tRNA.Met.CAT.3.1	28944450	28944772	+	overlapStart	-1	0	Overlapping
chr6	26537372	26537695	324	*	11.0696	11.9452	8.47265	3.46634	2.52458e-64	8.21991e-64	345	Homo_sapiens_tRNA.Arg.ACG.1.2	26537373	26537695	+	overlapStart	-1	0	Overlapping
chr16	70789381	70789702	322	*	6.92238	7.79689	4.33703	3.47806	1.65174e-25	3.25e-25	214	Homo_sapiens_tRNA.Gly.GCC.2.5	70789382	70789702	+	overlapStart	-1	0	Overlapping
chr6	27020220	27020564	345	*	8.52018	9.39736	5.90497	3.48146	1.19705e-53	3.50154e-53	362	Homo_sapiens_tRNA.Ile.TAT.2.2	27020221	27020564	+	overlapStart	-1	0	Overlapping
chr6	27519403	27519725	323	*	9.82504	10.7023	7.20857	3.50442	2.18146e-63	6.97812e-63	394	Homo_sapiens_tRNA.Gln.CTG.1.2	27519404	27519725	+	overlapStart	-1	0	Overlapping
chr7	149377384	149377706	323	*	6.0142	6.89511	3.35636	3.53937	2.60765e-16	4.55714e-16	507	Homo_sapiens_tRNA.Cys.GCA.10.1	149377385	149377706	-	includeFeature	322	0	Overlapping
chr1	93516151	93516474	324	*	6.12192	7.00281	3.46441	3.55024	5.39951e-14	8.92306e-14	17	Homo_sapiens_tRNA.Cys.GCA.7.1	93516152	93516474	-	includeFeature	323	0	Overlapping
chr1	121000862	121001185	324	*	4.84094	5.73504	2.02043	3.56171	1.17012e-09	1.74402e-09	23	Homo_sapiens_tRX.Glu.TTC.2.1	121000863	121001185	-	includeFeature	323	0	Overlapping
chr17	8186232	8186554	323	*	9.51804	10.3998	6.85002	3.56253	4.47996e-74	1.6122e-73	226	Homo_sapiens_tRNA.Trp.CCA.3.3	8186233	8186554	+	overlapStart	-1	0	Overlapping
chr6	27273834	27274158	325	*	5.74975	6.63316	3.06258	3.5661	1.49352e-14	2.53713e-14	377	Homo_sapiens_tRNA.Ile.AAT.9.1	27273835	27274158	+	overlapStart	-1	0	Overlapping
chr17	8139326	8139650	325	*	10.1406	11.0262	7.42725	3.59348	2.71806e-66	9.23465e-66	225	Homo_sapiens_tRNA.Thr.AGT.5.1	8139327	8139650	-	includeFeature	324	0	Overlapping
chr14	20683147	20683486	340	*	10.7705	11.6584	8.02864	3.62922	6.0937e-66	2.04494e-65	167	Homo_sapiens_tRNA.Tyr.GTA.5.5	20683148	20683486	+	overlapStart	-1	0	Overlapping
chr11	59556303	59556626	324	*	9.36686	10.257	6.59737	3.65805	4.7387e-61	1.49831e-60	122	Homo_sapiens_tRNA.Lys.TTT.5.1	59556304	59556626	+	overlapStart	-1	0	Overlapping
chr17	8226109	8226433	325	*	10.0081	10.9012	7.20114	3.68336	4.56781e-53	1.32904e-52	235	Homo_sapiens_tRNA.Thr.AGT.1.2	8226110	8226433	-	includeFeature	324	0	Overlapping
chr6	28607030	28607352	323	*	10.0182	10.9136	7.18034	3.71555	3.63249e-84	1.42948e-83	435	Homo_sapiens_tRNA.Ala.AGC.3.1	28607031	28607352	+	overlapStart	-1	0	Overlapping
chr8	66113862	66114063	202	*	7.58515	8.48115	4.73932	3.73369	3.66951e-40	8.96081e-40	531	Homo_sapiens_tRNA.Tyr.GTA.5.2	66113863	66114063	+	overlapStart	-1	0	Overlapping
chr6	27162145	27162469	325	*	9.3422	10.2391	6.48435	3.75243	1.25431e-55	3.81171e-55	367	Homo_sapiens_tRNA.Thr.AGT.6.1	27162146	27162469	+	overlapStart	-1	0	Overlapping
chr6	28823190	28823514	325	*	6.5321	7.42767	3.69208	3.75422	2.2121e-19	4.12976e-19	462	Homo_sapiens_tRNA.Phe.GAA.4.1	28823191	28823514	-	includeFeature	324	0	Overlapping
chr14	20659832	20660176	345	*	6.31857	7.22755	3.28693	3.77315	6.7466e-19	1.25523e-18	162	Homo_sapiens_tRNA.Tyr.GTA.7.1	20659833	20660176	-	includeFeature	344	0	Overlapping
chr6	27631295	27631639	345	*	10.6046	11.5034	7.72043	3.7792	4.7975e-76	1.76123e-75	408	Homo_sapiens_tRNA.Ile.TAT.2.3	27631296	27631639	+	overlapStart	-1	0	Overlapping
chr17	19860736	19861057	322	*	6.47205	7.37006	3.59905	3.79811	5.30046e-21	9.9634e-21	239	Homo_sapiens_tRNA.Gly.CCC.3.1	19860737	19861057	+	overlapStart	-1	0	Overlapping
chr21	17454663	17454984	322	*	10.6292	11.5338	7.66391	3.86259	6.00163e-64	1.93111e-63	295	Homo_sapiens_tRNA.Gly.GCC.1.5	17454664	17454984	-	includeFeature	321	0	Overlapping
chr6	26327463	26327795	333	*	10.0203	10.927	7.02316	3.89272	1.63567e-65	5.42249e-65	339	Homo_sapiens_tRNA.Ser.AGA.2.1	26327464	26327795	+	overlapStart	-1	0	Overlapping
chr17	8187072	8187358	287	*	9.93692	10.8448	6.92136	3.93458	2.80383e-68	9.76877e-68	228	Homo_sapiens_tRNA.Thr.AGT.1.1	8187073	8187358	+	overlapStart	-1	0	Overlapping
chr17	8120799	8121137	339	*	6.9963	7.90202	4.01377	3.93942	7.84273e-31	1.66278e-30	222	Homo_sapiens_tRNA.Arg.TCT.2.1	8120800	8121137	+	overlapStart	-1	0	Overlapping
chr7	149707543	149707865	323	*	6.96989	7.88357	3.86399	4.01794	1.32813e-29	2.78347e-29	524	Homo_sapiens_tRNA.Cys.GCA.9.4	149707544	149707865	+	overlapStart	-1	0	Overlapping
chr5	181221853	181222176	324	*	10.6481	11.5644	7.49849	4.05232	4.81512e-70	1.69927e-69	327	Homo_sapiens_tRNA.Lys.CTT.2.3	181221854	181222176	-	includeFeature	323	0	Overlapping
chr14	20613275	20613597	323	*	10.658	11.5774	7.45569	4.11673	1.41902e-77	5.35314e-77	155	Homo_sapiens_tRNA.Pro.AGG.2.6	20613276	20613597	-	includeFeature	322	0	Overlapping
chr14	20613664	20613987	324	*	10.3622	11.2826	7.14367	4.12852	1.63959e-81	6.40611e-81	156	Homo_sapiens_tRNA.Thr.TGT.3.1	20613665	20613987	-	includeFeature	323	0	Overlapping
chr7	149664698	149665020	323	*	7.00849	7.93098	3.75169	4.18844	1.96729e-26	3.95629e-26	522	Homo_sapiens_tRNA.Cys.GCA.21.1	149664699	149665020	+	overlapStart	-1	0	Overlapping
chr11	59551629	59551962	334	*	10.18	11.1045	6.88795	4.20967	3.17275e-85	1.26678e-84	121	Homo_sapiens_tRNA.Leu.TAA.3.1	59551630	59551962	+	overlapStart	-1	0	Overlapping
chr6	26571738	26572061	324	*	10.4349	11.3597	7.13541	4.21503	7.81236e-94	3.50276e-93	352	Homo_sapiens_tRNA.Ala.AGC.11.1	26571739	26572061	-	includeFeature	323	0	Overlapping
chr6	27209723	27210055	333	*	6.92883	7.85354	3.63114	4.25458	1.047e-31	2.28171e-31	370	Homo_sapiens_tRNA.Ser.CGA.2.1	27209724	27210055	+	overlapStart	-1	0	Overlapping
chr1	144419141	144419465	325	*	9.97625	10.903	6.64076	4.25808	3.86299e-76	1.42774e-75	37	Homo_sapiens_tRNA.Asn.GTT.3.1	144419142	144419465	+	overlapStart	-1	0	Overlapping
chr6	26322692	26323015	324	*	9.87556	10.8032	6.52251	4.28602	6.26387e-88	2.57619e-87	338	Homo_sapiens_tRNA.Arg.TCG.2.1	26322693	26323015	+	overlapStart	-1	0	Overlapping
chr1	143735794	143736118	325	*	7.00731	7.93759	3.60159	4.3262	4.96449e-40	1.20692e-39	32	Homo_sapiens_tRNA.Asn.GTT.6.1	143735795	143736118	-	includeFeature	324	0	Overlapping
chr15	45201025	45201347	323	*	9.94406	10.8744	6.53645	4.3312	1.34019e-102	7.11734e-102	180	Homo_sapiens_tRNA.His.GTG.1.9	45201026	45201347	+	overlapStart	-1	0	Overlapping
chr1	147073099	147073421	323	*	6.90859	7.83579	3.56362	4.35749	2.91248e-26	5.81434e-26	57	Homo_sapiens_tRNA.His.GTG.1.2	147073100	147073421	+	overlapStart	-1	0	Overlapping
chr3	132228974	132229296	323	*	6.59698	7.53113	3.11069	4.36775	8.82339e-26	1.74238e-25	303	Homo_sapiens_tRNA.Cys.GCA.6.1	132228975	132229296	-	includeFeature	322	0	Overlapping
chr5	181187575	181187907	333	*	10.2745	11.2087	6.78737	4.4006	1.23487e-101	6.25439e-101	320	Homo_sapiens_tRNA.Leu.AAG.2.1	181187576	181187907	+	overlapStart	-1	0	Overlapping
chr16	71426367	71426690	324	*	10.4084	11.3427	6.91689	4.41803	2.0749e-81	8.04945e-81	215	Homo_sapiens_tRNA.Met.CAT.2.1	71426368	71426690	+	overlapStart	-1	0	Overlapping
chr1	120844136	120844460	325	*	8.41026	9.34537	4.90343	4.44538	2.13979e-56	6.57564e-56	20	Homo_sapiens_tRNA.Asn.GTT.7.1	120844137	120844460	-	includeFeature	324	0	Overlapping
chr6	27503618	27503940	323	*	9.0422	9.97878	5.503	4.45945	6.25796e-93	2.78301e-92	392	Homo_sapiens_tRNA.Asp.GTC.2.7	27503619	27503940	+	overlapStart	-1	0	Overlapping
chr1	161440045	161440367	323	*	6.5818	7.51549	3.10533	4.45966	1.24185e-21	2.35865e-21	85	Homo_sapiens_tRNA.Gly.TCC.4.1	161440046	161440367	-	includeFeature	322	0	Overlapping
chr1	148529131	148529455	325	*	10.2843	11.2207	6.7486	4.47747	2.74914e-90	1.17483e-89	69	Homo_sapiens_tRNA.Asn.GTT.2.1	148529132	148529455	+	overlapStart	-1	0	Overlapping
chr6	28953139	28953462	324	*	10.7942	11.7335	7.19257	4.52674	1.75868e-90	7.63492e-90	473	Homo_sapiens_tRNA.Met.CAT.3.2	28953140	28953462	-	includeFeature	323	0	Overlapping
chr11	59566254	59566577	324	*	10.7747	11.7142	7.17037	4.53459	7.53344e-90	3.19441e-89	125	Homo_sapiens_tRNA.Phe.GAA.2.1	59566255	59566577	-	includeFeature	323	0	Overlapping
chr3	132231672	132231994	323	*	8.03751	8.97785	4.41212	4.54046	6.89947e-28	1.40821e-27	304	Homo_sapiens_tRNA.Cys.GCA.9.1	132231673	132231994	-	includeFeature	322	0	Overlapping
chr6	26311621	26311943	323	*	9.98787	10.9288	6.34824	4.57797	5.45691e-115	3.77839e-114	334	Homo_sapiens_tRNA.Gln.TTG.3.2	26311622	26311943	-	includeFeature	322	0	Overlapping
chr16	3184007	3184329	323	*	9.4484	10.3904	5.78227	4.60784	1.45292e-110	8.92972e-110	200	Homo_sapiens_tRNA.Pro.TGG.3.4	3184008	3184329	-	includeFeature	322	0	Overlapping
chr4	123508724	123509046	323	*	6.94729	7.88635	3.35184	4.62975	5.42605e-28	1.11163e-27	309	Homo_sapiens_tRNA.Cys.GCA.2.1	123508725	123509046	-	includeFeature	322	0	Overlapping
chr5	181207629	181207952	324	*	10.4943	11.4383	6.77897	4.64898	1.06821e-100	5.3119e-100	325	Homo_sapiens_tRNA.Lys.CTT.2.2	181207630	181207952	+	overlapStart	-1	0	Overlapping
chr7	149646829	149647151	323	*	7.44436	8.38859	3.72336	4.6703	6.45051e-41	1.58938e-40	521	Homo_sapiens_tRNA.Cys.GCA.12.1	149646830	149647151	-	includeFeature	322	0	Overlapping
chr6	26328014	26328337	324	*	10.5389	11.4852	6.76373	4.71828	2.12606e-96	9.93981e-96	340	Homo_sapiens_tRNA.Arg.ACG.1.1	26328015	26328337	+	overlapStart	-1	0	Overlapping
chr16	3158796	3159118	323	*	7.24364	8.19389	3.36086	4.7352	5.21882e-41	1.29759e-40	192	Homo_sapiens_tRNA.Pro.TGG.3.3	3158797	3159118	+	overlapStart	-1	0	Overlapping
chr6	28589253	28589575	323	*	10.4439	11.3919	6.62584	4.75844	9.64173e-128	1.05481e-126	433	Homo_sapiens_tRNA.Gln.TTG.2.1	28589254	28589575	+	overlapStart	-1	0	Overlapping
chr14	88978972	88979295	324	*	9.68621	10.6379	5.76152	4.86047	8.69013e-98	4.13348e-97	174	Homo_sapiens_tRNA.Ala.AGC.15.1	88978973	88979295	+	overlapStart	-1	0	Overlapping
chr16	3196027	3196350	324	*	7.77821	8.73044	3.8378	4.87137	1.52789e-48	4.17878e-48	205	Homo_sapiens_tRNA.Lys.CTT.14.1	3196028	3196350	+	overlapStart	-1	0	Overlapping
chr11	59551184	59551504	321	*	8.31061	9.26265	4.37617	4.88649	4.20939e-66	1.42132e-65	120	Homo_sapiens_tRNA.Arg.TCT.3.2	59551185	59551504	+	overlapStart	-1	0	Overlapping
chr15	79744529	79744852	324	*	8.41778	9.36978	4.48418	4.88819	4.46069e-65	1.46108e-64	184	Homo_sapiens_tRNA.Cys.GCA.5.1	79744530	79744852	+	overlapStart	-1	0	Overlapping
chr6	28695806	28696128	323	*	7.49041	8.44214	3.56492	4.94279	2.62971e-37	6.1736e-37	442	Homo_sapiens_tRNA.Ala.CGC.5.1	28695807	28696128	-	includeFeature	322	0	Overlapping
chr16	3157279	3157602	324	*	10.3164	11.2714	6.28951	4.97469	6.68708e-102	3.45079e-101	191	Homo_sapiens_tRNA.Lys.CTT.3.1	3157280	3157602	-	includeFeature	323	0	Overlapping
chr6	57870219	57870542	324	*	7.30788	8.26304	3.27744	5.00313	2.09792e-35	4.74199e-35	488	Homo_sapiens_tRNA.Ala.AGC.16.1	57870220	57870542	-	includeFeature	323	0	Overlapping
chr6	26305364	26305698	335	*	9.15641	10.1135	5.06534	5.01787	3.09436e-98	1.48475e-97	332	Homo_sapiens_tRNA.Ser.GCT.6.1	26305365	26305698	-	includeFeature	334	0	Overlapping
chr1	149712426	149712749	324	*	9.21648	10.1752	5.06764	5.03593	1.51459e-88	6.32429e-88	76	Homo_sapiens_tRNA.Val.CAC.1.7	149712427	149712749	-	includeFeature	323	0	Overlapping
chr1	149708534	149708855	322	*	9.53275	10.4902	5.4294	5.08617	3.71676e-87	1.50597e-86	75	Homo_sapiens_tRX.Val.CAC.4.1	149708535	149708855	-	includeFeature	321	0	Overlapping
chr6	26743137	26743460	324	*	7.84632	8.80266	3.77835	5.11723	2.99815e-60	9.42522e-60	357	Homo_sapiens_tRNA.Met.CAT.4.2	26743138	26743460	+	overlapStart	-1	0	Overlapping
chr6	26555144	26555466	323	*	9.94605	10.9061	5.7534	5.14825	5.17712e-105	2.83189e-104	349	Homo_sapiens_tRNA.Pro.AGG.2.2	26555145	26555466	+	overlapStart	-1	0	Overlapping
chr6	28950903	28951226	324	*	10.5359	11.4961	6.33798	5.15293	1.99109e-103	1.06777e-102	472	Homo_sapiens_tRNA.Lys.TTT.3.3	28950904	28951226	+	overlapStart	-1	0	Overlapping
chr6	27091616	27091938	323	*	10.4944	11.4547	6.28951	5.15651	3.62441e-106	2.02301e-105	363	Homo_sapiens_tRNA.Pro.CGG.2.1	27091617	27091938	+	overlapStart	-1	0	Overlapping
chr14	20609210	20609532	323	*	10.4598	11.4206	6.23976	5.16405	2.5822e-113	1.72251e-112	153	Homo_sapiens_tRNA.Pro.AGG.2.5	20609211	20609532	-	includeFeature	322	0	Overlapping
chr6	27650802	27651125	324	*	10.4649	11.4255	6.24872	5.17425	1.51142e-110	9.18605e-110	409	Homo_sapiens_tRNA.Val.AAC.3.1	27650803	27651125	-	includeFeature	323	0	Overlapping
chr6	27791230	27791552	323	*	10.4616	11.4228	6.22427	5.18531	1.06469e-147	4.47991e-146	422	Homo_sapiens_tRNA.Gln.CTG.6.1	27791231	27791552	-	includeFeature	322	0	Overlapping
chr17	38861558	38861880	323	*	9.14068	10.1027	4.87481	5.19809	1.46227e-33	3.25147e-33	243	Homo_sapiens_tRNA.Cys.GCA.14.1	38861559	38861880	-	includeFeature	322	0	Overlapping
chr6	27275085	27275409	325	*	7.15465	8.11729	2.86504	5.20115	1.28005e-34	2.85792e-34	378	Homo_sapiens_tRNA.Ile.AAT.3.1	27275086	27275409	-	includeFeature	324	0	Overlapping
chr6	27592695	27593017	323	*	10.568	11.5298	6.30851	5.2221	2.27019e-114	1.53308e-113	404	Homo_sapiens_tRNA.iMet.CAT.1.6	27592696	27593017	-	includeFeature	322	0	Overlapping
chr6	27562058	27562395	338	*	7.57608	8.5379	3.31744	5.24079	3.267e-46	8.46943e-46	400	Homo_sapiens_tRNA.Arg.TCT.5.1	27562059	27562395	+	overlapStart	-1	0	Overlapping
chr1	161420745	161421068	324	*	8.37827	9.33811	4.19142	5.24286	3.65361e-54	1.08615e-53	82	Homo_sapiens_tRNA.Und.TTA.3.1	161420746	161421068	+	overlapStart	-1	0	Overlapping
chr1	146369975	146370299	325	*	9.75054	10.7131	5.46545	5.26559	3.56763e-95	1.63991e-94	53	Homo_sapiens_tRNA.Asn.GTT.24.1	146369976	146370299	+	overlapStart	-1	0	Overlapping
chr1	143803868	143804191	324	*	7.48137	8.44391	3.19563	5.27299	6.60375e-50	1.82437e-49	35	Homo_sapiens_tRNA.Val.CAC.4.1	143803869	143804191	-	includeFeature	323	0	Overlapping
chr1	145129113	145129437	325	*	8.05291	9.01521	3.7761	5.27781	2.3756e-31	5.13618e-31	39	Homo_sapiens_tRNA.Asn.GTT.10.1	145129114	145129437	+	overlapStart	-1	0	Overlapping
chr6	28764261	28764588	328	*	7.8042	8.76549	3.56492	5.28503	7.29014e-50	2.00387e-49	453	Homo_sapiens_tRNA.Phe.GAA.5.1	28764262	28764588	+	overlapStart	-1	0	Overlapping
chr7	128783324	128783646	323	*	10.0719	11.0359	5.73078	5.30617	1.60124e-96	7.55068e-96	500	Homo_sapiens_tRNA.Pro.AGG.2.3	128783325	128783646	+	overlapStart	-1	0	Overlapping
chr6	27205962	27206285	324	*	7.20006	8.16524	2.81003	5.31648	3.62622e-36	8.33421e-36	369	Homo_sapiens_tRNA.Val.CAC.6.1	27205963	27206285	-	includeFeature	323	0	Overlapping
chr1	145287640	145287964	325	*	10.4177	11.3824	6.04528	5.34213	1.56438e-116	1.17221e-115	43	Homo_sapiens_tRNA.Asn.GTT.2.7	145287641	145287964	+	overlapStart	-1	0	Overlapping
chr6	28542988	28543311	324	*	10.42	11.3852	6.02849	5.3527	1.88967e-131	2.5211e-130	432	Homo_sapiens_tRNA.Arg.TCG.5.1	28542989	28543311	-	includeFeature	323	0	Overlapping
chr6	26330175	26330497	323	*	10.4373	11.4027	6.03908	5.37029	9.07528e-112	5.70595e-111	341	Homo_sapiens_tRNA.iMet.CAT.1.4	26330176	26330497	-	includeFeature	322	0	Overlapping
chr6	28943496	28943828	333	*	9.58146	10.5468	5.18486	5.3967	1.58755e-126	1.60813e-125	470	Homo_sapiens_tRNA.Leu.AAG.2.2	28943497	28943828	-	includeFeature	332	0	Overlapping
chr7	99469558	99469880	323	*	7.79927	8.76746	3.28061	5.43588	9.29492e-52	2.64808e-51	499	Homo_sapiens_tRNA.Trp.CCA.5.1	99469559	99469880	+	overlapStart	-1	0	Overlapping
chr5	181169484	181169807	324	*	9.63053	10.5982	5.13283	5.44933	1.16576e-128	1.35675e-127	317	Homo_sapiens_tRNA.Val.AAC.1.3	181169485	181169807	+	overlapStart	-1	0	Overlapping
chr1	149558293	149558618	326	*	8.94771	9.91469	4.48211	5.47036	1.14524e-74	4.17633e-74	71	Homo_sapiens_tRNA.Asn.GTT.25.1	149558294	149558618	-	includeFeature	325	0	Overlapping
chr6	26311070	26311392	323	*	8.73751	9.70481	4.25782	5.47831	1.46634e-84	5.81225e-84	333	Homo_sapiens_tRNA.Gln.TTG.3.1	26311071	26311392	-	includeFeature	322	0	Overlapping
chr14	72962845	72963167	323	*	9.00902	9.9774	4.48142	5.4993	1.67108e-46	4.37359e-46	172	Homo_sapiens_tRNA.Cys.GCA.8.1	72962846	72963167	+	overlapStart	-1	0	Overlapping
chr1	161421967	161422289	323	*	10.2144	11.1827	5.69238	5.52318	3.412e-132	5.04422e-131	83	Homo_sapiens_tRNA.Glu.TTC.4.2	161421968	161422289	-	includeFeature	322	0	Overlapping
chr6	26749073	26749397	325	*	5.6367	6.60908	0.916001	5.53467	5.10572e-14	8.46312e-14	358	Homo_sapiens_tRNA.Und.NNN.1.1	26749074	26749397	-	includeFeature	324	0	Overlapping
chr6	26556420	26556743	324	*	10.6797	11.6497	6.07681	5.54669	3.71197e-121	3.12377e-120	350	Homo_sapiens_tRNA.Lys.CTT.2.4	26556421	26556743	+	overlapStart	-1	0	Overlapping
chr7	149331003	149331325	323	*	7.79514	8.76594	3.15378	5.5817	2.93973e-45	7.54945e-45	503	Homo_sapiens_tRNA.Cys.GCA.9.2	149331004	149331325	+	overlapStart	-1	0	Overlapping
chr5	181164028	181164351	324	*	7.31124	8.28398	2.57141	5.60655	5.48638e-39	1.3105e-38	315	Homo_sapiens_tRNA.Val.AAC.1.2	181164029	181164351	+	overlapStart	-1	0	Overlapping
chr6	28643319	28643641	323	*	9.59343	10.5649	4.91804	5.6215	1.06823e-114	7.30401e-114	437	Homo_sapiens_tRNA.Ala.TGC.2.1	28643320	28643641	+	overlapStart	-1	0	Overlapping
chr16	3189508	3189830	323	*	10.2446	11.2161	5.5685	5.65641	2.50504e-147	9.13503e-146	201	Homo_sapiens_tRNA.Pro.AGG.2.8	3189509	3189830	+	overlapStart	-1	0	Overlapping
chr1	93847447	93847782	336	*	9.89475	10.8669	5.18359	5.71373	3.94857e-94	1.78502e-93	18	Homo_sapiens_tRNA.Arg.TCT.1.1	93847448	93847782	+	overlapStart	-1	0	Overlapping
chr11	59557371	59557694	324	*	9.93422	10.9063	5.22665	5.71418	9.77859e-130	1.18864e-128	123	Homo_sapiens_tRNA.Phe.GAA.1.3	59557372	59557694	-	includeFeature	323	0	Overlapping
chr16	3182509	3182831	323	*	10.2627	11.2356	5.51789	5.73564	2.28394e-145	7.34891e-144	199	Homo_sapiens_tRNA.Pro.AGG.2.7	3182510	3182831	-	includeFeature	322	0	Overlapping
chr5	181173524	181173847	324	*	9.64965	10.6221	4.92745	5.73668	3.7314e-112	2.40126e-111	318	Homo_sapiens_tRNA.Val.CAC.1.4	181173525	181173847	+	overlapStart	-1	0	Overlapping
chr7	149415012	149415334	323	*	8.32136	9.29558	3.50232	5.75758	8.42434e-59	2.61825e-58	509	Homo_sapiens_tRNA.Cys.GCA.11.1	149415013	149415334	-	includeFeature	322	0	Overlapping
chr6	28729189	28729511	323	*	10.3334	11.3079	5.50266	5.7876	1.24715e-134	2.06725e-133	447	Homo_sapiens_tRNA.Ala.CGC.4.1	28729190	28729511	+	overlapStart	-1	0	Overlapping
chr1	161427951	161428275	325	*	10.4909	11.4654	5.65659	5.8018	1.70816e-139	3.4606e-138	84	Homo_sapiens_tRNA.Asn.GTT.2.2	161427952	161428275	-	includeFeature	324	0	Overlapping
chr6	26312470	26312802	333	*	10.6086	11.5843	5.71045	5.8557	1.13703e-159	8.88505e-158	335	Homo_sapiens_tRNA.Ser.TGA.3.1	26312471	26312802	-	includeFeature	332	0	Overlapping
chr6	27280144	27280467	324	*	10.5863	11.5619	5.68774	5.85731	2.65905e-143	6.92619e-142	379	Homo_sapiens_tRNA.Val.CAC.2.1	27280145	27280467	-	includeFeature	323	0	Overlapping
chr6	27158001	27158323	323	*	9.26685	10.2423	4.37617	5.86656	8.19113e-108	4.81779e-107	366	Homo_sapiens_tRNA.His.GTG.1.5	27158002	27158323	+	overlapStart	-1	0	Overlapping
chr6	27495688	27496020	333	*	10.3826	11.359	5.44098	5.90897	1.14908e-164	1.25709e-162	390	Homo_sapiens_tRNA.Ser.AGA.2.3	27495689	27496020	+	overlapStart	-1	0	Overlapping
chr6	28795838	28796160	323	*	10.5671	11.543	5.65384	5.92056	5.11923e-132	7.36899e-131	457	Homo_sapiens_tRNA.Ala.AGC.1.1	28795839	28796160	-	includeFeature	322	0	Overlapping
chr1	16860072	16860395	324	*	8.62993	9.6081	3.57271	5.92799	4.02984e-77	1.49954e-76	10	Homo_sapiens_tRNA.Val.CAC.11.2	16860073	16860395	+	overlapStart	-1	0	Overlapping
chr1	16727159	16727480	322	*	9.22072	10.1971	4.27823	5.93286	7.92382e-88	3.23457e-87	9	Homo_sapiens_tRNA.Gly.CCC.5.1	16727160	16727480	+	overlapStart	-1	0	Overlapping
chr6	28474426	28474750	325	*	10.3457	11.3223	5.39353	5.9422	7.68411e-122	6.67176e-121	427	Homo_sapiens_tRNA.Thr.TGT.1.1	28474427	28474750	-	includeFeature	324	0	Overlapping
chr1	161621549	161621873	325	*	8.55882	9.53501	3.62616	5.94883	7.91877e-36	1.80482e-35	96	Homo_sapiens_tRNA.Asn.GTT.17.1	161621550	161621873	+	overlapStart	-1	0	Overlapping
chr6	27583331	27583653	323	*	10.2544	11.2313	5.27902	5.9518	9.5575e-124	8.86094e-123	402	Homo_sapiens_tRNA.Asp.GTC.3.1	27583332	27583653	-	includeFeature	322	0	Overlapping
chr6	27684569	27684893	325	*	10.6616	11.6398	5.60064	6.0395	1.21561e-128	1.38529e-127	415	Homo_sapiens_tRNA.Thr.AGT.2.2	27684570	27684893	-	includeFeature	324	0	Overlapping
chr16	3171922	3172244	323	*	9.85066	10.8288	4.79372	6.08224	6.10661e-128	6.81697e-127	196	Homo_sapiens_tRNA.Pro.CGG.1.2	3171923	3172244	+	overlapStart	-1	0	Overlapping
chr6	26576978	26577317	340	*	8.66541	9.64419	3.56752	6.09196	2.50938e-71	8.91318e-71	354	Homo_sapiens_tRNA.Tyr.GTA.3.1	26576979	26577317	+	overlapStart	-1	0	Overlapping
chr1	16547539	16547862	324	*	8.26244	9.24079	3.19395	6.09219	8.678e-56	2.65188e-55	6	Homo_sapiens_tRNA.Val.CAC.11.1	16547540	16547862	-	includeFeature	323	0	Overlapping
chr1	145157031	145157354	324	*	8.03644	9.01482	2.96522	6.09537	3.39934e-62	1.08107e-61	40	Homo_sapiens_tRNA.Val.CAC.14.1	145157032	145157354	+	overlapStart	-1	0	Overlapping
chr6	28212911	28213243	333	*	10.1258	11.1047	5.01567	6.09911	2.02254e-133	3.07314e-132	426	Homo_sapiens_tRNA.Ser.GCT.5.1	28212912	28213243	+	overlapStart	-1	0	Overlapping
chr1	148048390	148048714	325	*	9.382	10.3612	4.25862	6.11597	1.74691e-116	1.29129e-115	60	Homo_sapiens_tRNA.Asn.GTT.14.1	148048391	148048714	-	includeFeature	324	0	Overlapping
chr6	27332859	27333181	323	*	10.4026	11.3821	5.25943	6.11834	2.7024e-157	1.84777e-155	386	Homo_sapiens_tRNA.iMet.CAT.1.5	27332860	27333181	-	includeFeature	322	0	Overlapping
chr6	27215047	27215370	324	*	9.57208	10.5517	4.41356	6.13262	1.08918e-133	1.70223e-132	372	Homo_sapiens_tRNA.Arg.ACG.2.3	27215048	27215370	+	overlapStart	-1	0	Overlapping
chr6	27235383	27235706	324	*	9.564	10.5446	4.34083	6.14049	2.20752e-107	1.28459e-106	374	Homo_sapiens_tRNA.Val.AAC.5.1	27235384	27235706	+	overlapStart	-1	0	Overlapping
chr6	27213718	27214041	324	*	9.10528	10.084	4.01281	6.15089	7.19845e-92	3.17544e-91	371	Homo_sapiens_tRNA.Arg.ACG.2.2	27213719	27214041	-	includeFeature	323	0	Overlapping
chr1	145475255	145475579	325	*	9.33999	10.3204	4.13152	6.19367	1.03334e-112	6.81006e-112	45	Homo_sapiens_tRNA.Asn.GTT.9.1	145475256	145475579	-	includeFeature	324	0	Overlapping
chr6	57808519	57808843	325	*	8.97828	9.95811	3.80783	6.19519	4.81328e-91	2.10629e-90	481	Homo_sapiens_tRX.Met.CAT.2.1	57808520	57808843	+	overlapStart	-1	0	Overlapping
chr6	57792707	57793030	324	*	9.01348	9.9938	3.80783	6.22918	2.38415e-90	1.02687e-89	478	Homo_sapiens_tRX.Ala.AGC.6.1	57792708	57793030	-	includeFeature	323	0	Overlapping
KI270713.1	28630	28953	324	*	9.74619	10.7268	4.51621	6.25423	2.95808e-104	1.60205e-103	554	Homo_sapiens_tRNA.Asn.GTT.26.1	28631	28953	-	includeFeature	323	0	Overlapping
chr1	16520459	16520783	325	*	8.49267	9.47314	3.27585	6.26827	6.85312e-66	2.28577e-65	2	Homo_sapiens_tRNA.Asn.GTT.5.1	16520460	16520783	-	includeFeature	324	0	Overlapping
chr7	149691055	149691377	323	*	9.76294	10.7445	4.4665	6.27761	4.64135e-107	2.61734e-106	523	Homo_sapiens_tRNA.Cys.GCA.17.1	149691056	149691377	-	includeFeature	322	0	Overlapping
chr1	161540115	161540439	325	*	10.3232	11.305	5.00538	6.27803	3.1625e-168	5.76629e-166	91	Homo_sapiens_tRNA.Asn.GTT.1.1	161540116	161540439	+	overlapStart	-1	0	Overlapping
chr6	26331318	26331640	323	*	9.79496	10.7752	4.5965	6.2806	6.29735e-116	4.47357e-115	342	Homo_sapiens_tRNA.Trp.CCA.3.2	26331319	26331640	-	includeFeature	322	0	Overlapping
chr6	28789644	28789966	323	*	10.131	11.1125	4.83672	6.28638	4.24759e-138	8.01183e-137	455	Homo_sapiens_tRNA.Ala.TGC.1.1	28789645	28789966	-	includeFeature	322	0	Overlapping
chr6	28988876	28989208	333	*	8.85826	9.84012	3.53529	6.29739	4.36551e-79	1.66989e-78	476	Homo_sapiens_tRNA.Leu.AAG.3.1	28988877	28989208	+	overlapStart	-1	0	Overlapping
chr16	3191863	3192185	323	*	8.88634	9.86734	3.6299	6.3128	3.89469e-88	1.61394e-87	203	Homo_sapiens_tRNA.Pro.AGG.1.1	3191864	3192185	+	overlapStart	-1	0	Overlapping
chr6	27591688	27592011	324	*	10.4203	11.403	5.02967	6.34307	9.23654e-147	3.15774e-145	403	Homo_sapiens_tRNA.Lys.TTT.4.1	27591689	27592011	-	includeFeature	323	0	Overlapping
chr10	5853585	5853908	324	*	9.09036	10.0731	3.69446	6.36039	1.01828e-85	4.09557e-85	109	Homo_sapiens_tRNA.Val.TAC.3.1	5853586	5853908	-	includeFeature	323	0	Overlapping
chr6	27541649	27541981	333	*	8.89714	9.87752	3.6873	6.36631	8.76302e-79	3.32873e-78	396	Homo_sapiens_tRNA.Ser.AGA.1.1	27541650	27541981	-	includeFeature	332	0	Overlapping
chr6	27295307	27295629	323	*	10.1025	11.0845	4.76508	6.37702	2.42392e-144	6.97833e-143	383	Homo_sapiens_tRNA.Gln.CTG.5.1	27295308	27295629	+	overlapStart	-1	0	Overlapping
chr6	28807707	28808030	324	*	10.2776	11.2611	4.82452	6.41981	2.55469e-167	3.49354e-165	459	Homo_sapiens_tRNA.Phe.GAA.3.1	28807708	28808030	-	includeFeature	323	0	Overlapping
chr6	28597214	28597546	333	*	10.0112	10.9938	4.63052	6.42153	1.13022e-142	2.68796e-141	434	Homo_sapiens_tRNA.Ser.GCT.4.1	28597215	28597546	-	includeFeature	332	0	Overlapping
chr6	28817109	28817431	323	*	9.75674	10.7404	4.27982	6.44588	1.71016e-127	1.83423e-126	461	Homo_sapiens_tRNA.Ala.TGC.5.1	28817110	28817431	-	includeFeature	322	0	Overlapping
chr6	57815848	57816171	324	*	9.37643	10.3597	3.94082	6.4464	4.44635e-102	2.33861e-101	483	Homo_sapiens_tRNA.Ala.AGC.24.1	57815849	57816171	-	includeFeature	323	0	Overlapping
chr6	26749786	26750109	324	*	8.09371	9.07796	2.56882	6.4543	1.01945e-47	2.77431e-47	359	Homo_sapiens_tRNA.Ala.AGC.21.1	26749787	26750109	-	includeFeature	323	0	Overlapping
chr1	16535153	16535475	323	*	10.8804	11.864	5.41212	6.45796	2.94835e-140	6.20287e-139	4	Homo_sapiens_tRNA.Glu.TTC.4.1	16535154	16535475	-	includeFeature	322	0	Overlapping
chr14	20631034	20631357	324	*	10.3875	11.3712	4.916	6.46389	2.90793e-138	5.68086e-137	158	Homo_sapiens_tRNA.Thr.TGT.4.1	20631035	20631357	-	includeFeature	323	0	Overlapping
chr6	27097180	27097512	333	*	9.51211	10.495	4.10533	6.49489	2.84587e-116	2.04828e-115	364	Homo_sapiens_tRNA.Ser.GCT.1.1	27097181	27097512	+	overlapStart	-1	0	Overlapping
chr6	26756426	26756750	325	*	5.52943	6.51264	0.0963524	6.49876	3.41207e-11	5.28725e-11	360	Homo_sapiens_tRNA.Ile.AAT.6.1	26756427	26756750	+	overlapStart	-1	0	Overlapping
chr6	27720993	27721326	334	*	9.69635	10.6803	4.19563	6.51142	1.6224e-122	1.43137e-121	417	Homo_sapiens_tRNA.Leu.TAA.2.1	27720994	27721326	-	includeFeature	333	0	Overlapping
chr6	27547626	27547948	323	*	9.62761	10.6123	4.06442	6.52091	2.6744e-116	1.95053e-115	398	Homo_sapiens_tRNA.Gln.CTG.2.1	27547627	27547948	-	includeFeature	322	0	Overlapping
chr1	121020603	121020926	324	*	9.08554	10.0697	3.56752	6.52704	9.03359e-95	4.11781e-94	26	Homo_sapiens_tRNA.Val.CAC.1.8	121020604	121020926	-	includeFeature	323	0	Overlapping
chr14	20632880	20633202	323	*	9.89289	10.8777	4.31667	6.55081	4.39264e-68	1.51118e-67	159	Homo_sapiens_tRNA.Pro.TGG.1.1	20632881	20633202	+	overlapStart	-1	0	Overlapping
chr9	128339950	128340291	342	*	9.41261	10.3983	3.75397	6.61604	3.69626e-107	2.1061e-106	544	Homo_sapiens_tRNA.Arg.TCT.3.1	128339951	128340291	-	includeFeature	341	0	Overlapping
chr6	28811946	28812268	323	*	9.62456	10.6107	3.91906	6.62726	9.91879e-122	8.47747e-121	460	Homo_sapiens_tRNA.Ala.AGC.6.1	28811947	28812268	-	includeFeature	322	0	Overlapping
chr1	149740122	149740446	325	*	8.07831	9.06386	2.42976	6.63055	3.69333e-52	1.06329e-51	77	Homo_sapiens_tRNA.Asn.GTT.8.1	149740123	149740446	-	includeFeature	324	0	Overlapping
chr6	27575941	27576264	324	*	9.71946	10.7053	4.04072	6.64282	4.68084e-120	3.76532e-119	401	Homo_sapiens_tRNA.Lys.TTT.9.1	27575942	27576264	+	overlapStart	-1	0	Overlapping
chr14	20657338	20657682	345	*	9.5478	10.5329	3.93982	6.64692	2.2894e-108	1.37616e-107	161	Homo_sapiens_tRNA.Tyr.GTA.4.1	20657339	20657682	-	includeFeature	344	0	Overlapping
chr6	28693084	28693408	325	*	9.51427	10.4988	3.96226	6.65631	5.86396e-102	3.05484e-101	441	Homo_sapiens_tRNA.Lys.TTT.13.1	28693085	28693408	-	includeFeature	324	0	Overlapping
chr6	28719578	28719900	323	*	9.47907	10.4643	3.86187	6.66024	3.38482e-112	2.20416e-111	444	Homo_sapiens_tRNA.Ala.AGC.2.3	28719579	28719900	+	overlapStart	-1	0	Overlapping
chr6	27502913	27503245	333	*	10.0829	11.0689	4.39499	6.66902	2.2744e-150	1.131e-148	391	Homo_sapiens_tRNA.Ser.AGA.2.4	27502914	27503245	+	overlapStart	-1	0	Overlapping
chr6	57800085	57800409	325	*	10.3248	11.3115	4.55543	6.68324	6.3341e-121	5.17127e-120	480	Homo_sapiens_tRNA.Ile.AAT.12.1	57800086	57800409	+	overlapStart	-1	0	Overlapping
chr6	57793419	57793742	324	*	9.78956	10.7754	4.10801	6.69272	4.28107e-118	3.25242e-117	479	Homo_sapiens_tRNA.Ala.AGC.19.1	57793420	57793742	-	includeFeature	323	0	Overlapping
chr6	26575444	26575784	341	*	9.53815	10.5243	3.83348	6.76813	3.6754e-96	1.70377e-95	353	Homo_sapiens_tRNA.Tyr.GTA.8.1	26575445	26575784	+	overlapStart	-1	0	Overlapping
chr6	27670439	27670762	324	*	10.3125	11.3002	4.43475	6.78404	2.12003e-134	3.41076e-133	412	Homo_sapiens_tRNA.Arg.ACG.2.4	27670440	27670762	-	includeFeature	323	0	Overlapping
chr1	121016719	121017040	322	*	9.98309	10.9698	4.21611	6.78737	2.05652e-123	1.87486e-122	25	Homo_sapiens_tRNA.Gly.CCC.6.1	121016720	121017040	-	includeFeature	321	0	Overlapping
chr6	27602443	27602800	358	*	10.3099	11.2975	4.44224	6.78942	4.40877e-37	1.0306e-36	405	Homo_sapiens_tRNA.Leu.CAA.3.1	27602444	27602800	-	includeFeature	357	0	Overlapping
chr6	28802674	28802995	322	*	9.76983	10.7566	3.99018	6.8126	1.32006e-130	1.67923e-129	458	Homo_sapiens_tRNA.Ala.TGC.7.1	28802675	28802995	-	includeFeature	321	0	Overlapping
chr6	27297870	27298202	333	*	10.5489	11.5364	4.69505	6.8256	2.00378e-175	1.04898e-172	384	Homo_sapiens_tRNA.Ser.GCT.2.1	27297871	27298202	+	overlapStart	-1	0	Overlapping
chr6	27230429	27230762	334	*	10.7584	11.7457	4.92846	6.83222	2.27734e-156	1.38411e-154	373	Homo_sapiens_tRNA.Leu.TAA.4.1	27230430	27230762	-	includeFeature	333	0	Overlapping
chr6	27668457	27668781	325	*	10.4832	11.4711	4.58722	6.8355	3.83539e-175	1.04898e-172	411	Homo_sapiens_tRNA.Ile.AAT.8.1	27668458	27668781	+	overlapStart	-1	0	Overlapping
chr16	3180428	3180751	324	*	9.59159	10.5787	3.77947	6.84865	2.45347e-108	1.45875e-107	198	Homo_sapiens_tRNA.Lys.CTT.5.1	3180429	3180751	-	includeFeature	323	0	Overlapping
chr7	149355549	149355871	323	*	9.7028	10.6909	3.77835	6.87506	1.10185e-47	2.95446e-47	504	Homo_sapiens_tRNA.Cys.GCA.13.1	149355550	149355871	-	includeFeature	322	0	Overlapping
chr14	20625244	20625576	333	*	10.8404	11.8281	4.95407	6.87527	1.89007e-140	4.13548e-139	157	Homo_sapiens_tRNA.Leu.TAG.2.1	20625245	20625576	+	overlapStart	-1	0	Overlapping
chr14	20663066	20663410	345	*	9.96681	10.9551	4.01662	6.92208	6.86829e-131	8.94513e-130	163	Homo_sapiens_tRNA.Tyr.GTA.5.4	20663067	20663410	-	includeFeature	344	0	Overlapping
chr6	26299551	26299874	324	*	9.14828	10.1359	3.27585	6.93869	1.46476e-88	6.16326e-88	331	Homo_sapiens_tRNA.Arg.TCG.4.1	26299552	26299874	+	overlapStart	-1	0	Overlapping
chr1	148308796	148309118	323	*	9.96977	10.9583	3.99212	6.95626	1.33725e-131	1.82869e-130	63	Homo_sapiens_tRNA.Glu.TTC.6.1	148308797	148309118	-	includeFeature	322	0	Overlapping
chr6	28758238	28758560	323	*	9.68252	10.6716	3.63487	6.9751	1.29772e-119	1.01408e-118	451	Homo_sapiens_tRNA.Ala.TGC.6.1	28758239	28758560	-	includeFeature	322	0	Overlapping
chr16	3175565	3175888	324	*	10.3214	11.3101	4.31898	6.98592	1.25095e-161	1.14045e-159	197	Homo_sapiens_tRNA.Lys.CTT.2.5	3175566	3175888	+	overlapStart	-1	0	Overlapping
chr6	27334864	27335187	324	*	10.1831	11.1715	4.21528	7.00416	7.56927e-124	7.1386e-123	387	Homo_sapiens_tRNA.Lys.TTT.6.1	27334865	27335187	-	includeFeature	323	0	Overlapping
chr1	16678145	16678466	322	*	10.2489	11.2383	4.15638	7.00994	4.55076e-123	4.08077e-122	7	Homo_sapiens_tRNA.Gly.CCC.4.1	16678146	16678466	-	includeFeature	321	0	Overlapping
chr6	27605512	27605870	359	*	10.2824	11.271	4.29679	7.01532	1.40011e-126	1.44501e-125	406	Homo_sapiens_tRNA.Leu.CAA.2.1	27605513	27605870	-	includeFeature	358	0	Overlapping
chr6	27777759	27778081	323	*	9.33183	10.3204	3.35033	7.02534	2.24757e-50	6.27256e-50	421	Homo_sapiens_tRNA.iMet.CAT.2.1	27777760	27778081	+	overlapStart	-1	0	Overlapping
KI270713.1	31510	31831	322	*	8.83291	9.82179	2.80783	7.0278	3.29294e-68	1.14002e-67	555	Homo_sapiens_tRNA.Glu.TTC.14.1	31511	31831	-	includeFeature	321	0	Overlapping
chr7	149635561	149635883	323	*	9.19605	10.1867	2.92414	7.03596	1.04409e-47	2.82731e-47	520	Homo_sapiens_tRNA.Cys.GCA.9.3	149635562	149635883	+	overlapStart	-1	0	Overlapping
chr1	148264982	148265304	323	*	9.07232	10.0607	3.10533	7.03694	2.50032e-77	9.36763e-77	62	Homo_sapiens_tRNA.Gln.CTG.4.1	148264983	148265304	-	includeFeature	322	0	Overlapping
chr6	27505702	27506034	333	*	10.6354	11.6249	4.52024	7.06293	3.61734e-145	1.09927e-143	393	Homo_sapiens_tRNA.Ser.TGA.4.1	27505703	27506034	-	includeFeature	332	0	Overlapping
chr6	27726568	27726892	325	*	9.73944	10.7289	3.63363	7.06323	2.54669e-115	1.78595e-114	418	Homo_sapiens_tRNA.Thr.AGT.4.1	27726569	27726892	+	overlapStart	-1	0	Overlapping
chr6	28488867	28489191	325	*	9.8647	10.8534	3.86081	7.07842	8.81311e-125	8.60852e-124	430	Homo_sapiens_tRNA.Thr.CGT.1.1	28488868	28489191	-	includeFeature	324	0	Overlapping
chr6	27618230	27618554	325	*	10.2027	11.1923	4.08683	7.09443	7.55335e-144	2.06584e-142	407	Homo_sapiens_tRNA.Thr.CGT.5.1	27618231	27618554	+	overlapStart	-1	0	Overlapping
chr6	27553287	27553619	333	*	10.2617	11.2511	4.174	7.10859	1.83249e-147	7.15981e-146	399	Homo_sapiens_tRNA.Ser.AGA.4.1	27553288	27553619	-	includeFeature	332	0	Overlapping
chr6	27672324	27672656	333	*	10.6032	11.5926	4.49892	7.13969	8.00232e-138	1.45909e-136	413	Homo_sapiens_tRNA.Ser.CGA.3.1	27672325	27672656	-	includeFeature	332	0	Overlapping
chr6	27293766	27294090	325	*	10.3683	11.3581	4.21693	7.15534	4.31577e-143	1.07306e-141	382	Homo_sapiens_tRNA.Ser.ACT.1.1	27293767	27294090	+	overlapStart	-1	0	Overlapping
chr1	16861795	16862116	322	*	10.0817	11.072	3.86504	7.17315	2.09868e-124	2.014e-123	11	Homo_sapiens_tRNA.Gly.CCC.1.2	16861796	16862116	+	overlapStart	-1	0	Overlapping
chr1	16545813	16546134	322	*	10.3454	11.3359	4.08864	7.18641	1.76277e-127	1.8543e-126	5	Homo_sapiens_tRNA.Gly.CCC.1.1	16545814	16546134	-	includeFeature	321	0	Overlapping
chr16	3191375	3191698	324	*	9.42596	10.4166	3.15551	7.19089	7.11035e-102	3.63492e-101	202	Homo_sapiens_tRNA.Lys.CTT.4.1	3191376	3191698	+	overlapStart	-1	0	Overlapping
chr6	28790596	28790919	324	*	9.6092	10.5997	3.35786	7.2074	2.58183e-107	1.48659e-106	456	Homo_sapiens_tRNA.Phe.GAA.1.1	28790597	28790919	-	includeFeature	323	0	Overlapping
chr11	122559821	122560144	324	*	10.0018	10.9923	3.75169	7.21703	1.16847e-74	4.23281e-74	132	Homo_sapiens_tRNA.Lys.TTT.2.1	122559822	122560144	+	overlapStart	-1	0	Overlapping
chr6	27680980	27681303	324	*	9.4678	10.4587	3.15551	7.2311	2.10568e-99	1.01943e-98	414	Homo_sapiens_tRNA.Val.AAC.4.1	27680981	27681303	-	includeFeature	323	0	Overlapping
chr1	16872457	16872779	323	*	10.4711	11.4612	4.27585	7.23827	5.09725e-120	4.04086e-119	12	Homo_sapiens_tRNA.Glu.TTC.3.1	16872458	16872779	+	overlapStart	-1	0	Overlapping
chr6	28747618	28747941	324	*	10.3459	11.336	4.15032	7.25379	8.33523e-130	1.03622e-128	450	Homo_sapiens_tRNA.Lys.TTT.7.1	28747619	28747941	+	overlapStart	-1	0	Overlapping
chr6	28710463	28710785	323	*	9.79464	10.7854	3.50096	7.28972	4.1614e-118	3.20604e-117	443	Homo_sapiens_tRNA.Ala.AGC.5.1	28710464	28710785	+	overlapStart	-1	0	Overlapping
chr5	181173918	181174250	333	*	10.2365	11.227	3.98921	7.29619	1.29171e-131	1.8117e-130	319	Homo_sapiens_tRNA.Leu.AAG.1.3	181173919	181174250	-	includeFeature	332	0	Overlapping
chr1	16889551	16889875	325	*	9.87326	10.8647	3.46719	7.37429	3.80632e-121	3.15463e-120	14	Homo_sapiens_tRNA.Asn.GTT.4.1	16889552	16889875	+	overlapStart	-1	0	Overlapping
chr14	20652973	20653317	345	*	10.3526	11.3441	3.94282	7.37761	4.24122e-148	1.93329e-146	160	Homo_sapiens_tRNA.Tyr.GTA.5.3	20652974	20653317	-	includeFeature	344	0	Overlapping
chr6	57813364	57813687	324	*	10.3059	11.2971	3.94082	7.37963	1.38175e-135	2.36193e-134	482	Homo_sapiens_tRX.Ala.AGC.5.1	57813365	57813687	-	includeFeature	323	0	Overlapping
chr6	57822847	57823171	325	*	10.1587	11.1509	3.63734	7.38692	2.51914e-125	2.5054e-124	484	Homo_sapiens_tRNA.Ile.AAT.1.1	57822848	57823171	+	overlapStart	-1	0	Overlapping
chr1	148353435	148353757	323	*	10.0069	10.9991	3.46858	7.46305	9.4145e-111	5.85197e-110	66	Homo_sapiens_tRNA.Gln.CTG.9.1	148353436	148353757	+	overlapStart	-1	0	Overlapping
chr6	27290500	27290823	324	*	10.2874	11.2799	3.69684	7.5046	6.0922e-141	1.38851e-139	381	Homo_sapiens_tRNA.Val.TAC.4.1	27290501	27290823	+	overlapStart	-1	0	Overlapping
chr6	28742826	28743149	324	*	9.77374	10.7655	3.31589	7.50832	8.22511e-106	4.54458e-105	449	Homo_sapiens_tRNA.Arg.CCG.1.1	28742827	28743149	-	includeFeature	323	0	Overlapping
chr6	26594748	26595087	340	*	9.6667	10.6586	3.19395	7.51866	2.10595e-99	1.01943e-98	355	Homo_sapiens_tRNA.Tyr.GTA.6.1	26594749	26595087	+	overlapStart	-1	0	Overlapping
chr6	27303663	27303985	323	*	10.0972	11.0894	3.56752	7.52907	3.87317e-112	2.46351e-111	385	Homo_sapiens_tRNA.Thr.CGT.6.1	27303664	27303985	-	includeFeature	322	0	Overlapping
chr6	28735303	28735625	323	*	9.64813	10.6411	2.97112	7.53616	3.95766e-101	1.98609e-100	448	Homo_sapiens_tRNA.Val.AAC.6.1	28735304	28735625	-	includeFeature	322	0	Overlapping
chr6	28537464	28537808	345	*	10.3618	11.3541	3.80673	7.5467	6.10785e-80	2.35281e-79	431	Homo_sapiens_tRNA.Ile.TAT.3.1	28537465	28537808	+	overlapStart	-1	0	Overlapping
chr6	27237445	27237769	325	*	10.4733	11.4663	3.78171	7.67471	9.21302e-151	5.03952e-149	375	Homo_sapiens_tRNA.Ile.AAT.5.3	27237446	27237769	-	includeFeature	324	0	Overlapping
chr6	26318976	26319298	323	*	9.68175	10.6746	3.01281	7.7349	1.59987e-100	7.88402e-100	337	Homo_sapiens_tRNA.Trp.CCA.3.1	26318977	26319298	-	includeFeature	322	0	Overlapping
chr6	28725892	28726216	325	*	10.2464	11.24	3.43261	7.751	1.49501e-129	1.77776e-128	445	Homo_sapiens_tRNA.Thr.AGT.3.1	28725893	28726216	+	overlapStart	-1	0	Overlapping
chr6	27545563	27545895	333	*	10.4348	11.4277	3.7494	7.76468	4.52861e-136	7.99081e-135	397	Homo_sapiens_tRNA.Ser.TGA.2.1	27545564	27545895	+	overlapStart	-1	0	Overlapping
