# Supplementary material for: Selective gene expression maintains human tRNA anticodon pools during differentiation
Source: Nat Cell Biol. 2024 Jan 8;26(1):100–12. doi: 10.1038/s41556-023-01317-3 (PMC10791582; doi:10.1038/s41556-023-01317-3)
Supplement: Supplementary file 8 — Statistical source data. [file 41556_2023_1317_MOESM8_ESM.xlsx]

## Sheet: Fig. 5b
tRNA	closest	dist	bin	condition	RPC1_mean	RPC1_peak	type
Homo_sapiens_tRNA-Tyr-GTA-5-2	Homo_sapiens_tRNA-Ala-AGC-8-2	113	500bp	CM	0.00118777	TRUE	off
Homo_sapiens_tRNA-Ala-AGC-8-2	Homo_sapiens_tRNA-Tyr-GTA-5-2	113	500bp	CM	0.00295138	FALSE	housekeeping
Homo_sapiens_tRNA-Phe-GAA-1-6	Homo_sapiens_tRNA-Asn-GTT-2-6	129	500bp	CM	0.00413918	TRUE	restricted
Homo_sapiens_tRNA-Asn-GTT-2-6	Homo_sapiens_tRNA-Phe-GAA-1-6	129	500bp	CM	0.00516802	TRUE	restricted
Homo_sapiens_tRNA-Thr-AGT-1-1	Homo_sapiens_tRNA-Ser-GCT-4-3	213	500bp	CM	0.00313935	TRUE	restricted
Homo_sapiens_tRNA-Ser-GCT-4-3	Homo_sapiens_tRNA-Thr-AGT-1-1	213	500bp	CM	0.00532364	TRUE	housekeeping
Homo_sapiens_tRNA-Val-TAC-2-1	Homo_sapiens_tRNA-Arg-TCT-3-2	235	500bp	CM	0.00411632	FALSE	housekeeping
Homo_sapiens_tRNA-Arg-TCT-3-2	Homo_sapiens_tRNA-Val-TAC-2-1	235	500bp	CM	0.000982018	TRUE	off
Homo_sapiens_tRNA-Pro-TGG-2-1	Homo_sapiens_tRNA-Pro-AGG-2-4	241	500bp	CM	0.00682445	TRUE	housekeeping
Homo_sapiens_tRNA-Pro-AGG-2-4	Homo_sapiens_tRNA-Pro-TGG-2-1	241	500bp	CM	0.0046984	TRUE	restricted
Homo_sapiens_tRNA-Asp-GTC-2-10	Homo_sapiens_tRNA-Ala-TGC-4-1	248	500bp	CM	0.00481297	TRUE	housekeeping
Homo_sapiens_tRNA-Ala-TGC-4-1	Homo_sapiens_tRNA-Asp-GTC-2-10	248	500bp	CM	0.00402469	TRUE	restricted
Homo_sapiens_tRNA-Gly-TCC-6-1	Homo_sapiens_tRNA-Gly-TCC-5-1	252	500bp	CM	0	FALSE	off
Homo_sapiens_tRNA-Gly-TCC-5-1	Homo_sapiens_tRNA-Gly-TCC-6-1	252	500bp	CM	0	FALSE	off
Homo_sapiens_tRNA-Val-TAC-1-1	Homo_sapiens_tRNA-Val-TAC-2-1	286	500bp	CM	0.00390668	TRUE	housekeeping
Homo_sapiens_tRNA-Leu-CAA-4-1	Homo_sapiens_tRNA-Glu-CTC-2-1	288	500bp	CM	0.00767282	TRUE	housekeeping
Homo_sapiens_tRNA-Glu-CTC-2-1	Homo_sapiens_tRNA-Leu-CAA-4-1	288	500bp	CM	0.00480879	TRUE	housekeeping
Homo_sapiens_tRNA-Ser-AGA-2-6	Homo_sapiens_tRNA-Ile-AAT-4-1	300	500bp	CM	0.00363785	TRUE	housekeeping
Homo_sapiens_tRNA-Ile-AAT-4-1	Homo_sapiens_tRNA-Ser-AGA-2-6	300	500bp	CM	0.00449466	TRUE	housekeeping
Homo_sapiens_tRNA-Thr-AGT-1-2	Homo_sapiens_tRNA-Ser-AGA-2-6	302	500bp	CM	0.00346721	TRUE	housekeeping
Homo_sapiens_tRNA-Gly-GCC-2-2	Homo_sapiens_tRNA-Ala-CGC-3-1	307	500bp	CM	0.00773005	TRUE	housekeeping
Homo_sapiens_tRNA-Ala-CGC-3-1	Homo_sapiens_tRNA-Gly-GCC-2-2	307	500bp	CM	0.00394649	TRUE	housekeeping
Homo_sapiens_tRNA-Thr-TGT-3-1	Homo_sapiens_tRNA-Pro-AGG-2-6	318	500bp	CM	0.00371966	TRUE	housekeeping
Homo_sapiens_tRNA-Pro-AGG-2-6	Homo_sapiens_tRNA-Thr-TGT-3-1	318	500bp	CM	0.00351459	TRUE	housekeeping
Homo_sapiens_tRNA-Val-CAC-1-4	Homo_sapiens_tRNA-Leu-AAG-1-3	322	500bp	CM	0.000717366	TRUE	housekeeping
Homo_sapiens_tRNA-Leu-AAG-1-3	Homo_sapiens_tRNA-Val-CAC-1-4	322	500bp	CM	0.000499045	TRUE	restricted
Homo_sapiens_tRNA-Val-AAC-1-2	Homo_sapiens_tRNA-Leu-AAG-7-1	335	500bp	CM	0.000171046	FALSE	restricted
Homo_sapiens_tRNA-Leu-AAG-7-1	Homo_sapiens_tRNA-Val-AAC-1-2	335	500bp	CM	1.82232e-05	TRUE	off
Homo_sapiens_tRX-Ile-GAT-2-1	Homo_sapiens_tRNA-Ile-GAT-1-1	341	500bp	CM	0	FALSE	off
Homo_sapiens_tRX-Ile-GAT-1-2	Homo_sapiens_tRNA-Ile-GAT-1-2	341	500bp	CM	6.07441e-06	FALSE	off
Homo_sapiens_tRX-Ile-GAT-1-1	Homo_sapiens_tRNA-Ile-GAT-1-3	341	500bp	CM	3.03721e-06	FALSE	off
Homo_sapiens_tRNA-Ile-GAT-1-3	Homo_sapiens_tRX-Ile-GAT-1-1	341	500bp	CM	0	FALSE	off
Homo_sapiens_tRNA-Ile-GAT-1-2	Homo_sapiens_tRX-Ile-GAT-1-2	341	500bp	CM	7.49869e-06	FALSE	off
Homo_sapiens_tRNA-Ile-GAT-1-1	Homo_sapiens_tRX-Ile-GAT-2-1	341	500bp	CM	1.61293e-06	FALSE	off
Homo_sapiens_tRNA-Tyr-GTA-2-1	Homo_sapiens_tRNA-Ala-AGC-8-1	344	500bp	CM	0.00495239	TRUE	housekeeping
Homo_sapiens_tRNA-iMet-CAT-1-7	Homo_sapiens_tRNA-Gly-GCC-2-3	344	500bp	CM	0.00395898	TRUE	housekeeping
Homo_sapiens_tRNA-Gly-GCC-2-3	Homo_sapiens_tRNA-iMet-CAT-1-7	344	500bp	CM	0.00722109	TRUE	housekeeping
Homo_sapiens_tRNA-Val-CAC-1-5	Homo_sapiens_tRNA-Lys-CTT-2-3	344	500bp	CM	0.00533949	TRUE	housekeeping
Homo_sapiens_tRNA-Ala-AGC-8-1	Homo_sapiens_tRNA-Tyr-GTA-2-1	344	500bp	CM	0.00683939	TRUE	housekeeping
Homo_sapiens_tRNA-Lys-CTT-2-3	Homo_sapiens_tRNA-Val-CAC-1-5	344	500bp	CM	0.00225126	TRUE	housekeeping
Homo_sapiens_tRX-Arg-ACG-1-1	Homo_sapiens_tRNA-Tyr-GTA-5-1	354	500bp	CM	6.07441e-06	TRUE	off
Homo_sapiens_tRNA-Tyr-GTA-5-1	Homo_sapiens_tRX-Arg-ACG-1-1	354	500bp	CM	0.00711486	FALSE	housekeeping
Homo_sapiens_tRNA-Ile-AAT-5-5	Homo_sapiens_tRNA-Thr-AGT-1-1	360	500bp	CM	0.00417242	TRUE	housekeeping
Homo_sapiens_tRNA-Val-AAC-2-1	Homo_sapiens_tRNA-Pro-TGG-3-1	366	500bp	CM	0.00393333	TRUE	housekeeping
Homo_sapiens_tRNA-Pro-TGG-3-1	Homo_sapiens_tRNA-Val-AAC-2-1	366	500bp	CM	0.00556251	TRUE	housekeeping
Homo_sapiens_tRNA-Leu-TAA-3-1	Homo_sapiens_tRNA-Arg-TCT-3-2	376	500bp	CM	0.00287581	FALSE	housekeeping
Homo_sapiens_tRNA-Pro-AGG-1-1	Homo_sapiens_tRNA-Lys-CTT-4-1	416	500bp	CM	0.000344044	TRUE	restricted
Homo_sapiens_tRNA-Lys-CTT-4-1	Homo_sapiens_tRNA-Pro-AGG-1-1	416	500bp	CM	0.000643133	TRUE	restricted
Homo_sapiens_tRNA-Phe-GAA-1-4	Homo_sapiens_tRNA-Asp-GTC-2-9	427	500bp	CM	0.00309249	TRUE	housekeeping
Homo_sapiens_tRNA-Asp-GTC-2-9	Homo_sapiens_tRNA-Phe-GAA-1-4	427	500bp	CM	0.00171218	TRUE	housekeeping
Homo_sapiens_tRNA-Lys-TTT-3-2	Homo_sapiens_tRNA-Lys-TTT-3-1	431	500bp	CM	0.00672339	TRUE	housekeeping
Homo_sapiens_tRNA-Lys-TTT-3-1	Homo_sapiens_tRNA-Lys-TTT-3-2	431	500bp	CM	0.00423329	TRUE	housekeeping
Homo_sapiens_tRNA-Trp-CCA-3-3	Homo_sapiens_tRNA-Ser-GCT-4-3	437	500bp	CM	0.0021155	TRUE	housekeeping
Homo_sapiens_tRNA-Leu-CAA-1-2	Homo_sapiens_tRNA-Gln-CTG-1-3	444	500bp	CM	0.00501454	TRUE	housekeeping
Homo_sapiens_tRNA-Gln-CTG-1-3	Homo_sapiens_tRNA-Leu-CAA-1-2	444	500bp	CM	0.00364057	TRUE	housekeeping
Homo_sapiens_tRNA-Ser-TGA-3-1	Homo_sapiens_tRNA-iMet-CAT-1-3	447	500bp	CM	0.00229721	TRUE	housekeeping
Homo_sapiens_tRNA-Leu-CAG-2-2	Homo_sapiens_tRNA-Leu-CAG-2-1	447	500bp	CM	0.0066886	TRUE	housekeeping
Homo_sapiens_tRNA-Leu-CAG-2-1	Homo_sapiens_tRNA-Leu-CAG-2-2	447	500bp	CM	0.00354944	TRUE	housekeeping
Homo_sapiens_tRNA-iMet-CAT-1-3	Homo_sapiens_tRNA-Ser-TGA-3-1	447	500bp	CM	0.00343353	TRUE	housekeeping
Homo_sapiens_tRNA-Arg-CCT-2-1	Homo_sapiens_tRNA-Arg-CCT-1-1	453	500bp	CM	0.00437995	TRUE	housekeeping
Homo_sapiens_tRNA-Arg-CCT-1-1	Homo_sapiens_tRNA-Arg-CCT-2-1	453	500bp	CM	0.00478579	TRUE	housekeeping
Homo_sapiens_tRNA-Phe-GAA-1-2	Homo_sapiens_tRNA-Glu-CTC-1-6	455	500bp	CM	0.00258647	TRUE	housekeeping
Homo_sapiens_tRNA-Glu-CTC-1-6	Homo_sapiens_tRNA-Phe-GAA-1-2	455	500bp	CM	0.00729198	TRUE	housekeeping
Homo_sapiens_tRNA-Ser-AGA-2-1	Homo_sapiens_tRNA-Arg-ACG-1-1	470	500bp	CM	0.00153127	TRUE	housekeeping
Homo_sapiens_tRNA-Arg-ACG-1-1	Homo_sapiens_tRNA-Ser-AGA-2-1	470	500bp	CM	0.00223733	TRUE	housekeeping
Homo_sapiens_tRNA-Gln-TTG-3-2	Homo_sapiens_tRNA-Gln-TTG-3-1	480	500bp	CM	0.00124843	TRUE	housekeeping
Homo_sapiens_tRNA-Gln-TTG-3-1	Homo_sapiens_tRNA-Gln-TTG-3-2	480	500bp	CM	0.000383924	TRUE	restricted
Homo_sapiens_tRNA-Val-CAC-1-6	Homo_sapiens_tRNA-Arg-ACG-1-2	484	500bp	CM	0.00195468	TRUE	housekeeping
Homo_sapiens_tRNA-Arg-ACG-1-2	Homo_sapiens_tRNA-Val-CAC-1-6	484	500bp	CM	0.00371515	TRUE	housekeeping
Homo_sapiens_tRNA-Thr-AGT-5-1	Homo_sapiens_tRNA-Ser-CGA-1-1	490	500bp	CM	0.00190215	TRUE	housekeeping
Homo_sapiens_tRNA-Ser-CGA-1-1	Homo_sapiens_tRNA-Thr-AGT-5-1	490	500bp	CM	0.00256164	TRUE	housekeeping
Homo_sapiens_tRNA-Leu-TAG-1-1	Homo_sapiens_tRNA-Gln-CTG-1-5	491	500bp	CM	0.00303708	TRUE	housekeeping
Homo_sapiens_tRNA-Gln-CTG-1-5	Homo_sapiens_tRNA-Leu-TAG-1-1	491	500bp	CM	0.00407239	TRUE	housekeeping
Homo_sapiens_tRNA-Val-CAC-3-1	Homo_sapiens_tRNA-Gly-TCC-1-1	494	500bp	CM	0.0027936	TRUE	housekeeping
Homo_sapiens_tRNA-Gly-TCC-1-1	Homo_sapiens_tRNA-Val-CAC-3-1	494	500bp	CM	0.00443579	TRUE	housekeeping
Homo_sapiens_tRNA-Pro-CGG-1-3	Homo_sapiens_tRNA-Asp-GTC-2-11	524	1000bp	CM	0.00395588	TRUE	housekeeping
Homo_sapiens_tRNA-Asp-GTC-2-11	Homo_sapiens_tRNA-Pro-CGG-1-3	524	1000bp	CM	0.00521535	TRUE	housekeeping
Homo_sapiens_tRNA-Lys-TTT-3-5	Homo_sapiens_tRNA-Gln-CTG-1-5	525	1000bp	CM	0.00538361	TRUE	housekeeping
Homo_sapiens_tRNA-Arg-TCT-2-1	Homo_sapiens_tRNA-Leu-TAG-1-1	530	1000bp	CM	0.00022381	TRUE	restricted
Homo_sapiens_tRNA-Ile-AAT-5-1	Homo_sapiens_tRNA-Ala-CGC-1-1	548	1000bp	CM	0.00500768	TRUE	housekeeping
Homo_sapiens_tRNA-Ala-CGC-1-1	Homo_sapiens_tRNA-Ile-AAT-5-1	548	1000bp	CM	0.00307913	TRUE	housekeeping
Homo_sapiens_tRNA-Trp-CCA-1-1	Homo_sapiens_tRNA-Gly-TCC-3-1	608	1000bp	CM	0.00353436	TRUE	housekeeping
Homo_sapiens_tRNA-Gly-TCC-3-1	Homo_sapiens_tRNA-Trp-CCA-1-1	608	1000bp	CM	0.00449417	TRUE	housekeeping
Homo_sapiens_tRNA-Arg-TCG-3-1	Homo_sapiens_tRNA-Arg-CCT-2-1	610	1000bp	CM	0.00547605	TRUE	housekeeping
Homo_sapiens_tRNA-Ser-AGA-2-4	Homo_sapiens_tRNA-Asp-GTC-2-7	624	1000bp	CM	0.000897608	TRUE	restricted
Homo_sapiens_tRNA-Asp-GTC-2-7	Homo_sapiens_tRNA-Ser-AGA-2-4	624	1000bp	CM	0.00164555	TRUE	housekeeping
Homo_sapiens_tRX-Cys-GCA-3-1	Homo_sapiens_tRNA-Asp-GTC-9-1	627	1000bp	CM	1.42428e-06	FALSE	off
Homo_sapiens_tRNA-Asp-GTC-9-1	Homo_sapiens_tRX-Cys-GCA-3-1	627	1000bp	CM	0	FALSE	off
Homo_sapiens_tRNA-Gly-GCC-2-1	Homo_sapiens_tRNA-Asp-GTC-10-1	631	1000bp	CM	0.00653986	FALSE	housekeeping
Homo_sapiens_tRNA-Asp-GTC-10-1	Homo_sapiens_tRNA-Gly-GCC-2-1	631	1000bp	CM	1.09132e-05	TRUE	off
Homo_sapiens_tRNA-Leu-AAG-2-1	Homo_sapiens_tRNA-Val-AAC-2-1	634	1000bp	CM	0.00294361	TRUE	housekeeping
Homo_sapiens_tRX-Ala-AGC-6-1	Homo_sapiens_tRNA-Ala-AGC-19-1	640	1000bp	CM	4.25209e-05	TRUE	restricted
Homo_sapiens_tRNA-Und-NNN-1-1	Homo_sapiens_tRNA-Ala-AGC-21-1	640	1000bp	CM	0	TRUE	off
Homo_sapiens_tRNA-Ala-AGC-21-1	Homo_sapiens_tRNA-Und-NNN-1-1	640	1000bp	CM	2.65803e-05	FALSE	restricted
Homo_sapiens_tRNA-Ala-AGC-19-1	Homo_sapiens_tRX-Ala-AGC-6-1	640	1000bp	CM	9.39648e-05	TRUE	restricted
Homo_sapiens_tRNA-Tyr-GTA-5-5	Homo_sapiens_tRNA-Pro-TGG-3-2	655	1000bp	CM	0.00332532	TRUE	housekeeping
Homo_sapiens_tRNA-Pro-TGG-3-2	Homo_sapiens_tRNA-Tyr-GTA-5-5	655	1000bp	CM	0.00469478	TRUE	housekeeping
Homo_sapiens_tRNA-His-GTG-1-9	Homo_sapiens_tRNA-His-GTG-1-8	667	1000bp	CM	0.00247802	TRUE	housekeeping
Homo_sapiens_tRNA-His-GTG-1-8	Homo_sapiens_tRNA-His-GTG-1-9	667	1000bp	CM	0.00567483	TRUE	housekeeping
Homo_sapiens_tRNA-Trp-CCA-4-1	Homo_sapiens_tRNA-Asp-GTC-1-1	678	1000bp	CM	0.0051899	TRUE	housekeeping
Homo_sapiens_tRNA-Asp-GTC-1-1	Homo_sapiens_tRNA-Trp-CCA-4-1	678	1000bp	CM	0.00636189	TRUE	housekeeping
Homo_sapiens_tRNA-Cys-GCA-2-4	Homo_sapiens_tRNA-Cys-GCA-2-3	686	1000bp	CM	0.0070982	TRUE	housekeeping
Homo_sapiens_tRNA-Cys-GCA-2-3	Homo_sapiens_tRNA-Cys-GCA-2-4	686	1000bp	CM	0.00600884	TRUE	housekeeping
Homo_sapiens_tRNA-Leu-CAA-6-1	Homo_sapiens_tRNA-Glu-TTC-5-1	689	1000bp	CM	1.5186e-05	TRUE	off
Homo_sapiens_tRNA-Leu-CAG-1-6	Homo_sapiens_tRNA-Gly-TCC-2-6	689	1000bp	CM	0.00400142	TRUE	housekeeping
Homo_sapiens_tRNA-Glu-TTC-5-1	Homo_sapiens_tRNA-Leu-CAA-6-1	689	1000bp	CM	0.00341989	FALSE	housekeeping
Homo_sapiens_tRNA-Gly-TCC-2-6	Homo_sapiens_tRNA-Leu-CAG-1-6	689	1000bp	CM	0.00423266	TRUE	housekeeping
Homo_sapiens_tRNA-Pro-CGG-1-1	Homo_sapiens_tRNA-Pro-AGG-2-1	692	1000bp	CM	0.00622617	TRUE	housekeeping
Homo_sapiens_tRNA-Pro-AGG-2-1	Homo_sapiens_tRNA-Pro-CGG-1-1	692	1000bp	CM	0.00501915	TRUE	housekeeping
Homo_sapiens_tRNA-Phe-GAA-6-1	Homo_sapiens_tRNA-Phe-GAA-5-1	717	1000bp	CM	4.65014e-06	TRUE	off
Homo_sapiens_tRNA-Phe-GAA-5-1	Homo_sapiens_tRNA-Phe-GAA-6-1	717	1000bp	CM	3.16077e-05	FALSE	restricted
Homo_sapiens_tRNA-Pro-AGG-2-5	Homo_sapiens_tRNA-Leu-AAG-2-3	725	1000bp	CM	0.0030301	TRUE	housekeeping
Homo_sapiens_tRNA-Leu-AAG-2-3	Homo_sapiens_tRNA-Pro-AGG-2-5	725	1000bp	CM	0.00545101	TRUE	housekeeping
Homo_sapiens_tRNA-Gly-GCC-5-1	Homo_sapiens_tRNA-Gly-GCC-2-5	743	1000bp	CM	1.03472e-05	TRUE	off
Homo_sapiens_tRNA-Gly-GCC-2-5	Homo_sapiens_tRNA-Gly-GCC-5-1	743	1000bp	CM	0.000256738	FALSE	restricted
Homo_sapiens_tRNA-Gly-GCC-3-1	Homo_sapiens_tRNA-Gly-GCC-2-4	758	1000bp	CM	0.000628617	TRUE	restricted
Homo_sapiens_tRNA-Gly-GCC-2-4	Homo_sapiens_tRNA-Gly-GCC-3-1	758	1000bp	CM	0.00209449	TRUE	housekeeping
Homo_sapiens_tRNA-Ser-AGA-2-2	Homo_sapiens_tRNA-Asp-GTC-2-6	781	1000bp	CM	0.00323298	TRUE	housekeeping
Homo_sapiens_tRNA-Asp-GTC-2-6	Homo_sapiens_tRNA-Ser-AGA-2-2	781	1000bp	CM	0.00410058	TRUE	housekeeping
Homo_sapiens_tRNA-Lys-CTT-2-2	Homo_sapiens_tRNA-Ala-TGC-3-1	816	1000bp	CM	0.00270248	TRUE	housekeeping
Homo_sapiens_tRNA-Ala-TGC-3-1	Homo_sapiens_tRNA-Lys-CTT-2-2	816	1000bp	CM	0.00631566	TRUE	housekeeping
Homo_sapiens_tRNA-Met-CAT-3-1	Homo_sapiens_tRNA-Leu-AAG-2-2	872	1000bp	CM	0.00503255	TRUE	housekeeping
Homo_sapiens_tRNA-Leu-AAG-2-2	Homo_sapiens_tRNA-Met-CAT-3-1	872	1000bp	CM	0.00162746	TRUE	housekeeping
Homo_sapiens_tRNA-Phe-GAA-1-1	Homo_sapiens_tRNA-Ala-TGC-1-1	881	1000bp	CM	0.000507591	TRUE	restricted
Homo_sapiens_tRNA-Ala-TGC-1-1	Homo_sapiens_tRNA-Phe-GAA-1-1	881	1000bp	CM	0.00133742	TRUE	restricted
Homo_sapiens_tRNA-Tyr-GTA-11-1	Homo_sapiens_tRNA-Cys-GCA-13-1	907	1000bp	CM	3.03721e-06	TRUE	off
Homo_sapiens_tRNA-Cys-GCA-13-1	Homo_sapiens_tRNA-Tyr-GTA-11-1	907	1000bp	CM	3.85404e-05	FALSE	restricted
Homo_sapiens_tRNA-His-GTG-1-1	Homo_sapiens_tRNA-Gly-TCC-2-1	912	1000bp	CM	0.00370475	TRUE	housekeeping
Homo_sapiens_tRNA-Gly-TCC-2-1	Homo_sapiens_tRNA-His-GTG-1-1	912	1000bp	CM	0.00504317	TRUE	housekeeping
Homo_sapiens_tRNA-Lys-TTT-4-1	Homo_sapiens_tRNA-iMet-CAT-1-6	935	1000bp	CM	0.00180584	TRUE	restricted
Homo_sapiens_tRNA-iMet-CAT-1-6	Homo_sapiens_tRNA-Lys-TTT-4-1	935	1000bp	CM	0.00282792	TRUE	housekeeping
Homo_sapiens_tRNA-Thr-AGT-3-1	Homo_sapiens_tRNA-Phe-GAA-11-1	987	1000bp	CM	0.000285224	TRUE	restricted
Homo_sapiens_tRNA-Phe-GAA-11-1	Homo_sapiens_tRNA-Thr-AGT-3-1	987	1000bp	CM	1.17715e-05	TRUE	restricted
Homo_sapiens_tRNA-Phe-GAA-1-3	Homo_sapiens_tRNA-Lys-TTT-5-1	996	1000bp	CM	0.0014127	TRUE	restricted
Homo_sapiens_tRNA-Lys-TTT-5-1	Homo_sapiens_tRNA-Phe-GAA-1-3	996	1000bp	CM	0.00136381	TRUE	housekeeping
Homo_sapiens_tRNA-Pro-TGG-4-1	Homo_sapiens_tRNA-Pro-CGG-1-2	1018	5000bp	CM	8.92297e-06	TRUE	restricted
Homo_sapiens_tRNA-Pro-CGG-1-2	Homo_sapiens_tRNA-Pro-TGG-4-1	1018	5000bp	CM	0.00027582	TRUE	restricted
Homo_sapiens_tRNA-Trp-CCA-3-2	Homo_sapiens_tRNA-iMet-CAT-1-4	1072	5000bp	CM	0.0010058	TRUE	restricted
Homo_sapiens_tRNA-iMet-CAT-1-4	Homo_sapiens_tRNA-Trp-CCA-3-2	1072	5000bp	CM	0.00296298	TRUE	housekeeping
Homo_sapiens_tRNA-Pro-AGG-2-2	Homo_sapiens_tRNA-Ile-AAT-5-1	1075	5000bp	CM	0.00186888	TRUE	housekeeping
Homo_sapiens_tRNA-Und-TTA-3-1	Homo_sapiens_tRNA-Glu-TTC-4-2	1150	5000bp	CM	4.05307e-05	TRUE	restricted
Homo_sapiens_tRNA-Glu-TTC-4-2	Homo_sapiens_tRNA-Und-TTA-3-1	1150	5000bp	CM	0.00166753	TRUE	housekeeping
Homo_sapiens_tRNA-Ile-AAT-9-1	Homo_sapiens_tRNA-Ile-AAT-3-1	1178	5000bp	CM	4.46149e-06	TRUE	restricted
Homo_sapiens_tRNA-Ile-AAT-3-1	Homo_sapiens_tRNA-Ile-AAT-9-1	1178	5000bp	CM	0.000102888	TRUE	restricted
Homo_sapiens_tRNA-Lys-CTT-2-4	Homo_sapiens_tRNA-Pro-AGG-2-2	1205	5000bp	CM	0.00187628	TRUE	housekeeping
Homo_sapiens_tRNA-Arg-ACG-2-3	Homo_sapiens_tRNA-Arg-ACG-2-2	1257	5000bp	CM	0.0011452	TRUE	restricted
Homo_sapiens_tRNA-Arg-ACG-2-2	Homo_sapiens_tRNA-Arg-ACG-2-3	1257	5000bp	CM	0.00042768	TRUE	restricted
Homo_sapiens_tRNA-Tyr-GTA-10-1	Homo_sapiens_tRNA-Cys-GCA-22-1	1262	5000bp	CM	5.69711e-06	FALSE	off
Homo_sapiens_tRNA-Cys-GCA-22-1	Homo_sapiens_tRNA-Tyr-GTA-10-1	1262	5000bp	CM	2.39204e-05	FALSE	off
Homo_sapiens_tRNA-Lys-CTT-2-1	Homo_sapiens_tRNA-His-GTG-1-1	1286	5000bp	CM	0.00348848	TRUE	housekeeping
Homo_sapiens_tRNA-Glu-CTC-1-1	Homo_sapiens_tRNA-Gly-TCC-2-1	1298	5000bp	CM	0.00795197	TRUE	housekeeping
Homo_sapiens_tRNA-Pro-TGG-3-3	Homo_sapiens_tRNA-Pro-AGG-3-1	1392	5000bp	CM	0.000266897	TRUE	restricted
Homo_sapiens_tRNA-Pro-AGG-3-1	Homo_sapiens_tRNA-Pro-TGG-3-3	1392	5000bp	CM	0	TRUE	restricted
Homo_sapiens_tRNA-Pro-TGG-3-4	Homo_sapiens_tRNA-Pro-AGG-2-7	1427	5000bp	CM	0.000486142	TRUE	housekeeping
Homo_sapiens_tRNA-Pro-AGG-2-7	Homo_sapiens_tRNA-Pro-TGG-3-4	1427	5000bp	CM	0.00149609	TRUE	housekeeping
Homo_sapiens_tRNA-Lys-CTT-3-1	Homo_sapiens_tRNA-Pro-TGG-3-3	1445	5000bp	CM	0.00142487	TRUE	housekeeping
Homo_sapiens_tRNA-Tyr-GTA-8-1	Homo_sapiens_tRNA-Tyr-GTA-3-1	1445	5000bp	CM	0.000138391	TRUE	restricted
Homo_sapiens_tRNA-Tyr-GTA-3-1	Homo_sapiens_tRNA-Tyr-GTA-8-1	1445	5000bp	CM	0.000453214	TRUE	restricted
Homo_sapiens_tRNA-Ser-ACT-1-1	Homo_sapiens_tRNA-Gln-CTG-5-1	1468	5000bp	CM	0.00180952	TRUE	restricted
Homo_sapiens_tRNA-Gln-CTG-5-1	Homo_sapiens_tRNA-Ser-ACT-1-1	1468	5000bp	CM	0.00118719	TRUE	restricted
Homo_sapiens_tRNA-Thr-TGT-5-1	Homo_sapiens_tRNA-Tyr-GTA-5-5	1511	5000bp	CM	0.00390965	TRUE	housekeeping
Homo_sapiens_tRNA-Cys-GCA-4-1	Homo_sapiens_tRNA-Cys-GCA-2-2	1576	5000bp	CM	0.00385932	TRUE	housekeeping
Homo_sapiens_tRNA-Cys-GCA-2-2	Homo_sapiens_tRNA-Cys-GCA-4-1	1576	5000bp	CM	0.00404075	TRUE	housekeeping
Homo_sapiens_tRNA-Val-CAC-13-1	Homo_sapiens_tRNA-Gly-CCC-5-1	1647	5000bp	CM	2.12605e-05	TRUE	off
Homo_sapiens_tRNA-Gly-CCC-5-1	Homo_sapiens_tRNA-Val-CAC-13-1	1647	5000bp	CM	0.000143333	FALSE	restricted
Homo_sapiens_tRNA-Val-CAC-11-2	Homo_sapiens_tRNA-Gly-CCC-1-2	1651	5000bp	CM	0.000249702	TRUE	restricted
Homo_sapiens_tRNA-Gly-CCC-1-2	Homo_sapiens_tRNA-Val-CAC-11-2	1651	5000bp	CM	0.000440687	TRUE	restricted
Homo_sapiens_tRNA-Val-CAC-11-1	Homo_sapiens_tRNA-Gly-CCC-1-1	1656	5000bp	CM	0.000330197	TRUE	restricted
Homo_sapiens_tRNA-Gly-CCC-1-1	Homo_sapiens_tRNA-Val-CAC-11-1	1656	5000bp	CM	0.000918576	TRUE	restricted
Homo_sapiens_tRNA-Val-CAC-10-1	Homo_sapiens_tRNA-Gly-CCC-4-1	1665	5000bp	CM	9.11162e-06	TRUE	off
Homo_sapiens_tRNA-Gly-CCC-4-1	Homo_sapiens_tRNA-Val-CAC-10-1	1665	5000bp	CM	0.00150375	FALSE	restricted
Homo_sapiens_tRNA-Cys-GCA-18-1	Homo_sapiens_tRNA-Cys-GCA-10-1	1680	5000bp	CM	1.37618e-05	TRUE	restricted
Homo_sapiens_tRNA-Cys-GCA-10-1	Homo_sapiens_tRNA-Cys-GCA-18-1	1680	5000bp	CM	2.87591e-05	TRUE	restricted
Homo_sapiens_tRNA-His-GTG-1-7	Homo_sapiens_tRNA-His-GTG-1-8	1736	5000bp	CM	0.00606623	TRUE	housekeeping
Homo_sapiens_tRNA-Thr-TGT-4-1	Homo_sapiens_tRNA-Pro-TGG-1-1	1774	5000bp	CM	0.00291533	TRUE	restricted
Homo_sapiens_tRNA-Pro-TGG-1-1	Homo_sapiens_tRNA-Thr-TGT-4-1	1774	5000bp	CM	0.00148489	TRUE	restricted
Homo_sapiens_tRNA-Val-CAC-7-1	Homo_sapiens_tRNA-Thr-AGT-4-1	1781	5000bp	CM	1.05359e-05	TRUE	restricted
Homo_sapiens_tRNA-Thr-AGT-4-1	Homo_sapiens_tRNA-Val-CAC-7-1	1781	5000bp	CM	0.000141702	TRUE	restricted
Homo_sapiens_tRNA-Pro-AGG-2-8	Homo_sapiens_tRNA-Lys-CTT-4-1	1796	5000bp	CM	0.00176017	TRUE	housekeeping
Homo_sapiens_tRNA-Ser-CGA-3-1	Homo_sapiens_tRNA-Arg-ACG-2-4	1813	5000bp	CM	0.000974274	TRUE	restricted
Homo_sapiens_tRNA-Arg-ACG-2-4	Homo_sapiens_tRNA-Ser-CGA-3-1	1813	5000bp	CM	0.00159663	TRUE	restricted
Homo_sapiens_tRNA-Arg-CCT-5-1	Homo_sapiens_tRNA-Pro-AGG-1-1	1858	5000bp	CM	2.84856e-06	TRUE	restricted
Homo_sapiens_tRNA-Ile-AAT-8-1	Homo_sapiens_tRNA-Arg-ACG-2-4	1909	5000bp	CM	0.00203239	TRUE	restricted
Homo_sapiens_tRNA-Lys-TTT-6-1	Homo_sapiens_tRNA-iMet-CAT-1-5	1934	5000bp	CM	0.000388282	TRUE	restricted
Homo_sapiens_tRNA-iMet-CAT-1-5	Homo_sapiens_tRNA-Lys-TTT-6-1	1934	5000bp	CM	0.00236516	TRUE	housekeeping
Homo_sapiens_tRNA-Ser-TGA-2-1	Homo_sapiens_tRNA-Gln-CTG-2-1	1982	5000bp	CM	0.00128011	TRUE	restricted
Homo_sapiens_tRNA-Gln-CTG-2-1	Homo_sapiens_tRNA-Ser-TGA-2-1	1982	5000bp	CM	0.00128465	TRUE	restricted
Homo_sapiens_tRNA-Val-AAC-5-1	Homo_sapiens_tRNA-Ile-AAT-5-3	1990	5000bp	CM	0.00108355	TRUE	restricted
Homo_sapiens_tRNA-Ile-AAT-5-3	Homo_sapiens_tRNA-Val-AAC-5-1	1990	5000bp	CM	0.000844721	TRUE	restricted
Homo_sapiens_tRNA-Lys-CTT-5-1	Homo_sapiens_tRNA-Pro-AGG-2-7	2009	5000bp	CM	0.00021185	TRUE	restricted
Homo_sapiens_tRNA-Ser-TGA-4-1	Homo_sapiens_tRNA-Asp-GTC-2-7	2013	5000bp	CM	0.000745436	TRUE	restricted
Homo_sapiens_tRX-Met-CAT-1-1	Homo_sapiens_tRNA-Leu-AAG-4-1	2022	5000bp	CM	6.26307e-06	TRUE	off
Homo_sapiens_tRNA-Leu-AAG-4-1	Homo_sapiens_tRX-Met-CAT-1-1	2022	5000bp	CM	3.68238e-05	FALSE	restricted
Homo_sapiens_tRNA-Arg-CCT-3-1	Homo_sapiens_tRNA-Arg-CCG-1-3	2154	5000bp	CM	0.00335992	TRUE	housekeeping
Homo_sapiens_tRNA-Arg-CCG-1-3	Homo_sapiens_tRNA-Arg-CCT-3-1	2154	5000bp	CM	0.00412862	TRUE	housekeeping
Homo_sapiens_tRNA-Lys-CTT-14-1	Homo_sapiens_tRNA-Arg-CCT-5-1	2163	5000bp	CM	9.63323e-05	TRUE	restricted
Homo_sapiens_tRNA-Met-CAT-3-2	Homo_sapiens_tRNA-Lys-TTT-3-3	2164	5000bp	CM	0.00496534	TRUE	housekeeping
Homo_sapiens_tRNA-Lys-TTT-3-3	Homo_sapiens_tRNA-Met-CAT-3-2	2164	5000bp	CM	0.00279465	TRUE	housekeeping
Homo_sapiens_tRNA-Ala-CGC-4-1	Homo_sapiens_tRNA-Phe-GAA-11-1	2165	5000bp	CM	0.00299001	TRUE	restricted
Homo_sapiens_tRNA-Tyr-GTA-7-1	Homo_sapiens_tRNA-Tyr-GTA-4-1	2401	5000bp	CM	2.12605e-05	TRUE	restricted
Homo_sapiens_tRNA-Tyr-GTA-4-1	Homo_sapiens_tRNA-Tyr-GTA-7-1	2401	5000bp	CM	5.05006e-05	TRUE	restricted
Homo_sapiens_tRX-Ala-AGC-5-1	Homo_sapiens_tRNA-Ala-AGC-24-1	2412	5000bp	CM	8.23819e-05	TRUE	restricted
Homo_sapiens_tRNA-Ala-AGC-24-1	Homo_sapiens_tRX-Ala-AGC-5-1	2412	5000bp	CM	5.96972e-05	TRUE	restricted
Homo_sapiens_tRNA-Ser-GCT-2-1	Homo_sapiens_tRNA-Gln-CTG-5-1	2492	5000bp	CM	0.00137745	TRUE	restricted
Homo_sapiens_tRNA-Cys-GCA-9-1	Homo_sapiens_tRNA-Cys-GCA-6-1	2627	5000bp	CM	0.00421834	TRUE	restricted
Homo_sapiens_tRNA-Cys-GCA-6-1	Homo_sapiens_tRNA-Cys-GCA-9-1	2627	5000bp	CM	0.000599566	TRUE	restricted
Homo_sapiens_tRNA-Lys-TTT-13-1	Homo_sapiens_tRNA-Ala-CGC-5-1	2649	5000bp	CM	0.000119498	TRUE	restricted
Homo_sapiens_tRNA-Ala-CGC-5-1	Homo_sapiens_tRNA-Lys-TTT-13-1	2649	5000bp	CM	2.82781e-05	TRUE	restricted
Homo_sapiens_tRNA-Cys-GCA-23-1	Homo_sapiens_tRNA-Cys-GCA-20-1	2670	5000bp	CM	1.17715e-05	FALSE	restricted
Homo_sapiens_tRNA-Cys-GCA-20-1	Homo_sapiens_tRNA-Cys-GCA-23-1	2670	5000bp	CM	3.34093e-05	TRUE	off
Homo_sapiens_tRNA-Thr-TGT-6-1	Homo_sapiens_tRNA-Pro-TGG-3-1	2762	5000bp	CM	0.00605239	TRUE	housekeeping
Homo_sapiens_tRNA-Lys-TTT-3-4	Homo_sapiens_tRNA-Phe-GAA-1-3	2766	5000bp	CM	0.00601178	TRUE	housekeeping
Homo_sapiens_tRNA-Glu-TTC-4-1	Homo_sapiens_tRNA-Asn-GTT-18-1	2808	5000bp	CM	0.00179082	FALSE	restricted
Homo_sapiens_tRNA-Glu-TTC-14-1	Homo_sapiens_tRNA-Asn-GTT-26-1	2808	5000bp	CM	0	FALSE	off
Homo_sapiens_tRNA-Asn-GTT-26-1	Homo_sapiens_tRNA-Glu-TTC-14-1	2808	5000bp	CM	0	FALSE	off
Homo_sapiens_tRNA-Asn-GTT-18-1	Homo_sapiens_tRNA-Glu-TTC-4-1	2808	5000bp	CM	4.46149e-06	TRUE	off
Homo_sapiens_tRNA-Glu-TTC-3-1	Homo_sapiens_tRNA-Asn-GTT-13-1	2809	5000bp	CM	0.0012613	TRUE	restricted
Homo_sapiens_tRNA-Asn-GTT-13-1	Homo_sapiens_tRNA-Glu-TTC-3-1	2809	5000bp	CM	3.03721e-06	TRUE	restricted
Homo_sapiens_tRNA-Tyr-GTA-1-1	Homo_sapiens_tRNA-Ala-AGC-11-1	2916	5000bp	CM	0.00431638	TRUE	housekeeping
Homo_sapiens_tRNA-Ala-AGC-11-1	Homo_sapiens_tRNA-Tyr-GTA-1-1	2916	5000bp	CM	0.00241719	TRUE	housekeeping
Homo_sapiens_tRNA-Leu-CAA-3-1	Homo_sapiens_tRNA-Leu-CAA-2-1	2963	5000bp	CM	0.00046224	TRUE	restricted
Homo_sapiens_tRNA-Leu-CAA-2-1	Homo_sapiens_tRNA-Leu-CAA-3-1	2963	5000bp	CM	0.00173691	TRUE	restricted
Homo_sapiens_tRNA-Tyr-GTA-5-4	Homo_sapiens_tRNA-Tyr-GTA-7-1	3141	5000bp	CM	0.000328207	TRUE	restricted
Homo_sapiens_tRNA-Val-TAC-4-1	Homo_sapiens_tRNA-Ser-ACT-1-1	3194	5000bp	CM	0.000487481	TRUE	restricted
Homo_sapiens_tRNA-Thr-AGT-2-2	Homo_sapiens_tRNA-Ile-AAT-2-1	3420	5000bp	CM	0.00165886	TRUE	housekeeping
Homo_sapiens_tRNA-Ile-AAT-2-1	Homo_sapiens_tRNA-Thr-AGT-2-2	3420	5000bp	CM	0.00281033	TRUE	housekeeping
Homo_sapiens_tRNA-Val-AAC-4-1	Homo_sapiens_tRNA-Thr-AGT-2-2	3517	5000bp	CM	5.69523e-05	TRUE	restricted
Homo_sapiens_tRNA-Lys-CTT-2-5	Homo_sapiens_tRNA-Pro-CGG-1-2	3572	5000bp	CM	0.000656037	TRUE	restricted
Homo_sapiens_tRNA-Val-AAC-1-4	Homo_sapiens_tRNA-Lys-CTT-2-3	3637	5000bp	CM	0.00513488	TRUE	housekeeping
Homo_sapiens_tRNA-Trp-CCA-3-1	Homo_sapiens_tRNA-Arg-TCG-2-1	3645	5000bp	CM	0.000208332	TRUE	restricted
Homo_sapiens_tRNA-Arg-TCG-2-1	Homo_sapiens_tRNA-Trp-CCA-3-1	3645	5000bp	CM	0.001379	TRUE	housekeeping
Homo_sapiens_tRNA-Val-CAC-6-1	Homo_sapiens_tRNA-Ser-CGA-2-1	3689	5000bp	CM	7.98257e-05	TRUE	restricted
Homo_sapiens_tRNA-Ser-CGA-2-1	Homo_sapiens_tRNA-Val-CAC-6-1	3689	5000bp	CM	6.11215e-05	TRUE	restricted
Homo_sapiens_tRNA-Phe-GAA-7-1	Homo_sapiens_tRNA-Ile-AAT-8-1	3742	5000bp	CM	1.61293e-06	TRUE	off
Homo_sapiens_tRNA-Val-CAC-2-1	Homo_sapiens_tRNA-Ile-AAT-10-1	3743	5000bp	CM	0.00266226	FALSE	housekeeping
Homo_sapiens_tRNA-Ile-AAT-10-1	Homo_sapiens_tRNA-Val-CAC-2-1	3743	5000bp	CM	4.46149e-06	TRUE	off
Homo_sapiens_tRNA-Val-CAC-1-8	Homo_sapiens_tRNA-Gly-CCC-6-1	3814	5000bp	CM	0.00212878	TRUE	restricted
Homo_sapiens_tRNA-Gly-CCC-6-1	Homo_sapiens_tRNA-Val-CAC-1-8	3814	5000bp	CM	0.00182909	TRUE	restricted
Homo_sapiens_tRX-Val-CAC-4-1	Homo_sapiens_tRNA-Val-CAC-1-7	3822	5000bp	CM	0.00242704	TRUE	housekeeping
Homo_sapiens_tRNA-Val-CAC-1-7	Homo_sapiens_tRX-Val-CAC-4-1	3822	5000bp	CM	0.0021092	TRUE	restricted
Homo_sapiens_tRNA-Ser-AGA-1-1	Homo_sapiens_tRNA-Ser-TGA-2-1	3833	5000bp	CM	0.000168282	TRUE	restricted
Homo_sapiens_tRNA-Val-AAC-1-3	Homo_sapiens_tRNA-Val-CAC-1-4	3968	5000bp	CM	0.00104199	TRUE	housekeeping
Homo_sapiens_tRNA-Thr-TGT-1-1	Homo_sapiens_tRNA-Leu-AAG-4-1	3998	5000bp	CM	0.00316805	TRUE	housekeeping
Homo_sapiens_tRX-Asp-ATC-1-1	Homo_sapiens_tRNA-Phe-GAA-4-1	4024	5000bp	CM	7.49869e-06	TRUE	off
Homo_sapiens_tRNA-Phe-GAA-4-1	Homo_sapiens_tRX-Asp-ATC-1-1	4024	5000bp	CM	1.39504e-05	FALSE	restricted
Homo_sapiens_tRNA-Thr-AGT-6-1	Homo_sapiens_tRNA-His-GTG-1-5	4073	5000bp	CM	0.00090521	TRUE	housekeeping
Homo_sapiens_tRNA-His-GTG-1-5	Homo_sapiens_tRNA-Thr-AGT-6-1	4073	5000bp	CM	0.000354033	TRUE	restricted
Homo_sapiens_tRNA-Phe-GAA-3-1	Homo_sapiens_tRNA-Ala-AGC-6-1	4167	5000bp	CM	0.00157091	TRUE	restricted
Homo_sapiens_tRNA-Ala-AGC-6-1	Homo_sapiens_tRNA-Phe-GAA-3-1	4167	5000bp	CM	0.000637814	TRUE	restricted
Homo_sapiens_tRNA-Tyr-GTA-5-3	Homo_sapiens_tRNA-Tyr-GTA-4-1	4272	5000bp	CM	0.000398167	TRUE	restricted
Homo_sapiens_tRNA-Cys-GCA-3-1	Homo_sapiens_tRNA-Cys-GCA-15-1	4277	5000bp	CM	6.07441e-06	TRUE	off
Homo_sapiens_tRNA-Cys-GCA-15-1	Homo_sapiens_tRNA-Cys-GCA-3-1	4277	5000bp	CM	2.91364e-05	FALSE	restricted
Homo_sapiens_tRNA-Gln-TTG-3-3	Homo_sapiens_tRNA-Gln-CTG-6-1	4434	5000bp	CM	0.00316768	TRUE	housekeeping
Homo_sapiens_tRNA-Gln-CTG-6-1	Homo_sapiens_tRNA-Gln-TTG-3-3	4434	5000bp	CM	0.00176455	TRUE	housekeeping
Homo_sapiens_tRNA-Lys-CTT-8-1	Homo_sapiens_tRNA-Pro-AGG-3-1	4459	5000bp	CM	1.61293e-06	TRUE	off
Homo_sapiens_tRNA-Thr-AGT-2-1	Homo_sapiens_tRNA-Arg-ACG-1-2	4508	5000bp	CM	0.00628386	TRUE	housekeeping
Homo_sapiens_tRNA-Leu-TAG-4-1	Homo_sapiens_tRNA-Thr-TGT-5-1	4590	5000bp	CM	2.84856e-06	TRUE	off
Homo_sapiens_tRNA-Ser-AGA-5-1	Homo_sapiens_tRNA-Cys-GCA-19-1	4618	5000bp	CM	6.23571e-05	FALSE	restricted
Homo_sapiens_tRNA-Cys-GCA-19-1	Homo_sapiens_tRNA-Ser-AGA-5-1	4618	5000bp	CM	2.84856e-06	TRUE	off
Homo_sapiens_tRNA-Thr-CGT-3-1	Homo_sapiens_tRNA-Ala-TGC-2-1	4691	5000bp	CM	0.00288886	TRUE	housekeeping
Homo_sapiens_tRNA-Ala-TGC-2-1	Homo_sapiens_tRNA-Thr-CGT-3-1	4691	5000bp	CM	0.000942015	TRUE	restricted
Homo_sapiens_tRNA-Lys-TTT-7-1	Homo_sapiens_tRNA-Arg-CCG-1-1	4720	5000bp	CM	0.000445611	TRUE	restricted
Homo_sapiens_tRNA-Arg-CCG-1-1	Homo_sapiens_tRNA-Lys-TTT-7-1	4720	5000bp	CM	0.00040177	TRUE	restricted
Homo_sapiens_tRNA-Gly-GCC-2-6	Homo_sapiens_tRNA-Arg-TCT-2-1	4734	5000bp	CM	0.00561073	TRUE	housekeeping
Homo_sapiens_tRX-Met-CAT-2-1	Homo_sapiens_tRX-Ala-AGC-5-1	4772	5000bp	CM	8.03917e-05	TRUE	restricted
Homo_sapiens_tRNA-Leu-TAA-4-1	Homo_sapiens_tRNA-Val-AAC-5-1	4872	5000bp	CM	0.00162434	TRUE	restricted
Homo_sapiens_tRNA-Ala-TGC-7-1	Homo_sapiens_tRNA-Phe-GAA-3-1	4963	5000bp	CM	0.000299448	TRUE	restricted
Homo_sapiens_tRNA-Ala-TGC-5-1	Homo_sapiens_tRNA-Ala-AGC-6-1	5092	>5000bp	CM	0.00102362	TRUE	restricted
Homo_sapiens_tRNA-Ala-TGC-6-1	Homo_sapiens_tRNA-Phe-GAA-6-1	5162	>5000bp	CM	0.000209671	FALSE	restricted
Homo_sapiens_tRNA-Ala-AGC-1-1	Homo_sapiens_tRNA-Phe-GAA-1-1	5170	>5000bp	CM	0.00258849	TRUE	housekeeping
Homo_sapiens_tRNA-Ile-TAT-3-1	Homo_sapiens_tRNA-Arg-TCG-5-1	5431	>5000bp	CM	0.000304287	TRUE	restricted
Homo_sapiens_tRNA-Arg-TCG-5-1	Homo_sapiens_tRNA-Ile-TAT-3-1	5431	>5000bp	CM	0.00302421	TRUE	housekeeping
Homo_sapiens_tRNA-Ser-GCT-1-1	Homo_sapiens_tRNA-Pro-CGG-2-1	5493	>5000bp	CM	0.000563977	TRUE	restricted
Homo_sapiens_tRNA-Pro-CGG-2-1	Homo_sapiens_tRNA-Ser-GCT-1-1	5493	>5000bp	CM	0.00214784	TRUE	housekeeping
Homo_sapiens_tRNA-Leu-TAA-2-1	Homo_sapiens_tRNA-Thr-AGT-4-1	5493	>5000bp	CM	0.000478851	TRUE	restricted
Homo_sapiens_tRNA-Ala-TGC-3-2	Homo_sapiens_tRNA-Asp-GTC-2-9	5519	>5000bp	CM	0.00401063	TRUE	housekeeping
Homo_sapiens_tRNA-Ser-AGA-4-1	Homo_sapiens_tRNA-Gln-CTG-2-1	5590	>5000bp	CM	0.000540142	TRUE	restricted
Homo_sapiens_tRNA-Ser-GCT-6-1	Homo_sapiens_tRNA-Gln-TTG-3-1	5623	>5000bp	CM	0.000865142	TRUE	restricted
Homo_sapiens_tRNA-Leu-TAG-2-1	Homo_sapiens_tRNA-Thr-TGT-4-1	5709	>5000bp	CM	0.00250376	TRUE	restricted
Homo_sapiens_tRNA-Thr-CGT-6-1	Homo_sapiens_tRNA-Ser-GCT-2-1	5712	>5000bp	CM	0.000226847	TRUE	restricted
Homo_sapiens_tRNA-His-GTG-2-1	Homo_sapiens_tRNA-Glu-TTC-7-1	5735	>5000bp	CM	5.88576e-06	FALSE	off
Homo_sapiens_tRNA-Glu-TTC-7-1	Homo_sapiens_tRNA-His-GTG-2-1	5735	>5000bp	CM	4.65014e-06	FALSE	off
Homo_sapiens_tRNA-Arg-TCG-4-1	Homo_sapiens_tRNA-Ser-GCT-6-1	5741	>5000bp	CM	0.000339413	TRUE	restricted
Homo_sapiens_tRNA-Met-CAT-4-2	Homo_sapiens_tRNA-Und-NNN-1-1	5864	>5000bp	CM	0.000312163	FALSE	restricted
Homo_sapiens_tRX-Tyr-GTA-1-1	Homo_sapiens_tRNA-Tyr-GTA-5-4	5889	>5000bp	CM	8.92297e-06	TRUE	restricted
Homo_sapiens_tRNA-Cys-GCA-14-1	Homo_sapiens_tRNA-Cys-GCA-2-2	5890	>5000bp	CM	0.000222386	TRUE	restricted
Homo_sapiens_tRNA-Asn-GTT-2-2	Homo_sapiens_tRNA-Glu-TTC-4-2	5913	>5000bp	CM	0.00230704	TRUE	housekeeping
Homo_sapiens_tRNA-Phe-GAA-2-1	Homo_sapiens_tRNA-Lys-TTT-3-4	5973	>5000bp	CM	0.00315824	TRUE	housekeeping
Homo_sapiens_tRNA-Val-AAC-6-1	Homo_sapiens_tRNA-Ala-CGC-4-1	6043	>5000bp	CM	0.000386772	TRUE	restricted
Homo_sapiens_tRNA-Ala-AGC-2-3	Homo_sapiens_tRNA-Thr-AGT-3-1	6243	>5000bp	CM	0.000181101	TRUE	restricted
Homo_sapiens_tRNA-Gln-CTG-8-2	Homo_sapiens_tRNA-Asn-GTT-20-1	6339	>5000bp	CM	3.76821e-05	FALSE	restricted
Homo_sapiens_tRNA-Asn-GTT-20-1	Homo_sapiens_tRNA-Gln-CTG-8-2	6339	>5000bp	CM	1.21488e-05	TRUE	off
Homo_sapiens_tRNA-Ile-AAT-6-1	Homo_sapiens_tRNA-Ala-AGC-21-1	6568	>5000bp	CM	4.46149e-06	TRUE	restricted
Homo_sapiens_tRNA-Ile-AAT-12-1	Homo_sapiens_tRNA-Ala-AGC-19-1	6594	>5000bp	CM	0.000540161	TRUE	restricted
Homo_sapiens_tRNA-Leu-AAG-3-1	Homo_sapiens_tRNA-Glu-CTC-1-6	6732	>5000bp	CM	0.000344251	TRUE	restricted
Homo_sapiens_tRNA-Asn-GTT-28-1	Homo_sapiens_tRNA-Asn-GTT-11-2	6925	>5000bp	CM	9.48892e-06	TRUE	off
Homo_sapiens_tRNA-Asn-GTT-11-2	Homo_sapiens_tRNA-Asn-GTT-28-1	6925	>5000bp	CM	8.84563e-05	FALSE	restricted
Homo_sapiens_tRNA-Ile-AAT-1-1	Homo_sapiens_tRNA-Ala-AGC-24-1	6927	>5000bp	CM	3.17964e-05	TRUE	restricted
Homo_sapiens_tRNA-Asn-GTT-16-3	Homo_sapiens_tRNA-Asn-GTT-11-1	6929	>5000bp	CM	7.68734e-06	TRUE	off
Homo_sapiens_tRNA-Asn-GTT-11-1	Homo_sapiens_tRNA-Asn-GTT-16-3	6929	>5000bp	CM	2.55333e-05	FALSE	restricted
Homo_sapiens_tRX-Ala-AGC-2-1	Homo_sapiens_tRNA-Ile-AAT-1-1	7126	>5000bp	CM	1.07246e-05	TRUE	off
Homo_sapiens_tRNA-Ser-AGA-2-3	Homo_sapiens_tRNA-Ser-AGA-2-4	7144	>5000bp	CM	0.00247639	TRUE	housekeeping
Homo_sapiens_tRX-Phe-GAA-2-1	Homo_sapiens_tRNA-Gly-CCC-6-1	7222	>5000bp	CM	6.32154e-05	TRUE	restricted
Homo_sapiens_tRNA-Lys-TTT-9-1	Homo_sapiens_tRNA-Asp-GTC-3-1	7318	>5000bp	CM	5.73296e-05	TRUE	restricted
Homo_sapiens_tRNA-Asp-GTC-3-1	Homo_sapiens_tRNA-Lys-TTT-9-1	7318	>5000bp	CM	0.00140585	TRUE	housekeeping
Homo_sapiens_tRNA-Gly-TCC-2-4	Homo_sapiens_tRNA-Gly-TCC-2-3	7339	>5000bp	CM	0	FALSE	off
Homo_sapiens_tRNA-Gly-TCC-2-3	Homo_sapiens_tRNA-Gly-TCC-2-4	7339	>5000bp	CM	0.00120958	FALSE	off
Homo_sapiens_tRX-Cys-GCA-4-1	Homo_sapiens_tRNA-Cys-GCA-9-3	7452	>5000bp	CM	2.26847e-05	TRUE	off
Homo_sapiens_tRNA-Cys-GCA-9-3	Homo_sapiens_tRX-Cys-GCA-4-1	7452	>5000bp	CM	0.000155841	FALSE	restricted
Homo_sapiens_tRNA-Val-CAC-9-1	Homo_sapiens_tRNA-His-GTG-1-5	7812	>5000bp	CM	9.30027e-06	TRUE	restricted
Homo_sapiens_tRNA-Ser-GCT-4-1	Homo_sapiens_tRNA-Gln-TTG-2-1	7890	>5000bp	CM	0.00137652	TRUE	restricted
Homo_sapiens_tRNA-Gln-TTG-2-1	Homo_sapiens_tRNA-Ser-GCT-4-1	7890	>5000bp	CM	0.00201752	TRUE	housekeeping
Homo_sapiens_tRNA-Thr-CGT-1-1	Homo_sapiens_tRX-Met-CAT-1-1	8195	>5000bp	CM	0.00156339	FALSE	restricted
Homo_sapiens_tRX-Asn-GTT-1-1	Homo_sapiens_tRNA-Glu-TTC-6-1	8376	>5000bp	CM	6.07441e-06	TRUE	off
Homo_sapiens_tRNA-Glu-TTC-6-1	Homo_sapiens_tRX-Asn-GTT-1-1	8376	>5000bp	CM	0.000531907	FALSE	restricted
Homo_sapiens_tRX-Phe-GAA-1-1	Homo_sapiens_tRNA-Glu-TTC-10-2	8456	>5000bp	CM	1.42428e-06	FALSE	off
Homo_sapiens_tRNA-Glu-TTC-10-2	Homo_sapiens_tRX-Phe-GAA-1-1	8456	>5000bp	CM	3.34093e-05	FALSE	off
Homo_sapiens_tRX-Glu-TTC-2-1	Homo_sapiens_tRX-Phe-GAA-2-1	8484	>5000bp	CM	2.37317e-05	TRUE	restricted
Homo_sapiens_tRNA-Phe-GAA-9-1	Homo_sapiens_tRNA-Glu-TTC-10-1	8507	>5000bp	CM	1.23375e-05	FALSE	restricted
Homo_sapiens_tRNA-Glu-TTC-10-1	Homo_sapiens_tRNA-Phe-GAA-9-1	8507	>5000bp	CM	0	TRUE	off
Homo_sapiens_tRNA-Arg-TCT-5-1	Homo_sapiens_tRNA-Ser-AGA-4-1	8690	>5000bp	CM	2.89478e-05	TRUE	restricted
Homo_sapiens_tRNA-Asn-GTT-17-1	Homo_sapiens_tRNA-Glu-TTC-5-1	8886	>5000bp	CM	0.00103749	TRUE	restricted
Homo_sapiens_tRX-Cys-GCA-1-1	Homo_sapiens_tRNA-Cys-GCA-11-1	9003	>5000bp	CM	2.84856e-06	TRUE	off
Homo_sapiens_tRNA-Cys-GCA-11-1	Homo_sapiens_tRX-Cys-GCA-1-1	9003	>5000bp	CM	8.0203e-05	FALSE	restricted
Homo_sapiens_tRNA-Ala-AGC-5-1	Homo_sapiens_tRNA-Ala-AGC-2-3	9044	>5000bp	CM	0.000318048	TRUE	restricted
Homo_sapiens_tRNA-Asn-GTT-1-1	Homo_sapiens_tRNA-Gly-TCC-2-6	9057	>5000bp	CM	0.00388544	TRUE	restricted
Homo_sapiens_tRNA-Ala-AGC-17-1	Homo_sapiens_tRNA-Ala-AGC-16-1	9107	>5000bp	CM	4.27283e-06	TRUE	restricted
Homo_sapiens_tRNA-Ala-AGC-16-1	Homo_sapiens_tRNA-Ala-AGC-17-1	9107	>5000bp	CM	2.14491e-05	TRUE	restricted
Homo_sapiens_tRNA-Ala-TGC-9-1	Homo_sapiens_tRNA-Ala-TGC-2-1	9291	>5000bp	CM	1.42428e-06	TRUE	restricted
Homo_sapiens_tRX-Gly-CCC-1-2	Homo_sapiens_tRNA-Arg-CCT-6-1	9345	>5000bp	CM	9.11162e-06	FALSE	off
Homo_sapiens_tRNA-Arg-CCT-6-1	Homo_sapiens_tRX-Gly-CCC-1-2	9345	>5000bp	CM	4.65014e-06	FALSE	off
Homo_sapiens_tRNA-Ser-AGA-3-1	Homo_sapiens_tRNA-Ser-AGA-1-1	9486	>5000bp	CM	1.19602e-05	TRUE	restricted
Homo_sapiens_tRNA-Ala-AGC-3-1	Homo_sapiens_tRNA-Ser-GCT-4-1	9735	>5000bp	CM	0.00194574	TRUE	housekeeping
Homo_sapiens_tRNA-Ala-AGC-4-1	Homo_sapiens_tRNA-Thr-CGT-3-1	9957	>5000bp	CM	0.00379729	TRUE	housekeeping
Homo_sapiens_tRNA-Cys-GCA-16-1	Homo_sapiens_tRNA-Cys-GCA-22-1	10100	>5000bp	CM	3.69275e-05	FALSE	restricted
Homo_sapiens_tRNA-Ala-AGC-23-1	Homo_sapiens_tRNA-Ala-TGC-1-1	10932	>5000bp	CM	3.52109e-05	TRUE	restricted
Homo_sapiens_tRNA-Ala-AGC-2-1	Homo_sapiens_tRX-Asp-ATC-1-1	10960	>5000bp	CM	0.00476191	FALSE	housekeeping
Homo_sapiens_tRNA-Val-CAC-14-1	Homo_sapiens_tRX-Phe-GAA-1-1	11175	>5000bp	CM	0.00126006	FALSE	restricted
Homo_sapiens_tRNA-Val-CAC-4-1	Homo_sapiens_tRNA-Phe-GAA-9-1	11191	>5000bp	CM	0.000583163	TRUE	restricted
Homo_sapiens_tRNA-Cys-GCA-12-1	Homo_sapiens_tRNA-Cys-GCA-9-3	11197	>5000bp	CM	0.000103265	TRUE	restricted
Homo_sapiens_tRNA-Gln-CTG-7-1	Homo_sapiens_tRX-Asn-GTT-1-1	11374	>5000bp	CM	6.07441e-06	FALSE	off
Homo_sapiens_tRNA-Leu-CAG-1-7	Homo_sapiens_tRNA-Thr-AGT-2-1	11627	>5000bp	CM	0.0031678	TRUE	housekeeping
Homo_sapiens_tRNA-Asn-GTT-5-1	Homo_sapiens_tRNA-Asn-GTT-18-1	11740	>5000bp	CM	0.000157661	FALSE	restricted
Homo_sapiens_tRNA-Met-CAT-7-1	Homo_sapiens_tRX-Ala-AGC-2-1	11970	>5000bp	CM	6.07441e-06	FALSE	off
Homo_sapiens_tRNA-Gly-TCC-4-1	Homo_sapiens_tRNA-Asn-GTT-2-2	12021	>5000bp	CM	0.000226555	TRUE	restricted
Homo_sapiens_tRNA-Gln-CTG-1-2	Homo_sapiens_tRNA-Ser-AGA-3-1	12608	>5000bp	CM	0.00244415	TRUE	housekeeping
Homo_sapiens_tRNA-Thr-CGT-5-1	Homo_sapiens_tRNA-Leu-CAA-2-1	12611	>5000bp	CM	0.000689446	TRUE	restricted
Homo_sapiens_tRX-Ile-AAT-3-1	Homo_sapiens_tRNA-Ile-AAT-9-1	12955	>5000bp	CM	1.53747e-05	TRUE	restricted
Homo_sapiens_tRNA-Ile-TAT-2-3	Homo_sapiens_tRNA-Thr-CGT-5-1	12992	>5000bp	CM	0.00187102	TRUE	housekeeping
Homo_sapiens_tRNA-iMet-CAT-1-2	Homo_sapiens_tRNA-Arg-TCG-4-1	13080	>5000bp	CM	0.00149874	TRUE	housekeeping
Homo_sapiens_tRNA-iMet-CAT-2-1	Homo_sapiens_tRNA-Gln-CTG-6-1	13400	>5000bp	CM	0.00013592	TRUE	restricted
Homo_sapiens_tRNA-Val-AAC-3-1	Homo_sapiens_tRNA-Phe-GAA-7-1	13766	>5000bp	CM	0.00346951	FALSE	housekeeping
Homo_sapiens_tRNA-Asn-GTT-4-1	Homo_sapiens_tRNA-Asn-GTT-13-1	14141	>5000bp	CM	0.00087796	TRUE	restricted
Homo_sapiens_tRX-Ile-AAT-4-1	Homo_sapiens_tRNA-Trp-CCA-1-1	14710	>5000bp	CM	6.07441e-06	TRUE	off
Homo_sapiens_tRNA-Leu-CAA-1-1	Homo_sapiens_tRNA-Arg-CCG-1-2	14763	>5000bp	CM	0.00644753	TRUE	housekeeping
Homo_sapiens_tRNA-Arg-CCG-1-2	Homo_sapiens_tRNA-Leu-CAA-1-1	14763	>5000bp	CM	0.00487575	TRUE	housekeeping
Homo_sapiens_tRNA-Ile-AAT-5-2	Homo_sapiens_tRNA-Thr-AGT-6-1	14871	>5000bp	CM	0.00378474	TRUE	housekeeping
Homo_sapiens_tRNA-Ala-CGC-2-1	Homo_sapiens_tRNA-Ala-AGC-4-1	15528	>5000bp	CM	0.00387418	TRUE	housekeeping
Homo_sapiens_tRNA-Glu-TTC-8-1	Homo_sapiens_tRX-Val-CAC-4-1	15783	>5000bp	CM	2.96175e-05	TRUE	restricted
Homo_sapiens_tRNA-Cys-GCA-9-4	Homo_sapiens_tRNA-Cys-GCA-17-1	16417	>5000bp	CM	0.000728128	TRUE	restricted
Homo_sapiens_tRNA-Cys-GCA-17-1	Homo_sapiens_tRNA-Cys-GCA-9-4	16417	>5000bp	CM	0.00068174	TRUE	restricted
Homo_sapiens_tRNA-Ala-AGC-2-2	Homo_sapiens_tRNA-Arg-CCG-1-2	17632	>5000bp	CM	0.00577417	TRUE	housekeeping
Homo_sapiens_tRNA-Tyr-GTA-6-1	Homo_sapiens_tRNA-Tyr-GTA-3-1	17682	>5000bp	CM	0.000198362	TRUE	restricted
Homo_sapiens_tRNA-Cys-GCA-21-1	Homo_sapiens_tRNA-Cys-GCA-12-1	17798	>5000bp	CM	6.91861e-05	TRUE	restricted
Homo_sapiens_tRNA-Gly-GCC-4-1	Homo_sapiens_tRNA-Gly-TCC-2-4	18119	>5000bp	CM	1.31958e-05	FALSE	restricted
Homo_sapiens_tRNA-Asn-GTT-6-1	Homo_sapiens_tRNA-Asn-GTT-22-1	18555	>5000bp	CM	9.27292e-05	FALSE	restricted
Homo_sapiens_tRNA-Asn-GTT-22-1	Homo_sapiens_tRNA-Asn-GTT-6-1	18555	>5000bp	CM	7.876e-06	TRUE	off
Homo_sapiens_tRX-Gly-CCC-2-1	Homo_sapiens_tRNA-Gln-CTG-4-1	20570	>5000bp	CM	8.06465e-06	TRUE	off
Homo_sapiens_tRNA-Gln-CTG-4-1	Homo_sapiens_tRX-Gly-CCC-2-1	20570	>5000bp	CM	0.00037169	FALSE	restricted
Homo_sapiens_tRNA-Cys-GCA-9-2	Homo_sapiens_tRNA-Cys-GCA-1-1	20868	>5000bp	CM	0.00012528	TRUE	restricted
Homo_sapiens_tRNA-Cys-GCA-1-1	Homo_sapiens_tRNA-Cys-GCA-9-2	20868	>5000bp	CM	0.000245363	TRUE	restricted
Homo_sapiens_tRNA-Val-CAC-1-1	Homo_sapiens_tRNA-Und-TTA-3-1	21099	>5000bp	CM	0.0065127	TRUE	housekeeping
Homo_sapiens_tRX-Asn-GTT-3-1	Homo_sapiens_tRNA-Asn-GTT-24-1	24021	>5000bp	CM	1.09132e-05	TRUE	off
Homo_sapiens_tRNA-Asn-GTT-24-1	Homo_sapiens_tRX-Asn-GTT-3-1	24021	>5000bp	CM	0.00128503	FALSE	housekeeping
Homo_sapiens_tRNA-Val-AAC-1-5	Homo_sapiens_tRNA-iMet-CAT-2-1	24413	>5000bp	CM	0.00436481	TRUE	housekeeping
Homo_sapiens_tRNA-Gln-CTG-4-2	Homo_sapiens_tRNA-Glu-TTC-7-1	24415	>5000bp	CM	9.30027e-06	FALSE	off
Homo_sapiens_tRNA-Gln-CTG-9-1	Homo_sapiens_tRNA-Gln-CTG-7-1	24678	>5000bp	CM	0.0012347	FALSE	restricted
Homo_sapiens_tRNA-Asn-GTT-21-1	Homo_sapiens_tRNA-Gln-CTG-9-1	25284	>5000bp	CM	7.49869e-06	TRUE	off
Homo_sapiens_tRNA-Asn-GTT-16-1	Homo_sapiens_tRNA-Asn-GTT-21-1	26395	>5000bp	CM	6.07441e-06	FALSE	off
Homo_sapiens_tRNA-Asn-GTT-8-1	Homo_sapiens_tRNA-Val-CAC-1-7	27624	>5000bp	CM	0.000552875	TRUE	restricted
Homo_sapiens_tRNA-Asn-GTT-10-1	Homo_sapiens_tRNA-Val-CAC-14-1	27845	>5000bp	CM	5.83766e-05	TRUE	restricted
Homo_sapiens_tRNA-Cys-GCA-24-1	Homo_sapiens_tRNA-Cys-GCA-14-1	27891	>5000bp	CM	4.65014e-06	TRUE	off
Homo_sapiens_tRNA-Asn-GTT-14-1	Homo_sapiens_tRX-Gly-CCC-1-2	27972	>5000bp	CM	0.000802389	FALSE	restricted
Homo_sapiens_tRX-Ala-AGC-1-1	Homo_sapiens_tRNA-Met-CAT-4-2	29522	>5000bp	CM	3.03721e-06	TRUE	off
Homo_sapiens_tRX-Ala-AGC-1-2	Homo_sapiens_tRNA-Ile-AAT-6-1	31321	>5000bp	CM	1.61293e-06	TRUE	off
Homo_sapiens_tRX-Val-TAC-3-1	Homo_sapiens_tRNA-SeC-TCA-3-1	34548	>5000bp	CM	7.876e-06	FALSE	off
Homo_sapiens_tRNA-SeC-TCA-3-1	Homo_sapiens_tRX-Val-TAC-3-1	34548	>5000bp	CM	4.83879e-06	FALSE	off
Homo_sapiens_tRX-Gly-CCC-3-1	Homo_sapiens_tRNA-Asn-GTT-9-1	37713	>5000bp	CM	3.03721e-06	TRUE	off
Homo_sapiens_tRNA-Asn-GTT-9-1	Homo_sapiens_tRX-Gly-CCC-3-1	37713	>5000bp	CM	0.000931857	FALSE	restricted
Homo_sapiens_tRNA-Arg-CCT-7-1	Homo_sapiens_tRNA-Val-CAC-4-1	44448	>5000bp	CM	3.22586e-06	TRUE	off
Homo_sapiens_tRNA-His-GTG-1-2	Homo_sapiens_tRNA-Gln-CTG-10-1	67953	>5000bp	CM	8.90223e-05	FALSE	restricted
Homo_sapiens_tRNA-Gln-CTG-10-1	Homo_sapiens_tRNA-His-GTG-1-2	67953	>5000bp	CM	1.42428e-06	TRUE	off
Homo_sapiens_tRNA-Ile-TAT-2-2	Homo_sapiens_tRNA-Pro-CGG-2-1	71303	>5000bp	CM	0.000928565	TRUE	housekeeping
Homo_sapiens_tRNA-Gln-CTG-11-1	Homo_sapiens_tRNA-His-GTG-2-1	76410	>5000bp	CM	7.49869e-06	FALSE	off
Homo_sapiens_tRNA-Asn-GTT-25-1	Homo_sapiens_tRNA-Asn-GTT-28-1	80960	>5000bp	CM	0.000440584	FALSE	restricted
Homo_sapiens_tRNA-Asn-GTT-2-5	Homo_sapiens_tRNA-Cys-GCA-24-1	81868	>5000bp	CM	0.00509873	FALSE	housekeeping
Homo_sapiens_tRX-Gln-CTG-3-1	Homo_sapiens_tRNA-Asn-GTT-9-1	87792	>5000bp	CM	1.86005e-05	TRUE	off
Homo_sapiens_tRNA-Gly-CCC-8-1	Homo_sapiens_tRX-Asn-GTT-3-1	94598	>5000bp	CM	8.92297e-06	FALSE	off
Homo_sapiens_tRNA-Asn-GTT-7-1	Homo_sapiens_tRNA-Asn-GTT-16-3	100954	>5000bp	CM	0.000501601	FALSE	restricted
Homo_sapiens_tRNA-Phe-GAA-12-1	Homo_sapiens_tRNA-Met-CAT-1-1	101180	>5000bp	CM	7.68734e-06	TRUE	off
Homo_sapiens_tRNA-Met-CAT-1-1	Homo_sapiens_tRNA-Phe-GAA-12-1	101180	>5000bp	CM	0.00513895	FALSE	housekeeping
Homo_sapiens_tRNA-Leu-TAG-3-1	Homo_sapiens_tRNA-Leu-AAG-2-4	101348	>5000bp	CM	0.00364386	TRUE	housekeeping
Homo_sapiens_tRNA-Leu-AAG-2-4	Homo_sapiens_tRNA-Leu-TAG-3-1	101348	>5000bp	CM	0.00831367	TRUE	housekeeping
Homo_sapiens_tRNA-Asn-GTT-2-7	Homo_sapiens_tRNA-Glu-TTC-10-2	110755	>5000bp	CM	0.00232499	FALSE	housekeeping
Homo_sapiens_tRX-Asn-GTT-2-1	Homo_sapiens_tRNA-Asn-GTT-3-1	120310	>5000bp	CM	4.83879e-06	TRUE	off
Homo_sapiens_tRNA-Asn-GTT-3-1	Homo_sapiens_tRX-Asn-GTT-2-1	120310	>5000bp	CM	0.00166051	FALSE	housekeeping
Homo_sapiens_tRNA-Asn-GTT-2-1	Homo_sapiens_tRNA-Asn-GTT-16-1	123800	>5000bp	CM	0.00197106	FALSE	housekeeping
Homo_sapiens_tRX-Lys-CTT-1-1	Homo_sapiens_tRNA-Arg-CCG-1-3	222941	>5000bp	CM	1.19602e-05	TRUE	restricted
Homo_sapiens_tRNA-Ser-GCT-5-1	Homo_sapiens_tRNA-Thr-TGT-1-1	261434	>5000bp	CM	0.00164998	TRUE	restricted
Homo_sapiens_tRNA-Ala-AGC-20-1	Homo_sapiens_tRNA-Asn-GTT-8-1	305085	>5000bp	CM	9.11162e-06	TRUE	off
Homo_sapiens_tRNA-Cys-GCA-7-1	Homo_sapiens_tRNA-Arg-TCT-1-1	331224	>5000bp	CM	8.42872e-05	TRUE	restricted
Homo_sapiens_tRNA-Arg-TCT-1-1	Homo_sapiens_tRNA-Cys-GCA-7-1	331224	>5000bp	CM	0.00416452	TRUE	restricted
Homo_sapiens_tRNA-Pro-GGG-1-1	Homo_sapiens_tRNA-Asn-GTT-2-3	334068	>5000bp	CM	7.31004e-06	TRUE	off
Homo_sapiens_tRNA-Asn-GTT-2-3	Homo_sapiens_tRNA-Pro-GGG-1-1	334068	>5000bp	CM	0.00649233	FALSE	housekeeping
Homo_sapiens_tRNA-Trp-CCA-2-1	Homo_sapiens_tRNA-Gly-CCC-3-1	352610	>5000bp	CM	0.00693781	TRUE	housekeeping
Homo_sapiens_tRNA-Gly-CCC-3-1	Homo_sapiens_tRNA-Trp-CCA-2-1	352610	>5000bp	CM	1.15829e-05	TRUE	restricted
Homo_sapiens_tRNA-Gln-CTG-8-3	Homo_sapiens_tRNA-Asn-GTT-7-1	367339	>5000bp	CM	1.66103e-05	TRUE	off
Homo_sapiens_tRNA-Und-GCA-5-1	Homo_sapiens_tRNA-Arg-CCG-2-1	374847	>5000bp	CM	6.07441e-06	TRUE	off
Homo_sapiens_tRNA-Arg-CCG-2-1	Homo_sapiens_tRNA-Und-GCA-5-1	374847	>5000bp	CM	0.00499757	FALSE	housekeeping
Homo_sapiens_tRNA-Tyr-ATA-1-1	Homo_sapiens_tRNA-Gln-CTG-16-1	380499	>5000bp	CM	7.68734e-06	FALSE	off
Homo_sapiens_tRNA-Gln-CTG-16-1	Homo_sapiens_tRNA-Tyr-ATA-1-1	380499	>5000bp	CM	9.11162e-06	FALSE	off
Homo_sapiens_tRNA-Glu-TTC-1-2	Homo_sapiens_tRNA-Glu-CTC-3-1	395116	>5000bp	CM	0.00213588	TRUE	housekeeping
Homo_sapiens_tRNA-Glu-CTC-3-1	Homo_sapiens_tRNA-Glu-TTC-1-2	395116	>5000bp	CM	3.87291e-05	TRUE	restricted
Homo_sapiens_tRNA-Tyr-GTA-9-1	Homo_sapiens_tRX-Arg-ACG-1-1	415557	>5000bp	CM	4.83879e-06	FALSE	off
Homo_sapiens_tRNA-Gln-CTG-8-1	Homo_sapiens_tRNA-Asn-GTT-25-1	513411	>5000bp	CM	9.96995e-06	TRUE	off
Homo_sapiens_tRNA-Lys-TTT-14-1	Homo_sapiens_tRNA-Cys-GCA-8-1	625783	>5000bp	CM	2.03172e-05	TRUE	off
Homo_sapiens_tRNA-Cys-GCA-8-1	Homo_sapiens_tRNA-Lys-TTT-14-1	625783	>5000bp	CM	0.000386499	FALSE	restricted
Homo_sapiens_tRNA-Met-CAT-2-1	Homo_sapiens_tRNA-Gly-GCC-2-5	636916	>5000bp	CM	0.00184308	TRUE	housekeeping
Homo_sapiens_tRNA-Gln-CTG-13-1	Homo_sapiens_tRNA-Cys-ACA-1-1	740452	>5000bp	CM	1.23375e-05	FALSE	off
Homo_sapiens_tRNA-Cys-ACA-1-1	Homo_sapiens_tRNA-Gln-CTG-13-1	740452	>5000bp	CM	1.42428e-06	FALSE	off
Homo_sapiens_tRNA-Lys-CTT-1-2	Homo_sapiens_tRNA-Cys-GCA-5-1	884021	>5000bp	CM	0.0053009	TRUE	housekeeping
Homo_sapiens_tRNA-Cys-GCA-5-1	Homo_sapiens_tRNA-Lys-CTT-1-2	884021	>5000bp	CM	0.000328292	TRUE	restricted
Homo_sapiens_tRNA-Leu-TAA-1-1	Homo_sapiens_tRNA-Gln-TTG-4-1	966094	>5000bp	CM	0.00542908	FALSE	housekeeping
Homo_sapiens_tRNA-Gln-TTG-4-1	Homo_sapiens_tRNA-Leu-TAA-1-1	966094	>5000bp	CM	1.03472e-05	TRUE	off
Homo_sapiens_tRNA-Lys-TTT-8-1	Homo_sapiens_tRNA-Lys-TTT-3-2	967041	>5000bp	CM	1.66103e-05	TRUE	restricted
Homo_sapiens_tRNA-Pro-TGG-5-1	Homo_sapiens_tRNA-Lys-TTT-8-1	1530594	>5000bp	CM	6.07441e-06	TRUE	off
Homo_sapiens_tRNA-Lys-TTT-10-1	Homo_sapiens_tRNA-Ile-TAT-1-1	1829977	>5000bp	CM	1.61293e-06	TRUE	off
Homo_sapiens_tRNA-Ile-TAT-1-1	Homo_sapiens_tRNA-Lys-TTT-10-1	1829977	>5000bp	CM	0.00222009	FALSE	housekeeping
Homo_sapiens_tRX-Glu-CTC-1-1	Homo_sapiens_tRX-Cys-GCA-2-1	1831408	>5000bp	CM	7.68734e-06	FALSE	off
Homo_sapiens_tRX-Cys-GCA-2-1	Homo_sapiens_tRX-Glu-CTC-1-1	1831408	>5000bp	CM	4.65014e-06	FALSE	off
Homo_sapiens_tRNA-Gly-GCC-6-1	Homo_sapiens_tRNA-Leu-TAA-1-1	1958838	>5000bp	CM	7.68734e-06	TRUE	off
Homo_sapiens_tRNA-Lys-TTT-1-1	Homo_sapiens_tRNA-Met-CAT-2-1	2051752	>5000bp	CM	0.000475521	TRUE	restricted
Homo_sapiens_tRNA-Lys-CTT-13-1	Homo_sapiens_tRNA-Pro-CGG-1-1	2117740	>5000bp	CM	9.11162e-06	TRUE	off
Homo_sapiens_tRX-Gln-CTG-2-1	Homo_sapiens_tRNA-Ala-TGC-8-1	2208799	>5000bp	CM	1.35731e-05	FALSE	off
Homo_sapiens_tRNA-Ala-TGC-8-1	Homo_sapiens_tRX-Gln-CTG-2-1	2208799	>5000bp	CM	7.876e-06	FALSE	off
Homo_sapiens_tRNA-Arg-ACG-1-3	Homo_sapiens_tRNA-Pro-TGG-3-2	2245614	>5000bp	CM	0.00445617	TRUE	housekeeping
Homo_sapiens_tRX-Val-TAC-2-1	Homo_sapiens_tRNA-Pro-AGG-4-1	2253626	>5000bp	CM	6.07441e-06	FALSE	off
Homo_sapiens_tRNA-Pro-AGG-4-1	Homo_sapiens_tRX-Val-TAC-2-1	2253626	>5000bp	CM	6.26307e-06	FALSE	off
Homo_sapiens_tRNA-Arg-TCT-4-1	Homo_sapiens_tRNA-Val-CAC-1-1	2258016	>5000bp	CM	0.000110198	TRUE	housekeeping
Homo_sapiens_tRNA-Gly-CCC-2-2	Homo_sapiens_tRX-Lys-CTT-1-1	2290855	>5000bp	CM	0.00711584	TRUE	housekeeping
Homo_sapiens_tRX-Lys-CTT-4-1	Homo_sapiens_tRNA-Trp-CCA-5-1	2328039	>5000bp	CM	5.88576e-06	TRUE	off
Homo_sapiens_tRNA-Trp-CCA-5-1	Homo_sapiens_tRX-Lys-CTT-4-1	2328039	>5000bp	CM	2.26847e-05	FALSE	restricted
Homo_sapiens_tRNA-Lys-TTT-12-1	Homo_sapiens_tRNA-Lys-CTT-11-1	2387392	>5000bp	CM	1.09132e-05	FALSE	off
Homo_sapiens_tRNA-Lys-CTT-11-1	Homo_sapiens_tRNA-Lys-TTT-12-1	2387392	>5000bp	CM	4.46149e-06	FALSE	off
Homo_sapiens_tRNA-Thr-AGT-1-3	Homo_sapiens_tRNA-Lys-CTT-10-1	2398718	>5000bp	CM	0.00662132	FALSE	housekeeping
Homo_sapiens_tRNA-Lys-CTT-10-1	Homo_sapiens_tRNA-Thr-AGT-1-3	2398718	>5000bp	CM	4.65014e-06	TRUE	off
Homo_sapiens_tRNA-Asp-GTC-2-8	Homo_sapiens_tRNA-Asp-GTC-1-1	2467411	>5000bp	CM	0.00800989	TRUE	housekeeping
Homo_sapiens_tRNA-Lys-CTT-16-1	Homo_sapiens_tRNA-Lys-CTT-1-2	2478065	>5000bp	CM	5.88576e-06	TRUE	off
Homo_sapiens_tRNA-Glu-CTC-7-1	Homo_sapiens_tRNA-Gly-GCC-2-2	2480442	>5000bp	CM	3.22586e-06	TRUE	off
Homo_sapiens_tRX-Lys-TTT-2-1	Homo_sapiens_tRNA-Cys-GCA-25-1	2488352	>5000bp	CM	3.03721e-06	FALSE	off
Homo_sapiens_tRNA-Cys-GCA-25-1	Homo_sapiens_tRX-Lys-TTT-2-1	2488352	>5000bp	CM	3.22586e-06	FALSE	off
Homo_sapiens_tRNA-Asp-GTC-8-1	Homo_sapiens_tRNA-Ala-TGC-3-2	2545308	>5000bp	CM	3.03721e-06	TRUE	off
Homo_sapiens_tRNA-Und-NNN-2-1	Homo_sapiens_tRNA-Ser-AGA-2-5	2871496	>5000bp	CM	3.22586e-06	TRUE	off
Homo_sapiens_tRNA-Ser-AGA-2-5	Homo_sapiens_tRNA-Und-NNN-2-1	2871496	>5000bp	CM	0.00732172	FALSE	housekeeping
Homo_sapiens_tRNA-Ile-TAT-2-1	Homo_sapiens_tRNA-Gln-TTG-5-1	2899674	>5000bp	CM	0.00554419	FALSE	housekeeping
Homo_sapiens_tRNA-Gln-TTG-5-1	Homo_sapiens_tRNA-Ile-TAT-2-1	2899674	>5000bp	CM	1.61293e-06	TRUE	off
Homo_sapiens_tRNA-Leu-AAG-5-1	Homo_sapiens_tRNA-Ala-AGC-8-1	3003416	>5000bp	CM	6.26307e-06	TRUE	off
Homo_sapiens_tRNA-Glu-TTC-2-1	Homo_sapiens_tRNA-Glu-CTC-3-1	3461930	>5000bp	CM	0.00660035	TRUE	housekeeping
Homo_sapiens_tRNA-Thr-AGT-7-1	Homo_sapiens_tRNA-Arg-CCG-2-1	3489024	>5000bp	CM	4.65014e-06	TRUE	off
Homo_sapiens_tRNA-iMet-CAT-1-1	Homo_sapiens_tRNA-Ala-AGC-20-1	3625774	>5000bp	CM	0.00615638	FALSE	housekeeping
Homo_sapiens_tRNA-Sup-TTA-1-1	Homo_sapiens_tRNA-Thr-AGT-7-1	3744498	>5000bp	CM	7.49869e-06	FALSE	off
Homo_sapiens_tRNA-SeC-TCA-1-1	Homo_sapiens_tRNA-Lys-TTT-12-1	4055989	>5000bp	CM	0.00238234	FALSE	housekeeping
Homo_sapiens_tRNA-Ile-AAT-11-1	Homo_sapiens_tRNA-Ala-TGC-4-1	4291616	>5000bp	CM	3.03721e-06	TRUE	off
Homo_sapiens_tRX-Arg-CCT-2-1	Homo_sapiens_tRNA-Lys-TTT-2-1	4318497	>5000bp	CM	3.22586e-06	TRUE	off
Homo_sapiens_tRNA-Lys-TTT-2-1	Homo_sapiens_tRX-Arg-CCT-2-1	4318497	>5000bp	CM	0.000114933	FALSE	restricted
Homo_sapiens_tRX-Leu-TAA-2-1	Homo_sapiens_tRNA-Ser-AGA-6-1	4396880	>5000bp	CM	1.33845e-05	FALSE	off
Homo_sapiens_tRNA-Ser-AGA-6-1	Homo_sapiens_tRX-Leu-TAA-2-1	4396880	>5000bp	CM	3.76821e-05	FALSE	off
Homo_sapiens_tRNA-Glu-TTC-12-1	Homo_sapiens_tRNA-Pro-AGG-2-1	4472839	>5000bp	CM	4.65014e-06	TRUE	restricted
Homo_sapiens_tRNA-Lys-CTT-15-1	Homo_sapiens_tRNA-Ala-TGC-8-1	4484529	>5000bp	CM	0	FALSE	off
Homo_sapiens_tRX-Leu-CAA-3-1	Homo_sapiens_tRNA-Ala-CGC-3-1	4569564	>5000bp	CM	7.49869e-06	TRUE	off
Homo_sapiens_tRNA-Ser-GCT-4-2	Homo_sapiens_tRNA-His-GTG-1-7	4604700	>5000bp	CM	0.00566667	TRUE	housekeeping
Homo_sapiens_tRNA-Gly-CCC-2-1	Homo_sapiens_tRNA-Glu-TTC-13-1	4647858	>5000bp	CM	0.0068249	FALSE	housekeeping
Homo_sapiens_tRNA-Glu-TTC-13-1	Homo_sapiens_tRNA-Gly-CCC-2-1	4647858	>5000bp	CM	9.30027e-06	TRUE	off
Homo_sapiens_tRNA-Lys-TTT-15-1	Homo_sapiens_tRNA-Gln-CTG-16-1	4695113	>5000bp	CM	6.26307e-06	FALSE	off
Homo_sapiens_tRNA-iMet-CAT-3-1	Homo_sapiens_tRNA-His-GTG-1-6	4969987	>5000bp	CM	5.88576e-06	TRUE	off
Homo_sapiens_tRNA-His-GTG-1-6	Homo_sapiens_tRNA-iMet-CAT-3-1	4969987	>5000bp	CM	0.000215368	FALSE	restricted
Homo_sapiens_tRX-Und-NNN-8-1	Homo_sapiens_tRNA-Ser-TGA-1-1	5420589	>5000bp	CM	6.26307e-06	TRUE	off
Homo_sapiens_tRNA-Ser-TGA-1-1	Homo_sapiens_tRX-Und-NNN-8-1	5420589	>5000bp	CM	0.00683718	FALSE	housekeeping
Homo_sapiens_tRX-Lys-CTT-3-1	Homo_sapiens_tRNA-Arg-TCG-1-1	6449500	>5000bp	CM	9.11162e-06	TRUE	off
Homo_sapiens_tRNA-Arg-TCG-1-1	Homo_sapiens_tRX-Lys-CTT-3-1	6449500	>5000bp	CM	0.00507888	FALSE	housekeeping
Homo_sapiens_tRX-Ser-GGA-2-1	Homo_sapiens_tRNA-Val-TAC-1-2	6586991	>5000bp	CM	1.42428e-06	TRUE	off
Homo_sapiens_tRNA-Val-TAC-1-2	Homo_sapiens_tRX-Ser-GGA-2-1	6586991	>5000bp	CM	0.0034968	FALSE	housekeeping
Homo_sapiens_tRNA-Ser-GCT-3-1	Homo_sapiens_tRNA-Phe-GAA-2-1	6781668	>5000bp	CM	0.00342512	TRUE	housekeeping
Homo_sapiens_tRX-Ala-GGC-4-1	Homo_sapiens_tRNA-Met-CAT-6-1	6938391	>5000bp	CM	3.03721e-06	TRUE	off
Homo_sapiens_tRNA-Met-CAT-6-1	Homo_sapiens_tRX-Ala-GGC-4-1	6938391	>5000bp	CM	0.00578876	FALSE	housekeeping
Homo_sapiens_tRNA-Glu-CTC-5-1	Homo_sapiens_tRNA-Tyr-GTA-9-1	7104988	>5000bp	CM	7.49869e-06	FALSE	off
Homo_sapiens_tRX-Gln-TTG-1-1	Homo_sapiens_tRNA-Ser-AGA-2-5	7136577	>5000bp	CM	4.83879e-06	TRUE	off
Homo_sapiens_tRNA-Thr-CGT-4-1	Homo_sapiens_tRNA-Asn-GTT-2-5	7201636	>5000bp	CM	0.00507659	TRUE	housekeeping
Homo_sapiens_tRNA-Gln-CTG-1-1	Homo_sapiens_tRNA-iMet-CAT-1-2	7450284	>5000bp	CM	1.6799e-05	TRUE	restricted
Homo_sapiens_tRNA-iMet-CAT-1-8	Homo_sapiens_tRNA-Arg-TCG-3-1	7459536	>5000bp	CM	0.00613193	TRUE	housekeeping
Homo_sapiens_tRX-Ala-GGC-3-1	Homo_sapiens_tRNA-Val-CAC-3-1	7463854	>5000bp	CM	3.22586e-06	TRUE	off
Homo_sapiens_tRNA-Thr-CGT-2-1	Homo_sapiens_tRNA-Leu-TAG-3-1	7909747	>5000bp	CM	0.00387398	TRUE	housekeeping
Homo_sapiens_tRX-Leu-CAG-1-1	Homo_sapiens_tRNA-Arg-TCT-3-1	7984919	>5000bp	CM	1.07246e-05	TRUE	off
Homo_sapiens_tRNA-Arg-TCT-3-1	Homo_sapiens_tRX-Leu-CAG-1-1	7984919	>5000bp	CM	0.000275443	FALSE	restricted
Homo_sapiens_tRNA-Val-AAC-7-1	Homo_sapiens_tRNA-Glu-TTC-12-1	8026668	>5000bp	CM	2.84856e-06	TRUE	off
Homo_sapiens_tRX-Pro-GGG-2-1	Homo_sapiens_tRNA-Cys-GCA-6-1	8087156	>5000bp	CM	4.46149e-06	TRUE	off
Homo_sapiens_tRNA-Gln-TTG-10-1	Homo_sapiens_tRNA-Leu-AAG-3-1	8331136	>5000bp	CM	4.65014e-06	TRUE	off
Homo_sapiens_tRNA-Glu-CTC-16-1	Homo_sapiens_tRNA-Asp-GTC-8-1	8427567	>5000bp	CM	7.68734e-06	FALSE	off
Homo_sapiens_tRNA-Und-NNN-4-1	Homo_sapiens_tRNA-Asn-GTT-5-1	8590237	>5000bp	CM	1.42428e-06	TRUE	off
Homo_sapiens_tRNA-Glu-TTC-11-1	Homo_sapiens_tRNA-Arg-ACG-1-3	8837836	>5000bp	CM	4.46149e-06	TRUE	off
Homo_sapiens_tRNA-Gln-TTG-1-1	Homo_sapiens_tRNA-SeC-TCA-3-1	9075155	>5000bp	CM	0.00632763	FALSE	housekeeping
Homo_sapiens_tRNA-Asp-GTC-5-1	Homo_sapiens_tRNA-Gln-CTG-13-1	9474019	>5000bp	CM	7.31004e-06	FALSE	off
Homo_sapiens_tRNA-Phe-GAA-8-1	Homo_sapiens_tRNA-Leu-TAA-5-1	9753725	>5000bp	CM	2.55333e-05	FALSE	off
Homo_sapiens_tRNA-Leu-TAA-5-1	Homo_sapiens_tRNA-Phe-GAA-8-1	9753725	>5000bp	CM	1.35731e-05	FALSE	off
Homo_sapiens_tRNA-Arg-CCT-4-1	Homo_sapiens_tRNA-Cys-GCA-1-1	9969418	>5000bp	CM	0.00646026	TRUE	housekeeping
Homo_sapiens_tRNA-Arg-TCG-6-1	Homo_sapiens_tRX-Leu-CAG-1-1	10156480	>5000bp	CM	4.65014e-06	FALSE	restricted
Homo_sapiens_tRNA-Asn-GTT-2-4	Homo_sapiens_tRNA-Glu-TTC-1-2	10386701	>5000bp	CM	0.0045315	TRUE	housekeeping
Homo_sapiens_tRNA-Gln-CTG-1-4	Homo_sapiens_tRNA-Lys-CTT-16-1	10513291	>5000bp	CM	0.00661358	FALSE	housekeeping
Homo_sapiens_tRNA-Pro-AGG-2-3	Homo_sapiens_tRNA-Arg-CCT-4-1	10557179	>5000bp	CM	0.00277355	TRUE	housekeeping
Homo_sapiens_tRX-Und-NNN-6-1	Homo_sapiens_tRNA-His-GTG-1-6	11474522	>5000bp	CM	7.68734e-06	TRUE	off
Homo_sapiens_tRNA-Lys-CTT-6-1	Homo_sapiens_tRNA-Gly-TCC-5-1	11589245	>5000bp	CM	2.84856e-06	FALSE	off
Homo_sapiens_tRX-Lys-CTT-6-1	Homo_sapiens_tRNA-Val-AAC-1-2	12774444	>5000bp	CM	2.84856e-06	TRUE	off
Homo_sapiens_tRX-Und-NNN-7-1	Homo_sapiens_tRX-Pro-GGG-2-1	12792142	>5000bp	CM	1.07246e-05	FALSE	off
Homo_sapiens_tRX-Val-AAC-1-1	Homo_sapiens_tRNA-Gln-TTG-4-1	13220822	>5000bp	CM	4.65014e-06	FALSE	off
Homo_sapiens_tRNA-Ile-AAT-5-4	Homo_sapiens_tRNA-Ala-AGC-15-1	13337922	>5000bp	CM	0.00651533	TRUE	housekeeping
Homo_sapiens_tRNA-Ala-AGC-15-1	Homo_sapiens_tRNA-Ile-AAT-5-4	13337922	>5000bp	CM	0.00090605	TRUE	housekeeping
Homo_sapiens_tRX-Und-NNN-9-1	Homo_sapiens_tRNA-SeC-TCA-2-1	13842410	>5000bp	CM	7.31004e-06	FALSE	off
Homo_sapiens_tRNA-SeC-TCA-2-1	Homo_sapiens_tRX-Und-NNN-9-1	13842410	>5000bp	CM	9.48892e-06	FALSE	off
Homo_sapiens_tRNA-Glu-TTC-2-2	Homo_sapiens_tRNA-Ser-GCT-4-2	14511520	>5000bp	CM	0.00491486	TRUE	housekeeping
Homo_sapiens_tRNA-Lys-CTT-1-1	Homo_sapiens_tRNA-Cys-GCA-8-1	14723004	>5000bp	CM	0.00504269	TRUE	housekeeping
Homo_sapiens_tRNA-Val-AAC-1-1	Homo_sapiens_tRNA-Asp-GTC-6-1	14876005	>5000bp	CM	0.00459119	FALSE	housekeeping
Homo_sapiens_tRNA-Asp-GTC-6-1	Homo_sapiens_tRNA-Val-AAC-1-1	14876005	>5000bp	CM	1.42428e-06	TRUE	off
Homo_sapiens_tRNA-Glu-TTC-9-1	Homo_sapiens_tRNA-Tyr-ATA-1-1	14881348	>5000bp	CM	7.876e-06	FALSE	restricted
Homo_sapiens_tRNA-Lys-CTT-7-1	Homo_sapiens_tRNA-Lys-CTT-12-1	15453274	>5000bp	CM	1.23375e-05	FALSE	off
Homo_sapiens_tRNA-Lys-CTT-12-1	Homo_sapiens_tRNA-Lys-CTT-7-1	15453274	>5000bp	CM	1.37618e-05	FALSE	off
Homo_sapiens_tRNA-Thr-TGT-2-1	Homo_sapiens_tRNA-Pro-TGG-5-1	15460120	>5000bp	CM	0.00180163	FALSE	housekeeping
Homo_sapiens_tRNA-Gly-CCC-7-1	Homo_sapiens_tRNA-Tyr-GTA-2-1	15499015	>5000bp	CM	1.5186e-05	TRUE	restricted
Homo_sapiens_tRNA-Leu-AAG-8-1	Homo_sapiens_tRNA-Cys-GCA-9-1	16271572	>5000bp	CM	4.83879e-06	TRUE	off
Homo_sapiens_tRNA-Val-TAC-3-1	Homo_sapiens_tRNA-Asn-GTT-2-3	16375726	>5000bp	CM	0.000249806	TRUE	restricted
Homo_sapiens_tRNA-Glu-CTC-1-7	Homo_sapiens_tRNA-Gly-GCC-6-1	16477321	>5000bp	CM	0.00700681	FALSE	housekeeping
Homo_sapiens_tRNA-Ser-CGA-4-1	Homo_sapiens_tRNA-Gln-CTG-12-1	18266957	>5000bp	CM	0.00290373	FALSE	housekeeping
Homo_sapiens_tRNA-Gln-CTG-12-1	Homo_sapiens_tRNA-Ser-CGA-4-1	18266957	>5000bp	CM	1.84119e-05	TRUE	off
Homo_sapiens_tRX-Ser-GCT-1-1	Homo_sapiens_tRNA-Phe-GAA-1-5	19691617	>5000bp	CM	9.30027e-06	TRUE	off
Homo_sapiens_tRNA-Phe-GAA-1-5	Homo_sapiens_tRX-Ser-GCT-1-1	19691617	>5000bp	CM	0.00467781	FALSE	housekeeping
Homo_sapiens_tRNA-Glu-TTC-1-1	Homo_sapiens_tRX-Leu-CAA-3-1	21493939	>5000bp	CM	0.0047316	FALSE	housekeeping
Homo_sapiens_tRNA-Arg-ACG-2-1	Homo_sapiens_tRNA-Cys-GCA-25-1	27989027	>5000bp	CM	0.00667794	FALSE	housekeeping
Homo_sapiens_tRNA-Lys-TTT-11-1	Homo_sapiens_tRNA-Ser-CGA-4-1	28499919	>5000bp	CM	7.49869e-06	TRUE	off
Homo_sapiens_tRX-Trp-CCA-1-1	Homo_sapiens_tRX-Lys-CTT-4-1	29741942	>5000bp	CM	1.19602e-05	FALSE	off
Homo_sapiens_tRNA-Leu-AAG-6-1	Homo_sapiens_tRNA-Gln-CTG-17-1	32461230	>5000bp	CM	7.49869e-06	FALSE	off
Homo_sapiens_tRNA-Gln-CTG-17-1	Homo_sapiens_tRNA-Leu-AAG-6-1	32461230	>5000bp	CM	1.19602e-05	FALSE	off
Homo_sapiens_tRNA-Asp-GTC-4-1	Homo_sapiens_tRNA-Arg-TCG-6-1	35295378	>5000bp	CM	8.92297e-06	TRUE	off
Homo_sapiens_tRNA-Leu-CAA-5-1	Homo_sapiens_tRX-Gln-CTG-2-1	38790516	>5000bp	CM	9.11162e-06	FALSE	off
Homo_sapiens_tRX-Lys-CTT-5-1	Homo_sapiens_tRX-Trp-CCA-1-1	54797513	>5000bp	CM	4.65014e-06	FALSE	off
Homo_sapiens_tRNA-Gln-TTG-6-1	Homo_sapiens_tRNA-Cys-GCA-2-1	82602052	>5000bp	CM	7.49869e-06	TRUE	off
Homo_sapiens_tRNA-Cys-GCA-2-1	Homo_sapiens_tRNA-Gln-TTG-6-1	82602052	>5000bp	CM	5.80842e-05	FALSE	restricted
Homo_sapiens_tRX-Pro-GGG-1-1	Homo_sapiens_tRX-Ser-GGA-2-1	94341855	>5000bp	CM	6.07441e-06	FALSE	off
Homo_sapiens_tRNA-Lys-CTT-9-1	Homo_sapiens_tRNA-Asp-GTC-5-1	116195921	>5000bp	CM	9.11162e-06	FALSE	off
Homo_sapiens_tRNA-Tyr-GTA-5-2	Homo_sapiens_tRNA-Ala-AGC-8-2	113	500bp	hiPSC	0.00067904	TRUE	off
Homo_sapiens_tRNA-Ala-AGC-8-2	Homo_sapiens_tRNA-Tyr-GTA-5-2	113	500bp	hiPSC	0.00100025	FALSE	housekeeping
Homo_sapiens_tRNA-Phe-GAA-1-6	Homo_sapiens_tRNA-Asn-GTT-2-6	129	500bp	hiPSC	0.00183696	TRUE	restricted
Homo_sapiens_tRNA-Asn-GTT-2-6	Homo_sapiens_tRNA-Phe-GAA-1-6	129	500bp	hiPSC	0.00216639	TRUE	restricted
Homo_sapiens_tRNA-Thr-AGT-1-1	Homo_sapiens_tRNA-Ser-GCT-4-3	213	500bp	hiPSC	0.00373522	TRUE	restricted
Homo_sapiens_tRNA-Ser-GCT-4-3	Homo_sapiens_tRNA-Thr-AGT-1-1	213	500bp	hiPSC	0.00407855	TRUE	housekeeping
Homo_sapiens_tRNA-Val-TAC-2-1	Homo_sapiens_tRNA-Arg-TCT-3-2	235	500bp	hiPSC	0.00343639	FALSE	housekeeping
Homo_sapiens_tRNA-Arg-TCT-3-2	Homo_sapiens_tRNA-Val-TAC-2-1	235	500bp	hiPSC	0.00159125	TRUE	off
Homo_sapiens_tRNA-Pro-TGG-2-1	Homo_sapiens_tRNA-Pro-AGG-2-4	241	500bp	hiPSC	0.00353378	TRUE	housekeeping
Homo_sapiens_tRNA-Pro-AGG-2-4	Homo_sapiens_tRNA-Pro-TGG-2-1	241	500bp	hiPSC	0.0023063	TRUE	restricted
Homo_sapiens_tRNA-Asp-GTC-2-10	Homo_sapiens_tRNA-Ala-TGC-4-1	248	500bp	hiPSC	0.00366596	TRUE	housekeeping
Homo_sapiens_tRNA-Ala-TGC-4-1	Homo_sapiens_tRNA-Asp-GTC-2-10	248	500bp	hiPSC	0.0028318	TRUE	restricted
Homo_sapiens_tRNA-Gly-TCC-6-1	Homo_sapiens_tRNA-Gly-TCC-5-1	252	500bp	hiPSC	0	FALSE	off
Homo_sapiens_tRNA-Gly-TCC-5-1	Homo_sapiens_tRNA-Gly-TCC-6-1	252	500bp	hiPSC	0	FALSE	off
Homo_sapiens_tRNA-Val-TAC-1-1	Homo_sapiens_tRNA-Val-TAC-2-1	286	500bp	hiPSC	0.00375665	TRUE	housekeeping
Homo_sapiens_tRNA-Leu-CAA-4-1	Homo_sapiens_tRNA-Glu-CTC-2-1	288	500bp	hiPSC	0.00414069	TRUE	housekeeping
Homo_sapiens_tRNA-Glu-CTC-2-1	Homo_sapiens_tRNA-Leu-CAA-4-1	288	500bp	hiPSC	0.00278668	TRUE	housekeeping
Homo_sapiens_tRNA-Ser-AGA-2-6	Homo_sapiens_tRNA-Ile-AAT-4-1	300	500bp	hiPSC	0.00257063	TRUE	housekeeping
Homo_sapiens_tRNA-Ile-AAT-4-1	Homo_sapiens_tRNA-Ser-AGA-2-6	300	500bp	hiPSC	0.00255116	TRUE	housekeeping
Homo_sapiens_tRNA-Thr-AGT-1-2	Homo_sapiens_tRNA-Ser-AGA-2-6	302	500bp	hiPSC	0.00284843	TRUE	housekeeping
Homo_sapiens_tRNA-Gly-GCC-2-2	Homo_sapiens_tRNA-Ala-CGC-3-1	307	500bp	hiPSC	0.00409779	TRUE	housekeeping
Homo_sapiens_tRNA-Ala-CGC-3-1	Homo_sapiens_tRNA-Gly-GCC-2-2	307	500bp	hiPSC	0.00211245	TRUE	housekeeping
Homo_sapiens_tRNA-Thr-TGT-3-1	Homo_sapiens_tRNA-Pro-AGG-2-6	318	500bp	hiPSC	0.00333392	TRUE	housekeeping
Homo_sapiens_tRNA-Pro-AGG-2-6	Homo_sapiens_tRNA-Thr-TGT-3-1	318	500bp	hiPSC	0.00396062	TRUE	housekeeping
Homo_sapiens_tRNA-Val-CAC-1-4	Homo_sapiens_tRNA-Leu-AAG-1-3	322	500bp	hiPSC	0.00208121	TRUE	housekeeping
Homo_sapiens_tRNA-Leu-AAG-1-3	Homo_sapiens_tRNA-Val-CAC-1-4	322	500bp	hiPSC	0.00314319	TRUE	restricted
Homo_sapiens_tRNA-Val-AAC-1-2	Homo_sapiens_tRNA-Leu-AAG-7-1	335	500bp	hiPSC	0.000382157	FALSE	restricted
Homo_sapiens_tRNA-Leu-AAG-7-1	Homo_sapiens_tRNA-Val-AAC-1-2	335	500bp	hiPSC	3.93827e-05	TRUE	off
Homo_sapiens_tRX-Ile-GAT-2-1	Homo_sapiens_tRNA-Ile-GAT-1-1	341	500bp	hiPSC	0	FALSE	off
Homo_sapiens_tRX-Ile-GAT-1-2	Homo_sapiens_tRNA-Ile-GAT-1-2	341	500bp	hiPSC	4.55e-06	FALSE	off
Homo_sapiens_tRX-Ile-GAT-1-1	Homo_sapiens_tRNA-Ile-GAT-1-3	341	500bp	hiPSC	1.7261e-06	FALSE	off
Homo_sapiens_tRNA-Ile-GAT-1-3	Homo_sapiens_tRX-Ile-GAT-1-1	341	500bp	hiPSC	1.27887e-05	FALSE	off
Homo_sapiens_tRNA-Ile-GAT-1-2	Homo_sapiens_tRX-Ile-GAT-1-2	341	500bp	hiPSC	1.69469e-05	FALSE	off
Homo_sapiens_tRNA-Ile-GAT-1-1	Homo_sapiens_tRX-Ile-GAT-2-1	341	500bp	hiPSC	7.05975e-07	FALSE	off
Homo_sapiens_tRNA-Tyr-GTA-2-1	Homo_sapiens_tRNA-Ala-AGC-8-1	344	500bp	hiPSC	0.00390432	TRUE	housekeeping
Homo_sapiens_tRNA-iMet-CAT-1-7	Homo_sapiens_tRNA-Gly-GCC-2-3	344	500bp	hiPSC	0.00255924	TRUE	housekeeping
Homo_sapiens_tRNA-Gly-GCC-2-3	Homo_sapiens_tRNA-iMet-CAT-1-7	344	500bp	hiPSC	0.00399539	TRUE	housekeeping
Homo_sapiens_tRNA-Val-CAC-1-5	Homo_sapiens_tRNA-Lys-CTT-2-3	344	500bp	hiPSC	0.00424182	TRUE	housekeeping
Homo_sapiens_tRNA-Ala-AGC-8-1	Homo_sapiens_tRNA-Tyr-GTA-2-1	344	500bp	hiPSC	0.00424935	TRUE	housekeeping
Homo_sapiens_tRNA-Lys-CTT-2-3	Homo_sapiens_tRNA-Val-CAC-1-5	344	500bp	hiPSC	0.00374143	TRUE	housekeeping
Homo_sapiens_tRX-Arg-ACG-1-1	Homo_sapiens_tRNA-Tyr-GTA-5-1	354	500bp	hiPSC	3.84403e-06	TRUE	off
Homo_sapiens_tRNA-Tyr-GTA-5-1	Homo_sapiens_tRX-Arg-ACG-1-1	354	500bp	hiPSC	0.00297232	FALSE	housekeeping
Homo_sapiens_tRNA-Ile-AAT-5-5	Homo_sapiens_tRNA-Thr-AGT-1-1	360	500bp	hiPSC	0.00333959	TRUE	housekeeping
Homo_sapiens_tRNA-Val-AAC-2-1	Homo_sapiens_tRNA-Pro-TGG-3-1	366	500bp	hiPSC	0.00265944	TRUE	housekeeping
Homo_sapiens_tRNA-Pro-TGG-3-1	Homo_sapiens_tRNA-Val-AAC-2-1	366	500bp	hiPSC	0.00362037	TRUE	housekeeping
Homo_sapiens_tRNA-Leu-TAA-3-1	Homo_sapiens_tRNA-Arg-TCT-3-2	376	500bp	hiPSC	0.00313788	FALSE	housekeeping
Homo_sapiens_tRNA-Pro-AGG-1-1	Homo_sapiens_tRNA-Lys-CTT-4-1	416	500bp	hiPSC	0.00105885	TRUE	restricted
Homo_sapiens_tRNA-Lys-CTT-4-1	Homo_sapiens_tRNA-Pro-AGG-1-1	416	500bp	hiPSC	0.00179093	TRUE	restricted
Homo_sapiens_tRNA-Phe-GAA-1-4	Homo_sapiens_tRNA-Asp-GTC-2-9	427	500bp	hiPSC	0.00182316	TRUE	housekeeping
Homo_sapiens_tRNA-Asp-GTC-2-9	Homo_sapiens_tRNA-Phe-GAA-1-4	427	500bp	hiPSC	0.00101961	TRUE	housekeeping
Homo_sapiens_tRNA-Lys-TTT-3-2	Homo_sapiens_tRNA-Lys-TTT-3-1	431	500bp	hiPSC	0.0040522	TRUE	housekeeping
Homo_sapiens_tRNA-Lys-TTT-3-1	Homo_sapiens_tRNA-Lys-TTT-3-2	431	500bp	hiPSC	0.00228581	TRUE	housekeeping
Homo_sapiens_tRNA-Trp-CCA-3-3	Homo_sapiens_tRNA-Ser-GCT-4-3	437	500bp	hiPSC	0.00147114	TRUE	housekeeping
Homo_sapiens_tRNA-Leu-CAA-1-2	Homo_sapiens_tRNA-Gln-CTG-1-3	444	500bp	hiPSC	0.0036865	TRUE	housekeeping
Homo_sapiens_tRNA-Gln-CTG-1-3	Homo_sapiens_tRNA-Leu-CAA-1-2	444	500bp	hiPSC	0.00276049	TRUE	housekeeping
Homo_sapiens_tRNA-Ser-TGA-3-1	Homo_sapiens_tRNA-iMet-CAT-1-3	447	500bp	hiPSC	0.00386242	TRUE	housekeeping
Homo_sapiens_tRNA-Leu-CAG-2-2	Homo_sapiens_tRNA-Leu-CAG-2-1	447	500bp	hiPSC	0.00358955	TRUE	housekeeping
Homo_sapiens_tRNA-Leu-CAG-2-1	Homo_sapiens_tRNA-Leu-CAG-2-2	447	500bp	hiPSC	0.00286312	TRUE	housekeeping
Homo_sapiens_tRNA-iMet-CAT-1-3	Homo_sapiens_tRNA-Ser-TGA-3-1	447	500bp	hiPSC	0.00303358	TRUE	housekeeping
Homo_sapiens_tRNA-Arg-CCT-2-1	Homo_sapiens_tRNA-Arg-CCT-1-1	453	500bp	hiPSC	0.00318253	TRUE	housekeeping
Homo_sapiens_tRNA-Arg-CCT-1-1	Homo_sapiens_tRNA-Arg-CCT-2-1	453	500bp	hiPSC	0.00230701	TRUE	housekeeping
Homo_sapiens_tRNA-Phe-GAA-1-2	Homo_sapiens_tRNA-Glu-CTC-1-6	455	500bp	hiPSC	0.00126141	TRUE	housekeeping
Homo_sapiens_tRNA-Glu-CTC-1-6	Homo_sapiens_tRNA-Phe-GAA-1-2	455	500bp	hiPSC	0.00403776	TRUE	housekeeping
Homo_sapiens_tRNA-Ser-AGA-2-1	Homo_sapiens_tRNA-Arg-ACG-1-1	470	500bp	hiPSC	0.00154724	TRUE	housekeeping
Homo_sapiens_tRNA-Arg-ACG-1-1	Homo_sapiens_tRNA-Ser-AGA-2-1	470	500bp	hiPSC	0.00332278	TRUE	housekeeping
Homo_sapiens_tRNA-Gln-TTG-3-2	Homo_sapiens_tRNA-Gln-TTG-3-1	480	500bp	hiPSC	0.00235332	TRUE	housekeeping
Homo_sapiens_tRNA-Gln-TTG-3-1	Homo_sapiens_tRNA-Gln-TTG-3-2	480	500bp	hiPSC	0.00103107	TRUE	restricted
Homo_sapiens_tRNA-Val-CAC-1-6	Homo_sapiens_tRNA-Arg-ACG-1-2	484	500bp	hiPSC	0.00196941	TRUE	housekeeping
Homo_sapiens_tRNA-Arg-ACG-1-2	Homo_sapiens_tRNA-Val-CAC-1-6	484	500bp	hiPSC	0.00444142	TRUE	housekeeping
Homo_sapiens_tRNA-Thr-AGT-5-1	Homo_sapiens_tRNA-Ser-CGA-1-1	490	500bp	hiPSC	0.00270321	TRUE	housekeeping
Homo_sapiens_tRNA-Ser-CGA-1-1	Homo_sapiens_tRNA-Thr-AGT-5-1	490	500bp	hiPSC	0.0012298	TRUE	housekeeping
Homo_sapiens_tRNA-Leu-TAG-1-1	Homo_sapiens_tRNA-Gln-CTG-1-5	491	500bp	hiPSC	0.00256922	TRUE	housekeeping
Homo_sapiens_tRNA-Gln-CTG-1-5	Homo_sapiens_tRNA-Leu-TAG-1-1	491	500bp	hiPSC	0.00243166	TRUE	housekeeping
Homo_sapiens_tRNA-Val-CAC-3-1	Homo_sapiens_tRNA-Gly-TCC-1-1	494	500bp	hiPSC	0.00157705	TRUE	housekeeping
Homo_sapiens_tRNA-Gly-TCC-1-1	Homo_sapiens_tRNA-Val-CAC-3-1	494	500bp	hiPSC	0.00221592	TRUE	housekeeping
Homo_sapiens_tRNA-Pro-CGG-1-3	Homo_sapiens_tRNA-Asp-GTC-2-11	524	1000bp	hiPSC	0.00291527	TRUE	housekeeping
Homo_sapiens_tRNA-Asp-GTC-2-11	Homo_sapiens_tRNA-Pro-CGG-1-3	524	1000bp	hiPSC	0.00380146	TRUE	housekeeping
Homo_sapiens_tRNA-Lys-TTT-3-5	Homo_sapiens_tRNA-Gln-CTG-1-5	525	1000bp	hiPSC	0.00297334	TRUE	housekeeping
Homo_sapiens_tRNA-Arg-TCT-2-1	Homo_sapiens_tRNA-Leu-TAG-1-1	530	1000bp	hiPSC	0.000212696	TRUE	restricted
Homo_sapiens_tRNA-Ile-AAT-5-1	Homo_sapiens_tRNA-Ala-CGC-1-1	548	1000bp	hiPSC	0.00415066	TRUE	housekeeping
Homo_sapiens_tRNA-Ala-CGC-1-1	Homo_sapiens_tRNA-Ile-AAT-5-1	548	1000bp	hiPSC	0.0027222	TRUE	housekeeping
Homo_sapiens_tRNA-Trp-CCA-1-1	Homo_sapiens_tRNA-Gly-TCC-3-1	608	1000bp	hiPSC	0.00266808	TRUE	housekeeping
Homo_sapiens_tRNA-Gly-TCC-3-1	Homo_sapiens_tRNA-Trp-CCA-1-1	608	1000bp	hiPSC	0.00299483	TRUE	housekeeping
Homo_sapiens_tRNA-Arg-TCG-3-1	Homo_sapiens_tRNA-Arg-CCT-2-1	610	1000bp	hiPSC	0.00344016	TRUE	housekeeping
Homo_sapiens_tRNA-Ser-AGA-2-4	Homo_sapiens_tRNA-Asp-GTC-2-7	624	1000bp	hiPSC	0.00270612	TRUE	restricted
Homo_sapiens_tRNA-Asp-GTC-2-7	Homo_sapiens_tRNA-Ser-AGA-2-4	624	1000bp	hiPSC	0.00127225	TRUE	housekeeping
Homo_sapiens_tRX-Cys-GCA-3-1	Homo_sapiens_tRNA-Asp-GTC-9-1	627	1000bp	hiPSC	5.80661e-06	FALSE	off
Homo_sapiens_tRNA-Asp-GTC-9-1	Homo_sapiens_tRX-Cys-GCA-3-1	627	1000bp	hiPSC	1.02013e-06	FALSE	off
Homo_sapiens_tRNA-Gly-GCC-2-1	Homo_sapiens_tRNA-Asp-GTC-10-1	631	1000bp	hiPSC	0.00367122	FALSE	housekeeping
Homo_sapiens_tRNA-Asp-GTC-10-1	Homo_sapiens_tRNA-Gly-GCC-2-1	631	1000bp	hiPSC	4.15818e-06	TRUE	off
Homo_sapiens_tRNA-Leu-AAG-2-1	Homo_sapiens_tRNA-Val-AAC-2-1	634	1000bp	hiPSC	0.00253202	TRUE	housekeeping
Homo_sapiens_tRX-Ala-AGC-6-1	Homo_sapiens_tRNA-Ala-AGC-19-1	640	1000bp	hiPSC	0.00127523	TRUE	restricted
Homo_sapiens_tRNA-Und-NNN-1-1	Homo_sapiens_tRNA-Ala-AGC-21-1	640	1000bp	hiPSC	1.10626e-05	TRUE	off
Homo_sapiens_tRNA-Ala-AGC-21-1	Homo_sapiens_tRNA-Und-NNN-1-1	640	1000bp	hiPSC	0.000620829	FALSE	restricted
Homo_sapiens_tRNA-Ala-AGC-19-1	Homo_sapiens_tRX-Ala-AGC-6-1	640	1000bp	hiPSC	0.00206018	TRUE	restricted
Homo_sapiens_tRNA-Tyr-GTA-5-5	Homo_sapiens_tRNA-Pro-TGG-3-2	655	1000bp	hiPSC	0.00395019	TRUE	housekeeping
Homo_sapiens_tRNA-Pro-TGG-3-2	Homo_sapiens_tRNA-Tyr-GTA-5-5	655	1000bp	hiPSC	0.00344666	TRUE	housekeeping
Homo_sapiens_tRNA-His-GTG-1-9	Homo_sapiens_tRNA-His-GTG-1-8	667	1000bp	hiPSC	0.00189737	TRUE	housekeeping
Homo_sapiens_tRNA-His-GTG-1-8	Homo_sapiens_tRNA-His-GTG-1-9	667	1000bp	hiPSC	0.00360719	TRUE	housekeeping
Homo_sapiens_tRNA-Trp-CCA-4-1	Homo_sapiens_tRNA-Asp-GTC-1-1	678	1000bp	hiPSC	0.00207124	TRUE	housekeeping
Homo_sapiens_tRNA-Asp-GTC-1-1	Homo_sapiens_tRNA-Trp-CCA-4-1	678	1000bp	hiPSC	0.0035227	TRUE	housekeeping
Homo_sapiens_tRNA-Cys-GCA-2-4	Homo_sapiens_tRNA-Cys-GCA-2-3	686	1000bp	hiPSC	0.00364154	TRUE	housekeeping
Homo_sapiens_tRNA-Cys-GCA-2-3	Homo_sapiens_tRNA-Cys-GCA-2-4	686	1000bp	hiPSC	0.00327861	TRUE	housekeeping
Homo_sapiens_tRNA-Leu-CAA-6-1	Homo_sapiens_tRNA-Glu-TTC-5-1	689	1000bp	hiPSC	1.97708e-05	TRUE	off
Homo_sapiens_tRNA-Leu-CAG-1-6	Homo_sapiens_tRNA-Gly-TCC-2-6	689	1000bp	hiPSC	0.00251517	TRUE	housekeeping
Homo_sapiens_tRNA-Glu-TTC-5-1	Homo_sapiens_tRNA-Leu-CAA-6-1	689	1000bp	hiPSC	0.00169913	FALSE	housekeeping
Homo_sapiens_tRNA-Gly-TCC-2-6	Homo_sapiens_tRNA-Leu-CAG-1-6	689	1000bp	hiPSC	0.00296549	TRUE	housekeeping
Homo_sapiens_tRNA-Pro-CGG-1-1	Homo_sapiens_tRNA-Pro-AGG-2-1	692	1000bp	hiPSC	0.00319639	TRUE	housekeeping
Homo_sapiens_tRNA-Pro-AGG-2-1	Homo_sapiens_tRNA-Pro-CGG-1-1	692	1000bp	hiPSC	0.00306881	TRUE	housekeeping
Homo_sapiens_tRNA-Phe-GAA-6-1	Homo_sapiens_tRNA-Phe-GAA-5-1	717	1000bp	hiPSC	2.03991e-05	TRUE	off
Homo_sapiens_tRNA-Phe-GAA-5-1	Homo_sapiens_tRNA-Phe-GAA-6-1	717	1000bp	hiPSC	0.000553818	FALSE	restricted
Homo_sapiens_tRNA-Pro-AGG-2-5	Homo_sapiens_tRNA-Leu-AAG-2-3	725	1000bp	hiPSC	0.00296219	TRUE	housekeeping
Homo_sapiens_tRNA-Leu-AAG-2-3	Homo_sapiens_tRNA-Pro-AGG-2-5	725	1000bp	hiPSC	0.0047582	TRUE	housekeeping
Homo_sapiens_tRNA-Gly-GCC-5-1	Homo_sapiens_tRNA-Gly-GCC-2-5	743	1000bp	hiPSC	6.90441e-06	TRUE	off
Homo_sapiens_tRNA-Gly-GCC-2-5	Homo_sapiens_tRNA-Gly-GCC-5-1	743	1000bp	hiPSC	0.000272636	FALSE	restricted
Homo_sapiens_tRNA-Gly-GCC-3-1	Homo_sapiens_tRNA-Gly-GCC-2-4	758	1000bp	hiPSC	0.000163115	TRUE	restricted
Homo_sapiens_tRNA-Gly-GCC-2-4	Homo_sapiens_tRNA-Gly-GCC-3-1	758	1000bp	hiPSC	0.000667031	TRUE	housekeeping
Homo_sapiens_tRNA-Ser-AGA-2-2	Homo_sapiens_tRNA-Asp-GTC-2-6	781	1000bp	hiPSC	0.0036913	TRUE	housekeeping
Homo_sapiens_tRNA-Asp-GTC-2-6	Homo_sapiens_tRNA-Ser-AGA-2-2	781	1000bp	hiPSC	0.00356407	TRUE	housekeeping
Homo_sapiens_tRNA-Lys-CTT-2-2	Homo_sapiens_tRNA-Ala-TGC-3-1	816	1000bp	hiPSC	0.00347884	TRUE	housekeeping
Homo_sapiens_tRNA-Ala-TGC-3-1	Homo_sapiens_tRNA-Lys-CTT-2-2	816	1000bp	hiPSC	0.00408491	TRUE	housekeeping
Homo_sapiens_tRNA-Met-CAT-3-1	Homo_sapiens_tRNA-Leu-AAG-2-2	872	1000bp	hiPSC	0.00340013	TRUE	housekeeping
Homo_sapiens_tRNA-Leu-AAG-2-2	Homo_sapiens_tRNA-Met-CAT-3-1	872	1000bp	hiPSC	0.00194361	TRUE	housekeeping
Homo_sapiens_tRNA-Phe-GAA-1-1	Homo_sapiens_tRNA-Ala-TGC-1-1	881	1000bp	hiPSC	0.00181235	TRUE	restricted
Homo_sapiens_tRNA-Ala-TGC-1-1	Homo_sapiens_tRNA-Phe-GAA-1-1	881	1000bp	hiPSC	0.00281274	TRUE	restricted
Homo_sapiens_tRNA-Tyr-GTA-11-1	Homo_sapiens_tRNA-Cys-GCA-13-1	907	1000bp	hiPSC	1.7261e-06	TRUE	off
Homo_sapiens_tRNA-Cys-GCA-13-1	Homo_sapiens_tRNA-Tyr-GTA-11-1	907	1000bp	hiPSC	0.0018821	FALSE	restricted
Homo_sapiens_tRNA-His-GTG-1-1	Homo_sapiens_tRNA-Gly-TCC-2-1	912	1000bp	hiPSC	0.00160435	TRUE	housekeeping
Homo_sapiens_tRNA-Gly-TCC-2-1	Homo_sapiens_tRNA-His-GTG-1-1	912	1000bp	hiPSC	0.00295034	TRUE	housekeeping
Homo_sapiens_tRNA-Lys-TTT-4-1	Homo_sapiens_tRNA-iMet-CAT-1-6	935	1000bp	hiPSC	0.00311724	TRUE	restricted
Homo_sapiens_tRNA-iMet-CAT-1-6	Homo_sapiens_tRNA-Lys-TTT-4-1	935	1000bp	hiPSC	0.00322463	TRUE	housekeeping
Homo_sapiens_tRNA-Thr-AGT-3-1	Homo_sapiens_tRNA-Phe-GAA-11-1	987	1000bp	hiPSC	0.00258427	TRUE	restricted
Homo_sapiens_tRNA-Phe-GAA-11-1	Homo_sapiens_tRNA-Thr-AGT-3-1	987	1000bp	hiPSC	0.000158095	TRUE	restricted
Homo_sapiens_tRNA-Phe-GAA-1-3	Homo_sapiens_tRNA-Lys-TTT-5-1	996	1000bp	hiPSC	0.00213895	TRUE	restricted
Homo_sapiens_tRNA-Lys-TTT-5-1	Homo_sapiens_tRNA-Phe-GAA-1-3	996	1000bp	hiPSC	0.00136491	TRUE	housekeeping
Homo_sapiens_tRNA-Pro-TGG-4-1	Homo_sapiens_tRNA-Pro-CGG-1-2	1018	5000bp	hiPSC	6.11972e-05	TRUE	restricted
Homo_sapiens_tRNA-Pro-CGG-1-2	Homo_sapiens_tRNA-Pro-TGG-4-1	1018	5000bp	hiPSC	0.00204177	TRUE	restricted
Homo_sapiens_tRNA-Trp-CCA-3-2	Homo_sapiens_tRNA-iMet-CAT-1-4	1072	5000bp	hiPSC	0.00208371	TRUE	restricted
Homo_sapiens_tRNA-iMet-CAT-1-4	Homo_sapiens_tRNA-Trp-CCA-3-2	1072	5000bp	hiPSC	0.00313922	TRUE	housekeeping
Homo_sapiens_tRNA-Pro-AGG-2-2	Homo_sapiens_tRNA-Ile-AAT-5-1	1075	5000bp	hiPSC	0.00268211	TRUE	housekeeping
Homo_sapiens_tRNA-Und-TTA-3-1	Homo_sapiens_tRNA-Glu-TTC-4-2	1150	5000bp	hiPSC	0.000723138	TRUE	restricted
Homo_sapiens_tRNA-Glu-TTC-4-2	Homo_sapiens_tRNA-Und-TTA-3-1	1150	5000bp	hiPSC	0.00282797	TRUE	housekeeping
Homo_sapiens_tRNA-Ile-AAT-9-1	Homo_sapiens_tRNA-Ile-AAT-3-1	1178	5000bp	hiPSC	0.000125843	TRUE	restricted
Homo_sapiens_tRNA-Ile-AAT-3-1	Homo_sapiens_tRNA-Ile-AAT-9-1	1178	5000bp	hiPSC	0.000345203	TRUE	restricted
Homo_sapiens_tRNA-Lys-CTT-2-4	Homo_sapiens_tRNA-Pro-AGG-2-2	1205	5000bp	hiPSC	0.00345114	TRUE	housekeeping
Homo_sapiens_tRNA-Arg-ACG-2-3	Homo_sapiens_tRNA-Arg-ACG-2-2	1257	5000bp	hiPSC	0.00187731	TRUE	restricted
Homo_sapiens_tRNA-Arg-ACG-2-2	Homo_sapiens_tRNA-Arg-ACG-2-3	1257	5000bp	hiPSC	0.000949643	TRUE	restricted
Homo_sapiens_tRNA-Tyr-GTA-10-1	Homo_sapiens_tRNA-Cys-GCA-22-1	1262	5000bp	hiPSC	5.17831e-06	FALSE	off
Homo_sapiens_tRNA-Cys-GCA-22-1	Homo_sapiens_tRNA-Tyr-GTA-10-1	1262	5000bp	hiPSC	7.29623e-06	FALSE	off
Homo_sapiens_tRNA-Lys-CTT-2-1	Homo_sapiens_tRNA-His-GTG-1-1	1286	5000bp	hiPSC	0.00220706	TRUE	housekeeping
Homo_sapiens_tRNA-Glu-CTC-1-1	Homo_sapiens_tRNA-Gly-TCC-2-1	1298	5000bp	hiPSC	0.00445547	TRUE	housekeeping
Homo_sapiens_tRNA-Pro-TGG-3-3	Homo_sapiens_tRNA-Pro-AGG-3-1	1392	5000bp	hiPSC	0.00023678	TRUE	restricted
Homo_sapiens_tRNA-Pro-AGG-3-1	Homo_sapiens_tRNA-Pro-TGG-3-3	1392	5000bp	hiPSC	6.19032e-05	TRUE	restricted
Homo_sapiens_tRNA-Pro-TGG-3-4	Homo_sapiens_tRNA-Pro-AGG-2-7	1427	5000bp	hiPSC	0.00154803	TRUE	housekeeping
Homo_sapiens_tRNA-Pro-AGG-2-7	Homo_sapiens_tRNA-Pro-TGG-3-4	1427	5000bp	hiPSC	0.0030791	TRUE	housekeeping
Homo_sapiens_tRNA-Lys-CTT-3-1	Homo_sapiens_tRNA-Pro-TGG-3-3	1445	5000bp	hiPSC	0.00266163	TRUE	housekeeping
Homo_sapiens_tRNA-Tyr-GTA-8-1	Homo_sapiens_tRNA-Tyr-GTA-3-1	1445	5000bp	hiPSC	0.0018158	TRUE	restricted
Homo_sapiens_tRNA-Tyr-GTA-3-1	Homo_sapiens_tRNA-Tyr-GTA-8-1	1445	5000bp	hiPSC	0.000904284	TRUE	restricted
Homo_sapiens_tRNA-Ser-ACT-1-1	Homo_sapiens_tRNA-Gln-CTG-5-1	1468	5000bp	hiPSC	0.00334751	TRUE	restricted
Homo_sapiens_tRNA-Gln-CTG-5-1	Homo_sapiens_tRNA-Ser-ACT-1-1	1468	5000bp	hiPSC	0.0025442	TRUE	restricted
Homo_sapiens_tRNA-Thr-TGT-5-1	Homo_sapiens_tRNA-Tyr-GTA-5-5	1511	5000bp	hiPSC	0.00341426	TRUE	housekeeping
Homo_sapiens_tRNA-Cys-GCA-4-1	Homo_sapiens_tRNA-Cys-GCA-2-2	1576	5000bp	hiPSC	0.00229688	TRUE	housekeeping
Homo_sapiens_tRNA-Cys-GCA-2-2	Homo_sapiens_tRNA-Cys-GCA-4-1	1576	5000bp	hiPSC	0.00275442	TRUE	housekeeping
Homo_sapiens_tRNA-Val-CAC-13-1	Homo_sapiens_tRNA-Gly-CCC-5-1	1647	5000bp	hiPSC	1.10626e-05	TRUE	off
Homo_sapiens_tRNA-Gly-CCC-5-1	Homo_sapiens_tRNA-Val-CAC-13-1	1647	5000bp	hiPSC	0.00107062	FALSE	restricted
Homo_sapiens_tRNA-Val-CAC-11-2	Homo_sapiens_tRNA-Gly-CCC-1-2	1651	5000bp	hiPSC	0.00101891	TRUE	restricted
Homo_sapiens_tRNA-Gly-CCC-1-2	Homo_sapiens_tRNA-Val-CAC-11-2	1651	5000bp	hiPSC	0.00257816	TRUE	restricted
Homo_sapiens_tRNA-Val-CAC-11-1	Homo_sapiens_tRNA-Gly-CCC-1-1	1656	5000bp	hiPSC	0.000798371	TRUE	restricted
Homo_sapiens_tRNA-Gly-CCC-1-1	Homo_sapiens_tRNA-Val-CAC-11-1	1656	5000bp	hiPSC	0.00316133	TRUE	restricted
Homo_sapiens_tRNA-Val-CAC-10-1	Homo_sapiens_tRNA-Gly-CCC-4-1	1665	5000bp	hiPSC	6.12076e-06	TRUE	off
Homo_sapiens_tRNA-Gly-CCC-4-1	Homo_sapiens_tRNA-Val-CAC-10-1	1665	5000bp	hiPSC	0.00262397	FALSE	restricted
Homo_sapiens_tRNA-Cys-GCA-18-1	Homo_sapiens_tRNA-Cys-GCA-10-1	1680	5000bp	hiPSC	6.19809e-05	TRUE	restricted
Homo_sapiens_tRNA-Cys-GCA-10-1	Homo_sapiens_tRNA-Cys-GCA-18-1	1680	5000bp	hiPSC	0.000131336	TRUE	restricted
Homo_sapiens_tRNA-His-GTG-1-7	Homo_sapiens_tRNA-His-GTG-1-8	1736	5000bp	hiPSC	0.00342227	TRUE	housekeeping
Homo_sapiens_tRNA-Thr-TGT-4-1	Homo_sapiens_tRNA-Pro-TGG-1-1	1774	5000bp	hiPSC	0.00303768	TRUE	restricted
Homo_sapiens_tRNA-Pro-TGG-1-1	Homo_sapiens_tRNA-Thr-TGT-4-1	1774	5000bp	hiPSC	0.00183839	TRUE	restricted
Homo_sapiens_tRNA-Val-CAC-7-1	Homo_sapiens_tRNA-Thr-AGT-4-1	1781	5000bp	hiPSC	0.000160288	TRUE	restricted
Homo_sapiens_tRNA-Thr-AGT-4-1	Homo_sapiens_tRNA-Val-CAC-7-1	1781	5000bp	hiPSC	0.0020409	TRUE	restricted
Homo_sapiens_tRNA-Pro-AGG-2-8	Homo_sapiens_tRNA-Lys-CTT-4-1	1796	5000bp	hiPSC	0.00296322	TRUE	housekeeping
Homo_sapiens_tRNA-Ser-CGA-3-1	Homo_sapiens_tRNA-Arg-ACG-2-4	1813	5000bp	hiPSC	0.00344729	TRUE	restricted
Homo_sapiens_tRNA-Arg-ACG-2-4	Homo_sapiens_tRNA-Ser-CGA-3-1	1813	5000bp	hiPSC	0.00283675	TRUE	restricted
Homo_sapiens_tRNA-Arg-CCT-5-1	Homo_sapiens_tRNA-Pro-AGG-1-1	1858	5000bp	hiPSC	3.58563e-05	TRUE	restricted
Homo_sapiens_tRNA-Ile-AAT-8-1	Homo_sapiens_tRNA-Arg-ACG-2-4	1909	5000bp	hiPSC	0.00319567	TRUE	restricted
Homo_sapiens_tRNA-Lys-TTT-6-1	Homo_sapiens_tRNA-iMet-CAT-1-5	1934	5000bp	hiPSC	0.00275914	TRUE	restricted
Homo_sapiens_tRNA-iMet-CAT-1-5	Homo_sapiens_tRNA-Lys-TTT-6-1	1934	5000bp	hiPSC	0.00320831	TRUE	housekeeping
Homo_sapiens_tRNA-Ser-TGA-2-1	Homo_sapiens_tRNA-Gln-CTG-2-1	1982	5000bp	hiPSC	0.00344063	TRUE	restricted
Homo_sapiens_tRNA-Gln-CTG-2-1	Homo_sapiens_tRNA-Ser-TGA-2-1	1982	5000bp	hiPSC	0.00190752	TRUE	restricted
Homo_sapiens_tRNA-Val-AAC-5-1	Homo_sapiens_tRNA-Ile-AAT-5-3	1990	5000bp	hiPSC	0.0017389	TRUE	restricted
Homo_sapiens_tRNA-Ile-AAT-5-3	Homo_sapiens_tRNA-Val-AAC-5-1	1990	5000bp	hiPSC	0.00331118	TRUE	restricted
Homo_sapiens_tRNA-Lys-CTT-5-1	Homo_sapiens_tRNA-Pro-AGG-2-7	2009	5000bp	hiPSC	0.00191244	TRUE	restricted
Homo_sapiens_tRNA-Ser-TGA-4-1	Homo_sapiens_tRNA-Asp-GTC-2-7	2013	5000bp	hiPSC	0.00389168	TRUE	restricted
Homo_sapiens_tRX-Met-CAT-1-1	Homo_sapiens_tRNA-Leu-AAG-4-1	2022	5000bp	hiPSC	6.19843e-06	TRUE	off
Homo_sapiens_tRNA-Leu-AAG-4-1	Homo_sapiens_tRX-Met-CAT-1-1	2022	5000bp	hiPSC	0.000191357	FALSE	restricted
Homo_sapiens_tRNA-Arg-CCT-3-1	Homo_sapiens_tRNA-Arg-CCG-1-3	2154	5000bp	hiPSC	0.00353337	TRUE	housekeeping
Homo_sapiens_tRNA-Arg-CCG-1-3	Homo_sapiens_tRNA-Arg-CCT-3-1	2154	5000bp	hiPSC	0.00261019	TRUE	housekeeping
Homo_sapiens_tRNA-Lys-CTT-14-1	Homo_sapiens_tRNA-Arg-CCT-5-1	2163	5000bp	hiPSC	0.000553204	TRUE	restricted
Homo_sapiens_tRNA-Met-CAT-3-2	Homo_sapiens_tRNA-Lys-TTT-3-3	2164	5000bp	hiPSC	0.00423415	TRUE	housekeeping
Homo_sapiens_tRNA-Lys-TTT-3-3	Homo_sapiens_tRNA-Met-CAT-3-2	2164	5000bp	hiPSC	0.00347382	TRUE	housekeeping
Homo_sapiens_tRNA-Ala-CGC-4-1	Homo_sapiens_tRNA-Phe-GAA-11-1	2165	5000bp	hiPSC	0.00276686	TRUE	restricted
Homo_sapiens_tRNA-Tyr-GTA-7-1	Homo_sapiens_tRNA-Tyr-GTA-4-1	2401	5000bp	hiPSC	0.000186416	TRUE	restricted
Homo_sapiens_tRNA-Tyr-GTA-4-1	Homo_sapiens_tRNA-Tyr-GTA-7-1	2401	5000bp	hiPSC	0.00179969	TRUE	restricted
Homo_sapiens_tRX-Ala-AGC-5-1	Homo_sapiens_tRNA-Ala-AGC-24-1	2412	5000bp	hiPSC	0.00289363	TRUE	restricted
Homo_sapiens_tRNA-Ala-AGC-24-1	Homo_sapiens_tRX-Ala-AGC-5-1	2412	5000bp	hiPSC	0.00152669	TRUE	restricted
Homo_sapiens_tRNA-Ser-GCT-2-1	Homo_sapiens_tRNA-Gln-CTG-5-1	2492	5000bp	hiPSC	0.00373249	TRUE	restricted
Homo_sapiens_tRNA-Cys-GCA-9-1	Homo_sapiens_tRNA-Cys-GCA-6-1	2627	5000bp	hiPSC	0.000626325	TRUE	restricted
Homo_sapiens_tRNA-Cys-GCA-6-1	Homo_sapiens_tRNA-Cys-GCA-9-1	2627	5000bp	hiPSC	0.000243684	TRUE	restricted
Homo_sapiens_tRNA-Lys-TTT-13-1	Homo_sapiens_tRNA-Ala-CGC-5-1	2649	5000bp	hiPSC	0.001775	TRUE	restricted
Homo_sapiens_tRNA-Ala-CGC-5-1	Homo_sapiens_tRNA-Lys-TTT-13-1	2649	5000bp	hiPSC	0.000354543	TRUE	restricted
Homo_sapiens_tRNA-Cys-GCA-23-1	Homo_sapiens_tRNA-Cys-GCA-20-1	2670	5000bp	hiPSC	5.44516e-05	FALSE	restricted
Homo_sapiens_tRNA-Cys-GCA-20-1	Homo_sapiens_tRNA-Cys-GCA-23-1	2670	5000bp	hiPSC	9.33649e-06	TRUE	off
Homo_sapiens_tRNA-Thr-TGT-6-1	Homo_sapiens_tRNA-Pro-TGG-3-1	2762	5000bp	hiPSC	0.0036071	TRUE	housekeeping
Homo_sapiens_tRNA-Lys-TTT-3-4	Homo_sapiens_tRNA-Phe-GAA-1-3	2766	5000bp	hiPSC	0.00376144	TRUE	housekeeping
Homo_sapiens_tRNA-Glu-TTC-4-1	Homo_sapiens_tRNA-Asn-GTT-18-1	2808	5000bp	hiPSC	0.00489647	FALSE	restricted
Homo_sapiens_tRNA-Glu-TTC-14-1	Homo_sapiens_tRNA-Asn-GTT-26-1	2808	5000bp	hiPSC	0	FALSE	off
Homo_sapiens_tRNA-Asn-GTT-26-1	Homo_sapiens_tRNA-Glu-TTC-14-1	2808	5000bp	hiPSC	0	FALSE	off
Homo_sapiens_tRNA-Asn-GTT-18-1	Homo_sapiens_tRNA-Glu-TTC-4-1	2808	5000bp	hiPSC	7.29623e-06	TRUE	off
Homo_sapiens_tRNA-Glu-TTC-3-1	Homo_sapiens_tRNA-Asn-GTT-13-1	2809	5000bp	hiPSC	0.00382399	TRUE	restricted
Homo_sapiens_tRNA-Asn-GTT-13-1	Homo_sapiens_tRNA-Glu-TTC-3-1	2809	5000bp	hiPSC	3.9778e-05	TRUE	restricted
Homo_sapiens_tRNA-Tyr-GTA-1-1	Homo_sapiens_tRNA-Ala-AGC-11-1	2916	5000bp	hiPSC	0.00318752	TRUE	housekeeping
Homo_sapiens_tRNA-Ala-AGC-11-1	Homo_sapiens_tRNA-Tyr-GTA-1-1	2916	5000bp	hiPSC	0.00311283	TRUE	housekeeping
Homo_sapiens_tRNA-Leu-CAA-3-1	Homo_sapiens_tRNA-Leu-CAA-2-1	2963	5000bp	hiPSC	0.00324233	TRUE	restricted
Homo_sapiens_tRNA-Leu-CAA-2-1	Homo_sapiens_tRNA-Leu-CAA-3-1	2963	5000bp	hiPSC	0.00287511	TRUE	restricted
Homo_sapiens_tRNA-Tyr-GTA-5-4	Homo_sapiens_tRNA-Tyr-GTA-7-1	3141	5000bp	hiPSC	0.00234561	TRUE	restricted
Homo_sapiens_tRNA-Val-TAC-4-1	Homo_sapiens_tRNA-Ser-ACT-1-1	3194	5000bp	hiPSC	0.00302835	TRUE	restricted
Homo_sapiens_tRNA-Thr-AGT-2-2	Homo_sapiens_tRNA-Ile-AAT-2-1	3420	5000bp	hiPSC	0.00383536	TRUE	housekeeping
Homo_sapiens_tRNA-Ile-AAT-2-1	Homo_sapiens_tRNA-Thr-AGT-2-2	3420	5000bp	hiPSC	0.00364477	TRUE	housekeeping
Homo_sapiens_tRNA-Val-AAC-4-1	Homo_sapiens_tRNA-Thr-AGT-2-2	3517	5000bp	hiPSC	0.00150425	TRUE	restricted
Homo_sapiens_tRNA-Lys-CTT-2-5	Homo_sapiens_tRNA-Pro-CGG-1-2	3572	5000bp	hiPSC	0.00318033	TRUE	restricted
Homo_sapiens_tRNA-Val-AAC-1-4	Homo_sapiens_tRNA-Lys-CTT-2-3	3637	5000bp	hiPSC	0.00414212	TRUE	housekeeping
Homo_sapiens_tRNA-Trp-CCA-3-1	Homo_sapiens_tRNA-Arg-TCG-2-1	3645	5000bp	hiPSC	0.00213897	TRUE	restricted
Homo_sapiens_tRNA-Arg-TCG-2-1	Homo_sapiens_tRNA-Trp-CCA-3-1	3645	5000bp	hiPSC	0.00189739	TRUE	housekeeping
Homo_sapiens_tRNA-Val-CAC-6-1	Homo_sapiens_tRNA-Ser-CGA-2-1	3689	5000bp	hiPSC	0.000343876	TRUE	restricted
Homo_sapiens_tRNA-Ser-CGA-2-1	Homo_sapiens_tRNA-Val-CAC-6-1	3689	5000bp	hiPSC	0.000286996	TRUE	restricted
Homo_sapiens_tRNA-Phe-GAA-7-1	Homo_sapiens_tRNA-Ile-AAT-8-1	3742	5000bp	hiPSC	1.27887e-05	TRUE	off
Homo_sapiens_tRNA-Val-CAC-2-1	Homo_sapiens_tRNA-Ile-AAT-10-1	3743	5000bp	hiPSC	0.00364009	FALSE	housekeeping
Homo_sapiens_tRNA-Ile-AAT-10-1	Homo_sapiens_tRNA-Val-CAC-2-1	3743	5000bp	hiPSC	9.41416e-06	TRUE	off
Homo_sapiens_tRNA-Val-CAC-1-8	Homo_sapiens_tRNA-Gly-CCC-6-1	3814	5000bp	hiPSC	0.00129838	TRUE	restricted
Homo_sapiens_tRNA-Gly-CCC-6-1	Homo_sapiens_tRNA-Val-CAC-1-8	3814	5000bp	hiPSC	0.00228913	TRUE	restricted
Homo_sapiens_tRX-Val-CAC-4-1	Homo_sapiens_tRNA-Val-CAC-1-7	3822	5000bp	hiPSC	0.00180278	TRUE	housekeeping
Homo_sapiens_tRNA-Val-CAC-1-7	Homo_sapiens_tRX-Val-CAC-4-1	3822	5000bp	hiPSC	0.0014538	TRUE	restricted
Homo_sapiens_tRNA-Ser-AGA-1-1	Homo_sapiens_tRNA-Ser-TGA-2-1	3833	5000bp	hiPSC	0.00123609	TRUE	restricted
Homo_sapiens_tRNA-Val-AAC-1-3	Homo_sapiens_tRNA-Val-CAC-1-4	3968	5000bp	hiPSC	0.0019596	TRUE	housekeeping
Homo_sapiens_tRNA-Thr-TGT-1-1	Homo_sapiens_tRNA-Leu-AAG-4-1	3998	5000bp	hiPSC	0.00303469	TRUE	housekeeping
Homo_sapiens_tRX-Asp-ATC-1-1	Homo_sapiens_tRNA-Phe-GAA-4-1	4024	5000bp	hiPSC	7.53271e-06	TRUE	off
Homo_sapiens_tRNA-Phe-GAA-4-1	Homo_sapiens_tRX-Asp-ATC-1-1	4024	5000bp	hiPSC	0.000202812	FALSE	restricted
Homo_sapiens_tRNA-Thr-AGT-6-1	Homo_sapiens_tRNA-His-GTG-1-5	4073	5000bp	hiPSC	0.00140422	TRUE	housekeeping
Homo_sapiens_tRNA-His-GTG-1-5	Homo_sapiens_tRNA-Thr-AGT-6-1	4073	5000bp	hiPSC	0.00116516	TRUE	restricted
Homo_sapiens_tRNA-Phe-GAA-3-1	Homo_sapiens_tRNA-Ala-AGC-6-1	4167	5000bp	hiPSC	0.00320684	TRUE	restricted
Homo_sapiens_tRNA-Ala-AGC-6-1	Homo_sapiens_tRNA-Phe-GAA-3-1	4167	5000bp	hiPSC	0.00192658	TRUE	restricted
Homo_sapiens_tRNA-Tyr-GTA-5-3	Homo_sapiens_tRNA-Tyr-GTA-4-1	4272	5000bp	hiPSC	0.00316357	TRUE	restricted
Homo_sapiens_tRNA-Cys-GCA-3-1	Homo_sapiens_tRNA-Cys-GCA-15-1	4277	5000bp	hiPSC	1.74975e-05	TRUE	off
Homo_sapiens_tRNA-Cys-GCA-15-1	Homo_sapiens_tRNA-Cys-GCA-3-1	4277	5000bp	hiPSC	3.38937e-05	FALSE	restricted
Homo_sapiens_tRNA-Gln-TTG-3-3	Homo_sapiens_tRNA-Gln-CTG-6-1	4434	5000bp	hiPSC	0.00200181	TRUE	housekeeping
Homo_sapiens_tRNA-Gln-CTG-6-1	Homo_sapiens_tRNA-Gln-TTG-3-3	4434	5000bp	hiPSC	0.00285376	TRUE	housekeeping
Homo_sapiens_tRNA-Lys-CTT-8-1	Homo_sapiens_tRNA-Pro-AGG-3-1	4459	5000bp	hiPSC	5.17831e-06	TRUE	off
Homo_sapiens_tRNA-Thr-AGT-2-1	Homo_sapiens_tRNA-Arg-ACG-1-2	4508	5000bp	hiPSC	0.00402952	TRUE	housekeeping
Homo_sapiens_tRNA-Leu-TAG-4-1	Homo_sapiens_tRNA-Thr-TGT-5-1	4590	5000bp	hiPSC	1.17686e-05	TRUE	off
Homo_sapiens_tRNA-Ser-AGA-5-1	Homo_sapiens_tRNA-Cys-GCA-19-1	4618	5000bp	hiPSC	7.96372e-05	FALSE	restricted
Homo_sapiens_tRNA-Cys-GCA-19-1	Homo_sapiens_tRNA-Ser-AGA-5-1	4618	5000bp	hiPSC	3.84403e-06	TRUE	off
Homo_sapiens_tRNA-Thr-CGT-3-1	Homo_sapiens_tRNA-Ala-TGC-2-1	4691	5000bp	hiPSC	0.00207752	TRUE	housekeeping
Homo_sapiens_tRNA-Ala-TGC-2-1	Homo_sapiens_tRNA-Thr-CGT-3-1	4691	5000bp	hiPSC	0.00156106	TRUE	restricted
Homo_sapiens_tRNA-Lys-TTT-7-1	Homo_sapiens_tRNA-Arg-CCG-1-1	4720	5000bp	hiPSC	0.00290369	TRUE	restricted
Homo_sapiens_tRNA-Arg-CCG-1-1	Homo_sapiens_tRNA-Lys-TTT-7-1	4720	5000bp	hiPSC	0.00196501	TRUE	restricted
Homo_sapiens_tRNA-Gly-GCC-2-6	Homo_sapiens_tRNA-Arg-TCT-2-1	4734	5000bp	hiPSC	0.00388398	TRUE	housekeeping
Homo_sapiens_tRX-Met-CAT-2-1	Homo_sapiens_tRX-Ala-AGC-5-1	4772	5000bp	hiPSC	0.00121059	TRUE	restricted
Homo_sapiens_tRNA-Leu-TAA-4-1	Homo_sapiens_tRNA-Val-AAC-5-1	4872	5000bp	hiPSC	0.00413549	TRUE	restricted
Homo_sapiens_tRNA-Ala-TGC-7-1	Homo_sapiens_tRNA-Phe-GAA-3-1	4963	5000bp	hiPSC	0.0017069	TRUE	restricted
Homo_sapiens_tRNA-Ala-TGC-5-1	Homo_sapiens_tRNA-Ala-AGC-6-1	5092	>5000bp	hiPSC	0.00180701	TRUE	restricted
Homo_sapiens_tRNA-Ala-TGC-6-1	Homo_sapiens_tRNA-Phe-GAA-6-1	5162	>5000bp	hiPSC	0.00189174	FALSE	restricted
Homo_sapiens_tRNA-Ala-AGC-1-1	Homo_sapiens_tRNA-Phe-GAA-1-1	5170	>5000bp	hiPSC	0.00352505	TRUE	housekeeping
Homo_sapiens_tRNA-Ile-TAT-3-1	Homo_sapiens_tRNA-Arg-TCG-5-1	5431	>5000bp	hiPSC	0.00334468	TRUE	restricted
Homo_sapiens_tRNA-Arg-TCG-5-1	Homo_sapiens_tRNA-Ile-TAT-3-1	5431	>5000bp	hiPSC	0.00313982	TRUE	housekeeping
Homo_sapiens_tRNA-Ser-GCT-1-1	Homo_sapiens_tRNA-Pro-CGG-2-1	5493	>5000bp	hiPSC	0.00166932	TRUE	restricted
Homo_sapiens_tRNA-Pro-CGG-2-1	Homo_sapiens_tRNA-Ser-GCT-1-1	5493	>5000bp	hiPSC	0.0032626	TRUE	housekeeping
Homo_sapiens_tRNA-Leu-TAA-2-1	Homo_sapiens_tRNA-Thr-AGT-4-1	5493	>5000bp	hiPSC	0.00186639	TRUE	restricted
Homo_sapiens_tRNA-Ala-TGC-3-2	Homo_sapiens_tRNA-Asp-GTC-2-9	5519	>5000bp	hiPSC	0.00313316	TRUE	housekeeping
Homo_sapiens_tRNA-Ser-AGA-4-1	Homo_sapiens_tRNA-Gln-CTG-2-1	5590	>5000bp	hiPSC	0.00294927	TRUE	restricted
Homo_sapiens_tRNA-Ser-GCT-6-1	Homo_sapiens_tRNA-Gln-TTG-3-1	5623	>5000bp	hiPSC	0.0011038	TRUE	restricted
Homo_sapiens_tRNA-Leu-TAG-2-1	Homo_sapiens_tRNA-Thr-TGT-4-1	5709	>5000bp	hiPSC	0.0040386	TRUE	restricted
Homo_sapiens_tRNA-Thr-CGT-6-1	Homo_sapiens_tRNA-Ser-GCT-2-1	5712	>5000bp	hiPSC	0.00264799	TRUE	restricted
Homo_sapiens_tRNA-His-GTG-2-1	Homo_sapiens_tRNA-Glu-TTC-7-1	5735	>5000bp	hiPSC	5.10064e-06	FALSE	off
Homo_sapiens_tRNA-Glu-TTC-7-1	Homo_sapiens_tRNA-His-GTG-2-1	5735	>5000bp	hiPSC	5.88428e-06	FALSE	off
Homo_sapiens_tRNA-Arg-TCG-4-1	Homo_sapiens_tRNA-Ser-GCT-6-1	5741	>5000bp	hiPSC	0.00125083	TRUE	restricted
Homo_sapiens_tRNA-Met-CAT-4-2	Homo_sapiens_tRNA-Und-NNN-1-1	5864	>5000bp	hiPSC	0.000379175	FALSE	restricted
Homo_sapiens_tRX-Tyr-GTA-1-1	Homo_sapiens_tRNA-Tyr-GTA-5-4	5889	>5000bp	hiPSC	6.26869e-05	TRUE	restricted
Homo_sapiens_tRNA-Cys-GCA-14-1	Homo_sapiens_tRNA-Cys-GCA-2-2	5890	>5000bp	hiPSC	0.00124542	TRUE	restricted
Homo_sapiens_tRNA-Asn-GTT-2-2	Homo_sapiens_tRNA-Glu-TTC-4-2	5913	>5000bp	hiPSC	0.00333126	TRUE	housekeeping
Homo_sapiens_tRNA-Phe-GAA-2-1	Homo_sapiens_tRNA-Lys-TTT-3-4	5973	>5000bp	hiPSC	0.00384829	TRUE	housekeeping
Homo_sapiens_tRNA-Val-AAC-6-1	Homo_sapiens_tRNA-Ala-CGC-4-1	6043	>5000bp	hiPSC	0.00190861	TRUE	restricted
Homo_sapiens_tRNA-Ala-AGC-2-3	Homo_sapiens_tRNA-Thr-AGT-3-1	6243	>5000bp	hiPSC	0.00155196	TRUE	restricted
Homo_sapiens_tRNA-Gln-CTG-8-2	Homo_sapiens_tRNA-Asn-GTT-20-1	6339	>5000bp	hiPSC	2.96579e-05	FALSE	restricted
Homo_sapiens_tRNA-Asn-GTT-20-1	Homo_sapiens_tRNA-Gln-CTG-8-2	6339	>5000bp	hiPSC	2.25947e-05	TRUE	off
Homo_sapiens_tRNA-Ile-AAT-6-1	Homo_sapiens_tRNA-Ala-AGC-21-1	6568	>5000bp	hiPSC	1.21604e-05	TRUE	restricted
Homo_sapiens_tRNA-Ile-AAT-12-1	Homo_sapiens_tRNA-Ala-AGC-19-1	6594	>5000bp	hiPSC	0.00295703	TRUE	restricted
Homo_sapiens_tRNA-Leu-AAG-3-1	Homo_sapiens_tRNA-Glu-CTC-1-6	6732	>5000bp	hiPSC	0.00120697	TRUE	restricted
Homo_sapiens_tRNA-Asn-GTT-28-1	Homo_sapiens_tRNA-Asn-GTT-11-2	6925	>5000bp	hiPSC	4.86416e-06	TRUE	off
Homo_sapiens_tRNA-Asn-GTT-11-2	Homo_sapiens_tRNA-Asn-GTT-28-1	6925	>5000bp	hiPSC	0.000183987	FALSE	restricted
Homo_sapiens_tRNA-Ile-AAT-1-1	Homo_sapiens_tRNA-Ala-AGC-24-1	6927	>5000bp	hiPSC	0.00245867	TRUE	restricted
Homo_sapiens_tRNA-Asn-GTT-16-3	Homo_sapiens_tRNA-Asn-GTT-11-1	6929	>5000bp	hiPSC	4.78648e-06	TRUE	off
Homo_sapiens_tRNA-Asn-GTT-11-1	Homo_sapiens_tRNA-Asn-GTT-16-3	6929	>5000bp	hiPSC	0.000100425	FALSE	restricted
Homo_sapiens_tRX-Ala-AGC-2-1	Homo_sapiens_tRNA-Ile-AAT-1-1	7126	>5000bp	hiPSC	4.47233e-06	TRUE	off
Homo_sapiens_tRNA-Ser-AGA-2-3	Homo_sapiens_tRNA-Ser-AGA-2-4	7144	>5000bp	hiPSC	0.00315397	TRUE	housekeeping
Homo_sapiens_tRX-Phe-GAA-2-1	Homo_sapiens_tRNA-Gly-CCC-6-1	7222	>5000bp	hiPSC	0.000117915	TRUE	restricted
Homo_sapiens_tRNA-Lys-TTT-9-1	Homo_sapiens_tRNA-Asp-GTC-3-1	7318	>5000bp	hiPSC	0.00205941	TRUE	restricted
Homo_sapiens_tRNA-Asp-GTC-3-1	Homo_sapiens_tRNA-Lys-TTT-9-1	7318	>5000bp	hiPSC	0.00305525	TRUE	housekeeping
Homo_sapiens_tRNA-Gly-TCC-2-4	Homo_sapiens_tRNA-Gly-TCC-2-3	7339	>5000bp	hiPSC	0	FALSE	off
Homo_sapiens_tRNA-Gly-TCC-2-3	Homo_sapiens_tRNA-Gly-TCC-2-4	7339	>5000bp	hiPSC	0.00171514	FALSE	off
Homo_sapiens_tRX-Cys-GCA-4-1	Homo_sapiens_tRNA-Cys-GCA-9-3	7452	>5000bp	hiPSC	9.57297e-06	TRUE	off
Homo_sapiens_tRNA-Cys-GCA-9-3	Homo_sapiens_tRX-Cys-GCA-4-1	7452	>5000bp	hiPSC	0.00141717	FALSE	restricted
Homo_sapiens_tRNA-Val-CAC-9-1	Homo_sapiens_tRNA-His-GTG-1-5	7812	>5000bp	hiPSC	9.90938e-05	TRUE	restricted
Homo_sapiens_tRNA-Ser-GCT-4-1	Homo_sapiens_tRNA-Gln-TTG-2-1	7890	>5000bp	hiPSC	0.00248039	TRUE	restricted
Homo_sapiens_tRNA-Gln-TTG-2-1	Homo_sapiens_tRNA-Ser-GCT-4-1	7890	>5000bp	hiPSC	0.00275337	TRUE	housekeeping
Homo_sapiens_tRNA-Thr-CGT-1-1	Homo_sapiens_tRX-Met-CAT-1-1	8195	>5000bp	hiPSC	0.00210826	FALSE	restricted
Homo_sapiens_tRX-Asn-GTT-1-1	Homo_sapiens_tRNA-Glu-TTC-6-1	8376	>5000bp	hiPSC	5.80661e-06	TRUE	off
Homo_sapiens_tRNA-Glu-TTC-6-1	Homo_sapiens_tRX-Asn-GTT-1-1	8376	>5000bp	hiPSC	0.00240547	FALSE	restricted
Homo_sapiens_tRX-Phe-GAA-1-1	Homo_sapiens_tRNA-Glu-TTC-10-2	8456	>5000bp	hiPSC	1.41195e-06	FALSE	off
Homo_sapiens_tRNA-Glu-TTC-10-2	Homo_sapiens_tRX-Phe-GAA-1-1	8456	>5000bp	hiPSC	3.24818e-05	FALSE	off
Homo_sapiens_tRX-Glu-TTC-2-1	Homo_sapiens_tRX-Phe-GAA-2-1	8484	>5000bp	hiPSC	7.07667e-05	TRUE	restricted
Homo_sapiens_tRNA-Phe-GAA-9-1	Homo_sapiens_tRNA-Glu-TTC-10-1	8507	>5000bp	hiPSC	2.88708e-05	FALSE	restricted
Homo_sapiens_tRNA-Glu-TTC-10-1	Homo_sapiens_tRNA-Phe-GAA-9-1	8507	>5000bp	hiPSC	0	TRUE	off
Homo_sapiens_tRNA-Arg-TCT-5-1	Homo_sapiens_tRNA-Ser-AGA-4-1	8690	>5000bp	hiPSC	0.000440919	TRUE	restricted
Homo_sapiens_tRNA-Asn-GTT-17-1	Homo_sapiens_tRNA-Glu-TTC-5-1	8886	>5000bp	hiPSC	0.000839416	TRUE	restricted
Homo_sapiens_tRX-Cys-GCA-1-1	Homo_sapiens_tRNA-Cys-GCA-11-1	9003	>5000bp	hiPSC	6.51259e-06	TRUE	off
Homo_sapiens_tRNA-Cys-GCA-11-1	Homo_sapiens_tRX-Cys-GCA-1-1	9003	>5000bp	hiPSC	0.000636678	FALSE	restricted
Homo_sapiens_tRNA-Ala-AGC-5-1	Homo_sapiens_tRNA-Ala-AGC-2-3	9044	>5000bp	hiPSC	0.00187408	TRUE	restricted
Homo_sapiens_tRNA-Asn-GTT-1-1	Homo_sapiens_tRNA-Gly-TCC-2-6	9057	>5000bp	hiPSC	0.0030063	TRUE	restricted
Homo_sapiens_tRNA-Ala-AGC-17-1	Homo_sapiens_tRNA-Ala-AGC-16-1	9107	>5000bp	hiPSC	5.08406e-05	TRUE	restricted
Homo_sapiens_tRNA-Ala-AGC-16-1	Homo_sapiens_tRNA-Ala-AGC-17-1	9107	>5000bp	hiPSC	0.000377138	TRUE	restricted
Homo_sapiens_tRNA-Ala-TGC-9-1	Homo_sapiens_tRNA-Ala-TGC-2-1	9291	>5000bp	hiPSC	1.87506e-05	TRUE	restricted
Homo_sapiens_tRX-Gly-CCC-1-2	Homo_sapiens_tRNA-Arg-CCT-6-1	9345	>5000bp	hiPSC	3.76636e-06	FALSE	off
Homo_sapiens_tRNA-Arg-CCT-6-1	Homo_sapiens_tRX-Gly-CCC-1-2	9345	>5000bp	hiPSC	9.88712e-06	FALSE	off
Homo_sapiens_tRNA-Ser-AGA-3-1	Homo_sapiens_tRNA-Ser-AGA-1-1	9486	>5000bp	hiPSC	0.000133457	TRUE	restricted
Homo_sapiens_tRNA-Ala-AGC-3-1	Homo_sapiens_tRNA-Ser-GCT-4-1	9735	>5000bp	hiPSC	0.00224377	TRUE	housekeeping
Homo_sapiens_tRNA-Ala-AGC-4-1	Homo_sapiens_tRNA-Thr-CGT-3-1	9957	>5000bp	hiPSC	0.00232458	TRUE	housekeeping
Homo_sapiens_tRNA-Cys-GCA-16-1	Homo_sapiens_tRNA-Cys-GCA-22-1	10100	>5000bp	hiPSC	3.70318e-05	FALSE	restricted
Homo_sapiens_tRNA-Ala-AGC-23-1	Homo_sapiens_tRNA-Ala-TGC-1-1	10932	>5000bp	hiPSC	0.000108663	TRUE	restricted
Homo_sapiens_tRNA-Ala-AGC-2-1	Homo_sapiens_tRX-Asp-ATC-1-1	10960	>5000bp	hiPSC	0.00316029	FALSE	housekeeping
Homo_sapiens_tRNA-Val-CAC-14-1	Homo_sapiens_tRX-Phe-GAA-1-1	11175	>5000bp	hiPSC	0.000543705	FALSE	restricted
Homo_sapiens_tRNA-Val-CAC-4-1	Homo_sapiens_tRNA-Phe-GAA-9-1	11191	>5000bp	hiPSC	0.000427664	TRUE	restricted
Homo_sapiens_tRNA-Cys-GCA-12-1	Homo_sapiens_tRNA-Cys-GCA-9-3	11197	>5000bp	hiPSC	0.000349213	TRUE	restricted
Homo_sapiens_tRNA-Gln-CTG-7-1	Homo_sapiens_tRX-Asn-GTT-1-1	11374	>5000bp	hiPSC	6.90441e-06	FALSE	off
Homo_sapiens_tRNA-Leu-CAG-1-7	Homo_sapiens_tRNA-Thr-AGT-2-1	11627	>5000bp	hiPSC	0.00181148	TRUE	housekeeping
Homo_sapiens_tRNA-Asn-GTT-5-1	Homo_sapiens_tRNA-Asn-GTT-18-1	11740	>5000bp	hiPSC	0.000841834	FALSE	restricted
Homo_sapiens_tRNA-Met-CAT-7-1	Homo_sapiens_tRX-Ala-AGC-2-1	11970	>5000bp	hiPSC	1.49066e-05	FALSE	off
Homo_sapiens_tRNA-Gly-TCC-4-1	Homo_sapiens_tRNA-Asn-GTT-2-2	12021	>5000bp	hiPSC	0.000204143	TRUE	restricted
Homo_sapiens_tRNA-Gln-CTG-1-2	Homo_sapiens_tRNA-Ser-AGA-3-1	12608	>5000bp	hiPSC	0.00195498	TRUE	housekeeping
Homo_sapiens_tRNA-Thr-CGT-5-1	Homo_sapiens_tRNA-Leu-CAA-2-1	12611	>5000bp	hiPSC	0.00277265	TRUE	restricted
Homo_sapiens_tRX-Ile-AAT-3-1	Homo_sapiens_tRNA-Ile-AAT-9-1	12955	>5000bp	hiPSC	0.000110471	TRUE	restricted
Homo_sapiens_tRNA-Ile-TAT-2-3	Homo_sapiens_tRNA-Thr-CGT-5-1	12992	>5000bp	hiPSC	0.00366893	TRUE	housekeeping
Homo_sapiens_tRNA-iMet-CAT-1-2	Homo_sapiens_tRNA-Arg-TCG-4-1	13080	>5000bp	hiPSC	0.000664366	TRUE	housekeeping
Homo_sapiens_tRNA-iMet-CAT-2-1	Homo_sapiens_tRNA-Gln-CTG-6-1	13400	>5000bp	hiPSC	0.00160537	TRUE	restricted
Homo_sapiens_tRNA-Val-AAC-3-1	Homo_sapiens_tRNA-Phe-GAA-7-1	13766	>5000bp	hiPSC	0.00327954	FALSE	housekeeping
Homo_sapiens_tRNA-Asn-GTT-4-1	Homo_sapiens_tRNA-Asn-GTT-13-1	14141	>5000bp	hiPSC	0.00208497	TRUE	restricted
Homo_sapiens_tRX-Ile-AAT-4-1	Homo_sapiens_tRNA-Trp-CCA-1-1	14710	>5000bp	hiPSC	5.10064e-06	TRUE	off
Homo_sapiens_tRNA-Leu-CAA-1-1	Homo_sapiens_tRNA-Arg-CCG-1-2	14763	>5000bp	hiPSC	0.00363668	TRUE	housekeeping
Homo_sapiens_tRNA-Arg-CCG-1-2	Homo_sapiens_tRNA-Leu-CAA-1-1	14763	>5000bp	hiPSC	0.00368173	TRUE	housekeeping
Homo_sapiens_tRNA-Ile-AAT-5-2	Homo_sapiens_tRNA-Thr-AGT-6-1	14871	>5000bp	hiPSC	0.00195403	TRUE	housekeeping
Homo_sapiens_tRNA-Ala-CGC-2-1	Homo_sapiens_tRNA-Ala-AGC-4-1	15528	>5000bp	hiPSC	0.00314139	TRUE	housekeeping
Homo_sapiens_tRNA-Glu-TTC-8-1	Homo_sapiens_tRX-Val-CAC-4-1	15783	>5000bp	hiPSC	0.000125451	TRUE	restricted
Homo_sapiens_tRNA-Cys-GCA-9-4	Homo_sapiens_tRNA-Cys-GCA-17-1	16417	>5000bp	hiPSC	0.000282756	TRUE	restricted
Homo_sapiens_tRNA-Cys-GCA-17-1	Homo_sapiens_tRNA-Cys-GCA-9-4	16417	>5000bp	hiPSC	0.00201885	TRUE	restricted
Homo_sapiens_tRNA-Ala-AGC-2-2	Homo_sapiens_tRNA-Arg-CCG-1-2	17632	>5000bp	hiPSC	0.00334019	TRUE	housekeeping
Homo_sapiens_tRNA-Tyr-GTA-6-1	Homo_sapiens_tRNA-Tyr-GTA-3-1	17682	>5000bp	hiPSC	0.00167794	TRUE	restricted
Homo_sapiens_tRNA-Cys-GCA-21-1	Homo_sapiens_tRNA-Cys-GCA-12-1	17798	>5000bp	hiPSC	0.000282131	TRUE	restricted
Homo_sapiens_tRNA-Gly-GCC-4-1	Homo_sapiens_tRNA-Gly-TCC-2-4	18119	>5000bp	hiPSC	6.31564e-05	FALSE	restricted
Homo_sapiens_tRNA-Asn-GTT-6-1	Homo_sapiens_tRNA-Asn-GTT-22-1	18555	>5000bp	hiPSC	0.000284327	FALSE	restricted
Homo_sapiens_tRNA-Asn-GTT-22-1	Homo_sapiens_tRNA-Asn-GTT-6-1	18555	>5000bp	hiPSC	3.84403e-06	TRUE	off
Homo_sapiens_tRX-Gly-CCC-2-1	Homo_sapiens_tRNA-Gln-CTG-4-1	20570	>5000bp	hiPSC	4.08051e-06	TRUE	off
Homo_sapiens_tRNA-Gln-CTG-4-1	Homo_sapiens_tRX-Gly-CCC-2-1	20570	>5000bp	hiPSC	0.00115803	FALSE	restricted
Homo_sapiens_tRNA-Cys-GCA-9-2	Homo_sapiens_tRNA-Cys-GCA-1-1	20868	>5000bp	hiPSC	0.000507852	TRUE	restricted
Homo_sapiens_tRNA-Cys-GCA-1-1	Homo_sapiens_tRNA-Cys-GCA-9-2	20868	>5000bp	hiPSC	0.000139105	TRUE	restricted
Homo_sapiens_tRNA-Val-CAC-1-1	Homo_sapiens_tRNA-Und-TTA-3-1	21099	>5000bp	hiPSC	0.00382757	TRUE	housekeeping
Homo_sapiens_tRX-Asn-GTT-3-1	Homo_sapiens_tRNA-Asn-GTT-24-1	24021	>5000bp	hiPSC	5.49246e-06	TRUE	off
Homo_sapiens_tRNA-Asn-GTT-24-1	Homo_sapiens_tRX-Asn-GTT-3-1	24021	>5000bp	hiPSC	0.00172809	FALSE	housekeeping
Homo_sapiens_tRNA-Val-AAC-1-5	Homo_sapiens_tRNA-iMet-CAT-2-1	24413	>5000bp	hiPSC	0.00255337	TRUE	housekeeping
Homo_sapiens_tRNA-Gln-CTG-4-2	Homo_sapiens_tRNA-Glu-TTC-7-1	24415	>5000bp	hiPSC	7.61039e-06	FALSE	off
Homo_sapiens_tRNA-Gln-CTG-9-1	Homo_sapiens_tRNA-Gln-CTG-7-1	24678	>5000bp	hiPSC	0.00239543	FALSE	restricted
Homo_sapiens_tRNA-Asn-GTT-21-1	Homo_sapiens_tRNA-Gln-CTG-9-1	25284	>5000bp	hiPSC	1.85953e-05	TRUE	off
Homo_sapiens_tRNA-Asn-GTT-16-1	Homo_sapiens_tRNA-Asn-GTT-21-1	26395	>5000bp	hiPSC	5.80661e-06	FALSE	off
Homo_sapiens_tRNA-Asn-GTT-8-1	Homo_sapiens_tRNA-Val-CAC-1-7	27624	>5000bp	hiPSC	0.000681712	TRUE	restricted
Homo_sapiens_tRNA-Asn-GTT-10-1	Homo_sapiens_tRNA-Val-CAC-14-1	27845	>5000bp	hiPSC	0.00060349	TRUE	restricted
Homo_sapiens_tRNA-Cys-GCA-24-1	Homo_sapiens_tRNA-Cys-GCA-14-1	27891	>5000bp	hiPSC	2.10274e-05	TRUE	off
Homo_sapiens_tRNA-Asn-GTT-14-1	Homo_sapiens_tRX-Gly-CCC-1-2	27972	>5000bp	hiPSC	0.00162954	FALSE	restricted
Homo_sapiens_tRX-Ala-AGC-1-1	Homo_sapiens_tRNA-Met-CAT-4-2	29522	>5000bp	hiPSC	5.88428e-06	TRUE	off
Homo_sapiens_tRX-Ala-AGC-1-2	Homo_sapiens_tRNA-Ile-AAT-6-1	31321	>5000bp	hiPSC	5.49246e-06	TRUE	off
Homo_sapiens_tRX-Val-TAC-3-1	Homo_sapiens_tRNA-SeC-TCA-3-1	34548	>5000bp	hiPSC	1.02013e-06	FALSE	off
Homo_sapiens_tRNA-SeC-TCA-3-1	Homo_sapiens_tRX-Val-TAC-3-1	34548	>5000bp	hiPSC	7.05975e-07	FALSE	off
Homo_sapiens_tRX-Gly-CCC-3-1	Homo_sapiens_tRNA-Asn-GTT-9-1	37713	>5000bp	hiPSC	1.16909e-05	TRUE	off
Homo_sapiens_tRNA-Asn-GTT-9-1	Homo_sapiens_tRX-Gly-CCC-3-1	37713	>5000bp	hiPSC	0.00158757	FALSE	restricted
Homo_sapiens_tRNA-Arg-CCT-7-1	Homo_sapiens_tRNA-Val-CAC-4-1	44448	>5000bp	hiPSC	3.4522e-06	TRUE	off
Homo_sapiens_tRNA-His-GTG-1-2	Homo_sapiens_tRNA-Gln-CTG-10-1	67953	>5000bp	hiPSC	0.000280095	FALSE	restricted
Homo_sapiens_tRNA-Gln-CTG-10-1	Homo_sapiens_tRNA-His-GTG-1-2	67953	>5000bp	hiPSC	7.05975e-07	TRUE	off
Homo_sapiens_tRNA-Ile-TAT-2-2	Homo_sapiens_tRNA-Pro-CGG-2-1	71303	>5000bp	hiPSC	0.000826062	TRUE	housekeeping
Homo_sapiens_tRNA-Gln-CTG-11-1	Homo_sapiens_tRNA-His-GTG-2-1	76410	>5000bp	hiPSC	3.76636e-06	FALSE	off
Homo_sapiens_tRNA-Asn-GTT-25-1	Homo_sapiens_tRNA-Asn-GTT-28-1	80960	>5000bp	hiPSC	0.00108984	FALSE	restricted
Homo_sapiens_tRNA-Asn-GTT-2-5	Homo_sapiens_tRNA-Cys-GCA-24-1	81868	>5000bp	hiPSC	0.00214344	FALSE	housekeeping
Homo_sapiens_tRX-Gln-CTG-3-1	Homo_sapiens_tRNA-Asn-GTT-9-1	87792	>5000bp	hiPSC	1.88283e-05	TRUE	off
Homo_sapiens_tRNA-Gly-CCC-8-1	Homo_sapiens_tRX-Asn-GTT-3-1	94598	>5000bp	hiPSC	4.15818e-06	FALSE	off
Homo_sapiens_tRNA-Asn-GTT-7-1	Homo_sapiens_tRNA-Asn-GTT-16-3	100954	>5000bp	hiPSC	0.00067324	FALSE	restricted
Homo_sapiens_tRNA-Phe-GAA-12-1	Homo_sapiens_tRNA-Met-CAT-1-1	101180	>5000bp	hiPSC	4.55e-06	TRUE	off
Homo_sapiens_tRNA-Met-CAT-1-1	Homo_sapiens_tRNA-Phe-GAA-12-1	101180	>5000bp	hiPSC	0.00261253	FALSE	housekeeping
Homo_sapiens_tRNA-Leu-TAG-3-1	Homo_sapiens_tRNA-Leu-AAG-2-4	101348	>5000bp	hiPSC	0.00192539	TRUE	housekeeping
Homo_sapiens_tRNA-Leu-AAG-2-4	Homo_sapiens_tRNA-Leu-TAG-3-1	101348	>5000bp	hiPSC	0.00479321	TRUE	housekeeping
Homo_sapiens_tRNA-Asn-GTT-2-7	Homo_sapiens_tRNA-Glu-TTC-10-2	110755	>5000bp	hiPSC	0.00306491	FALSE	housekeeping
Homo_sapiens_tRX-Asn-GTT-2-1	Homo_sapiens_tRNA-Asn-GTT-3-1	120310	>5000bp	hiPSC	8.16102e-06	TRUE	off
Homo_sapiens_tRNA-Asn-GTT-3-1	Homo_sapiens_tRX-Asn-GTT-2-1	120310	>5000bp	hiPSC	0.00235297	FALSE	housekeeping
Homo_sapiens_tRNA-Asn-GTT-2-1	Homo_sapiens_tRNA-Asn-GTT-16-1	123800	>5000bp	hiPSC	0.00310216	FALSE	housekeeping
Homo_sapiens_tRX-Lys-CTT-1-1	Homo_sapiens_tRNA-Arg-CCG-1-3	222941	>5000bp	hiPSC	3.74236e-05	TRUE	restricted
Homo_sapiens_tRNA-Ser-GCT-5-1	Homo_sapiens_tRNA-Thr-TGT-1-1	261434	>5000bp	hiPSC	0.00254967	TRUE	restricted
Homo_sapiens_tRNA-Ala-AGC-20-1	Homo_sapiens_tRNA-Asn-GTT-8-1	305085	>5000bp	hiPSC	5.17831e-06	TRUE	off
Homo_sapiens_tRNA-Cys-GCA-7-1	Homo_sapiens_tRNA-Arg-TCT-1-1	331224	>5000bp	hiPSC	0.000151025	TRUE	restricted
Homo_sapiens_tRNA-Arg-TCT-1-1	Homo_sapiens_tRNA-Cys-GCA-7-1	331224	>5000bp	hiPSC	0.00237793	TRUE	restricted
Homo_sapiens_tRNA-Pro-GGG-1-1	Homo_sapiens_tRNA-Asn-GTT-2-3	334068	>5000bp	hiPSC	4.15818e-06	TRUE	off
Homo_sapiens_tRNA-Asn-GTT-2-3	Homo_sapiens_tRNA-Pro-GGG-1-1	334068	>5000bp	hiPSC	0.00360773	FALSE	housekeeping
Homo_sapiens_tRNA-Trp-CCA-2-1	Homo_sapiens_tRNA-Gly-CCC-3-1	352610	>5000bp	hiPSC	0.00372589	TRUE	housekeeping
Homo_sapiens_tRNA-Gly-CCC-3-1	Homo_sapiens_tRNA-Trp-CCA-2-1	352610	>5000bp	hiPSC	0.000175353	TRUE	restricted
Homo_sapiens_tRNA-Gln-CTG-8-3	Homo_sapiens_tRNA-Asn-GTT-7-1	367339	>5000bp	hiPSC	1.00425e-05	TRUE	off
Homo_sapiens_tRNA-Und-GCA-5-1	Homo_sapiens_tRNA-Arg-CCG-2-1	374847	>5000bp	hiPSC	6.51259e-06	TRUE	off
Homo_sapiens_tRNA-Arg-CCG-2-1	Homo_sapiens_tRNA-Und-GCA-5-1	374847	>5000bp	hiPSC	0.00291434	FALSE	housekeeping
Homo_sapiens_tRNA-Tyr-ATA-1-1	Homo_sapiens_tRNA-Gln-CTG-16-1	380499	>5000bp	hiPSC	5.88428e-06	FALSE	off
Homo_sapiens_tRNA-Gln-CTG-16-1	Homo_sapiens_tRNA-Tyr-ATA-1-1	380499	>5000bp	hiPSC	1.34947e-05	FALSE	off
Homo_sapiens_tRNA-Glu-TTC-1-2	Homo_sapiens_tRNA-Glu-CTC-3-1	395116	>5000bp	hiPSC	0.00167967	TRUE	housekeeping
Homo_sapiens_tRNA-Glu-CTC-3-1	Homo_sapiens_tRNA-Glu-TTC-1-2	395116	>5000bp	hiPSC	9.67359e-05	TRUE	restricted
Homo_sapiens_tRNA-Tyr-GTA-9-1	Homo_sapiens_tRX-Arg-ACG-1-1	415557	>5000bp	hiPSC	3.06038e-06	FALSE	off
Homo_sapiens_tRNA-Gln-CTG-8-1	Homo_sapiens_tRNA-Asn-GTT-25-1	513411	>5000bp	hiPSC	4.47233e-06	TRUE	off
Homo_sapiens_tRNA-Lys-TTT-14-1	Homo_sapiens_tRNA-Cys-GCA-8-1	625783	>5000bp	hiPSC	6.90441e-06	TRUE	off
Homo_sapiens_tRNA-Cys-GCA-8-1	Homo_sapiens_tRNA-Lys-TTT-14-1	625783	>5000bp	hiPSC	0.00109548	FALSE	restricted
Homo_sapiens_tRNA-Met-CAT-2-1	Homo_sapiens_tRNA-Gly-GCC-2-5	636916	>5000bp	hiPSC	0.002917	TRUE	housekeeping
Homo_sapiens_tRNA-Gln-CTG-13-1	Homo_sapiens_tRNA-Cys-ACA-1-1	740452	>5000bp	hiPSC	1.03566e-05	FALSE	off
Homo_sapiens_tRNA-Cys-ACA-1-1	Homo_sapiens_tRNA-Gln-CTG-13-1	740452	>5000bp	hiPSC	1.06708e-05	FALSE	off
Homo_sapiens_tRNA-Lys-CTT-1-2	Homo_sapiens_tRNA-Cys-GCA-5-1	884021	>5000bp	hiPSC	0.00325946	TRUE	housekeeping
Homo_sapiens_tRNA-Cys-GCA-5-1	Homo_sapiens_tRNA-Lys-CTT-1-2	884021	>5000bp	hiPSC	0.000726817	TRUE	restricted
Homo_sapiens_tRNA-Leu-TAA-1-1	Homo_sapiens_tRNA-Gln-TTG-4-1	966094	>5000bp	hiPSC	0.00293898	FALSE	housekeeping
Homo_sapiens_tRNA-Gln-TTG-4-1	Homo_sapiens_tRNA-Leu-TAA-1-1	966094	>5000bp	hiPSC	1.28664e-05	TRUE	off
Homo_sapiens_tRNA-Lys-TTT-8-1	Homo_sapiens_tRNA-Lys-TTT-3-2	967041	>5000bp	hiPSC	0.000190178	TRUE	restricted
Homo_sapiens_tRNA-Pro-TGG-5-1	Homo_sapiens_tRNA-Lys-TTT-8-1	1530594	>5000bp	hiPSC	2.8239e-06	TRUE	off
Homo_sapiens_tRNA-Lys-TTT-10-1	Homo_sapiens_tRNA-Ile-TAT-1-1	1829977	>5000bp	hiPSC	5.49246e-06	TRUE	off
Homo_sapiens_tRNA-Ile-TAT-1-1	Homo_sapiens_tRNA-Lys-TTT-10-1	1829977	>5000bp	hiPSC	0.000659891	FALSE	housekeeping
Homo_sapiens_tRX-Glu-CTC-1-1	Homo_sapiens_tRX-Cys-GCA-2-1	1831408	>5000bp	hiPSC	8.63051e-06	FALSE	off
Homo_sapiens_tRX-Cys-GCA-2-1	Homo_sapiens_tRX-Glu-CTC-1-1	1831408	>5000bp	hiPSC	5.10064e-06	FALSE	off
Homo_sapiens_tRNA-Gly-GCC-6-1	Homo_sapiens_tRNA-Leu-TAA-1-1	1958838	>5000bp	hiPSC	1.05931e-05	TRUE	off
Homo_sapiens_tRNA-Lys-TTT-1-1	Homo_sapiens_tRNA-Met-CAT-2-1	2051752	>5000bp	hiPSC	0.000360113	TRUE	restricted
Homo_sapiens_tRNA-Lys-CTT-13-1	Homo_sapiens_tRNA-Pro-CGG-1-1	2117740	>5000bp	hiPSC	7.92454e-06	TRUE	off
Homo_sapiens_tRX-Gln-CTG-2-1	Homo_sapiens_tRNA-Ala-TGC-8-1	2208799	>5000bp	hiPSC	7.92454e-06	FALSE	off
Homo_sapiens_tRNA-Ala-TGC-8-1	Homo_sapiens_tRX-Gln-CTG-2-1	2208799	>5000bp	hiPSC	5.49246e-06	FALSE	off
Homo_sapiens_tRNA-Arg-ACG-1-3	Homo_sapiens_tRNA-Pro-TGG-3-2	2245614	>5000bp	hiPSC	0.00251593	TRUE	housekeeping
Homo_sapiens_tRX-Val-TAC-2-1	Homo_sapiens_tRNA-Pro-AGG-4-1	2253626	>5000bp	hiPSC	4.86416e-06	FALSE	off
Homo_sapiens_tRNA-Pro-AGG-4-1	Homo_sapiens_tRX-Val-TAC-2-1	2253626	>5000bp	hiPSC	5.17831e-06	FALSE	off
Homo_sapiens_tRNA-Arg-TCT-4-1	Homo_sapiens_tRNA-Val-CAC-1-1	2258016	>5000bp	hiPSC	0.000122236	TRUE	housekeeping
Homo_sapiens_tRNA-Gly-CCC-2-2	Homo_sapiens_tRX-Lys-CTT-1-1	2290855	>5000bp	hiPSC	0.0028712	TRUE	housekeeping
Homo_sapiens_tRX-Lys-CTT-4-1	Homo_sapiens_tRNA-Trp-CCA-5-1	2328039	>5000bp	hiPSC	1.41195e-06	TRUE	off
Homo_sapiens_tRNA-Trp-CCA-5-1	Homo_sapiens_tRX-Lys-CTT-4-1	2328039	>5000bp	hiPSC	0.000503853	FALSE	restricted
Homo_sapiens_tRNA-Lys-TTT-12-1	Homo_sapiens_tRNA-Lys-CTT-11-1	2387392	>5000bp	hiPSC	7.21856e-06	FALSE	off
Homo_sapiens_tRNA-Lys-CTT-11-1	Homo_sapiens_tRNA-Lys-TTT-12-1	2387392	>5000bp	hiPSC	4.86416e-06	FALSE	off
Homo_sapiens_tRNA-Thr-AGT-1-3	Homo_sapiens_tRNA-Lys-CTT-10-1	2398718	>5000bp	hiPSC	0.00345804	FALSE	housekeeping
Homo_sapiens_tRNA-Lys-CTT-10-1	Homo_sapiens_tRNA-Thr-AGT-1-3	2398718	>5000bp	hiPSC	1.41195e-06	TRUE	off
Homo_sapiens_tRNA-Asp-GTC-2-8	Homo_sapiens_tRNA-Asp-GTC-1-1	2467411	>5000bp	hiPSC	0.00371853	TRUE	housekeeping
Homo_sapiens_tRNA-Lys-CTT-16-1	Homo_sapiens_tRNA-Lys-CTT-1-2	2478065	>5000bp	hiPSC	7.61039e-06	TRUE	off
Homo_sapiens_tRNA-Glu-CTC-7-1	Homo_sapiens_tRNA-Gly-GCC-2-2	2480442	>5000bp	hiPSC	2.43208e-06	TRUE	off
Homo_sapiens_tRX-Lys-TTT-2-1	Homo_sapiens_tRNA-Cys-GCA-25-1	2488352	>5000bp	hiPSC	8.23869e-06	FALSE	off
Homo_sapiens_tRNA-Cys-GCA-25-1	Homo_sapiens_tRX-Lys-TTT-2-1	2488352	>5000bp	hiPSC	4.86416e-06	FALSE	off
Homo_sapiens_tRNA-Asp-GTC-8-1	Homo_sapiens_tRNA-Ala-TGC-3-2	2545308	>5000bp	hiPSC	3.4522e-06	TRUE	off
Homo_sapiens_tRNA-Und-NNN-2-1	Homo_sapiens_tRNA-Ser-AGA-2-5	2871496	>5000bp	hiPSC	4.78648e-06	TRUE	off
Homo_sapiens_tRNA-Ser-AGA-2-5	Homo_sapiens_tRNA-Und-NNN-2-1	2871496	>5000bp	hiPSC	0.0032019	FALSE	housekeeping
Homo_sapiens_tRNA-Ile-TAT-2-1	Homo_sapiens_tRNA-Gln-TTG-5-1	2899674	>5000bp	hiPSC	0.00192887	FALSE	housekeeping
Homo_sapiens_tRNA-Gln-TTG-5-1	Homo_sapiens_tRNA-Ile-TAT-2-1	2899674	>5000bp	hiPSC	3.13805e-06	TRUE	off
Homo_sapiens_tRNA-Leu-AAG-5-1	Homo_sapiens_tRNA-Ala-AGC-8-1	3003416	>5000bp	hiPSC	6.12076e-06	TRUE	off
Homo_sapiens_tRNA-Glu-TTC-2-1	Homo_sapiens_tRNA-Glu-CTC-3-1	3461930	>5000bp	hiPSC	0.00369984	TRUE	housekeeping
Homo_sapiens_tRNA-Thr-AGT-7-1	Homo_sapiens_tRNA-Arg-CCG-2-1	3489024	>5000bp	hiPSC	7.92454e-06	TRUE	off
Homo_sapiens_tRNA-iMet-CAT-1-1	Homo_sapiens_tRNA-Ala-AGC-20-1	3625774	>5000bp	hiPSC	0.00348132	FALSE	housekeeping
Homo_sapiens_tRNA-Sup-TTA-1-1	Homo_sapiens_tRNA-Thr-AGT-7-1	3744498	>5000bp	hiPSC	3.06038e-06	FALSE	off
Homo_sapiens_tRNA-SeC-TCA-1-1	Homo_sapiens_tRNA-Lys-TTT-12-1	4055989	>5000bp	hiPSC	0.00111423	FALSE	housekeeping
Homo_sapiens_tRNA-Ile-AAT-11-1	Homo_sapiens_tRNA-Ala-TGC-4-1	4291616	>5000bp	hiPSC	5.17831e-06	TRUE	off
Homo_sapiens_tRX-Arg-CCT-2-1	Homo_sapiens_tRNA-Lys-TTT-2-1	4318497	>5000bp	hiPSC	4.47233e-06	TRUE	off
Homo_sapiens_tRNA-Lys-TTT-2-1	Homo_sapiens_tRX-Arg-CCT-2-1	4318497	>5000bp	hiPSC	0.00236546	FALSE	restricted
Homo_sapiens_tRX-Leu-TAA-2-1	Homo_sapiens_tRNA-Ser-AGA-6-1	4396880	>5000bp	hiPSC	4.15818e-06	FALSE	off
Homo_sapiens_tRNA-Ser-AGA-6-1	Homo_sapiens_tRX-Leu-TAA-2-1	4396880	>5000bp	hiPSC	3.30324e-05	FALSE	off
Homo_sapiens_tRNA-Glu-TTC-12-1	Homo_sapiens_tRNA-Pro-AGG-2-1	4472839	>5000bp	hiPSC	2.54997e-05	TRUE	restricted
Homo_sapiens_tRNA-Lys-CTT-15-1	Homo_sapiens_tRNA-Ala-TGC-8-1	4484529	>5000bp	hiPSC	0	FALSE	off
Homo_sapiens_tRX-Leu-CAA-3-1	Homo_sapiens_tRNA-Ala-CGC-3-1	4569564	>5000bp	hiPSC	3.76636e-06	TRUE	off
Homo_sapiens_tRNA-Ser-GCT-4-2	Homo_sapiens_tRNA-His-GTG-1-7	4604700	>5000bp	hiPSC	0.00305398	TRUE	housekeeping
Homo_sapiens_tRNA-Gly-CCC-2-1	Homo_sapiens_tRNA-Glu-TTC-13-1	4647858	>5000bp	hiPSC	0.00334012	FALSE	housekeeping
Homo_sapiens_tRNA-Glu-TTC-13-1	Homo_sapiens_tRNA-Gly-CCC-2-1	4647858	>5000bp	hiPSC	1.7261e-06	TRUE	off
Homo_sapiens_tRNA-Lys-TTT-15-1	Homo_sapiens_tRNA-Gln-CTG-16-1	4695113	>5000bp	hiPSC	3.4522e-06	FALSE	off
Homo_sapiens_tRNA-iMet-CAT-3-1	Homo_sapiens_tRNA-His-GTG-1-6	4969987	>5000bp	hiPSC	6.19843e-06	TRUE	off
Homo_sapiens_tRNA-His-GTG-1-6	Homo_sapiens_tRNA-iMet-CAT-3-1	4969987	>5000bp	hiPSC	0.000164209	FALSE	restricted
Homo_sapiens_tRX-Und-NNN-8-1	Homo_sapiens_tRNA-Ser-TGA-1-1	5420589	>5000bp	hiPSC	4.78648e-06	TRUE	off
Homo_sapiens_tRNA-Ser-TGA-1-1	Homo_sapiens_tRX-Und-NNN-8-1	5420589	>5000bp	hiPSC	0.00351508	FALSE	housekeeping
Homo_sapiens_tRX-Lys-CTT-3-1	Homo_sapiens_tRNA-Arg-TCG-1-1	6449500	>5000bp	hiPSC	3.76636e-06	TRUE	off
Homo_sapiens_tRNA-Arg-TCG-1-1	Homo_sapiens_tRX-Lys-CTT-3-1	6449500	>5000bp	hiPSC	0.00286547	FALSE	housekeeping
Homo_sapiens_tRX-Ser-GGA-2-1	Homo_sapiens_tRNA-Val-TAC-1-2	6586991	>5000bp	hiPSC	1.41195e-06	TRUE	off
Homo_sapiens_tRNA-Val-TAC-1-2	Homo_sapiens_tRX-Ser-GGA-2-1	6586991	>5000bp	hiPSC	0.00153101	FALSE	housekeeping
Homo_sapiens_tRNA-Ser-GCT-3-1	Homo_sapiens_tRNA-Phe-GAA-2-1	6781668	>5000bp	hiPSC	0.00161017	TRUE	housekeeping
Homo_sapiens_tRX-Ala-GGC-4-1	Homo_sapiens_tRNA-Met-CAT-6-1	6938391	>5000bp	hiPSC	5.17831e-06	TRUE	off
Homo_sapiens_tRNA-Met-CAT-6-1	Homo_sapiens_tRX-Ala-GGC-4-1	6938391	>5000bp	hiPSC	0.00365021	FALSE	housekeeping
Homo_sapiens_tRNA-Glu-CTC-5-1	Homo_sapiens_tRNA-Tyr-GTA-9-1	7104988	>5000bp	hiPSC	1.41195e-06	FALSE	off
Homo_sapiens_tRX-Gln-TTG-1-1	Homo_sapiens_tRNA-Ser-AGA-2-5	7136577	>5000bp	hiPSC	2.04025e-06	TRUE	off
Homo_sapiens_tRNA-Thr-CGT-4-1	Homo_sapiens_tRNA-Asn-GTT-2-5	7201636	>5000bp	hiPSC	0.00284828	TRUE	housekeeping
Homo_sapiens_tRNA-Gln-CTG-1-1	Homo_sapiens_tRNA-iMet-CAT-1-2	7450284	>5000bp	hiPSC	4.00922e-05	TRUE	restricted
Homo_sapiens_tRNA-iMet-CAT-1-8	Homo_sapiens_tRNA-Arg-TCG-3-1	7459536	>5000bp	hiPSC	0.00457487	TRUE	housekeeping
Homo_sapiens_tRX-Ala-GGC-3-1	Homo_sapiens_tRNA-Val-CAC-3-1	7463854	>5000bp	hiPSC	2.11793e-06	TRUE	off
Homo_sapiens_tRNA-Thr-CGT-2-1	Homo_sapiens_tRNA-Leu-TAG-3-1	7909747	>5000bp	hiPSC	0.00252708	TRUE	housekeeping
Homo_sapiens_tRX-Leu-CAG-1-1	Homo_sapiens_tRNA-Arg-TCT-3-1	7984919	>5000bp	hiPSC	7.84687e-06	TRUE	off
Homo_sapiens_tRNA-Arg-TCT-3-1	Homo_sapiens_tRX-Leu-CAG-1-1	7984919	>5000bp	hiPSC	0.00158686	FALSE	restricted
Homo_sapiens_tRNA-Val-AAC-7-1	Homo_sapiens_tRNA-Glu-TTC-12-1	8026668	>5000bp	hiPSC	9.96479e-06	TRUE	off
Homo_sapiens_tRX-Pro-GGG-2-1	Homo_sapiens_tRNA-Cys-GCA-6-1	8087156	>5000bp	hiPSC	7.61039e-06	TRUE	off
Homo_sapiens_tRNA-Gln-TTG-10-1	Homo_sapiens_tRNA-Leu-AAG-3-1	8331136	>5000bp	hiPSC	2.74623e-06	TRUE	off
Homo_sapiens_tRNA-Glu-CTC-16-1	Homo_sapiens_tRNA-Asp-GTC-8-1	8427567	>5000bp	hiPSC	7.21856e-06	FALSE	off
Homo_sapiens_tRNA-Und-NNN-4-1	Homo_sapiens_tRNA-Asn-GTT-5-1	8590237	>5000bp	hiPSC	4.47233e-06	TRUE	off
Homo_sapiens_tRNA-Glu-TTC-11-1	Homo_sapiens_tRNA-Arg-ACG-1-3	8837836	>5000bp	hiPSC	1.7261e-06	TRUE	off
Homo_sapiens_tRNA-Gln-TTG-1-1	Homo_sapiens_tRNA-SeC-TCA-3-1	9075155	>5000bp	hiPSC	0.00352796	FALSE	housekeeping
Homo_sapiens_tRNA-Asp-GTC-5-1	Homo_sapiens_tRNA-Gln-CTG-13-1	9474019	>5000bp	hiPSC	8.94466e-06	FALSE	off
Homo_sapiens_tRNA-Phe-GAA-8-1	Homo_sapiens_tRNA-Leu-TAA-5-1	9753725	>5000bp	hiPSC	9.25882e-06	FALSE	off
Homo_sapiens_tRNA-Leu-TAA-5-1	Homo_sapiens_tRNA-Phe-GAA-8-1	9753725	>5000bp	hiPSC	5.17831e-06	FALSE	off
Homo_sapiens_tRNA-Arg-CCT-4-1	Homo_sapiens_tRNA-Cys-GCA-1-1	9969418	>5000bp	hiPSC	0.00272988	TRUE	housekeeping
Homo_sapiens_tRNA-Arg-TCG-6-1	Homo_sapiens_tRX-Leu-CAG-1-1	10156480	>5000bp	hiPSC	5.17019e-05	FALSE	restricted
Homo_sapiens_tRNA-Asn-GTT-2-4	Homo_sapiens_tRNA-Glu-TTC-1-2	10386701	>5000bp	hiPSC	0.00285786	TRUE	housekeeping
Homo_sapiens_tRNA-Gln-CTG-1-4	Homo_sapiens_tRNA-Lys-CTT-16-1	10513291	>5000bp	hiPSC	0.00312868	FALSE	housekeeping
Homo_sapiens_tRNA-Pro-AGG-2-3	Homo_sapiens_tRNA-Arg-CCT-4-1	10557179	>5000bp	hiPSC	0.00261715	TRUE	housekeeping
Homo_sapiens_tRX-Und-NNN-6-1	Homo_sapiens_tRNA-His-GTG-1-6	11474522	>5000bp	hiPSC	2.43208e-06	TRUE	off
Homo_sapiens_tRNA-Lys-CTT-6-1	Homo_sapiens_tRNA-Gly-TCC-5-1	11589245	>5000bp	hiPSC	8.94466e-06	FALSE	off
Homo_sapiens_tRX-Lys-CTT-6-1	Homo_sapiens_tRNA-Val-AAC-1-2	12774444	>5000bp	hiPSC	2.04025e-06	TRUE	off
Homo_sapiens_tRX-Und-NNN-7-1	Homo_sapiens_tRX-Pro-GGG-2-1	12792142	>5000bp	hiPSC	1.31028e-05	FALSE	off
Homo_sapiens_tRX-Val-AAC-1-1	Homo_sapiens_tRNA-Gln-TTG-4-1	13220822	>5000bp	hiPSC	1.7261e-06	FALSE	off
Homo_sapiens_tRNA-Ile-AAT-5-4	Homo_sapiens_tRNA-Ala-AGC-15-1	13337922	>5000bp	hiPSC	0.00329643	TRUE	housekeeping
Homo_sapiens_tRNA-Ala-AGC-15-1	Homo_sapiens_tRNA-Ile-AAT-5-4	13337922	>5000bp	hiPSC	0.00179312	TRUE	housekeeping
Homo_sapiens_tRX-Und-NNN-9-1	Homo_sapiens_tRNA-SeC-TCA-2-1	13842410	>5000bp	hiPSC	4.47233e-06	FALSE	off
Homo_sapiens_tRNA-SeC-TCA-2-1	Homo_sapiens_tRX-Und-NNN-9-1	13842410	>5000bp	hiPSC	1.2005e-05	FALSE	off
Homo_sapiens_tRNA-Glu-TTC-2-2	Homo_sapiens_tRNA-Ser-GCT-4-2	14511520	>5000bp	hiPSC	0.00258442	TRUE	housekeeping
Homo_sapiens_tRNA-Lys-CTT-1-1	Homo_sapiens_tRNA-Cys-GCA-8-1	14723004	>5000bp	hiPSC	0.00289545	TRUE	housekeeping
Homo_sapiens_tRNA-Val-AAC-1-1	Homo_sapiens_tRNA-Asp-GTC-6-1	14876005	>5000bp	hiPSC	0.002401	FALSE	housekeeping
Homo_sapiens_tRNA-Asp-GTC-6-1	Homo_sapiens_tRNA-Val-AAC-1-1	14876005	>5000bp	hiPSC	8.55284e-06	TRUE	off
Homo_sapiens_tRNA-Glu-TTC-9-1	Homo_sapiens_tRNA-Tyr-ATA-1-1	14881348	>5000bp	hiPSC	3.21676e-05	FALSE	restricted
Homo_sapiens_tRNA-Lys-CTT-7-1	Homo_sapiens_tRNA-Lys-CTT-12-1	15453274	>5000bp	hiPSC	3.08334e-05	FALSE	off
Homo_sapiens_tRNA-Lys-CTT-12-1	Homo_sapiens_tRNA-Lys-CTT-7-1	15453274	>5000bp	hiPSC	7.61039e-06	FALSE	off
Homo_sapiens_tRNA-Thr-TGT-2-1	Homo_sapiens_tRNA-Pro-TGG-5-1	15460120	>5000bp	hiPSC	0.00204606	FALSE	housekeeping
Homo_sapiens_tRNA-Gly-CCC-7-1	Homo_sapiens_tRNA-Tyr-GTA-2-1	15499015	>5000bp	hiPSC	3.07557e-05	TRUE	restricted
Homo_sapiens_tRNA-Leu-AAG-8-1	Homo_sapiens_tRNA-Cys-GCA-9-1	16271572	>5000bp	hiPSC	4.47233e-06	TRUE	off
Homo_sapiens_tRNA-Val-TAC-3-1	Homo_sapiens_tRNA-Asn-GTT-2-3	16375726	>5000bp	hiPSC	0.00134294	TRUE	restricted
Homo_sapiens_tRNA-Glu-CTC-1-7	Homo_sapiens_tRNA-Gly-GCC-6-1	16477321	>5000bp	hiPSC	0.00345147	FALSE	housekeeping
Homo_sapiens_tRNA-Ser-CGA-4-1	Homo_sapiens_tRNA-Gln-CTG-12-1	18266957	>5000bp	hiPSC	0.00141252	FALSE	housekeeping
Homo_sapiens_tRNA-Gln-CTG-12-1	Homo_sapiens_tRNA-Ser-CGA-4-1	18266957	>5000bp	hiPSC	1.00425e-05	TRUE	off
Homo_sapiens_tRX-Ser-GCT-1-1	Homo_sapiens_tRNA-Phe-GAA-1-5	19691617	>5000bp	hiPSC	6.19843e-06	TRUE	off
Homo_sapiens_tRNA-Phe-GAA-1-5	Homo_sapiens_tRX-Ser-GCT-1-1	19691617	>5000bp	hiPSC	0.00258082	FALSE	housekeeping
Homo_sapiens_tRNA-Glu-TTC-1-1	Homo_sapiens_tRX-Leu-CAA-3-1	21493939	>5000bp	hiPSC	0.00236843	FALSE	housekeeping
Homo_sapiens_tRNA-Arg-ACG-2-1	Homo_sapiens_tRNA-Cys-GCA-25-1	27989027	>5000bp	hiPSC	0.00384948	FALSE	housekeeping
Homo_sapiens_tRNA-Lys-TTT-11-1	Homo_sapiens_tRNA-Ser-CGA-4-1	28499919	>5000bp	hiPSC	3.13805e-06	TRUE	off
Homo_sapiens_tRX-Trp-CCA-1-1	Homo_sapiens_tRX-Lys-CTT-4-1	29741942	>5000bp	hiPSC	9.02234e-06	FALSE	off
Homo_sapiens_tRNA-Leu-AAG-6-1	Homo_sapiens_tRNA-Gln-CTG-17-1	32461230	>5000bp	hiPSC	9.25882e-06	FALSE	off
Homo_sapiens_tRNA-Gln-CTG-17-1	Homo_sapiens_tRNA-Leu-AAG-6-1	32461230	>5000bp	hiPSC	1.59267e-05	FALSE	off
Homo_sapiens_tRNA-Asp-GTC-4-1	Homo_sapiens_tRNA-Arg-TCG-6-1	35295378	>5000bp	hiPSC	2.74623e-06	TRUE	off
Homo_sapiens_tRNA-Leu-CAA-5-1	Homo_sapiens_tRX-Gln-CTG-2-1	38790516	>5000bp	hiPSC	8.63051e-06	FALSE	off
Homo_sapiens_tRX-Lys-CTT-5-1	Homo_sapiens_tRX-Trp-CCA-1-1	54797513	>5000bp	hiPSC	3.4522e-06	FALSE	off
Homo_sapiens_tRNA-Gln-TTG-6-1	Homo_sapiens_tRNA-Cys-GCA-2-1	82602052	>5000bp	hiPSC	1.11403e-05	TRUE	off
Homo_sapiens_tRNA-Cys-GCA-2-1	Homo_sapiens_tRNA-Gln-TTG-6-1	82602052	>5000bp	hiPSC	0.000265499	FALSE	restricted
Homo_sapiens_tRX-Pro-GGG-1-1	Homo_sapiens_tRX-Ser-GGA-2-1	94341855	>5000bp	hiPSC	7.05975e-07	FALSE	off
Homo_sapiens_tRNA-Lys-CTT-9-1	Homo_sapiens_tRNA-Asp-GTC-5-1	116195921	>5000bp	hiPSC	5.17831e-06	FALSE	off
Homo_sapiens_tRNA-Tyr-GTA-5-2	Homo_sapiens_tRNA-Ala-AGC-8-2	113	500bp	Neurons	0.000493015	TRUE	off
Homo_sapiens_tRNA-Ala-AGC-8-2	Homo_sapiens_tRNA-Tyr-GTA-5-2	113	500bp	Neurons	0.00123827	FALSE	housekeeping
Homo_sapiens_tRNA-Phe-GAA-1-6	Homo_sapiens_tRNA-Asn-GTT-2-6	129	500bp	Neurons	0.00502238	TRUE	restricted
Homo_sapiens_tRNA-Asn-GTT-2-6	Homo_sapiens_tRNA-Phe-GAA-1-6	129	500bp	Neurons	0.00363696	TRUE	restricted
Homo_sapiens_tRNA-Thr-AGT-1-1	Homo_sapiens_tRNA-Ser-GCT-4-3	213	500bp	Neurons	0.00208832	TRUE	restricted
Homo_sapiens_tRNA-Ser-GCT-4-3	Homo_sapiens_tRNA-Thr-AGT-1-1	213	500bp	Neurons	0.00403003	TRUE	housekeeping
Homo_sapiens_tRNA-Val-TAC-2-1	Homo_sapiens_tRNA-Arg-TCT-3-2	235	500bp	Neurons	0.0036405	FALSE	housekeeping
Homo_sapiens_tRNA-Arg-TCT-3-2	Homo_sapiens_tRNA-Val-TAC-2-1	235	500bp	Neurons	0.000449795	TRUE	off
Homo_sapiens_tRNA-Pro-TGG-2-1	Homo_sapiens_tRNA-Pro-AGG-2-4	241	500bp	Neurons	0.0122169	TRUE	housekeeping
Homo_sapiens_tRNA-Pro-AGG-2-4	Homo_sapiens_tRNA-Pro-TGG-2-1	241	500bp	Neurons	0.00853548	TRUE	restricted
Homo_sapiens_tRNA-Asp-GTC-2-10	Homo_sapiens_tRNA-Ala-TGC-4-1	248	500bp	Neurons	0.00638497	TRUE	housekeeping
Homo_sapiens_tRNA-Ala-TGC-4-1	Homo_sapiens_tRNA-Asp-GTC-2-10	248	500bp	Neurons	0.00484908	TRUE	restricted
Homo_sapiens_tRNA-Gly-TCC-6-1	Homo_sapiens_tRNA-Gly-TCC-5-1	252	500bp	Neurons	5.04048e-06	FALSE	off
Homo_sapiens_tRNA-Gly-TCC-5-1	Homo_sapiens_tRNA-Gly-TCC-6-1	252	500bp	Neurons	7.93651e-06	FALSE	off
Homo_sapiens_tRNA-Val-TAC-1-1	Homo_sapiens_tRNA-Val-TAC-2-1	286	500bp	Neurons	0.00329474	TRUE	housekeeping
Homo_sapiens_tRNA-Leu-CAA-4-1	Homo_sapiens_tRNA-Glu-CTC-2-1	288	500bp	Neurons	0.00775922	TRUE	housekeeping
Homo_sapiens_tRNA-Glu-CTC-2-1	Homo_sapiens_tRNA-Leu-CAA-4-1	288	500bp	Neurons	0.00673265	TRUE	housekeeping
Homo_sapiens_tRNA-Ser-AGA-2-6	Homo_sapiens_tRNA-Ile-AAT-4-1	300	500bp	Neurons	0.00208317	TRUE	housekeeping
Homo_sapiens_tRNA-Ile-AAT-4-1	Homo_sapiens_tRNA-Ser-AGA-2-6	300	500bp	Neurons	0.00241938	TRUE	housekeeping
Homo_sapiens_tRNA-Thr-AGT-1-2	Homo_sapiens_tRNA-Ser-AGA-2-6	302	500bp	Neurons	0.00175059	TRUE	housekeeping
Homo_sapiens_tRNA-Gly-GCC-2-2	Homo_sapiens_tRNA-Ala-CGC-3-1	307	500bp	Neurons	0.0148575	TRUE	housekeeping
Homo_sapiens_tRNA-Ala-CGC-3-1	Homo_sapiens_tRNA-Gly-GCC-2-2	307	500bp	Neurons	0.004771	TRUE	housekeeping
Homo_sapiens_tRNA-Thr-TGT-3-1	Homo_sapiens_tRNA-Pro-AGG-2-6	318	500bp	Neurons	0.00153588	TRUE	housekeeping
Homo_sapiens_tRNA-Pro-AGG-2-6	Homo_sapiens_tRNA-Thr-TGT-3-1	318	500bp	Neurons	0.00182491	TRUE	housekeeping
Homo_sapiens_tRNA-Val-CAC-1-4	Homo_sapiens_tRNA-Leu-AAG-1-3	322	500bp	Neurons	0.000303511	TRUE	housekeeping
Homo_sapiens_tRNA-Leu-AAG-1-3	Homo_sapiens_tRNA-Val-CAC-1-4	322	500bp	Neurons	0.000116793	TRUE	restricted
Homo_sapiens_tRNA-Val-AAC-1-2	Homo_sapiens_tRNA-Leu-AAG-7-1	335	500bp	Neurons	2.80984e-05	FALSE	restricted
Homo_sapiens_tRNA-Leu-AAG-7-1	Homo_sapiens_tRNA-Val-AAC-1-2	335	500bp	Neurons	4.68675e-05	TRUE	off
Homo_sapiens_tRX-Ile-GAT-2-1	Homo_sapiens_tRNA-Ile-GAT-1-1	341	500bp	Neurons	1.2977e-05	FALSE	off
Homo_sapiens_tRX-Ile-GAT-1-2	Homo_sapiens_tRNA-Ile-GAT-1-2	341	500bp	Neurons	3.60349e-05	FALSE	off
Homo_sapiens_tRX-Ile-GAT-1-1	Homo_sapiens_tRNA-Ile-GAT-1-3	341	500bp	Neurons	1.2977e-05	FALSE	off
Homo_sapiens_tRNA-Ile-GAT-1-3	Homo_sapiens_tRX-Ile-GAT-1-1	341	500bp	Neurons	7.93651e-06	FALSE	off
Homo_sapiens_tRNA-Ile-GAT-1-2	Homo_sapiens_tRX-Ile-GAT-1-2	341	500bp	Neurons	3.09944e-05	FALSE	off
Homo_sapiens_tRNA-Ile-GAT-1-1	Homo_sapiens_tRX-Ile-GAT-2-1	341	500bp	Neurons	0	FALSE	off
Homo_sapiens_tRNA-Tyr-GTA-2-1	Homo_sapiens_tRNA-Ala-AGC-8-1	344	500bp	Neurons	0.0119472	TRUE	housekeeping
Homo_sapiens_tRNA-iMet-CAT-1-7	Homo_sapiens_tRNA-Gly-GCC-2-3	344	500bp	Neurons	0.00459584	TRUE	housekeeping
Homo_sapiens_tRNA-Gly-GCC-2-3	Homo_sapiens_tRNA-iMet-CAT-1-7	344	500bp	Neurons	0.0109614	TRUE	housekeeping
Homo_sapiens_tRNA-Val-CAC-1-5	Homo_sapiens_tRNA-Lys-CTT-2-3	344	500bp	Neurons	0.00659399	TRUE	housekeeping
Homo_sapiens_tRNA-Ala-AGC-8-1	Homo_sapiens_tRNA-Tyr-GTA-2-1	344	500bp	Neurons	0.0113404	TRUE	housekeeping
Homo_sapiens_tRNA-Lys-CTT-2-3	Homo_sapiens_tRNA-Val-CAC-1-5	344	500bp	Neurons	0.00187317	TRUE	housekeeping
Homo_sapiens_tRX-Arg-ACG-1-1	Homo_sapiens_tRNA-Tyr-GTA-5-1	354	500bp	Neurons	5.4804e-05	TRUE	off
Homo_sapiens_tRNA-Tyr-GTA-5-1	Homo_sapiens_tRX-Arg-ACG-1-1	354	500bp	Neurons	0.0037706	FALSE	housekeeping
Homo_sapiens_tRNA-Ile-AAT-5-5	Homo_sapiens_tRNA-Thr-AGT-1-1	360	500bp	Neurons	0.00486323	TRUE	housekeeping
Homo_sapiens_tRNA-Val-AAC-2-1	Homo_sapiens_tRNA-Pro-TGG-3-1	366	500bp	Neurons	0.00345088	TRUE	housekeeping
Homo_sapiens_tRNA-Pro-TGG-3-1	Homo_sapiens_tRNA-Val-AAC-2-1	366	500bp	Neurons	0.00726974	TRUE	housekeeping
Homo_sapiens_tRNA-Leu-TAA-3-1	Homo_sapiens_tRNA-Arg-TCT-3-2	376	500bp	Neurons	0.00129372	FALSE	housekeeping
Homo_sapiens_tRNA-Pro-AGG-1-1	Homo_sapiens_tRNA-Lys-CTT-4-1	416	500bp	Neurons	5.98444e-05	TRUE	restricted
Homo_sapiens_tRNA-Lys-CTT-4-1	Homo_sapiens_tRNA-Pro-AGG-1-1	416	500bp	Neurons	8.21508e-05	TRUE	restricted
Homo_sapiens_tRNA-Phe-GAA-1-4	Homo_sapiens_tRNA-Asp-GTC-2-9	427	500bp	Neurons	0.00361423	TRUE	housekeeping
Homo_sapiens_tRNA-Asp-GTC-2-9	Homo_sapiens_tRNA-Phe-GAA-1-4	427	500bp	Neurons	0.00178727	TRUE	housekeeping
Homo_sapiens_tRNA-Lys-TTT-3-2	Homo_sapiens_tRNA-Lys-TTT-3-1	431	500bp	Neurons	0.00974254	TRUE	housekeeping
Homo_sapiens_tRNA-Lys-TTT-3-1	Homo_sapiens_tRNA-Lys-TTT-3-2	431	500bp	Neurons	0.00593623	TRUE	housekeeping
Homo_sapiens_tRNA-Trp-CCA-3-3	Homo_sapiens_tRNA-Ser-GCT-4-3	437	500bp	Neurons	0.00114262	TRUE	housekeeping
Homo_sapiens_tRNA-Leu-CAA-1-2	Homo_sapiens_tRNA-Gln-CTG-1-3	444	500bp	Neurons	0.00302362	TRUE	housekeeping
Homo_sapiens_tRNA-Gln-CTG-1-3	Homo_sapiens_tRNA-Leu-CAA-1-2	444	500bp	Neurons	0.00221991	TRUE	housekeeping
Homo_sapiens_tRNA-Ser-TGA-3-1	Homo_sapiens_tRNA-iMet-CAT-1-3	447	500bp	Neurons	0.000468454	TRUE	housekeeping
Homo_sapiens_tRNA-Leu-CAG-2-2	Homo_sapiens_tRNA-Leu-CAG-2-1	447	500bp	Neurons	0.0106965	TRUE	housekeeping
Homo_sapiens_tRNA-Leu-CAG-2-1	Homo_sapiens_tRNA-Leu-CAG-2-2	447	500bp	Neurons	0.00334826	TRUE	housekeeping
Homo_sapiens_tRNA-iMet-CAT-1-3	Homo_sapiens_tRNA-Ser-TGA-3-1	447	500bp	Neurons	0.00274831	TRUE	housekeeping
Homo_sapiens_tRNA-Arg-CCT-2-1	Homo_sapiens_tRNA-Arg-CCT-1-1	453	500bp	Neurons	0.0040828	TRUE	housekeeping
Homo_sapiens_tRNA-Arg-CCT-1-1	Homo_sapiens_tRNA-Arg-CCT-2-1	453	500bp	Neurons	0.00366667	TRUE	housekeeping
Homo_sapiens_tRNA-Phe-GAA-1-2	Homo_sapiens_tRNA-Glu-CTC-1-6	455	500bp	Neurons	0.00175585	TRUE	housekeeping
Homo_sapiens_tRNA-Glu-CTC-1-6	Homo_sapiens_tRNA-Phe-GAA-1-2	455	500bp	Neurons	0.0109625	TRUE	housekeeping
Homo_sapiens_tRNA-Ser-AGA-2-1	Homo_sapiens_tRNA-Arg-ACG-1-1	470	500bp	Neurons	0.000886503	TRUE	housekeeping
Homo_sapiens_tRNA-Arg-ACG-1-1	Homo_sapiens_tRNA-Ser-AGA-2-1	470	500bp	Neurons	0.0010596	TRUE	housekeeping
Homo_sapiens_tRNA-Gln-TTG-3-2	Homo_sapiens_tRNA-Gln-TTG-3-1	480	500bp	Neurons	0.000823121	TRUE	housekeeping
Homo_sapiens_tRNA-Gln-TTG-3-1	Homo_sapiens_tRNA-Gln-TTG-3-2	480	500bp	Neurons	0.000126874	TRUE	restricted
Homo_sapiens_tRNA-Val-CAC-1-6	Homo_sapiens_tRNA-Arg-ACG-1-2	484	500bp	Neurons	0.00271356	TRUE	housekeeping
Homo_sapiens_tRNA-Arg-ACG-1-2	Homo_sapiens_tRNA-Val-CAC-1-6	484	500bp	Neurons	0.00313119	TRUE	housekeeping
Homo_sapiens_tRNA-Thr-AGT-5-1	Homo_sapiens_tRNA-Ser-CGA-1-1	490	500bp	Neurons	0.00172625	TRUE	housekeeping
Homo_sapiens_tRNA-Ser-CGA-1-1	Homo_sapiens_tRNA-Thr-AGT-5-1	490	500bp	Neurons	0.00162179	TRUE	housekeeping
Homo_sapiens_tRNA-Leu-TAG-1-1	Homo_sapiens_tRNA-Gln-CTG-1-5	491	500bp	Neurons	0.00207663	TRUE	housekeeping
Homo_sapiens_tRNA-Gln-CTG-1-5	Homo_sapiens_tRNA-Leu-TAG-1-1	491	500bp	Neurons	0.00415668	TRUE	housekeeping
Homo_sapiens_tRNA-Val-CAC-3-1	Homo_sapiens_tRNA-Gly-TCC-1-1	494	500bp	Neurons	0.00428077	TRUE	housekeeping
Homo_sapiens_tRNA-Gly-TCC-1-1	Homo_sapiens_tRNA-Val-CAC-3-1	494	500bp	Neurons	0.00825138	TRUE	housekeeping
Homo_sapiens_tRNA-Pro-CGG-1-3	Homo_sapiens_tRNA-Asp-GTC-2-11	524	1000bp	Neurons	0.00355116	TRUE	housekeeping
Homo_sapiens_tRNA-Asp-GTC-2-11	Homo_sapiens_tRNA-Pro-CGG-1-3	524	1000bp	Neurons	0.00415699	TRUE	housekeeping
Homo_sapiens_tRNA-Lys-TTT-3-5	Homo_sapiens_tRNA-Gln-CTG-1-5	525	1000bp	Neurons	0.00843124	TRUE	housekeeping
Homo_sapiens_tRNA-Arg-TCT-2-1	Homo_sapiens_tRNA-Leu-TAG-1-1	530	1000bp	Neurons	5.90928e-05	TRUE	restricted
Homo_sapiens_tRNA-Ile-AAT-5-1	Homo_sapiens_tRNA-Ala-CGC-1-1	548	1000bp	Neurons	0.00324551	TRUE	housekeeping
Homo_sapiens_tRNA-Ala-CGC-1-1	Homo_sapiens_tRNA-Ile-AAT-5-1	548	1000bp	Neurons	0.00253982	TRUE	housekeeping
Homo_sapiens_tRNA-Trp-CCA-1-1	Homo_sapiens_tRNA-Gly-TCC-3-1	608	1000bp	Neurons	0.0022893	TRUE	housekeeping
Homo_sapiens_tRNA-Gly-TCC-3-1	Homo_sapiens_tRNA-Trp-CCA-1-1	608	1000bp	Neurons	0.00421942	TRUE	housekeeping
Homo_sapiens_tRNA-Arg-TCG-3-1	Homo_sapiens_tRNA-Arg-CCT-2-1	610	1000bp	Neurons	0.00672858	TRUE	housekeeping
Homo_sapiens_tRNA-Ser-AGA-2-4	Homo_sapiens_tRNA-Asp-GTC-2-7	624	1000bp	Neurons	0.00019251	TRUE	restricted
Homo_sapiens_tRNA-Asp-GTC-2-7	Homo_sapiens_tRNA-Ser-AGA-2-4	624	1000bp	Neurons	0.000464165	TRUE	housekeeping
Homo_sapiens_tRX-Cys-GCA-3-1	Homo_sapiens_tRNA-Asp-GTC-9-1	627	1000bp	Neurons	5.4804e-05	FALSE	off
Homo_sapiens_tRNA-Asp-GTC-9-1	Homo_sapiens_tRX-Cys-GCA-3-1	627	1000bp	Neurons	7.93651e-06	FALSE	off
Homo_sapiens_tRNA-Gly-GCC-2-1	Homo_sapiens_tRNA-Asp-GTC-10-1	631	1000bp	Neurons	0.00795945	FALSE	housekeeping
Homo_sapiens_tRNA-Asp-GTC-10-1	Homo_sapiens_tRNA-Gly-GCC-2-1	631	1000bp	Neurons	5.11563e-05	TRUE	off
Homo_sapiens_tRNA-Leu-AAG-2-1	Homo_sapiens_tRNA-Val-AAC-2-1	634	1000bp	Neurons	0.00107386	TRUE	housekeeping
Homo_sapiens_tRX-Ala-AGC-6-1	Homo_sapiens_tRNA-Ala-AGC-19-1	640	1000bp	Neurons	4.1827e-05	TRUE	restricted
Homo_sapiens_tRNA-Und-NNN-1-1	Homo_sapiens_tRNA-Ala-AGC-21-1	640	1000bp	Neurons	0	TRUE	off
Homo_sapiens_tRNA-Ala-AGC-21-1	Homo_sapiens_tRNA-Und-NNN-1-1	640	1000bp	Neurons	2.01619e-05	FALSE	restricted
Homo_sapiens_tRNA-Ala-AGC-19-1	Homo_sapiens_tRX-Ala-AGC-6-1	640	1000bp	Neurons	8.3654e-05	TRUE	restricted
Homo_sapiens_tRNA-Tyr-GTA-5-5	Homo_sapiens_tRNA-Pro-TGG-3-2	655	1000bp	Neurons	0.00239955	TRUE	housekeeping
Homo_sapiens_tRNA-Pro-TGG-3-2	Homo_sapiens_tRNA-Tyr-GTA-5-5	655	1000bp	Neurons	0.00502634	TRUE	housekeeping
Homo_sapiens_tRNA-His-GTG-1-9	Homo_sapiens_tRNA-His-GTG-1-8	667	1000bp	Neurons	0.000792127	TRUE	housekeeping
Homo_sapiens_tRNA-His-GTG-1-8	Homo_sapiens_tRNA-His-GTG-1-9	667	1000bp	Neurons	0.00650744	TRUE	housekeeping
Homo_sapiens_tRNA-Trp-CCA-4-1	Homo_sapiens_tRNA-Asp-GTC-1-1	678	1000bp	Neurons	0.00474376	TRUE	housekeeping
Homo_sapiens_tRNA-Asp-GTC-1-1	Homo_sapiens_tRNA-Trp-CCA-4-1	678	1000bp	Neurons	0.008487	TRUE	housekeeping
Homo_sapiens_tRNA-Cys-GCA-2-4	Homo_sapiens_tRNA-Cys-GCA-2-3	686	1000bp	Neurons	0.011352	TRUE	housekeeping
Homo_sapiens_tRNA-Cys-GCA-2-3	Homo_sapiens_tRNA-Cys-GCA-2-4	686	1000bp	Neurons	0.00711521	TRUE	housekeeping
Homo_sapiens_tRNA-Leu-CAA-6-1	Homo_sapiens_tRNA-Glu-TTC-5-1	689	1000bp	Neurons	3.89309e-05	TRUE	off
Homo_sapiens_tRNA-Leu-CAG-1-6	Homo_sapiens_tRNA-Gly-TCC-2-6	689	1000bp	Neurons	0.00238593	TRUE	housekeeping
Homo_sapiens_tRNA-Glu-TTC-5-1	Homo_sapiens_tRNA-Leu-CAA-6-1	689	1000bp	Neurons	0.00243569	FALSE	housekeeping
Homo_sapiens_tRNA-Gly-TCC-2-6	Homo_sapiens_tRNA-Leu-CAG-1-6	689	1000bp	Neurons	0.00378174	TRUE	housekeeping
Homo_sapiens_tRNA-Pro-CGG-1-1	Homo_sapiens_tRNA-Pro-AGG-2-1	692	1000bp	Neurons	0.00954649	TRUE	housekeeping
Homo_sapiens_tRNA-Pro-AGG-2-1	Homo_sapiens_tRNA-Pro-CGG-1-1	692	1000bp	Neurons	0.00583843	TRUE	housekeeping
Homo_sapiens_tRNA-Phe-GAA-6-1	Homo_sapiens_tRNA-Phe-GAA-5-1	717	1000bp	Neurons	2.30579e-05	TRUE	off
Homo_sapiens_tRNA-Phe-GAA-5-1	Homo_sapiens_tRNA-Phe-GAA-6-1	717	1000bp	Neurons	4.68675e-05	FALSE	restricted
Homo_sapiens_tRNA-Pro-AGG-2-5	Homo_sapiens_tRNA-Leu-AAG-2-3	725	1000bp	Neurons	0.000619889	TRUE	housekeeping
Homo_sapiens_tRNA-Leu-AAG-2-3	Homo_sapiens_tRNA-Pro-AGG-2-5	725	1000bp	Neurons	0.00440013	TRUE	housekeeping
Homo_sapiens_tRNA-Gly-GCC-5-1	Homo_sapiens_tRNA-Gly-GCC-2-5	743	1000bp	Neurons	6.19889e-05	TRUE	off
Homo_sapiens_tRNA-Gly-GCC-2-5	Homo_sapiens_tRNA-Gly-GCC-5-1	743	1000bp	Neurons	9.80238e-05	FALSE	restricted
Homo_sapiens_tRNA-Gly-GCC-3-1	Homo_sapiens_tRNA-Gly-GCC-2-4	758	1000bp	Neurons	0.000118937	TRUE	restricted
Homo_sapiens_tRNA-Gly-GCC-2-4	Homo_sapiens_tRNA-Gly-GCC-3-1	758	1000bp	Neurons	0.000823763	TRUE	housekeeping
Homo_sapiens_tRNA-Ser-AGA-2-2	Homo_sapiens_tRNA-Asp-GTC-2-6	781	1000bp	Neurons	0.00303005	TRUE	housekeeping
Homo_sapiens_tRNA-Asp-GTC-2-6	Homo_sapiens_tRNA-Ser-AGA-2-2	781	1000bp	Neurons	0.00444969	TRUE	housekeeping
Homo_sapiens_tRNA-Lys-CTT-2-2	Homo_sapiens_tRNA-Ala-TGC-3-1	816	1000bp	Neurons	0.00106303	TRUE	housekeeping
Homo_sapiens_tRNA-Ala-TGC-3-1	Homo_sapiens_tRNA-Lys-CTT-2-2	816	1000bp	Neurons	0.00890624	TRUE	housekeeping
Homo_sapiens_tRNA-Met-CAT-3-1	Homo_sapiens_tRNA-Leu-AAG-2-2	872	1000bp	Neurons	0.00255151	TRUE	housekeeping
Homo_sapiens_tRNA-Leu-AAG-2-2	Homo_sapiens_tRNA-Met-CAT-3-1	872	1000bp	Neurons	0.000403679	TRUE	housekeeping
Homo_sapiens_tRNA-Phe-GAA-1-1	Homo_sapiens_tRNA-Ala-TGC-1-1	881	1000bp	Neurons	7.49659e-05	TRUE	restricted
Homo_sapiens_tRNA-Ala-TGC-1-1	Homo_sapiens_tRNA-Phe-GAA-1-1	881	1000bp	Neurons	0.000260933	TRUE	restricted
Homo_sapiens_tRNA-Tyr-GTA-11-1	Homo_sapiens_tRNA-Cys-GCA-13-1	907	1000bp	Neurons	6.19889e-05	TRUE	off
Homo_sapiens_tRNA-Cys-GCA-13-1	Homo_sapiens_tRNA-Tyr-GTA-11-1	907	1000bp	Neurons	6.27405e-05	FALSE	restricted
Homo_sapiens_tRNA-His-GTG-1-1	Homo_sapiens_tRNA-Gly-TCC-2-1	912	1000bp	Neurons	0.00196465	TRUE	housekeeping
Homo_sapiens_tRNA-Gly-TCC-2-1	Homo_sapiens_tRNA-His-GTG-1-1	912	1000bp	Neurons	0.00720873	TRUE	housekeeping
Homo_sapiens_tRNA-Lys-TTT-4-1	Homo_sapiens_tRNA-iMet-CAT-1-6	935	1000bp	Neurons	0.000286135	TRUE	restricted
Homo_sapiens_tRNA-iMet-CAT-1-6	Homo_sapiens_tRNA-Lys-TTT-4-1	935	1000bp	Neurons	0.000717913	TRUE	housekeeping
Homo_sapiens_tRNA-Thr-AGT-3-1	Homo_sapiens_tRNA-Phe-GAA-11-1	987	1000bp	Neurons	5.61968e-05	TRUE	restricted
Homo_sapiens_tRNA-Phe-GAA-11-1	Homo_sapiens_tRNA-Thr-AGT-3-1	987	1000bp	Neurons	4.97635e-05	TRUE	restricted
Homo_sapiens_tRNA-Phe-GAA-1-3	Homo_sapiens_tRNA-Lys-TTT-5-1	996	1000bp	Neurons	0.000340298	TRUE	restricted
Homo_sapiens_tRNA-Lys-TTT-5-1	Homo_sapiens_tRNA-Phe-GAA-1-3	996	1000bp	Neurons	0.000819474	TRUE	housekeeping
Homo_sapiens_tRNA-Pro-TGG-4-1	Homo_sapiens_tRNA-Pro-CGG-1-2	1018	5000bp	Neurons	6.99254e-05	TRUE	restricted
Homo_sapiens_tRNA-Pro-CGG-1-2	Homo_sapiens_tRNA-Pro-TGG-4-1	1018	5000bp	Neurons	0.000237875	TRUE	restricted
Homo_sapiens_tRNA-Trp-CCA-3-2	Homo_sapiens_tRNA-iMet-CAT-1-4	1072	5000bp	Neurons	0.000186718	TRUE	restricted
Homo_sapiens_tRNA-iMet-CAT-1-4	Homo_sapiens_tRNA-Trp-CCA-3-2	1072	5000bp	Neurons	0.000646594	TRUE	housekeeping
Homo_sapiens_tRNA-Pro-AGG-2-2	Homo_sapiens_tRNA-Ile-AAT-5-1	1075	5000bp	Neurons	0.000664612	TRUE	housekeeping
Homo_sapiens_tRNA-Und-TTA-3-1	Homo_sapiens_tRNA-Glu-TTC-4-2	1150	5000bp	Neurons	8.86944e-05	TRUE	restricted
Homo_sapiens_tRNA-Glu-TTC-4-2	Homo_sapiens_tRNA-Und-TTA-3-1	1150	5000bp	Neurons	0.000461379	TRUE	housekeeping
Homo_sapiens_tRNA-Ile-AAT-9-1	Homo_sapiens_tRNA-Ile-AAT-3-1	1178	5000bp	Neurons	2.52024e-05	TRUE	restricted
Homo_sapiens_tRNA-Ile-AAT-3-1	Homo_sapiens_tRNA-Ile-AAT-9-1	1178	5000bp	Neurons	4.10754e-05	TRUE	restricted
Homo_sapiens_tRNA-Lys-CTT-2-4	Homo_sapiens_tRNA-Pro-AGG-2-2	1205	5000bp	Neurons	0.000496552	TRUE	housekeeping
Homo_sapiens_tRNA-Arg-ACG-2-3	Homo_sapiens_tRNA-Arg-ACG-2-2	1257	5000bp	Neurons	0.000139099	TRUE	restricted
Homo_sapiens_tRNA-Arg-ACG-2-2	Homo_sapiens_tRNA-Arg-ACG-2-3	1257	5000bp	Neurons	6.56365e-05	TRUE	restricted
Homo_sapiens_tRNA-Tyr-GTA-10-1	Homo_sapiens_tRNA-Cys-GCA-22-1	1262	5000bp	Neurons	2.80984e-05	FALSE	off
Homo_sapiens_tRNA-Cys-GCA-22-1	Homo_sapiens_tRNA-Tyr-GTA-10-1	1262	5000bp	Neurons	6.77809e-05	FALSE	off
Homo_sapiens_tRNA-Lys-CTT-2-1	Homo_sapiens_tRNA-His-GTG-1-1	1286	5000bp	Neurons	0.00249242	TRUE	housekeeping
Homo_sapiens_tRNA-Glu-CTC-1-1	Homo_sapiens_tRNA-Gly-TCC-2-1	1298	5000bp	Neurons	0.0124732	TRUE	housekeeping
Homo_sapiens_tRNA-Pro-TGG-3-3	Homo_sapiens_tRNA-Pro-AGG-3-1	1392	5000bp	Neurons	7.20698e-05	TRUE	restricted
Homo_sapiens_tRNA-Pro-AGG-3-1	Homo_sapiens_tRNA-Pro-TGG-3-3	1392	5000bp	Neurons	8.29024e-05	TRUE	restricted
Homo_sapiens_tRNA-Pro-TGG-3-4	Homo_sapiens_tRNA-Pro-AGG-2-7	1427	5000bp	Neurons	0.000488616	TRUE	housekeeping
Homo_sapiens_tRNA-Pro-AGG-2-7	Homo_sapiens_tRNA-Pro-TGG-3-4	1427	5000bp	Neurons	0.000335147	TRUE	housekeeping
Homo_sapiens_tRNA-Lys-CTT-3-1	Homo_sapiens_tRNA-Pro-TGG-3-3	1445	5000bp	Neurons	0.000629218	TRUE	housekeeping
Homo_sapiens_tRNA-Tyr-GTA-8-1	Homo_sapiens_tRNA-Tyr-GTA-3-1	1445	5000bp	Neurons	8.3654e-05	TRUE	restricted
Homo_sapiens_tRNA-Tyr-GTA-3-1	Homo_sapiens_tRNA-Tyr-GTA-8-1	1445	5000bp	Neurons	4.39714e-05	TRUE	restricted
Homo_sapiens_tRNA-Ser-ACT-1-1	Homo_sapiens_tRNA-Gln-CTG-5-1	1468	5000bp	Neurons	0.000134059	TRUE	restricted
Homo_sapiens_tRNA-Gln-CTG-5-1	Homo_sapiens_tRNA-Ser-ACT-1-1	1468	5000bp	Neurons	0.000123978	TRUE	restricted
Homo_sapiens_tRNA-Thr-TGT-5-1	Homo_sapiens_tRNA-Tyr-GTA-5-5	1511	5000bp	Neurons	0.00300376	TRUE	housekeeping
Homo_sapiens_tRNA-Cys-GCA-4-1	Homo_sapiens_tRNA-Cys-GCA-2-2	1576	5000bp	Neurons	0.00402799	TRUE	housekeeping
Homo_sapiens_tRNA-Cys-GCA-2-2	Homo_sapiens_tRNA-Cys-GCA-4-1	1576	5000bp	Neurons	0.00291797	TRUE	housekeeping
Homo_sapiens_tRNA-Val-CAC-13-1	Homo_sapiens_tRNA-Gly-CCC-5-1	1647	5000bp	Neurons	0.000137706	TRUE	off
Homo_sapiens_tRNA-Gly-CCC-5-1	Homo_sapiens_tRNA-Val-CAC-13-1	1647	5000bp	Neurons	1.80175e-05	FALSE	restricted
Homo_sapiens_tRNA-Val-CAC-11-2	Homo_sapiens_tRNA-Gly-CCC-1-2	1651	5000bp	Neurons	6.70294e-05	TRUE	restricted
Homo_sapiens_tRNA-Gly-CCC-1-2	Homo_sapiens_tRNA-Val-CAC-11-2	1651	5000bp	Neurons	0.000111001	TRUE	restricted
Homo_sapiens_tRNA-Val-CAC-11-1	Homo_sapiens_tRNA-Gly-CCC-1-1	1656	5000bp	Neurons	7.0677e-05	TRUE	restricted
Homo_sapiens_tRNA-Gly-CCC-1-1	Homo_sapiens_tRNA-Val-CAC-11-1	1656	5000bp	Neurons	0.000123226	TRUE	restricted
Homo_sapiens_tRNA-Val-CAC-10-1	Homo_sapiens_tRNA-Gly-CCC-4-1	1665	5000bp	Neurons	4.39714e-05	TRUE	off
Homo_sapiens_tRNA-Gly-CCC-4-1	Homo_sapiens_tRNA-Val-CAC-10-1	1665	5000bp	Neurons	0.000144891	FALSE	restricted
Homo_sapiens_tRNA-Cys-GCA-18-1	Homo_sapiens_tRNA-Cys-GCA-10-1	1680	5000bp	Neurons	1.2977e-05	TRUE	restricted
Homo_sapiens_tRNA-Cys-GCA-10-1	Homo_sapiens_tRNA-Cys-GCA-18-1	1680	5000bp	Neurons	3.89309e-05	TRUE	restricted
Homo_sapiens_tRNA-His-GTG-1-7	Homo_sapiens_tRNA-His-GTG-1-8	1736	5000bp	Neurons	0.00803013	TRUE	housekeeping
Homo_sapiens_tRNA-Thr-TGT-4-1	Homo_sapiens_tRNA-Pro-TGG-1-1	1774	5000bp	Neurons	0.000274661	TRUE	restricted
Homo_sapiens_tRNA-Pro-TGG-1-1	Homo_sapiens_tRNA-Thr-TGT-4-1	1774	5000bp	Neurons	0.000109608	TRUE	restricted
Homo_sapiens_tRNA-Val-CAC-7-1	Homo_sapiens_tRNA-Thr-AGT-4-1	1781	5000bp	Neurons	8.00063e-05	TRUE	restricted
Homo_sapiens_tRNA-Thr-AGT-4-1	Homo_sapiens_tRNA-Val-CAC-7-1	1781	5000bp	Neurons	4.61159e-05	TRUE	restricted
Homo_sapiens_tRNA-Pro-AGG-2-8	Homo_sapiens_tRNA-Lys-CTT-4-1	1796	5000bp	Neurons	0.000496663	TRUE	housekeeping
Homo_sapiens_tRNA-Ser-CGA-3-1	Homo_sapiens_tRNA-Arg-ACG-2-4	1813	5000bp	Neurons	0.000136955	TRUE	restricted
Homo_sapiens_tRNA-Arg-ACG-2-4	Homo_sapiens_tRNA-Ser-CGA-3-1	1813	5000bp	Neurons	0.000172238	TRUE	restricted
Homo_sapiens_tRNA-Arg-CCT-5-1	Homo_sapiens_tRNA-Pro-AGG-1-1	1858	5000bp	Neurons	1.51214e-05	TRUE	restricted
Homo_sapiens_tRNA-Ile-AAT-8-1	Homo_sapiens_tRNA-Arg-ACG-2-4	1909	5000bp	Neurons	0.000177279	TRUE	restricted
Homo_sapiens_tRNA-Lys-TTT-6-1	Homo_sapiens_tRNA-iMet-CAT-1-5	1934	5000bp	Neurons	0.000113145	TRUE	restricted
Homo_sapiens_tRNA-iMet-CAT-1-5	Homo_sapiens_tRNA-Lys-TTT-6-1	1934	5000bp	Neurons	0.00028399	TRUE	housekeeping
Homo_sapiens_tRNA-Ser-TGA-2-1	Homo_sapiens_tRNA-Gln-CTG-2-1	1982	5000bp	Neurons	5.77e-05	TRUE	restricted
Homo_sapiens_tRNA-Gln-CTG-2-1	Homo_sapiens_tRNA-Ser-TGA-2-1	1982	5000bp	Neurons	0.000110249	TRUE	restricted
Homo_sapiens_tRNA-Val-AAC-5-1	Homo_sapiens_tRNA-Ile-AAT-5-3	1990	5000bp	Neurons	0.00011529	TRUE	restricted
Homo_sapiens_tRNA-Ile-AAT-5-3	Homo_sapiens_tRNA-Val-AAC-5-1	1990	5000bp	Neurons	6.91738e-05	TRUE	restricted
Homo_sapiens_tRNA-Lys-CTT-5-1	Homo_sapiens_tRNA-Pro-AGG-2-7	2009	5000bp	Neurons	5.90928e-05	TRUE	restricted
Homo_sapiens_tRNA-Ser-TGA-4-1	Homo_sapiens_tRNA-Asp-GTC-2-7	2013	5000bp	Neurons	0.0001347	TRUE	restricted
Homo_sapiens_tRX-Met-CAT-1-1	Homo_sapiens_tRNA-Leu-AAG-4-1	2022	5000bp	Neurons	2.5954e-05	TRUE	off
Homo_sapiens_tRNA-Leu-AAG-4-1	Homo_sapiens_tRX-Met-CAT-1-1	2022	5000bp	Neurons	5.4804e-05	FALSE	restricted
Homo_sapiens_tRNA-Arg-CCT-3-1	Homo_sapiens_tRNA-Arg-CCG-1-3	2154	5000bp	Neurons	0.00477228	TRUE	housekeeping
Homo_sapiens_tRNA-Arg-CCG-1-3	Homo_sapiens_tRNA-Arg-CCT-3-1	2154	5000bp	Neurons	0.00664751	TRUE	housekeeping
Homo_sapiens_tRNA-Lys-CTT-14-1	Homo_sapiens_tRNA-Arg-CCT-5-1	2163	5000bp	Neurons	9.29833e-05	TRUE	restricted
Homo_sapiens_tRNA-Met-CAT-3-2	Homo_sapiens_tRNA-Lys-TTT-3-3	2164	5000bp	Neurons	0.00153588	TRUE	housekeeping
Homo_sapiens_tRNA-Lys-TTT-3-3	Homo_sapiens_tRNA-Met-CAT-3-2	2164	5000bp	Neurons	0.000739578	TRUE	housekeeping
Homo_sapiens_tRNA-Ala-CGC-4-1	Homo_sapiens_tRNA-Phe-GAA-11-1	2165	5000bp	Neurons	0.000353164	TRUE	restricted
Homo_sapiens_tRNA-Tyr-GTA-7-1	Homo_sapiens_tRNA-Tyr-GTA-4-1	2401	5000bp	Neurons	5.69484e-05	TRUE	restricted
Homo_sapiens_tRNA-Tyr-GTA-4-1	Homo_sapiens_tRNA-Tyr-GTA-7-1	2401	5000bp	Neurons	9.66309e-05	TRUE	restricted
Homo_sapiens_tRX-Ala-AGC-5-1	Homo_sapiens_tRNA-Ala-AGC-24-1	2412	5000bp	Neurons	6.70294e-05	TRUE	restricted
Homo_sapiens_tRNA-Ala-AGC-24-1	Homo_sapiens_tRX-Ala-AGC-5-1	2412	5000bp	Neurons	8.79428e-05	TRUE	restricted
Homo_sapiens_tRNA-Ser-GCT-2-1	Homo_sapiens_tRNA-Gln-CTG-5-1	2492	5000bp	Neurons	0.000265973	TRUE	restricted
Homo_sapiens_tRNA-Cys-GCA-9-1	Homo_sapiens_tRNA-Cys-GCA-6-1	2627	5000bp	Neurons	0.000199695	TRUE	restricted
Homo_sapiens_tRNA-Cys-GCA-6-1	Homo_sapiens_tRNA-Cys-GCA-9-1	2627	5000bp	Neurons	5.11563e-05	TRUE	restricted
Homo_sapiens_tRNA-Lys-TTT-13-1	Homo_sapiens_tRNA-Ala-CGC-5-1	2649	5000bp	Neurons	0.000117544	TRUE	restricted
Homo_sapiens_tRNA-Ala-CGC-5-1	Homo_sapiens_tRNA-Lys-TTT-13-1	2649	5000bp	Neurons	3.38905e-05	TRUE	restricted
Homo_sapiens_tRNA-Cys-GCA-23-1	Homo_sapiens_tRNA-Cys-GCA-20-1	2670	5000bp	Neurons	9.80238e-05	FALSE	restricted
Homo_sapiens_tRNA-Cys-GCA-20-1	Homo_sapiens_tRNA-Cys-GCA-23-1	2670	5000bp	Neurons	4.90119e-05	TRUE	off
Homo_sapiens_tRNA-Thr-TGT-6-1	Homo_sapiens_tRNA-Pro-TGG-3-1	2762	5000bp	Neurons	0.0081969	TRUE	housekeeping
Homo_sapiens_tRNA-Lys-TTT-3-4	Homo_sapiens_tRNA-Phe-GAA-1-3	2766	5000bp	Neurons	0.00960901	TRUE	housekeeping
Homo_sapiens_tRNA-Glu-TTC-4-1	Homo_sapiens_tRNA-Asn-GTT-18-1	2808	5000bp	Neurons	0.000364748	FALSE	restricted
Homo_sapiens_tRNA-Glu-TTC-14-1	Homo_sapiens_tRNA-Asn-GTT-26-1	2808	5000bp	Neurons	0	FALSE	off
Homo_sapiens_tRNA-Asn-GTT-26-1	Homo_sapiens_tRNA-Glu-TTC-14-1	2808	5000bp	Neurons	0	FALSE	off
Homo_sapiens_tRNA-Asn-GTT-18-1	Homo_sapiens_tRNA-Glu-TTC-4-1	2808	5000bp	Neurons	6.48849e-05	TRUE	off
Homo_sapiens_tRNA-Glu-TTC-3-1	Homo_sapiens_tRNA-Asn-GTT-13-1	2809	5000bp	Neurons	0.000111752	TRUE	restricted
Homo_sapiens_tRNA-Asn-GTT-13-1	Homo_sapiens_tRNA-Glu-TTC-3-1	2809	5000bp	Neurons	0.000102313	TRUE	restricted
Homo_sapiens_tRNA-Tyr-GTA-1-1	Homo_sapiens_tRNA-Ala-AGC-11-1	2916	5000bp	Neurons	0.00324423	TRUE	housekeeping
Homo_sapiens_tRNA-Ala-AGC-11-1	Homo_sapiens_tRNA-Tyr-GTA-1-1	2916	5000bp	Neurons	0.00126777	TRUE	housekeeping
Homo_sapiens_tRNA-Leu-CAA-3-1	Homo_sapiens_tRNA-Leu-CAA-2-1	2963	5000bp	Neurons	0.000167308	TRUE	restricted
Homo_sapiens_tRNA-Leu-CAA-2-1	Homo_sapiens_tRNA-Leu-CAA-3-1	2963	5000bp	Neurons	0.000161516	TRUE	restricted
Homo_sapiens_tRNA-Tyr-GTA-5-4	Homo_sapiens_tRNA-Tyr-GTA-7-1	3141	5000bp	Neurons	7.71103e-05	TRUE	restricted
Homo_sapiens_tRNA-Val-TAC-4-1	Homo_sapiens_tRNA-Ser-ACT-1-1	3194	5000bp	Neurons	8.57984e-05	TRUE	restricted
Homo_sapiens_tRNA-Thr-AGT-2-2	Homo_sapiens_tRNA-Ile-AAT-2-1	3420	5000bp	Neurons	0.000490871	TRUE	housekeeping
Homo_sapiens_tRNA-Ile-AAT-2-1	Homo_sapiens_tRNA-Thr-AGT-2-2	3420	5000bp	Neurons	0.00355556	TRUE	housekeeping
Homo_sapiens_tRNA-Val-AAC-4-1	Homo_sapiens_tRNA-Thr-AGT-2-2	3517	5000bp	Neurons	2.30579e-05	TRUE	restricted
Homo_sapiens_tRNA-Lys-CTT-2-5	Homo_sapiens_tRNA-Pro-CGG-1-2	3572	5000bp	Neurons	0.000170094	TRUE	restricted
Homo_sapiens_tRNA-Val-AAC-1-4	Homo_sapiens_tRNA-Lys-CTT-2-3	3637	5000bp	Neurons	0.00504137	TRUE	housekeeping
Homo_sapiens_tRNA-Trp-CCA-3-1	Homo_sapiens_tRNA-Arg-TCG-2-1	3645	5000bp	Neurons	4.68675e-05	TRUE	restricted
Homo_sapiens_tRNA-Arg-TCG-2-1	Homo_sapiens_tRNA-Trp-CCA-3-1	3645	5000bp	Neurons	0.000809503	TRUE	housekeeping
Homo_sapiens_tRNA-Val-CAC-6-1	Homo_sapiens_tRNA-Ser-CGA-2-1	3689	5000bp	Neurons	5.40524e-05	TRUE	restricted
Homo_sapiens_tRNA-Ser-CGA-2-1	Homo_sapiens_tRNA-Val-CAC-6-1	3689	5000bp	Neurons	6.99254e-05	TRUE	restricted
Homo_sapiens_tRNA-Phe-GAA-7-1	Homo_sapiens_tRNA-Ile-AAT-8-1	3742	5000bp	Neurons	2.5954e-05	TRUE	off
Homo_sapiens_tRNA-Val-CAC-2-1	Homo_sapiens_tRNA-Ile-AAT-10-1	3743	5000bp	Neurons	0.000479286	FALSE	housekeeping
Homo_sapiens_tRNA-Ile-AAT-10-1	Homo_sapiens_tRNA-Val-CAC-2-1	3743	5000bp	Neurons	3.60349e-05	TRUE	off
Homo_sapiens_tRNA-Val-CAC-1-8	Homo_sapiens_tRNA-Gly-CCC-6-1	3814	5000bp	Neurons	8.00063e-05	TRUE	restricted
Homo_sapiens_tRNA-Gly-CCC-6-1	Homo_sapiens_tRNA-Val-CAC-1-8	3814	5000bp	Neurons	0.000152828	TRUE	restricted
Homo_sapiens_tRX-Val-CAC-4-1	Homo_sapiens_tRNA-Val-CAC-1-7	3822	5000bp	Neurons	0.000409471	TRUE	housekeeping
Homo_sapiens_tRNA-Val-CAC-1-7	Homo_sapiens_tRX-Val-CAC-4-1	3822	5000bp	Neurons	0.000347372	TRUE	restricted
Homo_sapiens_tRNA-Ser-AGA-1-1	Homo_sapiens_tRNA-Ser-TGA-2-1	3833	5000bp	Neurons	4.68675e-05	TRUE	restricted
Homo_sapiens_tRNA-Val-AAC-1-3	Homo_sapiens_tRNA-Val-CAC-1-4	3968	5000bp	Neurons	0.000333002	TRUE	housekeeping
Homo_sapiens_tRNA-Thr-TGT-1-1	Homo_sapiens_tRNA-Leu-AAG-4-1	3998	5000bp	Neurons	0.000389309	TRUE	housekeeping
Homo_sapiens_tRX-Asp-ATC-1-1	Homo_sapiens_tRNA-Phe-GAA-4-1	4024	5000bp	Neurons	5.98444e-05	TRUE	off
Homo_sapiens_tRNA-Phe-GAA-4-1	Homo_sapiens_tRX-Asp-ATC-1-1	4024	5000bp	Neurons	6.70294e-05	FALSE	restricted
Homo_sapiens_tRNA-Thr-AGT-6-1	Homo_sapiens_tRNA-His-GTG-1-5	4073	5000bp	Neurons	0.000799422	TRUE	housekeeping
Homo_sapiens_tRNA-His-GTG-1-5	Homo_sapiens_tRNA-Thr-AGT-6-1	4073	5000bp	Neurons	0.000147036	TRUE	restricted
Homo_sapiens_tRNA-Phe-GAA-3-1	Homo_sapiens_tRNA-Ala-AGC-6-1	4167	5000bp	Neurons	0.000258036	TRUE	restricted
Homo_sapiens_tRNA-Ala-AGC-6-1	Homo_sapiens_tRNA-Phe-GAA-3-1	4167	5000bp	Neurons	8.42952e-05	TRUE	restricted
Homo_sapiens_tRNA-Tyr-GTA-5-3	Homo_sapiens_tRNA-Tyr-GTA-4-1	4272	5000bp	Neurons	0.000108105	TRUE	restricted
Homo_sapiens_tRNA-Cys-GCA-3-1	Homo_sapiens_tRNA-Cys-GCA-15-1	4277	5000bp	Neurons	5.40524e-05	TRUE	off
Homo_sapiens_tRNA-Cys-GCA-15-1	Homo_sapiens_tRNA-Cys-GCA-3-1	4277	5000bp	Neurons	8.655e-05	FALSE	restricted
Homo_sapiens_tRNA-Gln-TTG-3-3	Homo_sapiens_tRNA-Gln-CTG-6-1	4434	5000bp	Neurons	0.00211974	TRUE	housekeeping
Homo_sapiens_tRNA-Gln-CTG-6-1	Homo_sapiens_tRNA-Gln-TTG-3-3	4434	5000bp	Neurons	0.000702681	TRUE	housekeeping
Homo_sapiens_tRNA-Lys-CTT-8-1	Homo_sapiens_tRNA-Pro-AGG-3-1	4459	5000bp	Neurons	3.67865e-05	TRUE	off
Homo_sapiens_tRNA-Thr-AGT-2-1	Homo_sapiens_tRNA-Arg-ACG-1-2	4508	5000bp	Neurons	0.00790478	TRUE	housekeeping
Homo_sapiens_tRNA-Leu-TAG-4-1	Homo_sapiens_tRNA-Thr-TGT-5-1	4590	5000bp	Neurons	1.51214e-05	TRUE	off
Homo_sapiens_tRNA-Ser-AGA-5-1	Homo_sapiens_tRNA-Cys-GCA-19-1	4618	5000bp	Neurons	6.48849e-05	FALSE	restricted
Homo_sapiens_tRNA-Cys-GCA-19-1	Homo_sapiens_tRNA-Ser-AGA-5-1	4618	5000bp	Neurons	2.30579e-05	TRUE	off
Homo_sapiens_tRNA-Thr-CGT-3-1	Homo_sapiens_tRNA-Ala-TGC-2-1	4691	5000bp	Neurons	0.00164764	TRUE	housekeeping
Homo_sapiens_tRNA-Ala-TGC-2-1	Homo_sapiens_tRNA-Thr-CGT-3-1	4691	5000bp	Neurons	0.000206129	TRUE	restricted
Homo_sapiens_tRNA-Lys-TTT-7-1	Homo_sapiens_tRNA-Arg-CCG-1-1	4720	5000bp	Neurons	0.000131914	TRUE	restricted
Homo_sapiens_tRNA-Arg-CCG-1-1	Homo_sapiens_tRNA-Lys-TTT-7-1	4720	5000bp	Neurons	7.57175e-05	TRUE	restricted
Homo_sapiens_tRNA-Gly-GCC-2-6	Homo_sapiens_tRNA-Arg-TCT-2-1	4734	5000bp	Neurons	0.00718545	TRUE	housekeeping
Homo_sapiens_tRX-Met-CAT-2-1	Homo_sapiens_tRX-Ala-AGC-5-1	4772	5000bp	Neurons	5.40524e-05	TRUE	restricted
Homo_sapiens_tRNA-Leu-TAA-4-1	Homo_sapiens_tRNA-Val-AAC-5-1	4872	5000bp	Neurons	0.000271013	TRUE	restricted
Homo_sapiens_tRNA-Ala-TGC-7-1	Homo_sapiens_tRNA-Phe-GAA-3-1	4963	5000bp	Neurons	9.15905e-05	TRUE	restricted
Homo_sapiens_tRNA-Ala-TGC-5-1	Homo_sapiens_tRNA-Ala-AGC-6-1	5092	>5000bp	Neurons	8.3654e-05	TRUE	restricted
Homo_sapiens_tRNA-Ala-TGC-6-1	Homo_sapiens_tRNA-Phe-GAA-6-1	5162	>5000bp	Neurons	6.41333e-05	FALSE	restricted
Homo_sapiens_tRNA-Ala-AGC-1-1	Homo_sapiens_tRNA-Phe-GAA-1-1	5170	>5000bp	Neurons	0.000403679	TRUE	housekeeping
Homo_sapiens_tRNA-Ile-TAT-3-1	Homo_sapiens_tRNA-Arg-TCG-5-1	5431	>5000bp	Neurons	4.97635e-05	TRUE	restricted
Homo_sapiens_tRNA-Arg-TCG-5-1	Homo_sapiens_tRNA-Ile-TAT-3-1	5431	>5000bp	Neurons	0.000597472	TRUE	housekeeping
Homo_sapiens_tRNA-Ser-GCT-1-1	Homo_sapiens_tRNA-Pro-CGG-2-1	5493	>5000bp	Neurons	0.000109608	TRUE	restricted
Homo_sapiens_tRNA-Pro-CGG-2-1	Homo_sapiens_tRNA-Ser-GCT-1-1	5493	>5000bp	Neurons	0.000681126	TRUE	housekeeping
Homo_sapiens_tRNA-Leu-TAA-2-1	Homo_sapiens_tRNA-Thr-AGT-4-1	5493	>5000bp	Neurons	0.00010092	TRUE	restricted
Homo_sapiens_tRNA-Ala-TGC-3-2	Homo_sapiens_tRNA-Asp-GTC-2-9	5519	>5000bp	Neurons	0.00304829	TRUE	housekeeping
Homo_sapiens_tRNA-Ser-AGA-4-1	Homo_sapiens_tRNA-Gln-CTG-2-1	5590	>5000bp	Neurons	8.3654e-05	TRUE	restricted
Homo_sapiens_tRNA-Ser-GCT-6-1	Homo_sapiens_tRNA-Gln-TTG-3-1	5623	>5000bp	Neurons	0.000272406	TRUE	restricted
Homo_sapiens_tRNA-Leu-TAG-2-1	Homo_sapiens_tRNA-Thr-TGT-4-1	5709	>5000bp	Neurons	0.000171597	TRUE	restricted
Homo_sapiens_tRNA-Thr-CGT-6-1	Homo_sapiens_tRNA-Ser-GCT-2-1	5712	>5000bp	Neurons	7.42143e-05	TRUE	restricted
Homo_sapiens_tRNA-His-GTG-2-1	Homo_sapiens_tRNA-Glu-TTC-7-1	5735	>5000bp	Neurons	1.5873e-05	FALSE	off
Homo_sapiens_tRNA-Glu-TTC-7-1	Homo_sapiens_tRNA-His-GTG-2-1	5735	>5000bp	Neurons	7.86135e-05	FALSE	off
Homo_sapiens_tRNA-Arg-TCG-4-1	Homo_sapiens_tRNA-Ser-GCT-6-1	5741	>5000bp	Neurons	3.60349e-05	TRUE	restricted
Homo_sapiens_tRNA-Met-CAT-4-2	Homo_sapiens_tRNA-Und-NNN-1-1	5864	>5000bp	Neurons	7.78619e-05	FALSE	restricted
Homo_sapiens_tRX-Tyr-GTA-1-1	Homo_sapiens_tRNA-Tyr-GTA-5-4	5889	>5000bp	Neurons	8.3654e-05	TRUE	restricted
Homo_sapiens_tRNA-Cys-GCA-14-1	Homo_sapiens_tRNA-Cys-GCA-2-2	5890	>5000bp	Neurons	0.000231441	TRUE	restricted
Homo_sapiens_tRNA-Asn-GTT-2-2	Homo_sapiens_tRNA-Glu-TTC-4-2	5913	>5000bp	Neurons	0.000398639	TRUE	housekeeping
Homo_sapiens_tRNA-Phe-GAA-2-1	Homo_sapiens_tRNA-Lys-TTT-3-4	5973	>5000bp	Neurons	0.00137244	TRUE	housekeeping
Homo_sapiens_tRNA-Val-AAC-6-1	Homo_sapiens_tRNA-Ala-CGC-4-1	6043	>5000bp	Neurons	2.80984e-05	TRUE	restricted
Homo_sapiens_tRNA-Ala-AGC-2-3	Homo_sapiens_tRNA-Thr-AGT-3-1	6243	>5000bp	Neurons	6.77809e-05	TRUE	restricted
Homo_sapiens_tRNA-Gln-CTG-8-2	Homo_sapiens_tRNA-Asn-GTT-20-1	6339	>5000bp	Neurons	4.39714e-05	FALSE	restricted
Homo_sapiens_tRNA-Asn-GTT-20-1	Homo_sapiens_tRNA-Gln-CTG-8-2	6339	>5000bp	Neurons	8.3654e-05	TRUE	off
Homo_sapiens_tRNA-Ile-AAT-6-1	Homo_sapiens_tRNA-Ala-AGC-21-1	6568	>5000bp	Neurons	0	TRUE	restricted
Homo_sapiens_tRNA-Ile-AAT-12-1	Homo_sapiens_tRNA-Ala-AGC-19-1	6594	>5000bp	Neurons	0.000181567	TRUE	restricted
Homo_sapiens_tRNA-Leu-AAG-3-1	Homo_sapiens_tRNA-Glu-CTC-1-6	6732	>5000bp	Neurons	6.48849e-05	TRUE	restricted
Homo_sapiens_tRNA-Asn-GTT-28-1	Homo_sapiens_tRNA-Asn-GTT-11-2	6925	>5000bp	Neurons	8.655e-05	TRUE	off
Homo_sapiens_tRNA-Asn-GTT-11-2	Homo_sapiens_tRNA-Asn-GTT-28-1	6925	>5000bp	Neurons	7.57175e-05	FALSE	restricted
Homo_sapiens_tRNA-Ile-AAT-1-1	Homo_sapiens_tRNA-Ala-AGC-24-1	6927	>5000bp	Neurons	8.50468e-05	TRUE	restricted
Homo_sapiens_tRNA-Asn-GTT-16-3	Homo_sapiens_tRNA-Asn-GTT-11-1	6929	>5000bp	Neurons	7.28214e-05	TRUE	off
Homo_sapiens_tRNA-Asn-GTT-11-1	Homo_sapiens_tRNA-Asn-GTT-16-3	6929	>5000bp	Neurons	6.56365e-05	FALSE	restricted
Homo_sapiens_tRX-Ala-AGC-2-1	Homo_sapiens_tRNA-Ile-AAT-1-1	7126	>5000bp	Neurons	0.000101671	TRUE	off
Homo_sapiens_tRNA-Ser-AGA-2-3	Homo_sapiens_tRNA-Ser-AGA-2-4	7144	>5000bp	Neurons	0.000403679	TRUE	housekeeping
Homo_sapiens_tRX-Phe-GAA-2-1	Homo_sapiens_tRNA-Gly-CCC-6-1	7222	>5000bp	Neurons	9.58794e-05	TRUE	restricted
Homo_sapiens_tRNA-Lys-TTT-9-1	Homo_sapiens_tRNA-Asp-GTC-3-1	7318	>5000bp	Neurons	4.90119e-05	TRUE	restricted
Homo_sapiens_tRNA-Asp-GTC-3-1	Homo_sapiens_tRNA-Lys-TTT-9-1	7318	>5000bp	Neurons	0.000326459	TRUE	housekeeping
Homo_sapiens_tRNA-Gly-TCC-2-4	Homo_sapiens_tRNA-Gly-TCC-2-3	7339	>5000bp	Neurons	0	FALSE	off
Homo_sapiens_tRNA-Gly-TCC-2-3	Homo_sapiens_tRNA-Gly-TCC-2-4	7339	>5000bp	Neurons	0.000439073	FALSE	off
Homo_sapiens_tRX-Cys-GCA-4-1	Homo_sapiens_tRNA-Cys-GCA-9-3	7452	>5000bp	Neurons	4.1827e-05	TRUE	off
Homo_sapiens_tRNA-Cys-GCA-9-3	Homo_sapiens_tRX-Cys-GCA-4-1	7452	>5000bp	Neurons	5.33008e-05	FALSE	restricted
Homo_sapiens_tRNA-Val-CAC-9-1	Homo_sapiens_tRNA-His-GTG-1-5	7812	>5000bp	Neurons	4.68675e-05	TRUE	restricted
Homo_sapiens_tRNA-Ser-GCT-4-1	Homo_sapiens_tRNA-Gln-TTG-2-1	7890	>5000bp	Neurons	0.000211921	TRUE	restricted
Homo_sapiens_tRNA-Gln-TTG-2-1	Homo_sapiens_tRNA-Ser-GCT-4-1	7890	>5000bp	Neurons	0.000844035	TRUE	housekeeping
Homo_sapiens_tRNA-Thr-CGT-1-1	Homo_sapiens_tRX-Met-CAT-1-1	8195	>5000bp	Neurons	6.70294e-05	FALSE	restricted
Homo_sapiens_tRX-Asn-GTT-1-1	Homo_sapiens_tRNA-Glu-TTC-6-1	8376	>5000bp	Neurons	5.4804e-05	TRUE	off
Homo_sapiens_tRNA-Glu-TTC-6-1	Homo_sapiens_tRX-Asn-GTT-1-1	8376	>5000bp	Neurons	0.000113897	FALSE	restricted
Homo_sapiens_tRX-Phe-GAA-1-1	Homo_sapiens_tRNA-Glu-TTC-10-2	8456	>5000bp	Neurons	1.2977e-05	FALSE	off
Homo_sapiens_tRNA-Glu-TTC-10-2	Homo_sapiens_tRX-Phe-GAA-1-1	8456	>5000bp	Neurons	6.19889e-05	FALSE	off
Homo_sapiens_tRX-Glu-TTC-2-1	Homo_sapiens_tRX-Phe-GAA-2-1	8484	>5000bp	Neurons	2.01619e-05	TRUE	restricted
Homo_sapiens_tRNA-Phe-GAA-9-1	Homo_sapiens_tRNA-Glu-TTC-10-1	8507	>5000bp	Neurons	0.00010092	FALSE	restricted
Homo_sapiens_tRNA-Glu-TTC-10-1	Homo_sapiens_tRNA-Phe-GAA-9-1	8507	>5000bp	Neurons	0	TRUE	off
Homo_sapiens_tRNA-Arg-TCT-5-1	Homo_sapiens_tRNA-Ser-AGA-4-1	8690	>5000bp	Neurons	3.38905e-05	TRUE	restricted
Homo_sapiens_tRNA-Asn-GTT-17-1	Homo_sapiens_tRNA-Glu-TTC-5-1	8886	>5000bp	Neurons	5.77e-05	TRUE	restricted
Homo_sapiens_tRX-Cys-GCA-1-1	Homo_sapiens_tRNA-Cys-GCA-11-1	9003	>5000bp	Neurons	3.67865e-05	TRUE	off
Homo_sapiens_tRNA-Cys-GCA-11-1	Homo_sapiens_tRX-Cys-GCA-1-1	9003	>5000bp	Neurons	4.32198e-05	FALSE	restricted
Homo_sapiens_tRNA-Ala-AGC-5-1	Homo_sapiens_tRNA-Ala-AGC-2-3	9044	>5000bp	Neurons	5.19079e-05	TRUE	restricted
Homo_sapiens_tRNA-Asn-GTT-1-1	Homo_sapiens_tRNA-Gly-TCC-2-6	9057	>5000bp	Neurons	0.00032217	TRUE	restricted
Homo_sapiens_tRNA-Ala-AGC-17-1	Homo_sapiens_tRNA-Ala-AGC-16-1	9107	>5000bp	Neurons	8.00063e-05	TRUE	restricted
Homo_sapiens_tRNA-Ala-AGC-16-1	Homo_sapiens_tRNA-Ala-AGC-17-1	9107	>5000bp	Neurons	4.1827e-05	TRUE	restricted
Homo_sapiens_tRNA-Ala-TGC-9-1	Homo_sapiens_tRNA-Ala-TGC-2-1	9291	>5000bp	Neurons	2.885e-05	TRUE	restricted
Homo_sapiens_tRX-Gly-CCC-1-2	Homo_sapiens_tRNA-Arg-CCT-6-1	9345	>5000bp	Neurons	0.000108856	FALSE	off
Homo_sapiens_tRNA-Arg-CCT-6-1	Homo_sapiens_tRX-Gly-CCC-1-2	9345	>5000bp	Neurons	3.09944e-05	FALSE	off
Homo_sapiens_tRNA-Ser-AGA-3-1	Homo_sapiens_tRNA-Ser-AGA-1-1	9486	>5000bp	Neurons	7.49659e-05	TRUE	restricted
Homo_sapiens_tRNA-Ala-AGC-3-1	Homo_sapiens_tRNA-Ser-GCT-4-1	9735	>5000bp	Neurons	0.0014148	TRUE	housekeeping
Homo_sapiens_tRNA-Ala-AGC-4-1	Homo_sapiens_tRNA-Thr-CGT-3-1	9957	>5000bp	Neurons	0.00589087	TRUE	housekeeping
Homo_sapiens_tRNA-Cys-GCA-16-1	Homo_sapiens_tRNA-Cys-GCA-22-1	10100	>5000bp	Neurons	3.81794e-05	FALSE	restricted
Homo_sapiens_tRNA-Ala-AGC-23-1	Homo_sapiens_tRNA-Ala-TGC-1-1	10932	>5000bp	Neurons	4.68675e-05	TRUE	restricted
Homo_sapiens_tRNA-Ala-AGC-2-1	Homo_sapiens_tRX-Asp-ATC-1-1	10960	>5000bp	Neurons	0.00512523	FALSE	housekeeping
Homo_sapiens_tRNA-Val-CAC-14-1	Homo_sapiens_tRX-Phe-GAA-1-1	11175	>5000bp	Neurons	2.5954e-05	FALSE	restricted
Homo_sapiens_tRNA-Val-CAC-4-1	Homo_sapiens_tRNA-Phe-GAA-9-1	11191	>5000bp	Neurons	3.89309e-05	TRUE	restricted
Homo_sapiens_tRNA-Cys-GCA-12-1	Homo_sapiens_tRNA-Cys-GCA-9-3	11197	>5000bp	Neurons	9.08389e-05	TRUE	restricted
Homo_sapiens_tRNA-Gln-CTG-7-1	Homo_sapiens_tRX-Asn-GTT-1-1	11374	>5000bp	Neurons	2.80984e-05	FALSE	off
Homo_sapiens_tRNA-Leu-CAG-1-7	Homo_sapiens_tRNA-Thr-AGT-2-1	11627	>5000bp	Neurons	0.00382616	TRUE	housekeeping
Homo_sapiens_tRNA-Asn-GTT-5-1	Homo_sapiens_tRNA-Asn-GTT-18-1	11740	>5000bp	Neurons	3.09944e-05	FALSE	restricted
Homo_sapiens_tRNA-Met-CAT-7-1	Homo_sapiens_tRX-Ala-AGC-2-1	11970	>5000bp	Neurons	2.30579e-05	FALSE	off
Homo_sapiens_tRNA-Gly-TCC-4-1	Homo_sapiens_tRNA-Asn-GTT-2-2	12021	>5000bp	Neurons	1.0081e-05	TRUE	restricted
Homo_sapiens_tRNA-Gln-CTG-1-2	Homo_sapiens_tRNA-Ser-AGA-3-1	12608	>5000bp	Neurons	0.00137255	TRUE	housekeeping
Homo_sapiens_tRNA-Thr-CGT-5-1	Homo_sapiens_tRNA-Leu-CAA-2-1	12611	>5000bp	Neurons	0.000131914	TRUE	restricted
Homo_sapiens_tRX-Ile-AAT-3-1	Homo_sapiens_tRNA-Ile-AAT-9-1	12955	>5000bp	Neurons	4.90119e-05	TRUE	restricted
Homo_sapiens_tRNA-Ile-TAT-2-3	Homo_sapiens_tRNA-Thr-CGT-5-1	12992	>5000bp	Neurons	0.00212564	TRUE	housekeeping
Homo_sapiens_tRNA-iMet-CAT-1-2	Homo_sapiens_tRNA-Arg-TCG-4-1	13080	>5000bp	Neurons	0.00198568	TRUE	housekeeping
Homo_sapiens_tRNA-iMet-CAT-2-1	Homo_sapiens_tRNA-Gln-CTG-6-1	13400	>5000bp	Neurons	2.885e-05	TRUE	restricted
Homo_sapiens_tRNA-Val-AAC-3-1	Homo_sapiens_tRNA-Phe-GAA-7-1	13766	>5000bp	Neurons	0.000782798	FALSE	housekeeping
Homo_sapiens_tRNA-Asn-GTT-4-1	Homo_sapiens_tRNA-Asn-GTT-13-1	14141	>5000bp	Neurons	6.19889e-05	TRUE	restricted
Homo_sapiens_tRX-Ile-AAT-4-1	Homo_sapiens_tRNA-Trp-CCA-1-1	14710	>5000bp	Neurons	4.4723e-05	TRUE	off
Homo_sapiens_tRNA-Leu-CAA-1-1	Homo_sapiens_tRNA-Arg-CCG-1-2	14763	>5000bp	Neurons	0.0101653	TRUE	housekeeping
Homo_sapiens_tRNA-Arg-CCG-1-2	Homo_sapiens_tRNA-Leu-CAA-1-1	14763	>5000bp	Neurons	0.00573428	TRUE	housekeeping
Homo_sapiens_tRNA-Ile-AAT-5-2	Homo_sapiens_tRNA-Thr-AGT-6-1	14871	>5000bp	Neurons	0.00446265	TRUE	housekeeping
Homo_sapiens_tRNA-Ala-CGC-2-1	Homo_sapiens_tRNA-Ala-AGC-4-1	15528	>5000bp	Neurons	0.00435852	TRUE	housekeeping
Homo_sapiens_tRNA-Glu-TTC-8-1	Homo_sapiens_tRX-Val-CAC-4-1	15783	>5000bp	Neurons	4.39714e-05	TRUE	restricted
Homo_sapiens_tRNA-Cys-GCA-9-4	Homo_sapiens_tRNA-Cys-GCA-17-1	16417	>5000bp	Neurons	0.000103816	TRUE	restricted
Homo_sapiens_tRNA-Cys-GCA-17-1	Homo_sapiens_tRNA-Cys-GCA-9-4	16417	>5000bp	Neurons	0.000209025	TRUE	restricted
Homo_sapiens_tRNA-Ala-AGC-2-2	Homo_sapiens_tRNA-Arg-CCG-1-2	17632	>5000bp	Neurons	0.00841011	TRUE	housekeeping
Homo_sapiens_tRNA-Tyr-GTA-6-1	Homo_sapiens_tRNA-Tyr-GTA-3-1	17682	>5000bp	Neurons	3.09944e-05	TRUE	restricted
Homo_sapiens_tRNA-Cys-GCA-21-1	Homo_sapiens_tRNA-Cys-GCA-12-1	17798	>5000bp	Neurons	6.70294e-05	TRUE	restricted
Homo_sapiens_tRNA-Gly-GCC-4-1	Homo_sapiens_tRNA-Gly-TCC-2-4	18119	>5000bp	Neurons	7.28214e-05	FALSE	restricted
Homo_sapiens_tRNA-Asn-GTT-6-1	Homo_sapiens_tRNA-Asn-GTT-22-1	18555	>5000bp	Neurons	7.49659e-05	FALSE	restricted
Homo_sapiens_tRNA-Asn-GTT-22-1	Homo_sapiens_tRNA-Asn-GTT-6-1	18555	>5000bp	Neurons	3.89309e-05	TRUE	off
Homo_sapiens_tRX-Gly-CCC-2-1	Homo_sapiens_tRNA-Gln-CTG-4-1	20570	>5000bp	Neurons	6.77809e-05	TRUE	off
Homo_sapiens_tRNA-Gln-CTG-4-1	Homo_sapiens_tRX-Gly-CCC-2-1	20570	>5000bp	Neurons	6.34921e-05	FALSE	restricted
Homo_sapiens_tRNA-Cys-GCA-9-2	Homo_sapiens_tRNA-Cys-GCA-1-1	20868	>5000bp	Neurons	7.20698e-05	TRUE	restricted
Homo_sapiens_tRNA-Cys-GCA-1-1	Homo_sapiens_tRNA-Cys-GCA-9-2	20868	>5000bp	Neurons	5.61968e-05	TRUE	restricted
Homo_sapiens_tRNA-Val-CAC-1-1	Homo_sapiens_tRNA-Und-TTA-3-1	21099	>5000bp	Neurons	0.0103499	TRUE	housekeeping
Homo_sapiens_tRX-Asn-GTT-3-1	Homo_sapiens_tRNA-Asn-GTT-24-1	24021	>5000bp	Neurons	5.40524e-05	TRUE	off
Homo_sapiens_tRNA-Asn-GTT-24-1	Homo_sapiens_tRX-Asn-GTT-3-1	24021	>5000bp	Neurons	0.000367644	FALSE	housekeeping
Homo_sapiens_tRNA-Val-AAC-1-5	Homo_sapiens_tRNA-iMet-CAT-2-1	24413	>5000bp	Neurons	0.00768618	TRUE	housekeeping
Homo_sapiens_tRNA-Gln-CTG-4-2	Homo_sapiens_tRNA-Glu-TTC-7-1	24415	>5000bp	Neurons	6.99254e-05	FALSE	off
Homo_sapiens_tRNA-Gln-CTG-9-1	Homo_sapiens_tRNA-Gln-CTG-7-1	24678	>5000bp	Neurons	6.48849e-05	FALSE	restricted
Homo_sapiens_tRNA-Asn-GTT-21-1	Homo_sapiens_tRNA-Gln-CTG-9-1	25284	>5000bp	Neurons	2.5954e-05	TRUE	off
Homo_sapiens_tRNA-Asn-GTT-16-1	Homo_sapiens_tRNA-Asn-GTT-21-1	26395	>5000bp	Neurons	7.28214e-05	FALSE	off
Homo_sapiens_tRNA-Asn-GTT-8-1	Homo_sapiens_tRNA-Val-CAC-1-7	27624	>5000bp	Neurons	1.0081e-05	TRUE	restricted
Homo_sapiens_tRNA-Asn-GTT-10-1	Homo_sapiens_tRNA-Val-CAC-14-1	27845	>5000bp	Neurons	4.39714e-05	TRUE	restricted
Homo_sapiens_tRNA-Cys-GCA-24-1	Homo_sapiens_tRNA-Cys-GCA-14-1	27891	>5000bp	Neurons	5.11563e-05	TRUE	off
Homo_sapiens_tRNA-Asn-GTT-14-1	Homo_sapiens_tRX-Gly-CCC-1-2	27972	>5000bp	Neurons	0.000118937	FALSE	restricted
Homo_sapiens_tRX-Ala-AGC-1-1	Homo_sapiens_tRNA-Met-CAT-4-2	29522	>5000bp	Neurons	5.11563e-05	TRUE	off
Homo_sapiens_tRX-Ala-AGC-1-2	Homo_sapiens_tRNA-Ile-AAT-6-1	31321	>5000bp	Neurons	6.19889e-05	TRUE	off
Homo_sapiens_tRX-Val-TAC-3-1	Homo_sapiens_tRNA-SeC-TCA-3-1	34548	>5000bp	Neurons	1.80175e-05	FALSE	off
Homo_sapiens_tRNA-SeC-TCA-3-1	Homo_sapiens_tRX-Val-TAC-3-1	34548	>5000bp	Neurons	4.4723e-05	FALSE	off
Homo_sapiens_tRX-Gly-CCC-3-1	Homo_sapiens_tRNA-Asn-GTT-9-1	37713	>5000bp	Neurons	3.60349e-05	TRUE	off
Homo_sapiens_tRNA-Asn-GTT-9-1	Homo_sapiens_tRX-Gly-CCC-3-1	37713	>5000bp	Neurons	9.87754e-05	FALSE	restricted
Homo_sapiens_tRNA-Arg-CCT-7-1	Homo_sapiens_tRNA-Val-CAC-4-1	44448	>5000bp	Neurons	5.77e-05	TRUE	off
Homo_sapiens_tRNA-His-GTG-1-2	Homo_sapiens_tRNA-Gln-CTG-10-1	67953	>5000bp	Neurons	7.28214e-05	FALSE	restricted
Homo_sapiens_tRNA-Gln-CTG-10-1	Homo_sapiens_tRNA-His-GTG-1-2	67953	>5000bp	Neurons	6.62778e-05	TRUE	off
Homo_sapiens_tRNA-Ile-TAT-2-2	Homo_sapiens_tRNA-Pro-CGG-2-1	71303	>5000bp	Neurons	0.000485079	TRUE	housekeeping
Homo_sapiens_tRNA-Gln-CTG-11-1	Homo_sapiens_tRNA-His-GTG-2-1	76410	>5000bp	Neurons	5.19079e-05	FALSE	off
Homo_sapiens_tRNA-Asn-GTT-25-1	Homo_sapiens_tRNA-Asn-GTT-28-1	80960	>5000bp	Neurons	0.00013481	FALSE	restricted
Homo_sapiens_tRNA-Asn-GTT-2-5	Homo_sapiens_tRNA-Cys-GCA-24-1	81868	>5000bp	Neurons	0.00601485	FALSE	housekeeping
Homo_sapiens_tRX-Gln-CTG-3-1	Homo_sapiens_tRNA-Asn-GTT-9-1	87792	>5000bp	Neurons	6.70294e-05	TRUE	off
Homo_sapiens_tRNA-Gly-CCC-8-1	Homo_sapiens_tRX-Asn-GTT-3-1	94598	>5000bp	Neurons	6.77809e-05	FALSE	off
Homo_sapiens_tRNA-Asn-GTT-7-1	Homo_sapiens_tRNA-Asn-GTT-16-3	100954	>5000bp	Neurons	0.000160013	FALSE	restricted
Homo_sapiens_tRNA-Phe-GAA-12-1	Homo_sapiens_tRNA-Met-CAT-1-1	101180	>5000bp	Neurons	4.97635e-05	TRUE	off
Homo_sapiens_tRNA-Met-CAT-1-1	Homo_sapiens_tRNA-Phe-GAA-12-1	101180	>5000bp	Neurons	0.00827143	FALSE	housekeeping
Homo_sapiens_tRNA-Leu-TAG-3-1	Homo_sapiens_tRNA-Leu-AAG-2-4	101348	>5000bp	Neurons	0.00627728	TRUE	housekeeping
Homo_sapiens_tRNA-Leu-AAG-2-4	Homo_sapiens_tRNA-Leu-TAG-3-1	101348	>5000bp	Neurons	0.0131037	TRUE	housekeeping
Homo_sapiens_tRNA-Asn-GTT-2-7	Homo_sapiens_tRNA-Glu-TTC-10-2	110755	>5000bp	Neurons	0.000657427	FALSE	housekeeping
Homo_sapiens_tRX-Asn-GTT-2-1	Homo_sapiens_tRNA-Asn-GTT-3-1	120310	>5000bp	Neurons	7.57175e-05	TRUE	off
Homo_sapiens_tRNA-Asn-GTT-3-1	Homo_sapiens_tRX-Asn-GTT-2-1	120310	>5000bp	Neurons	0.00103504	FALSE	housekeeping
Homo_sapiens_tRNA-Asn-GTT-2-1	Homo_sapiens_tRNA-Asn-GTT-16-1	123800	>5000bp	Neurons	0.000977452	FALSE	housekeeping
Homo_sapiens_tRX-Lys-CTT-1-1	Homo_sapiens_tRNA-Arg-CCG-1-3	222941	>5000bp	Neurons	5.19079e-05	TRUE	restricted
Homo_sapiens_tRNA-Ser-GCT-5-1	Homo_sapiens_tRNA-Thr-TGT-1-1	261434	>5000bp	Neurons	0.000287638	TRUE	restricted
Homo_sapiens_tRNA-Ala-AGC-20-1	Homo_sapiens_tRNA-Asn-GTT-8-1	305085	>5000bp	Neurons	5.77e-05	TRUE	off
Homo_sapiens_tRNA-Cys-GCA-7-1	Homo_sapiens_tRNA-Arg-TCT-1-1	331224	>5000bp	Neurons	5.4804e-05	TRUE	restricted
Homo_sapiens_tRNA-Arg-TCT-1-1	Homo_sapiens_tRNA-Cys-GCA-7-1	331224	>5000bp	Neurons	0.000316488	TRUE	restricted
Homo_sapiens_tRNA-Pro-GGG-1-1	Homo_sapiens_tRNA-Asn-GTT-2-3	334068	>5000bp	Neurons	3.38905e-05	TRUE	off
Homo_sapiens_tRNA-Asn-GTT-2-3	Homo_sapiens_tRNA-Pro-GGG-1-1	334068	>5000bp	Neurons	0.00711435	FALSE	housekeeping
Homo_sapiens_tRNA-Trp-CCA-2-1	Homo_sapiens_tRNA-Gly-CCC-3-1	352610	>5000bp	Neurons	0.0119164	TRUE	housekeeping
Homo_sapiens_tRNA-Gly-CCC-3-1	Homo_sapiens_tRNA-Trp-CCA-2-1	352610	>5000bp	Neurons	5.4804e-05	TRUE	restricted
Homo_sapiens_tRNA-Gln-CTG-8-3	Homo_sapiens_tRNA-Asn-GTT-7-1	367339	>5000bp	Neurons	5.4804e-05	TRUE	off
Homo_sapiens_tRNA-Und-GCA-5-1	Homo_sapiens_tRNA-Arg-CCG-2-1	374847	>5000bp	Neurons	5.98444e-05	TRUE	off
Homo_sapiens_tRNA-Arg-CCG-2-1	Homo_sapiens_tRNA-Und-GCA-5-1	374847	>5000bp	Neurons	0.0053807	FALSE	housekeeping
Homo_sapiens_tRNA-Tyr-ATA-1-1	Homo_sapiens_tRNA-Gln-CTG-16-1	380499	>5000bp	Neurons	1.2977e-05	FALSE	off
Homo_sapiens_tRNA-Gln-CTG-16-1	Homo_sapiens_tRNA-Tyr-ATA-1-1	380499	>5000bp	Neurons	6.62778e-05	FALSE	off
Homo_sapiens_tRNA-Glu-TTC-1-2	Homo_sapiens_tRNA-Glu-CTC-3-1	395116	>5000bp	Neurons	0.00671153	TRUE	housekeeping
Homo_sapiens_tRNA-Glu-CTC-3-1	Homo_sapiens_tRNA-Glu-TTC-1-2	395116	>5000bp	Neurons	8.50468e-05	TRUE	restricted
Homo_sapiens_tRNA-Tyr-GTA-9-1	Homo_sapiens_tRX-Arg-ACG-1-1	415557	>5000bp	Neurons	0.000102313	FALSE	off
Homo_sapiens_tRNA-Gln-CTG-8-1	Homo_sapiens_tRNA-Asn-GTT-25-1	513411	>5000bp	Neurons	3.89309e-05	TRUE	off
Homo_sapiens_tRNA-Lys-TTT-14-1	Homo_sapiens_tRNA-Cys-GCA-8-1	625783	>5000bp	Neurons	9.37349e-05	TRUE	off
Homo_sapiens_tRNA-Cys-GCA-8-1	Homo_sapiens_tRNA-Lys-TTT-14-1	625783	>5000bp	Neurons	0.000132666	FALSE	restricted
Homo_sapiens_tRNA-Met-CAT-2-1	Homo_sapiens_tRNA-Gly-GCC-2-5	636916	>5000bp	Neurons	0.0010063	TRUE	housekeeping
Homo_sapiens_tRNA-Gln-CTG-13-1	Homo_sapiens_tRNA-Cys-ACA-1-1	740452	>5000bp	Neurons	4.39714e-05	FALSE	off
Homo_sapiens_tRNA-Cys-ACA-1-1	Homo_sapiens_tRNA-Gln-CTG-13-1	740452	>5000bp	Neurons	7.49659e-05	FALSE	off
Homo_sapiens_tRNA-Lys-CTT-1-2	Homo_sapiens_tRNA-Cys-GCA-5-1	884021	>5000bp	Neurons	0.00432989	TRUE	housekeeping
Homo_sapiens_tRNA-Cys-GCA-5-1	Homo_sapiens_tRNA-Lys-CTT-1-2	884021	>5000bp	Neurons	0.00014918	TRUE	restricted
Homo_sapiens_tRNA-Leu-TAA-1-1	Homo_sapiens_tRNA-Gln-TTG-4-1	966094	>5000bp	Neurons	0.00799721	FALSE	housekeeping
Homo_sapiens_tRNA-Gln-TTG-4-1	Homo_sapiens_tRNA-Leu-TAA-1-1	966094	>5000bp	Neurons	3.52833e-05	TRUE	off
Homo_sapiens_tRNA-Lys-TTT-8-1	Homo_sapiens_tRNA-Lys-TTT-3-2	967041	>5000bp	Neurons	0.00012977	TRUE	restricted
Homo_sapiens_tRNA-Pro-TGG-5-1	Homo_sapiens_tRNA-Lys-TTT-8-1	1530594	>5000bp	Neurons	3.89309e-05	TRUE	off
Homo_sapiens_tRNA-Lys-TTT-10-1	Homo_sapiens_tRNA-Ile-TAT-1-1	1829977	>5000bp	Neurons	1.2977e-05	TRUE	off
Homo_sapiens_tRNA-Ile-TAT-1-1	Homo_sapiens_tRNA-Lys-TTT-10-1	1829977	>5000bp	Neurons	0.00231729	FALSE	housekeeping
Homo_sapiens_tRX-Glu-CTC-1-1	Homo_sapiens_tRX-Cys-GCA-2-1	1831408	>5000bp	Neurons	4.1827e-05	FALSE	off
Homo_sapiens_tRX-Cys-GCA-2-1	Homo_sapiens_tRX-Glu-CTC-1-1	1831408	>5000bp	Neurons	4.97635e-05	FALSE	off
Homo_sapiens_tRNA-Gly-GCC-6-1	Homo_sapiens_tRNA-Leu-TAA-1-1	1958838	>5000bp	Neurons	0.000121833	TRUE	off
Homo_sapiens_tRNA-Lys-TTT-1-1	Homo_sapiens_tRNA-Met-CAT-2-1	2051752	>5000bp	Neurons	0.000266725	TRUE	restricted
Homo_sapiens_tRNA-Lys-CTT-13-1	Homo_sapiens_tRNA-Pro-CGG-1-1	2117740	>5000bp	Neurons	6.91738e-05	TRUE	off
Homo_sapiens_tRX-Gln-CTG-2-1	Homo_sapiens_tRNA-Ala-TGC-8-1	2208799	>5000bp	Neurons	2.09135e-05	FALSE	off
Homo_sapiens_tRNA-Ala-TGC-8-1	Homo_sapiens_tRX-Gln-CTG-2-1	2208799	>5000bp	Neurons	4.53643e-05	FALSE	off
Homo_sapiens_tRNA-Arg-ACG-1-3	Homo_sapiens_tRNA-Pro-TGG-3-2	2245614	>5000bp	Neurons	0.00717762	TRUE	housekeeping
Homo_sapiens_tRX-Val-TAC-2-1	Homo_sapiens_tRNA-Pro-AGG-4-1	2253626	>5000bp	Neurons	7.57175e-05	FALSE	off
Homo_sapiens_tRNA-Pro-AGG-4-1	Homo_sapiens_tRX-Val-TAC-2-1	2253626	>5000bp	Neurons	4.68675e-05	FALSE	off
Homo_sapiens_tRNA-Arg-TCT-4-1	Homo_sapiens_tRNA-Val-CAC-1-1	2258016	>5000bp	Neurons	0.00543968	TRUE	housekeeping
Homo_sapiens_tRNA-Gly-CCC-2-2	Homo_sapiens_tRX-Lys-CTT-1-1	2290855	>5000bp	Neurons	0.0132564	TRUE	housekeeping
Homo_sapiens_tRX-Lys-CTT-4-1	Homo_sapiens_tRNA-Trp-CCA-5-1	2328039	>5000bp	Neurons	3.81794e-05	TRUE	off
Homo_sapiens_tRNA-Trp-CCA-5-1	Homo_sapiens_tRX-Lys-CTT-4-1	2328039	>5000bp	Neurons	4.10754e-05	FALSE	restricted
Homo_sapiens_tRNA-Lys-TTT-12-1	Homo_sapiens_tRNA-Lys-CTT-11-1	2387392	>5000bp	Neurons	4.61159e-05	FALSE	off
Homo_sapiens_tRNA-Lys-CTT-11-1	Homo_sapiens_tRNA-Lys-TTT-12-1	2387392	>5000bp	Neurons	4.7619e-05	FALSE	off
Homo_sapiens_tRNA-Thr-AGT-1-3	Homo_sapiens_tRNA-Lys-CTT-10-1	2398718	>5000bp	Neurons	0.0108275	FALSE	housekeeping
Homo_sapiens_tRNA-Lys-CTT-10-1	Homo_sapiens_tRNA-Thr-AGT-1-3	2398718	>5000bp	Neurons	5.40524e-05	TRUE	off
Homo_sapiens_tRNA-Asp-GTC-2-8	Homo_sapiens_tRNA-Asp-GTC-1-1	2467411	>5000bp	Neurons	0.0138721	TRUE	housekeeping
Homo_sapiens_tRNA-Lys-CTT-16-1	Homo_sapiens_tRNA-Lys-CTT-1-2	2478065	>5000bp	Neurons	7.0677e-05	TRUE	off
Homo_sapiens_tRNA-Glu-CTC-7-1	Homo_sapiens_tRNA-Gly-GCC-2-2	2480442	>5000bp	Neurons	7.28214e-05	TRUE	off
Homo_sapiens_tRX-Lys-TTT-2-1	Homo_sapiens_tRNA-Cys-GCA-25-1	2488352	>5000bp	Neurons	2.885e-05	FALSE	off
Homo_sapiens_tRNA-Cys-GCA-25-1	Homo_sapiens_tRX-Lys-TTT-2-1	2488352	>5000bp	Neurons	2.5954e-05	FALSE	off
Homo_sapiens_tRNA-Asp-GTC-8-1	Homo_sapiens_tRNA-Ala-TGC-3-2	2545308	>5000bp	Neurons	3.09944e-05	TRUE	off
Homo_sapiens_tRNA-Und-NNN-2-1	Homo_sapiens_tRNA-Ser-AGA-2-5	2871496	>5000bp	Neurons	6.70294e-05	TRUE	off
Homo_sapiens_tRNA-Ser-AGA-2-5	Homo_sapiens_tRNA-Und-NNN-2-1	2871496	>5000bp	Neurons	0.0087785	FALSE	housekeeping
Homo_sapiens_tRNA-Ile-TAT-2-1	Homo_sapiens_tRNA-Gln-TTG-5-1	2899674	>5000bp	Neurons	0.00941972	FALSE	housekeeping
Homo_sapiens_tRNA-Gln-TTG-5-1	Homo_sapiens_tRNA-Ile-TAT-2-1	2899674	>5000bp	Neurons	4.1827e-05	TRUE	off
Homo_sapiens_tRNA-Leu-AAG-5-1	Homo_sapiens_tRNA-Ala-AGC-8-1	3003416	>5000bp	Neurons	5.69484e-05	TRUE	off
Homo_sapiens_tRNA-Glu-TTC-2-1	Homo_sapiens_tRNA-Glu-CTC-3-1	3461930	>5000bp	Neurons	0.00813726	TRUE	housekeeping
Homo_sapiens_tRNA-Thr-AGT-7-1	Homo_sapiens_tRNA-Arg-CCG-2-1	3489024	>5000bp	Neurons	4.39714e-05	TRUE	off
Homo_sapiens_tRNA-iMet-CAT-1-1	Homo_sapiens_tRNA-Ala-AGC-20-1	3625774	>5000bp	Neurons	0.0115419	FALSE	housekeeping
Homo_sapiens_tRNA-Sup-TTA-1-1	Homo_sapiens_tRNA-Thr-AGT-7-1	3744498	>5000bp	Neurons	4.97635e-05	FALSE	off
Homo_sapiens_tRNA-SeC-TCA-1-1	Homo_sapiens_tRNA-Lys-TTT-12-1	4055989	>5000bp	Neurons	0.00214569	FALSE	housekeeping
Homo_sapiens_tRNA-Ile-AAT-11-1	Homo_sapiens_tRNA-Ala-TGC-4-1	4291616	>5000bp	Neurons	7.78619e-05	TRUE	off
Homo_sapiens_tRX-Arg-CCT-2-1	Homo_sapiens_tRNA-Lys-TTT-2-1	4318497	>5000bp	Neurons	5.98444e-05	TRUE	off
Homo_sapiens_tRNA-Lys-TTT-2-1	Homo_sapiens_tRX-Arg-CCT-2-1	4318497	>5000bp	Neurons	0.00010092	FALSE	restricted
Homo_sapiens_tRX-Leu-TAA-2-1	Homo_sapiens_tRNA-Ser-AGA-6-1	4396880	>5000bp	Neurons	4.61159e-05	FALSE	off
Homo_sapiens_tRNA-Ser-AGA-6-1	Homo_sapiens_tRX-Leu-TAA-2-1	4396880	>5000bp	Neurons	5.40524e-05	FALSE	off
Homo_sapiens_tRNA-Glu-TTC-12-1	Homo_sapiens_tRNA-Pro-AGG-2-1	4472839	>5000bp	Neurons	2.01619e-05	TRUE	restricted
Homo_sapiens_tRNA-Lys-CTT-15-1	Homo_sapiens_tRNA-Ala-TGC-8-1	4484529	>5000bp	Neurons	0	FALSE	off
Homo_sapiens_tRX-Leu-CAA-3-1	Homo_sapiens_tRNA-Ala-CGC-3-1	4569564	>5000bp	Neurons	1.51214e-05	TRUE	off
Homo_sapiens_tRNA-Ser-GCT-4-2	Homo_sapiens_tRNA-His-GTG-1-7	4604700	>5000bp	Neurons	0.0099845	TRUE	housekeeping
Homo_sapiens_tRNA-Gly-CCC-2-1	Homo_sapiens_tRNA-Glu-TTC-13-1	4647858	>5000bp	Neurons	0.00884447	FALSE	housekeeping
Homo_sapiens_tRNA-Glu-TTC-13-1	Homo_sapiens_tRNA-Gly-CCC-2-1	4647858	>5000bp	Neurons	3.60349e-05	TRUE	off
Homo_sapiens_tRNA-Lys-TTT-15-1	Homo_sapiens_tRNA-Gln-CTG-16-1	4695113	>5000bp	Neurons	5.19079e-05	FALSE	off
Homo_sapiens_tRNA-iMet-CAT-3-1	Homo_sapiens_tRNA-His-GTG-1-6	4969987	>5000bp	Neurons	4.97635e-05	TRUE	off
Homo_sapiens_tRNA-His-GTG-1-6	Homo_sapiens_tRNA-iMet-CAT-3-1	4969987	>5000bp	Neurons	0.000289783	FALSE	restricted
Homo_sapiens_tRX-Und-NNN-8-1	Homo_sapiens_tRNA-Ser-TGA-1-1	5420589	>5000bp	Neurons	3.89309e-05	TRUE	off
Homo_sapiens_tRNA-Ser-TGA-1-1	Homo_sapiens_tRX-Und-NNN-8-1	5420589	>5000bp	Neurons	0.0101009	FALSE	housekeeping
Homo_sapiens_tRX-Lys-CTT-3-1	Homo_sapiens_tRNA-Arg-TCG-1-1	6449500	>5000bp	Neurons	5.4804e-05	TRUE	off
Homo_sapiens_tRNA-Arg-TCG-1-1	Homo_sapiens_tRX-Lys-CTT-3-1	6449500	>5000bp	Neurons	0.00813277	FALSE	housekeeping
Homo_sapiens_tRX-Ser-GGA-2-1	Homo_sapiens_tRNA-Val-TAC-1-2	6586991	>5000bp	Neurons	2.09135e-05	TRUE	off
Homo_sapiens_tRNA-Val-TAC-1-2	Homo_sapiens_tRX-Ser-GGA-2-1	6586991	>5000bp	Neurons	0.00626848	FALSE	housekeeping
Homo_sapiens_tRNA-Ser-GCT-3-1	Homo_sapiens_tRNA-Phe-GAA-2-1	6781668	>5000bp	Neurons	0.0078714	TRUE	housekeeping
Homo_sapiens_tRX-Ala-GGC-4-1	Homo_sapiens_tRNA-Met-CAT-6-1	6938391	>5000bp	Neurons	5.69484e-05	TRUE	off
Homo_sapiens_tRNA-Met-CAT-6-1	Homo_sapiens_tRX-Ala-GGC-4-1	6938391	>5000bp	Neurons	0.00830233	FALSE	housekeeping
Homo_sapiens_tRNA-Glu-CTC-5-1	Homo_sapiens_tRNA-Tyr-GTA-9-1	7104988	>5000bp	Neurons	7.0677e-05	FALSE	off
Homo_sapiens_tRX-Gln-TTG-1-1	Homo_sapiens_tRNA-Ser-AGA-2-5	7136577	>5000bp	Neurons	4.1827e-05	TRUE	off
Homo_sapiens_tRNA-Thr-CGT-4-1	Homo_sapiens_tRNA-Asn-GTT-2-5	7201636	>5000bp	Neurons	0.00601807	TRUE	housekeeping
Homo_sapiens_tRNA-Gln-CTG-1-1	Homo_sapiens_tRNA-iMet-CAT-1-2	7450284	>5000bp	Neurons	6.77809e-05	TRUE	restricted
Homo_sapiens_tRNA-iMet-CAT-1-8	Homo_sapiens_tRNA-Arg-TCG-3-1	7459536	>5000bp	Neurons	0.00503503	TRUE	housekeeping
Homo_sapiens_tRX-Ala-GGC-3-1	Homo_sapiens_tRNA-Val-CAC-3-1	7463854	>5000bp	Neurons	3.60349e-05	TRUE	off
Homo_sapiens_tRNA-Thr-CGT-2-1	Homo_sapiens_tRNA-Leu-TAG-3-1	7909747	>5000bp	Neurons	0.00501358	TRUE	housekeeping
Homo_sapiens_tRX-Leu-CAG-1-1	Homo_sapiens_tRNA-Arg-TCT-3-1	7984919	>5000bp	Neurons	5.19079e-05	TRUE	off
Homo_sapiens_tRNA-Arg-TCT-3-1	Homo_sapiens_tRX-Leu-CAG-1-1	7984919	>5000bp	Neurons	0.000123978	FALSE	restricted
Homo_sapiens_tRNA-Val-AAC-7-1	Homo_sapiens_tRNA-Glu-TTC-12-1	8026668	>5000bp	Neurons	3.67865e-05	TRUE	off
Homo_sapiens_tRX-Pro-GGG-2-1	Homo_sapiens_tRNA-Cys-GCA-6-1	8087156	>5000bp	Neurons	2.09135e-05	TRUE	off
Homo_sapiens_tRNA-Gln-TTG-10-1	Homo_sapiens_tRNA-Leu-AAG-3-1	8331136	>5000bp	Neurons	1.2977e-05	TRUE	off
Homo_sapiens_tRNA-Glu-CTC-16-1	Homo_sapiens_tRNA-Asp-GTC-8-1	8427567	>5000bp	Neurons	5.19079e-05	FALSE	off
Homo_sapiens_tRNA-Und-NNN-4-1	Homo_sapiens_tRNA-Asn-GTT-5-1	8590237	>5000bp	Neurons	2.09135e-05	TRUE	off
Homo_sapiens_tRNA-Glu-TTC-11-1	Homo_sapiens_tRNA-Arg-ACG-1-3	8837836	>5000bp	Neurons	3.89309e-05	TRUE	off
Homo_sapiens_tRNA-Gln-TTG-1-1	Homo_sapiens_tRNA-SeC-TCA-3-1	9075155	>5000bp	Neurons	0.00918828	FALSE	housekeeping
Homo_sapiens_tRNA-Asp-GTC-5-1	Homo_sapiens_tRNA-Gln-CTG-13-1	9474019	>5000bp	Neurons	5.61968e-05	FALSE	off
Homo_sapiens_tRNA-Phe-GAA-8-1	Homo_sapiens_tRNA-Leu-TAA-5-1	9753725	>5000bp	Neurons	2.80984e-05	FALSE	off
Homo_sapiens_tRNA-Leu-TAA-5-1	Homo_sapiens_tRNA-Phe-GAA-8-1	9753725	>5000bp	Neurons	1.51214e-05	FALSE	off
Homo_sapiens_tRNA-Arg-CCT-4-1	Homo_sapiens_tRNA-Cys-GCA-1-1	9969418	>5000bp	Neurons	0.0080208	TRUE	housekeeping
Homo_sapiens_tRNA-Arg-TCG-6-1	Homo_sapiens_tRX-Leu-CAG-1-1	10156480	>5000bp	Neurons	1.5873e-05	FALSE	restricted
Homo_sapiens_tRNA-Asn-GTT-2-4	Homo_sapiens_tRNA-Glu-TTC-1-2	10386701	>5000bp	Neurons	0.00452369	TRUE	housekeeping
Homo_sapiens_tRNA-Gln-CTG-1-4	Homo_sapiens_tRNA-Lys-CTT-16-1	10513291	>5000bp	Neurons	0.0110241	FALSE	housekeeping
Homo_sapiens_tRNA-Pro-AGG-2-3	Homo_sapiens_tRNA-Arg-CCT-4-1	10557179	>5000bp	Neurons	0.000537738	TRUE	housekeeping
Homo_sapiens_tRX-Und-NNN-6-1	Homo_sapiens_tRNA-His-GTG-1-6	11474522	>5000bp	Neurons	5.90928e-05	TRUE	off
Homo_sapiens_tRNA-Lys-CTT-6-1	Homo_sapiens_tRNA-Gly-TCC-5-1	11589245	>5000bp	Neurons	7.78619e-05	FALSE	off
Homo_sapiens_tRX-Lys-CTT-6-1	Homo_sapiens_tRNA-Val-AAC-1-2	12774444	>5000bp	Neurons	7.93651e-06	TRUE	off
Homo_sapiens_tRX-Und-NNN-7-1	Homo_sapiens_tRX-Pro-GGG-2-1	12792142	>5000bp	Neurons	8.57984e-05	FALSE	off
Homo_sapiens_tRX-Val-AAC-1-1	Homo_sapiens_tRNA-Gln-TTG-4-1	13220822	>5000bp	Neurons	7.28214e-05	FALSE	off
Homo_sapiens_tRNA-Ile-AAT-5-4	Homo_sapiens_tRNA-Ala-AGC-15-1	13337922	>5000bp	Neurons	0.00637681	TRUE	housekeeping
Homo_sapiens_tRNA-Ala-AGC-15-1	Homo_sapiens_tRNA-Ile-AAT-5-4	13337922	>5000bp	Neurons	0.000464165	TRUE	housekeeping
Homo_sapiens_tRX-Und-NNN-9-1	Homo_sapiens_tRNA-SeC-TCA-2-1	13842410	>5000bp	Neurons	2.885e-05	FALSE	off
Homo_sapiens_tRNA-SeC-TCA-2-1	Homo_sapiens_tRX-Und-NNN-9-1	13842410	>5000bp	Neurons	8.57984e-05	FALSE	off
Homo_sapiens_tRNA-Glu-TTC-2-2	Homo_sapiens_tRNA-Ser-GCT-4-2	14511520	>5000bp	Neurons	0.00715585	TRUE	housekeeping
Homo_sapiens_tRNA-Lys-CTT-1-1	Homo_sapiens_tRNA-Cys-GCA-8-1	14723004	>5000bp	Neurons	0.00721848	TRUE	housekeeping
Homo_sapiens_tRNA-Val-AAC-1-1	Homo_sapiens_tRNA-Asp-GTC-6-1	14876005	>5000bp	Neurons	0.00737237	FALSE	housekeeping
Homo_sapiens_tRNA-Asp-GTC-6-1	Homo_sapiens_tRNA-Val-AAC-1-1	14876005	>5000bp	Neurons	1.5873e-05	TRUE	off
Homo_sapiens_tRNA-Glu-TTC-9-1	Homo_sapiens_tRNA-Tyr-ATA-1-1	14881348	>5000bp	Neurons	3.09944e-05	FALSE	restricted
Homo_sapiens_tRNA-Lys-CTT-7-1	Homo_sapiens_tRNA-Lys-CTT-12-1	15453274	>5000bp	Neurons	2.5954e-05	FALSE	off
Homo_sapiens_tRNA-Lys-CTT-12-1	Homo_sapiens_tRNA-Lys-CTT-7-1	15453274	>5000bp	Neurons	5.98444e-05	FALSE	off
Homo_sapiens_tRNA-Thr-TGT-2-1	Homo_sapiens_tRNA-Pro-TGG-5-1	15460120	>5000bp	Neurons	0.00240061	FALSE	housekeeping
Homo_sapiens_tRNA-Gly-CCC-7-1	Homo_sapiens_tRNA-Tyr-GTA-2-1	15499015	>5000bp	Neurons	8.00063e-05	TRUE	restricted
Homo_sapiens_tRNA-Leu-AAG-8-1	Homo_sapiens_tRNA-Cys-GCA-9-1	16271572	>5000bp	Neurons	5.90928e-05	TRUE	off
Homo_sapiens_tRNA-Val-TAC-3-1	Homo_sapiens_tRNA-Asn-GTT-2-3	16375726	>5000bp	Neurons	0.000131914	TRUE	restricted
Homo_sapiens_tRNA-Glu-CTC-1-7	Homo_sapiens_tRNA-Gly-GCC-6-1	16477321	>5000bp	Neurons	0.0107562	FALSE	housekeeping
Homo_sapiens_tRNA-Ser-CGA-4-1	Homo_sapiens_tRNA-Gln-CTG-12-1	18266957	>5000bp	Neurons	0.00326386	FALSE	housekeeping
Homo_sapiens_tRNA-Gln-CTG-12-1	Homo_sapiens_tRNA-Ser-CGA-4-1	18266957	>5000bp	Neurons	4.1827e-05	TRUE	off
Homo_sapiens_tRX-Ser-GCT-1-1	Homo_sapiens_tRNA-Phe-GAA-1-5	19691617	>5000bp	Neurons	3.60349e-05	TRUE	off
Homo_sapiens_tRNA-Phe-GAA-1-5	Homo_sapiens_tRX-Ser-GCT-1-1	19691617	>5000bp	Neurons	0.00395977	FALSE	housekeeping
Homo_sapiens_tRNA-Glu-TTC-1-1	Homo_sapiens_tRX-Leu-CAA-3-1	21493939	>5000bp	Neurons	0.0079883	FALSE	housekeeping
Homo_sapiens_tRNA-Arg-ACG-2-1	Homo_sapiens_tRNA-Cys-GCA-25-1	27989027	>5000bp	Neurons	0.0116919	FALSE	housekeeping
Homo_sapiens_tRNA-Lys-TTT-11-1	Homo_sapiens_tRNA-Ser-CGA-4-1	28499919	>5000bp	Neurons	9.66309e-05	TRUE	off
Homo_sapiens_tRX-Trp-CCA-1-1	Homo_sapiens_tRX-Lys-CTT-4-1	29741942	>5000bp	Neurons	2.80984e-05	FALSE	off
Homo_sapiens_tRNA-Leu-AAG-6-1	Homo_sapiens_tRNA-Gln-CTG-17-1	32461230	>5000bp	Neurons	2.52024e-05	FALSE	off
Homo_sapiens_tRNA-Gln-CTG-17-1	Homo_sapiens_tRNA-Leu-AAG-6-1	32461230	>5000bp	Neurons	4.68675e-05	FALSE	off
Homo_sapiens_tRNA-Asp-GTC-4-1	Homo_sapiens_tRNA-Arg-TCG-6-1	35295378	>5000bp	Neurons	4.68675e-05	TRUE	off
Homo_sapiens_tRNA-Leu-CAA-5-1	Homo_sapiens_tRX-Gln-CTG-2-1	38790516	>5000bp	Neurons	8.57984e-05	FALSE	off
Homo_sapiens_tRX-Lys-CTT-5-1	Homo_sapiens_tRX-Trp-CCA-1-1	54797513	>5000bp	Neurons	5.98444e-05	FALSE	off
Homo_sapiens_tRNA-Gln-TTG-6-1	Homo_sapiens_tRNA-Cys-GCA-2-1	82602052	>5000bp	Neurons	4.90119e-05	TRUE	off
Homo_sapiens_tRNA-Cys-GCA-2-1	Homo_sapiens_tRNA-Gln-TTG-6-1	82602052	>5000bp	Neurons	5.98444e-05	FALSE	restricted
Homo_sapiens_tRX-Pro-GGG-1-1	Homo_sapiens_tRX-Ser-GGA-2-1	94341855	>5000bp	Neurons	3.38905e-05	FALSE	off
Homo_sapiens_tRNA-Lys-CTT-9-1	Homo_sapiens_tRNA-Asp-GTC-5-1	116195921	>5000bp	Neurons	4.4723e-05	FALSE	off
Homo_sapiens_tRNA-Tyr-GTA-5-2	Homo_sapiens_tRNA-Ala-AGC-8-2	113	500bp	NPC	0.000442783	TRUE	off
Homo_sapiens_tRNA-Ala-AGC-8-2	Homo_sapiens_tRNA-Tyr-GTA-5-2	113	500bp	NPC	0.00089553	FALSE	housekeeping
Homo_sapiens_tRNA-Phe-GAA-1-6	Homo_sapiens_tRNA-Asn-GTT-2-6	129	500bp	NPC	0.00313686	TRUE	restricted
Homo_sapiens_tRNA-Asn-GTT-2-6	Homo_sapiens_tRNA-Phe-GAA-1-6	129	500bp	NPC	0.00264115	TRUE	restricted
Homo_sapiens_tRNA-Thr-AGT-1-1	Homo_sapiens_tRNA-Ser-GCT-4-3	213	500bp	NPC	0.00315292	TRUE	restricted
Homo_sapiens_tRNA-Ser-GCT-4-3	Homo_sapiens_tRNA-Thr-AGT-1-1	213	500bp	NPC	0.00429724	TRUE	housekeeping
Homo_sapiens_tRNA-Val-TAC-2-1	Homo_sapiens_tRNA-Arg-TCT-3-2	235	500bp	NPC	0.00364279	FALSE	housekeeping
Homo_sapiens_tRNA-Arg-TCT-3-2	Homo_sapiens_tRNA-Val-TAC-2-1	235	500bp	NPC	0.000556034	TRUE	off
Homo_sapiens_tRNA-Pro-TGG-2-1	Homo_sapiens_tRNA-Pro-AGG-2-4	241	500bp	NPC	0.0103775	TRUE	housekeeping
Homo_sapiens_tRNA-Pro-AGG-2-4	Homo_sapiens_tRNA-Pro-TGG-2-1	241	500bp	NPC	0.00747839	TRUE	restricted
Homo_sapiens_tRNA-Asp-GTC-2-10	Homo_sapiens_tRNA-Ala-TGC-4-1	248	500bp	NPC	0.00580859	TRUE	housekeeping
Homo_sapiens_tRNA-Ala-TGC-4-1	Homo_sapiens_tRNA-Asp-GTC-2-10	248	500bp	NPC	0.0046704	TRUE	restricted
Homo_sapiens_tRNA-Gly-TCC-6-1	Homo_sapiens_tRNA-Gly-TCC-5-1	252	500bp	NPC	8.58096e-06	FALSE	off
Homo_sapiens_tRNA-Gly-TCC-5-1	Homo_sapiens_tRNA-Gly-TCC-6-1	252	500bp	NPC	8.58096e-06	FALSE	off
Homo_sapiens_tRNA-Val-TAC-1-1	Homo_sapiens_tRNA-Val-TAC-2-1	286	500bp	NPC	0.00416686	TRUE	housekeeping
Homo_sapiens_tRNA-Leu-CAA-4-1	Homo_sapiens_tRNA-Glu-CTC-2-1	288	500bp	NPC	0.00581518	TRUE	housekeeping
Homo_sapiens_tRNA-Glu-CTC-2-1	Homo_sapiens_tRNA-Leu-CAA-4-1	288	500bp	NPC	0.00493393	TRUE	housekeeping
Homo_sapiens_tRNA-Ser-AGA-2-6	Homo_sapiens_tRNA-Ile-AAT-4-1	300	500bp	NPC	0.00374771	TRUE	housekeeping
Homo_sapiens_tRNA-Ile-AAT-4-1	Homo_sapiens_tRNA-Ser-AGA-2-6	300	500bp	NPC	0.00435092	TRUE	housekeeping
Homo_sapiens_tRNA-Thr-AGT-1-2	Homo_sapiens_tRNA-Ser-AGA-2-6	302	500bp	NPC	0.00432949	TRUE	housekeeping
Homo_sapiens_tRNA-Gly-GCC-2-2	Homo_sapiens_tRNA-Ala-CGC-3-1	307	500bp	NPC	0.0114486	TRUE	housekeeping
Homo_sapiens_tRNA-Ala-CGC-3-1	Homo_sapiens_tRNA-Gly-GCC-2-2	307	500bp	NPC	0.00381847	TRUE	housekeeping
Homo_sapiens_tRNA-Thr-TGT-3-1	Homo_sapiens_tRNA-Pro-AGG-2-6	318	500bp	NPC	0.00218123	TRUE	housekeeping
Homo_sapiens_tRNA-Pro-AGG-2-6	Homo_sapiens_tRNA-Thr-TGT-3-1	318	500bp	NPC	0.0020975	TRUE	housekeeping
Homo_sapiens_tRNA-Val-CAC-1-4	Homo_sapiens_tRNA-Leu-AAG-1-3	322	500bp	NPC	0.000295179	TRUE	housekeeping
Homo_sapiens_tRNA-Leu-AAG-1-3	Homo_sapiens_tRNA-Val-CAC-1-4	322	500bp	NPC	9.23168e-05	TRUE	restricted
Homo_sapiens_tRNA-Val-AAC-1-2	Homo_sapiens_tRNA-Leu-AAG-7-1	335	500bp	NPC	6.41844e-05	FALSE	restricted
Homo_sapiens_tRNA-Leu-AAG-7-1	Homo_sapiens_tRNA-Val-AAC-1-2	335	500bp	NPC	3.87871e-05	TRUE	off
Homo_sapiens_tRX-Ile-GAT-2-1	Homo_sapiens_tRNA-Ile-GAT-1-1	341	500bp	NPC	0	FALSE	off
Homo_sapiens_tRX-Ile-GAT-1-2	Homo_sapiens_tRNA-Ile-GAT-1-2	341	500bp	NPC	1.33899e-05	FALSE	off
Homo_sapiens_tRX-Ile-GAT-1-1	Homo_sapiens_tRNA-Ile-GAT-1-3	341	500bp	NPC	2.53972e-05	FALSE	off
Homo_sapiens_tRNA-Ile-GAT-1-3	Homo_sapiens_tRX-Ile-GAT-1-1	341	500bp	NPC	1.71619e-05	FALSE	off
Homo_sapiens_tRNA-Ile-GAT-1-2	Homo_sapiens_tRX-Ile-GAT-1-2	341	500bp	NPC	1.71619e-05	FALSE	off
Homo_sapiens_tRNA-Ile-GAT-1-1	Homo_sapiens_tRX-Ile-GAT-2-1	341	500bp	NPC	0	FALSE	off
Homo_sapiens_tRNA-Tyr-GTA-2-1	Homo_sapiens_tRNA-Ala-AGC-8-1	344	500bp	NPC	0.0116956	TRUE	housekeeping
Homo_sapiens_tRNA-iMet-CAT-1-7	Homo_sapiens_tRNA-Gly-GCC-2-3	344	500bp	NPC	0.00484548	TRUE	housekeeping
Homo_sapiens_tRNA-Gly-GCC-2-3	Homo_sapiens_tRNA-iMet-CAT-1-7	344	500bp	NPC	0.0100227	TRUE	housekeeping
Homo_sapiens_tRNA-Val-CAC-1-5	Homo_sapiens_tRNA-Lys-CTT-2-3	344	500bp	NPC	0.00609553	TRUE	housekeeping
Homo_sapiens_tRNA-Ala-AGC-8-1	Homo_sapiens_tRNA-Tyr-GTA-2-1	344	500bp	NPC	0.0103523	TRUE	housekeeping
Homo_sapiens_tRNA-Lys-CTT-2-3	Homo_sapiens_tRNA-Val-CAC-1-5	344	500bp	NPC	0.00259035	TRUE	housekeeping
Homo_sapiens_tRX-Arg-ACG-1-1	Homo_sapiens_tRNA-Tyr-GTA-5-1	354	500bp	NPC	2.57429e-05	TRUE	off
Homo_sapiens_tRNA-Tyr-GTA-5-1	Homo_sapiens_tRX-Arg-ACG-1-1	354	500bp	NPC	0.00543382	FALSE	housekeeping
Homo_sapiens_tRNA-Ile-AAT-5-5	Homo_sapiens_tRNA-Thr-AGT-1-1	360	500bp	NPC	0.00496313	TRUE	housekeeping
Homo_sapiens_tRNA-Val-AAC-2-1	Homo_sapiens_tRNA-Pro-TGG-3-1	366	500bp	NPC	0.00419153	TRUE	housekeeping
Homo_sapiens_tRNA-Pro-TGG-3-1	Homo_sapiens_tRNA-Val-AAC-2-1	366	500bp	NPC	0.00713235	TRUE	housekeeping
Homo_sapiens_tRNA-Leu-TAA-3-1	Homo_sapiens_tRNA-Arg-TCT-3-2	376	500bp	NPC	0.00286877	FALSE	housekeeping
Homo_sapiens_tRNA-Pro-AGG-1-1	Homo_sapiens_tRNA-Lys-CTT-4-1	416	500bp	NPC	0.000269782	TRUE	restricted
Homo_sapiens_tRNA-Lys-CTT-4-1	Homo_sapiens_tRNA-Pro-AGG-1-1	416	500bp	NPC	0.000214524	TRUE	restricted
Homo_sapiens_tRNA-Phe-GAA-1-4	Homo_sapiens_tRNA-Asp-GTC-2-9	427	500bp	NPC	0.00334375	TRUE	housekeeping
Homo_sapiens_tRNA-Asp-GTC-2-9	Homo_sapiens_tRNA-Phe-GAA-1-4	427	500bp	NPC	0.00219324	TRUE	housekeeping
Homo_sapiens_tRNA-Lys-TTT-3-2	Homo_sapiens_tRNA-Lys-TTT-3-1	431	500bp	NPC	0.00945333	TRUE	housekeeping
Homo_sapiens_tRNA-Lys-TTT-3-1	Homo_sapiens_tRNA-Lys-TTT-3-2	431	500bp	NPC	0.00598159	TRUE	housekeeping
Homo_sapiens_tRNA-Trp-CCA-3-3	Homo_sapiens_tRNA-Ser-GCT-4-3	437	500bp	NPC	0.00115019	TRUE	housekeeping
Homo_sapiens_tRNA-Leu-CAA-1-2	Homo_sapiens_tRNA-Gln-CTG-1-3	444	500bp	NPC	0.00459032	TRUE	housekeeping
Homo_sapiens_tRNA-Gln-CTG-1-3	Homo_sapiens_tRNA-Leu-CAA-1-2	444	500bp	NPC	0.00320372	TRUE	housekeeping
Homo_sapiens_tRNA-Ser-TGA-3-1	Homo_sapiens_tRNA-iMet-CAT-1-3	447	500bp	NPC	0.00165232	TRUE	housekeeping
Homo_sapiens_tRNA-Leu-CAG-2-2	Homo_sapiens_tRNA-Leu-CAG-2-1	447	500bp	NPC	0.00880438	TRUE	housekeeping
Homo_sapiens_tRNA-Leu-CAG-2-1	Homo_sapiens_tRNA-Leu-CAG-2-2	447	500bp	NPC	0.00447465	TRUE	housekeeping
Homo_sapiens_tRNA-iMet-CAT-1-3	Homo_sapiens_tRNA-Ser-TGA-3-1	447	500bp	NPC	0.00322914	TRUE	housekeeping
Homo_sapiens_tRNA-Arg-CCT-2-1	Homo_sapiens_tRNA-Arg-CCT-1-1	453	500bp	NPC	0.00431832	TRUE	housekeeping
Homo_sapiens_tRNA-Arg-CCT-1-1	Homo_sapiens_tRNA-Arg-CCT-2-1	453	500bp	NPC	0.00314164	TRUE	housekeeping
Homo_sapiens_tRNA-Phe-GAA-1-2	Homo_sapiens_tRNA-Glu-CTC-1-6	455	500bp	NPC	0.00139631	TRUE	housekeeping
Homo_sapiens_tRNA-Glu-CTC-1-6	Homo_sapiens_tRNA-Phe-GAA-1-2	455	500bp	NPC	0.00901463	TRUE	housekeeping
Homo_sapiens_tRNA-Ser-AGA-2-1	Homo_sapiens_tRNA-Arg-ACG-1-1	470	500bp	NPC	0.00125282	TRUE	housekeeping
Homo_sapiens_tRNA-Arg-ACG-1-1	Homo_sapiens_tRNA-Ser-AGA-2-1	470	500bp	NPC	0.00190391	TRUE	housekeeping
Homo_sapiens_tRNA-Gln-TTG-3-2	Homo_sapiens_tRNA-Gln-TTG-3-1	480	500bp	NPC	0.00102283	TRUE	housekeeping
Homo_sapiens_tRNA-Gln-TTG-3-1	Homo_sapiens_tRNA-Gln-TTG-3-2	480	500bp	NPC	8.20375e-05	TRUE	restricted
Homo_sapiens_tRNA-Val-CAC-1-6	Homo_sapiens_tRNA-Arg-ACG-1-2	484	500bp	NPC	0.00236109	TRUE	housekeeping
Homo_sapiens_tRNA-Arg-ACG-1-2	Homo_sapiens_tRNA-Val-CAC-1-6	484	500bp	NPC	0.00255471	TRUE	housekeeping
Homo_sapiens_tRNA-Thr-AGT-5-1	Homo_sapiens_tRNA-Ser-CGA-1-1	490	500bp	NPC	0.00235389	TRUE	housekeeping
Homo_sapiens_tRNA-Ser-CGA-1-1	Homo_sapiens_tRNA-Thr-AGT-5-1	490	500bp	NPC	0.00153153	TRUE	housekeeping
Homo_sapiens_tRNA-Leu-TAG-1-1	Homo_sapiens_tRNA-Gln-CTG-1-5	491	500bp	NPC	0.00360426	TRUE	housekeeping
Homo_sapiens_tRNA-Gln-CTG-1-5	Homo_sapiens_tRNA-Leu-TAG-1-1	491	500bp	NPC	0.00357584	TRUE	housekeeping
Homo_sapiens_tRNA-Val-CAC-3-1	Homo_sapiens_tRNA-Gly-TCC-1-1	494	500bp	NPC	0.00314682	TRUE	housekeeping
Homo_sapiens_tRNA-Gly-TCC-1-1	Homo_sapiens_tRNA-Val-CAC-3-1	494	500bp	NPC	0.00709832	TRUE	housekeeping
Homo_sapiens_tRNA-Pro-CGG-1-3	Homo_sapiens_tRNA-Asp-GTC-2-11	524	1000bp	NPC	0.00338637	TRUE	housekeeping
Homo_sapiens_tRNA-Asp-GTC-2-11	Homo_sapiens_tRNA-Pro-CGG-1-3	524	1000bp	NPC	0.00540321	TRUE	housekeeping
Homo_sapiens_tRNA-Lys-TTT-3-5	Homo_sapiens_tRNA-Gln-CTG-1-5	525	1000bp	NPC	0.00740669	TRUE	housekeeping
Homo_sapiens_tRNA-Arg-TCT-2-1	Homo_sapiens_tRNA-Leu-TAG-1-1	530	1000bp	NPC	9.36993e-05	TRUE	restricted
Homo_sapiens_tRNA-Ile-AAT-5-1	Homo_sapiens_tRNA-Ala-CGC-1-1	548	1000bp	NPC	0.00611917	TRUE	housekeeping
Homo_sapiens_tRNA-Ala-CGC-1-1	Homo_sapiens_tRNA-Ile-AAT-5-1	548	1000bp	NPC	0.00372986	TRUE	housekeeping
Homo_sapiens_tRNA-Trp-CCA-1-1	Homo_sapiens_tRNA-Gly-TCC-3-1	608	1000bp	NPC	0.00176938	TRUE	housekeeping
Homo_sapiens_tRNA-Gly-TCC-3-1	Homo_sapiens_tRNA-Trp-CCA-1-1	608	1000bp	NPC	0.00443045	TRUE	housekeeping
Homo_sapiens_tRNA-Arg-TCG-3-1	Homo_sapiens_tRNA-Arg-CCT-2-1	610	1000bp	NPC	0.00575367	TRUE	housekeeping
Homo_sapiens_tRNA-Ser-AGA-2-4	Homo_sapiens_tRNA-Asp-GTC-2-7	624	1000bp	NPC	0.000780521	TRUE	restricted
Homo_sapiens_tRNA-Asp-GTC-2-7	Homo_sapiens_tRNA-Ser-AGA-2-4	624	1000bp	NPC	0.00079872	TRUE	housekeeping
Homo_sapiens_tRX-Cys-GCA-3-1	Homo_sapiens_tRNA-Asp-GTC-9-1	627	1000bp	NPC	3.39782e-05	FALSE	off
Homo_sapiens_tRNA-Asp-GTC-9-1	Homo_sapiens_tRX-Cys-GCA-3-1	627	1000bp	NPC	4.46329e-06	FALSE	off
Homo_sapiens_tRNA-Gly-GCC-2-1	Homo_sapiens_tRNA-Asp-GTC-10-1	631	1000bp	NPC	0.00726349	FALSE	housekeeping
Homo_sapiens_tRNA-Asp-GTC-10-1	Homo_sapiens_tRNA-Gly-GCC-2-1	631	1000bp	NPC	2.50516e-05	TRUE	off
Homo_sapiens_tRNA-Leu-AAG-2-1	Homo_sapiens_tRNA-Val-AAC-2-1	634	1000bp	NPC	0.00111106	TRUE	housekeeping
Homo_sapiens_tRX-Ala-AGC-6-1	Homo_sapiens_tRNA-Ala-AGC-19-1	640	1000bp	NPC	3.80959e-05	TRUE	restricted
Homo_sapiens_tRNA-Und-NNN-1-1	Homo_sapiens_tRNA-Ala-AGC-21-1	640	1000bp	NPC	4.46329e-06	TRUE	off
Homo_sapiens_tRNA-Ala-AGC-21-1	Homo_sapiens_tRNA-Und-NNN-1-1	640	1000bp	NPC	1.75075e-05	FALSE	restricted
Homo_sapiens_tRNA-Ala-AGC-19-1	Homo_sapiens_tRX-Ala-AGC-6-1	640	1000bp	NPC	5.5949e-05	TRUE	restricted
Homo_sapiens_tRNA-Tyr-GTA-5-5	Homo_sapiens_tRNA-Pro-TGG-3-2	655	1000bp	NPC	0.00338643	TRUE	housekeeping
Homo_sapiens_tRNA-Pro-TGG-3-2	Homo_sapiens_tRNA-Tyr-GTA-5-5	655	1000bp	NPC	0.00685376	TRUE	housekeeping
Homo_sapiens_tRNA-His-GTG-1-9	Homo_sapiens_tRNA-His-GTG-1-8	667	1000bp	NPC	0.00129227	TRUE	housekeeping
Homo_sapiens_tRNA-His-GTG-1-8	Homo_sapiens_tRNA-His-GTG-1-9	667	1000bp	NPC	0.00464915	TRUE	housekeeping
Homo_sapiens_tRNA-Trp-CCA-4-1	Homo_sapiens_tRNA-Asp-GTC-1-1	678	1000bp	NPC	0.00274078	TRUE	housekeeping
Homo_sapiens_tRNA-Asp-GTC-1-1	Homo_sapiens_tRNA-Trp-CCA-4-1	678	1000bp	NPC	0.00757658	TRUE	housekeeping
Homo_sapiens_tRNA-Cys-GCA-2-4	Homo_sapiens_tRNA-Cys-GCA-2-3	686	1000bp	NPC	0.00871341	TRUE	housekeeping
Homo_sapiens_tRNA-Cys-GCA-2-3	Homo_sapiens_tRNA-Cys-GCA-2-4	686	1000bp	NPC	0.0055509	TRUE	housekeeping
Homo_sapiens_tRNA-Leu-CAA-6-1	Homo_sapiens_tRNA-Glu-TTC-5-1	689	1000bp	NPC	4.25592e-05	TRUE	off
Homo_sapiens_tRNA-Leu-CAG-1-6	Homo_sapiens_tRNA-Gly-TCC-2-6	689	1000bp	NPC	0.00205318	TRUE	housekeeping
Homo_sapiens_tRNA-Glu-TTC-5-1	Homo_sapiens_tRNA-Leu-CAA-6-1	689	1000bp	NPC	0.00187134	FALSE	housekeeping
Homo_sapiens_tRNA-Gly-TCC-2-6	Homo_sapiens_tRNA-Leu-CAG-1-6	689	1000bp	NPC	0.00324665	TRUE	housekeeping
Homo_sapiens_tRNA-Pro-CGG-1-1	Homo_sapiens_tRNA-Pro-AGG-2-1	692	1000bp	NPC	0.00876409	TRUE	housekeeping
Homo_sapiens_tRNA-Pro-AGG-2-1	Homo_sapiens_tRNA-Pro-CGG-1-1	692	1000bp	NPC	0.0060282	TRUE	housekeeping
Homo_sapiens_tRNA-Phe-GAA-6-1	Homo_sapiens_tRNA-Phe-GAA-5-1	717	1000bp	NPC	1.75075e-05	TRUE	off
Homo_sapiens_tRNA-Phe-GAA-5-1	Homo_sapiens_tRNA-Phe-GAA-6-1	717	1000bp	NPC	3.36326e-05	FALSE	restricted
Homo_sapiens_tRNA-Pro-AGG-2-5	Homo_sapiens_tRNA-Leu-AAG-2-3	725	1000bp	NPC	0.00119376	TRUE	housekeeping
Homo_sapiens_tRNA-Leu-AAG-2-3	Homo_sapiens_tRNA-Pro-AGG-2-5	725	1000bp	NPC	0.00483269	TRUE	housekeeping
Homo_sapiens_tRNA-Gly-GCC-5-1	Homo_sapiens_tRNA-Gly-GCC-2-5	743	1000bp	NPC	2.12796e-05	TRUE	off
Homo_sapiens_tRNA-Gly-GCC-2-5	Homo_sapiens_tRNA-Gly-GCC-5-1	743	1000bp	NPC	0.000110516	FALSE	restricted
Homo_sapiens_tRNA-Gly-GCC-3-1	Homo_sapiens_tRNA-Gly-GCC-2-4	758	1000bp	NPC	0.000149648	TRUE	restricted
Homo_sapiens_tRNA-Gly-GCC-2-4	Homo_sapiens_tRNA-Gly-GCC-3-1	758	1000bp	NPC	0.00118002	TRUE	housekeeping
Homo_sapiens_tRNA-Ser-AGA-2-2	Homo_sapiens_tRNA-Asp-GTC-2-6	781	1000bp	NPC	0.00329987	TRUE	housekeeping
Homo_sapiens_tRNA-Asp-GTC-2-6	Homo_sapiens_tRNA-Ser-AGA-2-2	781	1000bp	NPC	0.0049917	TRUE	housekeeping
Homo_sapiens_tRNA-Lys-CTT-2-2	Homo_sapiens_tRNA-Ala-TGC-3-1	816	1000bp	NPC	0.0027328	TRUE	housekeeping
Homo_sapiens_tRNA-Ala-TGC-3-1	Homo_sapiens_tRNA-Lys-CTT-2-2	816	1000bp	NPC	0.00912999	TRUE	housekeeping
Homo_sapiens_tRNA-Met-CAT-3-1	Homo_sapiens_tRNA-Leu-AAG-2-2	872	1000bp	NPC	0.00333036	TRUE	housekeeping
Homo_sapiens_tRNA-Leu-AAG-2-2	Homo_sapiens_tRNA-Met-CAT-3-1	872	1000bp	NPC	0.00111964	TRUE	housekeeping
Homo_sapiens_tRNA-Phe-GAA-1-1	Homo_sapiens_tRNA-Ala-TGC-1-1	881	1000bp	NPC	0.000243348	TRUE	restricted
Homo_sapiens_tRNA-Ala-TGC-1-1	Homo_sapiens_tRNA-Phe-GAA-1-1	881	1000bp	NPC	0.000983354	TRUE	restricted
Homo_sapiens_tRNA-Tyr-GTA-11-1	Homo_sapiens_tRNA-Cys-GCA-13-1	907	1000bp	NPC	2.57429e-05	TRUE	off
Homo_sapiens_tRNA-Cys-GCA-13-1	Homo_sapiens_tRNA-Tyr-GTA-11-1	907	1000bp	NPC	5.97211e-05	FALSE	restricted
Homo_sapiens_tRNA-His-GTG-1-1	Homo_sapiens_tRNA-Gly-TCC-2-1	912	1000bp	NPC	0.00233676	TRUE	housekeeping
Homo_sapiens_tRNA-Gly-TCC-2-1	Homo_sapiens_tRNA-His-GTG-1-1	912	1000bp	NPC	0.00706374	TRUE	housekeeping
Homo_sapiens_tRNA-Lys-TTT-4-1	Homo_sapiens_tRNA-iMet-CAT-1-6	935	1000bp	NPC	0.00155825	TRUE	restricted
Homo_sapiens_tRNA-iMet-CAT-1-6	Homo_sapiens_tRNA-Lys-TTT-4-1	935	1000bp	NPC	0.00285812	TRUE	housekeeping
Homo_sapiens_tRNA-Thr-AGT-3-1	Homo_sapiens_tRNA-Phe-GAA-11-1	987	1000bp	NPC	6.31475e-05	TRUE	restricted
Homo_sapiens_tRNA-Phe-GAA-11-1	Homo_sapiens_tRNA-Thr-AGT-3-1	987	1000bp	NPC	4.25592e-05	TRUE	restricted
Homo_sapiens_tRNA-Phe-GAA-1-3	Homo_sapiens_tRNA-Lys-TTT-5-1	996	1000bp	NPC	0.000917787	TRUE	restricted
Homo_sapiens_tRNA-Lys-TTT-5-1	Homo_sapiens_tRNA-Phe-GAA-1-3	996	1000bp	NPC	0.00125797	TRUE	housekeeping
Homo_sapiens_tRNA-Pro-TGG-4-1	Homo_sapiens_tRNA-Pro-CGG-1-2	1018	5000bp	NPC	2.12796e-05	TRUE	restricted
Homo_sapiens_tRNA-Pro-CGG-1-2	Homo_sapiens_tRNA-Pro-TGG-4-1	1018	5000bp	NPC	0.000216222	TRUE	restricted
Homo_sapiens_tRNA-Trp-CCA-3-2	Homo_sapiens_tRNA-iMet-CAT-1-4	1072	5000bp	NPC	0.000205252	TRUE	restricted
Homo_sapiens_tRNA-iMet-CAT-1-4	Homo_sapiens_tRNA-Trp-CCA-3-2	1072	5000bp	NPC	0.00148073	TRUE	housekeeping
Homo_sapiens_tRNA-Pro-AGG-2-2	Homo_sapiens_tRNA-Ile-AAT-5-1	1075	5000bp	NPC	0.0013942	TRUE	housekeeping
Homo_sapiens_tRNA-Und-TTA-3-1	Homo_sapiens_tRNA-Glu-TTC-4-2	1150	5000bp	NPC	2.98605e-05	TRUE	restricted
Homo_sapiens_tRNA-Glu-TTC-4-2	Homo_sapiens_tRNA-Und-TTA-3-1	1150	5000bp	NPC	0.000606167	TRUE	housekeeping
Homo_sapiens_tRNA-Ile-AAT-9-1	Homo_sapiens_tRNA-Ile-AAT-3-1	1178	5000bp	NPC	2.19708e-05	TRUE	restricted
Homo_sapiens_tRNA-Ile-AAT-3-1	Homo_sapiens_tRNA-Ile-AAT-9-1	1178	5000bp	NPC	2.53972e-05	TRUE	restricted
Homo_sapiens_tRNA-Lys-CTT-2-4	Homo_sapiens_tRNA-Pro-AGG-2-2	1205	5000bp	NPC	0.00131389	TRUE	housekeeping
Homo_sapiens_tRNA-Arg-ACG-2-3	Homo_sapiens_tRNA-Arg-ACG-2-2	1257	5000bp	NPC	0.00058624	TRUE	restricted
Homo_sapiens_tRNA-Arg-ACG-2-2	Homo_sapiens_tRNA-Arg-ACG-2-3	1257	5000bp	NPC	0.000281789	TRUE	restricted
Homo_sapiens_tRNA-Tyr-GTA-10-1	Homo_sapiens_tRNA-Cys-GCA-22-1	1262	5000bp	NPC	2.12796e-05	FALSE	off
Homo_sapiens_tRNA-Cys-GCA-22-1	Homo_sapiens_tRNA-Tyr-GTA-10-1	1262	5000bp	NPC	1.71619e-05	FALSE	off
Homo_sapiens_tRNA-Lys-CTT-2-1	Homo_sapiens_tRNA-His-GTG-1-1	1286	5000bp	NPC	0.00416217	TRUE	housekeeping
Homo_sapiens_tRNA-Glu-CTC-1-1	Homo_sapiens_tRNA-Gly-TCC-2-1	1298	5000bp	NPC	0.0124724	TRUE	housekeeping
Homo_sapiens_tRNA-Pro-TGG-3-3	Homo_sapiens_tRNA-Pro-AGG-3-1	1392	5000bp	NPC	9.40449e-05	TRUE	restricted
Homo_sapiens_tRNA-Pro-AGG-3-1	Homo_sapiens_tRNA-Pro-TGG-3-3	1392	5000bp	NPC	4.32504e-05	TRUE	restricted
Homo_sapiens_tRNA-Pro-TGG-3-4	Homo_sapiens_tRNA-Pro-AGG-2-7	1427	5000bp	NPC	0.000667241	TRUE	housekeeping
Homo_sapiens_tRNA-Pro-AGG-2-7	Homo_sapiens_tRNA-Pro-TGG-3-4	1427	5000bp	NPC	0.0017172	TRUE	housekeeping
Homo_sapiens_tRNA-Lys-CTT-3-1	Homo_sapiens_tRNA-Pro-TGG-3-3	1445	5000bp	NPC	0.00105716	TRUE	housekeeping
Homo_sapiens_tRNA-Tyr-GTA-8-1	Homo_sapiens_tRNA-Tyr-GTA-3-1	1445	5000bp	NPC	0.000175391	TRUE	restricted
Homo_sapiens_tRNA-Tyr-GTA-3-1	Homo_sapiens_tRNA-Tyr-GTA-8-1	1445	5000bp	NPC	0.0001857	TRUE	restricted
Homo_sapiens_tRNA-Ser-ACT-1-1	Homo_sapiens_tRNA-Gln-CTG-5-1	1468	5000bp	NPC	0.000550218	TRUE	restricted
Homo_sapiens_tRNA-Gln-CTG-5-1	Homo_sapiens_tRNA-Ser-ACT-1-1	1468	5000bp	NPC	0.000237186	TRUE	restricted
Homo_sapiens_tRNA-Thr-TGT-5-1	Homo_sapiens_tRNA-Tyr-GTA-5-5	1511	5000bp	NPC	0.00385584	TRUE	housekeeping
Homo_sapiens_tRNA-Cys-GCA-4-1	Homo_sapiens_tRNA-Cys-GCA-2-2	1576	5000bp	NPC	0.00431521	TRUE	housekeeping
Homo_sapiens_tRNA-Cys-GCA-2-2	Homo_sapiens_tRNA-Cys-GCA-4-1	1576	5000bp	NPC	0.00428287	TRUE	housekeeping
Homo_sapiens_tRNA-Val-CAC-13-1	Homo_sapiens_tRNA-Gly-CCC-5-1	1647	5000bp	NPC	5.38753e-05	TRUE	off
Homo_sapiens_tRNA-Gly-CCC-5-1	Homo_sapiens_tRNA-Val-CAC-13-1	1647	5000bp	NPC	0.000177119	FALSE	restricted
Homo_sapiens_tRNA-Val-CAC-11-2	Homo_sapiens_tRNA-Gly-CCC-1-2	1651	5000bp	NPC	4.25592e-05	TRUE	restricted
Homo_sapiens_tRNA-Gly-CCC-1-2	Homo_sapiens_tRNA-Val-CAC-11-2	1651	5000bp	NPC	0.000173663	TRUE	restricted
Homo_sapiens_tRNA-Val-CAC-11-1	Homo_sapiens_tRNA-Gly-CCC-1-1	1656	5000bp	NPC	1.71619e-05	TRUE	restricted
Homo_sapiens_tRNA-Gly-CCC-1-1	Homo_sapiens_tRNA-Val-CAC-11-1	1656	5000bp	NPC	0.000785992	TRUE	restricted
Homo_sapiens_tRNA-Val-CAC-10-1	Homo_sapiens_tRNA-Gly-CCC-4-1	1665	5000bp	NPC	3.05518e-05	TRUE	off
Homo_sapiens_tRNA-Gly-CCC-4-1	Homo_sapiens_tRNA-Val-CAC-10-1	1665	5000bp	NPC	0.000791492	FALSE	restricted
Homo_sapiens_tRNA-Cys-GCA-18-1	Homo_sapiens_tRNA-Cys-GCA-10-1	1680	5000bp	NPC	3.05518e-05	TRUE	restricted
Homo_sapiens_tRNA-Cys-GCA-10-1	Homo_sapiens_tRNA-Cys-GCA-18-1	1680	5000bp	NPC	5.90298e-05	TRUE	restricted
Homo_sapiens_tRNA-His-GTG-1-7	Homo_sapiens_tRNA-His-GTG-1-8	1736	5000bp	NPC	0.00732361	TRUE	housekeeping
Homo_sapiens_tRNA-Thr-TGT-4-1	Homo_sapiens_tRNA-Pro-TGG-1-1	1774	5000bp	NPC	0.000732808	TRUE	restricted
Homo_sapiens_tRNA-Pro-TGG-1-1	Homo_sapiens_tRNA-Thr-TGT-4-1	1774	5000bp	NPC	0.000302377	TRUE	restricted
Homo_sapiens_tRNA-Val-CAC-7-1	Homo_sapiens_tRNA-Thr-AGT-4-1	1781	5000bp	NPC	3.43238e-05	TRUE	restricted
Homo_sapiens_tRNA-Thr-AGT-4-1	Homo_sapiens_tRNA-Val-CAC-7-1	1781	5000bp	NPC	5.49122e-05	TRUE	restricted
Homo_sapiens_tRNA-Pro-AGG-2-8	Homo_sapiens_tRNA-Lys-CTT-4-1	1796	5000bp	NPC	0.00152502	TRUE	housekeeping
Homo_sapiens_tRNA-Ser-CGA-3-1	Homo_sapiens_tRNA-Arg-ACG-2-4	1813	5000bp	NPC	0.000466107	TRUE	restricted
Homo_sapiens_tRNA-Arg-ACG-2-4	Homo_sapiens_tRNA-Ser-CGA-3-1	1813	5000bp	NPC	0.000284524	TRUE	restricted
Homo_sapiens_tRNA-Arg-CCT-5-1	Homo_sapiens_tRNA-Pro-AGG-1-1	1858	5000bp	NPC	8.92658e-06	TRUE	restricted
Homo_sapiens_tRNA-Ile-AAT-8-1	Homo_sapiens_tRNA-Arg-ACG-2-4	1909	5000bp	NPC	0.000521019	TRUE	restricted
Homo_sapiens_tRNA-Lys-TTT-6-1	Homo_sapiens_tRNA-iMet-CAT-1-5	1934	5000bp	NPC	0.000297223	TRUE	restricted
Homo_sapiens_tRNA-iMet-CAT-1-5	Homo_sapiens_tRNA-Lys-TTT-6-1	1934	5000bp	NPC	0.000523063	TRUE	housekeeping
Homo_sapiens_tRNA-Ser-TGA-2-1	Homo_sapiens_tRNA-Gln-CTG-2-1	1982	5000bp	NPC	0.000140376	TRUE	restricted
Homo_sapiens_tRNA-Gln-CTG-2-1	Homo_sapiens_tRNA-Ser-TGA-2-1	1982	5000bp	NPC	0.000926398	TRUE	restricted
Homo_sapiens_tRNA-Val-AAC-5-1	Homo_sapiens_tRNA-Ile-AAT-5-3	1990	5000bp	NPC	0.000490813	TRUE	restricted
Homo_sapiens_tRNA-Ile-AAT-5-3	Homo_sapiens_tRNA-Val-AAC-5-1	1990	5000bp	NPC	0.000298605	TRUE	restricted
Homo_sapiens_tRNA-Lys-CTT-5-1	Homo_sapiens_tRNA-Pro-AGG-2-7	2009	5000bp	NPC	8.03094e-05	TRUE	restricted
Homo_sapiens_tRNA-Ser-TGA-4-1	Homo_sapiens_tRNA-Asp-GTC-2-7	2013	5000bp	NPC	0.000352165	TRUE	restricted
Homo_sapiens_tRX-Met-CAT-1-1	Homo_sapiens_tRNA-Leu-AAG-4-1	2022	5000bp	NPC	3.87871e-05	TRUE	off
Homo_sapiens_tRNA-Leu-AAG-4-1	Homo_sapiens_tRX-Met-CAT-1-1	2022	5000bp	NPC	3.87871e-05	FALSE	restricted
Homo_sapiens_tRNA-Arg-CCT-3-1	Homo_sapiens_tRNA-Arg-CCG-1-3	2154	5000bp	NPC	0.00500679	TRUE	housekeeping
Homo_sapiens_tRNA-Arg-CCG-1-3	Homo_sapiens_tRNA-Arg-CCT-3-1	2154	5000bp	NPC	0.00481659	TRUE	housekeeping
Homo_sapiens_tRNA-Lys-CTT-14-1	Homo_sapiens_tRNA-Arg-CCT-5-1	2163	5000bp	NPC	7.6883e-05	TRUE	restricted
Homo_sapiens_tRNA-Met-CAT-3-2	Homo_sapiens_tRNA-Lys-TTT-3-3	2164	5000bp	NPC	0.00449529	TRUE	housekeeping
Homo_sapiens_tRNA-Lys-TTT-3-3	Homo_sapiens_tRNA-Met-CAT-3-2	2164	5000bp	NPC	0.00353699	TRUE	housekeeping
Homo_sapiens_tRNA-Ala-CGC-4-1	Homo_sapiens_tRNA-Phe-GAA-11-1	2165	5000bp	NPC	0.00103553	TRUE	restricted
Homo_sapiens_tRNA-Tyr-GTA-7-1	Homo_sapiens_tRNA-Tyr-GTA-4-1	2401	5000bp	NPC	2.53972e-05	TRUE	restricted
Homo_sapiens_tRNA-Tyr-GTA-4-1	Homo_sapiens_tRNA-Tyr-GTA-7-1	2401	5000bp	NPC	9.36993e-05	TRUE	restricted
Homo_sapiens_tRX-Ala-AGC-5-1	Homo_sapiens_tRNA-Ala-AGC-24-1	2412	5000bp	NPC	7.17284e-05	TRUE	restricted
Homo_sapiens_tRNA-Ala-AGC-24-1	Homo_sapiens_tRX-Ala-AGC-5-1	2412	5000bp	NPC	5.5949e-05	TRUE	restricted
Homo_sapiens_tRNA-Ser-GCT-2-1	Homo_sapiens_tRNA-Gln-CTG-5-1	2492	5000bp	NPC	0.000606483	TRUE	restricted
Homo_sapiens_tRNA-Cys-GCA-9-1	Homo_sapiens_tRNA-Cys-GCA-6-1	2627	5000bp	NPC	0.000115324	TRUE	restricted
Homo_sapiens_tRNA-Cys-GCA-6-1	Homo_sapiens_tRNA-Cys-GCA-9-1	2627	5000bp	NPC	2.16252e-05	TRUE	restricted
Homo_sapiens_tRNA-Lys-TTT-13-1	Homo_sapiens_tRNA-Ala-CGC-5-1	2649	5000bp	NPC	4.18679e-05	TRUE	restricted
Homo_sapiens_tRNA-Ala-CGC-5-1	Homo_sapiens_tRNA-Lys-TTT-13-1	2649	5000bp	NPC	2.05883e-05	TRUE	restricted
Homo_sapiens_tRNA-Cys-GCA-23-1	Homo_sapiens_tRNA-Cys-GCA-20-1	2670	5000bp	NPC	1.78532e-05	FALSE	restricted
Homo_sapiens_tRNA-Cys-GCA-20-1	Homo_sapiens_tRNA-Cys-GCA-23-1	2670	5000bp	NPC	5.56034e-05	TRUE	off
Homo_sapiens_tRNA-Thr-TGT-6-1	Homo_sapiens_tRNA-Pro-TGG-3-1	2762	5000bp	NPC	0.00782954	TRUE	housekeeping
Homo_sapiens_tRNA-Lys-TTT-3-4	Homo_sapiens_tRNA-Phe-GAA-1-3	2766	5000bp	NPC	0.00972179	TRUE	housekeeping
Homo_sapiens_tRNA-Glu-TTC-4-1	Homo_sapiens_tRNA-Asn-GTT-18-1	2808	5000bp	NPC	0.00064766	FALSE	restricted
Homo_sapiens_tRNA-Glu-TTC-14-1	Homo_sapiens_tRNA-Asn-GTT-26-1	2808	5000bp	NPC	0	FALSE	off
Homo_sapiens_tRNA-Asn-GTT-26-1	Homo_sapiens_tRNA-Glu-TTC-14-1	2808	5000bp	NPC	0	FALSE	off
Homo_sapiens_tRNA-Asn-GTT-18-1	Homo_sapiens_tRNA-Glu-TTC-4-1	2808	5000bp	NPC	2.98605e-05	TRUE	off
Homo_sapiens_tRNA-Glu-TTC-3-1	Homo_sapiens_tRNA-Asn-GTT-13-1	2809	5000bp	NPC	0.000312686	TRUE	restricted
Homo_sapiens_tRNA-Asn-GTT-13-1	Homo_sapiens_tRNA-Glu-TTC-3-1	2809	5000bp	NPC	6.04123e-05	TRUE	restricted
Homo_sapiens_tRNA-Tyr-GTA-1-1	Homo_sapiens_tRNA-Ala-AGC-11-1	2916	5000bp	NPC	0.00355277	TRUE	housekeeping
Homo_sapiens_tRNA-Ala-AGC-11-1	Homo_sapiens_tRNA-Tyr-GTA-1-1	2916	5000bp	NPC	0.00173848	TRUE	housekeeping
Homo_sapiens_tRNA-Leu-CAA-3-1	Homo_sapiens_tRNA-Leu-CAA-2-1	2963	5000bp	NPC	0.000357635	TRUE	restricted
Homo_sapiens_tRNA-Leu-CAA-2-1	Homo_sapiens_tRNA-Leu-CAA-3-1	2963	5000bp	NPC	0.000307532	TRUE	restricted
Homo_sapiens_tRNA-Tyr-GTA-5-4	Homo_sapiens_tRNA-Tyr-GTA-7-1	3141	5000bp	NPC	7.13828e-05	TRUE	restricted
Homo_sapiens_tRNA-Val-TAC-4-1	Homo_sapiens_tRNA-Ser-ACT-1-1	3194	5000bp	NPC	0.000110861	TRUE	restricted
Homo_sapiens_tRNA-Thr-AGT-2-2	Homo_sapiens_tRNA-Ile-AAT-2-1	3420	5000bp	NPC	0.00154209	TRUE	housekeeping
Homo_sapiens_tRNA-Ile-AAT-2-1	Homo_sapiens_tRNA-Thr-AGT-2-2	3420	5000bp	NPC	0.00334312	TRUE	housekeeping
Homo_sapiens_tRNA-Val-AAC-4-1	Homo_sapiens_tRNA-Thr-AGT-2-2	3517	5000bp	NPC	0.000111207	TRUE	restricted
Homo_sapiens_tRNA-Lys-CTT-2-5	Homo_sapiens_tRNA-Pro-CGG-1-2	3572	5000bp	NPC	0.000474688	TRUE	restricted
Homo_sapiens_tRNA-Val-AAC-1-4	Homo_sapiens_tRNA-Lys-CTT-2-3	3637	5000bp	NPC	0.00300506	TRUE	housekeeping
Homo_sapiens_tRNA-Trp-CCA-3-1	Homo_sapiens_tRNA-Arg-TCG-2-1	3645	5000bp	NPC	7.6883e-05	TRUE	restricted
Homo_sapiens_tRNA-Arg-TCG-2-1	Homo_sapiens_tRNA-Trp-CCA-3-1	3645	5000bp	NPC	0.00127099	TRUE	housekeeping
Homo_sapiens_tRNA-Val-CAC-6-1	Homo_sapiens_tRNA-Ser-CGA-2-1	3689	5000bp	NPC	3.80959e-05	TRUE	restricted
Homo_sapiens_tRNA-Ser-CGA-2-1	Homo_sapiens_tRNA-Val-CAC-6-1	3689	5000bp	NPC	7.79198e-05	TRUE	restricted
Homo_sapiens_tRNA-Phe-GAA-7-1	Homo_sapiens_tRNA-Ile-AAT-8-1	3742	5000bp	NPC	8.23533e-06	TRUE	off
Homo_sapiens_tRNA-Val-CAC-2-1	Homo_sapiens_tRNA-Ile-AAT-10-1	3743	5000bp	NPC	0.00202372	FALSE	housekeeping
Homo_sapiens_tRNA-Ile-AAT-10-1	Homo_sapiens_tRNA-Val-CAC-2-1	3743	5000bp	NPC	1.30442e-05	TRUE	off
Homo_sapiens_tRNA-Val-CAC-1-8	Homo_sapiens_tRNA-Gly-CCC-6-1	3814	5000bp	NPC	0.000159266	TRUE	restricted
Homo_sapiens_tRNA-Gly-CCC-6-1	Homo_sapiens_tRNA-Val-CAC-1-8	3814	5000bp	NPC	0.000355937	TRUE	restricted
Homo_sapiens_tRX-Val-CAC-4-1	Homo_sapiens_tRNA-Val-CAC-1-7	3822	5000bp	NPC	0.00166707	TRUE	housekeeping
Homo_sapiens_tRNA-Val-CAC-1-7	Homo_sapiens_tRX-Val-CAC-4-1	3822	5000bp	NPC	0.000892795	TRUE	restricted
Homo_sapiens_tRNA-Ser-AGA-1-1	Homo_sapiens_tRNA-Ser-TGA-2-1	3833	5000bp	NPC	7.38022e-05	TRUE	restricted
Homo_sapiens_tRNA-Val-AAC-1-3	Homo_sapiens_tRNA-Val-CAC-1-4	3968	5000bp	NPC	0.000537144	TRUE	housekeeping
Homo_sapiens_tRNA-Thr-TGT-1-1	Homo_sapiens_tRNA-Leu-AAG-4-1	3998	5000bp	NPC	0.001052	TRUE	housekeeping
Homo_sapiens_tRX-Asp-ATC-1-1	Homo_sapiens_tRNA-Phe-GAA-4-1	4024	5000bp	NPC	3.43238e-05	TRUE	off
Homo_sapiens_tRNA-Phe-GAA-4-1	Homo_sapiens_tRX-Asp-ATC-1-1	4024	5000bp	NPC	3.80959e-05	FALSE	restricted
Homo_sapiens_tRNA-Thr-AGT-6-1	Homo_sapiens_tRNA-His-GTG-1-5	4073	5000bp	NPC	0.000987156	TRUE	housekeeping
Homo_sapiens_tRNA-His-GTG-1-5	Homo_sapiens_tRNA-Thr-AGT-6-1	4073	5000bp	NPC	0.000110861	TRUE	restricted
Homo_sapiens_tRNA-Phe-GAA-3-1	Homo_sapiens_tRNA-Ala-AGC-6-1	4167	5000bp	NPC	0.000738999	TRUE	restricted
Homo_sapiens_tRNA-Ala-AGC-6-1	Homo_sapiens_tRNA-Phe-GAA-3-1	4167	5000bp	NPC	0.000208332	TRUE	restricted
Homo_sapiens_tRNA-Tyr-GTA-5-3	Homo_sapiens_tRNA-Tyr-GTA-4-1	4272	5000bp	NPC	0.000102971	TRUE	restricted
Homo_sapiens_tRNA-Cys-GCA-3-1	Homo_sapiens_tRNA-Cys-GCA-15-1	4277	5000bp	NPC	3.46694e-05	TRUE	off
Homo_sapiens_tRNA-Cys-GCA-15-1	Homo_sapiens_tRNA-Cys-GCA-3-1	4277	5000bp	NPC	3.39782e-05	FALSE	restricted
Homo_sapiens_tRNA-Gln-TTG-3-3	Homo_sapiens_tRNA-Gln-CTG-6-1	4434	5000bp	NPC	0.00165301	TRUE	housekeeping
Homo_sapiens_tRNA-Gln-CTG-6-1	Homo_sapiens_tRNA-Gln-TTG-3-3	4434	5000bp	NPC	0.00143365	TRUE	housekeeping
Homo_sapiens_tRNA-Lys-CTT-8-1	Homo_sapiens_tRNA-Pro-AGG-3-1	4459	5000bp	NPC	1.30442e-05	TRUE	off
Homo_sapiens_tRNA-Thr-AGT-2-1	Homo_sapiens_tRNA-Arg-ACG-1-2	4508	5000bp	NPC	0.00594801	TRUE	housekeeping
Homo_sapiens_tRNA-Leu-TAG-4-1	Homo_sapiens_tRNA-Thr-TGT-5-1	4590	5000bp	NPC	3.77502e-05	TRUE	off
Homo_sapiens_tRNA-Ser-AGA-5-1	Homo_sapiens_tRNA-Cys-GCA-19-1	4618	5000bp	NPC	8.51183e-05	FALSE	restricted
Homo_sapiens_tRNA-Cys-GCA-19-1	Homo_sapiens_tRNA-Ser-AGA-5-1	4618	5000bp	NPC	3.46694e-05	TRUE	off
Homo_sapiens_tRNA-Thr-CGT-3-1	Homo_sapiens_tRNA-Ala-TGC-2-1	4691	5000bp	NPC	0.00258073	TRUE	housekeeping
Homo_sapiens_tRNA-Ala-TGC-2-1	Homo_sapiens_tRNA-Thr-CGT-3-1	4691	5000bp	NPC	0.00106882	TRUE	restricted
Homo_sapiens_tRNA-Lys-TTT-7-1	Homo_sapiens_tRNA-Arg-CCG-1-1	4720	5000bp	NPC	0.000100898	TRUE	restricted
Homo_sapiens_tRNA-Arg-CCG-1-1	Homo_sapiens_tRNA-Lys-TTT-7-1	4720	5000bp	NPC	0.000105707	TRUE	restricted
Homo_sapiens_tRNA-Gly-GCC-2-6	Homo_sapiens_tRNA-Arg-TCT-2-1	4734	5000bp	NPC	0.00671984	TRUE	housekeeping
Homo_sapiens_tRX-Met-CAT-2-1	Homo_sapiens_tRX-Ala-AGC-5-1	4772	5000bp	NPC	3.39782e-05	TRUE	restricted
Homo_sapiens_tRNA-Leu-TAA-4-1	Homo_sapiens_tRNA-Val-AAC-5-1	4872	5000bp	NPC	0.000764021	TRUE	restricted
Homo_sapiens_tRNA-Ala-TGC-7-1	Homo_sapiens_tRNA-Phe-GAA-3-1	4963	5000bp	NPC	5.04489e-05	TRUE	restricted
Homo_sapiens_tRNA-Ala-TGC-5-1	Homo_sapiens_tRNA-Ala-AGC-6-1	5092	>5000bp	NPC	0.000304421	TRUE	restricted
Homo_sapiens_tRNA-Ala-TGC-6-1	Homo_sapiens_tRNA-Phe-GAA-6-1	5162	>5000bp	NPC	0.000219333	FALSE	restricted
Homo_sapiens_tRNA-Ala-AGC-1-1	Homo_sapiens_tRNA-Phe-GAA-1-1	5170	>5000bp	NPC	0.00159263	TRUE	housekeeping
Homo_sapiens_tRNA-Ile-TAT-3-1	Homo_sapiens_tRNA-Arg-TCG-5-1	5431	>5000bp	NPC	7.51549e-05	TRUE	restricted
Homo_sapiens_tRNA-Arg-TCG-5-1	Homo_sapiens_tRNA-Ile-TAT-3-1	5431	>5000bp	NPC	0.0012658	TRUE	housekeeping
Homo_sapiens_tRNA-Ser-GCT-1-1	Homo_sapiens_tRNA-Pro-CGG-2-1	5493	>5000bp	NPC	9.88538e-05	TRUE	restricted
Homo_sapiens_tRNA-Pro-CGG-2-1	Homo_sapiens_tRNA-Ser-GCT-1-1	5493	>5000bp	NPC	0.000826823	TRUE	housekeeping
Homo_sapiens_tRNA-Leu-TAA-2-1	Homo_sapiens_tRNA-Thr-AGT-4-1	5493	>5000bp	NPC	6.38387e-05	TRUE	restricted
Homo_sapiens_tRNA-Ala-TGC-3-2	Homo_sapiens_tRNA-Asp-GTC-2-9	5519	>5000bp	NPC	0.00534481	TRUE	housekeeping
Homo_sapiens_tRNA-Ser-AGA-4-1	Homo_sapiens_tRNA-Gln-CTG-2-1	5590	>5000bp	NPC	0.000213487	TRUE	restricted
Homo_sapiens_tRNA-Ser-GCT-6-1	Homo_sapiens_tRNA-Gln-TTG-3-1	5623	>5000bp	NPC	0.000292098	TRUE	restricted
Homo_sapiens_tRNA-Leu-TAG-2-1	Homo_sapiens_tRNA-Thr-TGT-4-1	5709	>5000bp	NPC	0.00055399	TRUE	restricted
Homo_sapiens_tRNA-Thr-CGT-6-1	Homo_sapiens_tRNA-Ser-GCT-2-1	5712	>5000bp	NPC	0.000112589	TRUE	restricted
Homo_sapiens_tRNA-His-GTG-2-1	Homo_sapiens_tRNA-Glu-TTC-7-1	5735	>5000bp	NPC	3.43238e-05	FALSE	off
Homo_sapiens_tRNA-Glu-TTC-7-1	Homo_sapiens_tRNA-His-GTG-2-1	5735	>5000bp	NPC	2.98605e-05	FALSE	off
Homo_sapiens_tRNA-Arg-TCG-4-1	Homo_sapiens_tRNA-Ser-GCT-6-1	5741	>5000bp	NPC	6.453e-05	TRUE	restricted
Homo_sapiens_tRNA-Met-CAT-4-2	Homo_sapiens_tRNA-Und-NNN-1-1	5864	>5000bp	NPC	8.16919e-05	FALSE	restricted
Homo_sapiens_tRX-Tyr-GTA-1-1	Homo_sapiens_tRNA-Tyr-GTA-5-4	5889	>5000bp	NPC	3.80959e-05	TRUE	restricted
Homo_sapiens_tRNA-Cys-GCA-14-1	Homo_sapiens_tRNA-Cys-GCA-2-2	5890	>5000bp	NPC	0.00042732	TRUE	restricted
Homo_sapiens_tRNA-Asn-GTT-2-2	Homo_sapiens_tRNA-Glu-TTC-4-2	5913	>5000bp	NPC	0.000495967	TRUE	housekeeping
Homo_sapiens_tRNA-Phe-GAA-2-1	Homo_sapiens_tRNA-Lys-TTT-3-4	5973	>5000bp	NPC	0.00216237	TRUE	housekeeping
Homo_sapiens_tRNA-Val-AAC-6-1	Homo_sapiens_tRNA-Ala-CGC-4-1	6043	>5000bp	NPC	6.72652e-05	TRUE	restricted
Homo_sapiens_tRNA-Ala-AGC-2-3	Homo_sapiens_tRNA-Thr-AGT-3-1	6243	>5000bp	NPC	4.66768e-05	TRUE	restricted
Homo_sapiens_tRNA-Gln-CTG-8-2	Homo_sapiens_tRNA-Asn-GTT-20-1	6339	>5000bp	NPC	3.39782e-05	FALSE	restricted
Homo_sapiens_tRNA-Asn-GTT-20-1	Homo_sapiens_tRNA-Gln-CTG-8-2	6339	>5000bp	NPC	4.22135e-05	TRUE	off
Homo_sapiens_tRNA-Ile-AAT-6-1	Homo_sapiens_tRNA-Ala-AGC-21-1	6568	>5000bp	NPC	0	TRUE	restricted
Homo_sapiens_tRNA-Ile-AAT-12-1	Homo_sapiens_tRNA-Ala-AGC-19-1	6594	>5000bp	NPC	0.00100737	TRUE	restricted
Homo_sapiens_tRNA-Leu-AAG-3-1	Homo_sapiens_tRNA-Glu-CTC-1-6	6732	>5000bp	NPC	0.000234421	TRUE	restricted
Homo_sapiens_tRNA-Asn-GTT-28-1	Homo_sapiens_tRNA-Asn-GTT-11-2	6925	>5000bp	NPC	1.75075e-05	TRUE	off
Homo_sapiens_tRNA-Asn-GTT-11-2	Homo_sapiens_tRNA-Asn-GTT-28-1	6925	>5000bp	NPC	3.39782e-05	FALSE	restricted
Homo_sapiens_tRNA-Ile-AAT-1-1	Homo_sapiens_tRNA-Ala-AGC-24-1	6927	>5000bp	NPC	0.000113942	TRUE	restricted
Homo_sapiens_tRNA-Asn-GTT-16-3	Homo_sapiens_tRNA-Asn-GTT-11-1	6929	>5000bp	NPC	2.0934e-05	TRUE	off
Homo_sapiens_tRNA-Asn-GTT-11-1	Homo_sapiens_tRNA-Asn-GTT-16-3	6929	>5000bp	NPC	3.05518e-05	FALSE	restricted
Homo_sapiens_tRX-Ala-AGC-2-1	Homo_sapiens_tRNA-Ile-AAT-1-1	7126	>5000bp	NPC	2.98605e-05	TRUE	off
Homo_sapiens_tRNA-Ser-AGA-2-3	Homo_sapiens_tRNA-Ser-AGA-2-4	7144	>5000bp	NPC	0.00094117	TRUE	housekeeping
Homo_sapiens_tRX-Phe-GAA-2-1	Homo_sapiens_tRNA-Gly-CCC-6-1	7222	>5000bp	NPC	3.77502e-05	TRUE	restricted
Homo_sapiens_tRNA-Lys-TTT-9-1	Homo_sapiens_tRNA-Asp-GTC-3-1	7318	>5000bp	NPC	5.86842e-05	TRUE	restricted
Homo_sapiens_tRNA-Asp-GTC-3-1	Homo_sapiens_tRNA-Lys-TTT-9-1	7318	>5000bp	NPC	0.00124522	TRUE	housekeeping
Homo_sapiens_tRNA-Gly-TCC-2-4	Homo_sapiens_tRNA-Gly-TCC-2-3	7339	>5000bp	NPC	0	FALSE	off
Homo_sapiens_tRNA-Gly-TCC-2-3	Homo_sapiens_tRNA-Gly-TCC-2-4	7339	>5000bp	NPC	0.000725955	FALSE	off
Homo_sapiens_tRX-Cys-GCA-4-1	Homo_sapiens_tRNA-Cys-GCA-9-3	7452	>5000bp	NPC	2.95149e-05	TRUE	off
Homo_sapiens_tRNA-Cys-GCA-9-3	Homo_sapiens_tRX-Cys-GCA-4-1	7452	>5000bp	NPC	0.000105361	FALSE	restricted
Homo_sapiens_tRNA-Val-CAC-9-1	Homo_sapiens_tRNA-His-GTG-1-5	7812	>5000bp	NPC	2.57429e-05	TRUE	restricted
Homo_sapiens_tRNA-Ser-GCT-4-1	Homo_sapiens_tRNA-Gln-TTG-2-1	7890	>5000bp	NPC	0.000295179	TRUE	restricted
Homo_sapiens_tRNA-Gln-TTG-2-1	Homo_sapiens_tRNA-Ser-GCT-4-1	7890	>5000bp	NPC	0.00093325	TRUE	housekeeping
Homo_sapiens_tRNA-Thr-CGT-1-1	Homo_sapiens_tRX-Met-CAT-1-1	8195	>5000bp	NPC	0.000222759	FALSE	restricted
Homo_sapiens_tRX-Asn-GTT-1-1	Homo_sapiens_tRNA-Glu-TTC-6-1	8376	>5000bp	NPC	2.12796e-05	TRUE	off
Homo_sapiens_tRNA-Glu-TTC-6-1	Homo_sapiens_tRX-Asn-GTT-1-1	8376	>5000bp	NPC	9.85082e-05	FALSE	restricted
Homo_sapiens_tRX-Phe-GAA-1-1	Homo_sapiens_tRNA-Glu-TTC-10-2	8456	>5000bp	NPC	1.30442e-05	FALSE	off
Homo_sapiens_tRNA-Glu-TTC-10-2	Homo_sapiens_tRX-Phe-GAA-1-1	8456	>5000bp	NPC	8.58096e-05	FALSE	off
Homo_sapiens_tRX-Glu-TTC-2-1	Homo_sapiens_tRX-Phe-GAA-2-1	8484	>5000bp	NPC	3.43238e-05	TRUE	restricted
Homo_sapiens_tRNA-Phe-GAA-9-1	Homo_sapiens_tRNA-Glu-TTC-10-1	8507	>5000bp	NPC	2.60885e-05	FALSE	restricted
Homo_sapiens_tRNA-Glu-TTC-10-1	Homo_sapiens_tRNA-Phe-GAA-9-1	8507	>5000bp	NPC	0	TRUE	off
Homo_sapiens_tRNA-Arg-TCT-5-1	Homo_sapiens_tRNA-Ser-AGA-4-1	8690	>5000bp	NPC	5.04489e-05	TRUE	restricted
Homo_sapiens_tRNA-Asn-GTT-17-1	Homo_sapiens_tRNA-Glu-TTC-5-1	8886	>5000bp	NPC	3.39782e-05	TRUE	restricted
Homo_sapiens_tRX-Cys-GCA-1-1	Homo_sapiens_tRNA-Cys-GCA-11-1	9003	>5000bp	NPC	4.70224e-05	TRUE	off
Homo_sapiens_tRNA-Cys-GCA-11-1	Homo_sapiens_tRX-Cys-GCA-1-1	9003	>5000bp	NPC	8.95816e-05	FALSE	restricted
Homo_sapiens_tRNA-Ala-AGC-5-1	Homo_sapiens_tRNA-Ala-AGC-2-3	9044	>5000bp	NPC	5.86842e-05	TRUE	restricted
Homo_sapiens_tRNA-Asn-GTT-1-1	Homo_sapiens_tRNA-Gly-TCC-2-6	9057	>5000bp	NPC	0.000651461	TRUE	restricted
Homo_sapiens_tRNA-Ala-AGC-17-1	Homo_sapiens_tRNA-Ala-AGC-16-1	9107	>5000bp	NPC	0.000344621	TRUE	restricted
Homo_sapiens_tRNA-Ala-AGC-16-1	Homo_sapiens_tRNA-Ala-AGC-17-1	9107	>5000bp	NPC	5.62946e-05	TRUE	restricted
[truncated: 229 more rows]

## Sheet: Fig. 5c
Gene	score	type	condition	RPC1_prop
Homo_sapiens_tRX-Val-CAC-4-1	53.6	housekeeping	CM	0.00243288
Homo_sapiens_tRNA-Glu-TTC-5-1	54.6	housekeeping	CM	0.0034281
Homo_sapiens_tRNA-Ala-AGC-15-1	56.7	housekeeping	CM	0.000908228
Homo_sapiens_tRNA-Asp-GTC-3-1	58.2	housekeeping	CM	0.00140923
Homo_sapiens_tRNA-Ala-AGC-11-1	58.9	housekeeping	CM	0.002423
Homo_sapiens_tRNA-Ala-AGC-8-1	59.7	housekeeping	CM	0.00685582
Homo_sapiens_tRNA-Ala-AGC-8-2	59.7	housekeeping	CM	0.00295847
Homo_sapiens_tRNA-His-GTG-1-1	60.1	housekeeping	CM	0.00371365
Homo_sapiens_tRNA-His-GTG-1-7	60.1	housekeeping	CM	0.0060808
Homo_sapiens_tRNA-His-GTG-1-8	60.1	housekeeping	CM	0.00568848
Homo_sapiens_tRNA-His-GTG-1-9	60.1	housekeeping	CM	0.00248398
Homo_sapiens_tRNA-iMet-CAT-1-1	60.4	housekeeping	CM	0.00617117
Homo_sapiens_tRNA-iMet-CAT-1-2	60.4	housekeeping	CM	0.00150233
Homo_sapiens_tRNA-iMet-CAT-1-3	60.4	housekeeping	CM	0.00344178
Homo_sapiens_tRNA-iMet-CAT-1-4	60.4	housekeeping	CM	0.0029701
Homo_sapiens_tRNA-iMet-CAT-1-5	60.4	housekeeping	CM	0.00237085
Homo_sapiens_tRNA-iMet-CAT-1-6	60.4	housekeeping	CM	0.00283471
Homo_sapiens_tRNA-iMet-CAT-1-7	60.4	housekeeping	CM	0.0039685
Homo_sapiens_tRNA-iMet-CAT-1-8	60.4	housekeeping	CM	0.00614666
Homo_sapiens_tRNA-Arg-ACG-2-1	64.2	housekeeping	CM	0.00669398
Homo_sapiens_tRNA-Gln-CTG-6-1	64.7	housekeeping	CM	0.00176879
Homo_sapiens_tRNA-Arg-CCG-2-1	64.9	housekeeping	CM	0.00500958
Homo_sapiens_tRNA-Asp-GTC-1-1	65.4	housekeeping	CM	0.00637719
Homo_sapiens_tRNA-Arg-TCG-5-1	65.5	housekeeping	CM	0.00303147
Homo_sapiens_tRNA-Arg-CCT-4-1	65.6	housekeeping	CM	0.00647577
Homo_sapiens_tRNA-Pro-CGG-2-1	65.9	housekeeping	CM	0.002153
Homo_sapiens_tRNA-Asp-GTC-2-10	66.5	housekeeping	CM	0.00482453
Homo_sapiens_tRNA-Asp-GTC-2-11	66.5	housekeeping	CM	0.00522787
Homo_sapiens_tRNA-Asp-GTC-2-6	66.5	housekeeping	CM	0.00411044
Homo_sapiens_tRNA-Asp-GTC-2-7	66.5	housekeeping	CM	0.0016495
Homo_sapiens_tRNA-Asp-GTC-2-8	66.5	housekeeping	CM	0.00802913
Homo_sapiens_tRNA-Asp-GTC-2-9	66.5	housekeeping	CM	0.00171629
Homo_sapiens_tRNA-Gln-TTG-3-2	66.9	housekeeping	CM	0.00125143
Homo_sapiens_tRNA-Gln-TTG-3-3	66.9	housekeeping	CM	0.00317528
Homo_sapiens_tRNA-Arg-CCG-1-2	67	housekeeping	CM	0.00488745
Homo_sapiens_tRNA-Arg-CCG-1-3	67	housekeeping	CM	0.00413854
Homo_sapiens_tRNA-Arg-ACG-1-1	67.6	housekeeping	CM	0.0022427
Homo_sapiens_tRNA-Arg-ACG-1-2	67.6	housekeeping	CM	0.00372408
Homo_sapiens_tRNA-Arg-ACG-1-3	67.6	housekeeping	CM	0.00446685
Homo_sapiens_tRNA-Asn-GTT-24-1	67.9	housekeeping	CM	0.00128812
Homo_sapiens_tRNA-Glu-CTC-2-1	68.7	housekeeping	CM	0.00482034
Homo_sapiens_tRNA-Glu-TTC-4-2	68.7	housekeeping	CM	0.00167154
Homo_sapiens_tRNA-Arg-TCG-3-1	68.8	housekeeping	CM	0.0054892
Homo_sapiens_tRNA-Gln-TTG-2-1	70	housekeeping	CM	0.00202236
Homo_sapiens_tRNA-Pro-AGG-2-1	70.2	housekeeping	CM	0.0050312
Homo_sapiens_tRNA-Pro-AGG-2-2	70.2	housekeeping	CM	0.00187337
Homo_sapiens_tRNA-Pro-AGG-2-3	70.2	housekeeping	CM	0.0027802
Homo_sapiens_tRNA-Pro-AGG-2-5	70.2	housekeeping	CM	0.00303737
Homo_sapiens_tRNA-Pro-AGG-2-6	70.2	housekeeping	CM	0.00352303
Homo_sapiens_tRNA-Pro-AGG-2-7	70.2	housekeeping	CM	0.00149969
Homo_sapiens_tRNA-Pro-AGG-2-8	70.2	housekeeping	CM	0.00176441
Homo_sapiens_tRNA-Pro-CGG-1-1	70.2	housekeeping	CM	0.00624112
Homo_sapiens_tRNA-Pro-CGG-1-3	70.2	housekeeping	CM	0.00396538
Homo_sapiens_tRNA-Arg-TCG-2-1	70.3	housekeeping	CM	0.00138231
Homo_sapiens_tRNA-Pro-TGG-3-1	70.3	housekeeping	CM	0.00557587
Homo_sapiens_tRNA-Pro-TGG-3-2	70.3	housekeeping	CM	0.00470606
Homo_sapiens_tRNA-Pro-TGG-3-4	70.3	housekeeping	CM	0.000487312
Homo_sapiens_tRNA-Pro-TGG-2-1	70.5	housekeeping	CM	0.00684084
Homo_sapiens_tRNA-Arg-CCT-2-1	71.1	housekeeping	CM	0.00439048
Homo_sapiens_tRNA-Glu-TTC-2-1	71.2	housekeeping	CM	0.0066162
Homo_sapiens_tRNA-Glu-TTC-2-2	71.2	housekeeping	CM	0.00492668
Homo_sapiens_tRNA-Gln-CTG-1-2	71.5	housekeeping	CM	0.00245002
Homo_sapiens_tRNA-Gln-CTG-1-3	71.5	housekeeping	CM	0.00364932
Homo_sapiens_tRNA-Gln-CTG-1-4	71.5	housekeeping	CM	0.00662947
Homo_sapiens_tRNA-Gln-CTG-1-5	71.5	housekeeping	CM	0.00408218
Homo_sapiens_tRNA-Arg-CCT-3-1	71.7	housekeeping	CM	0.00336798
Homo_sapiens_tRNA-Arg-CCT-1-1	72.3	housekeeping	CM	0.00479729
Homo_sapiens_tRNA-Glu-TTC-1-1	72.5	housekeeping	CM	0.00474297
Homo_sapiens_tRNA-Glu-TTC-1-2	72.5	housekeeping	CM	0.00214101
Homo_sapiens_tRNA-Gln-TTG-1-1	72.6	housekeeping	CM	0.00634283
Homo_sapiens_tRNA-Val-AAC-3-1	72.8	housekeeping	CM	0.00347785
Homo_sapiens_tRNA-Ile-TAT-2-2	73.1	housekeeping	CM	0.000930793
Homo_sapiens_tRNA-Ile-TAT-2-3	73.1	housekeeping	CM	0.00187553
Homo_sapiens_tRNA-Glu-CTC-1-1	73.2	housekeeping	CM	0.00797108
Homo_sapiens_tRNA-Glu-CTC-1-6	73.2	housekeeping	CM	0.00730949
Homo_sapiens_tRNA-Glu-CTC-1-7	73.2	housekeeping	CM	0.00702362
Homo_sapiens_tRNA-Ile-TAT-2-1	73.2	housekeeping	CM	0.0055575
Homo_sapiens_tRNA-Trp-CCA-3-3	73.3	housekeeping	CM	0.00212057
Homo_sapiens_tRNA-Trp-CCA-1-1	73.4	housekeeping	CM	0.00354285
Homo_sapiens_tRNA-Leu-CAA-4-1	73.6	housekeeping	CM	0.00769123
Homo_sapiens_tRNA-Gly-TCC-1-1	73.8	housekeeping	CM	0.00444644
Homo_sapiens_tRNA-Gly-TCC-2-1	73.8	housekeeping	CM	0.00505527
Homo_sapiens_tRNA-Gly-TCC-2-6	73.8	housekeeping	CM	0.00424282
Homo_sapiens_tRNA-Gly-TCC-3-1	73.8	housekeeping	CM	0.00450496
Homo_sapiens_tRNA-Ile-TAT-1-1	73.8	housekeeping	CM	0.00222541
Homo_sapiens_tRNA-Leu-TAG-3-1	73.9	housekeeping	CM	0.0036526
Homo_sapiens_tRNA-Trp-CCA-4-1	74.3	housekeeping	CM	0.00520236
Homo_sapiens_tRNA-Ala-CGC-3-1	74.4	housekeeping	CM	0.00395597
Homo_sapiens_tRNA-Arg-TCG-1-1	74.8	housekeeping	CM	0.00509107
Homo_sapiens_tRNA-Leu-AAG-2-1	74.8	housekeeping	CM	0.00295068
Homo_sapiens_tRNA-Leu-AAG-2-2	74.8	housekeeping	CM	0.00163138
Homo_sapiens_tRNA-Leu-AAG-2-3	74.8	housekeeping	CM	0.0054641
Homo_sapiens_tRNA-Leu-AAG-2-4	74.8	housekeeping	CM	0.00833363
Homo_sapiens_tRNA-Gly-CCC-2-1	75.1	housekeeping	CM	0.00684129
Homo_sapiens_tRNA-Gly-CCC-2-2	75.1	housekeeping	CM	0.00713292
Homo_sapiens_tRNA-Trp-CCA-2-1	75.1	housekeeping	CM	0.00695446
Homo_sapiens_tRNA-Leu-TAG-1-1	75.2	housekeeping	CM	0.00304437
Homo_sapiens_tRNA-Tyr-GTA-5-1	75.3	housekeeping	CM	0.00713194
Homo_sapiens_tRNA-Tyr-GTA-5-5	75.5	housekeeping	CM	0.00333331
Homo_sapiens_tRNA-Thr-TGT-6-1	75.7	housekeeping	CM	0.00606694
Homo_sapiens_tRNA-Ala-AGC-4-1	76.1	housekeeping	CM	0.00380641
Homo_sapiens_tRNA-Thr-CGT-3-1	77.1	housekeeping	CM	0.00289579
Homo_sapiens_tRNA-Leu-CAA-1-1	77.2	housekeeping	CM	0.00646301
Homo_sapiens_tRNA-Leu-CAA-1-2	77.2	housekeeping	CM	0.00502659
Homo_sapiens_tRNA-Leu-CAG-2-1	77.3	housekeeping	CM	0.00355797
Homo_sapiens_tRNA-Leu-CAG-2-2	77.3	housekeeping	CM	0.00670466
Homo_sapiens_tRNA-Met-CAT-3-1	77.4	housekeeping	CM	0.00504463
Homo_sapiens_tRNA-Met-CAT-3-2	77.4	housekeeping	CM	0.00497728
Homo_sapiens_tRNA-Met-CAT-6-1	77.4	housekeeping	CM	0.00580267
Homo_sapiens_tRNA-Tyr-GTA-1-1	77.9	housekeeping	CM	0.00432675
Homo_sapiens_tRNA-Tyr-GTA-2-1	77.9	housekeeping	CM	0.00496429
Homo_sapiens_tRNA-Thr-TGT-5-1	78	housekeeping	CM	0.00391904
Homo_sapiens_tRNA-Leu-CAG-1-6	78.2	housekeeping	CM	0.00401103
Homo_sapiens_tRNA-Leu-CAG-1-7	78.2	housekeeping	CM	0.00317541
Homo_sapiens_tRNA-Thr-CGT-4-1	78.3	housekeeping	CM	0.00508879
Homo_sapiens_tRNA-Arg-TCT-4-1	78.5	housekeeping	CM	0.000110462
Homo_sapiens_tRNA-Val-CAC-3-1	79.2	housekeeping	CM	0.00280032
Homo_sapiens_tRNA-Val-AAC-1-1	79.4	housekeeping	CM	0.00460221
Homo_sapiens_tRNA-Val-AAC-1-3	79.4	housekeeping	CM	0.00104449
Homo_sapiens_tRNA-Val-AAC-1-4	79.4	housekeeping	CM	0.00514722
Homo_sapiens_tRNA-Val-AAC-1-5	79.4	housekeeping	CM	0.00437528
Homo_sapiens_tRNA-Val-AAC-2-1	79.4	housekeeping	CM	0.00394278
Homo_sapiens_tRNA-Val-CAC-1-1	79.4	housekeeping	CM	0.00652834
Homo_sapiens_tRNA-Val-CAC-1-4	79.4	housekeeping	CM	0.00071909
Homo_sapiens_tRNA-Val-CAC-1-5	79.4	housekeeping	CM	0.00535232
Homo_sapiens_tRNA-Val-CAC-1-6	79.4	housekeeping	CM	0.00195937
Homo_sapiens_tRNA-Thr-CGT-2-1	79.6	housekeeping	CM	0.00388328
Homo_sapiens_tRNA-Ala-CGC-1-1	79.7	housekeeping	CM	0.00308653
Homo_sapiens_tRNA-Ala-CGC-2-1	79.7	housekeeping	CM	0.00388348
Homo_sapiens_tRNA-Ala-TGC-3-1	79.7	housekeeping	CM	0.00633083
Homo_sapiens_tRNA-Ala-TGC-3-2	79.7	housekeeping	CM	0.00402027
Homo_sapiens_tRNA-Asn-GTT-3-1	79.7	housekeeping	CM	0.00166451
Homo_sapiens_tRNA-Thr-TGT-3-1	80	housekeeping	CM	0.00372859
Homo_sapiens_tRNA-Thr-AGT-5-1	80.1	housekeeping	CM	0.00190673
Homo_sapiens_tRNA-Ala-AGC-3-1	80.3	housekeeping	CM	0.00195042
Homo_sapiens_tRNA-Val-CAC-2-1	80.5	housekeeping	CM	0.00266866
Homo_sapiens_tRNA-Val-TAC-2-1	80.5	housekeeping	CM	0.0041262
Homo_sapiens_tRNA-Thr-AGT-6-1	80.6	housekeeping	CM	0.000907384
Homo_sapiens_tRNA-Asn-GTT-2-1	80.9	housekeeping	CM	0.00197581
Homo_sapiens_tRNA-Asn-GTT-2-2	80.9	housekeeping	CM	0.0023126
Homo_sapiens_tRNA-Asn-GTT-2-3	80.9	housekeeping	CM	0.00650792
Homo_sapiens_tRNA-Asn-GTT-2-4	80.9	housekeeping	CM	0.0045424
Homo_sapiens_tRNA-Asn-GTT-2-5	80.9	housekeeping	CM	0.00511098
Homo_sapiens_tRNA-Asn-GTT-2-7	80.9	housekeeping	CM	0.00233059
Homo_sapiens_tRNA-Gly-GCC-1-5	80.9	housekeeping	CM	0.00306909
Homo_sapiens_tRNA-Gly-GCC-2-1	81	housekeeping	CM	0.00655557
Homo_sapiens_tRNA-Gly-GCC-2-2	81	housekeeping	CM	0.00774863
Homo_sapiens_tRNA-Gly-GCC-2-3	81	housekeeping	CM	0.00723843
Homo_sapiens_tRNA-Gly-GCC-2-4	81	housekeeping	CM	0.00209952
Homo_sapiens_tRNA-Gly-GCC-2-6	81	housekeeping	CM	0.00562421
Homo_sapiens_tRNA-Ile-AAT-4-1	81.2	housekeeping	CM	0.00450547
Homo_sapiens_tRNA-Ile-AAT-5-1	81.2	housekeeping	CM	0.00501971
Homo_sapiens_tRNA-Ile-AAT-5-2	81.2	housekeeping	CM	0.00379381
Homo_sapiens_tRNA-Ile-AAT-5-4	81.2	housekeeping	CM	0.00653096
Homo_sapiens_tRNA-Ile-AAT-5-5	81.2	housekeeping	CM	0.00418243
Homo_sapiens_tRNA-Thr-AGT-2-1	81.4	housekeeping	CM	0.00629895
Homo_sapiens_tRNA-Thr-AGT-2-2	81.4	housekeeping	CM	0.00166286
Homo_sapiens_tRNA-Cys-GCA-4-1	81.8	housekeeping	CM	0.0038686
Homo_sapiens_tRNA-Cys-GCA-2-2	81.9	housekeeping	CM	0.00405045
Homo_sapiens_tRNA-Cys-GCA-2-3	81.9	housekeeping	CM	0.00602329
Homo_sapiens_tRNA-Cys-GCA-2-4	81.9	housekeeping	CM	0.00711524
Homo_sapiens_tRNA-Met-CAT-1-1	82.3	housekeeping	CM	0.00515129
Homo_sapiens_tRNA-Thr-AGT-1-2	82.6	housekeeping	CM	0.00347555
Homo_sapiens_tRNA-Thr-AGT-1-3	82.6	housekeeping	CM	0.00663722
Homo_sapiens_tRNA-Met-CAT-2-1	82.7	housekeeping	CM	0.0018475
Homo_sapiens_tRNA-Val-TAC-1-1	82.9	housekeeping	CM	0.00391607
Homo_sapiens_tRNA-Val-TAC-1-2	82.9	housekeeping	CM	0.00350519
Homo_sapiens_tRNA-Lys-CTT-3-1	83.1	housekeeping	CM	0.00142829
Homo_sapiens_tRNA-Thr-TGT-1-1	83.3	housekeeping	CM	0.00317567
Homo_sapiens_tRNA-Thr-TGT-2-1	84.1	housekeeping	CM	0.00180597
Homo_sapiens_tRNA-Ala-AGC-2-1	84.7	housekeeping	CM	0.00477334
Homo_sapiens_tRNA-Ala-AGC-2-2	84.7	housekeeping	CM	0.00578804
Homo_sapiens_tRNA-Ala-AGC-1-1	84.9	housekeeping	CM	0.00259472
Homo_sapiens_tRNA-Lys-TTT-5-1	84.9	housekeeping	CM	0.00136709
Homo_sapiens_tRNA-Leu-TAA-3-1	85	housekeeping	CM	0.00288272
Homo_sapiens_tRNA-Ile-AAT-2-1	86.3	housekeeping	CM	0.00281708
Homo_sapiens_tRNA-Lys-CTT-2-1	87.8	housekeeping	CM	0.00349684
Homo_sapiens_tRNA-Lys-CTT-2-2	87.8	housekeeping	CM	0.00270898
Homo_sapiens_tRNA-Lys-CTT-2-3	87.8	housekeeping	CM	0.00225667
Homo_sapiens_tRNA-Lys-CTT-2-4	87.8	housekeeping	CM	0.00188079
Homo_sapiens_tRNA-Lys-TTT-3-1	87.8	housekeeping	CM	0.00424346
Homo_sapiens_tRNA-Lys-TTT-3-2	87.8	housekeeping	CM	0.00673952
Homo_sapiens_tRNA-Lys-TTT-3-3	87.8	housekeeping	CM	0.00280137
Homo_sapiens_tRNA-Lys-TTT-3-4	87.8	housekeeping	CM	0.00602621
Homo_sapiens_tRNA-Lys-TTT-3-5	87.8	housekeeping	CM	0.00539654
Homo_sapiens_tRNA-Phe-GAA-2-1	87.9	housekeeping	CM	0.00316582
Homo_sapiens_tRNA-Lys-CTT-1-1	88	housekeeping	CM	0.00505479
Homo_sapiens_tRNA-Lys-CTT-1-2	88	housekeeping	CM	0.00531364
Homo_sapiens_tRNA-Ser-GCT-4-2	88.4	housekeeping	CM	0.00568028
Homo_sapiens_tRNA-Ser-GCT-4-3	88.4	housekeeping	CM	0.00533642
Homo_sapiens_tRNA-Leu-TAA-1-1	88.7	housekeeping	CM	0.00544212
Homo_sapiens_tRNA-Phe-GAA-1-2	88.9	housekeeping	CM	0.00259268
Homo_sapiens_tRNA-Phe-GAA-1-4	88.9	housekeeping	CM	0.00309991
Homo_sapiens_tRNA-Phe-GAA-1-5	88.9	housekeeping	CM	0.00468904
Homo_sapiens_tRNA-Ser-GCT-3-1	89.1	housekeeping	CM	0.00343335
Homo_sapiens_tRNA-Ser-AGA-2-1	89.6	housekeeping	CM	0.00153495
Homo_sapiens_tRNA-Ser-AGA-2-2	89.6	housekeeping	CM	0.00324075
Homo_sapiens_tRNA-Ser-AGA-2-3	89.6	housekeeping	CM	0.00248235
Homo_sapiens_tRNA-Ser-AGA-2-5	89.6	housekeeping	CM	0.00733929
Homo_sapiens_tRNA-Ser-AGA-2-6	89.6	housekeeping	CM	0.00364658
Homo_sapiens_tRNA-Ser-CGA-4-1	89.6	housekeeping	CM	0.00291071
Homo_sapiens_tRNA-Ser-TGA-3-1	89.7	housekeeping	CM	0.00230274
Homo_sapiens_tRNA-Ser-TGA-1-1	94	housekeeping	CM	0.00685361
Homo_sapiens_tRNA-Ser-CGA-1-1	95.1	housekeeping	CM	0.0025678
Homo_sapiens_tRX-Gly-CCC-3-1	20.3	off	CM	3.04452e-06
Homo_sapiens_tRX-Asn-GTT-1-1	20.4	off	CM	6.08904e-06
Homo_sapiens_tRX-Ile-AAT-4-1	20.5	off	CM	6.08904e-06
Homo_sapiens_tRX-Und-NNN-6-1	20.5	off	CM	7.70597e-06
Homo_sapiens_tRX-Und-NNN-8-1	20.5	off	CM	6.27839e-06
Homo_sapiens_tRNA-Gln-TTG-10-1	20.6	off	CM	4.66145e-06
Homo_sapiens_tRX-Pro-GGG-2-1	20.7	off	CM	4.4721e-06
Homo_sapiens_tRX-Arg-CCT-2-1	21.2	off	CM	3.23387e-06
Homo_sapiens_tRNA-Glu-TTC-13-1	21.3	off	CM	9.32291e-06
Homo_sapiens_tRNA-Glu-CTC-7-1	21.4	off	CM	3.23387e-06
Homo_sapiens_tRNA-Glu-TTC-11-1	21.5	off	CM	4.4721e-06
Homo_sapiens_tRX-Gln-TTG-1-1	21.5	off	CM	4.85081e-06
Homo_sapiens_tRX-Ser-GGA-2-1	21.6	off	CM	1.42758e-06
Homo_sapiens_tRX-Glu-CTC-1-1	21.9	off	CM	7.70597e-06
Homo_sapiens_tRX-Leu-CAA-3-1	22	off	CM	7.51662e-06
Homo_sapiens_tRX-Und-NNN-9-1	22.3	off	CM	7.32727e-06
Homo_sapiens_tRNA-Arg-CCT-7-1	22.4	off	CM	3.23387e-06
Homo_sapiens_tRNA-Phe-GAA-12-1	22.4	off	CM	7.70597e-06
Homo_sapiens_tRNA-Pro-TGG-5-1	22.6	off	CM	6.08904e-06
Homo_sapiens_tRNA-Gln-CTG-13-1	22.8	off	CM	1.23674e-05
Homo_sapiens_tRNA-Glu-CTC-5-1	22.8	off	CM	7.51662e-06
Homo_sapiens_tRX-Gln-CTG-2-1	23.2	off	CM	1.36057e-05
Homo_sapiens_tRNA-Asp-GTC-10-1	23.5	off	CM	1.09398e-05
Homo_sapiens_tRNA-Arg-CCT-6-1	23.8	off	CM	4.66145e-06
Homo_sapiens_tRNA-Leu-AAG-7-1	24.1	off	CM	1.82671e-05
Homo_sapiens_tRX-Met-CAT-1-1	24.1	off	CM	6.27839e-06
Homo_sapiens_tRX-Ser-GCT-1-1	24.5	off	CM	9.32291e-06
Homo_sapiens_tRNA-Asp-GTC-9-1	24.8	off	CM	0
Homo_sapiens_tRX-Ala-AGC-1-1	24.8	off	CM	3.04452e-06
Homo_sapiens_tRX-Ala-AGC-1-2	24.8	off	CM	1.61694e-06
Homo_sapiens_tRX-Arg-ACG-1-1	24.8	off	CM	6.08904e-06
Homo_sapiens_tRX-Pro-GGG-1-1	24.8	off	CM	6.08904e-06
Homo_sapiens_tRNA-Val-CAC-13-1	24.9	off	CM	2.13116e-05
Homo_sapiens_tRNA-Pro-GGG-1-1	25.9	off	CM	7.32727e-06
Homo_sapiens_tRX-Cys-GCA-3-1	26.1	off	CM	1.42758e-06
Homo_sapiens_tRNA-Gln-CTG-16-1	26.3	off	CM	9.13356e-06
Homo_sapiens_tRX-Ala-AGC-2-1	26.3	off	CM	1.07505e-05
Homo_sapiens_tRX-Cys-GCA-4-1	26.6	off	CM	2.27392e-05
Homo_sapiens_tRNA-Und-NNN-2-1	26.7	off	CM	3.23387e-06
Homo_sapiens_tRX-Und-NNN-7-1	26.7	off	CM	1.07505e-05
Homo_sapiens_tRX-Cys-GCA-2-1	27.2	off	CM	4.66145e-06
Homo_sapiens_tRNA-Glu-CTC-16-1	27.3	off	CM	7.70597e-06
Homo_sapiens_tRNA-Leu-AAG-8-1	27.5	off	CM	4.85081e-06
Homo_sapiens_tRX-Gly-CCC-1-2	27.6	off	CM	9.13356e-06
Homo_sapiens_tRNA-Glu-TTC-10-1	28.2	off	CM	0
Homo_sapiens_tRNA-Glu-TTC-10-2	28.2	off	CM	3.34897e-05
Homo_sapiens_tRX-Gly-CCC-2-1	28.2	off	CM	8.08468e-06
Homo_sapiens_tRNA-Gly-TCC-5-1	28.8	off	CM	0
Homo_sapiens_tRNA-Gly-TCC-6-1	28.8	off	CM	0
Homo_sapiens_tRNA-Pro-AGG-4-1	28.9	off	CM	6.27839e-06
Homo_sapiens_tRNA-Gln-CTG-17-1	29.9	off	CM	1.19887e-05
Homo_sapiens_tRX-Lys-CTT-6-1	29.9	off	CM	2.85517e-06
Homo_sapiens_tRNA-Asp-GTC-8-1	30.3	off	CM	3.04452e-06
Homo_sapiens_tRNA-Ile-AAT-11-1	30.3	off	CM	3.04452e-06
Homo_sapiens_tRX-Trp-CCA-1-1	30.6	off	CM	1.19887e-05
Homo_sapiens_tRX-Lys-CTT-5-1	31.1	off	CM	4.66145e-06
Homo_sapiens_tRNA-Und-NNN-1-1	31.4	off	CM	0
Homo_sapiens_tRNA-Glu-TTC-7-1	31.5	off	CM	4.66145e-06
Homo_sapiens_tRX-Leu-CAG-1-1	31.6	off	CM	1.07505e-05
Homo_sapiens_tRNA-Gln-TTG-6-1	31.7	off	CM	7.51662e-06
Homo_sapiens_tRX-Phe-GAA-1-1	32.2	off	CM	1.42758e-06
Homo_sapiens_tRX-Val-TAC-3-1	32.5	off	CM	7.89532e-06
Homo_sapiens_tRNA-Und-GCA-5-1	33.6	off	CM	6.08904e-06
Homo_sapiens_tRX-Val-AAC-1-1	33.8	off	CM	4.66145e-06
Homo_sapiens_tRX-Cys-GCA-1-1	34	off	CM	2.85517e-06
Homo_sapiens_tRNA-Gln-CTG-12-1	34.4	off	CM	1.84565e-05
Homo_sapiens_tRNA-Lys-TTT-15-1	34.5	off	CM	6.27839e-06
Homo_sapiens_tRNA-Ser-AGA-6-1	34.5	off	CM	3.77725e-05
Homo_sapiens_tRX-Lys-CTT-4-1	34.5	off	CM	5.89969e-06
Homo_sapiens_tRX-Asp-ATC-1-1	34.9	off	CM	7.51662e-06
Homo_sapiens_tRNA-Gly-CCC-8-1	35	off	CM	8.94421e-06
Homo_sapiens_tRX-Lys-CTT-3-1	35.4	off	CM	9.13356e-06
Homo_sapiens_tRNA-Gln-CTG-11-1	35.7	off	CM	7.51662e-06
Homo_sapiens_tRNA-Lys-CTT-16-1	35.8	off	CM	5.89969e-06
Homo_sapiens_tRNA-Cys-ACA-1-1	35.9	off	CM	1.42758e-06
Homo_sapiens_tRNA-Leu-TAA-5-1	37.1	off	CM	1.36057e-05
Homo_sapiens_tRNA-Tyr-GTA-11-1	37.1	off	CM	3.04452e-06
Homo_sapiens_tRNA-Asn-GTT-22-1	37.2	off	CM	7.89532e-06
Homo_sapiens_tRNA-Gln-CTG-10-1	37.3	off	CM	1.42758e-06
Homo_sapiens_tRNA-Val-CAC-10-1	37.6	off	CM	9.13356e-06
Homo_sapiens_tRNA-Leu-AAG-5-1	37.7	off	CM	6.27839e-06
Homo_sapiens_tRNA-iMet-CAT-3-1	37.8	off	CM	5.89969e-06
Homo_sapiens_tRX-Ala-GGC-3-1	37.8	off	CM	3.23387e-06
Homo_sapiens_tRNA-Gln-TTG-5-1	38	off	CM	1.61694e-06
Homo_sapiens_tRX-Ile-GAT-2-1	38.1	off	CM	0
Homo_sapiens_tRNA-Asp-GTC-6-1	38.2	off	CM	1.42758e-06
Homo_sapiens_tRX-Ala-GGC-4-1	38.2	off	CM	3.04452e-06
Homo_sapiens_tRNA-Ile-AAT-10-1	38.6	off	CM	4.4721e-06
Homo_sapiens_tRNA-Leu-TAG-4-1	38.7	off	CM	2.85517e-06
Homo_sapiens_tRNA-Val-AAC-7-1	39.9	off	CM	2.85517e-06
Homo_sapiens_tRNA-Asp-GTC-5-1	40.3	off	CM	7.32727e-06
Homo_sapiens_tRNA-Lys-CTT-15-1	40.3	off	CM	0
Homo_sapiens_tRNA-Asn-GTT-28-1	40.7	off	CM	9.51226e-06
Homo_sapiens_tRNA-Cys-GCA-25-1	40.9	off	CM	3.23387e-06
Homo_sapiens_tRNA-Asn-GTT-20-1	41	off	CM	1.21781e-05
Homo_sapiens_tRX-Lys-TTT-2-1	41.4	off	CM	3.04452e-06
Homo_sapiens_tRNA-Asn-GTT-21-1	42.4	off	CM	7.51662e-06
Homo_sapiens_tRNA-Und-NNN-4-1	43	off	CM	1.42758e-06
Homo_sapiens_tRNA-Asn-GTT-18-1	44.1	off	CM	4.4721e-06
Homo_sapiens_tRNA-Thr-AGT-7-1	44.3	off	CM	4.66145e-06
Homo_sapiens_tRNA-Gln-CTG-8-1	44.7	off	CM	9.99309e-06
Homo_sapiens_tRNA-Gln-CTG-8-3	44.7	off	CM	1.66502e-05
Homo_sapiens_tRX-Gln-CTG-3-1	45.2	off	CM	1.86458e-05
Homo_sapiens_tRNA-Leu-AAG-6-1	45.4	off	CM	7.51662e-06
Homo_sapiens_tRNA-Phe-GAA-8-1	45.5	off	CM	2.55944e-05
Homo_sapiens_tRX-Leu-TAA-2-1	45.5	off	CM	1.34163e-05
Homo_sapiens_tRNA-Asn-GTT-16-1	46.1	off	CM	6.08904e-06
Homo_sapiens_tRNA-Asn-GTT-16-3	46.1	off	CM	7.70597e-06
Homo_sapiens_tRX-Ile-GAT-1-1	46.5	off	CM	3.04452e-06
Homo_sapiens_tRX-Ile-GAT-1-2	46.5	off	CM	6.08904e-06
Homo_sapiens_tRNA-Lys-CTT-13-1	46.9	off	CM	9.13356e-06
Homo_sapiens_tRX-Asn-GTT-2-1	47	off	CM	4.85081e-06
Homo_sapiens_tRX-Asn-GTT-3-1	47	off	CM	1.09398e-05
Homo_sapiens_tRNA-Lys-TTT-14-1	47.3	off	CM	2.03649e-05
Homo_sapiens_tRNA-Ala-AGC-20-1	47.4	off	CM	9.13356e-06
Homo_sapiens_tRNA-Asp-GTC-4-1	47.6	off	CM	8.94421e-06
Homo_sapiens_tRNA-Cys-GCA-24-1	47.6	off	CM	4.66145e-06
Homo_sapiens_tRX-Val-TAC-2-1	47.6	off	CM	6.08904e-06
Homo_sapiens_tRNA-Tyr-GTA-10-1	48.2	off	CM	5.71034e-06
Homo_sapiens_tRNA-Lys-CTT-12-1	48.3	off	CM	1.3795e-05
Homo_sapiens_tRNA-Gly-GCC-6-1	48.7	off	CM	7.70597e-06
Homo_sapiens_tRNA-Ala-TGC-8-1	48.9	off	CM	7.89532e-06
Homo_sapiens_tRNA-His-GTG-2-1	49.1	off	CM	5.89969e-06
Homo_sapiens_tRNA-Lys-TTT-10-1	49.9	off	CM	1.61694e-06
Homo_sapiens_tRNA-Phe-GAA-7-1	50	off	CM	1.61694e-06
Homo_sapiens_tRNA-Lys-TTT-11-1	50.7	off	CM	7.51662e-06
Homo_sapiens_tRNA-Tyr-GTA-9-1	52	off	CM	4.85081e-06
Homo_sapiens_tRNA-Lys-TTT-12-1	53.8	off	CM	1.09398e-05
Homo_sapiens_tRNA-Gly-GCC-5-1	54.7	off	CM	1.03718e-05
Homo_sapiens_tRNA-Lys-CTT-10-1	54.8	off	CM	4.66145e-06
Homo_sapiens_tRNA-Lys-CTT-11-1	56.6	off	CM	4.4721e-06
Homo_sapiens_tRNA-Sup-TTA-1-1	57.1	off	CM	7.51662e-06
Homo_sapiens_tRNA-Leu-CAA-6-1	57.5	off	CM	1.52226e-05
Homo_sapiens_tRNA-Tyr-ATA-1-1	57.6	off	CM	7.70597e-06
Homo_sapiens_tRNA-Lys-CTT-8-1	57.8	off	CM	1.61694e-06
Homo_sapiens_tRNA-Gln-TTG-4-1	58.1	off	CM	1.03718e-05
Homo_sapiens_tRNA-Lys-CTT-9-1	58.2	off	CM	9.13356e-06
Homo_sapiens_tRNA-Gln-CTG-7-1	58.5	off	CM	6.08904e-06
Homo_sapiens_tRNA-Phe-GAA-6-1	58.8	off	CM	4.66145e-06
Homo_sapiens_tRNA-Lys-CTT-6-1	63.1	off	CM	2.85517e-06
Homo_sapiens_tRNA-Glu-TTC-14-1	63.9	off	CM	0
Homo_sapiens_tRNA-Lys-CTT-7-1	64.8	off	CM	1.23674e-05
Homo_sapiens_tRNA-Cys-GCA-22-1	64.9	off	CM	2.39775e-05
Homo_sapiens_tRNA-Cys-GCA-20-1	65.6	off	CM	3.34897e-05
Homo_sapiens_tRNA-Met-CAT-7-1	66.2	off	CM	6.08904e-06
Homo_sapiens_tRNA-Leu-CAA-5-1	66.5	off	CM	9.13356e-06
Homo_sapiens_tRNA-Asn-GTT-26-1	68.7	off	CM	0
Homo_sapiens_tRNA-Cys-GCA-19-1	69.2	off	CM	2.85517e-06
Homo_sapiens_tRNA-Arg-TCT-3-2	70.3	off	CM	0.000984371
Homo_sapiens_tRNA-Gln-CTG-4-2	71.9	off	CM	9.32291e-06
Homo_sapiens_tRNA-Gly-TCC-2-3	73.8	off	CM	0.00121249
Homo_sapiens_tRNA-Gly-TCC-2-4	73.8	off	CM	0
Homo_sapiens_tRNA-Ile-GAT-1-1	75.5	off	CM	1.61694e-06
Homo_sapiens_tRNA-Ile-GAT-1-2	75.5	off	CM	7.51662e-06
Homo_sapiens_tRNA-Ile-GAT-1-3	75.5	off	CM	0
Homo_sapiens_tRNA-Tyr-GTA-5-2	75.5	off	CM	0.00119063
Homo_sapiens_tRNA-Cys-GCA-3-1	79.1	off	CM	6.08904e-06
Homo_sapiens_tRNA-Ala-AGC-23-1	22.7	repressed	CM	3.5296e-05
Homo_sapiens_tRX-Tyr-GTA-1-1	22.8	repressed	CM	8.94421e-06
Homo_sapiens_tRNA-Glu-TTC-12-1	24.5	repressed	CM	4.66145e-06
Homo_sapiens_tRX-Phe-GAA-2-1	26.6	repressed	CM	6.33669e-05
Homo_sapiens_tRNA-Val-CAC-11-1	27.2	repressed	CM	0.000330993
Homo_sapiens_tRNA-Val-CAC-11-2	27.2	repressed	CM	0.000250306
Homo_sapiens_tRNA-Pro-TGG-4-1	27.6	repressed	CM	8.94421e-06
Homo_sapiens_tRNA-Glu-TTC-8-1	28.8	repressed	CM	2.96878e-05
Homo_sapiens_tRNA-Phe-GAA-9-1	32.2	repressed	CM	1.23674e-05
Homo_sapiens_tRX-Ile-AAT-3-1	32.4	repressed	CM	1.54119e-05
Homo_sapiens_tRNA-Phe-GAA-11-1	33.3	repressed	CM	1.17994e-05
Homo_sapiens_tRNA-Glu-CTC-3-1	33.8	repressed	CM	3.88214e-05
Homo_sapiens_tRNA-Gln-CTG-9-1	35	repressed	CM	0.00123768
Homo_sapiens_tRX-Glu-TTC-2-1	35.9	repressed	CM	2.37881e-05
Homo_sapiens_tRNA-Glu-TTC-9-1	36.1	repressed	CM	7.89532e-06
Homo_sapiens_tRNA-Und-TTA-3-1	36.3	repressed	CM	4.06276e-05
Homo_sapiens_tRNA-Gly-CCC-7-1	36.5	repressed	CM	1.52226e-05
Homo_sapiens_tRNA-Pro-AGG-3-1	36.6	repressed	CM	0
Homo_sapiens_tRNA-Thr-CGT-6-1	37	repressed	CM	0.000227392
Homo_sapiens_tRNA-Ala-TGC-9-1	38.1	repressed	CM	1.42758e-06
Homo_sapiens_tRNA-Glu-TTC-6-1	38.6	repressed	CM	0.000533185
Homo_sapiens_tRNA-Asn-GTT-17-1	39	repressed	CM	0.00103999
Homo_sapiens_tRNA-Ala-AGC-21-1	40	repressed	CM	2.66433e-05
Homo_sapiens_tRX-Ala-AGC-6-1	41.6	repressed	CM	4.26233e-05
Homo_sapiens_tRX-Met-CAT-2-1	41.7	repressed	CM	8.05851e-05
Homo_sapiens_tRNA-Val-CAC-9-1	43.8	repressed	CM	9.32291e-06
Homo_sapiens_tRNA-Gln-CTG-8-2	44.7	repressed	CM	3.77725e-05
Homo_sapiens_tRNA-Lys-TTT-13-1	46	repressed	CM	0.000119785
Homo_sapiens_tRNA-Ala-AGC-17-1	46.4	repressed	CM	4.28275e-06
Homo_sapiens_tRX-Lys-CTT-1-1	46.8	repressed	CM	1.19887e-05
Homo_sapiens_tRNA-Ser-ACT-1-1	47	repressed	CM	0.00181388
Homo_sapiens_tRNA-Lys-CTT-14-1	48.5	repressed	CM	9.65651e-05
Homo_sapiens_tRNA-Val-CAC-7-1	49	repressed	CM	1.05611e-05
Homo_sapiens_tRNA-Ala-AGC-19-1	49.5	repressed	CM	9.41908e-05
Homo_sapiens_tRX-Ala-AGC-5-1	49.5	repressed	CM	8.25807e-05
Homo_sapiens_tRNA-iMet-CAT-2-1	51.7	repressed	CM	0.000136246
Homo_sapiens_tRNA-Asn-GTT-13-1	52	repressed	CM	3.04452e-06
Homo_sapiens_tRNA-Ala-CGC-5-1	52.8	repressed	CM	2.83474e-05
Homo_sapiens_tRNA-Ala-AGC-16-1	53.1	repressed	CM	2.1501e-05
Homo_sapiens_tRNA-Asn-GTT-11-1	53.5	repressed	CM	2.55944e-05
Homo_sapiens_tRNA-Asn-GTT-11-2	53.5	repressed	CM	8.86698e-05
Homo_sapiens_tRNA-Arg-TCG-6-1	53.7	repressed	CM	4.66145e-06
Homo_sapiens_tRNA-Arg-CCT-5-1	54.7	repressed	CM	2.85517e-06
Homo_sapiens_tRNA-Gly-TCC-4-1	56	repressed	CM	0.000227101
Homo_sapiens_tRNA-Gly-CCC-5-1	56.3	repressed	CM	0.000143675
Homo_sapiens_tRNA-Ala-AGC-24-1	57.2	repressed	CM	5.98415e-05
Homo_sapiens_tRNA-Gly-CCC-6-1	57.2	repressed	CM	0.00183349
Homo_sapiens_tRNA-Ser-AGA-5-1	58.7	repressed	CM	6.25073e-05
Homo_sapiens_tRNA-Cys-GCA-23-1	59.1	repressed	CM	1.17994e-05
Homo_sapiens_tRNA-Val-CAC-14-1	59.3	repressed	CM	0.0012631
Homo_sapiens_tRNA-Ala-TGC-7-1	60	repressed	CM	0.000300169
Homo_sapiens_tRNA-His-GTG-1-2	60.1	repressed	CM	8.92378e-05
Homo_sapiens_tRNA-His-GTG-1-5	60.1	repressed	CM	0.000354883
Homo_sapiens_tRNA-His-GTG-1-6	60.1	repressed	CM	0.000215884
Homo_sapiens_tRNA-Cys-GCA-21-1	60.7	repressed	CM	6.93538e-05
Homo_sapiens_tRNA-Lys-TTT-9-1	61.2	repressed	CM	5.74672e-05
Homo_sapiens_tRNA-Arg-TCT-5-1	61.4	repressed	CM	2.90176e-05
Homo_sapiens_tRNA-Asn-GTT-10-1	62.7	repressed	CM	5.85161e-05
Homo_sapiens_tRNA-Val-CAC-6-1	63.1	repressed	CM	8.0017e-05
Homo_sapiens_tRNA-Asn-GTT-25-1	64.1	repressed	CM	0.000441645
Homo_sapiens_tRNA-Arg-ACG-2-2	64.2	repressed	CM	0.000428709
Homo_sapiens_tRNA-Arg-ACG-2-3	64.2	repressed	CM	0.00114796
Homo_sapiens_tRNA-Arg-ACG-2-4	64.2	repressed	CM	0.00160047
Homo_sapiens_tRNA-Leu-AAG-4-1	64.4	repressed	CM	3.69129e-05
Homo_sapiens_tRNA-Lys-TTT-8-1	65.1	repressed	CM	1.66502e-05
Homo_sapiens_tRNA-Gly-CCC-4-1	65.7	repressed	CM	0.00150736
Homo_sapiens_tRNA-Phe-GAA-5-1	65.8	repressed	CM	3.16834e-05
Homo_sapiens_tRNA-Gln-CTG-5-1	66.2	repressed	CM	0.00119004
Homo_sapiens_tRNA-Thr-CGT-5-1	66.2	repressed	CM	0.000691106
Homo_sapiens_tRNA-Arg-TCG-4-1	66.8	repressed	CM	0.000340229
Homo_sapiens_tRNA-Gln-TTG-3-1	66.9	repressed	CM	0.000384848
Homo_sapiens_tRNA-Arg-CCG-1-1	67	repressed	CM	0.000402736
Homo_sapiens_tRNA-Val-AAC-5-1	67	repressed	CM	0.00108615
Homo_sapiens_tRNA-Gly-CCC-3-1	68.3	repressed	CM	1.161e-05
Homo_sapiens_tRNA-Asn-GTT-14-1	68.6	repressed	CM	0.000804321
Homo_sapiens_tRNA-Glu-TTC-4-1	68.7	repressed	CM	0.00179513
Homo_sapiens_tRNA-Val-TAC-4-1	68.7	repressed	CM	0.000488653
Homo_sapiens_tRNA-Trp-CCA-5-1	68.8	repressed	CM	2.27392e-05
Homo_sapiens_tRNA-Val-AAC-4-1	69.2	repressed	CM	5.70885e-05
Homo_sapiens_tRNA-Lys-CTT-5-1	69.3	repressed	CM	0.000212359
Homo_sapiens_tRNA-Gly-GCC-4-1	69.4	repressed	CM	1.3227e-05
Homo_sapiens_tRNA-Asn-GTT-8-1	69.8	repressed	CM	0.000554205
Homo_sapiens_tRNA-Val-AAC-6-1	69.9	repressed	CM	0.000387703
Homo_sapiens_tRNA-Cys-GCA-16-1	70	repressed	CM	3.70151e-05
Homo_sapiens_tRNA-Arg-TCT-3-1	70.1	repressed	CM	0.000276105
Homo_sapiens_tRNA-Pro-AGG-2-4	70.2	repressed	CM	0.00470968
Homo_sapiens_tRNA-Pro-CGG-1-2	70.2	repressed	CM	0.000276483
Homo_sapiens_tRNA-Pro-TGG-3-3	70.3	repressed	CM	0.000267539
Homo_sapiens_tRNA-Cys-GCA-15-1	70.5	repressed	CM	2.9207e-05
Homo_sapiens_tRNA-Cys-GCA-17-1	70.7	repressed	CM	0.000683385
Homo_sapiens_tRNA-Arg-TCT-2-1	70.8	repressed	CM	0.000224348
Homo_sapiens_tRNA-Gln-CTG-2-1	70.9	repressed	CM	0.00128774
Homo_sapiens_tRNA-Arg-TCT-1-1	71.1	repressed	CM	0.00417452
Homo_sapiens_tRNA-Gln-CTG-1-1	71.5	repressed	CM	1.68395e-05
Homo_sapiens_tRNA-Pro-AGG-1-1	71.5	repressed	CM	0.000344875
Homo_sapiens_tRNA-Cys-GCA-14-1	71.6	repressed	CM	0.00022292
Homo_sapiens_tRNA-Glu-TTC-3-1	71.6	repressed	CM	0.00126434
Homo_sapiens_tRNA-Ser-GCT-6-1	71.6	repressed	CM	0.000867222
Homo_sapiens_tRNA-Cys-GCA-18-1	71.8	repressed	CM	1.3795e-05
Homo_sapiens_tRNA-Gln-CTG-4-1	71.9	repressed	CM	0.000372582
Homo_sapiens_tRNA-Ile-TAT-3-1	72.1	repressed	CM	0.00030502
Homo_sapiens_tRNA-Val-CAC-4-1	72.2	repressed	CM	0.000584563
Homo_sapiens_tRNA-Cys-GCA-12-1	72.4	repressed	CM	0.000103514
Homo_sapiens_tRNA-Tyr-GTA-8-1	72.4	repressed	CM	0.000138722
Homo_sapiens_tRNA-Trp-CCA-3-1	73.3	repressed	CM	0.000208834
Homo_sapiens_tRNA-Trp-CCA-3-2	73.3	repressed	CM	0.00100822
Homo_sapiens_tRNA-Asn-GTT-7-1	73.5	repressed	CM	0.000502812
Homo_sapiens_tRNA-Asn-GTT-6-1	73.8	repressed	CM	9.29525e-05
Homo_sapiens_tRNA-Leu-AAG-3-1	73.8	repressed	CM	0.00034508
Homo_sapiens_tRNA-Cys-GCA-13-1	74	repressed	CM	3.8632e-05
Homo_sapiens_tRNA-Ala-AGC-6-1	74.1	repressed	CM	0.000639349
Homo_sapiens_tRNA-Leu-TAG-2-1	74.1	repressed	CM	0.00250978
Homo_sapiens_tRNA-Ala-TGC-6-1	74.2	repressed	CM	0.000210174
Homo_sapiens_tRNA-Tyr-GTA-7-1	74.3	repressed	CM	2.13116e-05
Homo_sapiens_tRNA-Asn-GTT-9-1	74.9	repressed	CM	0.000934099
Homo_sapiens_tRNA-Cys-GCA-10-1	74.9	repressed	CM	2.88283e-05
Homo_sapiens_tRNA-Lys-TTT-7-1	74.9	repressed	CM	0.000446685
Homo_sapiens_tRNA-Pro-TGG-1-1	74.9	repressed	CM	0.00148845
Homo_sapiens_tRNA-Gly-GCC-3-1	75	repressed	CM	0.000630128
Homo_sapiens_tRNA-Tyr-GTA-6-1	75.1	repressed	CM	0.000198841
Homo_sapiens_tRNA-Leu-AAG-1-3	75.2	repressed	CM	0.000500248
Homo_sapiens_tRNA-Ala-TGC-5-1	75.3	repressed	CM	0.00102609
Homo_sapiens_tRNA-Tyr-GTA-4-1	75.3	repressed	CM	5.06207e-05
Homo_sapiens_tRNA-Tyr-GTA-5-3	75.3	repressed	CM	0.000399124
Homo_sapiens_tRNA-Tyr-GTA-5-4	75.3	repressed	CM	0.000328997
Homo_sapiens_tRNA-Phe-GAA-4-1	75.5	repressed	CM	1.39844e-05
Homo_sapiens_tRNA-Ile-AAT-8-1	75.8	repressed	CM	0.00203728
Homo_sapiens_tRNA-Ala-CGC-4-1	76.1	repressed	CM	0.00299719
Homo_sapiens_tRNA-Asn-GTT-5-1	76.5	repressed	CM	0.000158038
Homo_sapiens_tRNA-Cys-GCA-11-1	76.9	repressed	CM	8.03957e-05
Homo_sapiens_tRNA-Cys-GCA-9-1	77.2	repressed	CM	0.00422849
Homo_sapiens_tRNA-Cys-GCA-9-2	77.2	repressed	CM	0.000125583
Homo_sapiens_tRNA-Cys-GCA-9-3	77.2	repressed	CM	0.000156217
Homo_sapiens_tRNA-Cys-GCA-9-4	77.2	repressed	CM	0.00072987
Homo_sapiens_tRNA-Cys-GCA-8-1	77.3	repressed	CM	0.000387426
Homo_sapiens_tRNA-Leu-CAA-3-1	77.3	repressed	CM	0.00046335
Homo_sapiens_tRNA-Tyr-GTA-3-1	77.5	repressed	CM	0.000454304
Homo_sapiens_tRNA-Asn-GTT-4-1	77.7	repressed	CM	0.00088007
Homo_sapiens_tRNA-Cys-GCA-7-1	77.8	repressed	CM	8.44891e-05
Homo_sapiens_tRNA-Leu-CAA-2-1	78	repressed	CM	0.00174109
Homo_sapiens_tRNA-Ile-AAT-12-1	78.2	repressed	CM	0.000541459
Homo_sapiens_tRNA-Gly-CCC-1-1	78.3	repressed	CM	0.000920785
Homo_sapiens_tRNA-Gly-CCC-1-2	78.3	repressed	CM	0.000441747
Homo_sapiens_tRNA-Thr-CGT-1-1	78.4	repressed	CM	0.00156716
Homo_sapiens_tRNA-Cys-GCA-5-1	78.7	repressed	CM	0.000329085
Homo_sapiens_tRNA-Ala-TGC-4-1	78.8	repressed	CM	0.00403435
Homo_sapiens_tRNA-Ser-AGA-4-1	78.8	repressed	CM	0.000541444
Homo_sapiens_tRNA-Thr-TGT-4-1	78.8	repressed	CM	0.00292233
Homo_sapiens_tRNA-Cys-GCA-6-1	79.3	repressed	CM	0.000601009
Homo_sapiens_tRNA-Ile-AAT-9-1	79.3	repressed	CM	4.4721e-06
Homo_sapiens_tRNA-Val-AAC-1-2	79.4	repressed	CM	0.000171455
Homo_sapiens_tRNA-Val-CAC-1-7	79.4	repressed	CM	0.00211427
Homo_sapiens_tRNA-Val-CAC-1-8	79.4	repressed	CM	0.00213389
Homo_sapiens_tRNA-Ala-TGC-2-1	79.7	repressed	CM	0.000944282
Homo_sapiens_tRNA-Met-CAT-4-2	80.2	repressed	CM	0.000312915
Homo_sapiens_tRNA-Ala-TGC-1-1	80.5	repressed	CM	0.00134064
Homo_sapiens_tRNA-Thr-AGT-3-1	80.7	repressed	CM	0.000285908
Homo_sapiens_tRNA-Val-TAC-3-1	80.7	repressed	CM	0.000250408
Homo_sapiens_tRNA-Asn-GTT-2-6	80.9	repressed	CM	0.00518043
Homo_sapiens_tRNA-Gly-GCC-2-5	81	repressed	CM	0.000257357
Homo_sapiens_tRNA-Ile-AAT-5-3	81.2	repressed	CM	0.000846755
Homo_sapiens_tRNA-Thr-AGT-4-1	81.2	repressed	CM	0.000142044
Homo_sapiens_tRNA-Asn-GTT-1-1	81.5	repressed	CM	0.00389477
Homo_sapiens_tRNA-Ile-AAT-6-1	81.6	repressed	CM	4.4721e-06
Homo_sapiens_tRNA-Cys-GCA-2-1	81.9	repressed	CM	5.82246e-05
Homo_sapiens_tRNA-Ile-AAT-1-1	81.9	repressed	CM	3.18728e-05
Homo_sapiens_tRNA-Lys-CTT-4-1	82.3	repressed	CM	0.000644681
Homo_sapiens_tRNA-Thr-AGT-1-1	82.6	repressed	CM	0.00314688
Homo_sapiens_tRNA-Leu-TAA-4-1	83.8	repressed	CM	0.00162825
Homo_sapiens_tRNA-Ser-TGA-4-1	84	repressed	CM	0.000747233
Homo_sapiens_tRNA-Cys-GCA-1-1	84.1	repressed	CM	0.000245951
Homo_sapiens_tRNA-Ala-AGC-5-1	84.2	repressed	CM	0.000318815
Homo_sapiens_tRNA-Ala-AGC-2-3	84.7	repressed	CM	0.000181535
Homo_sapiens_tRNA-Ile-AAT-3-1	84.9	repressed	CM	0.000103135
Homo_sapiens_tRNA-Lys-TTT-6-1	85.2	repressed	CM	0.000389218
Homo_sapiens_tRNA-Ser-GCT-5-1	85.2	repressed	CM	0.00165395
Homo_sapiens_tRNA-Lys-TTT-4-1	86.8	repressed	CM	0.00181018
Homo_sapiens_tRNA-Ser-AGA-3-1	87.2	repressed	CM	1.19887e-05
Homo_sapiens_tRNA-Lys-TTT-2-1	87.7	repressed	CM	0.000115211
Homo_sapiens_tRNA-Lys-CTT-2-5	87.8	repressed	CM	0.000657616
Homo_sapiens_tRNA-Phe-GAA-3-1	88.3	repressed	CM	0.00157469
Homo_sapiens_tRNA-Ser-GCT-4-1	88.4	repressed	CM	0.00137984
Homo_sapiens_tRNA-Phe-GAA-1-1	88.9	repressed	CM	0.000508813
Homo_sapiens_tRNA-Phe-GAA-1-3	88.9	repressed	CM	0.0014161
Homo_sapiens_tRNA-Phe-GAA-1-6	88.9	repressed	CM	0.00414911
Homo_sapiens_tRNA-Lys-TTT-1-1	89	repressed	CM	0.000476664
Homo_sapiens_tRNA-Ser-AGA-2-4	89.6	repressed	CM	0.000899765
Homo_sapiens_tRNA-Ser-AGA-1-1	90.3	repressed	CM	0.000168687
Homo_sapiens_tRNA-Ser-TGA-2-1	90.4	repressed	CM	0.00128319
Homo_sapiens_tRNA-Leu-TAA-2-1	90.8	repressed	CM	0.00048
Homo_sapiens_tRNA-Ser-GCT-2-1	91	repressed	CM	0.00138077
Homo_sapiens_tRNA-Ser-GCT-1-1	91.9	repressed	CM	0.000565334
Homo_sapiens_tRNA-Ser-CGA-2-1	94	repressed	CM	6.12691e-05
Homo_sapiens_tRNA-Ser-CGA-3-1	94.6	repressed	CM	0.000976621
Homo_sapiens_tRX-Val-CAC-4-1	53.6	housekeeping	hiPSC	0.00180481
Homo_sapiens_tRNA-Glu-TTC-5-1	54.6	housekeeping	hiPSC	0.00170105
Homo_sapiens_tRNA-Ala-AGC-15-1	56.7	housekeeping	hiPSC	0.00179515
Homo_sapiens_tRNA-Asp-GTC-3-1	58.2	housekeeping	hiPSC	0.0030587
Homo_sapiens_tRNA-Ala-AGC-11-1	58.9	housekeeping	hiPSC	0.00311634
Homo_sapiens_tRNA-Ala-AGC-8-1	59.7	housekeeping	hiPSC	0.00425415
Homo_sapiens_tRNA-Ala-AGC-8-2	59.7	housekeeping	hiPSC	0.00100137
Homo_sapiens_tRNA-His-GTG-1-1	60.1	housekeeping	hiPSC	0.00160616
Homo_sapiens_tRNA-His-GTG-1-7	60.1	housekeeping	hiPSC	0.00342613
Homo_sapiens_tRNA-His-GTG-1-8	60.1	housekeeping	hiPSC	0.00361126
Homo_sapiens_tRNA-His-GTG-1-9	60.1	housekeeping	hiPSC	0.00189952
Homo_sapiens_tRNA-iMet-CAT-1-1	60.4	housekeeping	hiPSC	0.00348526
Homo_sapiens_tRNA-iMet-CAT-1-2	60.4	housekeeping	hiPSC	0.000665117
Homo_sapiens_tRNA-iMet-CAT-1-3	60.4	housekeeping	hiPSC	0.00303701
Homo_sapiens_tRNA-iMet-CAT-1-4	60.4	housekeeping	hiPSC	0.00314276
Homo_sapiens_tRNA-iMet-CAT-1-5	60.4	housekeeping	hiPSC	0.00321193
Homo_sapiens_tRNA-iMet-CAT-1-6	60.4	housekeeping	hiPSC	0.00322827
Homo_sapiens_tRNA-iMet-CAT-1-7	60.4	housekeeping	hiPSC	0.00256213
Homo_sapiens_tRNA-iMet-CAT-1-8	60.4	housekeeping	hiPSC	0.00458003
Homo_sapiens_tRNA-Arg-ACG-2-1	64.2	housekeeping	hiPSC	0.00385382
Homo_sapiens_tRNA-Gln-CTG-6-1	64.7	housekeeping	hiPSC	0.00285699
Homo_sapiens_tRNA-Arg-CCG-2-1	64.9	housekeeping	hiPSC	0.00291763
Homo_sapiens_tRNA-Asp-GTC-1-1	65.4	housekeeping	hiPSC	0.00352668
Homo_sapiens_tRNA-Arg-TCG-5-1	65.5	housekeeping	hiPSC	0.00314336
Homo_sapiens_tRNA-Arg-CCT-4-1	65.6	housekeeping	hiPSC	0.00273296
Homo_sapiens_tRNA-Pro-CGG-2-1	65.9	housekeeping	hiPSC	0.00326629
Homo_sapiens_tRNA-Asp-GTC-2-10	66.5	housekeeping	hiPSC	0.00367009
Homo_sapiens_tRNA-Asp-GTC-2-11	66.5	housekeeping	hiPSC	0.00380574
Homo_sapiens_tRNA-Asp-GTC-2-6	66.5	housekeeping	hiPSC	0.00356809
Homo_sapiens_tRNA-Asp-GTC-2-7	66.5	housekeeping	hiPSC	0.00127369
Homo_sapiens_tRNA-Asp-GTC-2-8	66.5	housekeeping	hiPSC	0.00372273
Homo_sapiens_tRNA-Asp-GTC-2-9	66.5	housekeeping	hiPSC	0.00102076
Homo_sapiens_tRNA-Gln-TTG-3-2	66.9	housekeeping	hiPSC	0.00235597
Homo_sapiens_tRNA-Gln-TTG-3-3	66.9	housekeeping	hiPSC	0.00200407
Homo_sapiens_tRNA-Arg-CCG-1-2	67	housekeeping	hiPSC	0.00368588
Homo_sapiens_tRNA-Arg-CCG-1-3	67	housekeeping	hiPSC	0.00261313
Homo_sapiens_tRNA-Arg-ACG-1-1	67.6	housekeeping	hiPSC	0.00332653
Homo_sapiens_tRNA-Arg-ACG-1-2	67.6	housekeeping	hiPSC	0.00444643
Homo_sapiens_tRNA-Arg-ACG-1-3	67.6	housekeeping	hiPSC	0.00251877
Homo_sapiens_tRNA-Asn-GTT-24-1	67.9	housekeeping	hiPSC	0.00173004
Homo_sapiens_tRNA-Glu-CTC-2-1	68.7	housekeeping	hiPSC	0.00278983
Homo_sapiens_tRNA-Glu-TTC-4-2	68.7	housekeeping	hiPSC	0.00283116
Homo_sapiens_tRNA-Arg-TCG-3-1	68.8	housekeeping	hiPSC	0.00344404
Homo_sapiens_tRNA-Gln-TTG-2-1	70	housekeeping	hiPSC	0.00275648
Homo_sapiens_tRNA-Pro-AGG-2-1	70.2	housekeeping	hiPSC	0.00307228
Homo_sapiens_tRNA-Pro-AGG-2-2	70.2	housekeeping	hiPSC	0.00268514
Homo_sapiens_tRNA-Pro-AGG-2-3	70.2	housekeeping	hiPSC	0.0026201
Homo_sapiens_tRNA-Pro-AGG-2-5	70.2	housekeeping	hiPSC	0.00296554
Homo_sapiens_tRNA-Pro-AGG-2-6	70.2	housekeeping	hiPSC	0.0039651
Homo_sapiens_tRNA-Pro-AGG-2-7	70.2	housekeeping	hiPSC	0.00308257
Homo_sapiens_tRNA-Pro-AGG-2-8	70.2	housekeeping	hiPSC	0.00296657
Homo_sapiens_tRNA-Pro-CGG-1-1	70.2	housekeeping	hiPSC	0.0032
Homo_sapiens_tRNA-Pro-CGG-1-3	70.2	housekeeping	hiPSC	0.00291856
Homo_sapiens_tRNA-Arg-TCG-2-1	70.3	housekeeping	hiPSC	0.00189953
Homo_sapiens_tRNA-Pro-TGG-3-1	70.3	housekeeping	hiPSC	0.00362446
Homo_sapiens_tRNA-Pro-TGG-3-2	70.3	housekeeping	hiPSC	0.00345055
Homo_sapiens_tRNA-Pro-TGG-3-4	70.3	housekeeping	hiPSC	0.00154977
Homo_sapiens_tRNA-Pro-TGG-2-1	70.5	housekeeping	hiPSC	0.00353776
Homo_sapiens_tRNA-Arg-CCT-2-1	71.1	housekeeping	hiPSC	0.00318611
Homo_sapiens_tRNA-Glu-TTC-2-1	71.2	housekeeping	hiPSC	0.00370402
Homo_sapiens_tRNA-Glu-TTC-2-2	71.2	housekeeping	hiPSC	0.00258734
Homo_sapiens_tRNA-Gln-CTG-1-2	71.5	housekeeping	hiPSC	0.00195718
Homo_sapiens_tRNA-Gln-CTG-1-3	71.5	housekeeping	hiPSC	0.00276361
Homo_sapiens_tRNA-Gln-CTG-1-4	71.5	housekeeping	hiPSC	0.00313222
Homo_sapiens_tRNA-Gln-CTG-1-5	71.5	housekeeping	hiPSC	0.00243441
Homo_sapiens_tRNA-Arg-CCT-3-1	71.7	housekeeping	hiPSC	0.00353736
Homo_sapiens_tRNA-Arg-CCT-1-1	72.3	housekeeping	hiPSC	0.00230961
Homo_sapiens_tRNA-Glu-TTC-1-1	72.5	housekeeping	hiPSC	0.00237111
Homo_sapiens_tRNA-Glu-TTC-1-2	72.5	housekeeping	hiPSC	0.00168157
Homo_sapiens_tRNA-Gln-TTG-1-1	72.6	housekeeping	hiPSC	0.00353194
Homo_sapiens_tRNA-Val-AAC-3-1	72.8	housekeeping	hiPSC	0.00328325
Homo_sapiens_tRNA-Ile-TAT-2-2	73.1	housekeeping	hiPSC	0.000826996
Homo_sapiens_tRNA-Ile-TAT-2-3	73.1	housekeeping	hiPSC	0.00367307
Homo_sapiens_tRNA-Glu-CTC-1-1	73.2	housekeeping	hiPSC	0.00446049
Homo_sapiens_tRNA-Glu-CTC-1-6	73.2	housekeeping	hiPSC	0.00404232
Homo_sapiens_tRNA-Glu-CTC-1-7	73.2	housekeeping	hiPSC	0.00345536
Homo_sapiens_tRNA-Ile-TAT-2-1	73.2	housekeeping	hiPSC	0.00193104
Homo_sapiens_tRNA-Trp-CCA-3-3	73.3	housekeeping	hiPSC	0.0014728
Homo_sapiens_tRNA-Trp-CCA-1-1	73.4	housekeeping	hiPSC	0.00267108
Homo_sapiens_tRNA-Leu-CAA-4-1	73.6	housekeeping	hiPSC	0.00414537
Homo_sapiens_tRNA-Gly-TCC-1-1	73.8	housekeeping	hiPSC	0.00221842
Homo_sapiens_tRNA-Gly-TCC-2-1	73.8	housekeeping	hiPSC	0.00295367
Homo_sapiens_tRNA-Gly-TCC-2-6	73.8	housekeeping	hiPSC	0.00296884
Homo_sapiens_tRNA-Gly-TCC-3-1	73.8	housekeeping	hiPSC	0.00299821
Homo_sapiens_tRNA-Ile-TAT-1-1	73.8	housekeeping	hiPSC	0.000660637
Homo_sapiens_tRNA-Leu-TAG-3-1	73.9	housekeeping	hiPSC	0.00192757
Homo_sapiens_tRNA-Trp-CCA-4-1	74.3	housekeeping	hiPSC	0.00207358
Homo_sapiens_tRNA-Ala-CGC-3-1	74.4	housekeeping	hiPSC	0.00211483
Homo_sapiens_tRNA-Arg-TCG-1-1	74.8	housekeeping	hiPSC	0.0028687
Homo_sapiens_tRNA-Leu-AAG-2-1	74.8	housekeeping	hiPSC	0.00253488
Homo_sapiens_tRNA-Leu-AAG-2-2	74.8	housekeeping	hiPSC	0.0019458
Homo_sapiens_tRNA-Leu-AAG-2-3	74.8	housekeeping	hiPSC	0.00476358
Homo_sapiens_tRNA-Leu-AAG-2-4	74.8	housekeeping	hiPSC	0.00479862
Homo_sapiens_tRNA-Gly-CCC-2-1	75.1	housekeeping	hiPSC	0.00334389
Homo_sapiens_tRNA-Gly-CCC-2-2	75.1	housekeeping	hiPSC	0.00287444
Homo_sapiens_tRNA-Trp-CCA-2-1	75.1	housekeeping	hiPSC	0.0037301
Homo_sapiens_tRNA-Leu-TAG-1-1	75.2	housekeeping	hiPSC	0.00257212
Homo_sapiens_tRNA-Tyr-GTA-5-1	75.3	housekeeping	hiPSC	0.00297567
Homo_sapiens_tRNA-Tyr-GTA-5-5	75.5	housekeeping	hiPSC	0.00395465
Homo_sapiens_tRNA-Thr-TGT-6-1	75.7	housekeeping	hiPSC	0.00361117
Homo_sapiens_tRNA-Ala-AGC-4-1	76.1	housekeeping	hiPSC	0.0023272
Homo_sapiens_tRNA-Thr-CGT-3-1	77.1	housekeeping	hiPSC	0.00207987
Homo_sapiens_tRNA-Leu-CAA-1-1	77.2	housekeeping	hiPSC	0.00364078
Homo_sapiens_tRNA-Leu-CAA-1-2	77.2	housekeeping	hiPSC	0.00369066
Homo_sapiens_tRNA-Leu-CAG-2-1	77.3	housekeeping	hiPSC	0.00286634
Homo_sapiens_tRNA-Leu-CAG-2-2	77.3	housekeeping	hiPSC	0.0035936
Homo_sapiens_tRNA-Met-CAT-3-1	77.4	housekeeping	hiPSC	0.00340397
Homo_sapiens_tRNA-Met-CAT-3-2	77.4	housekeeping	hiPSC	0.00423893
Homo_sapiens_tRNA-Met-CAT-6-1	77.4	housekeeping	hiPSC	0.00365432
Homo_sapiens_tRNA-Tyr-GTA-1-1	77.9	housekeeping	hiPSC	0.00319112
Homo_sapiens_tRNA-Tyr-GTA-2-1	77.9	housekeeping	hiPSC	0.00390872
Homo_sapiens_tRNA-Thr-TGT-5-1	78	housekeeping	hiPSC	0.00341812
Homo_sapiens_tRNA-Leu-CAG-1-6	78.2	housekeeping	hiPSC	0.002518
Homo_sapiens_tRNA-Leu-CAG-1-7	78.2	housekeeping	hiPSC	0.00181352
Homo_sapiens_tRNA-Thr-CGT-4-1	78.3	housekeeping	hiPSC	0.00285149
Homo_sapiens_tRNA-Arg-TCT-4-1	78.5	housekeeping	hiPSC	0.000122373
Homo_sapiens_tRNA-Val-CAC-3-1	79.2	housekeeping	hiPSC	0.00157883
Homo_sapiens_tRNA-Val-AAC-1-1	79.4	housekeeping	hiPSC	0.00240371
Homo_sapiens_tRNA-Val-AAC-1-3	79.4	housekeeping	hiPSC	0.00196181
Homo_sapiens_tRNA-Val-AAC-1-4	79.4	housekeeping	hiPSC	0.00414679
Homo_sapiens_tRNA-Val-AAC-1-5	79.4	housekeeping	hiPSC	0.00255625
Homo_sapiens_tRNA-Val-AAC-2-1	79.4	housekeeping	hiPSC	0.00266244
Homo_sapiens_tRNA-Val-CAC-1-1	79.4	housekeeping	hiPSC	0.00383189
Homo_sapiens_tRNA-Val-CAC-1-4	79.4	housekeeping	hiPSC	0.00208356
Homo_sapiens_tRNA-Val-CAC-1-5	79.4	housekeeping	hiPSC	0.00424661
Homo_sapiens_tRNA-Val-CAC-1-6	79.4	housekeeping	hiPSC	0.00197163
Homo_sapiens_tRNA-Thr-CGT-2-1	79.6	housekeeping	hiPSC	0.00252993
Homo_sapiens_tRNA-Ala-CGC-1-1	79.7	housekeeping	hiPSC	0.00272527
Homo_sapiens_tRNA-Ala-CGC-2-1	79.7	housekeeping	hiPSC	0.00314494
Homo_sapiens_tRNA-Ala-TGC-3-1	79.7	housekeeping	hiPSC	0.00408952
Homo_sapiens_tRNA-Ala-TGC-3-2	79.7	housekeeping	hiPSC	0.0031367
Homo_sapiens_tRNA-Asn-GTT-3-1	79.7	housekeeping	hiPSC	0.00235563
Homo_sapiens_tRNA-Thr-TGT-3-1	80	housekeeping	hiPSC	0.00333769
Homo_sapiens_tRNA-Thr-AGT-5-1	80.1	housekeeping	hiPSC	0.00270626
Homo_sapiens_tRNA-Ala-AGC-3-1	80.3	housekeeping	hiPSC	0.0022463
Homo_sapiens_tRNA-Val-CAC-2-1	80.5	housekeeping	hiPSC	0.00364419
Homo_sapiens_tRNA-Val-TAC-2-1	80.5	housekeeping	hiPSC	0.00344027
Homo_sapiens_tRNA-Thr-AGT-6-1	80.6	housekeeping	hiPSC	0.0014058
Homo_sapiens_tRNA-Asn-GTT-2-1	80.9	housekeeping	hiPSC	0.00310567
Homo_sapiens_tRNA-Asn-GTT-2-2	80.9	housekeeping	hiPSC	0.00333502
Homo_sapiens_tRNA-Asn-GTT-2-3	80.9	housekeeping	hiPSC	0.0036118
Homo_sapiens_tRNA-Asn-GTT-2-4	80.9	housekeeping	hiPSC	0.00286108
Homo_sapiens_tRNA-Asn-GTT-2-5	80.9	housekeeping	hiPSC	0.00214585
Homo_sapiens_tRNA-Asn-GTT-2-7	80.9	housekeeping	hiPSC	0.00306836
Homo_sapiens_tRNA-Gly-GCC-1-5	80.9	housekeeping	hiPSC	0.00351433
Homo_sapiens_tRNA-Gly-GCC-2-1	81	housekeeping	hiPSC	0.00367536
Homo_sapiens_tRNA-Gly-GCC-2-2	81	housekeeping	hiPSC	0.00410241
Homo_sapiens_tRNA-Gly-GCC-2-3	81	housekeeping	hiPSC	0.0039999
Homo_sapiens_tRNA-Gly-GCC-2-4	81	housekeeping	hiPSC	0.000667785
Homo_sapiens_tRNA-Gly-GCC-2-6	81	housekeeping	hiPSC	0.00388836
Homo_sapiens_tRNA-Ile-AAT-4-1	81.2	housekeeping	hiPSC	0.00255404
Homo_sapiens_tRNA-Ile-AAT-5-1	81.2	housekeeping	hiPSC	0.00415534
Homo_sapiens_tRNA-Ile-AAT-5-2	81.2	housekeeping	hiPSC	0.00195624
Homo_sapiens_tRNA-Ile-AAT-5-4	81.2	housekeeping	hiPSC	0.00330015
Homo_sapiens_tRNA-Ile-AAT-5-5	81.2	housekeeping	hiPSC	0.00334336
Homo_sapiens_tRNA-Thr-AGT-2-1	81.4	housekeeping	hiPSC	0.00403407
Homo_sapiens_tRNA-Thr-AGT-2-2	81.4	housekeeping	hiPSC	0.00383969
Homo_sapiens_tRNA-Cys-GCA-4-1	81.8	housekeeping	hiPSC	0.00229948
Homo_sapiens_tRNA-Cys-GCA-2-2	81.9	housekeeping	hiPSC	0.00275754
Homo_sapiens_tRNA-Cys-GCA-2-3	81.9	housekeeping	hiPSC	0.00328231
Homo_sapiens_tRNA-Cys-GCA-2-4	81.9	housekeeping	hiPSC	0.00364565
Homo_sapiens_tRNA-Met-CAT-1-1	82.3	housekeeping	hiPSC	0.00261547
Homo_sapiens_tRNA-Thr-AGT-1-2	82.6	housekeeping	hiPSC	0.00285165
Homo_sapiens_tRNA-Thr-AGT-1-3	82.6	housekeeping	hiPSC	0.00346195
Homo_sapiens_tRNA-Met-CAT-2-1	82.7	housekeeping	hiPSC	0.0029203
Homo_sapiens_tRNA-Val-TAC-1-1	82.9	housekeeping	hiPSC	0.00376089
Homo_sapiens_tRNA-Val-TAC-1-2	82.9	housekeeping	hiPSC	0.00153273
Homo_sapiens_tRNA-Lys-CTT-3-1	83.1	housekeeping	hiPSC	0.00266463
Homo_sapiens_tRNA-Thr-TGT-1-1	83.3	housekeeping	hiPSC	0.00303812
Homo_sapiens_tRNA-Thr-TGT-2-1	84.1	housekeeping	hiPSC	0.00204837
Homo_sapiens_tRNA-Ala-AGC-2-1	84.7	housekeeping	hiPSC	0.00316386
Homo_sapiens_tRNA-Ala-AGC-2-2	84.7	housekeeping	hiPSC	0.00334397
Homo_sapiens_tRNA-Ala-AGC-1-1	84.9	housekeeping	hiPSC	0.00352903
Homo_sapiens_tRNA-Lys-TTT-5-1	84.9	housekeeping	hiPSC	0.00136645
Homo_sapiens_tRNA-Leu-TAA-3-1	85	housekeeping	hiPSC	0.00314141
Homo_sapiens_tRNA-Ile-AAT-2-1	86.3	housekeeping	hiPSC	0.00364888
Homo_sapiens_tRNA-Lys-CTT-2-1	87.8	housekeeping	hiPSC	0.00220955
Homo_sapiens_tRNA-Lys-CTT-2-2	87.8	housekeeping	hiPSC	0.00348276
Homo_sapiens_tRNA-Lys-CTT-2-3	87.8	housekeeping	hiPSC	0.00374565
Homo_sapiens_tRNA-Lys-CTT-2-4	87.8	housekeeping	hiPSC	0.00345504
Homo_sapiens_tRNA-Lys-TTT-3-1	87.8	housekeeping	hiPSC	0.0022884
Homo_sapiens_tRNA-Lys-TTT-3-2	87.8	housekeeping	hiPSC	0.00405677
Homo_sapiens_tRNA-Lys-TTT-3-3	87.8	housekeeping	hiPSC	0.00347774
Homo_sapiens_tRNA-Lys-TTT-3-4	87.8	housekeeping	hiPSC	0.00376569
Homo_sapiens_tRNA-Lys-TTT-3-5	87.8	housekeeping	hiPSC	0.00297669
Homo_sapiens_tRNA-Phe-GAA-2-1	87.9	housekeeping	hiPSC	0.00385263
Homo_sapiens_tRNA-Lys-CTT-1-1	88	housekeeping	hiPSC	0.00289871
Homo_sapiens_tRNA-Lys-CTT-1-2	88	housekeeping	hiPSC	0.00326314
Homo_sapiens_tRNA-Ser-GCT-4-2	88.4	housekeeping	hiPSC	0.00305743
Homo_sapiens_tRNA-Ser-GCT-4-3	88.4	housekeeping	hiPSC	0.00408315
Homo_sapiens_tRNA-Leu-TAA-1-1	88.7	housekeeping	hiPSC	0.0029423
Homo_sapiens_tRNA-Phe-GAA-1-2	88.9	housekeeping	hiPSC	0.00126284
Homo_sapiens_tRNA-Phe-GAA-1-4	88.9	housekeeping	hiPSC	0.00182522
Homo_sapiens_tRNA-Phe-GAA-1-5	88.9	housekeeping	hiPSC	0.00258374
Homo_sapiens_tRNA-Ser-GCT-3-1	89.1	housekeeping	hiPSC	0.00161199
Homo_sapiens_tRNA-Ser-AGA-2-1	89.6	housekeeping	hiPSC	0.00154898
Homo_sapiens_tRNA-Ser-AGA-2-2	89.6	housekeeping	hiPSC	0.00369547
Homo_sapiens_tRNA-Ser-AGA-2-3	89.6	housekeeping	hiPSC	0.00315752
Homo_sapiens_tRNA-Ser-AGA-2-5	89.6	housekeeping	hiPSC	0.00320551
Homo_sapiens_tRNA-Ser-AGA-2-6	89.6	housekeeping	hiPSC	0.00257353
Homo_sapiens_tRNA-Ser-CGA-4-1	89.6	housekeeping	hiPSC	0.00141412
Homo_sapiens_tRNA-Ser-TGA-3-1	89.7	housekeeping	hiPSC	0.00386678
Homo_sapiens_tRNA-Ser-TGA-1-1	94	housekeeping	hiPSC	0.00351905
Homo_sapiens_tRNA-Ser-CGA-1-1	95.1	housekeeping	hiPSC	0.00123119
Homo_sapiens_tRX-Gly-CCC-3-1	20.3	off	hiPSC	1.17039e-05
Homo_sapiens_tRX-Asn-GTT-1-1	20.4	off	hiPSC	5.81297e-06
Homo_sapiens_tRX-Ile-AAT-4-1	20.5	off	hiPSC	5.10617e-06
Homo_sapiens_tRX-Und-NNN-6-1	20.5	off	hiPSC	2.43484e-06
Homo_sapiens_tRX-Und-NNN-8-1	20.5	off	hiPSC	4.79174e-06
Homo_sapiens_tRNA-Gln-TTG-10-1	20.6	off	hiPSC	2.74927e-06
Homo_sapiens_tRX-Pro-GGG-2-1	20.7	off	hiPSC	7.61895e-06
Homo_sapiens_tRX-Arg-CCT-2-1	21.2	off	hiPSC	4.47731e-06
Homo_sapiens_tRNA-Glu-TTC-13-1	21.3	off	hiPSC	1.72804e-06
Homo_sapiens_tRNA-Glu-CTC-7-1	21.4	off	hiPSC	2.43484e-06
Homo_sapiens_tRNA-Glu-TTC-11-1	21.5	off	hiPSC	1.72804e-06
Homo_sapiens_tRX-Gln-TTG-1-1	21.5	off	hiPSC	2.04247e-06
Homo_sapiens_tRX-Ser-GGA-2-1	21.6	off	hiPSC	1.41361e-06
Homo_sapiens_tRX-Glu-CTC-1-1	21.9	off	hiPSC	8.64018e-06
Homo_sapiens_tRX-Leu-CAA-3-1	22	off	hiPSC	3.7705e-06
Homo_sapiens_tRX-Und-NNN-9-1	22.3	off	hiPSC	4.47731e-06
Homo_sapiens_tRNA-Arg-CCT-7-1	22.4	off	hiPSC	3.45607e-06
Homo_sapiens_tRNA-Phe-GAA-12-1	22.4	off	hiPSC	4.55525e-06
Homo_sapiens_tRNA-Pro-TGG-5-1	22.6	off	hiPSC	2.82721e-06
Homo_sapiens_tRNA-Gln-CTG-13-1	22.8	off	hiPSC	1.03682e-05
Homo_sapiens_tRNA-Glu-CTC-5-1	22.8	off	hiPSC	1.41361e-06
Homo_sapiens_tRX-Gln-CTG-2-1	23.2	off	hiPSC	7.93338e-06
Homo_sapiens_tRNA-Asp-GTC-10-1	23.5	off	hiPSC	4.16288e-06
Homo_sapiens_tRNA-Arg-CCT-6-1	23.8	off	hiPSC	9.8979e-06
Homo_sapiens_tRNA-Leu-AAG-7-1	24.1	off	hiPSC	3.94277e-05
Homo_sapiens_tRX-Met-CAT-1-1	24.1	off	hiPSC	6.20534e-06
Homo_sapiens_tRX-Ser-GCT-1-1	24.5	off	hiPSC	6.20534e-06
Homo_sapiens_tRNA-Asp-GTC-9-1	24.8	off	hiPSC	1.02123e-06
Homo_sapiens_tRX-Ala-AGC-1-1	24.8	off	hiPSC	5.89091e-06
Homo_sapiens_tRX-Ala-AGC-1-2	24.8	off	hiPSC	5.49854e-06
Homo_sapiens_tRX-Arg-ACG-1-1	24.8	off	hiPSC	3.84844e-06
Homo_sapiens_tRX-Pro-GGG-1-1	24.8	off	hiPSC	7.06803e-07
Homo_sapiens_tRNA-Val-CAC-13-1	24.9	off	hiPSC	1.1075e-05
Homo_sapiens_tRNA-Pro-GGG-1-1	25.9	off	hiPSC	4.16288e-06
Homo_sapiens_tRX-Cys-GCA-3-1	26.1	off	hiPSC	5.81297e-06
Homo_sapiens_tRNA-Gln-CTG-16-1	26.3	off	hiPSC	1.35099e-05
Homo_sapiens_tRX-Ala-AGC-2-1	26.3	off	hiPSC	4.47731e-06
Homo_sapiens_tRX-Cys-GCA-4-1	26.6	off	hiPSC	9.58347e-06
Homo_sapiens_tRNA-Und-NNN-2-1	26.7	off	hiPSC	4.79174e-06
Homo_sapiens_tRX-Und-NNN-7-1	26.7	off	hiPSC	1.31175e-05
Homo_sapiens_tRX-Cys-GCA-2-1	27.2	off	hiPSC	5.10617e-06
Homo_sapiens_tRNA-Glu-CTC-16-1	27.3	off	hiPSC	7.22658e-06
Homo_sapiens_tRNA-Leu-AAG-8-1	27.5	off	hiPSC	4.47731e-06
Homo_sapiens_tRX-Gly-CCC-1-2	27.6	off	hiPSC	3.7705e-06
Homo_sapiens_tRNA-Glu-TTC-10-1	28.2	off	hiPSC	0
Homo_sapiens_tRNA-Glu-TTC-10-2	28.2	off	hiPSC	3.25183e-05
Homo_sapiens_tRX-Gly-CCC-2-1	28.2	off	hiPSC	4.08493e-06
Homo_sapiens_tRNA-Gly-TCC-5-1	28.8	off	hiPSC	0
Homo_sapiens_tRNA-Gly-TCC-6-1	28.8	off	hiPSC	0
Homo_sapiens_tRNA-Pro-AGG-4-1	28.9	off	hiPSC	5.18411e-06
Homo_sapiens_tRNA-Gln-CTG-17-1	29.9	off	hiPSC	1.59447e-05
Homo_sapiens_tRX-Lys-CTT-6-1	29.9	off	hiPSC	2.04247e-06
Homo_sapiens_tRNA-Asp-GTC-8-1	30.3	off	hiPSC	3.45607e-06
Homo_sapiens_tRNA-Ile-AAT-11-1	30.3	off	hiPSC	5.18411e-06
Homo_sapiens_tRX-Trp-CCA-1-1	30.6	off	hiPSC	9.03255e-06
Homo_sapiens_tRX-Lys-CTT-5-1	31.1	off	hiPSC	3.45607e-06
Homo_sapiens_tRNA-Und-NNN-1-1	31.4	off	hiPSC	1.1075e-05
Homo_sapiens_tRNA-Glu-TTC-7-1	31.5	off	hiPSC	5.89091e-06
Homo_sapiens_tRX-Leu-CAG-1-1	31.6	off	hiPSC	7.85544e-06
Homo_sapiens_tRNA-Gln-TTG-6-1	31.7	off	hiPSC	1.1153e-05
Homo_sapiens_tRX-Phe-GAA-1-1	32.2	off	hiPSC	1.41361e-06
Homo_sapiens_tRX-Val-TAC-3-1	32.5	off	hiPSC	1.02123e-06
Homo_sapiens_tRNA-Und-GCA-5-1	33.6	off	hiPSC	6.51977e-06
Homo_sapiens_tRX-Val-AAC-1-1	33.8	off	hiPSC	1.72804e-06
Homo_sapiens_tRX-Cys-GCA-1-1	34	off	hiPSC	6.51977e-06
Homo_sapiens_tRNA-Gln-CTG-12-1	34.4	off	hiPSC	1.00538e-05
Homo_sapiens_tRNA-Lys-TTT-15-1	34.5	off	hiPSC	3.45607e-06
Homo_sapiens_tRNA-Ser-AGA-6-1	34.5	off	hiPSC	3.30692e-05
Homo_sapiens_tRX-Lys-CTT-4-1	34.5	off	hiPSC	1.41361e-06
Homo_sapiens_tRX-Asp-ATC-1-1	34.9	off	hiPSC	7.54101e-06
Homo_sapiens_tRNA-Gly-CCC-8-1	35	off	hiPSC	4.16288e-06
Homo_sapiens_tRX-Lys-CTT-3-1	35.4	off	hiPSC	3.7705e-06
Homo_sapiens_tRNA-Gln-CTG-11-1	35.7	off	hiPSC	3.7705e-06
Homo_sapiens_tRNA-Lys-CTT-16-1	35.8	off	hiPSC	7.61895e-06
Homo_sapiens_tRNA-Cys-ACA-1-1	35.9	off	hiPSC	1.06826e-05
Homo_sapiens_tRNA-Leu-TAA-5-1	37.1	off	hiPSC	5.18411e-06
Homo_sapiens_tRNA-Tyr-GTA-11-1	37.1	off	hiPSC	1.72804e-06
Homo_sapiens_tRNA-Asn-GTT-22-1	37.2	off	hiPSC	3.84844e-06
Homo_sapiens_tRNA-Gln-CTG-10-1	37.3	off	hiPSC	7.06803e-07
Homo_sapiens_tRNA-Val-CAC-10-1	37.6	off	hiPSC	6.1274e-06
Homo_sapiens_tRNA-Leu-AAG-5-1	37.7	off	hiPSC	6.1274e-06
Homo_sapiens_tRNA-iMet-CAT-3-1	37.8	off	hiPSC	6.20534e-06
Homo_sapiens_tRX-Ala-GGC-3-1	37.8	off	hiPSC	2.12041e-06
Homo_sapiens_tRNA-Gln-TTG-5-1	38	off	hiPSC	3.14164e-06
Homo_sapiens_tRX-Ile-GAT-2-1	38.1	off	hiPSC	0
Homo_sapiens_tRNA-Asp-GTC-6-1	38.2	off	hiPSC	8.56224e-06
Homo_sapiens_tRX-Ala-GGC-4-1	38.2	off	hiPSC	5.18411e-06
Homo_sapiens_tRNA-Ile-AAT-10-1	38.6	off	hiPSC	9.42492e-06
Homo_sapiens_tRNA-Leu-TAG-4-1	38.7	off	hiPSC	1.17818e-05
Homo_sapiens_tRNA-Val-AAC-7-1	39.9	off	hiPSC	9.97585e-06
Homo_sapiens_tRNA-Asp-GTC-5-1	40.3	off	hiPSC	8.95461e-06
Homo_sapiens_tRNA-Lys-CTT-15-1	40.3	off	hiPSC	0
Homo_sapiens_tRNA-Asn-GTT-28-1	40.7	off	hiPSC	4.86968e-06
Homo_sapiens_tRNA-Cys-GCA-25-1	40.9	off	hiPSC	4.86968e-06
Homo_sapiens_tRNA-Asn-GTT-20-1	41	off	hiPSC	2.26204e-05
Homo_sapiens_tRX-Lys-TTT-2-1	41.4	off	hiPSC	8.24781e-06
Homo_sapiens_tRNA-Asn-GTT-21-1	42.4	off	hiPSC	1.8616e-05
Homo_sapiens_tRNA-Und-NNN-4-1	43	off	hiPSC	4.47731e-06
Homo_sapiens_tRNA-Asn-GTT-18-1	44.1	off	hiPSC	7.30452e-06
Homo_sapiens_tRNA-Thr-AGT-7-1	44.3	off	hiPSC	7.93338e-06
Homo_sapiens_tRNA-Gln-CTG-8-1	44.7	off	hiPSC	4.47731e-06
Homo_sapiens_tRNA-Gln-CTG-8-3	44.7	off	hiPSC	1.00538e-05
Homo_sapiens_tRX-Gln-CTG-3-1	45.2	off	hiPSC	1.88498e-05
Homo_sapiens_tRNA-Leu-AAG-6-1	45.4	off	hiPSC	9.26904e-06
Homo_sapiens_tRNA-Phe-GAA-8-1	45.5	off	hiPSC	9.26904e-06
Homo_sapiens_tRX-Leu-TAA-2-1	45.5	off	hiPSC	4.16288e-06
Homo_sapiens_tRNA-Asn-GTT-16-1	46.1	off	hiPSC	5.81297e-06
Homo_sapiens_tRNA-Asn-GTT-16-3	46.1	off	hiPSC	4.79174e-06
Homo_sapiens_tRX-Ile-GAT-1-1	46.5	off	hiPSC	1.72804e-06
Homo_sapiens_tRX-Ile-GAT-1-2	46.5	off	hiPSC	4.55525e-06
Homo_sapiens_tRNA-Lys-CTT-13-1	46.9	off	hiPSC	7.93338e-06
Homo_sapiens_tRX-Asn-GTT-2-1	47	off	hiPSC	8.16987e-06
Homo_sapiens_tRX-Asn-GTT-3-1	47	off	hiPSC	5.49854e-06
Homo_sapiens_tRNA-Lys-TTT-14-1	47.3	off	hiPSC	6.91214e-06
Homo_sapiens_tRNA-Ala-AGC-20-1	47.4	off	hiPSC	5.18411e-06
Homo_sapiens_tRNA-Asp-GTC-4-1	47.6	off	hiPSC	2.74927e-06
Homo_sapiens_tRNA-Cys-GCA-24-1	47.6	off	hiPSC	2.10509e-05
Homo_sapiens_tRX-Val-TAC-2-1	47.6	off	hiPSC	4.86968e-06
Homo_sapiens_tRNA-Tyr-GTA-10-1	48.2	off	hiPSC	5.18411e-06
Homo_sapiens_tRNA-Lys-CTT-12-1	48.3	off	hiPSC	7.61895e-06
Homo_sapiens_tRNA-Gly-GCC-6-1	48.7	off	hiPSC	1.06047e-05
Homo_sapiens_tRNA-Ala-TGC-8-1	48.9	off	hiPSC	5.49854e-06
Homo_sapiens_tRNA-His-GTG-2-1	49.1	off	hiPSC	5.10617e-06
Homo_sapiens_tRNA-Lys-TTT-10-1	49.9	off	hiPSC	5.49854e-06
Homo_sapiens_tRNA-Phe-GAA-7-1	50	off	hiPSC	1.28031e-05
Homo_sapiens_tRNA-Lys-TTT-11-1	50.7	off	hiPSC	3.14164e-06
Homo_sapiens_tRNA-Tyr-GTA-9-1	52	off	hiPSC	3.0637e-06
Homo_sapiens_tRNA-Lys-TTT-12-1	53.8	off	hiPSC	7.22658e-06
Homo_sapiens_tRNA-Gly-GCC-5-1	54.7	off	hiPSC	6.91214e-06
Homo_sapiens_tRNA-Lys-CTT-10-1	54.8	off	hiPSC	1.41361e-06
Homo_sapiens_tRNA-Lys-CTT-11-1	56.6	off	hiPSC	4.86968e-06
Homo_sapiens_tRNA-Sup-TTA-1-1	57.1	off	hiPSC	3.0637e-06
Homo_sapiens_tRNA-Leu-CAA-6-1	57.5	off	hiPSC	1.97931e-05
Homo_sapiens_tRNA-Tyr-ATA-1-1	57.6	off	hiPSC	5.89091e-06
Homo_sapiens_tRNA-Lys-CTT-8-1	57.8	off	hiPSC	5.18411e-06
Homo_sapiens_tRNA-Gln-TTG-4-1	58.1	off	hiPSC	1.2881e-05
Homo_sapiens_tRNA-Lys-CTT-9-1	58.2	off	hiPSC	5.18411e-06
Homo_sapiens_tRNA-Gln-CTG-7-1	58.5	off	hiPSC	6.91214e-06
Homo_sapiens_tRNA-Phe-GAA-6-1	58.8	off	hiPSC	2.0422e-05
Homo_sapiens_tRNA-Lys-CTT-6-1	63.1	off	hiPSC	8.95461e-06
Homo_sapiens_tRNA-Glu-TTC-14-1	63.9	off	hiPSC	0
Homo_sapiens_tRNA-Lys-CTT-7-1	64.8	off	hiPSC	3.08682e-05
Homo_sapiens_tRNA-Cys-GCA-22-1	64.9	off	hiPSC	7.30452e-06
Homo_sapiens_tRNA-Cys-GCA-20-1	65.6	off	hiPSC	9.34698e-06
Homo_sapiens_tRNA-Met-CAT-7-1	66.2	off	hiPSC	1.49235e-05
Homo_sapiens_tRNA-Leu-CAA-5-1	66.5	off	hiPSC	8.64018e-06
Homo_sapiens_tRNA-Asn-GTT-26-1	68.7	off	hiPSC	0
Homo_sapiens_tRNA-Cys-GCA-19-1	69.2	off	hiPSC	3.84844e-06
Homo_sapiens_tRNA-Arg-TCT-3-2	70.3	off	hiPSC	0.00159305
Homo_sapiens_tRNA-Gln-CTG-4-2	71.9	off	hiPSC	7.61895e-06
Homo_sapiens_tRNA-Gly-TCC-2-3	73.8	off	hiPSC	0.00171707
Homo_sapiens_tRNA-Gly-TCC-2-4	73.8	off	hiPSC	0
Homo_sapiens_tRNA-Ile-GAT-1-1	75.5	off	hiPSC	7.06803e-07
Homo_sapiens_tRNA-Ile-GAT-1-2	75.5	off	hiPSC	1.69659e-05
Homo_sapiens_tRNA-Ile-GAT-1-3	75.5	off	hiPSC	1.28031e-05
Homo_sapiens_tRNA-Tyr-GTA-5-2	75.5	off	hiPSC	0.000679806
Homo_sapiens_tRNA-Cys-GCA-3-1	79.1	off	hiPSC	1.75169e-05
Homo_sapiens_tRNA-Ala-AGC-23-1	22.7	repressed	hiPSC	0.000108786
Homo_sapiens_tRX-Tyr-GTA-1-1	22.8	repressed	hiPSC	6.27576e-05
Homo_sapiens_tRNA-Glu-TTC-12-1	24.5	repressed	hiPSC	2.55282e-05
Homo_sapiens_tRX-Phe-GAA-2-1	26.6	repressed	hiPSC	0.000118049
Homo_sapiens_tRNA-Val-CAC-11-1	27.2	repressed	hiPSC	0.000799272
Homo_sapiens_tRNA-Val-CAC-11-2	27.2	repressed	hiPSC	0.00102006
Homo_sapiens_tRNA-Pro-TGG-4-1	27.6	repressed	hiPSC	6.1266e-05
Homo_sapiens_tRNA-Glu-TTC-8-1	28.8	repressed	hiPSC	0.000125593
Homo_sapiens_tRNA-Phe-GAA-9-1	32.2	repressed	hiPSC	2.89036e-05
Homo_sapiens_tRX-Ile-AAT-3-1	32.4	repressed	hiPSC	0.000110594
Homo_sapiens_tRNA-Phe-GAA-11-1	33.3	repressed	hiPSC	0.000158273
Homo_sapiens_tRNA-Glu-CTC-3-1	33.8	repressed	hiPSC	9.68453e-05
Homo_sapiens_tRNA-Gln-CTG-9-1	35	repressed	hiPSC	0.00239813
Homo_sapiens_tRX-Glu-TTC-2-1	35.9	repressed	hiPSC	7.08468e-05
Homo_sapiens_tRNA-Glu-TTC-9-1	36.1	repressed	hiPSC	3.22038e-05
Homo_sapiens_tRNA-Und-TTA-3-1	36.3	repressed	hiPSC	0.000723953
Homo_sapiens_tRNA-Gly-CCC-7-1	36.5	repressed	hiPSC	3.07902e-05
Homo_sapiens_tRNA-Pro-AGG-3-1	36.6	repressed	hiPSC	6.19728e-05
Homo_sapiens_tRNA-Thr-CGT-6-1	37	repressed	hiPSC	0.00265098
Homo_sapiens_tRNA-Ala-TGC-9-1	38.1	repressed	hiPSC	1.87719e-05
Homo_sapiens_tRNA-Glu-TTC-6-1	38.6	repressed	hiPSC	0.00240818
Homo_sapiens_tRNA-Asn-GTT-17-1	39	repressed	hiPSC	0.000840361
Homo_sapiens_tRNA-Ala-AGC-21-1	40	repressed	hiPSC	0.000621529
Homo_sapiens_tRX-Ala-AGC-6-1	41.6	repressed	hiPSC	0.00127667
Homo_sapiens_tRX-Met-CAT-2-1	41.7	repressed	hiPSC	0.00121195
Homo_sapiens_tRNA-Val-CAC-9-1	43.8	repressed	hiPSC	9.92049e-05
Homo_sapiens_tRNA-Gln-CTG-8-2	44.7	repressed	hiPSC	2.9691e-05
Homo_sapiens_tRNA-Lys-TTT-13-1	46	repressed	hiPSC	0.001777
Homo_sapiens_tRNA-Ala-AGC-17-1	46.4	repressed	hiPSC	5.08978e-05
Homo_sapiens_tRX-Lys-CTT-1-1	46.8	repressed	hiPSC	3.74659e-05
Homo_sapiens_tRNA-Ser-ACT-1-1	47	repressed	hiPSC	0.00335128
Homo_sapiens_tRNA-Lys-CTT-14-1	48.5	repressed	hiPSC	0.000553826
Homo_sapiens_tRNA-Val-CAC-7-1	49	repressed	hiPSC	0.000160468
Homo_sapiens_tRNA-Ala-AGC-19-1	49.5	repressed	hiPSC	0.00206251
Homo_sapiens_tRX-Ala-AGC-5-1	49.5	repressed	hiPSC	0.00289689
Homo_sapiens_tRNA-iMet-CAT-2-1	51.7	repressed	hiPSC	0.00160718
Homo_sapiens_tRNA-Asn-GTT-13-1	52	repressed	hiPSC	3.98228e-05
Homo_sapiens_tRNA-Ala-CGC-5-1	52.8	repressed	hiPSC	0.000354944
Homo_sapiens_tRNA-Ala-AGC-16-1	53.1	repressed	hiPSC	0.000377564
Homo_sapiens_tRNA-Asn-GTT-11-1	53.5	repressed	hiPSC	0.000100538
Homo_sapiens_tRNA-Asn-GTT-11-2	53.5	repressed	hiPSC	0.000184193
Homo_sapiens_tRNA-Arg-TCG-6-1	53.7	repressed	hiPSC	5.17605e-05
Homo_sapiens_tRNA-Arg-CCT-5-1	54.7	repressed	hiPSC	3.58964e-05
Homo_sapiens_tRNA-Gly-TCC-4-1	56	repressed	hiPSC	0.000204373
Homo_sapiens_tRNA-Gly-CCC-5-1	56.3	repressed	hiPSC	0.00107183
Homo_sapiens_tRNA-Ala-AGC-24-1	57.2	repressed	hiPSC	0.00152841
Homo_sapiens_tRNA-Gly-CCC-6-1	57.2	repressed	hiPSC	0.00229171
Homo_sapiens_tRNA-Ser-AGA-5-1	58.7	repressed	hiPSC	7.97262e-05
Homo_sapiens_tRNA-Cys-GCA-23-1	59.1	repressed	hiPSC	5.45124e-05
Homo_sapiens_tRNA-Val-CAC-14-1	59.3	repressed	hiPSC	0.000544318
Homo_sapiens_tRNA-Ala-TGC-7-1	60	repressed	hiPSC	0.00170883
Homo_sapiens_tRNA-His-GTG-1-2	60.1	repressed	hiPSC	0.00028041
Homo_sapiens_tRNA-His-GTG-1-5	60.1	repressed	hiPSC	0.00116647
Homo_sapiens_tRNA-His-GTG-1-6	60.1	repressed	hiPSC	0.000164395
Homo_sapiens_tRNA-Cys-GCA-21-1	60.7	repressed	hiPSC	0.000282449
Homo_sapiens_tRNA-Lys-TTT-9-1	61.2	repressed	hiPSC	0.00206174
Homo_sapiens_tRNA-Arg-TCT-5-1	61.4	repressed	hiPSC	0.000441418
Homo_sapiens_tRNA-Asn-GTT-10-1	62.7	repressed	hiPSC	0.00060417
Homo_sapiens_tRNA-Val-CAC-6-1	63.1	repressed	hiPSC	0.000344264
Homo_sapiens_tRNA-Asn-GTT-25-1	64.1	repressed	hiPSC	0.00109107
Homo_sapiens_tRNA-Arg-ACG-2-2	64.2	repressed	hiPSC	0.000950713
Homo_sapiens_tRNA-Arg-ACG-2-3	64.2	repressed	hiPSC	0.00187942
Homo_sapiens_tRNA-Arg-ACG-2-4	64.2	repressed	hiPSC	0.00283995
Homo_sapiens_tRNA-Leu-AAG-4-1	64.4	repressed	hiPSC	0.000191573
Homo_sapiens_tRNA-Lys-TTT-8-1	65.1	repressed	hiPSC	0.000190393
Homo_sapiens_tRNA-Gly-CCC-4-1	65.7	repressed	hiPSC	0.00262693
Homo_sapiens_tRNA-Phe-GAA-5-1	65.8	repressed	hiPSC	0.000554444
Homo_sapiens_tRNA-Gln-CTG-5-1	66.2	repressed	hiPSC	0.00254706
Homo_sapiens_tRNA-Thr-CGT-5-1	66.2	repressed	hiPSC	0.00277578
Homo_sapiens_tRNA-Arg-TCG-4-1	66.8	repressed	hiPSC	0.00125224
Homo_sapiens_tRNA-Gln-TTG-3-1	66.9	repressed	hiPSC	0.00103224
Homo_sapiens_tRNA-Arg-CCG-1-1	67	repressed	hiPSC	0.00196723
Homo_sapiens_tRNA-Val-AAC-5-1	67	repressed	hiPSC	0.00174086
Homo_sapiens_tRNA-Gly-CCC-3-1	68.3	repressed	hiPSC	0.00017555
Homo_sapiens_tRNA-Asn-GTT-14-1	68.6	repressed	hiPSC	0.00163138
Homo_sapiens_tRNA-Glu-TTC-4-1	68.7	repressed	hiPSC	0.00490199
Homo_sapiens_tRNA-Val-TAC-4-1	68.7	repressed	hiPSC	0.00303177
Homo_sapiens_tRNA-Trp-CCA-5-1	68.8	repressed	hiPSC	0.00050442
Homo_sapiens_tRNA-Val-AAC-4-1	69.2	repressed	hiPSC	0.00150594
Homo_sapiens_tRNA-Lys-CTT-5-1	69.3	repressed	hiPSC	0.0019146
Homo_sapiens_tRNA-Gly-GCC-4-1	69.4	repressed	hiPSC	6.32279e-05
Homo_sapiens_tRNA-Asn-GTT-8-1	69.8	repressed	hiPSC	0.00068248
Homo_sapiens_tRNA-Val-AAC-6-1	69.9	repressed	hiPSC	0.00191076
Homo_sapiens_tRNA-Cys-GCA-16-1	70	repressed	hiPSC	3.70735e-05
Homo_sapiens_tRNA-Arg-TCT-3-1	70.1	repressed	hiPSC	0.00158865
Homo_sapiens_tRNA-Pro-AGG-2-4	70.2	repressed	hiPSC	0.0023089
Homo_sapiens_tRNA-Pro-CGG-1-2	70.2	repressed	hiPSC	0.00204407
Homo_sapiens_tRNA-Pro-TGG-3-3	70.3	repressed	hiPSC	0.000237047
Homo_sapiens_tRNA-Cys-GCA-15-1	70.5	repressed	hiPSC	3.39319e-05
Homo_sapiens_tRNA-Cys-GCA-17-1	70.7	repressed	hiPSC	0.00202113
Homo_sapiens_tRNA-Arg-TCT-2-1	70.8	repressed	hiPSC	0.000212935
Homo_sapiens_tRNA-Gln-CTG-2-1	70.9	repressed	hiPSC	0.00190967
Homo_sapiens_tRNA-Arg-TCT-1-1	71.1	repressed	hiPSC	0.00238062
Homo_sapiens_tRNA-Gln-CTG-1-1	71.5	repressed	hiPSC	4.01372e-05
Homo_sapiens_tRNA-Pro-AGG-1-1	71.5	repressed	hiPSC	0.00106004
Homo_sapiens_tRNA-Cys-GCA-14-1	71.6	repressed	hiPSC	0.00124682
Homo_sapiens_tRNA-Glu-TTC-3-1	71.6	repressed	hiPSC	0.0038283
Homo_sapiens_tRNA-Ser-GCT-6-1	71.6	repressed	hiPSC	0.00110505
Homo_sapiens_tRNA-Cys-GCA-18-1	71.8	repressed	hiPSC	6.20508e-05
Homo_sapiens_tRNA-Gln-CTG-4-1	71.9	repressed	hiPSC	0.00115933
Homo_sapiens_tRNA-Ile-TAT-3-1	72.1	repressed	hiPSC	0.00334846
Homo_sapiens_tRNA-Val-CAC-4-1	72.2	repressed	hiPSC	0.000428147
Homo_sapiens_tRNA-Cys-GCA-12-1	72.4	repressed	hiPSC	0.000349606
Homo_sapiens_tRNA-Tyr-GTA-8-1	72.4	repressed	hiPSC	0.00181785
Homo_sapiens_tRNA-Trp-CCA-3-1	73.3	repressed	hiPSC	0.00214138
Homo_sapiens_tRNA-Trp-CCA-3-2	73.3	repressed	hiPSC	0.00208607
Homo_sapiens_tRNA-Asn-GTT-7-1	73.5	repressed	hiPSC	0.000673999
Homo_sapiens_tRNA-Asn-GTT-6-1	73.8	repressed	hiPSC	0.000284648
Homo_sapiens_tRNA-Leu-AAG-3-1	73.8	repressed	hiPSC	0.00120833
Homo_sapiens_tRNA-Cys-GCA-13-1	74	repressed	hiPSC	0.00188422
Homo_sapiens_tRNA-Ala-AGC-6-1	74.1	repressed	hiPSC	0.00192875
Homo_sapiens_tRNA-Leu-TAG-2-1	74.1	repressed	hiPSC	0.00404316
Homo_sapiens_tRNA-Ala-TGC-6-1	74.2	repressed	hiPSC	0.00189388
Homo_sapiens_tRNA-Tyr-GTA-7-1	74.3	repressed	hiPSC	0.000186625
Homo_sapiens_tRNA-Asn-GTT-9-1	74.9	repressed	hiPSC	0.00158936
Homo_sapiens_tRNA-Cys-GCA-10-1	74.9	repressed	hiPSC	0.000131484
Homo_sapiens_tRNA-Lys-TTT-7-1	74.9	repressed	hiPSC	0.00290696
Homo_sapiens_tRNA-Pro-TGG-1-1	74.9	repressed	hiPSC	0.00184046
Homo_sapiens_tRNA-Gly-GCC-3-1	75	repressed	hiPSC	0.000163298
Homo_sapiens_tRNA-Tyr-GTA-6-1	75.1	repressed	hiPSC	0.00167984
Homo_sapiens_tRNA-Leu-AAG-1-3	75.2	repressed	hiPSC	0.00314674
Homo_sapiens_tRNA-Ala-TGC-5-1	75.3	repressed	hiPSC	0.00180905
Homo_sapiens_tRNA-Tyr-GTA-4-1	75.3	repressed	hiPSC	0.00180173
Homo_sapiens_tRNA-Tyr-GTA-5-3	75.3	repressed	hiPSC	0.00316715
Homo_sapiens_tRNA-Tyr-GTA-5-4	75.3	repressed	hiPSC	0.00234826
Homo_sapiens_tRNA-Phe-GAA-4-1	75.5	repressed	hiPSC	0.00020304
Homo_sapiens_tRNA-Ile-AAT-8-1	75.8	repressed	hiPSC	0.00319928
Homo_sapiens_tRNA-Ala-CGC-4-1	76.1	repressed	hiPSC	0.00276998
Homo_sapiens_tRNA-Asn-GTT-5-1	76.5	repressed	hiPSC	0.000842785
Homo_sapiens_tRNA-Cys-GCA-11-1	76.9	repressed	hiPSC	0.000637396
Homo_sapiens_tRNA-Cys-GCA-9-1	77.2	repressed	hiPSC	0.00062703
Homo_sapiens_tRNA-Cys-GCA-9-2	77.2	repressed	hiPSC	0.000508424
Homo_sapiens_tRNA-Cys-GCA-9-3	77.2	repressed	hiPSC	0.00141876
Homo_sapiens_tRNA-Cys-GCA-9-4	77.2	repressed	hiPSC	0.000283076
Homo_sapiens_tRNA-Cys-GCA-8-1	77.3	repressed	hiPSC	0.00109672
Homo_sapiens_tRNA-Leu-CAA-3-1	77.3	repressed	hiPSC	0.00324598
Homo_sapiens_tRNA-Tyr-GTA-3-1	77.5	repressed	hiPSC	0.000905306
Homo_sapiens_tRNA-Asn-GTT-4-1	77.7	repressed	hiPSC	0.00208733
Homo_sapiens_tRNA-Cys-GCA-7-1	77.8	repressed	hiPSC	0.000151196
Homo_sapiens_tRNA-Leu-CAA-2-1	78	repressed	hiPSC	0.00287835
Homo_sapiens_tRNA-Ile-AAT-12-1	78.2	repressed	hiPSC	0.00296037
Homo_sapiens_tRNA-Gly-CCC-1-1	78.3	repressed	hiPSC	0.0031649
Homo_sapiens_tRNA-Gly-CCC-1-2	78.3	repressed	hiPSC	0.00258107
Homo_sapiens_tRNA-Thr-CGT-1-1	78.4	repressed	hiPSC	0.00211065
Homo_sapiens_tRNA-Cys-GCA-5-1	78.7	repressed	hiPSC	0.000727638
Homo_sapiens_tRNA-Ala-TGC-4-1	78.8	repressed	hiPSC	0.00283499
Homo_sapiens_tRNA-Ser-AGA-4-1	78.8	repressed	hiPSC	0.0029526
Homo_sapiens_tRNA-Thr-TGT-4-1	78.8	repressed	hiPSC	0.00304111
Homo_sapiens_tRNA-Cys-GCA-6-1	79.3	repressed	hiPSC	0.00024396
Homo_sapiens_tRNA-Ile-AAT-9-1	79.3	repressed	hiPSC	0.000125985
Homo_sapiens_tRNA-Val-AAC-1-2	79.4	repressed	hiPSC	0.000382589
Homo_sapiens_tRNA-Val-CAC-1-7	79.4	repressed	hiPSC	0.00145544
Homo_sapiens_tRNA-Val-CAC-1-8	79.4	repressed	hiPSC	0.00129984
Homo_sapiens_tRNA-Ala-TGC-2-1	79.7	repressed	hiPSC	0.00156282
Homo_sapiens_tRNA-Met-CAT-4-2	80.2	repressed	hiPSC	0.000379604
Homo_sapiens_tRNA-Ala-TGC-1-1	80.5	repressed	hiPSC	0.00281591
Homo_sapiens_tRNA-Thr-AGT-3-1	80.7	repressed	hiPSC	0.00258719
Homo_sapiens_tRNA-Val-TAC-3-1	80.7	repressed	hiPSC	0.00134446
Homo_sapiens_tRNA-Asn-GTT-2-6	80.9	repressed	hiPSC	0.00216884
Homo_sapiens_tRNA-Gly-GCC-2-5	81	repressed	hiPSC	0.000272944
Homo_sapiens_tRNA-Ile-AAT-5-3	81.2	repressed	hiPSC	0.00331492
Homo_sapiens_tRNA-Thr-AGT-4-1	81.2	repressed	hiPSC	0.0020432
Homo_sapiens_tRNA-Asn-GTT-1-1	81.5	repressed	hiPSC	0.00300969
Homo_sapiens_tRNA-Ile-AAT-6-1	81.6	repressed	hiPSC	1.21742e-05
Homo_sapiens_tRNA-Cys-GCA-2-1	81.9	repressed	hiPSC	0.000265798
Homo_sapiens_tRNA-Ile-AAT-1-1	81.9	repressed	hiPSC	0.00246145
Homo_sapiens_tRNA-Lys-CTT-4-1	82.3	repressed	hiPSC	0.00179295
Homo_sapiens_tRNA-Thr-AGT-1-1	82.6	repressed	hiPSC	0.00373944
Homo_sapiens_tRNA-Leu-TAA-4-1	83.8	repressed	hiPSC	0.00414016
Homo_sapiens_tRNA-Ser-TGA-4-1	84	repressed	hiPSC	0.00389607
Homo_sapiens_tRNA-Cys-GCA-1-1	84.1	repressed	hiPSC	0.000139261
Homo_sapiens_tRNA-Ala-AGC-5-1	84.2	repressed	hiPSC	0.0018762
Homo_sapiens_tRNA-Ala-AGC-2-3	84.7	repressed	hiPSC	0.00155371
Homo_sapiens_tRNA-Ile-AAT-3-1	84.9	repressed	hiPSC	0.000345594
Homo_sapiens_tRNA-Lys-TTT-6-1	85.2	repressed	hiPSC	0.00276226
Homo_sapiens_tRNA-Ser-GCT-5-1	85.2	repressed	hiPSC	0.00255255
Homo_sapiens_tRNA-Lys-TTT-4-1	86.8	repressed	hiPSC	0.00312076
Homo_sapiens_tRNA-Ser-AGA-3-1	87.2	repressed	hiPSC	0.000133607
Homo_sapiens_tRNA-Lys-TTT-2-1	87.7	repressed	hiPSC	0.00236813
Homo_sapiens_tRNA-Lys-CTT-2-5	87.8	repressed	hiPSC	0.00318391
Homo_sapiens_tRNA-Phe-GAA-3-1	88.3	repressed	hiPSC	0.00321045
Homo_sapiens_tRNA-Ser-GCT-4-1	88.4	repressed	hiPSC	0.00248319
Homo_sapiens_tRNA-Phe-GAA-1-1	88.9	repressed	hiPSC	0.0018144
Homo_sapiens_tRNA-Phe-GAA-1-3	88.9	repressed	hiPSC	0.00214137
Homo_sapiens_tRNA-Phe-GAA-1-6	88.9	repressed	hiPSC	0.00183904
Homo_sapiens_tRNA-Lys-TTT-1-1	89	repressed	hiPSC	0.00036052
Homo_sapiens_tRNA-Ser-AGA-2-4	89.6	repressed	hiPSC	0.00270917
Homo_sapiens_tRNA-Ser-AGA-1-1	90.3	repressed	hiPSC	0.00123748
Homo_sapiens_tRNA-Ser-TGA-2-1	90.4	repressed	hiPSC	0.00344451
Homo_sapiens_tRNA-Leu-TAA-2-1	90.8	repressed	hiPSC	0.0018685
Homo_sapiens_tRNA-Ser-GCT-2-1	91	repressed	hiPSC	0.0037367
Homo_sapiens_tRNA-Ser-GCT-1-1	91.9	repressed	hiPSC	0.0016712
Homo_sapiens_tRNA-Ser-CGA-2-1	94	repressed	hiPSC	0.000287319
Homo_sapiens_tRNA-Ser-CGA-3-1	94.6	repressed	hiPSC	0.00345118
Homo_sapiens_tRX-Val-CAC-4-1	53.6	housekeeping	Neurons	0.000410404
Homo_sapiens_tRNA-Glu-TTC-5-1	54.6	housekeeping	Neurons	0.00244125
Homo_sapiens_tRNA-Ala-AGC-15-1	56.7	housekeeping	Neurons	0.000465224
Homo_sapiens_tRNA-Asp-GTC-3-1	58.2	housekeeping	Neurons	0.000327205
Homo_sapiens_tRNA-Ala-AGC-11-1	58.9	housekeeping	Neurons	0.00127066
Homo_sapiens_tRNA-Ala-AGC-8-1	59.7	housekeeping	Neurons	0.0113663
Homo_sapiens_tRNA-Ala-AGC-8-2	59.7	housekeeping	Neurons	0.0012411
Homo_sapiens_tRNA-His-GTG-1-1	60.1	housekeeping	Neurons	0.00196914
Homo_sapiens_tRNA-His-GTG-1-7	60.1	housekeeping	Neurons	0.00804845
Homo_sapiens_tRNA-His-GTG-1-8	60.1	housekeeping	Neurons	0.00652228
Homo_sapiens_tRNA-His-GTG-1-9	60.1	housekeeping	Neurons	0.000793934
Homo_sapiens_tRNA-iMet-CAT-1-1	60.4	housekeeping	Neurons	0.0115683
Homo_sapiens_tRNA-iMet-CAT-1-2	60.4	housekeeping	Neurons	0.00199021
Homo_sapiens_tRNA-iMet-CAT-1-3	60.4	housekeeping	Neurons	0.00275458
Homo_sapiens_tRNA-iMet-CAT-1-4	60.4	housekeeping	Neurons	0.000648068
Homo_sapiens_tRNA-iMet-CAT-1-5	60.4	housekeeping	Neurons	0.000284638
Homo_sapiens_tRNA-iMet-CAT-1-6	60.4	housekeeping	Neurons	0.00071955
Homo_sapiens_tRNA-iMet-CAT-1-7	60.4	housekeeping	Neurons	0.00460634
Homo_sapiens_tRNA-iMet-CAT-1-8	60.4	housekeeping	Neurons	0.00504652
Homo_sapiens_tRNA-Arg-ACG-2-1	64.2	housekeeping	Neurons	0.0117185
Homo_sapiens_tRNA-Gln-CTG-6-1	64.7	housekeeping	Neurons	0.000704286
Homo_sapiens_tRNA-Arg-CCG-2-1	64.9	housekeeping	Neurons	0.00539297
Homo_sapiens_tRNA-Asp-GTC-1-1	65.4	housekeeping	Neurons	0.00850636
Homo_sapiens_tRNA-Arg-TCG-5-1	65.5	housekeeping	Neurons	0.000598837
Homo_sapiens_tRNA-Arg-CCT-4-1	65.6	housekeeping	Neurons	0.0080391
Homo_sapiens_tRNA-Pro-CGG-2-1	65.9	housekeeping	Neurons	0.00068268
Homo_sapiens_tRNA-Asp-GTC-2-10	66.5	housekeeping	Neurons	0.00639953
Homo_sapiens_tRNA-Asp-GTC-2-11	66.5	housekeeping	Neurons	0.00416649
Homo_sapiens_tRNA-Asp-GTC-2-6	66.5	housekeeping	Neurons	0.00445984
Homo_sapiens_tRNA-Asp-GTC-2-7	66.5	housekeeping	Neurons	0.000465224
Homo_sapiens_tRNA-Asp-GTC-2-8	66.5	housekeeping	Neurons	0.0139037
Homo_sapiens_tRNA-Asp-GTC-2-9	66.5	housekeeping	Neurons	0.00179135
Homo_sapiens_tRNA-Gln-TTG-3-2	66.9	housekeeping	Neurons	0.000825
Homo_sapiens_tRNA-Gln-TTG-3-3	66.9	housekeeping	Neurons	0.00212457
Homo_sapiens_tRNA-Arg-CCG-1-2	67	housekeeping	Neurons	0.00574737
Homo_sapiens_tRNA-Arg-CCG-1-3	67	housekeeping	Neurons	0.00666267
Homo_sapiens_tRNA-Arg-ACG-1-1	67.6	housekeeping	Neurons	0.00106202
Homo_sapiens_tRNA-Arg-ACG-1-2	67.6	housekeeping	Neurons	0.00313833
Homo_sapiens_tRNA-Arg-ACG-1-3	67.6	housekeeping	Neurons	0.007194
Homo_sapiens_tRNA-Asn-GTT-24-1	67.9	housekeeping	Neurons	0.000368482
Homo_sapiens_tRNA-Glu-CTC-2-1	68.7	housekeeping	Neurons	0.00674801
Homo_sapiens_tRNA-Glu-TTC-4-2	68.7	housekeeping	Neurons	0.00046243
Homo_sapiens_tRNA-Arg-TCG-3-1	68.8	housekeeping	Neurons	0.00674393
Homo_sapiens_tRNA-Gln-TTG-2-1	70	housekeeping	Neurons	0.00084596
Homo_sapiens_tRNA-Pro-AGG-2-1	70.2	housekeeping	Neurons	0.00585175
Homo_sapiens_tRNA-Pro-AGG-2-2	70.2	housekeeping	Neurons	0.000666127
Homo_sapiens_tRNA-Pro-AGG-2-3	70.2	housekeeping	Neurons	0.000538964
Homo_sapiens_tRNA-Pro-AGG-2-5	70.2	housekeeping	Neurons	0.000621303
Homo_sapiens_tRNA-Pro-AGG-2-6	70.2	housekeeping	Neurons	0.00182908
Homo_sapiens_tRNA-Pro-AGG-2-7	70.2	housekeeping	Neurons	0.000335912
Homo_sapiens_tRNA-Pro-AGG-2-8	70.2	housekeeping	Neurons	0.000497795
Homo_sapiens_tRNA-Pro-CGG-1-1	70.2	housekeeping	Neurons	0.00956827
Homo_sapiens_tRNA-Pro-CGG-1-3	70.2	housekeeping	Neurons	0.00355927
Homo_sapiens_tRNA-Arg-TCG-2-1	70.3	housekeeping	Neurons	0.000811348
Homo_sapiens_tRNA-Pro-TGG-3-1	70.3	housekeeping	Neurons	0.00728633
Homo_sapiens_tRNA-Pro-TGG-3-2	70.3	housekeeping	Neurons	0.00503782
Homo_sapiens_tRNA-Pro-TGG-3-4	70.3	housekeeping	Neurons	0.000489732
Homo_sapiens_tRNA-Pro-TGG-2-1	70.5	housekeeping	Neurons	0.0122448
Homo_sapiens_tRNA-Arg-CCT-2-1	71.1	housekeeping	Neurons	0.00409211
Homo_sapiens_tRNA-Glu-TTC-2-1	71.2	housekeeping	Neurons	0.00815583
Homo_sapiens_tRNA-Glu-TTC-2-2	71.2	housekeeping	Neurons	0.00717218
Homo_sapiens_tRNA-Gln-CTG-1-2	71.5	housekeeping	Neurons	0.00137568
Homo_sapiens_tRNA-Gln-CTG-1-3	71.5	housekeeping	Neurons	0.00222497
Homo_sapiens_tRNA-Gln-CTG-1-4	71.5	housekeeping	Neurons	0.0110493
Homo_sapiens_tRNA-Gln-CTG-1-5	71.5	housekeeping	Neurons	0.00416617
Homo_sapiens_tRNA-Arg-CCT-3-1	71.7	housekeeping	Neurons	0.00478317
Homo_sapiens_tRNA-Arg-CCT-1-1	72.3	housekeeping	Neurons	0.00367504
Homo_sapiens_tRNA-Glu-TTC-1-1	72.5	housekeeping	Neurons	0.00800653
Homo_sapiens_tRNA-Glu-TTC-1-2	72.5	housekeeping	Neurons	0.00672684
Homo_sapiens_tRNA-Gln-TTG-1-1	72.6	housekeeping	Neurons	0.00920925
Homo_sapiens_tRNA-Val-AAC-3-1	72.8	housekeeping	Neurons	0.000784583
Homo_sapiens_tRNA-Ile-TAT-2-2	73.1	housekeeping	Neurons	0.000486185
Homo_sapiens_tRNA-Ile-TAT-2-3	73.1	housekeeping	Neurons	0.00213049
Homo_sapiens_tRNA-Glu-CTC-1-1	73.2	housekeeping	Neurons	0.0125016
Homo_sapiens_tRNA-Glu-CTC-1-6	73.2	housekeeping	Neurons	0.0109875
Homo_sapiens_tRNA-Glu-CTC-1-7	73.2	housekeeping	Neurons	0.0107808
Homo_sapiens_tRNA-Ile-TAT-2-1	73.2	housekeeping	Neurons	0.00944122
Homo_sapiens_tRNA-Trp-CCA-3-3	73.3	housekeeping	Neurons	0.00114522
Homo_sapiens_tRNA-Trp-CCA-1-1	73.4	housekeeping	Neurons	0.00229452
Homo_sapiens_tRNA-Leu-CAA-4-1	73.6	housekeeping	Neurons	0.00777692
Homo_sapiens_tRNA-Gly-TCC-1-1	73.8	housekeeping	Neurons	0.0082702
Homo_sapiens_tRNA-Gly-TCC-2-1	73.8	housekeeping	Neurons	0.00722517
Homo_sapiens_tRNA-Gly-TCC-2-6	73.8	housekeeping	Neurons	0.00379037
Homo_sapiens_tRNA-Gly-TCC-3-1	73.8	housekeeping	Neurons	0.00422905
Homo_sapiens_tRNA-Ile-TAT-1-1	73.8	housekeeping	Neurons	0.00232258
Homo_sapiens_tRNA-Leu-TAG-3-1	73.9	housekeeping	Neurons	0.0062916
Homo_sapiens_tRNA-Trp-CCA-4-1	74.3	housekeeping	Neurons	0.00475458
Homo_sapiens_tRNA-Ala-CGC-3-1	74.4	housekeeping	Neurons	0.00478188
Homo_sapiens_tRNA-Arg-TCG-1-1	74.8	housekeeping	Neurons	0.00815132
Homo_sapiens_tRNA-Leu-AAG-2-1	74.8	housekeeping	Neurons	0.00107631
Homo_sapiens_tRNA-Leu-AAG-2-2	74.8	housekeeping	Neurons	0.000404599
Homo_sapiens_tRNA-Leu-AAG-2-3	74.8	housekeeping	Neurons	0.00441017
Homo_sapiens_tRNA-Leu-AAG-2-4	74.8	housekeeping	Neurons	0.0131336
Homo_sapiens_tRNA-Gly-CCC-2-1	75.1	housekeeping	Neurons	0.00886464
Homo_sapiens_tRNA-Gly-CCC-2-2	75.1	housekeeping	Neurons	0.0132866
Homo_sapiens_tRNA-Trp-CCA-2-1	75.1	housekeeping	Neurons	0.0119436
Homo_sapiens_tRNA-Leu-TAG-1-1	75.2	housekeeping	Neurons	0.00208136
Homo_sapiens_tRNA-Tyr-GTA-5-1	75.3	housekeeping	Neurons	0.0037792
Homo_sapiens_tRNA-Tyr-GTA-5-5	75.5	housekeeping	Neurons	0.00240502
Homo_sapiens_tRNA-Thr-TGT-6-1	75.7	housekeeping	Neurons	0.0082156
Homo_sapiens_tRNA-Ala-AGC-4-1	76.1	housekeeping	Neurons	0.00590431
Homo_sapiens_tRNA-Thr-CGT-3-1	77.1	housekeeping	Neurons	0.0016514
Homo_sapiens_tRNA-Leu-CAA-1-1	77.2	housekeeping	Neurons	0.0101885
Homo_sapiens_tRNA-Leu-CAA-1-2	77.2	housekeeping	Neurons	0.00303052
Homo_sapiens_tRNA-Leu-CAG-2-1	77.3	housekeeping	Neurons	0.0033559
Homo_sapiens_tRNA-Leu-CAG-2-2	77.3	housekeeping	Neurons	0.0107209
Homo_sapiens_tRNA-Met-CAT-3-1	77.4	housekeeping	Neurons	0.00255734
Homo_sapiens_tRNA-Met-CAT-3-2	77.4	housekeeping	Neurons	0.00153939
Homo_sapiens_tRNA-Met-CAT-6-1	77.4	housekeeping	Neurons	0.00832126
Homo_sapiens_tRNA-Tyr-GTA-1-1	77.9	housekeeping	Neurons	0.00325163
Homo_sapiens_tRNA-Tyr-GTA-2-1	77.9	housekeeping	Neurons	0.0119745
Homo_sapiens_tRNA-Thr-TGT-5-1	78	housekeeping	Neurons	0.00301063
Homo_sapiens_tRNA-Leu-CAG-1-6	78.2	housekeeping	Neurons	0.00239137
Homo_sapiens_tRNA-Leu-CAG-1-7	78.2	housekeeping	Neurons	0.00383488
Homo_sapiens_tRNA-Thr-CGT-4-1	78.3	housekeeping	Neurons	0.0060318
Homo_sapiens_tRNA-Arg-TCT-4-1	78.5	housekeeping	Neurons	0.00545209
Homo_sapiens_tRNA-Val-CAC-3-1	79.2	housekeeping	Neurons	0.00429054
Homo_sapiens_tRNA-Val-AAC-1-1	79.4	housekeeping	Neurons	0.0073892
Homo_sapiens_tRNA-Val-AAC-1-3	79.4	housekeeping	Neurons	0.000333762
Homo_sapiens_tRNA-Val-AAC-1-4	79.4	housekeeping	Neurons	0.00505287
Homo_sapiens_tRNA-Val-AAC-1-5	79.4	housekeeping	Neurons	0.00770372
Homo_sapiens_tRNA-Val-AAC-2-1	79.4	housekeeping	Neurons	0.00345876
Homo_sapiens_tRNA-Val-CAC-1-1	79.4	housekeeping	Neurons	0.0103735
Homo_sapiens_tRNA-Val-CAC-1-4	79.4	housekeeping	Neurons	0.000304202
Homo_sapiens_tRNA-Val-CAC-1-5	79.4	housekeeping	Neurons	0.00660903
Homo_sapiens_tRNA-Val-CAC-1-6	79.4	housekeeping	Neurons	0.00271976
Homo_sapiens_tRNA-Thr-CGT-2-1	79.6	housekeeping	Neurons	0.00502503
Homo_sapiens_tRNA-Ala-CGC-1-1	79.7	housekeeping	Neurons	0.00254562
Homo_sapiens_tRNA-Ala-CGC-2-1	79.7	housekeeping	Neurons	0.00436847
Homo_sapiens_tRNA-Ala-TGC-3-1	79.7	housekeeping	Neurons	0.00892655
Homo_sapiens_tRNA-Ala-TGC-3-2	79.7	housekeeping	Neurons	0.00305524
Homo_sapiens_tRNA-Asn-GTT-3-1	79.7	housekeeping	Neurons	0.0010374
Homo_sapiens_tRNA-Thr-TGT-3-1	80	housekeeping	Neurons	0.00153939
Homo_sapiens_tRNA-Thr-AGT-5-1	80.1	housekeeping	Neurons	0.00173019
Homo_sapiens_tRNA-Ala-AGC-3-1	80.3	housekeeping	Neurons	0.00141803
Homo_sapiens_tRNA-Val-CAC-2-1	80.5	housekeeping	Neurons	0.000480381
Homo_sapiens_tRNA-Val-TAC-2-1	80.5	housekeeping	Neurons	0.00364881
Homo_sapiens_tRNA-Thr-AGT-6-1	80.6	housekeeping	Neurons	0.000801244
Homo_sapiens_tRNA-Asn-GTT-2-1	80.9	housekeeping	Neurons	0.000979681
Homo_sapiens_tRNA-Asn-GTT-2-2	80.9	housekeeping	Neurons	0.000399547
Homo_sapiens_tRNA-Asn-GTT-2-3	80.9	housekeeping	Neurons	0.00713058
Homo_sapiens_tRNA-Asn-GTT-2-4	80.9	housekeeping	Neurons	0.004534
Homo_sapiens_tRNA-Asn-GTT-2-5	80.9	housekeeping	Neurons	0.00602857
Homo_sapiens_tRNA-Asn-GTT-2-7	80.9	housekeeping	Neurons	0.000658925
Homo_sapiens_tRNA-Gly-GCC-1-5	80.9	housekeeping	Neurons	0.00200612
Homo_sapiens_tRNA-Gly-GCC-2-1	81	housekeeping	Neurons	0.00797761
Homo_sapiens_tRNA-Gly-GCC-2-2	81	housekeeping	Neurons	0.0148914
Homo_sapiens_tRNA-Gly-GCC-2-3	81	housekeeping	Neurons	0.0109864
Homo_sapiens_tRNA-Gly-GCC-2-4	81	housekeeping	Neurons	0.000825644
Homo_sapiens_tRNA-Gly-GCC-2-6	81	housekeeping	Neurons	0.00720184
Homo_sapiens_tRNA-Ile-AAT-4-1	81.2	housekeeping	Neurons	0.00242491
Homo_sapiens_tRNA-Ile-AAT-5-1	81.2	housekeeping	Neurons	0.00325292
Homo_sapiens_tRNA-Ile-AAT-5-2	81.2	housekeeping	Neurons	0.00447284
Homo_sapiens_tRNA-Ile-AAT-5-4	81.2	housekeeping	Neurons	0.00639136
Homo_sapiens_tRNA-Ile-AAT-5-5	81.2	housekeeping	Neurons	0.00487432
Homo_sapiens_tRNA-Thr-AGT-2-1	81.4	housekeeping	Neurons	0.00792279
Homo_sapiens_tRNA-Thr-AGT-2-2	81.4	housekeeping	Neurons	0.00049199
Homo_sapiens_tRNA-Cys-GCA-4-1	81.8	housekeeping	Neurons	0.00403718
Homo_sapiens_tRNA-Cys-GCA-2-2	81.9	housekeeping	Neurons	0.00292463
Homo_sapiens_tRNA-Cys-GCA-2-3	81.9	housekeeping	Neurons	0.00713144
Homo_sapiens_tRNA-Cys-GCA-2-4	81.9	housekeeping	Neurons	0.0113779
Homo_sapiens_tRNA-Met-CAT-1-1	82.3	housekeeping	Neurons	0.0082903
Homo_sapiens_tRNA-Thr-AGT-1-2	82.6	housekeeping	Neurons	0.00175459
Homo_sapiens_tRNA-Thr-AGT-1-3	82.6	housekeeping	Neurons	0.0108522
Homo_sapiens_tRNA-Met-CAT-2-1	82.7	housekeeping	Neurons	0.0010086
Homo_sapiens_tRNA-Val-TAC-1-1	82.9	housekeeping	Neurons	0.00330226
Homo_sapiens_tRNA-Val-TAC-1-2	82.9	housekeeping	Neurons	0.00628279
Homo_sapiens_tRNA-Lys-CTT-3-1	83.1	housekeeping	Neurons	0.000630654
Homo_sapiens_tRNA-Thr-TGT-1-1	83.3	housekeeping	Neurons	0.000390196
Homo_sapiens_tRNA-Thr-TGT-2-1	84.1	housekeeping	Neurons	0.00240609
Homo_sapiens_tRNA-Ala-AGC-2-1	84.7	housekeeping	Neurons	0.00513692
Homo_sapiens_tRNA-Ala-AGC-2-2	84.7	housekeeping	Neurons	0.00842929
Homo_sapiens_tRNA-Ala-AGC-1-1	84.9	housekeeping	Neurons	0.000404599
Homo_sapiens_tRNA-Lys-TTT-5-1	84.9	housekeeping	Neurons	0.000821345
Homo_sapiens_tRNA-Leu-TAA-3-1	85	housekeeping	Neurons	0.00129667
Homo_sapiens_tRNA-Ile-AAT-2-1	86.3	housekeeping	Neurons	0.00356368
Homo_sapiens_tRNA-Lys-CTT-2-1	87.8	housekeeping	Neurons	0.00249811
Homo_sapiens_tRNA-Lys-CTT-2-2	87.8	housekeeping	Neurons	0.00106546
Homo_sapiens_tRNA-Lys-CTT-2-3	87.8	housekeeping	Neurons	0.00187745
Homo_sapiens_tRNA-Lys-CTT-2-4	87.8	housekeeping	Neurons	0.000497687
Homo_sapiens_tRNA-Lys-TTT-3-1	87.8	housekeeping	Neurons	0.00594978
Homo_sapiens_tRNA-Lys-TTT-3-2	87.8	housekeeping	Neurons	0.00976477
Homo_sapiens_tRNA-Lys-TTT-3-3	87.8	housekeeping	Neurons	0.000741264
Homo_sapiens_tRNA-Lys-TTT-3-4	87.8	housekeeping	Neurons	0.00963094
Homo_sapiens_tRNA-Lys-TTT-3-5	87.8	housekeeping	Neurons	0.00845047
Homo_sapiens_tRNA-Phe-GAA-2-1	87.9	housekeeping	Neurons	0.00137557
Homo_sapiens_tRNA-Lys-CTT-1-1	88	housekeeping	Neurons	0.00723495
Homo_sapiens_tRNA-Lys-CTT-1-2	88	housekeeping	Neurons	0.00433977
Homo_sapiens_tRNA-Ser-GCT-4-2	88.4	housekeeping	Neurons	0.0100073
Homo_sapiens_tRNA-Ser-GCT-4-3	88.4	housekeeping	Neurons	0.00403922
Homo_sapiens_tRNA-Leu-TAA-1-1	88.7	housekeeping	Neurons	0.00801545
Homo_sapiens_tRNA-Phe-GAA-1-2	88.9	housekeeping	Neurons	0.00175986
Homo_sapiens_tRNA-Phe-GAA-1-4	88.9	housekeeping	Neurons	0.00362247
Homo_sapiens_tRNA-Phe-GAA-1-5	88.9	housekeeping	Neurons	0.00396881
Homo_sapiens_tRNA-Ser-GCT-3-1	89.1	housekeeping	Neurons	0.00788936
Homo_sapiens_tRNA-Ser-AGA-2-1	89.6	housekeeping	Neurons	0.000888527
Homo_sapiens_tRNA-Ser-AGA-2-2	89.6	housekeeping	Neurons	0.00303697
Homo_sapiens_tRNA-Ser-AGA-2-3	89.6	housekeeping	Neurons	0.000404599
Homo_sapiens_tRNA-Ser-AGA-2-5	89.6	housekeeping	Neurons	0.00879853
Homo_sapiens_tRNA-Ser-AGA-2-6	89.6	housekeeping	Neurons	0.00208792
Homo_sapiens_tRNA-Ser-CGA-4-1	89.6	housekeeping	Neurons	0.0032713
Homo_sapiens_tRNA-Ser-TGA-3-1	89.7	housekeeping	Neurons	0.000469524
Homo_sapiens_tRNA-Ser-TGA-1-1	94	housekeeping	Neurons	0.0101239
Homo_sapiens_tRNA-Ser-CGA-1-1	95.1	housekeeping	Neurons	0.00162549
Homo_sapiens_tRX-Gly-CCC-3-1	20.3	off	Neurons	3.61172e-05
Homo_sapiens_tRX-Asn-GTT-1-1	20.4	off	Neurons	5.49284e-05
Homo_sapiens_tRX-Ile-AAT-4-1	20.5	off	Neurons	4.48243e-05
Homo_sapiens_tRX-Und-NNN-6-1	20.5	off	Neurons	5.92279e-05
Homo_sapiens_tRX-Und-NNN-8-1	20.5	off	Neurons	3.90196e-05
Homo_sapiens_tRNA-Gln-TTG-10-1	20.6	off	Neurons	1.30065e-05
Homo_sapiens_tRX-Pro-GGG-2-1	20.7	off	Neurons	2.0961e-05
Homo_sapiens_tRX-Arg-CCT-2-1	21.2	off	Neurons	5.99805e-05
Homo_sapiens_tRNA-Glu-TTC-13-1	21.3	off	Neurons	3.61172e-05
Homo_sapiens_tRNA-Glu-CTC-7-1	21.4	off	Neurons	7.29871e-05
Homo_sapiens_tRNA-Glu-TTC-11-1	21.5	off	Neurons	3.90196e-05
Homo_sapiens_tRX-Gln-TTG-1-1	21.5	off	Neurons	4.19219e-05
Homo_sapiens_tRX-Ser-GGA-2-1	21.6	off	Neurons	2.0961e-05
Homo_sapiens_tRX-Glu-CTC-1-1	21.9	off	Neurons	4.19219e-05
Homo_sapiens_tRX-Leu-CAA-3-1	22	off	Neurons	1.51563e-05
Homo_sapiens_tRX-Und-NNN-9-1	22.3	off	Neurons	2.89154e-05
Homo_sapiens_tRNA-Arg-CCT-7-1	22.4	off	Neurons	5.78308e-05
Homo_sapiens_tRNA-Phe-GAA-12-1	22.4	off	Neurons	4.98764e-05
Homo_sapiens_tRNA-Pro-TGG-5-1	22.6	off	Neurons	3.90196e-05
Homo_sapiens_tRNA-Gln-CTG-13-1	22.8	off	Neurons	4.40717e-05
Homo_sapiens_tRNA-Glu-CTC-5-1	22.8	off	Neurons	7.08373e-05
Homo_sapiens_tRX-Gln-CTG-2-1	23.2	off	Neurons	2.0961e-05
Homo_sapiens_tRNA-Asp-GTC-10-1	23.5	off	Neurons	5.12735e-05
Homo_sapiens_tRNA-Arg-CCT-6-1	23.8	off	Neurons	3.10651e-05
Homo_sapiens_tRNA-Leu-AAG-7-1	24.1	off	Neurons	4.6974e-05
Homo_sapiens_tRX-Met-CAT-1-1	24.1	off	Neurons	2.6013e-05
Homo_sapiens_tRX-Ser-GCT-1-1	24.5	off	Neurons	3.61172e-05
Homo_sapiens_tRNA-Asp-GTC-9-1	24.8	off	Neurons	7.95444e-06
Homo_sapiens_tRX-Ala-AGC-1-1	24.8	off	Neurons	5.12735e-05
Homo_sapiens_tRX-Ala-AGC-1-2	24.8	off	Neurons	6.21303e-05
Homo_sapiens_tRX-Arg-ACG-1-1	24.8	off	Neurons	5.49284e-05
Homo_sapiens_tRX-Pro-GGG-1-1	24.8	off	Neurons	3.39675e-05
Homo_sapiens_tRNA-Val-CAC-13-1	24.9	off	Neurons	0.00013802
Homo_sapiens_tRNA-Pro-GGG-1-1	25.9	off	Neurons	3.39675e-05
Homo_sapiens_tRX-Cys-GCA-3-1	26.1	off	Neurons	5.49284e-05
Homo_sapiens_tRNA-Gln-CTG-16-1	26.3	off	Neurons	6.64297e-05
Homo_sapiens_tRX-Ala-AGC-2-1	26.3	off	Neurons	0.000101902
Homo_sapiens_tRX-Cys-GCA-4-1	26.6	off	Neurons	4.19219e-05
Homo_sapiens_tRNA-Und-NNN-2-1	26.7	off	Neurons	6.71824e-05
Homo_sapiens_tRX-Und-NNN-7-1	26.7	off	Neurons	8.59936e-05
Homo_sapiens_tRX-Cys-GCA-2-1	27.2	off	Neurons	4.98764e-05
Homo_sapiens_tRNA-Glu-CTC-16-1	27.3	off	Neurons	5.20261e-05
Homo_sapiens_tRNA-Leu-AAG-8-1	27.5	off	Neurons	5.92279e-05
Homo_sapiens_tRX-Gly-CCC-1-2	27.6	off	Neurons	0.000109104
Homo_sapiens_tRNA-Glu-TTC-10-1	28.2	off	Neurons	0
Homo_sapiens_tRNA-Glu-TTC-10-2	28.2	off	Neurons	6.21303e-05
Homo_sapiens_tRX-Gly-CCC-2-1	28.2	off	Neurons	6.7935e-05
Homo_sapiens_tRNA-Gly-TCC-5-1	28.8	off	Neurons	7.95444e-06
Homo_sapiens_tRNA-Gly-TCC-6-1	28.8	off	Neurons	5.05209e-06
Homo_sapiens_tRNA-Pro-AGG-4-1	28.9	off	Neurons	4.6974e-05
Homo_sapiens_tRNA-Gln-CTG-17-1	29.9	off	Neurons	4.6974e-05
Homo_sapiens_tRX-Lys-CTT-6-1	29.9	off	Neurons	7.95444e-06
Homo_sapiens_tRNA-Asp-GTC-8-1	30.3	off	Neurons	3.10651e-05
Homo_sapiens_tRNA-Ile-AAT-11-1	30.3	off	Neurons	7.80391e-05
Homo_sapiens_tRX-Trp-CCA-1-1	30.6	off	Neurons	2.81628e-05
Homo_sapiens_tRX-Lys-CTT-5-1	31.1	off	Neurons	5.99805e-05
Homo_sapiens_tRNA-Und-NNN-1-1	31.4	off	Neurons	0
Homo_sapiens_tRNA-Glu-TTC-7-1	31.5	off	Neurons	7.87918e-05
Homo_sapiens_tRX-Leu-CAG-1-1	31.6	off	Neurons	5.20261e-05
Homo_sapiens_tRNA-Gln-TTG-6-1	31.7	off	Neurons	4.91237e-05
Homo_sapiens_tRX-Phe-GAA-1-1	32.2	off	Neurons	1.30065e-05
Homo_sapiens_tRX-Val-TAC-3-1	32.5	off	Neurons	1.80586e-05
Homo_sapiens_tRNA-Und-GCA-5-1	33.6	off	Neurons	5.99805e-05
Homo_sapiens_tRX-Val-AAC-1-1	33.8	off	Neurons	7.29871e-05
Homo_sapiens_tRX-Cys-GCA-1-1	34	off	Neurons	3.68698e-05
Homo_sapiens_tRNA-Gln-CTG-12-1	34.4	off	Neurons	4.19219e-05
Homo_sapiens_tRNA-Lys-TTT-15-1	34.5	off	Neurons	5.20261e-05
Homo_sapiens_tRNA-Ser-AGA-6-1	34.5	off	Neurons	5.41758e-05
Homo_sapiens_tRX-Lys-CTT-4-1	34.5	off	Neurons	3.8267e-05
Homo_sapiens_tRX-Asp-ATC-1-1	34.9	off	Neurons	5.99805e-05
Homo_sapiens_tRNA-Gly-CCC-8-1	35	off	Neurons	6.7935e-05
Homo_sapiens_tRX-Lys-CTT-3-1	35.4	off	Neurons	5.49284e-05
Homo_sapiens_tRNA-Gln-CTG-11-1	35.7	off	Neurons	5.20261e-05
Homo_sapiens_tRNA-Lys-CTT-16-1	35.8	off	Neurons	7.08373e-05
Homo_sapiens_tRNA-Cys-ACA-1-1	35.9	off	Neurons	7.51368e-05
Homo_sapiens_tRNA-Leu-TAA-5-1	37.1	off	Neurons	1.51563e-05
Homo_sapiens_tRNA-Tyr-GTA-11-1	37.1	off	Neurons	6.21303e-05
Homo_sapiens_tRNA-Asn-GTT-22-1	37.2	off	Neurons	3.90196e-05
Homo_sapiens_tRNA-Gln-CTG-10-1	37.3	off	Neurons	6.64297e-05
Homo_sapiens_tRNA-Val-CAC-10-1	37.6	off	Neurons	4.40717e-05
Homo_sapiens_tRNA-Leu-AAG-5-1	37.7	off	Neurons	5.70782e-05
Homo_sapiens_tRNA-iMet-CAT-3-1	37.8	off	Neurons	4.98764e-05
Homo_sapiens_tRX-Ala-GGC-3-1	37.8	off	Neurons	3.61172e-05
Homo_sapiens_tRNA-Gln-TTG-5-1	38	off	Neurons	4.19219e-05
Homo_sapiens_tRX-Ile-GAT-2-1	38.1	off	Neurons	1.30065e-05
Homo_sapiens_tRNA-Asp-GTC-6-1	38.2	off	Neurons	1.59089e-05
Homo_sapiens_tRX-Ala-GGC-4-1	38.2	off	Neurons	5.70782e-05
Homo_sapiens_tRNA-Ile-AAT-10-1	38.6	off	Neurons	3.61172e-05
Homo_sapiens_tRNA-Leu-TAG-4-1	38.7	off	Neurons	1.51563e-05
Homo_sapiens_tRNA-Val-AAC-7-1	39.9	off	Neurons	3.68698e-05
Homo_sapiens_tRNA-Asp-GTC-5-1	40.3	off	Neurons	5.63256e-05
Homo_sapiens_tRNA-Lys-CTT-15-1	40.3	off	Neurons	0
Homo_sapiens_tRNA-Asn-GTT-28-1	40.7	off	Neurons	8.67462e-05
Homo_sapiens_tRNA-Cys-GCA-25-1	40.9	off	Neurons	2.6013e-05
Homo_sapiens_tRNA-Asn-GTT-20-1	41	off	Neurons	8.38438e-05
Homo_sapiens_tRX-Lys-TTT-2-1	41.4	off	Neurons	2.89154e-05
Homo_sapiens_tRNA-Asn-GTT-21-1	42.4	off	Neurons	2.6013e-05
Homo_sapiens_tRNA-Und-NNN-4-1	43	off	Neurons	2.0961e-05
Homo_sapiens_tRNA-Asn-GTT-18-1	44.1	off	Neurons	6.50326e-05
Homo_sapiens_tRNA-Thr-AGT-7-1	44.3	off	Neurons	4.40717e-05
Homo_sapiens_tRNA-Gln-CTG-8-1	44.7	off	Neurons	3.90196e-05
Homo_sapiens_tRNA-Gln-CTG-8-3	44.7	off	Neurons	5.49284e-05
Homo_sapiens_tRX-Gln-CTG-3-1	45.2	off	Neurons	6.71824e-05
Homo_sapiens_tRNA-Leu-AAG-6-1	45.4	off	Neurons	2.52604e-05
Homo_sapiens_tRNA-Phe-GAA-8-1	45.5	off	Neurons	2.81628e-05
Homo_sapiens_tRX-Leu-TAA-2-1	45.5	off	Neurons	4.62214e-05
Homo_sapiens_tRNA-Asn-GTT-16-1	46.1	off	Neurons	7.29871e-05
Homo_sapiens_tRNA-Asn-GTT-16-3	46.1	off	Neurons	7.29871e-05
Homo_sapiens_tRX-Ile-GAT-1-1	46.5	off	Neurons	1.30065e-05
Homo_sapiens_tRX-Ile-GAT-1-2	46.5	off	Neurons	3.61172e-05
Homo_sapiens_tRNA-Lys-CTT-13-1	46.9	off	Neurons	6.93321e-05
Homo_sapiens_tRX-Asn-GTT-2-1	47	off	Neurons	7.58894e-05
Homo_sapiens_tRX-Asn-GTT-3-1	47	off	Neurons	5.41758e-05
Homo_sapiens_tRNA-Lys-TTT-14-1	47.3	off	Neurons	9.3948e-05
Homo_sapiens_tRNA-Ala-AGC-20-1	47.4	off	Neurons	5.78308e-05
Homo_sapiens_tRNA-Asp-GTC-4-1	47.6	off	Neurons	4.6974e-05
Homo_sapiens_tRNA-Cys-GCA-24-1	47.6	off	Neurons	5.12735e-05
Homo_sapiens_tRX-Val-TAC-2-1	47.6	off	Neurons	7.58894e-05
Homo_sapiens_tRNA-Tyr-GTA-10-1	48.2	off	Neurons	2.81628e-05
Homo_sapiens_tRNA-Lys-CTT-12-1	48.3	off	Neurons	5.99805e-05
Homo_sapiens_tRNA-Gly-GCC-6-1	48.7	off	Neurons	0.000122111
Homo_sapiens_tRNA-Ala-TGC-8-1	48.9	off	Neurons	4.54688e-05
Homo_sapiens_tRNA-His-GTG-2-1	49.1	off	Neurons	1.59089e-05
Homo_sapiens_tRNA-Lys-TTT-10-1	49.9	off	Neurons	1.30065e-05
Homo_sapiens_tRNA-Phe-GAA-7-1	50	off	Neurons	2.6013e-05
Homo_sapiens_tRNA-Lys-TTT-11-1	50.7	off	Neurons	9.68504e-05
Homo_sapiens_tRNA-Tyr-GTA-9-1	52	off	Neurons	0.000102547
Homo_sapiens_tRNA-Lys-TTT-12-1	53.8	off	Neurons	4.62214e-05
Homo_sapiens_tRNA-Gly-GCC-5-1	54.7	off	Neurons	6.21303e-05
Homo_sapiens_tRNA-Lys-CTT-10-1	54.8	off	Neurons	5.41758e-05
Homo_sapiens_tRNA-Lys-CTT-11-1	56.6	off	Neurons	4.77266e-05
Homo_sapiens_tRNA-Sup-TTA-1-1	57.1	off	Neurons	4.98764e-05
Homo_sapiens_tRNA-Leu-CAA-6-1	57.5	off	Neurons	3.90196e-05
Homo_sapiens_tRNA-Tyr-ATA-1-1	57.6	off	Neurons	1.30065e-05
Homo_sapiens_tRNA-Lys-CTT-8-1	57.8	off	Neurons	3.68698e-05
Homo_sapiens_tRNA-Gln-TTG-4-1	58.1	off	Neurons	3.53646e-05
Homo_sapiens_tRNA-Lys-CTT-9-1	58.2	off	Neurons	4.48243e-05
Homo_sapiens_tRNA-Gln-CTG-7-1	58.5	off	Neurons	2.81628e-05
Homo_sapiens_tRNA-Phe-GAA-6-1	58.8	off	Neurons	2.31107e-05
Homo_sapiens_tRNA-Lys-CTT-6-1	63.1	off	Neurons	7.80391e-05
Homo_sapiens_tRNA-Glu-TTC-14-1	63.9	off	Neurons	0
Homo_sapiens_tRNA-Lys-CTT-7-1	64.8	off	Neurons	2.6013e-05
Homo_sapiens_tRNA-Cys-GCA-22-1	64.9	off	Neurons	6.7935e-05
Homo_sapiens_tRNA-Cys-GCA-20-1	65.6	off	Neurons	4.91237e-05
Homo_sapiens_tRNA-Met-CAT-7-1	66.2	off	Neurons	2.31107e-05
Homo_sapiens_tRNA-Leu-CAA-5-1	66.5	off	Neurons	8.59936e-05
Homo_sapiens_tRNA-Asn-GTT-26-1	68.7	off	Neurons	0
Homo_sapiens_tRNA-Cys-GCA-19-1	69.2	off	Neurons	2.31107e-05
Homo_sapiens_tRNA-Arg-TCT-3-2	70.3	off	Neurons	0.000450821
Homo_sapiens_tRNA-Gln-CTG-4-2	71.9	off	Neurons	7.00847e-05
Homo_sapiens_tRNA-Gly-TCC-2-3	73.8	off	Neurons	0.000440072
Homo_sapiens_tRNA-Gly-TCC-2-4	73.8	off	Neurons	0
Homo_sapiens_tRNA-Ile-GAT-1-1	75.5	off	Neurons	0
Homo_sapiens_tRNA-Ile-GAT-1-2	75.5	off	Neurons	3.10651e-05
Homo_sapiens_tRNA-Ile-GAT-1-3	75.5	off	Neurons	7.95444e-06
Homo_sapiens_tRNA-Tyr-GTA-5-2	75.5	off	Neurons	0.00049414
Homo_sapiens_tRNA-Cys-GCA-3-1	79.1	off	Neurons	5.41758e-05
Homo_sapiens_tRNA-Ala-AGC-23-1	22.7	repressed	Neurons	4.6974e-05
Homo_sapiens_tRX-Tyr-GTA-1-1	22.8	repressed	Neurons	8.38438e-05
Homo_sapiens_tRNA-Glu-TTC-12-1	24.5	repressed	Neurons	2.02083e-05
Homo_sapiens_tRX-Phe-GAA-2-1	26.6	repressed	Neurons	9.60978e-05
Homo_sapiens_tRNA-Val-CAC-11-1	27.2	repressed	Neurons	7.08373e-05
Homo_sapiens_tRNA-Val-CAC-11-2	27.2	repressed	Neurons	6.71824e-05
Homo_sapiens_tRNA-Pro-TGG-4-1	27.6	repressed	Neurons	7.00847e-05
Homo_sapiens_tRNA-Glu-TTC-8-1	28.8	repressed	Neurons	4.40717e-05
Homo_sapiens_tRNA-Phe-GAA-9-1	32.2	repressed	Neurons	0.00010115
Homo_sapiens_tRX-Ile-AAT-3-1	32.4	repressed	Neurons	4.91237e-05
Homo_sapiens_tRNA-Phe-GAA-11-1	33.3	repressed	Neurons	4.98764e-05
Homo_sapiens_tRNA-Glu-CTC-3-1	33.8	repressed	Neurons	8.5241e-05
Homo_sapiens_tRNA-Gln-CTG-9-1	35	repressed	Neurons	6.50326e-05
Homo_sapiens_tRX-Glu-TTC-2-1	35.9	repressed	Neurons	2.02083e-05
Homo_sapiens_tRNA-Glu-TTC-9-1	36.1	repressed	Neurons	3.10651e-05
Homo_sapiens_tRNA-Und-TTA-3-1	36.3	repressed	Neurons	8.88959e-05
Homo_sapiens_tRNA-Gly-CCC-7-1	36.5	repressed	Neurons	8.01889e-05
Homo_sapiens_tRNA-Pro-AGG-3-1	36.6	repressed	Neurons	8.30912e-05
Homo_sapiens_tRNA-Thr-CGT-6-1	37	repressed	Neurons	7.43842e-05
Homo_sapiens_tRNA-Ala-TGC-9-1	38.1	repressed	Neurons	2.89154e-05
Homo_sapiens_tRNA-Glu-TTC-6-1	38.6	repressed	Neurons	0.000114156
Homo_sapiens_tRNA-Asn-GTT-17-1	39	repressed	Neurons	5.78308e-05
Homo_sapiens_tRNA-Ala-AGC-21-1	40	repressed	Neurons	2.02083e-05
Homo_sapiens_tRX-Ala-AGC-6-1	41.6	repressed	Neurons	4.19219e-05
Homo_sapiens_tRX-Met-CAT-2-1	41.7	repressed	Neurons	5.41758e-05
Homo_sapiens_tRNA-Val-CAC-9-1	43.8	repressed	Neurons	4.6974e-05
Homo_sapiens_tRNA-Gln-CTG-8-2	44.7	repressed	Neurons	4.40717e-05
Homo_sapiens_tRNA-Lys-TTT-13-1	46	repressed	Neurons	0.000117811
Homo_sapiens_tRNA-Ala-AGC-17-1	46.4	repressed	Neurons	8.01889e-05
Homo_sapiens_tRX-Lys-CTT-1-1	46.8	repressed	Neurons	5.20261e-05
Homo_sapiens_tRNA-Ser-ACT-1-1	47	repressed	Neurons	0.000134365
Homo_sapiens_tRNA-Lys-CTT-14-1	48.5	repressed	Neurons	9.31954e-05
Homo_sapiens_tRNA-Val-CAC-7-1	49	repressed	Neurons	8.01889e-05
Homo_sapiens_tRNA-Ala-AGC-19-1	49.5	repressed	Neurons	8.38438e-05
Homo_sapiens_tRX-Ala-AGC-5-1	49.5	repressed	Neurons	6.71824e-05
Homo_sapiens_tRNA-iMet-CAT-2-1	51.7	repressed	Neurons	2.89154e-05
Homo_sapiens_tRNA-Asn-GTT-13-1	52	repressed	Neurons	0.000102547
Homo_sapiens_tRNA-Ala-CGC-5-1	52.8	repressed	Neurons	3.39675e-05
Homo_sapiens_tRNA-Ala-AGC-16-1	53.1	repressed	Neurons	4.19219e-05
Homo_sapiens_tRNA-Asn-GTT-11-1	53.5	repressed	Neurons	6.57852e-05
Homo_sapiens_tRNA-Asn-GTT-11-2	53.5	repressed	Neurons	7.58894e-05
Homo_sapiens_tRNA-Arg-TCG-6-1	53.7	repressed	Neurons	1.59089e-05
Homo_sapiens_tRNA-Arg-CCT-5-1	54.7	repressed	Neurons	1.51563e-05
Homo_sapiens_tRNA-Gly-TCC-4-1	56	repressed	Neurons	1.01042e-05
Homo_sapiens_tRNA-Gly-CCC-5-1	56.3	repressed	Neurons	1.80586e-05
Homo_sapiens_tRNA-Ala-AGC-24-1	57.2	repressed	Neurons	8.81433e-05
Homo_sapiens_tRNA-Gly-CCC-6-1	57.2	repressed	Neurons	0.000153176
Homo_sapiens_tRNA-Ser-AGA-5-1	58.7	repressed	Neurons	6.50326e-05
Homo_sapiens_tRNA-Cys-GCA-23-1	59.1	repressed	Neurons	9.82475e-05
Homo_sapiens_tRNA-Val-CAC-14-1	59.3	repressed	Neurons	2.6013e-05
Homo_sapiens_tRNA-Ala-TGC-7-1	60	repressed	Neurons	9.17983e-05
Homo_sapiens_tRNA-His-GTG-1-2	60.1	repressed	Neurons	7.29871e-05
Homo_sapiens_tRNA-His-GTG-1-5	60.1	repressed	Neurons	0.000147371
Homo_sapiens_tRNA-His-GTG-1-6	60.1	repressed	Neurons	0.000290443
Homo_sapiens_tRNA-Cys-GCA-21-1	60.7	repressed	Neurons	6.71824e-05
Homo_sapiens_tRNA-Lys-TTT-9-1	61.2	repressed	Neurons	4.91237e-05
Homo_sapiens_tRNA-Arg-TCT-5-1	61.4	repressed	Neurons	3.39675e-05
Homo_sapiens_tRNA-Asn-GTT-10-1	62.7	repressed	Neurons	4.40717e-05
Homo_sapiens_tRNA-Val-CAC-6-1	63.1	repressed	Neurons	5.41758e-05
Homo_sapiens_tRNA-Asn-GTT-25-1	64.1	repressed	Neurons	0.000135117
Homo_sapiens_tRNA-Arg-ACG-2-2	64.2	repressed	Neurons	6.57852e-05
Homo_sapiens_tRNA-Arg-ACG-2-3	64.2	repressed	Neurons	0.000139417
Homo_sapiens_tRNA-Arg-ACG-2-4	64.2	repressed	Neurons	0.000172632
Homo_sapiens_tRNA-Leu-AAG-4-1	64.4	repressed	Neurons	5.49284e-05
Homo_sapiens_tRNA-Lys-TTT-8-1	65.1	repressed	Neurons	0.000130065
Homo_sapiens_tRNA-Gly-CCC-4-1	65.7	repressed	Neurons	0.000145222
Homo_sapiens_tRNA-Phe-GAA-5-1	65.8	repressed	Neurons	4.6974e-05
Homo_sapiens_tRNA-Gln-CTG-5-1	66.2	repressed	Neurons	0.000124261
Homo_sapiens_tRNA-Thr-CGT-5-1	66.2	repressed	Neurons	0.000132215
Homo_sapiens_tRNA-Arg-TCG-4-1	66.8	repressed	Neurons	3.61172e-05
Homo_sapiens_tRNA-Gln-TTG-3-1	66.9	repressed	Neurons	0.000127163
Homo_sapiens_tRNA-Arg-CCG-1-1	67	repressed	Neurons	7.58894e-05
Homo_sapiens_tRNA-Val-AAC-5-1	67	repressed	Neurons	0.000115553
Homo_sapiens_tRNA-Gly-CCC-3-1	68.3	repressed	Neurons	5.49284e-05
Homo_sapiens_tRNA-Asn-GTT-14-1	68.6	repressed	Neurons	0.000119208
Homo_sapiens_tRNA-Glu-TTC-4-1	68.7	repressed	Neurons	0.00036558
Homo_sapiens_tRNA-Val-TAC-4-1	68.7	repressed	Neurons	8.59936e-05
Homo_sapiens_tRNA-Trp-CCA-5-1	68.8	repressed	Neurons	4.11693e-05
Homo_sapiens_tRNA-Val-AAC-4-1	69.2	repressed	Neurons	2.31107e-05
Homo_sapiens_tRNA-Lys-CTT-5-1	69.3	repressed	Neurons	5.92279e-05
Homo_sapiens_tRNA-Gly-GCC-4-1	69.4	repressed	Neurons	7.29871e-05
Homo_sapiens_tRNA-Asn-GTT-8-1	69.8	repressed	Neurons	1.01042e-05
Homo_sapiens_tRNA-Val-AAC-6-1	69.9	repressed	Neurons	2.81628e-05
Homo_sapiens_tRNA-Cys-GCA-16-1	70	repressed	Neurons	3.8267e-05
Homo_sapiens_tRNA-Arg-TCT-3-1	70.1	repressed	Neurons	0.000124261
Homo_sapiens_tRNA-Pro-AGG-2-4	70.2	repressed	Neurons	0.00855495
Homo_sapiens_tRNA-Pro-CGG-1-2	70.2	repressed	Neurons	0.000238417
Homo_sapiens_tRNA-Pro-TGG-3-3	70.3	repressed	Neurons	7.22344e-05
Homo_sapiens_tRNA-Cys-GCA-15-1	70.5	repressed	Neurons	8.67462e-05
Homo_sapiens_tRNA-Cys-GCA-17-1	70.7	repressed	Neurons	0.000209502
Homo_sapiens_tRNA-Arg-TCT-2-1	70.8	repressed	Neurons	5.92279e-05
Homo_sapiens_tRNA-Gln-CTG-2-1	70.9	repressed	Neurons	0.000110501
Homo_sapiens_tRNA-Arg-TCT-1-1	71.1	repressed	Neurons	0.000317209
Homo_sapiens_tRNA-Gln-CTG-1-1	71.5	repressed	Neurons	6.7935e-05
Homo_sapiens_tRNA-Pro-AGG-1-1	71.5	repressed	Neurons	5.99805e-05
Homo_sapiens_tRNA-Cys-GCA-14-1	71.6	repressed	Neurons	0.000231968
Homo_sapiens_tRNA-Glu-TTC-3-1	71.6	repressed	Neurons	0.000112007
Homo_sapiens_tRNA-Ser-GCT-6-1	71.6	repressed	Neurons	0.000273029
Homo_sapiens_tRNA-Cys-GCA-18-1	71.8	repressed	Neurons	1.30065e-05
Homo_sapiens_tRNA-Gln-CTG-4-1	71.9	repressed	Neurons	6.36355e-05
Homo_sapiens_tRNA-Ile-TAT-3-1	72.1	repressed	Neurons	4.98764e-05
Homo_sapiens_tRNA-Val-CAC-4-1	72.2	repressed	Neurons	3.90196e-05
Homo_sapiens_tRNA-Cys-GCA-12-1	72.4	repressed	Neurons	9.10457e-05
Homo_sapiens_tRNA-Tyr-GTA-8-1	72.4	repressed	Neurons	8.38438e-05
Homo_sapiens_tRNA-Trp-CCA-3-1	73.3	repressed	Neurons	4.6974e-05
Homo_sapiens_tRNA-Trp-CCA-3-2	73.3	repressed	Neurons	0.000187143
Homo_sapiens_tRNA-Asn-GTT-7-1	73.5	repressed	Neurons	0.000160378
Homo_sapiens_tRNA-Asn-GTT-6-1	73.8	repressed	Neurons	7.51368e-05
Homo_sapiens_tRNA-Leu-AAG-3-1	73.8	repressed	Neurons	6.50326e-05
Homo_sapiens_tRNA-Cys-GCA-13-1	74	repressed	Neurons	6.28829e-05
Homo_sapiens_tRNA-Ala-AGC-6-1	74.1	repressed	Neurons	8.44884e-05
Homo_sapiens_tRNA-Leu-TAG-2-1	74.1	repressed	Neurons	0.000171987
Homo_sapiens_tRNA-Ala-TGC-6-1	74.2	repressed	Neurons	6.428e-05
Homo_sapiens_tRNA-Tyr-GTA-7-1	74.3	repressed	Neurons	5.70782e-05
Homo_sapiens_tRNA-Asn-GTT-9-1	74.9	repressed	Neurons	9.90001e-05
Homo_sapiens_tRNA-Cys-GCA-10-1	74.9	repressed	Neurons	3.90196e-05
Homo_sapiens_tRNA-Lys-TTT-7-1	74.9	repressed	Neurons	0.000132215
Homo_sapiens_tRNA-Pro-TGG-1-1	74.9	repressed	Neurons	0.000109857
Homo_sapiens_tRNA-Gly-GCC-3-1	75	repressed	Neurons	0.000119208
Homo_sapiens_tRNA-Tyr-GTA-6-1	75.1	repressed	Neurons	3.10651e-05
Homo_sapiens_tRNA-Leu-AAG-1-3	75.2	repressed	Neurons	0.000117059
Homo_sapiens_tRNA-Ala-TGC-5-1	75.3	repressed	Neurons	8.38438e-05
Homo_sapiens_tRNA-Tyr-GTA-4-1	75.3	repressed	Neurons	9.68504e-05
Homo_sapiens_tRNA-Tyr-GTA-5-3	75.3	repressed	Neurons	0.000108352
Homo_sapiens_tRNA-Tyr-GTA-5-4	75.3	repressed	Neurons	7.72865e-05
Homo_sapiens_tRNA-Phe-GAA-4-1	75.5	repressed	Neurons	6.71824e-05
Homo_sapiens_tRNA-Ile-AAT-8-1	75.8	repressed	Neurons	0.000177684
Homo_sapiens_tRNA-Ala-CGC-4-1	76.1	repressed	Neurons	0.00035397
Homo_sapiens_tRNA-Asn-GTT-5-1	76.5	repressed	Neurons	3.10651e-05
Homo_sapiens_tRNA-Cys-GCA-11-1	76.9	repressed	Neurons	4.3319e-05
Homo_sapiens_tRNA-Cys-GCA-9-1	77.2	repressed	Neurons	0.00020015
Homo_sapiens_tRNA-Cys-GCA-9-2	77.2	repressed	Neurons	7.22344e-05
Homo_sapiens_tRNA-Cys-GCA-9-3	77.2	repressed	Neurons	5.34232e-05
Homo_sapiens_tRNA-Cys-GCA-9-4	77.2	repressed	Neurons	0.000104052
Homo_sapiens_tRNA-Cys-GCA-8-1	77.3	repressed	Neurons	0.000132968
Homo_sapiens_tRNA-Leu-CAA-3-1	77.3	repressed	Neurons	0.000167688
Homo_sapiens_tRNA-Tyr-GTA-3-1	77.5	repressed	Neurons	4.40717e-05
Homo_sapiens_tRNA-Asn-GTT-4-1	77.7	repressed	Neurons	6.21303e-05
Homo_sapiens_tRNA-Cys-GCA-7-1	77.8	repressed	Neurons	5.49284e-05
Homo_sapiens_tRNA-Leu-CAA-2-1	78	repressed	Neurons	0.000161883
Homo_sapiens_tRNA-Ile-AAT-12-1	78.2	repressed	Neurons	0.000181983
Homo_sapiens_tRNA-Gly-CCC-1-1	78.3	repressed	Neurons	0.000123508
Homo_sapiens_tRNA-Gly-CCC-1-2	78.3	repressed	Neurons	0.000111254
Homo_sapiens_tRNA-Thr-CGT-1-1	78.4	repressed	Neurons	6.71824e-05
Homo_sapiens_tRNA-Cys-GCA-5-1	78.7	repressed	Neurons	0.000149521
Homo_sapiens_tRNA-Ala-TGC-4-1	78.8	repressed	Neurons	0.00486014
Homo_sapiens_tRNA-Ser-AGA-4-1	78.8	repressed	Neurons	8.38438e-05
Homo_sapiens_tRNA-Thr-TGT-4-1	78.8	repressed	Neurons	0.000275287
Homo_sapiens_tRNA-Cys-GCA-6-1	79.3	repressed	Neurons	5.12735e-05
Homo_sapiens_tRNA-Ile-AAT-9-1	79.3	repressed	Neurons	2.52604e-05
Homo_sapiens_tRNA-Val-AAC-1-2	79.4	repressed	Neurons	2.81628e-05
Homo_sapiens_tRNA-Val-CAC-1-7	79.4	repressed	Neurons	0.000348166
Homo_sapiens_tRNA-Val-CAC-1-8	79.4	repressed	Neurons	8.01889e-05
Homo_sapiens_tRNA-Ala-TGC-2-1	79.7	repressed	Neurons	0.000206599
Homo_sapiens_tRNA-Met-CAT-4-2	80.2	repressed	Neurons	7.80391e-05
Homo_sapiens_tRNA-Ala-TGC-1-1	80.5	repressed	Neurons	0.000261528
Homo_sapiens_tRNA-Thr-AGT-3-1	80.7	repressed	Neurons	5.63256e-05
Homo_sapiens_tRNA-Val-TAC-3-1	80.7	repressed	Neurons	0.000132215
Homo_sapiens_tRNA-Asn-GTT-2-6	80.9	repressed	Neurons	0.00364526
Homo_sapiens_tRNA-Gly-GCC-2-5	81	repressed	Neurons	9.82475e-05
Homo_sapiens_tRNA-Ile-AAT-5-3	81.2	repressed	Neurons	6.93321e-05
Homo_sapiens_tRNA-Thr-AGT-4-1	81.2	repressed	Neurons	4.62214e-05
Homo_sapiens_tRNA-Asn-GTT-1-1	81.5	repressed	Neurons	0.000322905
Homo_sapiens_tRNA-Ile-AAT-6-1	81.6	repressed	Neurons	0
Homo_sapiens_tRNA-Cys-GCA-2-1	81.9	repressed	Neurons	5.99805e-05
Homo_sapiens_tRNA-Ile-AAT-1-1	81.9	repressed	Neurons	8.5241e-05
Homo_sapiens_tRNA-Lys-CTT-4-1	82.3	repressed	Neurons	8.23386e-05
Homo_sapiens_tRNA-Thr-AGT-1-1	82.6	repressed	Neurons	0.00209308
Homo_sapiens_tRNA-Leu-TAA-4-1	83.8	repressed	Neurons	0.000271632
Homo_sapiens_tRNA-Ser-TGA-4-1	84	repressed	Neurons	0.000135009
Homo_sapiens_tRNA-Cys-GCA-1-1	84.1	repressed	Neurons	5.63256e-05
Homo_sapiens_tRNA-Ala-AGC-5-1	84.2	repressed	Neurons	5.20261e-05
Homo_sapiens_tRNA-Ala-AGC-2-3	84.7	repressed	Neurons	6.7935e-05
Homo_sapiens_tRNA-Ile-AAT-3-1	84.9	repressed	Neurons	4.11693e-05
Homo_sapiens_tRNA-Lys-TTT-6-1	85.2	repressed	Neurons	0.000113404
Homo_sapiens_tRNA-Ser-GCT-5-1	85.2	repressed	Neurons	0.000288293
Homo_sapiens_tRNA-Lys-TTT-4-1	86.8	repressed	Neurons	0.000286788
Homo_sapiens_tRNA-Ser-AGA-3-1	87.2	repressed	Neurons	7.51368e-05
Homo_sapiens_tRNA-Lys-TTT-2-1	87.7	repressed	Neurons	0.00010115
Homo_sapiens_tRNA-Lys-CTT-2-5	87.8	repressed	Neurons	0.000170482
Homo_sapiens_tRNA-Phe-GAA-3-1	88.3	repressed	Neurons	0.000258625
Homo_sapiens_tRNA-Ser-GCT-4-1	88.4	repressed	Neurons	0.000212404
Homo_sapiens_tRNA-Phe-GAA-1-1	88.9	repressed	Neurons	7.51368e-05
Homo_sapiens_tRNA-Phe-GAA-1-3	88.9	repressed	Neurons	0.000341072
Homo_sapiens_tRNA-Phe-GAA-1-6	88.9	repressed	Neurons	0.00503384
Homo_sapiens_tRNA-Lys-TTT-1-1	89	repressed	Neurons	0.000267332
Homo_sapiens_tRNA-Ser-AGA-2-4	89.6	repressed	Neurons	0.000192948
Homo_sapiens_tRNA-Ser-AGA-1-1	90.3	repressed	Neurons	4.6974e-05
Homo_sapiens_tRNA-Ser-TGA-2-1	90.4	repressed	Neurons	5.78308e-05
Homo_sapiens_tRNA-Leu-TAA-2-1	90.8	repressed	Neurons	0.00010115
Homo_sapiens_tRNA-Ser-GCT-2-1	91	repressed	Neurons	0.00026658
Homo_sapiens_tRNA-Ser-GCT-1-1	91.9	repressed	Neurons	0.000109857
Homo_sapiens_tRNA-Ser-CGA-2-1	94	repressed	Neurons	7.00847e-05
Homo_sapiens_tRNA-Ser-CGA-3-1	94.6	repressed	Neurons	0.000137267
Homo_sapiens_tRX-Val-CAC-4-1	53.6	housekeeping	NPC	0.00167238
Homo_sapiens_tRNA-Glu-TTC-5-1	54.6	housekeeping	NPC	0.0018773
Homo_sapiens_tRNA-Ala-AGC-15-1	56.7	housekeeping	NPC	0.000548505
Homo_sapiens_tRNA-Asp-GTC-3-1	58.2	housekeeping	NPC	0.00124919
Homo_sapiens_tRNA-Ala-AGC-11-1	58.9	housekeeping	NPC	0.00174402
Homo_sapiens_tRNA-Ala-AGC-8-1	59.7	housekeeping	NPC	0.0103853
Homo_sapiens_tRNA-Ala-AGC-8-2	59.7	housekeeping	NPC	0.000898384
Homo_sapiens_tRNA-His-GTG-1-1	60.1	housekeeping	NPC	0.0023442
Homo_sapiens_tRNA-His-GTG-1-7	60.1	housekeeping	NPC	0.00734696
Homo_sapiens_tRNA-His-GTG-1-8	60.1	housekeeping	NPC	0.00466397
Homo_sapiens_tRNA-His-GTG-1-9	60.1	housekeeping	NPC	0.00129639
Homo_sapiens_tRNA-iMet-CAT-1-1	60.4	housekeeping	NPC	0.0105992
Homo_sapiens_tRNA-iMet-CAT-1-2	60.4	housekeeping	NPC	0.00138348
Homo_sapiens_tRNA-iMet-CAT-1-3	60.4	housekeeping	NPC	0.00323944
Homo_sapiens_tRNA-iMet-CAT-1-4	60.4	housekeeping	NPC	0.00148545
Homo_sapiens_tRNA-iMet-CAT-1-5	60.4	housekeeping	NPC	0.000524731
Homo_sapiens_tRNA-iMet-CAT-1-6	60.4	housekeeping	NPC	0.00286723
Homo_sapiens_tRNA-iMet-CAT-1-7	60.4	housekeeping	NPC	0.00486092
Homo_sapiens_tRNA-iMet-CAT-1-8	60.4	housekeeping	NPC	0.00812512
Homo_sapiens_tRNA-Arg-ACG-2-1	64.2	housekeeping	NPC	0.00974206
Homo_sapiens_tRNA-Gln-CTG-6-1	64.7	housekeeping	NPC	0.00143822
Homo_sapiens_tRNA-Arg-CCG-2-1	64.9	housekeeping	NPC	0.00486127
Homo_sapiens_tRNA-Asp-GTC-1-1	65.4	housekeeping	NPC	0.00760073
Homo_sapiens_tRNA-Arg-TCG-5-1	65.5	housekeeping	NPC	0.00126984
Homo_sapiens_tRNA-Arg-CCT-4-1	65.6	housekeeping	NPC	0.00623343
Homo_sapiens_tRNA-Pro-CGG-2-1	65.9	housekeeping	NPC	0.00082946
Homo_sapiens_tRNA-Asp-GTC-2-10	66.5	housekeeping	NPC	0.0058271
Homo_sapiens_tRNA-Asp-GTC-2-11	66.5	housekeeping	NPC	0.00542043
Homo_sapiens_tRNA-Asp-GTC-2-6	66.5	housekeeping	NPC	0.00500761
Homo_sapiens_tRNA-Asp-GTC-2-7	66.5	housekeeping	NPC	0.000801266
Homo_sapiens_tRNA-Asp-GTC-2-8	66.5	housekeeping	NPC	0.0110268
Homo_sapiens_tRNA-Asp-GTC-2-9	66.5	housekeeping	NPC	0.00220023
Homo_sapiens_tRNA-Gln-TTG-3-2	66.9	housekeeping	NPC	0.00102609
Homo_sapiens_tRNA-Gln-TTG-3-3	66.9	housekeeping	NPC	0.00165828
Homo_sapiens_tRNA-Arg-CCG-1-2	67	housekeeping	NPC	0.00690551
Homo_sapiens_tRNA-Arg-CCG-1-3	67	housekeeping	NPC	0.00483195
Homo_sapiens_tRNA-Arg-ACG-1-1	67.6	housekeeping	NPC	0.00190998
Homo_sapiens_tRNA-Arg-ACG-1-2	67.6	housekeeping	NPC	0.00256285
Homo_sapiens_tRNA-Arg-ACG-1-3	67.6	housekeeping	NPC	0.00462506
Homo_sapiens_tRNA-Asn-GTT-24-1	67.9	housekeeping	NPC	0.000262033
Homo_sapiens_tRNA-Glu-CTC-2-1	68.7	housekeeping	NPC	0.00494966
Homo_sapiens_tRNA-Glu-TTC-4-2	68.7	housekeeping	NPC	0.000608099
Homo_sapiens_tRNA-Arg-TCG-3-1	68.8	housekeeping	NPC	0.00577202
Homo_sapiens_tRNA-Gln-TTG-2-1	70	housekeeping	NPC	0.000936226
Homo_sapiens_tRNA-Pro-AGG-2-1	70.2	housekeeping	NPC	0.00604742
Homo_sapiens_tRNA-Pro-AGG-2-2	70.2	housekeeping	NPC	0.00139865
Homo_sapiens_tRNA-Pro-AGG-2-3	70.2	housekeeping	NPC	0.000623583
Homo_sapiens_tRNA-Pro-AGG-2-5	70.2	housekeeping	NPC	0.00119757
Homo_sapiens_tRNA-Pro-AGG-2-6	70.2	housekeeping	NPC	0.00210418
Homo_sapiens_tRNA-Pro-AGG-2-7	70.2	housekeeping	NPC	0.00172267
Homo_sapiens_tRNA-Pro-AGG-2-8	70.2	housekeeping	NPC	0.00152988
Homo_sapiens_tRNA-Pro-CGG-1-1	70.2	housekeeping	NPC	0.00879203
Homo_sapiens_tRNA-Pro-CGG-1-3	70.2	housekeeping	NPC	0.00339716
Homo_sapiens_tRNA-Arg-TCG-2-1	70.3	housekeeping	NPC	0.00127504
Homo_sapiens_tRNA-Pro-TGG-3-1	70.3	housekeeping	NPC	0.00715509
Homo_sapiens_tRNA-Pro-TGG-3-2	70.3	housekeeping	NPC	0.00687561
Homo_sapiens_tRNA-Pro-TGG-3-4	70.3	housekeeping	NPC	0.000669368
Homo_sapiens_tRNA-Pro-TGG-2-1	70.5	housekeeping	NPC	0.0104106
Homo_sapiens_tRNA-Arg-CCT-2-1	71.1	housekeeping	NPC	0.00433209
Homo_sapiens_tRNA-Glu-TTC-2-1	71.2	housekeeping	NPC	0.00851287
Homo_sapiens_tRNA-Glu-TTC-2-2	71.2	housekeeping	NPC	0.00592616
Homo_sapiens_tRNA-Gln-CTG-1-2	71.5	housekeeping	NPC	0.00158428
Homo_sapiens_tRNA-Gln-CTG-1-3	71.5	housekeeping	NPC	0.00321393
Homo_sapiens_tRNA-Gln-CTG-1-4	71.5	housekeeping	NPC	0.00997726
Homo_sapiens_tRNA-Gln-CTG-1-5	71.5	housekeeping	NPC	0.00358724
Homo_sapiens_tRNA-Arg-CCT-3-1	71.7	housekeeping	NPC	0.00502275
Homo_sapiens_tRNA-Arg-CCT-1-1	72.3	housekeeping	NPC	0.00315165
Homo_sapiens_tRNA-Glu-TTC-1-1	72.5	housekeeping	NPC	0.00544695
Homo_sapiens_tRNA-Glu-TTC-1-2	72.5	housekeeping	NPC	0.00457402
Homo_sapiens_tRNA-Gln-TTG-1-1	72.6	housekeeping	NPC	0.00851836
Homo_sapiens_tRNA-Val-AAC-3-1	72.8	housekeeping	NPC	0.00322118
Homo_sapiens_tRNA-Ile-TAT-2-2	73.1	housekeeping	NPC	0.000822238
Homo_sapiens_tRNA-Ile-TAT-2-3	73.1	housekeeping	NPC	0.0028503
Homo_sapiens_tRNA-Glu-CTC-1-1	73.2	housekeeping	NPC	0.0125121
Homo_sapiens_tRNA-Glu-CTC-1-6	73.2	housekeeping	NPC	0.00904338
Homo_sapiens_tRNA-Glu-CTC-1-7	73.2	housekeeping	NPC	0.00797641
Homo_sapiens_tRNA-Ile-TAT-2-1	73.2	housekeeping	NPC	0.00622791
Homo_sapiens_tRNA-Trp-CCA-3-3	73.3	housekeeping	NPC	0.00115386
Homo_sapiens_tRNA-Trp-CCA-1-1	73.4	housekeeping	NPC	0.00177502
Homo_sapiens_tRNA-Leu-CAA-4-1	73.6	housekeeping	NPC	0.00583372
Homo_sapiens_tRNA-Gly-TCC-1-1	73.8	housekeeping	NPC	0.00712095
Homo_sapiens_tRNA-Gly-TCC-2-1	73.8	housekeeping	NPC	0.00708626
Homo_sapiens_tRNA-Gly-TCC-2-6	73.8	housekeeping	NPC	0.003257
Homo_sapiens_tRNA-Gly-TCC-3-1	73.8	housekeeping	NPC	0.00444457
Homo_sapiens_tRNA-Ile-TAT-1-1	73.8	housekeeping	NPC	0.00177915
Homo_sapiens_tRNA-Leu-TAG-3-1	73.9	housekeeping	NPC	0.00512324
Homo_sapiens_tRNA-Trp-CCA-4-1	74.3	housekeeping	NPC	0.00274952
Homo_sapiens_tRNA-Ala-CGC-3-1	74.4	housekeeping	NPC	0.00383064
Homo_sapiens_tRNA-Arg-TCG-1-1	74.8	housekeeping	NPC	0.00691545
Homo_sapiens_tRNA-Leu-AAG-2-1	74.8	housekeeping	NPC	0.0011146
Homo_sapiens_tRNA-Leu-AAG-2-2	74.8	housekeeping	NPC	0.00112321
Homo_sapiens_tRNA-Leu-AAG-2-3	74.8	housekeeping	NPC	0.0048481
Homo_sapiens_tRNA-Leu-AAG-2-4	74.8	housekeeping	NPC	0.0117416
Homo_sapiens_tRNA-Gly-CCC-2-1	75.1	housekeeping	NPC	0.00867614
Homo_sapiens_tRNA-Gly-CCC-2-2	75.1	housekeeping	NPC	0.0106935
Homo_sapiens_tRNA-Trp-CCA-2-1	75.1	housekeeping	NPC	0.00963403
Homo_sapiens_tRNA-Leu-TAG-1-1	75.2	housekeeping	NPC	0.00361575
Homo_sapiens_tRNA-Tyr-GTA-5-1	75.3	housekeeping	NPC	0.00545114
Homo_sapiens_tRNA-Tyr-GTA-5-5	75.5	housekeeping	NPC	0.00339722
Homo_sapiens_tRNA-Thr-TGT-6-1	75.7	housekeeping	NPC	0.00785451
Homo_sapiens_tRNA-Ala-AGC-4-1	76.1	housekeeping	NPC	0.00577259
Homo_sapiens_tRNA-Thr-CGT-3-1	77.1	housekeeping	NPC	0.00258896
Homo_sapiens_tRNA-Leu-CAA-1-1	77.2	housekeeping	NPC	0.00689309
Homo_sapiens_tRNA-Leu-CAA-1-2	77.2	housekeeping	NPC	0.00460495
Homo_sapiens_tRNA-Leu-CAG-2-1	77.3	housekeeping	NPC	0.00448892
Homo_sapiens_tRNA-Leu-CAG-2-2	77.3	housekeeping	NPC	0.00883244
Homo_sapiens_tRNA-Met-CAT-3-1	77.4	housekeeping	NPC	0.00334098
Homo_sapiens_tRNA-Met-CAT-3-2	77.4	housekeeping	NPC	0.00450963
Homo_sapiens_tRNA-Met-CAT-6-1	77.4	housekeeping	NPC	0.00652441
Homo_sapiens_tRNA-Tyr-GTA-1-1	77.9	housekeeping	NPC	0.0035641
Homo_sapiens_tRNA-Tyr-GTA-2-1	77.9	housekeeping	NPC	0.0117329
Homo_sapiens_tRNA-Thr-TGT-5-1	78	housekeeping	NPC	0.00386814
Homo_sapiens_tRNA-Leu-CAG-1-6	78.2	housekeeping	NPC	0.00205973
Homo_sapiens_tRNA-Leu-CAG-1-7	78.2	housekeeping	NPC	0.00348013
Homo_sapiens_tRNA-Thr-CGT-4-1	78.3	housekeeping	NPC	0.00663048
Homo_sapiens_tRNA-Arg-TCT-4-1	78.5	housekeeping	NPC	0.000303024
Homo_sapiens_tRNA-Val-CAC-3-1	79.2	housekeeping	NPC	0.00315685
Homo_sapiens_tRNA-Val-AAC-1-1	79.4	housekeeping	NPC	0.00594141
Homo_sapiens_tRNA-Val-AAC-1-3	79.4	housekeeping	NPC	0.000538857
Homo_sapiens_tRNA-Val-AAC-1-4	79.4	housekeeping	NPC	0.00301464
Homo_sapiens_tRNA-Val-AAC-1-5	79.4	housekeeping	NPC	0.00574483
Homo_sapiens_tRNA-Val-AAC-2-1	79.4	housekeeping	NPC	0.0042049
Homo_sapiens_tRNA-Val-CAC-1-1	79.4	housekeeping	NPC	0.00680776
Homo_sapiens_tRNA-Val-CAC-1-4	79.4	housekeeping	NPC	0.00029612
Homo_sapiens_tRNA-Val-CAC-1-5	79.4	housekeeping	NPC	0.00611496
Homo_sapiens_tRNA-Val-CAC-1-6	79.4	housekeeping	NPC	0.00236861
Homo_sapiens_tRNA-Thr-CGT-2-1	79.6	housekeeping	NPC	0.00348117
Homo_sapiens_tRNA-Ala-CGC-1-1	79.7	housekeeping	NPC	0.00374175
Homo_sapiens_tRNA-Ala-CGC-2-1	79.7	housekeeping	NPC	0.00498282
Homo_sapiens_tRNA-Ala-TGC-3-1	79.7	housekeeping	NPC	0.0091591
Homo_sapiens_tRNA-Ala-TGC-3-2	79.7	housekeeping	NPC	0.00536185
Homo_sapiens_tRNA-Asn-GTT-3-1	79.7	housekeeping	NPC	0.000652152
Homo_sapiens_tRNA-Thr-TGT-3-1	80	housekeeping	NPC	0.00218819
Homo_sapiens_tRNA-Thr-AGT-5-1	80.1	housekeeping	NPC	0.00236139
Homo_sapiens_tRNA-Ala-AGC-3-1	80.3	housekeeping	NPC	0.00136907
Homo_sapiens_tRNA-Val-CAC-2-1	80.5	housekeeping	NPC	0.00203017
Homo_sapiens_tRNA-Val-TAC-2-1	80.5	housekeeping	NPC	0.0036544
Homo_sapiens_tRNA-Thr-AGT-6-1	80.6	housekeeping	NPC	0.000990302
Homo_sapiens_tRNA-Asn-GTT-2-1	80.9	housekeeping	NPC	0.00048481
Homo_sapiens_tRNA-Asn-GTT-2-2	80.9	housekeeping	NPC	0.000497549
Homo_sapiens_tRNA-Asn-GTT-2-3	80.9	housekeeping	NPC	0.00752285
Homo_sapiens_tRNA-Asn-GTT-2-4	80.9	housekeeping	NPC	0.0039619
Homo_sapiens_tRNA-Asn-GTT-2-5	80.9	housekeeping	NPC	0.00433963
Homo_sapiens_tRNA-Asn-GTT-2-7	80.9	housekeeping	NPC	0.000601542
Homo_sapiens_tRNA-Gly-GCC-1-5	80.9	housekeeping	NPC	0.0041867
Homo_sapiens_tRNA-Gly-GCC-2-1	81	housekeeping	NPC	0.00728665
Homo_sapiens_tRNA-Gly-GCC-2-2	81	housekeeping	NPC	0.0114851
Homo_sapiens_tRNA-Gly-GCC-2-3	81	housekeeping	NPC	0.0100547
Homo_sapiens_tRNA-Gly-GCC-2-4	81	housekeeping	NPC	0.00118379
Homo_sapiens_tRNA-Gly-GCC-2-6	81	housekeeping	NPC	0.00674126
Homo_sapiens_tRNA-Ile-AAT-4-1	81.2	housekeeping	NPC	0.00436479
Homo_sapiens_tRNA-Ile-AAT-5-1	81.2	housekeeping	NPC	0.00613868
Homo_sapiens_tRNA-Ile-AAT-5-2	81.2	housekeeping	NPC	0.00326558
Homo_sapiens_tRNA-Ile-AAT-5-4	81.2	housekeeping	NPC	0.00545391
Homo_sapiens_tRNA-Ile-AAT-5-5	81.2	housekeeping	NPC	0.00497895
Homo_sapiens_tRNA-Thr-AGT-2-1	81.4	housekeeping	NPC	0.00596697
Homo_sapiens_tRNA-Thr-AGT-2-2	81.4	housekeeping	NPC	0.00154701
Homo_sapiens_tRNA-Cys-GCA-4-1	81.8	housekeeping	NPC	0.00432897
Homo_sapiens_tRNA-Cys-GCA-2-2	81.9	housekeeping	NPC	0.00429653
Homo_sapiens_tRNA-Cys-GCA-2-3	81.9	housekeeping	NPC	0.00556859
Homo_sapiens_tRNA-Cys-GCA-2-4	81.9	housekeeping	NPC	0.00874119
Homo_sapiens_tRNA-Met-CAT-1-1	82.3	housekeeping	NPC	0.00657415
Homo_sapiens_tRNA-Thr-AGT-1-2	82.6	housekeeping	NPC	0.0043433
Homo_sapiens_tRNA-Thr-AGT-1-3	82.6	housekeeping	NPC	0.00876248
Homo_sapiens_tRNA-Met-CAT-2-1	82.7	housekeeping	NPC	0.000660789
Homo_sapiens_tRNA-Val-TAC-1-1	82.9	housekeeping	NPC	0.00418014
Homo_sapiens_tRNA-Val-TAC-1-2	82.9	housekeeping	NPC	0.00489738
Homo_sapiens_tRNA-Lys-CTT-3-1	83.1	housekeeping	NPC	0.00106053
Homo_sapiens_tRNA-Thr-TGT-1-1	83.3	housekeeping	NPC	0.00105536
Homo_sapiens_tRNA-Thr-TGT-2-1	84.1	housekeeping	NPC	0.00166553
Homo_sapiens_tRNA-Ala-AGC-2-1	84.7	housekeeping	NPC	0.00577473
Homo_sapiens_tRNA-Ala-AGC-2-2	84.7	housekeeping	NPC	0.00696759
Homo_sapiens_tRNA-Ala-AGC-1-1	84.9	housekeeping	NPC	0.00159771
Homo_sapiens_tRNA-Lys-TTT-5-1	84.9	housekeeping	NPC	0.00126198
Homo_sapiens_tRNA-Leu-TAA-3-1	85	housekeeping	NPC	0.00287792
Homo_sapiens_tRNA-Ile-AAT-2-1	86.3	housekeeping	NPC	0.00335377
Homo_sapiens_tRNA-Lys-CTT-2-1	87.8	housekeeping	NPC	0.00417543
Homo_sapiens_tRNA-Lys-CTT-2-2	87.8	housekeeping	NPC	0.00274152
Homo_sapiens_tRNA-Lys-CTT-2-3	87.8	housekeeping	NPC	0.00259861
Homo_sapiens_tRNA-Lys-CTT-2-4	87.8	housekeeping	NPC	0.00131808
Homo_sapiens_tRNA-Lys-TTT-3-1	87.8	housekeeping	NPC	0.00600066
Homo_sapiens_tRNA-Lys-TTT-3-2	87.8	housekeeping	NPC	0.00948347
Homo_sapiens_tRNA-Lys-TTT-3-3	87.8	housekeeping	NPC	0.00354827
Homo_sapiens_tRNA-Lys-TTT-3-4	87.8	housekeeping	NPC	0.00975278
Homo_sapiens_tRNA-Lys-TTT-3-5	87.8	housekeeping	NPC	0.0074303
Homo_sapiens_tRNA-Phe-GAA-2-1	87.9	housekeeping	NPC	0.00216927
Homo_sapiens_tRNA-Lys-CTT-1-1	88	housekeeping	NPC	0.0075247
Homo_sapiens_tRNA-Lys-CTT-1-2	88	housekeeping	NPC	0.0082151
Homo_sapiens_tRNA-Ser-GCT-4-2	88.4	housekeeping	NPC	0.0090242
Homo_sapiens_tRNA-Ser-GCT-4-3	88.4	housekeeping	NPC	0.00431094
Homo_sapiens_tRNA-Leu-TAA-1-1	88.7	housekeeping	NPC	0.00682321
Homo_sapiens_tRNA-Phe-GAA-1-2	88.9	housekeeping	NPC	0.00140076
Homo_sapiens_tRNA-Phe-GAA-1-4	88.9	housekeeping	NPC	0.00335441
Homo_sapiens_tRNA-Phe-GAA-1-5	88.9	housekeeping	NPC	0.00389578
Homo_sapiens_tRNA-Ser-GCT-3-1	89.1	housekeeping	NPC	0.00483371
Homo_sapiens_tRNA-Ser-AGA-2-1	89.6	housekeeping	NPC	0.00125681
Homo_sapiens_tRNA-Ser-AGA-2-2	89.6	housekeeping	NPC	0.00331039
Homo_sapiens_tRNA-Ser-AGA-2-3	89.6	housekeeping	NPC	0.00094417
Homo_sapiens_tRNA-Ser-AGA-2-5	89.6	housekeeping	NPC	0.00780109
Homo_sapiens_tRNA-Ser-AGA-2-6	89.6	housekeeping	NPC	0.00375966
Homo_sapiens_tRNA-Ser-CGA-4-1	89.6	housekeeping	NPC	0.00236833
Homo_sapiens_tRNA-Ser-TGA-3-1	89.7	housekeeping	NPC	0.00165759
Homo_sapiens_tRNA-Ser-TGA-1-1	94	housekeeping	NPC	0.00821267
Homo_sapiens_tRNA-Ser-CGA-1-1	95.1	housekeeping	NPC	0.00153641
Homo_sapiens_tRX-Gly-CCC-3-1	20.3	off	NPC	6.78265e-05
Homo_sapiens_tRX-Asn-GTT-1-1	20.4	off	NPC	2.13475e-05
Homo_sapiens_tRX-Ile-AAT-4-1	20.5	off	NPC	1.72166e-05
Homo_sapiens_tRX-Und-NNN-6-1	20.5	off	NPC	2.16941e-05
Homo_sapiens_tRX-Und-NNN-8-1	20.5	off	NPC	4.26949e-05
Homo_sapiens_tRNA-Gln-TTG-10-1	20.6	off	NPC	8.95496e-06
Homo_sapiens_tRX-Pro-GGG-2-1	20.7	off	NPC	5.16499e-05
Homo_sapiens_tRX-Arg-CCT-2-1	21.2	off	NPC	3.40866e-05
Homo_sapiens_tRNA-Glu-TTC-13-1	21.3	off	NPC	4.33882e-05
Homo_sapiens_tRNA-Glu-CTC-7-1	21.4	off	NPC	1.687e-05
Homo_sapiens_tRNA-Glu-TTC-11-1	21.5	off	NPC	4.20016e-05
Homo_sapiens_tRX-Gln-TTG-1-1	21.5	off	NPC	2.58249e-05
Homo_sapiens_tRX-Ser-GGA-2-1	21.6	off	NPC	2.20407e-05
Homo_sapiens_tRX-Glu-CTC-1-1	21.9	off	NPC	2.99558e-05
Homo_sapiens_tRX-Leu-CAA-3-1	22	off	NPC	2.99558e-05
Homo_sapiens_tRX-Und-NNN-9-1	22.3	off	NPC	3.78708e-05
Homo_sapiens_tRNA-Arg-CCT-7-1	22.4	off	NPC	2.10008e-05
Homo_sapiens_tRNA-Phe-GAA-12-1	22.4	off	NPC	3.78708e-05
Homo_sapiens_tRNA-Pro-TGG-5-1	22.6	off	NPC	2.99558e-05
Homo_sapiens_tRNA-Gln-CTG-13-1	22.8	off	NPC	1.72166e-05
Homo_sapiens_tRNA-Glu-CTC-5-1	22.8	off	NPC	2.54783e-05
Homo_sapiens_tRX-Gln-CTG-2-1	23.2	off	NPC	3.37399e-05
Homo_sapiens_tRNA-Asp-GTC-10-1	23.5	off	NPC	2.51316e-05
Homo_sapiens_tRNA-Arg-CCT-6-1	23.8	off	NPC	2.54783e-05
Homo_sapiens_tRNA-Leu-AAG-7-1	24.1	off	NPC	3.89107e-05
Homo_sapiens_tRX-Met-CAT-1-1	24.1	off	NPC	3.89107e-05
Homo_sapiens_tRX-Ser-GCT-1-1	24.5	off	NPC	4.40815e-05
Homo_sapiens_tRNA-Asp-GTC-9-1	24.8	off	NPC	4.47748e-06
Homo_sapiens_tRX-Ala-AGC-1-1	24.8	off	NPC	2.13475e-05
Homo_sapiens_tRX-Ala-AGC-1-2	24.8	off	NPC	1.72166e-05
Homo_sapiens_tRX-Arg-ACG-1-1	24.8	off	NPC	2.58249e-05
Homo_sapiens_tRX-Pro-GGG-1-1	24.8	off	NPC	1.72166e-05
Homo_sapiens_tRNA-Val-CAC-13-1	24.9	off	NPC	5.40475e-05
Homo_sapiens_tRNA-Pro-GGG-1-1	25.9	off	NPC	4.23483e-05
Homo_sapiens_tRX-Cys-GCA-3-1	26.1	off	NPC	3.40866e-05
Homo_sapiens_tRNA-Gln-CTG-16-1	26.3	off	NPC	4.30415e-05
Homo_sapiens_tRX-Ala-AGC-2-1	26.3	off	NPC	2.99558e-05
Homo_sapiens_tRX-Cys-GCA-4-1	26.6	off	NPC	2.96091e-05
Homo_sapiens_tRNA-Und-NNN-2-1	26.7	off	NPC	2.58249e-05
Homo_sapiens_tRX-Und-NNN-7-1	26.7	off	NPC	3.33933e-05
Homo_sapiens_tRX-Cys-GCA-2-1	27.2	off	NPC	5.50874e-05
Homo_sapiens_tRNA-Glu-CTC-16-1	27.3	off	NPC	2.16941e-05
Homo_sapiens_tRNA-Leu-AAG-8-1	27.5	off	NPC	1.75633e-05
Homo_sapiens_tRX-Gly-CCC-1-2	27.6	off	NPC	1.72166e-05
Homo_sapiens_tRNA-Glu-TTC-10-1	28.2	off	NPC	0
Homo_sapiens_tRNA-Glu-TTC-10-2	28.2	off	NPC	8.60831e-05
Homo_sapiens_tRX-Gly-CCC-2-1	28.2	off	NPC	1.30858e-05
Homo_sapiens_tRNA-Gly-TCC-5-1	28.8	off	NPC	8.60831e-06
Homo_sapiens_tRNA-Gly-TCC-6-1	28.8	off	NPC	8.60831e-06
Homo_sapiens_tRNA-Pro-AGG-4-1	28.9	off	NPC	2.99558e-05
Homo_sapiens_tRNA-Gln-CTG-17-1	29.9	off	NPC	1.687e-05
Homo_sapiens_tRX-Lys-CTT-6-1	29.9	off	NPC	1.27391e-05
Homo_sapiens_tRNA-Asp-GTC-8-1	30.3	off	NPC	1.687e-05
Homo_sapiens_tRNA-Ile-AAT-11-1	30.3	off	NPC	1.75633e-05
Homo_sapiens_tRX-Trp-CCA-1-1	30.6	off	NPC	1.30858e-05
Homo_sapiens_tRX-Lys-CTT-5-1	31.1	off	NPC	4.30415e-05
Homo_sapiens_tRNA-Und-NNN-1-1	31.4	off	NPC	4.47748e-06
Homo_sapiens_tRNA-Glu-TTC-7-1	31.5	off	NPC	2.99558e-05
Homo_sapiens_tRX-Leu-CAG-1-1	31.6	off	NPC	2.99558e-05
Homo_sapiens_tRNA-Gln-TTG-6-1	31.7	off	NPC	3.37399e-05
Homo_sapiens_tRX-Phe-GAA-1-1	32.2	off	NPC	1.30858e-05
Homo_sapiens_tRX-Val-TAC-3-1	32.5	off	NPC	2.96091e-05
Homo_sapiens_tRNA-Und-GCA-5-1	33.6	off	NPC	4.37348e-05
Homo_sapiens_tRX-Val-AAC-1-1	33.8	off	NPC	2.51316e-05
Homo_sapiens_tRX-Cys-GCA-1-1	34	off	NPC	4.71724e-05
Homo_sapiens_tRNA-Gln-CTG-12-1	34.4	off	NPC	4.33882e-05
Homo_sapiens_tRNA-Lys-TTT-15-1	34.5	off	NPC	2.68649e-05
Homo_sapiens_tRNA-Ser-AGA-6-1	34.5	off	NPC	3.03024e-05
Homo_sapiens_tRX-Lys-CTT-4-1	34.5	off	NPC	2.16941e-05
Homo_sapiens_tRX-Asp-ATC-1-1	34.9	off	NPC	3.44332e-05
Homo_sapiens_tRNA-Gly-CCC-8-1	35	off	NPC	2.54783e-05
Homo_sapiens_tRX-Lys-CTT-3-1	35.4	off	NPC	2.20407e-05
Homo_sapiens_tRNA-Gln-CTG-11-1	35.7	off	NPC	3.40866e-05
Homo_sapiens_tRNA-Lys-CTT-16-1	35.8	off	NPC	2.06542e-05
Homo_sapiens_tRNA-Cys-ACA-1-1	35.9	off	NPC	5.13032e-05
Homo_sapiens_tRNA-Leu-TAA-5-1	37.1	off	NPC	3.09957e-05
Homo_sapiens_tRNA-Tyr-GTA-11-1	37.1	off	NPC	2.58249e-05
Homo_sapiens_tRNA-Asn-GTT-22-1	37.2	off	NPC	2.13475e-05
Homo_sapiens_tRNA-Gln-CTG-10-1	37.3	off	NPC	1.75633e-05
Homo_sapiens_tRNA-Val-CAC-10-1	37.6	off	NPC	3.06491e-05
Homo_sapiens_tRNA-Leu-AAG-5-1	37.7	off	NPC	2.92625e-05
Homo_sapiens_tRNA-iMet-CAT-3-1	37.8	off	NPC	3.03024e-05
Homo_sapiens_tRX-Ala-GGC-3-1	37.8	off	NPC	4.13083e-06
Homo_sapiens_tRNA-Gln-TTG-5-1	38	off	NPC	2.58249e-05
Homo_sapiens_tRX-Ile-GAT-2-1	38.1	off	NPC	0
Homo_sapiens_tRNA-Asp-GTC-6-1	38.2	off	NPC	3.33933e-05
Homo_sapiens_tRX-Ala-GGC-4-1	38.2	off	NPC	3.92574e-05
Homo_sapiens_tRNA-Ile-AAT-10-1	38.6	off	NPC	1.30858e-05
Homo_sapiens_tRNA-Leu-TAG-4-1	38.7	off	NPC	3.78708e-05
Homo_sapiens_tRNA-Val-AAC-7-1	39.9	off	NPC	3.51265e-05
Homo_sapiens_tRNA-Asp-GTC-5-1	40.3	off	NPC	2.99558e-05
Homo_sapiens_tRNA-Lys-CTT-15-1	40.3	off	NPC	0
Homo_sapiens_tRNA-Asn-GTT-28-1	40.7	off	NPC	1.75633e-05
Homo_sapiens_tRNA-Cys-GCA-25-1	40.9	off	NPC	1.27391e-05
Homo_sapiens_tRNA-Asn-GTT-20-1	41	off	NPC	4.23483e-05
Homo_sapiens_tRX-Lys-TTT-2-1	41.4	off	NPC	4.23483e-05
Homo_sapiens_tRNA-Asn-GTT-21-1	42.4	off	NPC	4.30415e-05
Homo_sapiens_tRNA-Und-NNN-4-1	43	off	NPC	1.687e-05
Homo_sapiens_tRNA-Asn-GTT-18-1	44.1	off	NPC	2.99558e-05
Homo_sapiens_tRNA-Thr-AGT-7-1	44.3	off	NPC	2.96091e-05
Homo_sapiens_tRNA-Gln-CTG-8-1	44.7	off	NPC	3.44332e-05
Homo_sapiens_tRNA-Gln-CTG-8-3	44.7	off	NPC	5.16499e-05
Homo_sapiens_tRX-Gln-CTG-3-1	45.2	off	NPC	3.03024e-05
Homo_sapiens_tRNA-Leu-AAG-6-1	45.4	off	NPC	3.82174e-05
Homo_sapiens_tRNA-Phe-GAA-8-1	45.5	off	NPC	2.54783e-05
Homo_sapiens_tRX-Leu-TAA-2-1	45.5	off	NPC	6.06048e-05
Homo_sapiens_tRNA-Asn-GTT-16-1	46.1	off	NPC	4.71724e-05
Homo_sapiens_tRNA-Asn-GTT-16-3	46.1	off	NPC	2.10008e-05
Homo_sapiens_tRX-Ile-GAT-1-1	46.5	off	NPC	2.54783e-05
Homo_sapiens_tRX-Ile-GAT-1-2	46.5	off	NPC	1.34324e-05
Homo_sapiens_tRNA-Lys-CTT-13-1	46.9	off	NPC	1.72166e-05
Homo_sapiens_tRX-Asn-GTT-2-1	47	off	NPC	1.27391e-05
Homo_sapiens_tRX-Asn-GTT-3-1	47	off	NPC	2.13475e-05
Homo_sapiens_tRNA-Lys-TTT-14-1	47.3	off	NPC	4.68257e-05
Homo_sapiens_tRNA-Ala-AGC-20-1	47.4	off	NPC	2.96091e-05
Homo_sapiens_tRNA-Asp-GTC-4-1	47.6	off	NPC	2.06542e-05
Homo_sapiens_tRNA-Cys-GCA-24-1	47.6	off	NPC	3.92574e-05
Homo_sapiens_tRX-Val-TAC-2-1	47.6	off	NPC	2.13475e-05
Homo_sapiens_tRNA-Tyr-GTA-10-1	48.2	off	NPC	2.13475e-05
Homo_sapiens_tRNA-Lys-CTT-12-1	48.3	off	NPC	8.29922e-05
Homo_sapiens_tRNA-Gly-GCC-6-1	48.7	off	NPC	1.687e-05
Homo_sapiens_tRNA-Ala-TGC-8-1	48.9	off	NPC	2.92625e-05
Homo_sapiens_tRNA-His-GTG-2-1	49.1	off	NPC	3.44332e-05
Homo_sapiens_tRNA-Lys-TTT-10-1	49.9	off	NPC	8.60831e-06
Homo_sapiens_tRNA-Phe-GAA-7-1	50	off	NPC	8.26166e-06
Homo_sapiens_tRNA-Lys-TTT-11-1	50.7	off	NPC	4.7519e-05
Homo_sapiens_tRNA-Tyr-GTA-9-1	52	off	NPC	3.78708e-05
Homo_sapiens_tRNA-Lys-TTT-12-1	53.8	off	NPC	1.30858e-05
Homo_sapiens_tRNA-Gly-GCC-5-1	54.7	off	NPC	2.13475e-05
Homo_sapiens_tRNA-Lys-CTT-10-1	54.8	off	NPC	1.27391e-05
[truncated: 776 more rows]

## Sheet: Fig. 5d
Gene	max_density	type	group	score	scoreThresh
Homo_sapiens_tRNA-Ala-AGC-1-1	0.000204044	B-box	Housekeeping	84.9	TRUE
Homo_sapiens_tRNA-Ala-AGC-1-1	0.00045832	A-box	Housekeeping	84.9	TRUE
Homo_sapiens_tRNA-Ala-AGC-11-1	0.000474229	B-box	Housekeeping	58.9	TRUE
Homo_sapiens_tRNA-Ala-AGC-11-1	0.000671005	A-box	Housekeeping	58.9	TRUE
Homo_sapiens_tRNA-Ala-AGC-15-1	0.000637812	B-box	Housekeeping	56.7	TRUE
Homo_sapiens_tRNA-Ala-AGC-15-1	0.000711448	A-box	Housekeeping	56.7	TRUE
Homo_sapiens_tRNA-Ala-AGC-16-1	0.000750271	A-box	Restricted	53.1	FALSE
Homo_sapiens_tRNA-Ala-AGC-16-1	0.000126986	B-box	Restricted	53.1	FALSE
Homo_sapiens_tRNA-Ala-AGC-17-1	0.00067791	A-box	Restricted	46.4	FALSE
Homo_sapiens_tRNA-Ala-AGC-17-1	0.000235278	B-box	Restricted	46.4	FALSE
Homo_sapiens_tRNA-Ala-AGC-19-1	0.000209232	B-box	Restricted	49.5	FALSE
Homo_sapiens_tRNA-Ala-AGC-19-1	0.000579241	A-box	Restricted	49.5	FALSE
Homo_sapiens_tRNA-Ala-AGC-2-1	0.000642945	A-box	Housekeeping	84.7	TRUE
Homo_sapiens_tRNA-Ala-AGC-2-1	0.000640237	B-box	Housekeeping	84.7	TRUE
Homo_sapiens_tRNA-Ala-AGC-2-2	0.000481954	B-box	Housekeeping	84.7	TRUE
Homo_sapiens_tRNA-Ala-AGC-2-2	0.000496746	A-box	Housekeeping	84.7	TRUE
Homo_sapiens_tRNA-Ala-AGC-2-3	0.000483907	A-box	Restricted	84.7	TRUE
Homo_sapiens_tRNA-Ala-AGC-2-3	0.000112106	B-box	Restricted	84.7	TRUE
Homo_sapiens_tRNA-Ala-AGC-20-1	0.000681239	A-box	Persistently off	47.4	FALSE
Homo_sapiens_tRNA-Ala-AGC-20-1	0.000269456	B-box	Persistently off	47.4	FALSE
Homo_sapiens_tRNA-Ala-AGC-21-1	0.000504752	A-box	Restricted	40	FALSE
Homo_sapiens_tRNA-Ala-AGC-21-1	0.000159677	B-box	Restricted	40	FALSE
Homo_sapiens_tRNA-Ala-AGC-23-1	0.000596473	A-box	Restricted	22.7	FALSE
Homo_sapiens_tRNA-Ala-AGC-23-1	0.000377196	B-box	Restricted	22.7	FALSE
Homo_sapiens_tRNA-Ala-AGC-24-1	0.000651714	A-box	Restricted	57.2	TRUE
Homo_sapiens_tRNA-Ala-AGC-24-1	0.000581544	B-box	Restricted	57.2	TRUE
Homo_sapiens_tRNA-Ala-AGC-3-1	0.000247644	B-box	Housekeeping	80.3	TRUE
Homo_sapiens_tRNA-Ala-AGC-3-1	0.000260366	A-box	Housekeeping	80.3	TRUE
Homo_sapiens_tRNA-Ala-AGC-4-1	0.000246092	B-box	Housekeeping	76.1	TRUE
Homo_sapiens_tRNA-Ala-AGC-4-1	0.000249279	A-box	Housekeeping	76.1	TRUE
Homo_sapiens_tRNA-Ala-AGC-5-1	0.000670263	A-box	Restricted	84.2	TRUE
Homo_sapiens_tRNA-Ala-AGC-5-1	0.000666638	B-box	Restricted	84.2	TRUE
Homo_sapiens_tRNA-Ala-AGC-6-1	0.000700085	A-box	Restricted	74.1	TRUE
Homo_sapiens_tRNA-Ala-AGC-6-1	0.000681435	B-box	Restricted	74.1	TRUE
Homo_sapiens_tRNA-Ala-AGC-8-1	0.000475405	A-box	Housekeeping	59.7	TRUE
Homo_sapiens_tRNA-Ala-AGC-8-1	0.000478858	B-box	Housekeeping	59.7	TRUE
Homo_sapiens_tRNA-Ala-AGC-8-2	0.000614054	A-box	Housekeeping	59.7	TRUE
Homo_sapiens_tRNA-Ala-AGC-8-2	0.000642124	B-box	Housekeeping	59.7	TRUE
Homo_sapiens_tRNA-Ala-CGC-1-1	0.000680802	B-box	Housekeeping	79.7	TRUE
Homo_sapiens_tRNA-Ala-CGC-1-1	0.000693283	A-box	Housekeeping	79.7	TRUE
Homo_sapiens_tRNA-Ala-CGC-2-1	0.00066499	B-box	Housekeeping	79.7	TRUE
Homo_sapiens_tRNA-Ala-CGC-2-1	0.000698315	A-box	Housekeeping	79.7	TRUE
Homo_sapiens_tRNA-Ala-CGC-3-1	0.000663574	A-box	Housekeeping	74.4	TRUE
Homo_sapiens_tRNA-Ala-CGC-3-1	0.000577051	B-box	Housekeeping	74.4	TRUE
Homo_sapiens_tRNA-Ala-CGC-4-1	0.000708648	A-box	Restricted	76.1	TRUE
Homo_sapiens_tRNA-Ala-CGC-4-1	0.000682272	B-box	Restricted	76.1	TRUE
Homo_sapiens_tRNA-Ala-CGC-5-1	0.000654306	A-box	Restricted	52.8	FALSE
Homo_sapiens_tRNA-Ala-CGC-5-1	0.000684299	B-box	Restricted	52.8	FALSE
Homo_sapiens_tRNA-Ala-TGC-1-1	0.000684446	B-box	Restricted	80.5	TRUE
Homo_sapiens_tRNA-Ala-TGC-1-1	0.000678087	A-box	Restricted	80.5	TRUE
Homo_sapiens_tRNA-Ala-TGC-2-1	0.000680857	A-box	Restricted	79.7	TRUE
Homo_sapiens_tRNA-Ala-TGC-2-1	0.00067058	B-box	Restricted	79.7	TRUE
Homo_sapiens_tRNA-Ala-TGC-3-1	0.000713379	A-box	Housekeeping	79.7	TRUE
Homo_sapiens_tRNA-Ala-TGC-3-1	0.000596515	B-box	Housekeeping	79.7	TRUE
Homo_sapiens_tRNA-Ala-TGC-3-2	0.000668868	B-box	Housekeeping	79.7	TRUE
Homo_sapiens_tRNA-Ala-TGC-3-2	0.000759432	A-box	Housekeeping	79.7	TRUE
Homo_sapiens_tRNA-Ala-TGC-4-1	0.000748692	A-box	Restricted	78.8	TRUE
Homo_sapiens_tRNA-Ala-TGC-4-1	0.000619071	B-box	Restricted	78.8	TRUE
Homo_sapiens_tRNA-Ala-TGC-5-1	0.000746017	A-box	Restricted	75.3	TRUE
Homo_sapiens_tRNA-Ala-TGC-5-1	0.000599399	B-box	Restricted	75.3	TRUE
Homo_sapiens_tRNA-Ala-TGC-6-1	0.000559953	B-box	Restricted	74.2	TRUE
Homo_sapiens_tRNA-Ala-TGC-6-1	0.000697573	A-box	Restricted	74.2	TRUE
Homo_sapiens_tRNA-Ala-TGC-7-1	0.000670487	A-box	Restricted	60	TRUE
Homo_sapiens_tRNA-Ala-TGC-7-1	0.000589402	B-box	Restricted	60	TRUE
Homo_sapiens_tRNA-Ala-TGC-8-1	0.000438719	B-box	Persistently off	48.9	FALSE
Homo_sapiens_tRNA-Ala-TGC-8-1	0.00066534	A-box	Persistently off	48.9	FALSE
Homo_sapiens_tRNA-Ala-TGC-9-1	0.000670082	A-box	Restricted	38.1	FALSE
Homo_sapiens_tRNA-Ala-TGC-9-1	0.000665646	B-box	Restricted	38.1	FALSE
Homo_sapiens_tRNA-Arg-ACG-1-1	0.000686285	B-box	Housekeeping	67.6	TRUE
Homo_sapiens_tRNA-Arg-ACG-1-1	0.000716084	A-box	Housekeeping	67.6	TRUE
Homo_sapiens_tRNA-Arg-ACG-1-2	0.000685671	B-box	Housekeeping	67.6	TRUE
Homo_sapiens_tRNA-Arg-ACG-1-2	0.000664261	A-box	Housekeeping	67.6	TRUE
Homo_sapiens_tRNA-Arg-ACG-1-3	0.000697042	A-box	Housekeeping	67.6	TRUE
Homo_sapiens_tRNA-Arg-ACG-1-3	0.000687394	B-box	Housekeeping	67.6	TRUE
Homo_sapiens_tRNA-Arg-ACG-2-1	0.000687389	B-box	Housekeeping	64.2	TRUE
Homo_sapiens_tRNA-Arg-ACG-2-1	0.000696932	A-box	Housekeeping	64.2	TRUE
Homo_sapiens_tRNA-Arg-ACG-2-2	0.000681411	A-box	Restricted	64.2	TRUE
Homo_sapiens_tRNA-Arg-ACG-2-2	0.000680196	B-box	Restricted	64.2	TRUE
Homo_sapiens_tRNA-Arg-ACG-2-3	0.000620891	A-box	Restricted	64.2	TRUE
Homo_sapiens_tRNA-Arg-ACG-2-3	0.000679292	B-box	Restricted	64.2	TRUE
Homo_sapiens_tRNA-Arg-ACG-2-4	0.000469424	A-box	Restricted	64.2	TRUE
Homo_sapiens_tRNA-Arg-ACG-2-4	0.000659719	B-box	Restricted	64.2	TRUE
Homo_sapiens_tRNA-Arg-CCG-1-1	0.000501149	A-box	Restricted	67	TRUE
Homo_sapiens_tRNA-Arg-CCG-1-1	0.000550142	B-box	Restricted	67	TRUE
Homo_sapiens_tRNA-Arg-CCG-1-2	0.000684804	B-box	Housekeeping	67	TRUE
Homo_sapiens_tRNA-Arg-CCG-1-2	0.000649562	A-box	Housekeeping	67	TRUE
Homo_sapiens_tRNA-Arg-CCG-1-3	0.00068427	B-box	Housekeeping	67	TRUE
Homo_sapiens_tRNA-Arg-CCG-1-3	0.000658161	A-box	Housekeeping	67	TRUE
Homo_sapiens_tRNA-Arg-CCG-2-1	0.000650143	A-box	Housekeeping	64.9	TRUE
Homo_sapiens_tRNA-Arg-CCG-2-1	0.000684768	B-box	Housekeeping	64.9	TRUE
Homo_sapiens_tRNA-Arg-CCT-1-1	0.00071193	A-box	Housekeeping	72.3	TRUE
Homo_sapiens_tRNA-Arg-CCT-1-1	0.000688159	B-box	Housekeeping	72.3	TRUE
Homo_sapiens_tRNA-Arg-CCT-2-1	0.000691447	B-box	Housekeeping	71.1	TRUE
Homo_sapiens_tRNA-Arg-CCT-2-1	0.000775901	A-box	Housekeeping	71.1	TRUE
Homo_sapiens_tRNA-Arg-CCT-3-1	0.000692319	B-box	Housekeeping	71.7	TRUE
Homo_sapiens_tRNA-Arg-CCT-3-1	0.000792881	A-box	Housekeeping	71.7	TRUE
Homo_sapiens_tRNA-Arg-CCT-4-1	0.000777768	A-box	Housekeeping	65.6	TRUE
Homo_sapiens_tRNA-Arg-CCT-4-1	0.000691615	B-box	Housekeeping	65.6	TRUE
Homo_sapiens_tRNA-Arg-CCT-5-1	0.000682519	A-box	Restricted	54.7	FALSE
Homo_sapiens_tRNA-Arg-CCT-5-1	0.000320789	B-box	Restricted	54.7	FALSE
Homo_sapiens_tRNA-Arg-CCT-6-1	0.000663843	A-box	Persistently off	23.8	FALSE
Homo_sapiens_tRNA-Arg-CCT-6-1	0.000372375	B-box	Persistently off	23.8	FALSE
Homo_sapiens_tRNA-Arg-CCT-7-1	0.000725454	A-box	Persistently off	22.4	FALSE
Homo_sapiens_tRNA-Arg-CCT-7-1	0.000261974	B-box	Persistently off	22.4	FALSE
Homo_sapiens_tRNA-Arg-TCG-1-1	0.000702019	A-box	Housekeeping	74.8	TRUE
Homo_sapiens_tRNA-Arg-TCG-1-1	0.000686976	B-box	Housekeeping	74.8	TRUE
Homo_sapiens_tRNA-Arg-TCG-2-1	0.000666959	B-box	Housekeeping	70.3	TRUE
Homo_sapiens_tRNA-Arg-TCG-2-1	0.000697857	A-box	Housekeeping	70.3	TRUE
Homo_sapiens_tRNA-Arg-TCG-3-1	0.000603405	B-box	Housekeeping	68.8	TRUE
Homo_sapiens_tRNA-Arg-TCG-3-1	0.000716754	A-box	Housekeeping	68.8	TRUE
Homo_sapiens_tRNA-Arg-TCG-4-1	0.000764932	A-box	Restricted	66.8	TRUE
Homo_sapiens_tRNA-Arg-TCG-4-1	0.000246498	B-box	Restricted	66.8	TRUE
Homo_sapiens_tRNA-Arg-TCG-5-1	0.000657841	B-box	Housekeeping	65.5	TRUE
Homo_sapiens_tRNA-Arg-TCG-5-1	0.000690756	A-box	Housekeeping	65.5	TRUE
Homo_sapiens_tRNA-Arg-TCG-6-1	0.000296291	B-box	Restricted	53.7	FALSE
Homo_sapiens_tRNA-Arg-TCG-6-1	0.000740527	A-box	Restricted	53.7	FALSE
Homo_sapiens_tRNA-Arg-TCT-1-1	0.000685736	A-box	Restricted	71.1	TRUE
Homo_sapiens_tRNA-Arg-TCT-1-1	0.000363487	B-box	Restricted	71.1	TRUE
Homo_sapiens_tRNA-Arg-TCT-2-1	0.000693619	A-box	Restricted	70.8	TRUE
Homo_sapiens_tRNA-Arg-TCT-2-1	0.000332443	B-box	Restricted	70.8	TRUE
Homo_sapiens_tRNA-Arg-TCT-3-1	0.000740593	A-box	Restricted	70.1	TRUE
Homo_sapiens_tRNA-Arg-TCT-3-1	0.000369743	B-box	Restricted	70.1	TRUE
Homo_sapiens_tRNA-Arg-TCT-3-2	0.000733279	A-box	Persistently off	70.3	TRUE
Homo_sapiens_tRNA-Arg-TCT-3-2	0.000140159	B-box	Persistently off	70.3	TRUE
Homo_sapiens_tRNA-Arg-TCT-4-1	0.000730941	A-box	Housekeeping	78.5	TRUE
Homo_sapiens_tRNA-Arg-TCT-4-1	0.000675459	B-box	Housekeeping	78.5	TRUE
Homo_sapiens_tRNA-Arg-TCT-5-1	0.00057806	B-box	Restricted	61.4	TRUE
Homo_sapiens_tRNA-Arg-TCT-5-1	0.000723056	A-box	Restricted	61.4	TRUE
Homo_sapiens_tRNA-Asn-GTT-1-1	0.000662707	A-box	Restricted	81.5	TRUE
Homo_sapiens_tRNA-Asn-GTT-1-1	0.000642052	B-box	Restricted	81.5	TRUE
Homo_sapiens_tRNA-Asn-GTT-10-1	0.00056382	B-box	Restricted	62.7	TRUE
Homo_sapiens_tRNA-Asn-GTT-10-1	0.000709145	A-box	Restricted	62.7	TRUE
Homo_sapiens_tRNA-Asn-GTT-11-1	0.000428658	B-box	Restricted	53.5	FALSE
Homo_sapiens_tRNA-Asn-GTT-11-1	0.000674152	A-box	Restricted	53.5	FALSE
Homo_sapiens_tRNA-Asn-GTT-11-2	0.000356519	B-box	Restricted	53.5	FALSE
Homo_sapiens_tRNA-Asn-GTT-11-2	0.000576266	A-box	Restricted	53.5	FALSE
Homo_sapiens_tRNA-Asn-GTT-13-1	0.000452702	A-box	Restricted	52	FALSE
Homo_sapiens_tRNA-Asn-GTT-13-1	0.000363352	B-box	Restricted	52	FALSE
Homo_sapiens_tRNA-Asn-GTT-14-1	0.000459036	B-box	Restricted	68.6	TRUE
Homo_sapiens_tRNA-Asn-GTT-14-1	0.000450138	A-box	Restricted	68.6	TRUE
Homo_sapiens_tRNA-Asn-GTT-16-1	7.36306e-05	B-box	Persistently off	46.1	FALSE
Homo_sapiens_tRNA-Asn-GTT-16-1	0.000610652	A-box	Persistently off	46.1	FALSE
Homo_sapiens_tRNA-Asn-GTT-16-3	0.000199554	B-box	Persistently off	46.1	FALSE
Homo_sapiens_tRNA-Asn-GTT-16-3	0.000507611	A-box	Persistently off	46.1	FALSE
Homo_sapiens_tRNA-Asn-GTT-17-1	0.00059897	B-box	Restricted	39	FALSE
Homo_sapiens_tRNA-Asn-GTT-17-1	0.000562058	A-box	Restricted	39	FALSE
Homo_sapiens_tRNA-Asn-GTT-18-1	0.000254743	B-box	Persistently off	44.1	FALSE
Homo_sapiens_tRNA-Asn-GTT-18-1	0.000502116	A-box	Persistently off	44.1	FALSE
Homo_sapiens_tRNA-Asn-GTT-2-1	0.000673616	B-box	Housekeeping	80.9	TRUE
Homo_sapiens_tRNA-Asn-GTT-2-1	0.000780914	A-box	Housekeeping	80.9	TRUE
Homo_sapiens_tRNA-Asn-GTT-2-2	0.000670622	B-box	Housekeeping	80.9	TRUE
Homo_sapiens_tRNA-Asn-GTT-2-2	0.000782575	A-box	Housekeeping	80.9	TRUE
Homo_sapiens_tRNA-Asn-GTT-2-3	0.000643275	B-box	Housekeeping	80.9	TRUE
Homo_sapiens_tRNA-Asn-GTT-2-3	0.000721299	A-box	Housekeeping	80.9	TRUE
Homo_sapiens_tRNA-Asn-GTT-2-4	0.000688656	A-box	Housekeeping	80.9	TRUE
Homo_sapiens_tRNA-Asn-GTT-2-4	0.000526213	B-box	Housekeeping	80.9	TRUE
Homo_sapiens_tRNA-Asn-GTT-2-5	0.000770668	A-box	Housekeeping	80.9	TRUE
Homo_sapiens_tRNA-Asn-GTT-2-5	0.00040079	B-box	Housekeeping	80.9	TRUE
Homo_sapiens_tRNA-Asn-GTT-2-6	0.00067314	B-box	Restricted	80.9	TRUE
Homo_sapiens_tRNA-Asn-GTT-2-6	0.000651162	A-box	Restricted	80.9	TRUE
Homo_sapiens_tRNA-Asn-GTT-2-7	0.000775593	A-box	Housekeeping	80.9	TRUE
Homo_sapiens_tRNA-Asn-GTT-2-7	0.000394693	B-box	Housekeeping	80.9	TRUE
Homo_sapiens_tRNA-Asn-GTT-20-1	0.00063986	A-box	Persistently off	41	FALSE
Homo_sapiens_tRNA-Asn-GTT-20-1	0.000165254	B-box	Persistently off	41	FALSE
Homo_sapiens_tRNA-Asn-GTT-21-1	0.000211544	B-box	Persistently off	42.4	FALSE
Homo_sapiens_tRNA-Asn-GTT-21-1	0.000723583	A-box	Persistently off	42.4	FALSE
Homo_sapiens_tRNA-Asn-GTT-22-1	0.000323507	B-box	Persistently off	37.2	FALSE
Homo_sapiens_tRNA-Asn-GTT-22-1	0.000621619	A-box	Persistently off	37.2	FALSE
Homo_sapiens_tRNA-Asn-GTT-24-1	0.000477407	B-box	Housekeeping	67.9	TRUE
Homo_sapiens_tRNA-Asn-GTT-24-1	0.000703483	A-box	Housekeeping	67.9	TRUE
Homo_sapiens_tRNA-Asn-GTT-25-1	0.000705935	A-box	Restricted	64.1	TRUE
Homo_sapiens_tRNA-Asn-GTT-25-1	0.000682031	B-box	Restricted	64.1	TRUE
Homo_sapiens_tRNA-Asn-GTT-26-1	0.000361972	B-box	Persistently off	68.7	TRUE
Homo_sapiens_tRNA-Asn-GTT-26-1	0.000395139	A-box	Persistently off	68.7	TRUE
Homo_sapiens_tRNA-Asn-GTT-28-1	0.000175239	A-box	Persistently off	40.7	FALSE
Homo_sapiens_tRNA-Asn-GTT-28-1	0.000528335	B-box	Persistently off	40.7	FALSE
Homo_sapiens_tRNA-Asn-GTT-3-1	0.000694829	A-box	Housekeeping	79.7	TRUE
Homo_sapiens_tRNA-Asn-GTT-3-1	0.000635479	B-box	Housekeeping	79.7	TRUE
Homo_sapiens_tRNA-Asn-GTT-4-1	0.00067598	B-box	Restricted	77.7	TRUE
Homo_sapiens_tRNA-Asn-GTT-4-1	0.000761866	A-box	Restricted	77.7	TRUE
Homo_sapiens_tRNA-Asn-GTT-5-1	0.00068217	B-box	Restricted	76.5	TRUE
Homo_sapiens_tRNA-Asn-GTT-5-1	0.000791875	A-box	Restricted	76.5	TRUE
Homo_sapiens_tRNA-Asn-GTT-6-1	0.000790405	A-box	Restricted	73.8	TRUE
Homo_sapiens_tRNA-Asn-GTT-6-1	0.000690281	B-box	Restricted	73.8	TRUE
Homo_sapiens_tRNA-Asn-GTT-7-1	0.000756304	A-box	Restricted	73.5	TRUE
Homo_sapiens_tRNA-Asn-GTT-7-1	0.000676506	B-box	Restricted	73.5	TRUE
Homo_sapiens_tRNA-Asn-GTT-8-1	0.000612703	B-box	Restricted	69.8	TRUE
Homo_sapiens_tRNA-Asn-GTT-8-1	0.000709548	A-box	Restricted	69.8	TRUE
Homo_sapiens_tRNA-Asn-GTT-9-1	0.000622859	B-box	Restricted	74.9	TRUE
Homo_sapiens_tRNA-Asn-GTT-9-1	0.000714162	A-box	Restricted	74.9	TRUE
Homo_sapiens_tRNA-Asp-GTC-1-1	0.000701445	A-box	Housekeeping	65.4	TRUE
Homo_sapiens_tRNA-Asp-GTC-1-1	0.000677455	B-box	Housekeeping	65.4	TRUE
Homo_sapiens_tRNA-Asp-GTC-10-1	4.80925e-05	A-box	Persistently off	23.5	FALSE
Homo_sapiens_tRNA-Asp-GTC-10-1	0.000613976	B-box	Persistently off	23.5	FALSE
Homo_sapiens_tRNA-Asp-GTC-2-10	0.000688576	A-box	Housekeeping	66.5	TRUE
Homo_sapiens_tRNA-Asp-GTC-2-10	0.000685583	B-box	Housekeeping	66.5	TRUE
Homo_sapiens_tRNA-Asp-GTC-2-11	0.000687762	B-box	Housekeeping	66.5	TRUE
Homo_sapiens_tRNA-Asp-GTC-2-11	0.000753193	A-box	Housekeeping	66.5	TRUE
Homo_sapiens_tRNA-Asp-GTC-2-6	0.000686168	B-box	Housekeeping	66.5	TRUE
Homo_sapiens_tRNA-Asp-GTC-2-6	0.000701498	A-box	Housekeeping	66.5	TRUE
Homo_sapiens_tRNA-Asp-GTC-2-7	0.000682774	B-box	Housekeeping	66.5	TRUE
Homo_sapiens_tRNA-Asp-GTC-2-7	0.000695202	A-box	Housekeeping	66.5	TRUE
Homo_sapiens_tRNA-Asp-GTC-2-8	0.000716326	A-box	Housekeeping	66.5	TRUE
Homo_sapiens_tRNA-Asp-GTC-2-8	0.000681986	B-box	Housekeeping	66.5	TRUE
Homo_sapiens_tRNA-Asp-GTC-2-9	0.00068291	B-box	Housekeeping	66.5	TRUE
Homo_sapiens_tRNA-Asp-GTC-2-9	0.000691559	A-box	Housekeeping	66.5	TRUE
Homo_sapiens_tRNA-Asp-GTC-3-1	0.00068153	B-box	Housekeeping	58.2	TRUE
Homo_sapiens_tRNA-Asp-GTC-3-1	0.000728552	A-box	Housekeeping	58.2	TRUE
Homo_sapiens_tRNA-Asp-GTC-4-1	0.000660264	B-box	Persistently off	47.6	FALSE
Homo_sapiens_tRNA-Asp-GTC-4-1	8.49841e-05	A-box	Persistently off	47.6	FALSE
Homo_sapiens_tRNA-Asp-GTC-5-1	0.000634242	B-box	Persistently off	40.3	FALSE
Homo_sapiens_tRNA-Asp-GTC-5-1	0.00023893	A-box	Persistently off	40.3	FALSE
Homo_sapiens_tRNA-Asp-GTC-6-1	0.000375753	A-box	Persistently off	38.2	FALSE
Homo_sapiens_tRNA-Asp-GTC-6-1	0.00054141	B-box	Persistently off	38.2	FALSE
Homo_sapiens_tRNA-Asp-GTC-8-1	0.000440768	A-box	Persistently off	30.3	FALSE
Homo_sapiens_tRNA-Asp-GTC-8-1	0.000476162	B-box	Persistently off	30.3	FALSE
Homo_sapiens_tRNA-Asp-GTC-9-1	0.0004366	B-box	Persistently off	24.8	FALSE
Homo_sapiens_tRNA-Asp-GTC-9-1	0.000544325	A-box	Persistently off	24.8	FALSE
Homo_sapiens_tRNA-Cys-ACA-1-1	0.000550641	B-box	Persistently off	35.9	FALSE
Homo_sapiens_tRNA-Cys-ACA-1-1	0.000629663	A-box	Persistently off	35.9	FALSE
Homo_sapiens_tRNA-Cys-GCA-1-1	0.000761845	A-box	Restricted	84.1	TRUE
Homo_sapiens_tRNA-Cys-GCA-1-1	0.000670096	B-box	Restricted	84.1	TRUE
Homo_sapiens_tRNA-Cys-GCA-10-1	0.000791742	A-box	Restricted	74.9	TRUE
Homo_sapiens_tRNA-Cys-GCA-10-1	0.000678461	B-box	Restricted	74.9	TRUE
Homo_sapiens_tRNA-Cys-GCA-11-1	0.00078987	A-box	Restricted	76.9	TRUE
Homo_sapiens_tRNA-Cys-GCA-11-1	0.000679242	B-box	Restricted	76.9	TRUE
Homo_sapiens_tRNA-Cys-GCA-12-1	0.000680796	B-box	Restricted	72.4	TRUE
Homo_sapiens_tRNA-Cys-GCA-12-1	0.000748225	A-box	Restricted	72.4	TRUE
Homo_sapiens_tRNA-Cys-GCA-13-1	0.000667214	A-box	Restricted	74	TRUE
Homo_sapiens_tRNA-Cys-GCA-13-1	0.000683818	B-box	Restricted	74	TRUE
Homo_sapiens_tRNA-Cys-GCA-14-1	0.000677514	A-box	Restricted	71.6	TRUE
Homo_sapiens_tRNA-Cys-GCA-14-1	0.000685428	B-box	Restricted	71.6	TRUE
Homo_sapiens_tRNA-Cys-GCA-15-1	0.000673244	A-box	Restricted	70.5	TRUE
Homo_sapiens_tRNA-Cys-GCA-15-1	0.000683546	B-box	Restricted	70.5	TRUE
Homo_sapiens_tRNA-Cys-GCA-16-1	0.000680909	B-box	Restricted	70	TRUE
Homo_sapiens_tRNA-Cys-GCA-16-1	0.000726889	A-box	Restricted	70	TRUE
Homo_sapiens_tRNA-Cys-GCA-17-1	0.000679908	B-box	Restricted	70.7	TRUE
Homo_sapiens_tRNA-Cys-GCA-17-1	0.000642352	A-box	Restricted	70.7	TRUE
Homo_sapiens_tRNA-Cys-GCA-18-1	0.00040634	A-box	Restricted	71.8	TRUE
Homo_sapiens_tRNA-Cys-GCA-18-1	0.000671219	B-box	Restricted	71.8	TRUE
Homo_sapiens_tRNA-Cys-GCA-19-1	0.000657203	B-box	Persistently off	69.2	TRUE
Homo_sapiens_tRNA-Cys-GCA-19-1	0.000635523	A-box	Persistently off	69.2	TRUE
Homo_sapiens_tRNA-Cys-GCA-2-1	0.000244671	A-box	Restricted	81.9	TRUE
Homo_sapiens_tRNA-Cys-GCA-2-1	0.000627321	B-box	Restricted	81.9	TRUE
Homo_sapiens_tRNA-Cys-GCA-2-2	0.000680099	B-box	Housekeeping	81.9	TRUE
Homo_sapiens_tRNA-Cys-GCA-2-2	0.000766914	A-box	Housekeeping	81.9	TRUE
Homo_sapiens_tRNA-Cys-GCA-2-3	0.000735564	A-box	Housekeeping	81.9	TRUE
Homo_sapiens_tRNA-Cys-GCA-2-3	0.000681268	B-box	Housekeeping	81.9	TRUE
Homo_sapiens_tRNA-Cys-GCA-2-4	0.000693028	A-box	Housekeeping	81.9	TRUE
Homo_sapiens_tRNA-Cys-GCA-2-4	0.000682855	B-box	Housekeeping	81.9	TRUE
Homo_sapiens_tRNA-Cys-GCA-20-1	0.000473639	A-box	Persistently off	65.6	TRUE
Homo_sapiens_tRNA-Cys-GCA-20-1	0.000683293	B-box	Persistently off	65.6	TRUE
Homo_sapiens_tRNA-Cys-GCA-21-1	0.000564945	B-box	Restricted	60.7	TRUE
Homo_sapiens_tRNA-Cys-GCA-21-1	0.000360817	A-box	Restricted	60.7	TRUE
Homo_sapiens_tRNA-Cys-GCA-22-1	0.000684187	B-box	Persistently off	64.9	TRUE
Homo_sapiens_tRNA-Cys-GCA-22-1	0.000246166	A-box	Persistently off	64.9	TRUE
Homo_sapiens_tRNA-Cys-GCA-23-1	0.000568712	B-box	Restricted	59.1	TRUE
Homo_sapiens_tRNA-Cys-GCA-23-1	0.0005687	A-box	Restricted	59.1	TRUE
Homo_sapiens_tRNA-Cys-GCA-24-1	0.00068248	B-box	Persistently off	47.6	FALSE
Homo_sapiens_tRNA-Cys-GCA-24-1	0.00033641	A-box	Persistently off	47.6	FALSE
Homo_sapiens_tRNA-Cys-GCA-25-1	0.000670923	B-box	Persistently off	40.9	FALSE
Homo_sapiens_tRNA-Cys-GCA-25-1	0.000575135	A-box	Persistently off	40.9	FALSE
Homo_sapiens_tRNA-Cys-GCA-3-1	0.000645851	A-box	Persistently off	79.1	TRUE
Homo_sapiens_tRNA-Cys-GCA-3-1	0.000614559	B-box	Persistently off	79.1	TRUE
Homo_sapiens_tRNA-Cys-GCA-4-1	0.000682003	B-box	Housekeeping	81.8	TRUE
Homo_sapiens_tRNA-Cys-GCA-4-1	0.000715857	A-box	Housekeeping	81.8	TRUE
Homo_sapiens_tRNA-Cys-GCA-5-1	0.000694093	A-box	Restricted	78.7	TRUE
Homo_sapiens_tRNA-Cys-GCA-5-1	0.000633079	B-box	Restricted	78.7	TRUE
Homo_sapiens_tRNA-Cys-GCA-6-1	0.000692436	A-box	Restricted	79.3	TRUE
Homo_sapiens_tRNA-Cys-GCA-6-1	0.000675836	B-box	Restricted	79.3	TRUE
Homo_sapiens_tRNA-Cys-GCA-7-1	0.000661594	A-box	Restricted	77.8	TRUE
Homo_sapiens_tRNA-Cys-GCA-7-1	0.00068472	B-box	Restricted	77.8	TRUE
Homo_sapiens_tRNA-Cys-GCA-8-1	0.000685832	B-box	Restricted	77.3	TRUE
Homo_sapiens_tRNA-Cys-GCA-8-1	0.000681296	A-box	Restricted	77.3	TRUE
Homo_sapiens_tRNA-Cys-GCA-9-1	0.000747216	A-box	Restricted	77.2	TRUE
Homo_sapiens_tRNA-Cys-GCA-9-1	0.000687599	B-box	Restricted	77.2	TRUE
Homo_sapiens_tRNA-Cys-GCA-9-2	0.000776302	A-box	Restricted	77.2	TRUE
Homo_sapiens_tRNA-Cys-GCA-9-2	0.000688474	B-box	Restricted	77.2	TRUE
Homo_sapiens_tRNA-Cys-GCA-9-3	0.000735662	A-box	Restricted	77.2	TRUE
Homo_sapiens_tRNA-Cys-GCA-9-3	0.000687221	B-box	Restricted	77.2	TRUE
Homo_sapiens_tRNA-Cys-GCA-9-4	0.000684252	B-box	Restricted	77.2	TRUE
Homo_sapiens_tRNA-Cys-GCA-9-4	0.000655564	A-box	Restricted	77.2	TRUE
Homo_sapiens_tRNA-Gln-CTG-1-1	0.000682541	B-box	Restricted	71.5	TRUE
Homo_sapiens_tRNA-Gln-CTG-1-1	0.000700244	A-box	Restricted	71.5	TRUE
Homo_sapiens_tRNA-Gln-CTG-1-2	0.00068194	B-box	Housekeeping	71.5	TRUE
Homo_sapiens_tRNA-Gln-CTG-1-2	0.000717568	A-box	Housekeeping	71.5	TRUE
Homo_sapiens_tRNA-Gln-CTG-1-3	0.000677351	A-box	Housekeeping	71.5	TRUE
Homo_sapiens_tRNA-Gln-CTG-1-3	0.00068344	B-box	Housekeeping	71.5	TRUE
Homo_sapiens_tRNA-Gln-CTG-1-4	0.00065423	A-box	Housekeeping	71.5	TRUE
Homo_sapiens_tRNA-Gln-CTG-1-4	0.000684302	B-box	Housekeeping	71.5	TRUE
Homo_sapiens_tRNA-Gln-CTG-1-5	0.000685819	B-box	Housekeeping	71.5	TRUE
Homo_sapiens_tRNA-Gln-CTG-1-5	0.000690188	A-box	Housekeeping	71.5	TRUE
Homo_sapiens_tRNA-Gln-CTG-10-1	0.00062315	A-box	Persistently off	37.3	FALSE
Homo_sapiens_tRNA-Gln-CTG-10-1	0.000481533	B-box	Persistently off	37.3	FALSE
Homo_sapiens_tRNA-Gln-CTG-11-1	0.0003582	B-box	Persistently off	35.7	FALSE
Homo_sapiens_tRNA-Gln-CTG-11-1	0.000481099	A-box	Persistently off	35.7	FALSE
Homo_sapiens_tRNA-Gln-CTG-12-1	0.000291168	B-box	Persistently off	34.4	FALSE
Homo_sapiens_tRNA-Gln-CTG-12-1	0.000284591	A-box	Persistently off	34.4	FALSE
Homo_sapiens_tRNA-Gln-CTG-13-1	0.000349234	A-box	Persistently off	22.8	FALSE
Homo_sapiens_tRNA-Gln-CTG-13-1	0.000262637	B-box	Persistently off	22.8	FALSE
Homo_sapiens_tRNA-Gln-CTG-16-1	0.000603563	A-box	Persistently off	26.3	FALSE
Homo_sapiens_tRNA-Gln-CTG-16-1	0.000301534	B-box	Persistently off	26.3	FALSE
Homo_sapiens_tRNA-Gln-CTG-17-1	0.000522466	B-box	Persistently off	29.9	FALSE
Homo_sapiens_tRNA-Gln-CTG-17-1	0.000754123	A-box	Persistently off	29.9	FALSE
Homo_sapiens_tRNA-Gln-CTG-2-1	0.000637978	A-box	Restricted	70.9	TRUE
Homo_sapiens_tRNA-Gln-CTG-2-1	0.000684324	B-box	Restricted	70.9	TRUE
Homo_sapiens_tRNA-Gln-CTG-4-1	0.000607544	A-box	Restricted	71.9	TRUE
Homo_sapiens_tRNA-Gln-CTG-4-1	0.000687005	B-box	Restricted	71.9	TRUE
Homo_sapiens_tRNA-Gln-CTG-4-2	0.000645667	B-box	Persistently off	71.9	TRUE
Homo_sapiens_tRNA-Gln-CTG-4-2	0.000757654	A-box	Persistently off	71.9	TRUE
Homo_sapiens_tRNA-Gln-CTG-5-1	0.000685704	B-box	Restricted	66.2	TRUE
Homo_sapiens_tRNA-Gln-CTG-5-1	0.000454906	A-box	Restricted	66.2	TRUE
Homo_sapiens_tRNA-Gln-CTG-6-1	0.000685564	B-box	Housekeeping	64.7	TRUE
Homo_sapiens_tRNA-Gln-CTG-6-1	0.000681914	A-box	Housekeeping	64.7	TRUE
Homo_sapiens_tRNA-Gln-CTG-7-1	0.000617835	B-box	Persistently off	58.5	TRUE
Homo_sapiens_tRNA-Gln-CTG-7-1	0.000678573	A-box	Persistently off	58.5	TRUE
Homo_sapiens_tRNA-Gln-CTG-8-1	0.000596221	A-box	Persistently off	44.7	FALSE
Homo_sapiens_tRNA-Gln-CTG-8-1	0.000494501	B-box	Persistently off	44.7	FALSE
Homo_sapiens_tRNA-Gln-CTG-8-2	0.000665571	B-box	Restricted	44.7	FALSE
Homo_sapiens_tRNA-Gln-CTG-8-2	0.000352524	A-box	Restricted	44.7	FALSE
Homo_sapiens_tRNA-Gln-CTG-8-3	0.000435479	B-box	Persistently off	44.7	FALSE
Homo_sapiens_tRNA-Gln-CTG-8-3	0.000595079	A-box	Persistently off	44.7	FALSE
Homo_sapiens_tRNA-Gln-CTG-9-1	0.000289689	A-box	Restricted	35	FALSE
Homo_sapiens_tRNA-Gln-CTG-9-1	0.000583993	B-box	Restricted	35	FALSE
Homo_sapiens_tRNA-Gln-TTG-1-1	0.000682806	B-box	Housekeeping	72.6	TRUE
Homo_sapiens_tRNA-Gln-TTG-1-1	0.00069434	A-box	Housekeeping	72.6	TRUE
Homo_sapiens_tRNA-Gln-TTG-10-1	0.000543758	B-box	Persistently off	20.6	FALSE
Homo_sapiens_tRNA-Gln-TTG-10-1	0.000592556	A-box	Persistently off	20.6	FALSE
Homo_sapiens_tRNA-Gln-TTG-2-1	0.000702664	A-box	Housekeeping	70	TRUE
Homo_sapiens_tRNA-Gln-TTG-2-1	0.000682496	B-box	Housekeeping	70	TRUE
Homo_sapiens_tRNA-Gln-TTG-3-1	0.000253662	A-box	Restricted	66.9	TRUE
Homo_sapiens_tRNA-Gln-TTG-3-1	0.000467562	B-box	Restricted	66.9	TRUE
Homo_sapiens_tRNA-Gln-TTG-3-2	0.000685198	B-box	Housekeeping	66.9	TRUE
Homo_sapiens_tRNA-Gln-TTG-3-2	0.000670042	A-box	Housekeeping	66.9	TRUE
Homo_sapiens_tRNA-Gln-TTG-3-3	0.000685932	B-box	Housekeeping	66.9	TRUE
Homo_sapiens_tRNA-Gln-TTG-3-3	0.000693858	A-box	Housekeeping	66.9	TRUE
Homo_sapiens_tRNA-Gln-TTG-4-1	0.000613084	B-box	Persistently off	58.1	TRUE
Homo_sapiens_tRNA-Gln-TTG-4-1	0.000637424	A-box	Persistently off	58.1	TRUE
Homo_sapiens_tRNA-Gln-TTG-5-1	0.000505614	A-box	Persistently off	38	FALSE
Homo_sapiens_tRNA-Gln-TTG-5-1	0.000517583	B-box	Persistently off	38	FALSE
Homo_sapiens_tRNA-Gln-TTG-6-1	0.000330991	A-box	Persistently off	31.7	FALSE
Homo_sapiens_tRNA-Gln-TTG-6-1	0.000363827	B-box	Persistently off	31.7	FALSE
Homo_sapiens_tRNA-Glu-CTC-1-1	0.000684549	B-box	Housekeeping	73.2	TRUE
Homo_sapiens_tRNA-Glu-CTC-1-1	0.000648977	A-box	Housekeeping	73.2	TRUE
Homo_sapiens_tRNA-Glu-CTC-1-6	0.000672045	A-box	Housekeeping	73.2	TRUE
Homo_sapiens_tRNA-Glu-CTC-1-6	0.000683638	B-box	Housekeeping	73.2	TRUE
Homo_sapiens_tRNA-Glu-CTC-1-7	0.000725705	A-box	Housekeeping	73.2	TRUE
Homo_sapiens_tRNA-Glu-CTC-1-7	0.000681636	B-box	Housekeeping	73.2	TRUE
Homo_sapiens_tRNA-Glu-CTC-16-1	0.000182909	A-box	Persistently off	27.3	FALSE
Homo_sapiens_tRNA-Glu-CTC-16-1	0.000354744	B-box	Persistently off	27.3	FALSE
Homo_sapiens_tRNA-Glu-CTC-2-1	0.000679649	B-box	Housekeeping	68.7	TRUE
Homo_sapiens_tRNA-Glu-CTC-2-1	0.000778983	A-box	Housekeeping	68.7	TRUE
Homo_sapiens_tRNA-Glu-CTC-3-1	0.000359028	A-box	Restricted	33.8	FALSE
Homo_sapiens_tRNA-Glu-CTC-3-1	0.000467665	B-box	Restricted	33.8	FALSE
Homo_sapiens_tRNA-Glu-CTC-5-1	0.000278766	A-box	Persistently off	22.8	FALSE
Homo_sapiens_tRNA-Glu-CTC-5-1	0.000512885	B-box	Persistently off	22.8	FALSE
Homo_sapiens_tRNA-Glu-CTC-7-1	0.000459056	A-box	Persistently off	21.4	FALSE
Homo_sapiens_tRNA-Glu-CTC-7-1	0.000640604	B-box	Persistently off	21.4	FALSE
Homo_sapiens_tRNA-Glu-TTC-1-1	0.000680558	B-box	Housekeeping	72.5	TRUE
Homo_sapiens_tRNA-Glu-TTC-1-1	0.000795909	A-box	Housekeeping	72.5	TRUE
Homo_sapiens_tRNA-Glu-TTC-1-2	0.000786371	A-box	Housekeeping	72.5	TRUE
Homo_sapiens_tRNA-Glu-TTC-1-2	0.000677922	B-box	Housekeeping	72.5	TRUE
Homo_sapiens_tRNA-Glu-TTC-10-1	0.000547918	A-box	Persistently off	28.2	FALSE
Homo_sapiens_tRNA-Glu-TTC-10-1	0.000621372	B-box	Persistently off	28.2	FALSE
Homo_sapiens_tRNA-Glu-TTC-10-2	0.000447988	A-box	Persistently off	28.2	FALSE
Homo_sapiens_tRNA-Glu-TTC-10-2	0.000476534	B-box	Persistently off	28.2	FALSE
Homo_sapiens_tRNA-Glu-TTC-11-1	0.000455154	A-box	Persistently off	21.5	FALSE
Homo_sapiens_tRNA-Glu-TTC-11-1	0.000518718	B-box	Persistently off	21.5	FALSE
Homo_sapiens_tRNA-Glu-TTC-12-1	0.000570156	A-box	Restricted	24.5	FALSE
Homo_sapiens_tRNA-Glu-TTC-12-1	0.0005821	B-box	Restricted	24.5	FALSE
Homo_sapiens_tRNA-Glu-TTC-13-1	0.000592511	B-box	Persistently off	21.3	FALSE
Homo_sapiens_tRNA-Glu-TTC-13-1	0.000453752	A-box	Persistently off	21.3	FALSE
Homo_sapiens_tRNA-Glu-TTC-14-1	0.000495879	B-box	Persistently off	63.9	TRUE
Homo_sapiens_tRNA-Glu-TTC-14-1	0.00039221	A-box	Persistently off	63.9	TRUE
Homo_sapiens_tRNA-Glu-TTC-2-1	0.000739588	A-box	Housekeeping	71.2	TRUE
Homo_sapiens_tRNA-Glu-TTC-2-1	0.000661947	B-box	Housekeeping	71.2	TRUE
Homo_sapiens_tRNA-Glu-TTC-2-2	0.000583059	B-box	Housekeeping	71.2	TRUE
Homo_sapiens_tRNA-Glu-TTC-2-2	0.000695631	A-box	Housekeeping	71.2	TRUE
Homo_sapiens_tRNA-Glu-TTC-3-1	0.000733835	A-box	Restricted	71.6	TRUE
Homo_sapiens_tRNA-Glu-TTC-3-1	0.000650624	B-box	Restricted	71.6	TRUE
Homo_sapiens_tRNA-Glu-TTC-4-1	0.00078928	A-box	Restricted	68.7	TRUE
Homo_sapiens_tRNA-Glu-TTC-4-1	0.000616218	B-box	Restricted	68.7	TRUE
Homo_sapiens_tRNA-Glu-TTC-4-2	0.000587664	B-box	Housekeeping	68.7	TRUE
Homo_sapiens_tRNA-Glu-TTC-4-2	0.000728079	A-box	Housekeeping	68.7	TRUE
Homo_sapiens_tRNA-Glu-TTC-5-1	0.000654262	B-box	Housekeeping	54.6	FALSE
Homo_sapiens_tRNA-Glu-TTC-5-1	0.000778562	A-box	Housekeeping	54.6	FALSE
Homo_sapiens_tRNA-Glu-TTC-6-1	0.000790605	A-box	Restricted	38.6	FALSE
Homo_sapiens_tRNA-Glu-TTC-6-1	0.000565469	B-box	Restricted	38.6	FALSE
Homo_sapiens_tRNA-Glu-TTC-7-1	0.000538652	A-box	Persistently off	31.5	FALSE
Homo_sapiens_tRNA-Glu-TTC-7-1	0.000433215	B-box	Persistently off	31.5	FALSE
Homo_sapiens_tRNA-Glu-TTC-8-1	0.000751731	A-box	Restricted	28.8	FALSE
Homo_sapiens_tRNA-Glu-TTC-8-1	0.000628754	B-box	Restricted	28.8	FALSE
Homo_sapiens_tRNA-Glu-TTC-9-1	0.000673097	B-box	Restricted	36.1	FALSE
Homo_sapiens_tRNA-Glu-TTC-9-1	0.000671694	A-box	Restricted	36.1	FALSE
Homo_sapiens_tRNA-Gly-CCC-1-1	0.000683737	B-box	Restricted	78.3	TRUE
Homo_sapiens_tRNA-Gly-CCC-1-1	0.00068701	A-box	Restricted	78.3	TRUE
Homo_sapiens_tRNA-Gly-CCC-1-2	0.000668995	A-box	Restricted	78.3	TRUE
Homo_sapiens_tRNA-Gly-CCC-1-2	0.000682912	B-box	Restricted	78.3	TRUE
Homo_sapiens_tRNA-Gly-CCC-2-1	0.000796846	A-box	Housekeeping	75.1	TRUE
Homo_sapiens_tRNA-Gly-CCC-2-1	0.000678442	B-box	Housekeeping	75.1	TRUE
Homo_sapiens_tRNA-Gly-CCC-2-2	0.000682082	B-box	Housekeeping	75.1	TRUE
Homo_sapiens_tRNA-Gly-CCC-2-2	0.000799596	A-box	Housekeeping	75.1	TRUE
Homo_sapiens_tRNA-Gly-CCC-3-1	0.000639657	A-box	Restricted	68.3	TRUE
Homo_sapiens_tRNA-Gly-CCC-3-1	0.000664567	B-box	Restricted	68.3	TRUE
Homo_sapiens_tRNA-Gly-CCC-4-1	0.000584846	B-box	Restricted	65.7	TRUE
Homo_sapiens_tRNA-Gly-CCC-4-1	0.000578773	A-box	Restricted	65.7	TRUE
Homo_sapiens_tRNA-Gly-CCC-5-1	0.00046656	B-box	Restricted	56.3	TRUE
Homo_sapiens_tRNA-Gly-CCC-5-1	0.000463401	A-box	Restricted	56.3	TRUE
Homo_sapiens_tRNA-Gly-CCC-6-1	0.000438963	A-box	Restricted	57.2	TRUE
Homo_sapiens_tRNA-Gly-CCC-6-1	0.000462612	B-box	Restricted	57.2	TRUE
Homo_sapiens_tRNA-Gly-CCC-7-1	0.000549078	A-box	Restricted	36.5	FALSE
Homo_sapiens_tRNA-Gly-CCC-7-1	0.000579406	B-box	Restricted	36.5	FALSE
Homo_sapiens_tRNA-Gly-CCC-8-1	0.000507958	A-box	Persistently off	35	FALSE
Homo_sapiens_tRNA-Gly-CCC-8-1	0.00054427	B-box	Persistently off	35	FALSE
Homo_sapiens_tRNA-Gly-GCC-1-5	0.000682294	B-box	Housekeeping	80.9	TRUE
Homo_sapiens_tRNA-Gly-GCC-1-5	0.00079868	A-box	Housekeeping	80.9	TRUE
Homo_sapiens_tRNA-Gly-GCC-2-1	0.000681034	B-box	Housekeeping	81	TRUE
Homo_sapiens_tRNA-Gly-GCC-2-1	0.00078564	A-box	Housekeeping	81	TRUE
Homo_sapiens_tRNA-Gly-GCC-2-2	0.000726247	A-box	Housekeeping	81	TRUE
Homo_sapiens_tRNA-Gly-GCC-2-2	0.000664373	B-box	Housekeeping	81	TRUE
Homo_sapiens_tRNA-Gly-GCC-2-3	0.000678936	A-box	Housekeeping	81	TRUE
Homo_sapiens_tRNA-Gly-GCC-2-3	0.000586383	B-box	Housekeeping	81	TRUE
Homo_sapiens_tRNA-Gly-GCC-2-4	0.00076615	A-box	Housekeeping	81	TRUE
Homo_sapiens_tRNA-Gly-GCC-2-4	0.000651881	B-box	Housekeeping	81	TRUE
Homo_sapiens_tRNA-Gly-GCC-2-5	0.000622714	A-box	Restricted	81	TRUE
Homo_sapiens_tRNA-Gly-GCC-2-5	0.000652669	B-box	Restricted	81	TRUE
Homo_sapiens_tRNA-Gly-GCC-2-6	0.000789463	A-box	Housekeeping	81	TRUE
Homo_sapiens_tRNA-Gly-GCC-2-6	0.000683817	B-box	Housekeeping	81	TRUE
Homo_sapiens_tRNA-Gly-GCC-3-1	0.000622871	B-box	Restricted	75	TRUE
Homo_sapiens_tRNA-Gly-GCC-3-1	0.000562126	A-box	Restricted	75	TRUE
Homo_sapiens_tRNA-Gly-GCC-4-1	0.000367234	A-box	Restricted	69.4	TRUE
Homo_sapiens_tRNA-Gly-GCC-4-1	0.000671024	B-box	Restricted	69.4	TRUE
Homo_sapiens_tRNA-Gly-GCC-5-1	0.000645033	B-box	Persistently off	54.7	FALSE
Homo_sapiens_tRNA-Gly-GCC-5-1	0.000429337	A-box	Persistently off	54.7	FALSE
Homo_sapiens_tRNA-Gly-GCC-6-1	0.000612179	B-box	Persistently off	48.7	FALSE
Homo_sapiens_tRNA-Gly-GCC-6-1	0.000592669	A-box	Persistently off	48.7	FALSE
Homo_sapiens_tRNA-Gly-TCC-1-1	0.00075563	A-box	Housekeeping	73.8	TRUE
Homo_sapiens_tRNA-Gly-TCC-1-1	0.000688712	B-box	Housekeeping	73.8	TRUE
Homo_sapiens_tRNA-Gly-TCC-2-1	0.000584537	A-box	Housekeeping	73.8	TRUE
Homo_sapiens_tRNA-Gly-TCC-2-1	0.000688569	B-box	Housekeeping	73.8	TRUE
Homo_sapiens_tRNA-Gly-TCC-2-3	0.000652326	A-box	Persistently off	73.8	TRUE
Homo_sapiens_tRNA-Gly-TCC-2-3	0.000437327	B-box	Persistently off	73.8	TRUE
Homo_sapiens_tRNA-Gly-TCC-2-4	0.000627681	A-box	Persistently off	73.8	TRUE
Homo_sapiens_tRNA-Gly-TCC-2-4	0.000236092	B-box	Persistently off	73.8	TRUE
Homo_sapiens_tRNA-Gly-TCC-2-6	0.000285161	A-box	Housekeeping	73.8	TRUE
Homo_sapiens_tRNA-Gly-TCC-2-6	0.000686419	B-box	Housekeeping	73.8	TRUE
Homo_sapiens_tRNA-Gly-TCC-3-1	7.75537e-05	A-box	Housekeeping	73.8	TRUE
Homo_sapiens_tRNA-Gly-TCC-3-1	0.000680671	B-box	Housekeeping	73.8	TRUE
Homo_sapiens_tRNA-Gly-TCC-4-1	0.000156467	A-box	Restricted	56	TRUE
Homo_sapiens_tRNA-Gly-TCC-4-1	0.000666207	B-box	Restricted	56	TRUE
Homo_sapiens_tRNA-Gly-TCC-5-1	0.000482462	A-box	Persistently off	28.8	FALSE
Homo_sapiens_tRNA-Gly-TCC-5-1	0.000219374	B-box	Persistently off	28.8	FALSE
Homo_sapiens_tRNA-Gly-TCC-6-1	0.000256311	B-box	Persistently off	28.8	FALSE
Homo_sapiens_tRNA-Gly-TCC-6-1	0.000209361	A-box	Persistently off	28.8	FALSE
Homo_sapiens_tRNA-His-GTG-1-1	0.000651888	B-box	Housekeeping	60.1	TRUE
Homo_sapiens_tRNA-His-GTG-1-1	4.88332e-05	A-box	Housekeeping	60.1	TRUE
Homo_sapiens_tRNA-His-GTG-1-2	0.000152317	A-box	Restricted	60.1	TRUE
Homo_sapiens_tRNA-His-GTG-1-2	0.000578663	B-box	Restricted	60.1	TRUE
Homo_sapiens_tRNA-His-GTG-1-5	0.000413436	B-box	Restricted	60.1	TRUE
Homo_sapiens_tRNA-His-GTG-1-5	0.000378961	A-box	Restricted	60.1	TRUE
Homo_sapiens_tRNA-His-GTG-1-6	0.000580342	B-box	Restricted	60.1	TRUE
Homo_sapiens_tRNA-His-GTG-1-6	0.000590861	A-box	Restricted	60.1	TRUE
Homo_sapiens_tRNA-His-GTG-1-7	0.000532383	B-box	Housekeeping	60.1	TRUE
Homo_sapiens_tRNA-His-GTG-1-7	0.000195555	A-box	Housekeeping	60.1	TRUE
Homo_sapiens_tRNA-His-GTG-1-8	0.000436975	A-box	Housekeeping	60.1	TRUE
Homo_sapiens_tRNA-His-GTG-1-8	0.000526002	B-box	Housekeeping	60.1	TRUE
Homo_sapiens_tRNA-His-GTG-1-9	0.000591119	A-box	Housekeeping	60.1	TRUE
Homo_sapiens_tRNA-His-GTG-1-9	0.000645369	B-box	Housekeeping	60.1	TRUE
Homo_sapiens_tRNA-His-GTG-2-1	0.000107403	A-box	Persistently off	49.1	FALSE
Homo_sapiens_tRNA-His-GTG-2-1	0.000190265	B-box	Persistently off	49.1	FALSE
Homo_sapiens_tRNA-Ile-AAT-1-1	0.000633071	A-box	Restricted	81.9	TRUE
Homo_sapiens_tRNA-Ile-AAT-1-1	0.000664308	B-box	Restricted	81.9	TRUE
Homo_sapiens_tRNA-Ile-AAT-10-1	0.000299494	A-box	Persistently off	38.6	FALSE
Homo_sapiens_tRNA-Ile-AAT-10-1	0.000259437	B-box	Persistently off	38.6	FALSE
Homo_sapiens_tRNA-Ile-AAT-11-1	0.000590087	A-box	Persistently off	30.3	FALSE
Homo_sapiens_tRNA-Ile-AAT-11-1	0.000145773	B-box	Persistently off	30.3	FALSE
Homo_sapiens_tRNA-Ile-AAT-12-1	0.000700185	A-box	Restricted	78.2	TRUE
Homo_sapiens_tRNA-Ile-AAT-12-1	0.000679088	B-box	Restricted	78.2	TRUE
Homo_sapiens_tRNA-Ile-AAT-2-1	0.000679332	B-box	Housekeeping	86.3	TRUE
Homo_sapiens_tRNA-Ile-AAT-2-1	0.000650433	A-box	Housekeeping	86.3	TRUE
Homo_sapiens_tRNA-Ile-AAT-3-1	0.000682982	B-box	Restricted	84.9	TRUE
Homo_sapiens_tRNA-Ile-AAT-3-1	0.000657933	A-box	Restricted	84.9	TRUE
Homo_sapiens_tRNA-Ile-AAT-4-1	0.000682103	B-box	Housekeeping	81.2	TRUE
Homo_sapiens_tRNA-Ile-AAT-4-1	0.00065184	A-box	Housekeeping	81.2	TRUE
Homo_sapiens_tRNA-Ile-AAT-5-1	0.000688499	A-box	Housekeeping	81.2	TRUE
Homo_sapiens_tRNA-Ile-AAT-5-1	0.000654438	B-box	Housekeeping	81.2	TRUE
Homo_sapiens_tRNA-Ile-AAT-5-2	0.000698136	A-box	Housekeeping	81.2	TRUE
Homo_sapiens_tRNA-Ile-AAT-5-2	0.000511753	B-box	Housekeeping	81.2	TRUE
Homo_sapiens_tRNA-Ile-AAT-5-3	0.000671153	B-box	Restricted	81.2	TRUE
Homo_sapiens_tRNA-Ile-AAT-5-3	0.000734395	A-box	Restricted	81.2	TRUE
Homo_sapiens_tRNA-Ile-AAT-5-4	0.000668518	A-box	Housekeeping	81.2	TRUE
Homo_sapiens_tRNA-Ile-AAT-5-4	0.000408005	B-box	Housekeeping	81.2	TRUE
Homo_sapiens_tRNA-Ile-AAT-5-5	0.000551478	B-box	Housekeeping	81.2	TRUE
Homo_sapiens_tRNA-Ile-AAT-5-5	0.000707362	A-box	Housekeeping	81.2	TRUE
Homo_sapiens_tRNA-Ile-AAT-6-1	0.000784555	A-box	Restricted	81.6	TRUE
Homo_sapiens_tRNA-Ile-AAT-6-1	0.000577681	B-box	Restricted	81.6	TRUE
Homo_sapiens_tRNA-Ile-AAT-8-1	0.000786707	A-box	Restricted	75.8	TRUE
Homo_sapiens_tRNA-Ile-AAT-8-1	0.000360588	B-box	Restricted	75.8	TRUE
Homo_sapiens_tRNA-Ile-AAT-9-1	0.0007497	A-box	Restricted	79.3	TRUE
Homo_sapiens_tRNA-Ile-AAT-9-1	0.000250654	B-box	Restricted	79.3	TRUE
Homo_sapiens_tRNA-Ile-GAT-1-1	3.17235e-05	B-box	Persistently off	75.5	TRUE
Homo_sapiens_tRNA-Ile-GAT-1-1	0.000733074	A-box	Persistently off	75.5	TRUE
Homo_sapiens_tRNA-Ile-GAT-1-2	9.90207e-06	B-box	Persistently off	75.5	TRUE
Homo_sapiens_tRNA-Ile-GAT-1-2	0.000698521	A-box	Persistently off	75.5	TRUE
Homo_sapiens_tRNA-Ile-GAT-1-3	0.000671512	A-box	Persistently off	75.5	TRUE
Homo_sapiens_tRNA-Ile-GAT-1-3	7.14888e-05	B-box	Persistently off	75.5	TRUE
Homo_sapiens_tRNA-Ile-TAT-1-1	0.000768245	A-box	Housekeeping	73.8	TRUE
Homo_sapiens_tRNA-Ile-TAT-1-1	0.000627015	B-box	Housekeeping	73.8	TRUE
Homo_sapiens_tRNA-Ile-TAT-2-1	0.000791021	A-box	Housekeeping	73.2	TRUE
Homo_sapiens_tRNA-Ile-TAT-2-1	0.000544341	B-box	Housekeeping	73.2	TRUE
Homo_sapiens_tRNA-Ile-TAT-2-2	0.000779813	A-box	Housekeeping	73.1	TRUE
Homo_sapiens_tRNA-Ile-TAT-2-2	0.000434965	B-box	Housekeeping	73.1	TRUE
Homo_sapiens_tRNA-Ile-TAT-2-3	0.000617786	B-box	Housekeeping	73.1	TRUE
Homo_sapiens_tRNA-Ile-TAT-2-3	0.000710546	A-box	Housekeeping	73.1	TRUE
Homo_sapiens_tRNA-Ile-TAT-3-1	0.000319295	B-box	Restricted	72.1	TRUE
Homo_sapiens_tRNA-Ile-TAT-3-1	0.000683176	A-box	Restricted	72.1	TRUE
Homo_sapiens_tRNA-iMet-CAT-1-1	0.000673238	B-box	Housekeeping	60.4	TRUE
Homo_sapiens_tRNA-iMet-CAT-1-1	0.000698505	A-box	Housekeeping	60.4	TRUE
Homo_sapiens_tRNA-iMet-CAT-1-2	0.000772206	A-box	Housekeeping	60.4	TRUE
Homo_sapiens_tRNA-iMet-CAT-1-2	0.000679378	B-box	Housekeeping	60.4	TRUE
Homo_sapiens_tRNA-iMet-CAT-1-3	0.00079595	A-box	Housekeeping	60.4	TRUE
Homo_sapiens_tRNA-iMet-CAT-1-3	0.000680613	B-box	Housekeeping	60.4	TRUE
Homo_sapiens_tRNA-iMet-CAT-1-4	0.000682886	B-box	Housekeeping	60.4	TRUE
Homo_sapiens_tRNA-iMet-CAT-1-4	0.000798527	A-box	Housekeeping	60.4	TRUE
Homo_sapiens_tRNA-iMet-CAT-1-5	0.000652192	B-box	Housekeeping	60.4	TRUE
Homo_sapiens_tRNA-iMet-CAT-1-5	0.000787365	A-box	Housekeeping	60.4	TRUE
Homo_sapiens_tRNA-iMet-CAT-1-6	0.000741818	A-box	Housekeeping	60.4	TRUE
Homo_sapiens_tRNA-iMet-CAT-1-6	0.000509804	B-box	Housekeeping	60.4	TRUE
Homo_sapiens_tRNA-iMet-CAT-1-7	0.000684991	A-box	Housekeeping	60.4	TRUE
Homo_sapiens_tRNA-iMet-CAT-1-7	0.00043661	B-box	Housekeeping	60.4	TRUE
Homo_sapiens_tRNA-iMet-CAT-1-8	0.000656339	A-box	Housekeeping	60.4	TRUE
Homo_sapiens_tRNA-iMet-CAT-1-8	0.000616979	B-box	Housekeeping	60.4	TRUE
Homo_sapiens_tRNA-iMet-CAT-2-1	0.000661541	A-box	Restricted	51.7	FALSE
Homo_sapiens_tRNA-iMet-CAT-2-1	0.000527165	B-box	Restricted	51.7	FALSE
Homo_sapiens_tRNA-iMet-CAT-3-1	0.000618064	A-box	Persistently off	37.8	FALSE
Homo_sapiens_tRNA-iMet-CAT-3-1	0.000255664	B-box	Persistently off	37.8	FALSE
Homo_sapiens_tRNA-Leu-AAG-1-3	0.00070022	A-box	Restricted	75.2	TRUE
Homo_sapiens_tRNA-Leu-AAG-1-3	0.000542482	B-box	Restricted	75.2	TRUE
Homo_sapiens_tRNA-Leu-AAG-2-1	0.000656391	B-box	Housekeeping	74.8	TRUE
Homo_sapiens_tRNA-Leu-AAG-2-1	0.000686741	A-box	Housekeeping	74.8	TRUE
Homo_sapiens_tRNA-Leu-AAG-2-2	0.000698093	A-box	Housekeeping	74.8	TRUE
Homo_sapiens_tRNA-Leu-AAG-2-2	0.000531321	B-box	Housekeeping	74.8	TRUE
Homo_sapiens_tRNA-Leu-AAG-2-3	0.000668333	A-box	Housekeeping	74.8	TRUE
Homo_sapiens_tRNA-Leu-AAG-2-3	0.000481308	B-box	Housekeeping	74.8	TRUE
Homo_sapiens_tRNA-Leu-AAG-2-4	0.000691059	A-box	Housekeeping	74.8	TRUE
Homo_sapiens_tRNA-Leu-AAG-2-4	0.000607744	B-box	Housekeeping	74.8	TRUE
Homo_sapiens_tRNA-Leu-AAG-3-1	0.000755719	A-box	Restricted	73.8	TRUE
Homo_sapiens_tRNA-Leu-AAG-3-1	0.000367864	B-box	Restricted	73.8	TRUE
Homo_sapiens_tRNA-Leu-AAG-4-1	0.000440801	B-box	Restricted	64.4	TRUE
Homo_sapiens_tRNA-Leu-AAG-4-1	0.000790427	A-box	Restricted	64.4	TRUE
Homo_sapiens_tRNA-Leu-AAG-5-1	0.000461596	B-box	Persistently off	37.7	FALSE
Homo_sapiens_tRNA-Leu-AAG-5-1	0.000510558	A-box	Persistently off	37.7	FALSE
Homo_sapiens_tRNA-Leu-AAG-6-1	0.000420688	B-box	Persistently off	45.4	FALSE
Homo_sapiens_tRNA-Leu-AAG-6-1	0.000454418	A-box	Persistently off	45.4	FALSE
Homo_sapiens_tRNA-Leu-AAG-7-1	0.000485164	A-box	Persistently off	24.1	FALSE
Homo_sapiens_tRNA-Leu-AAG-7-1	0.000201462	B-box	Persistently off	24.1	FALSE
Homo_sapiens_tRNA-Leu-AAG-8-1	0.000471003	A-box	Persistently off	27.5	FALSE
Homo_sapiens_tRNA-Leu-AAG-8-1	0.000272908	B-box	Persistently off	27.5	FALSE
Homo_sapiens_tRNA-Leu-CAA-1-1	0.000501107	B-box	Housekeeping	77.2	TRUE
Homo_sapiens_tRNA-Leu-CAA-1-1	0.000698366	A-box	Housekeeping	77.2	TRUE
Homo_sapiens_tRNA-Leu-CAA-1-2	0.000420242	B-box	Housekeeping	77.2	TRUE
Homo_sapiens_tRNA-Leu-CAA-1-2	0.000668531	A-box	Housekeeping	77.2	TRUE
Homo_sapiens_tRNA-Leu-CAA-2-1	0.000365873	B-box	Restricted	78	TRUE
Homo_sapiens_tRNA-Leu-CAA-2-1	0.000791316	A-box	Restricted	78	TRUE
Homo_sapiens_tRNA-Leu-CAA-3-1	0.000754584	A-box	Restricted	77.3	TRUE
Homo_sapiens_tRNA-Leu-CAA-3-1	0.000564146	B-box	Restricted	77.3	TRUE
Homo_sapiens_tRNA-Leu-CAA-4-1	0.000690861	A-box	Housekeeping	73.6	TRUE
Homo_sapiens_tRNA-Leu-CAA-4-1	0.000622387	B-box	Housekeeping	73.6	TRUE
Homo_sapiens_tRNA-Leu-CAA-5-1	0.000452168	A-box	Persistently off	66.5	TRUE
Homo_sapiens_tRNA-Leu-CAA-5-1	0.000489466	B-box	Persistently off	66.5	TRUE
Homo_sapiens_tRNA-Leu-CAA-6-1	0.000496953	B-box	Persistently off	57.5	TRUE
Homo_sapiens_tRNA-Leu-CAA-6-1	0.000527613	A-box	Persistently off	57.5	TRUE
Homo_sapiens_tRNA-Leu-CAG-1-6	0.000698366	A-box	Housekeeping	78.2	TRUE
Homo_sapiens_tRNA-Leu-CAG-1-6	0.000690386	B-box	Housekeeping	78.2	TRUE
Homo_sapiens_tRNA-Leu-CAG-1-7	0.000691784	B-box	Housekeeping	78.2	TRUE
Homo_sapiens_tRNA-Leu-CAG-1-7	0.000668729	A-box	Housekeeping	78.2	TRUE
Homo_sapiens_tRNA-Leu-CAG-2-1	0.000681287	B-box	Housekeeping	77.3	TRUE
Homo_sapiens_tRNA-Leu-CAG-2-1	0.000689482	A-box	Housekeeping	77.3	TRUE
Homo_sapiens_tRNA-Leu-CAG-2-2	0.000682624	A-box	Housekeeping	77.3	TRUE
Homo_sapiens_tRNA-Leu-CAG-2-2	0.000602519	B-box	Housekeeping	77.3	TRUE
Homo_sapiens_tRNA-Leu-TAA-1-1	0.000697813	A-box	Housekeeping	88.7	TRUE
Homo_sapiens_tRNA-Leu-TAA-1-1	0.000511745	B-box	Housekeeping	88.7	TRUE
Homo_sapiens_tRNA-Leu-TAA-2-1	0.000669503	A-box	Restricted	90.8	TRUE
Homo_sapiens_tRNA-Leu-TAA-2-1	0.000579113	B-box	Restricted	90.8	TRUE
Homo_sapiens_tRNA-Leu-TAA-3-1	0.000757236	A-box	Housekeeping	85	TRUE
Homo_sapiens_tRNA-Leu-TAA-3-1	0.000469744	B-box	Housekeeping	85	TRUE
Homo_sapiens_tRNA-Leu-TAA-4-1	0.000378127	B-box	Restricted	83.8	TRUE
Homo_sapiens_tRNA-Leu-TAA-4-1	0.000731223	A-box	Restricted	83.8	TRUE
Homo_sapiens_tRNA-Leu-TAA-5-1	0.000561987	A-box	Persistently off	37.1	FALSE
Homo_sapiens_tRNA-Leu-TAA-5-1	0.000335137	B-box	Persistently off	37.1	FALSE
Homo_sapiens_tRNA-Leu-TAG-1-1	0.000727063	A-box	Housekeeping	75.2	TRUE
Homo_sapiens_tRNA-Leu-TAG-1-1	0.000419999	B-box	Housekeeping	75.2	TRUE
Homo_sapiens_tRNA-Leu-TAG-2-1	0.000539288	B-box	Restricted	74.1	TRUE
Homo_sapiens_tRNA-Leu-TAG-2-1	0.000775593	A-box	Restricted	74.1	TRUE
Homo_sapiens_tRNA-Leu-TAG-3-1	0.000667882	A-box	Housekeeping	73.9	TRUE
Homo_sapiens_tRNA-Leu-TAG-3-1	0.000611826	B-box	Housekeeping	73.9	TRUE
Homo_sapiens_tRNA-Leu-TAG-4-1	0.000445914	A-box	Persistently off	38.7	FALSE
Homo_sapiens_tRNA-Leu-TAG-4-1	0.000156589	B-box	Persistently off	38.7	FALSE
Homo_sapiens_tRNA-Lys-CTT-1-1	0.00074554	A-box	Housekeeping	88	TRUE
Homo_sapiens_tRNA-Lys-CTT-1-1	0.000679145	B-box	Housekeeping	88	TRUE
Homo_sapiens_tRNA-Lys-CTT-1-2	0.00072323	A-box	Housekeeping	88	TRUE
Homo_sapiens_tRNA-Lys-CTT-1-2	0.000688102	B-box	Housekeeping	88	TRUE
Homo_sapiens_tRNA-Lys-CTT-10-1	0.000315363	A-box	Persistently off	54.8	FALSE
Homo_sapiens_tRNA-Lys-CTT-10-1	0.000192142	B-box	Persistently off	54.8	FALSE
Homo_sapiens_tRNA-Lys-CTT-11-1	0.000279577	B-box	Persistently off	56.6	TRUE
Homo_sapiens_tRNA-Lys-CTT-11-1	0.000291367	A-box	Persistently off	56.6	TRUE
Homo_sapiens_tRNA-Lys-CTT-12-1	0.000506043	B-box	Persistently off	48.3	FALSE
Homo_sapiens_tRNA-Lys-CTT-12-1	0.000431717	A-box	Persistently off	48.3	FALSE
Homo_sapiens_tRNA-Lys-CTT-13-1	0.000488431	A-box	Persistently off	46.9	FALSE
Homo_sapiens_tRNA-Lys-CTT-13-1	0.000649311	B-box	Persistently off	46.9	FALSE
Homo_sapiens_tRNA-Lys-CTT-14-1	0.000741544	A-box	Restricted	48.5	FALSE
Homo_sapiens_tRNA-Lys-CTT-14-1	0.000574064	B-box	Restricted	48.5	FALSE
Homo_sapiens_tRNA-Lys-CTT-15-1	0.000479657	A-box	Persistently off	40.3	FALSE
Homo_sapiens_tRNA-Lys-CTT-15-1	0.000672236	B-box	Persistently off	40.3	FALSE
Homo_sapiens_tRNA-Lys-CTT-16-1	0.000624231	B-box	Persistently off	35.8	FALSE
Homo_sapiens_tRNA-Lys-CTT-16-1	0.000595613	A-box	Persistently off	35.8	FALSE
Homo_sapiens_tRNA-Lys-CTT-2-1	0.000660831	A-box	Housekeeping	87.8	TRUE
Homo_sapiens_tRNA-Lys-CTT-2-1	0.000685534	B-box	Housekeeping	87.8	TRUE
Homo_sapiens_tRNA-Lys-CTT-2-2	0.000684311	B-box	Housekeeping	87.8	TRUE
Homo_sapiens_tRNA-Lys-CTT-2-2	0.000657501	A-box	Housekeeping	87.8	TRUE
Homo_sapiens_tRNA-Lys-CTT-2-3	0.000683935	B-box	Housekeeping	87.8	TRUE
Homo_sapiens_tRNA-Lys-CTT-2-3	0.000663538	A-box	Housekeeping	87.8	TRUE
Homo_sapiens_tRNA-Lys-CTT-2-4	0.00068405	B-box	Housekeeping	87.8	TRUE
Homo_sapiens_tRNA-Lys-CTT-2-4	0.000661689	A-box	Housekeeping	87.8	TRUE
Homo_sapiens_tRNA-Lys-CTT-2-5	0.000473897	B-box	Restricted	87.8	TRUE
Homo_sapiens_tRNA-Lys-CTT-2-5	0.000654674	A-box	Restricted	87.8	TRUE
Homo_sapiens_tRNA-Lys-CTT-3-1	0.00066379	A-box	Housekeeping	83.1	TRUE
Homo_sapiens_tRNA-Lys-CTT-3-1	0.00068392	B-box	Housekeeping	83.1	TRUE
Homo_sapiens_tRNA-Lys-CTT-4-1	0.000457489	B-box	Restricted	82.3	TRUE
Homo_sapiens_tRNA-Lys-CTT-4-1	0.000738852	A-box	Restricted	82.3	TRUE
Homo_sapiens_tRNA-Lys-CTT-5-1	0.000574485	B-box	Restricted	69.3	TRUE
Homo_sapiens_tRNA-Lys-CTT-5-1	0.000753254	A-box	Restricted	69.3	TRUE
Homo_sapiens_tRNA-Lys-CTT-6-1	0.000496902	B-box	Persistently off	63.1	TRUE
Homo_sapiens_tRNA-Lys-CTT-6-1	0.000624296	A-box	Persistently off	63.1	TRUE
Homo_sapiens_tRNA-Lys-CTT-7-1	0.000472733	A-box	Persistently off	64.8	TRUE
Homo_sapiens_tRNA-Lys-CTT-7-1	0.000420328	B-box	Persistently off	64.8	TRUE
Homo_sapiens_tRNA-Lys-CTT-8-1	0.000374541	A-box	Persistently off	57.8	TRUE
Homo_sapiens_tRNA-Lys-CTT-8-1	0.000484806	B-box	Persistently off	57.8	TRUE
Homo_sapiens_tRNA-Lys-CTT-9-1	0.000393542	A-box	Persistently off	58.2	TRUE
Homo_sapiens_tRNA-Lys-CTT-9-1	0.000466841	B-box	Persistently off	58.2	TRUE
Homo_sapiens_tRNA-Lys-TTT-1-1	0.000713866	A-box	Restricted	89	TRUE
Homo_sapiens_tRNA-Lys-TTT-1-1	0.000664219	B-box	Restricted	89	TRUE
Homo_sapiens_tRNA-Lys-TTT-10-1	0.000386362	A-box	Persistently off	49.9	FALSE
Homo_sapiens_tRNA-Lys-TTT-10-1	0.000371437	B-box	Persistently off	49.9	FALSE
Homo_sapiens_tRNA-Lys-TTT-11-1	0.000349298	A-box	Persistently off	50.7	FALSE
Homo_sapiens_tRNA-Lys-TTT-11-1	0.000357904	B-box	Persistently off	50.7	FALSE
Homo_sapiens_tRNA-Lys-TTT-12-1	0.000294823	A-box	Persistently off	53.8	FALSE
Homo_sapiens_tRNA-Lys-TTT-12-1	0.000388123	B-box	Persistently off	53.8	FALSE
Homo_sapiens_tRNA-Lys-TTT-13-1	0.000682627	B-box	Restricted	46	FALSE
Homo_sapiens_tRNA-Lys-TTT-13-1	0.000700154	A-box	Restricted	46	FALSE
Homo_sapiens_tRNA-Lys-TTT-14-1	0.000320252	A-box	Persistently off	47.3	FALSE
Homo_sapiens_tRNA-Lys-TTT-14-1	0.000478189	B-box	Persistently off	47.3	FALSE
Homo_sapiens_tRNA-Lys-TTT-15-1	0.00058469	A-box	Persistently off	34.5	FALSE
Homo_sapiens_tRNA-Lys-TTT-15-1	0.000459566	B-box	Persistently off	34.5	FALSE
Homo_sapiens_tRNA-Lys-TTT-2-1	0.000681535	B-box	Restricted	87.7	TRUE
Homo_sapiens_tRNA-Lys-TTT-2-1	0.000697904	A-box	Restricted	87.7	TRUE
Homo_sapiens_tRNA-Lys-TTT-3-1	0.000684108	B-box	Housekeeping	87.8	TRUE
Homo_sapiens_tRNA-Lys-TTT-3-1	0.000660756	A-box	Housekeeping	87.8	TRUE
Homo_sapiens_tRNA-Lys-TTT-3-2	0.00068459	B-box	Housekeeping	87.8	TRUE
Homo_sapiens_tRNA-Lys-TTT-3-2	0.000653001	A-box	Housekeeping	87.8	TRUE
Homo_sapiens_tRNA-Lys-TTT-3-3	0.000686764	B-box	Housekeeping	87.8	TRUE
Homo_sapiens_tRNA-Lys-TTT-3-3	0.000684778	A-box	Housekeeping	87.8	TRUE
Homo_sapiens_tRNA-Lys-TTT-3-4	0.000698029	A-box	Housekeeping	87.8	TRUE
Homo_sapiens_tRNA-Lys-TTT-3-4	0.000687445	B-box	Housekeeping	87.8	TRUE
Homo_sapiens_tRNA-Lys-TTT-3-5	0.000669919	A-box	Housekeeping	87.8	TRUE
Homo_sapiens_tRNA-Lys-TTT-3-5	0.000686001	B-box	Housekeeping	87.8	TRUE
Homo_sapiens_tRNA-Lys-TTT-4-1	0.000684052	B-box	Restricted	86.8	TRUE
Homo_sapiens_tRNA-Lys-TTT-4-1	0.000592479	A-box	Restricted	86.8	TRUE
Homo_sapiens_tRNA-Lys-TTT-5-1	0.000686947	B-box	Housekeeping	84.9	TRUE
Homo_sapiens_tRNA-Lys-TTT-5-1	0.000688341	A-box	Housekeeping	84.9	TRUE
Homo_sapiens_tRNA-Lys-TTT-6-1	0.000485479	A-box	Restricted	85.2	TRUE
Homo_sapiens_tRNA-Lys-TTT-6-1	0.000689122	B-box	Restricted	85.2	TRUE
Homo_sapiens_tRNA-Lys-TTT-7-1	0.000691431	B-box	Restricted	74.9	TRUE
Homo_sapiens_tRNA-Lys-TTT-7-1	0.000509842	A-box	Restricted	74.9	TRUE
Homo_sapiens_tRNA-Lys-TTT-8-1	0.000612391	A-box	Restricted	65.1	TRUE
Homo_sapiens_tRNA-Lys-TTT-8-1	0.000689754	B-box	Restricted	65.1	TRUE
Homo_sapiens_tRNA-Lys-TTT-9-1	0.000634129	A-box	Restricted	61.2	TRUE
Homo_sapiens_tRNA-Lys-TTT-9-1	0.000684576	B-box	Restricted	61.2	TRUE
Homo_sapiens_tRNA-Met-CAT-1-1	0.000686683	B-box	Housekeeping	82.3	TRUE
Homo_sapiens_tRNA-Met-CAT-1-1	0.000683206	A-box	Housekeeping	82.3	TRUE
Homo_sapiens_tRNA-Met-CAT-2-1	0.000695698	A-box	Housekeeping	82.7	TRUE
Homo_sapiens_tRNA-Met-CAT-2-1	0.000681936	B-box	Housekeeping	82.7	TRUE
Homo_sapiens_tRNA-Met-CAT-3-1	0.000768091	A-box	Housekeeping	77.4	TRUE
Homo_sapiens_tRNA-Met-CAT-3-1	0.000677435	B-box	Housekeeping	77.4	TRUE
Homo_sapiens_tRNA-Met-CAT-3-2	0.00068271	B-box	Housekeeping	77.4	TRUE
Homo_sapiens_tRNA-Met-CAT-3-2	0.000794962	A-box	Housekeeping	77.4	TRUE
Homo_sapiens_tRNA-Met-CAT-4-2	0.000723489	A-box	Restricted	80.2	TRUE
Homo_sapiens_tRNA-Met-CAT-4-2	0.000678889	B-box	Restricted	80.2	TRUE
Homo_sapiens_tRNA-Met-CAT-6-1	0.000688668	B-box	Housekeeping	77.4	TRUE
Homo_sapiens_tRNA-Met-CAT-6-1	0.000799452	A-box	Housekeeping	77.4	TRUE
Homo_sapiens_tRNA-Met-CAT-7-1	0.000361892	B-box	Persistently off	66.2	TRUE
Homo_sapiens_tRNA-Met-CAT-7-1	0.00073661	A-box	Persistently off	66.2	TRUE
Homo_sapiens_tRNA-Phe-GAA-1-1	0.000676118	B-box	Restricted	88.9	TRUE
Homo_sapiens_tRNA-Phe-GAA-1-1	0.000685089	A-box	Restricted	88.9	TRUE
Homo_sapiens_tRNA-Phe-GAA-1-2	0.000688667	B-box	Housekeeping	88.9	TRUE
Homo_sapiens_tRNA-Phe-GAA-1-2	0.000798824	A-box	Housekeeping	88.9	TRUE
Homo_sapiens_tRNA-Phe-GAA-1-3	0.000553668	A-box	Restricted	88.9	TRUE
Homo_sapiens_tRNA-Phe-GAA-1-3	0.000678465	B-box	Restricted	88.9	TRUE
Homo_sapiens_tRNA-Phe-GAA-1-4	0.000787376	A-box	Housekeeping	88.9	TRUE
Homo_sapiens_tRNA-Phe-GAA-1-4	0.000687099	B-box	Housekeeping	88.9	TRUE
Homo_sapiens_tRNA-Phe-GAA-1-5	0.000685384	B-box	Housekeeping	88.9	TRUE
Homo_sapiens_tRNA-Phe-GAA-1-5	0.000734904	A-box	Housekeeping	88.9	TRUE
Homo_sapiens_tRNA-Phe-GAA-1-6	0.000523386	A-box	Restricted	88.9	TRUE
Homo_sapiens_tRNA-Phe-GAA-1-6	0.000676887	B-box	Restricted	88.9	TRUE
Homo_sapiens_tRNA-Phe-GAA-11-1	0.00061139	A-box	Restricted	33.3	FALSE
Homo_sapiens_tRNA-Phe-GAA-11-1	0.000666376	B-box	Restricted	33.3	FALSE
Homo_sapiens_tRNA-Phe-GAA-12-1	0.000306314	B-box	Persistently off	22.4	FALSE
Homo_sapiens_tRNA-Phe-GAA-12-1	0.000716187	A-box	Persistently off	22.4	FALSE
Homo_sapiens_tRNA-Phe-GAA-2-1	0.000685756	B-box	Housekeeping	87.9	TRUE
Homo_sapiens_tRNA-Phe-GAA-2-1	0.000648624	A-box	Housekeeping	87.9	TRUE
Homo_sapiens_tRNA-Phe-GAA-3-1	0.000578039	A-box	Restricted	88.3	TRUE
Homo_sapiens_tRNA-Phe-GAA-3-1	0.000598879	B-box	Restricted	88.3	TRUE
Homo_sapiens_tRNA-Phe-GAA-4-1	0.000484788	A-box	Restricted	75.5	TRUE
Homo_sapiens_tRNA-Phe-GAA-4-1	0.000476783	B-box	Restricted	75.5	TRUE
Homo_sapiens_tRNA-Phe-GAA-5-1	0.000516207	A-box	Restricted	65.8	TRUE
Homo_sapiens_tRNA-Phe-GAA-5-1	0.000435287	B-box	Restricted	65.8	TRUE
Homo_sapiens_tRNA-Phe-GAA-6-1	0.00028031	B-box	Persistently off	58.8	TRUE
Homo_sapiens_tRNA-Phe-GAA-6-1	0.000630652	A-box	Persistently off	58.8	TRUE
Homo_sapiens_tRNA-Phe-GAA-7-1	0.000500762	A-box	Persistently off	50	FALSE
Homo_sapiens_tRNA-Phe-GAA-7-1	0.000264359	B-box	Persistently off	50	FALSE
Homo_sapiens_tRNA-Phe-GAA-8-1	0.000441276	B-box	Persistently off	45.5	FALSE
Homo_sapiens_tRNA-Phe-GAA-8-1	0.000350175	A-box	Persistently off	45.5	FALSE
Homo_sapiens_tRNA-Phe-GAA-9-1	0.000662302	A-box	Restricted	32.2	FALSE
Homo_sapiens_tRNA-Phe-GAA-9-1	0.000476258	B-box	Restricted	32.2	FALSE
Homo_sapiens_tRNA-Pro-AGG-1-1	0.000769003	A-box	Restricted	71.5	TRUE
Homo_sapiens_tRNA-Pro-AGG-1-1	0.000454738	B-box	Restricted	71.5	TRUE
Homo_sapiens_tRNA-Pro-AGG-2-1	0.000685613	B-box	Housekeeping	70.2	TRUE
Homo_sapiens_tRNA-Pro-AGG-2-1	0.000677514	A-box	Housekeeping	70.2	TRUE
Homo_sapiens_tRNA-Pro-AGG-2-2	0.000693551	A-box	Housekeeping	70.2	TRUE
Homo_sapiens_tRNA-Pro-AGG-2-2	0.000682847	B-box	Housekeeping	70.2	TRUE
Homo_sapiens_tRNA-Pro-AGG-2-3	0.000754802	A-box	Housekeeping	70.2	TRUE
Homo_sapiens_tRNA-Pro-AGG-2-3	0.000680551	B-box	Housekeeping	70.2	TRUE
Homo_sapiens_tRNA-Pro-AGG-2-4	0.000453585	B-box	Restricted	70.2	TRUE
Homo_sapiens_tRNA-Pro-AGG-2-4	0.000792902	A-box	Restricted	70.2	TRUE
Homo_sapiens_tRNA-Pro-AGG-2-5	0.000681459	B-box	Housekeeping	70.2	TRUE
Homo_sapiens_tRNA-Pro-AGG-2-5	0.000730463	A-box	Housekeeping	70.2	TRUE
Homo_sapiens_tRNA-Pro-AGG-2-6	0.000684552	B-box	Housekeeping	70.2	TRUE
Homo_sapiens_tRNA-Pro-AGG-2-6	0.000649075	A-box	Housekeeping	70.2	TRUE
Homo_sapiens_tRNA-Pro-AGG-2-7	0.00069113	A-box	Housekeeping	70.2	TRUE
Homo_sapiens_tRNA-Pro-AGG-2-7	0.000685848	B-box	Housekeeping	70.2	TRUE
Homo_sapiens_tRNA-Pro-AGG-2-8	0.00065707	A-box	Housekeeping	70.2	TRUE
Homo_sapiens_tRNA-Pro-AGG-2-8	0.000684798	B-box	Housekeeping	70.2	TRUE
Homo_sapiens_tRNA-Pro-AGG-3-1	0.000777476	A-box	Restricted	36.6	FALSE
Homo_sapiens_tRNA-Pro-AGG-3-1	0.00055561	B-box	Restricted	36.6	FALSE
Homo_sapiens_tRNA-Pro-AGG-4-1	0.000419991	B-box	Persistently off	28.9	FALSE
Homo_sapiens_tRNA-Pro-AGG-4-1	0.000328679	A-box	Persistently off	28.9	FALSE
Homo_sapiens_tRNA-Pro-CGG-1-1	0.000683801	B-box	Housekeeping	70.2	TRUE
Homo_sapiens_tRNA-Pro-CGG-1-1	0.00066767	A-box	Housekeeping	70.2	TRUE
Homo_sapiens_tRNA-Pro-CGG-1-2	0.000694566	A-box	Restricted	70.2	TRUE
Homo_sapiens_tRNA-Pro-CGG-1-2	0.000561488	B-box	Restricted	70.2	TRUE
Homo_sapiens_tRNA-Pro-CGG-1-3	0.000682389	B-box	Housekeeping	70.2	TRUE
Homo_sapiens_tRNA-Pro-CGG-1-3	0.000705512	A-box	Housekeeping	70.2	TRUE
Homo_sapiens_tRNA-Pro-CGG-2-1	0.000679696	B-box	Housekeeping	65.9	TRUE
Homo_sapiens_tRNA-Pro-CGG-2-1	0.000715747	A-box	Housekeeping	65.9	TRUE
Homo_sapiens_tRNA-Pro-GGG-1-1	0.000284373	B-box	Persistently off	25.9	FALSE
Homo_sapiens_tRNA-Pro-GGG-1-1	0.000182727	A-box	Persistently off	25.9	FALSE
Homo_sapiens_tRNA-Pro-TGG-1-1	0.000547219	A-box	Restricted	74.9	TRUE
Homo_sapiens_tRNA-Pro-TGG-1-1	0.000407617	B-box	Restricted	74.9	TRUE
Homo_sapiens_tRNA-Pro-TGG-2-1	0.000663824	A-box	Housekeeping	70.5	TRUE
Homo_sapiens_tRNA-Pro-TGG-2-1	0.000652911	B-box	Housekeeping	70.5	TRUE
Homo_sapiens_tRNA-Pro-TGG-3-1	0.000522709	B-box	Housekeeping	70.3	TRUE
Homo_sapiens_tRNA-Pro-TGG-3-1	0.000556891	A-box	Housekeeping	70.3	TRUE
Homo_sapiens_tRNA-Pro-TGG-3-2	0.000279587	B-box	Housekeeping	70.3	TRUE
Homo_sapiens_tRNA-Pro-TGG-3-2	0.000422129	A-box	Housekeeping	70.3	TRUE
Homo_sapiens_tRNA-Pro-TGG-3-3	0.000273507	B-box	Restricted	70.3	TRUE
Homo_sapiens_tRNA-Pro-TGG-3-3	0.000484951	A-box	Restricted	70.3	TRUE
Homo_sapiens_tRNA-Pro-TGG-3-4	0.000427323	B-box	Housekeeping	70.3	TRUE
Homo_sapiens_tRNA-Pro-TGG-3-4	0.000532309	A-box	Housekeeping	70.3	TRUE
Homo_sapiens_tRNA-Pro-TGG-4-1	0.00056046	A-box	Restricted	27.6	FALSE
Homo_sapiens_tRNA-Pro-TGG-4-1	0.000304385	B-box	Restricted	27.6	FALSE
Homo_sapiens_tRNA-Pro-TGG-5-1	8.6982e-05	A-box	Persistently off	22.6	FALSE
Homo_sapiens_tRNA-Pro-TGG-5-1	0.000284095	B-box	Persistently off	22.6	FALSE
Homo_sapiens_tRNA-SeC-TCA-1-1	0.000691337	A-box	Housekeeping	146.9	TRUE
Homo_sapiens_tRNA-SeC-TCA-1-1	0.000629445	B-box	Housekeeping	146.9	TRUE
Homo_sapiens_tRNA-SeC-TCA-2-1	0.000244091	A-box	Persistently off	111.5	TRUE
Homo_sapiens_tRNA-SeC-TCA-2-1	0.000293291	B-box	Persistently off	111.5	TRUE
Homo_sapiens_tRNA-SeC-TCA-3-1	0.000277375	B-box	Persistently off	48.8	FALSE
Homo_sapiens_tRNA-SeC-TCA-3-1	0.000451445	A-box	Persistently off	48.8	FALSE
Homo_sapiens_tRNA-Ser-ACT-1-1	0.000648374	A-box	Restricted	47	FALSE
Homo_sapiens_tRNA-Ser-ACT-1-1	0.000543241	B-box	Restricted	47	FALSE
Homo_sapiens_tRNA-Ser-AGA-1-1	0.000696167	A-box	Restricted	90.3	TRUE
Homo_sapiens_tRNA-Ser-AGA-1-1	0.000655715	B-box	Restricted	90.3	TRUE
Homo_sapiens_tRNA-Ser-AGA-2-1	0.00070437	A-box	Housekeeping	89.6	TRUE
Homo_sapiens_tRNA-Ser-AGA-2-1	0.000690933	B-box	Housekeeping	89.6	TRUE
Homo_sapiens_tRNA-Ser-AGA-2-2	0.00068502	A-box	Housekeeping	89.6	TRUE
Homo_sapiens_tRNA-Ser-AGA-2-2	0.000676535	B-box	Housekeeping	89.6	TRUE
Homo_sapiens_tRNA-Ser-AGA-2-3	0.000658439	B-box	Housekeeping	89.6	TRUE
Homo_sapiens_tRNA-Ser-AGA-2-3	0.000753107	A-box	Housekeeping	89.6	TRUE
Homo_sapiens_tRNA-Ser-AGA-2-4	0.000684188	A-box	Restricted	89.6	TRUE
Homo_sapiens_tRNA-Ser-AGA-2-4	0.000604105	B-box	Restricted	89.6	TRUE
Homo_sapiens_tRNA-Ser-AGA-2-5	0.000731815	A-box	Housekeeping	89.6	TRUE
Homo_sapiens_tRNA-Ser-AGA-2-5	0.000664231	B-box	Housekeeping	89.6	TRUE
Homo_sapiens_tRNA-Ser-AGA-2-6	0.000650086	A-box	Housekeeping	89.6	TRUE
Homo_sapiens_tRNA-Ser-AGA-2-6	0.000687604	B-box	Housekeeping	89.6	TRUE
Homo_sapiens_tRNA-Ser-AGA-3-1	0.000675204	A-box	Restricted	87.2	TRUE
Homo_sapiens_tRNA-Ser-AGA-3-1	0.000476544	B-box	Restricted	87.2	TRUE
Homo_sapiens_tRNA-Ser-AGA-4-1	0.000698366	A-box	Restricted	78.8	TRUE
Homo_sapiens_tRNA-Ser-AGA-4-1	0.000454015	B-box	Restricted	78.8	TRUE
Homo_sapiens_tRNA-Ser-AGA-5-1	0.000684387	A-box	Restricted	58.7	TRUE
Homo_sapiens_tRNA-Ser-AGA-5-1	0.000572517	B-box	Restricted	58.7	TRUE
Homo_sapiens_tRNA-Ser-AGA-6-1	0.000294564	B-box	Persistently off	34.5	FALSE
Homo_sapiens_tRNA-Ser-AGA-6-1	0.00060135	A-box	Persistently off	34.5	FALSE
Homo_sapiens_tRNA-Ser-CGA-1-1	0.000691737	A-box	Housekeeping	95.1	TRUE
Homo_sapiens_tRNA-Ser-CGA-1-1	0.000698415	B-box	Housekeeping	95.1	TRUE
Homo_sapiens_tRNA-Ser-CGA-2-1	0.000675006	A-box	Restricted	94	TRUE
Homo_sapiens_tRNA-Ser-CGA-2-1	0.000668702	B-box	Restricted	94	TRUE
Homo_sapiens_tRNA-Ser-CGA-3-1	0.000697361	B-box	Restricted	94.6	TRUE
Homo_sapiens_tRNA-Ser-CGA-3-1	0.000697928	A-box	Restricted	94.6	TRUE
Homo_sapiens_tRNA-Ser-CGA-4-1	0.000693657	B-box	Housekeeping	89.6	TRUE
Homo_sapiens_tRNA-Ser-CGA-4-1	0.000671607	A-box	Housekeeping	89.6	TRUE
Homo_sapiens_tRNA-Ser-GCT-1-1	0.000679068	A-box	Restricted	91.9	TRUE
Homo_sapiens_tRNA-Ser-GCT-1-1	0.000688705	B-box	Restricted	91.9	TRUE
Homo_sapiens_tRNA-Ser-GCT-2-1	0.000648908	A-box	Restricted	91	TRUE
Homo_sapiens_tRNA-Ser-GCT-2-1	0.000651883	B-box	Restricted	91	TRUE
Homo_sapiens_tRNA-Ser-GCT-3-1	0.000695098	B-box	Housekeeping	89.1	TRUE
Homo_sapiens_tRNA-Ser-GCT-3-1	0.000686313	A-box	Housekeeping	89.1	TRUE
Homo_sapiens_tRNA-Ser-GCT-4-1	0.000651448	A-box	Restricted	88.4	TRUE
Homo_sapiens_tRNA-Ser-GCT-4-1	0.000598957	B-box	Restricted	88.4	TRUE
Homo_sapiens_tRNA-Ser-GCT-4-2	0.000669167	B-box	Housekeeping	88.4	TRUE
Homo_sapiens_tRNA-Ser-GCT-4-2	0.000685284	A-box	Housekeeping	88.4	TRUE
Homo_sapiens_tRNA-Ser-GCT-4-3	0.000679423	A-box	Housekeeping	88.4	TRUE
Homo_sapiens_tRNA-Ser-GCT-4-3	0.000528664	B-box	Housekeeping	88.4	TRUE
Homo_sapiens_tRNA-Ser-GCT-5-1	0.000595951	B-box	Restricted	85.2	TRUE
Homo_sapiens_tRNA-Ser-GCT-5-1	0.000652521	A-box	Restricted	85.2	TRUE
Homo_sapiens_tRNA-Ser-GCT-6-1	0.000649878	A-box	Restricted	71.6	TRUE
Homo_sapiens_tRNA-Ser-GCT-6-1	0.000531558	B-box	Restricted	71.6	TRUE
Homo_sapiens_tRNA-Ser-TGA-1-1	0.000394533	B-box	Housekeeping	94	TRUE
Homo_sapiens_tRNA-Ser-TGA-1-1	0.000713428	A-box	Housekeeping	94	TRUE
Homo_sapiens_tRNA-Ser-TGA-2-1	0.000362295	B-box	Restricted	90.4	TRUE
Homo_sapiens_tRNA-Ser-TGA-2-1	0.000672633	A-box	Restricted	90.4	TRUE
Homo_sapiens_tRNA-Ser-TGA-3-1	0.000592463	B-box	Housekeeping	89.7	TRUE
Homo_sapiens_tRNA-Ser-TGA-3-1	0.000697681	A-box	Housekeeping	89.7	TRUE
Homo_sapiens_tRNA-Ser-TGA-4-1	0.000546511	B-box	Restricted	84	TRUE
Homo_sapiens_tRNA-Ser-TGA-4-1	0.000730424	A-box	Restricted	84	TRUE
Homo_sapiens_tRNA-Sup-TTA-1-1	0.000591241	A-box	Persistently off	57.1	TRUE
Homo_sapiens_tRNA-Sup-TTA-1-1	0.000331401	B-box	Persistently off	57.1	TRUE
Homo_sapiens_tRNA-Thr-AGT-1-1	0.000664678	B-box	Restricted	82.6	TRUE
Homo_sapiens_tRNA-Thr-AGT-1-1	0.000743804	A-box	Restricted	82.6	TRUE
Homo_sapiens_tRNA-Thr-AGT-1-2	0.000665144	B-box	Housekeeping	82.6	TRUE
Homo_sapiens_tRNA-Thr-AGT-1-2	0.000719171	A-box	Housekeeping	82.6	TRUE
Homo_sapiens_tRNA-Thr-AGT-1-3	0.000757784	A-box	Housekeeping	82.6	TRUE
Homo_sapiens_tRNA-Thr-AGT-1-3	0.000673591	B-box	Housekeeping	82.6	TRUE
Homo_sapiens_tRNA-Thr-AGT-2-1	0.000733177	A-box	Housekeeping	81.4	TRUE
Homo_sapiens_tRNA-Thr-AGT-2-1	0.000662573	B-box	Housekeeping	81.4	TRUE
Homo_sapiens_tRNA-Thr-AGT-2-2	0.000611415	B-box	Housekeeping	81.4	TRUE
Homo_sapiens_tRNA-Thr-AGT-2-2	0.000651948	A-box	Housekeeping	81.4	TRUE
Homo_sapiens_tRNA-Thr-AGT-3-1	0.000688989	A-box	Restricted	80.7	TRUE
Homo_sapiens_tRNA-Thr-AGT-3-1	0.000672208	B-box	Restricted	80.7	TRUE
Homo_sapiens_tRNA-Thr-AGT-4-1	0.000601507	B-box	Restricted	81.2	TRUE
Homo_sapiens_tRNA-Thr-AGT-4-1	0.000659263	A-box	Restricted	81.2	TRUE
Homo_sapiens_tRNA-Thr-AGT-5-1	0.000579725	B-box	Housekeeping	80.1	TRUE
Homo_sapiens_tRNA-Thr-AGT-5-1	0.000690359	A-box	Housekeeping	80.1	TRUE
Homo_sapiens_tRNA-Thr-AGT-6-1	0.000660509	A-box	Housekeeping	80.6	TRUE
Homo_sapiens_tRNA-Thr-AGT-6-1	0.000643394	B-box	Housekeeping	80.6	TRUE
Homo_sapiens_tRNA-Thr-AGT-7-1	0.000490846	A-box	Persistently off	44.3	FALSE
Homo_sapiens_tRNA-Thr-AGT-7-1	0.00033138	B-box	Persistently off	44.3	FALSE
Homo_sapiens_tRNA-Thr-CGT-1-1	0.000439092	B-box	Restricted	78.4	TRUE
Homo_sapiens_tRNA-Thr-CGT-1-1	0.000694625	A-box	Restricted	78.4	TRUE
Homo_sapiens_tRNA-Thr-CGT-2-1	0.000656961	A-box	Housekeeping	79.6	TRUE
Homo_sapiens_tRNA-Thr-CGT-2-1	0.00067731	B-box	Housekeeping	79.6	TRUE
Homo_sapiens_tRNA-Thr-CGT-3-1	0.000686033	B-box	Housekeeping	77.1	TRUE
Homo_sapiens_tRNA-Thr-CGT-3-1	0.000663068	A-box	Housekeeping	77.1	TRUE
Homo_sapiens_tRNA-Thr-CGT-4-1	0.000686263	B-box	Housekeeping	78.3	TRUE
Homo_sapiens_tRNA-Thr-CGT-4-1	0.000662044	A-box	Housekeeping	78.3	TRUE
Homo_sapiens_tRNA-Thr-CGT-5-1	0.000461696	B-box	Restricted	66.2	TRUE
Homo_sapiens_tRNA-Thr-CGT-5-1	0.00075019	A-box	Restricted	66.2	TRUE
Homo_sapiens_tRNA-Thr-CGT-6-1	0.00078331	A-box	Restricted	37	FALSE
Homo_sapiens_tRNA-Thr-CGT-6-1	0.000360756	B-box	Restricted	37	FALSE
Homo_sapiens_tRNA-Thr-TGT-1-1	0.000669353	B-box	Housekeeping	83.3	TRUE
Homo_sapiens_tRNA-Thr-TGT-1-1	0.000664269	A-box	Housekeeping	83.3	TRUE
Homo_sapiens_tRNA-Thr-TGT-2-1	0.000671696	A-box	Housekeeping	84.1	TRUE
Homo_sapiens_tRNA-Thr-TGT-2-1	0.000588912	B-box	Housekeeping	84.1	TRUE
Homo_sapiens_tRNA-Thr-TGT-3-1	0.000417136	B-box	Housekeeping	80	TRUE
Homo_sapiens_tRNA-Thr-TGT-3-1	0.000702698	A-box	Housekeeping	80	TRUE
Homo_sapiens_tRNA-Thr-TGT-4-1	0.000147304	B-box	Restricted	78.8	TRUE
Homo_sapiens_tRNA-Thr-TGT-4-1	0.000760512	A-box	Restricted	78.8	TRUE
Homo_sapiens_tRNA-Thr-TGT-5-1	0.000250533	B-box	Housekeeping	78	TRUE
Homo_sapiens_tRNA-Thr-TGT-5-1	0.00070704	A-box	Housekeeping	78	TRUE
Homo_sapiens_tRNA-Thr-TGT-6-1	8.57367e-05	B-box	Housekeeping	75.7	TRUE
Homo_sapiens_tRNA-Thr-TGT-6-1	0.000660604	A-box	Housekeeping	75.7	TRUE
Homo_sapiens_tRNA-Trp-CCA-1-1	0.00075136	A-box	Housekeeping	73.4	TRUE
Homo_sapiens_tRNA-Trp-CCA-1-1	2.92413e-05	B-box	Housekeeping	73.4	TRUE
Homo_sapiens_tRNA-Trp-CCA-2-1	0.000789105	A-box	Housekeeping	75.1	TRUE
Homo_sapiens_tRNA-Trp-CCA-2-1	0.000144906	B-box	Housekeeping	75.1	TRUE
Homo_sapiens_tRNA-Trp-CCA-3-1	8.84725e-05	B-box	Restricted	73.3	TRUE
Homo_sapiens_tRNA-Trp-CCA-3-1	0.000686169	A-box	Restricted	73.3	TRUE
Homo_sapiens_tRNA-Trp-CCA-3-2	0.000220959	B-box	Restricted	73.3	TRUE
Homo_sapiens_tRNA-Trp-CCA-3-2	0.000677514	A-box	Restricted	73.3	TRUE
Homo_sapiens_tRNA-Trp-CCA-3-3	0.000307798	B-box	Housekeeping	73.3	TRUE
Homo_sapiens_tRNA-Trp-CCA-3-3	0.000795961	A-box	Housekeeping	73.3	TRUE
Homo_sapiens_tRNA-Trp-CCA-4-1	0.000355004	B-box	Housekeeping	74.3	TRUE
Homo_sapiens_tRNA-Trp-CCA-4-1	0.000796445	A-box	Housekeeping	74.3	TRUE
Homo_sapiens_tRNA-Trp-CCA-5-1	0.000655801	A-box	Restricted	68.8	TRUE
Homo_sapiens_tRNA-Trp-CCA-5-1	0.000331425	B-box	Restricted	68.8	TRUE
Homo_sapiens_tRNA-Tyr-ATA-1-1	0.000291664	B-box	Persistently off	57.6	TRUE
Homo_sapiens_tRNA-Tyr-ATA-1-1	0.000411681	A-box	Persistently off	57.6	TRUE
Homo_sapiens_tRNA-Tyr-GTA-1-1	0.000796445	A-box	Housekeeping	77.9	TRUE
Homo_sapiens_tRNA-Tyr-GTA-1-1	0.000363392	B-box	Housekeeping	77.9	TRUE
Homo_sapiens_tRNA-Tyr-GTA-10-1	0.000210896	B-box	Persistently off	48.2	FALSE
Homo_sapiens_tRNA-Tyr-GTA-10-1	0.000537478	A-box	Persistently off	48.2	FALSE
Homo_sapiens_tRNA-Tyr-GTA-11-1	0.000348935	B-box	Persistently off	37.1	FALSE
[truncated: 215 more rows]

## Sheet: Fig. 5e
Gene	sample	RPC1_prop	condition	comb	exp	cell	rep
[truncated: 24 more rows]

[truncated: 3 more sheets: Fig. 5f, Fig. 5h, Fig. 5i]
