# Supplementary material for: Selective gene expression maintains human tRNA anticodon pools during differentiation
Source: Nat Cell Biol. 2024 Jan 8;26(1):100–12. doi: 10.1038/s41556-023-01317-3 (PMC10791582; doi:10.1038/s41556-023-01317-3)
Supplement: Supplementary file 9 — Statistical source data. [file 41556_2023_1317_MOESM9_ESM.xlsx]

## Sheet: Fig. 6d - hiPSC
seqnames	start	end	width	strand	Conc	Conc_iPSC_dox	Conc_iPSC_nodox	Fold	p.value	FDR	iPSC_dox_3d_1	iPSC_dox_3d_2	iPSC_nodox_1	iPSC_nodox_2	peak	feature	start_position	end_position	feature_strand	insideFeature	distancetoFeature	shortestDistance	fromOverlappingOrNearest
chr6	57842088	57842411	324	*	7.17782	7.96814	5.29169	1.78773	7.41117e-09	3.74264e-06	192.26	308.56	50.21	28.13	486	Homo_sapiens_tRNA.Met.CAT.7.1	57842089	57842411	-	includeFeature	323	0	Overlapping
chr6	28480600	28480923	324	*	5.83416	6.6097	4.03913	1.54714	1.26293e-06	0.000271955	88.84	106.48	13.85	19.03	429	Homo_sapiens_tRX.Met.CAT.1.1	28480601	28480923	+	overlapStart	-1	0	Overlapping
chr6	28726952	28727275	324	*	9.79087	10.4752	8.44351	1.42686	1.61557e-06	0.000271955	1215.89	1631.12	421.61	274.67	446	Homo_sapiens_tRNA.Phe.GAA.11.1	28726953	28727275	-	includeFeature	323	0	Overlapping
chr7	149375633	149375955	323	*	8.9479	9.58575	7.77648	1.27872	1.377e-05	0.00173846	665.62	871.22	243.27	195.24	506	Homo_sapiens_tRNA.Cys.GCA.18.1	149375634	149375955	-	includeFeature	322	0	Overlapping
chr6	28478497	28478829	333	*	9.12457	9.72848	8.06619	1.22095	1.7821e-05	0.00179993	735.9	960.76	296.94	239.09	428	Homo_sapiens_tRNA.Leu.AAG.4.1	28478498	28478829	-	includeFeature	332	0	Overlapping
chr6	28823190	28823514	325	*	9.47133	10.0976	8.33991	1.23831	2.52749e-05	0.00190382	898.99	1292.31	378.32	269.7	462	Homo_sapiens_tRNA.Phe.GAA.4.1	28823191	28823514	-	includeFeature	324	0	Overlapping
chr6	28778641	28778963	323	*	9.07805	9.64466	8.13178	1.15097	2.63895e-05	0.00190382	719.99	880.9	336.77	224.2	454	Homo_sapiens_tRNA.Ala.AGC.23.1	28778642	28778963	-	includeFeature	322	0	Overlapping
chr7	149310064	149310386	323	*	9.82484	10.3487	8.99391	1.05107	7.52952e-05	0.00475301	1153.57	1454.45	587.83	431.86	502	Homo_sapiens_tRNA.Cys.GCA.1.1	149310065	149310386	+	overlapStart	-1	0	Overlapping
chr7	149377384	149377706	323	*	9.70807	10.2801	8.74625	1.11373	9.08365e-05	0.00481662	1054.12	1432.67	505.58	353.26	507	Homo_sapiens_tRNA.Cys.GCA.10.1	149377385	149377706	-	includeFeature	322	0	Overlapping
chr1	147073099	147073421	323	*	9.24937	9.82818	8.26767	1.12043	9.53786e-05	0.00481662	823.41	994.64	354.95	261.43	57	Homo_sapiens_tRNA.His.GTG.1.2	147073100	147073421	+	overlapStart	-1	0	Overlapping
chr16	3193792	3194115	324	*	9.80461	10.3742	8.84966	1.07558	0.000196481	0.00902025	1173.46	1481.07	545.41	377.25	204	Homo_sapiens_tRNA.Arg.CCT.5.1	3193793	3194115	+	overlapStart	-1	0	Overlapping
chr6	27532082	27532414	333	*	9.2659	9.85157	8.26375	1.08664	0.00022241	0.00935977	803.52	1044.25	335.9	278.8	395	Homo_sapiens_tRNA.Ser.AGA.3.1	27532083	27532414	+	overlapStart	-1	0	Overlapping
chr13	41455799	41456122	324	*	9.46442	9.96926	8.68111	0.975027	0.000295023	0.0114605	869.82	1135.01	452.78	368.15	149	Homo_sapiens_tRNA.Glu.CTC.3.1	41455800	41456122	-	includeFeature	323	0	Overlapping
chr7	149595088	149595410	323	*	8.20061	8.76164	7.2701	1.02811	0.000401519	0.0142735	351.37	516.68	170.55	138.16	515	Homo_sapiens_tRNA.Cys.GCA.23.1	149595089	149595410	-	includeFeature	322	0	Overlapping
chr9	14433814	14434136	323	*	9.12512	9.69676	8.16436	1.0352	0.000423966	0.0142735	701.42	958.34	327.24	246.54	539	Homo_sapiens_tRNA.His.GTG.1.6	14433815	14434136	-	includeFeature	322	0	Overlapping
chr9	110198397	110198720	324	*	6.55872	7.13747	5.57718	1.03045	0.000505116	0.0159427	120.66	160.93	45.02	50.47	542	Homo_sapiens_tRNA.Arg.TCG.6.1	110198398	110198720	+	overlapStart	-1	0	Overlapping
chr6	27273834	27274158	325	*	8.79682	9.3433	7.90646	0.96925	0.000828412	0.0246087	562.2	736.91	298.68	181.18	377	Homo_sapiens_tRNA.Ile.AAT.9.1	27273835	27274158	+	overlapStart	-1	0	Overlapping
chr6	27664640	27664966	327	*	6.12463	6.70996	5.12354	0.970467	0.00118274	0.0331825	83.53	125.84	42.42	27.3	410	Homo_sapiens_tRNA.Phe.GAA.7.1	27664641	27664966	+	overlapStart	-1	0	Overlapping
chr7	149664698	149665020	323	*	10.9564	11.4587	10.1792	0.896189	0.00132996	0.035349	2479.51	3149.7	1302.92	1015.94	522	Homo_sapiens_tRNA.Cys.GCA.21.1	149664699	149665020	+	overlapStart	-1	0	Overlapping
chr1	146049072	146049398	327	*	7.61406	8.14969	6.75267	0.91439	0.00156881	0.036678	254.58	313.4	124.66	91	51	Homo_sapiens_tRNA.Asn.GTT.20.1	146049073	146049398	-	includeFeature	326	0	Overlapping
chr11	109165185	109165518	334	*	6.95952	7.46684	6.17016	0.889642	0.00158611	0.036678	157.79	196.02	76.18	67.84	129	Homo_sapiens_tRNA.Ser.AGA.6.1	109165186	109165518	+	overlapStart	-1	0	Overlapping
chr6	27260805	27261130	326	*	8.77554	9.37521	7.73049	0.94847	0.00159785	0.036678	590.04	738.12	250.2	174.56	376	Homo_sapiens_tRX.Ile.AAT.3.1	27260806	27261130	+	overlapStart	-1	0	Overlapping
chr6	27209723	27210055	333	*	10.2589	10.7253	9.5655	0.83892	0.00181493	0.0393672	1426.71	1959.03	852.74	662.67	370	Homo_sapiens_tRNA.Ser.CGA.2.1	27209724	27210055	+	overlapStart	-1	0	Overlapping
chr6	27728422	27728745	324	*	8.45921	8.95222	7.70439	0.864081	0.00188922	0.0393672	411.04	579.6	227.69	189.45	419	Homo_sapiens_tRNA.Val.CAC.7.1	27728423	27728745	-	includeFeature	323	0	Overlapping
chr7	149546414	149546736	323	*	8.44679	8.96819	7.62224	0.886441	0.00194887	0.0393672	440.21	561.45	229.42	164.63	510	Homo_sapiens_tRNA.Cys.GCA.16.1	149546415	149546736	+	overlapStart	-1	0	Overlapping
chr1	161480440	161480761	322	*	8.37797	8.86834	7.62941	0.851707	0.00217885	0.0412231	393.8	540.88	236.34	159.67	86	Homo_sapiens_tRNA.Gly.GCC.4.1	161480441	161480761	+	overlapStart	-1	0	Overlapping
chr1	148353435	148353757	323	*	8.04264	8.54703	7.26045	0.860944	0.00227222	0.0412231	307.62	440.45	180.07	126.58	66	Homo_sapiens_tRNA.Gln.CTG.9.1	148353436	148353757	+	overlapStart	-1	0	Overlapping
chr7	149597829	149598151	323	*	6.13438	6.70881	5.16553	0.903321	0.00228564	0.0412231	95.47	113.74	32.9	38.88	516	Homo_sapiens_tRNA.Cys.GCA.20.1	149597830	149598151	+	overlapStart	-1	0	Overlapping
chr7	149707543	149707865	323	*	10.873	11.3654	10.1196	0.838937	0.0026493	0.0453281	2309.79	2966.99	1295.99	929.07	524	Homo_sapiens_tRNA.Cys.GCA.9.4	149707544	149707865	+	overlapStart	-1	0	Overlapping
chr7	149588947	149589269	323	*	7.1566	7.63585	6.43396	0.826295	0.00269276	0.0453281	176.35	221.43	93.5	79.42	514	Homo_sapiens_tRNA.Cys.GCA.3.1	149588948	149589269	-	includeFeature	322	0	Overlapping
chr1	121000862	121001185	324	*	7.71412	8.2069	6.95983	0.82669	0.00311696	0.0470307	226.74	364.22	148.04	100.93	23	Homo_sapiens_tRX.Glu.TTC.2.1	121000863	121001185	-	includeFeature	323	0	Overlapping
chr1	161440045	161440367	323	*	9.51399	9.97324	8.83634	0.796294	0.00312912	0.0470307	877.77	1132.59	484.81	429.37	85	Homo_sapiens_tRNA.Gly.TCC.4.1	161440046	161440367	-	includeFeature	322	0	Overlapping
chr1	148308796	148309118	323	*	10.8501	11.3014	10.1896	0.787863	0.00315168	0.0470307	2195.76	2852.03	1362.65	972.92	63	Homo_sapiens_tRNA.Glu.TTC.6.1	148308797	148309118	-	includeFeature	322	0	Overlapping
chr6	18836045	18836367	323	*	8.39762	8.8543	7.72559	0.792123	0.00320934	0.0470307	387.18	538.46	236.34	186.97	329	Homo_sapiens_tRNA.Gln.CTG.1.1	18836046	18836367	+	overlapStart	-1	0	Overlapping
chr1	149646325	149646649	325	*	8.89909	9.3775	8.17837	0.809997	0.00330369	0.0470307	544.96	785.31	322.92	256.47	73	Homo_sapiens_tRNA.Asn.GTT.11.2	149646326	149646649	-	includeFeature	324	0	Overlapping
chr14	20669048	20669384	337	*	9.12166	9.69696	8.15027	0.862801	0.00335269	0.0470307	704.08	955.92	313.39	254.81	164	Homo_sapiens_tRX.Tyr.GTA.1.1	20669049	20669384	-	includeFeature	336	0	Overlapping
chr3	132228974	132229296	323	*	10.1362	10.6047	9.43794	0.794813	0.00359263	0.0477723	1353.79	1760.59	815.51	571.67	303	Homo_sapiens_tRNA.Cys.GCA.6.1	132228975	132229296	-	includeFeature	322	0	Overlapping
chr6	57808519	57808843	325	*	10.327	10.7307	9.7644	0.725502	0.0036115	0.0477723	1433.34	1965.08	979.14	760.3	481	Homo_sapiens_tRX.Met.CAT.2.1	57808520	57808843	+	overlapStart	-1	0	Overlapping
chr1	161611820	161612154	335	*	6.30228	6.82336	5.47853	0.830973	0.00368934	0.0477723	99.45	127.05	51.94	37.23	94	Homo_sapiens_tRNA.Leu.CAA.6.1	161611821	161612154	-	includeFeature	334	0	Overlapping
chr6	57861040	57861363	324	*	7.66632	8.3332	6.38831	0.803797	0.00485793	0.0613314	263.86	381.16	83.98	83.56	487	Homo_sapiens_tRNA.Ala.AGC.17.1	57861041	57861363	-	includeFeature	323	0	Overlapping
chr7	149356527	149356854	328	*	4.57026	5.23618	3.29593	0.783396	0.00555097	0.068245	31.82	43.56	13.85	5.79	505	Homo_sapiens_tRNA.Tyr.GTA.11.1	149356528	149356854	-	includeFeature	327	0	Overlapping
chr4	123508724	123509046	323	*	9.69277	10.1393	9.04272	0.739165	0.00567582	0.068245	983.85	1271.74	595.62	459.16	309	Homo_sapiens_tRNA.Cys.GCA.2.1	123508725	123509046	-	includeFeature	322	0	Overlapping
chr6	28695806	28696128	323	*	8.97393	9.36263	8.44025	0.660574	0.00762004	0.0894911	568.83	747.8	386.11	308.59	442	Homo_sapiens_tRNA.Ala.CGC.5.1	28695807	28696128	-	includeFeature	322	0	Overlapping
chr17	38833596	38833918	323	*	8.3093	8.74663	7.67867	0.69997	0.00818846	0.0939812	359.33	499.74	229.42	180.35	242	Homo_sapiens_tRNA.Cys.GCA.24.1	38833597	38833918	-	includeFeature	322	0	Overlapping
chr6	27150117	27150440	324	*	8.74202	9.16498	8.1411	0.683879	0.0086025	0.0965392	509.16	638.89	325.51	239.09	365	Homo_sapiens_tRNA.Val.CAC.9.1	27150118	27150440	+	overlapStart	-1	0	Overlapping
chr1	145129113	145129437	325	*	11.2502	11.6815	10.6321	0.683957	0.0092526	0.0983869	2834.87	3734.14	1800.71	1373.33	39	Homo_sapiens_tRNA.Asn.GTT.10.1	145129114	145129437	+	overlapStart	-1	0	Overlapping
chr7	149331003	149331325	323	*	10.4899	10.8924	9.92974	0.658857	0.00931784	0.0983869	1644.17	2157.48	1134.1	816.55	503	Homo_sapiens_tRNA.Cys.GCA.9.2	149331004	149331325	+	overlapStart	-1	0	Overlapping
chr7	149608250	149608572	323	*	8.64866	9.07593	8.0389	0.679961	0.00935162	0.0983869	442.86	636.47	294.35	231.65	517	Homo_sapiens_tRNA.Ser.AGA.5.1	149608251	149608572	+	overlapStart	-1	0	Overlapping
chr7	149646829	149647151	323	*	10.4939	10.8865	9.95291	0.645855	0.00973445	0.100324	1548.7	2237.34	1155.75	826.48	521	Homo_sapiens_tRNA.Cys.GCA.12.1	149646830	149647151	-	includeFeature	322	0	Overlapping
chr1	149692679	149693002	324	*	9.29718	9.72617	8.68391	0.674815	0.0100187	0.101189	718.66	975.28	470.09	352.43	74	Homo_sapiens_tRNA.Glu.TTC.8.1	149692680	149693002	-	includeFeature	323	0	Overlapping
chr1	205474017	205474340	324	*	8.81515	9.23293	8.22471	0.650584	0.0118349	0.117189	491.92	711.5	357.55	240.75	104	Homo_sapiens_tRNA.Lys.TTT.8.1	205474018	205474340	+	overlapStart	-1	0	Overlapping
chr1	121009418	121009748	331	*	5.69526	6.20832	4.8917	0.686281	0.0127176	0.121471	58.34	89.54	32.9	26.47	24	Homo_sapiens_tRX.Phe.GAA.2.1	121009419	121009748	-	includeFeature	330	0	Overlapping
chr6	28764261	28764588	328	*	8.9086	9.42498	8.09673	0.686372	0.0127485	0.121471	583.41	791.36	294.35	253.16	453	Homo_sapiens_tRNA.Phe.GAA.5.1	28764262	28764588	+	overlapStart	-1	0	Overlapping
chr7	149628027	149628360	334	*	5.09999	5.61946	4.28033	0.670561	0.0143517	0.134215	45.08	53.24	18.18	20.68	519	Homo_sapiens_tRX.Cys.GCA.4.1	149628028	149628360	+	overlapStart	-1	0	Overlapping
chr19	49534550	49534873	324	*	6.01694	6.48016	5.3305	0.650782	0.0150551	0.138233	76.9	101.64	42.42	38.06	272	Homo_sapiens_tRNA.Lys.TTT.12.1	49534551	49534873	-	includeFeature	323	0	Overlapping
chr6	57792707	57793030	324	*	10.4637	10.8266	9.97778	0.578719	0.015504	0.139813	1531.46	2100.61	1149.69	867.02	478	Homo_sapiens_tRX.Ala.AGC.6.1	57792708	57793030	-	includeFeature	323	0	Overlapping
chr7	149556585	149556905	321	*	6.04148	6.51744	5.32636	0.644335	0.0163962	0.145264	88.84	94.38	37.23	43.02	511	Homo_sapiens_tRNA.Cys.GCA.22.1	149556586	149556905	+	overlapStart	-1	0	Overlapping
chr1	145563120	145563442	323	*	6.61439	7.05984	5.96662	0.612997	0.0193648	0.168607	118.01	148.83	77.92	47.16	46	Homo_sapiens_tRX.Gln.CTG.3.1	145563121	145563442	+	overlapStart	-1	0	Overlapping
chr15	95784519	95784842	324	*	3.65118	4.23174	2.66432	0.612718	0.0200179	0.17134	14.59	22.99	6.06	6.62	186	Homo_sapiens_tRX.Lys.CTT.3.1	95784520	95784842	+	overlapStart	-1	0	Overlapping
chr1	145176813	145177136	324	*	6.20119	6.66848	5.50566	0.613323	0.0204468	0.172094	84.86	118.58	52.81	38.06	42	Homo_sapiens_tRNA.Glu.TTC.10.2	145176814	145177136	+	overlapStart	-1	0	Overlapping
chr7	149557916	149558239	324	*	4.89441	5.39577	4.11956	0.615249	0.0209898	0.173768	35.8	48.4	19.05	15.72	512	Homo_sapiens_tRNA.Tyr.GTA.10.1	149557917	149558239	+	overlapStart	-1	0	Overlapping
chr6	27562058	27562395	338	*	11.0887	11.4405	10.6224	0.54044	0.0213476	0.17388	2336.31	3222.3	1807.64	1345.2	400	Homo_sapiens_tRNA.Arg.TCT.5.1	27562059	27562395	+	overlapStart	-1	0	Overlapping
chr1	172188272	172188598	327	*	5.82864	6.29614	5.13268	0.604747	0.0217999	0.174745	67.62	89.54	33.76	36.4	100	Homo_sapiens_tRNA.Glu.TTC.12.1	172188273	172188598	-	includeFeature	326	0	Overlapping
chr6	27205962	27206285	324	*	9.83533	10.1991	9.34779	0.545446	0.0226276	0.176789	1023.63	1327.4	748.85	554.3	369	Homo_sapiens_tRNA.Val.CAC.6.1	27205963	27206285	-	includeFeature	323	0	Overlapping
chr6	57870219	57870542	324	*	9.92214	10.2988	9.41092	0.555073	0.022755	0.176789	1052.8	1466.55	794.74	566.71	488	Homo_sapiens_tRNA.Ala.AGC.16.1	57870220	57870542	-	includeFeature	323	0	Overlapping
chr10	5853585	5853908	324	*	11.6258	12.0474	11.0278	0.574872	0.0242753	0.185743	3724.57	4740.89	2484.64	1691.02	109	Homo_sapiens_tRNA.Val.TAC.3.1	5853586	5853908	-	includeFeature	323	0	Overlapping
chr1	161523019	161523341	323	*	4.88241	5.40654	4.05088	0.589013	0.0249202	0.187832	29.17	55.66	19.91	13.24	87	Homo_sapiens_tRNA.Asp.GTC.10.1	161523020	161523341	+	overlapStart	-1	0	Overlapping
chr7	67399434	67399756	323	*	5.96935	6.43085	5.28673	0.582826	0.025387	0.188535	63.65	108.9	44.15	33.92	497	Homo_sapiens_tRX.Trp.CCA.1.1	67399435	67399756	-	includeFeature	322	0	Overlapping
chr6	28693084	28693408	325	*	11.341	11.7282	10.8102	0.546416	0.0264165	0.193338	2997.96	3787.38	2046.58	1544.59	441	Homo_sapiens_tRNA.Lys.TTT.13.1	28693085	28693408	-	includeFeature	324	0	Overlapping
chr14	20676893	20677225	333	*	5.13383	5.7143	4.14725	0.560562	0.0274746	0.19821	38.45	66.55	15.58	19.86	165	Homo_sapiens_tRNA.Leu.TAG.4.1	20676894	20677225	-	includeFeature	332	0	Overlapping
chr5	26198304	26198627	324	*	4.5959	5.1203	3.7637	0.570624	0.0280371	0.199419	34.47	35.09	15.58	11.58	310	Homo_sapiens_tRNA.Lys.CTT.9.1	26198305	26198627	-	includeFeature	323	0	Overlapping
chr14	20659832	20660176	345	*	10.8859	11.29	10.3226	0.544647	0.0291207	0.201099	2155.98	2852.03	1413.73	1147.48	162	Homo_sapiens_tRNA.Tyr.GTA.7.1	20659833	20660176	-	includeFeature	344	0	Overlapping
chr16	73478191	73478514	324	*	10.4533	10.8101	9.97815	0.514784	0.0291754	0.201099	1531.46	2059.47	1179.99	837.24	216	Homo_sapiens_tRNA.Lys.TTT.1.1	73478192	73478514	-	includeFeature	323	0	Overlapping
chr1	143691348	143691670	323	*	5.33928	5.82474	4.60223	0.564597	0.029468	0.201099	37.13	76.23	32.03	16.55	30	Homo_sapiens_tRNA.Gln.CTG.4.2	143691349	143691670	+	overlapStart	-1	0	Overlapping
chr1	148378790	148379114	325	*	5.47033	5.97314	4.69196	0.559779	0.0304072	0.204742	53.04	72.6	27.7	23.99	67	Homo_sapiens_tRNA.Asn.GTT.21.1	148378791	148379114	-	includeFeature	324	0	Overlapping
chr6	27275085	27275409	325	*	10.0689	10.4096	9.62182	0.491818	0.0323354	0.21486	1111.14	1609.34	870.06	705.69	378	Homo_sapiens_tRNA.Ile.AAT.3.1	27275086	27275409	-	includeFeature	324	0	Overlapping
chr20	17874372	17874700	329	*	5.61462	6.06422	4.95793	0.542506	0.033344	0.218685	63.65	70.18	39.82	22.34	293	Homo_sapiens_tRNA.Gln.CTG.17.1	17874373	17874700	+	overlapStart	-1	0	Overlapping
chr6	27541649	27541981	333	*	11.3172	11.694	10.8057	0.511486	0.0340951	0.220744	2854.75	3771.65	2034.46	1545.41	396	Homo_sapiens_tRNA.Ser.AGA.1.1	27541650	27541981	-	includeFeature	332	0	Overlapping
chr1	148020348	148020669	322	*	3.61327	4.21184	2.57164	0.510467	0.0354321	0.226496	22.54	14.52	6.93	4.96	59	Homo_sapiens_tRX.Gly.CCC.1.2	148020349	148020669	+	overlapStart	-1	0	Overlapping
chr2	158881533	158881856	324	*	4.87257	5.37086	4.10514	0.531645	0.0365005	0.230409	33.15	49.61	11.25	23.16	288	Homo_sapiens_tRNA.Glu.CTC.7.1	158881534	158881856	-	includeFeature	323	0	Overlapping
chr8	66113862	66114063	202	*	10.0578	10.4151	9.58169	0.482372	0.0397151	0.247607	1229.15	1501.64	846.68	685.84	531	Homo_sapiens_tRNA.Tyr.GTA.5.2	66113863	66114063	+	overlapStart	-1	0	Overlapping
chr16	3196027	3196350	324	*	11.1111	11.58	10.412	0.515319	0.040712	0.250549	2645.26	3477.62	1597.27	1127.62	205	Homo_sapiens_tRNA.Lys.CTT.14.1	3196028	3196350	+	overlapStart	-1	0	Overlapping
chr6	27097180	27097512	333	*	12.0347	12.4134	11.5198	0.490337	0.0411793	0.250549	4729.64	6180.82	3329.59	2543.15	364	Homo_sapiens_tRNA.Ser.GCT.1.1	27097181	27097512	+	overlapStart	-1	0	Overlapping
chr1	146055486	146055808	323	*	7.45075	7.84682	6.90298	0.490984	0.0436223	0.260058	186.96	273.47	154.97	84.39	52	Homo_sapiens_tRNA.Gln.CTG.8.2	146055487	146055808	+	overlapStart	-1	0	Overlapping
chr6	57815848	57816171	324	*	10.8566	11.1889	10.4241	0.454605	0.0437721	0.260058	2016.76	2652.38	1536.67	1211.18	483	Homo_sapiens_tRNA.Ala.AGC.24.1	57815849	57816171	-	includeFeature	323	0	Overlapping
chr1	16860072	16860395	324	*	11.3977	11.7502	10.9302	0.463407	0.0457834	0.268615	3066.9	3822.48	2242.23	1660.41	10	Homo_sapiens_tRNA.Val.CAC.11.2	16860073	16860395	+	overlapStart	-1	0	Overlapping
chr1	159141485	159141809	325	*	9.14808	9.49181	8.69594	0.456743	0.0462763	0.268615	623.19	816.77	476.15	353.26	80	Homo_sapiens_tRNA.Arg.TCT.4.1	159141486	159141809	-	includeFeature	324	0	Overlapping
chr7	149584599	149584921	323	*	7.95637	8.41919	7.27082	0.479766	0.0513229	0.289892	315.57	369.06	174.01	134.85	513	Homo_sapiens_tRNA.Cys.GCA.15.1	149584600	149584921	+	overlapStart	-1	0	Overlapping
chr1	16547539	16547862	324	*	10.688	11.0081	10.2759	0.428777	0.0514818	0.289892	1718.42	2400.69	1420.66	1058.96	6	Homo_sapiens_tRNA.Val.CAC.11.1	16547540	16547862	-	includeFeature	323	0	Overlapping
chr3	132231672	132231994	323	*	11.2222	11.5862	10.7342	0.455646	0.051664	0.289892	2614.76	3534.49	1992.9	1413.87	304	Homo_sapiens_tRNA.Cys.GCA.9.1	132231673	132231994	-	includeFeature	322	0	Overlapping
chr1	165596787	165597110	324	*	3.79058	4.2946	3.00926	0.469281	0.053509	0.296439	19.89	19.36	8.66	7.45	97	Homo_sapiens_tRNA.Lys.CTT.13.1	165596788	165597110	+	overlapStart	-1	0	Overlapping
chr1	149740122	149740446	325	*	11.5395	11.8496	11.144	0.416151	0.0540048	0.296439	3208.78	4172.17	2585.93	1940.04	77	Homo_sapiens_tRNA.Asn.GTT.8.1	149740123	149740446	-	includeFeature	324	0	Overlapping
chr6	142257513	142257834	322	*	3.11004	3.65786	2.21607	0.443784	0.0583237	0.316553	11.93	13.31	4.33	4.96	492	Homo_sapiens_tRNA.Gly.GCC.6.1	142257514	142257834	+	overlapStart	-1	0	Overlapping
chr8	98141108	98141427	320	*	3.78657	4.2946	2.99543	0.451819	0.0593129	0.316553	19.89	19.36	5.19	10.76	535	Homo_sapiens_tRNA.Und.NNN.2.1	98141109	98141427	+	overlapStart	-1	0	Overlapping
chr1	161420745	161421068	324	*	10.8235	11.2343	10.2471	0.452039	0.0598841	0.316553	2076.43	2741.92	1377.37	1053.16	82	Homo_sapiens_tRNA.Und.TTA.3.1	161420746	161421068	+	overlapStart	-1	0	Overlapping
chr1	143803868	143804191	324	*	10.5458	10.832	10.1883	0.385803	0.0601763	0.316553	1605.72	2040.11	1298.59	1034.96	35	Homo_sapiens_tRNA.Val.CAC.4.1	143803869	143804191	-	includeFeature	323	0	Overlapping
chr2	218626291	218626609	319	*	4.04858	4.54305	3.29027	0.438603	0.0650326	0.338572	21.22	25.41	12.12	7.45	291	Homo_sapiens_tRNA.Gln.CTG.16.1	218626292	218626609	+	overlapStart	-1	0	Overlapping
chr6	57830046	57830369	324	*	3.27524	3.78993	2.46759	0.429338	0.0668785	0.344629	11.93	15.73	6.93	4.14	485	Homo_sapiens_tRX.Ala.AGC.2.1	57830047	57830369	-	includeFeature	323	0	Overlapping
chr1	147005075	147005397	323	*	4.11927	4.61605	3.35545	0.426222	0.0698455	0.356283	21.22	27.83	13.85	6.62	56	Homo_sapiens_tRNA.Gln.CTG.10.1	147005076	147005397	-	includeFeature	322	0	Overlapping
chr1	149558293	149558618	326	*	11.6731	12.016	11.2225	0.405329	0.0719588	0.362582	3509.77	4773.56	2696.74	2082.34	71	Homo_sapiens_tRNA.Asn.GTT.25.1	149558294	149558618	-	includeFeature	325	0	Overlapping
chr14	31767483	31767808	326	*	2.77445	3.35893	1.77589	0.392615	0.0725164	0.362582	13.26	7.26	5.19	1.65	170	Homo_sapiens_tRNA.Glu.TTC.11.1	31767484	31767808	-	includeFeature	325	0	Overlapping
chr16	70778085	70778406	322	*	9.86551	10.3037	9.23317	0.419902	0.0755598	0.374095	1121.75	1406.05	687.39	516.24	211	Homo_sapiens_tRNA.Gly.GCC.3.1	70778086	70778406	-	includeFeature	321	0	Overlapping
chr1	143584575	143584897	323	*	3.7494	4.23618	3.00926	0.413523	0.0763024	0.374104	15.91	21.78	8.66	7.45	27	Homo_sapiens_tRNA.Gln.CTG.11.1	143584576	143584897	+	overlapStart	-1	0	Overlapping
chr16	2927535	2927858	324	*	7.34411	7.70659	6.85884	0.404153	0.0774937	0.376292	169.72	248.06	122.93	109.2	188	Homo_sapiens_tRX.Lys.CTT.1.1	2927536	2927858	+	overlapStart	-1	0	Overlapping
chr1	120476726	120477048	323	*	5.745	6.12921	5.21979	0.399435	0.083789	0.402985	64.97	75.02	38.96	35.57	19	Homo_sapiens_tRNA.Gln.CTG.8.3	120476727	120477048	-	includeFeature	322	0	Overlapping
chr6	27283959	27284283	325	*	4.18139	4.66116	3.45753	0.393666	0.086794	0.4135	25.19	25.41	10.39	11.58	380	Homo_sapiens_tRNA.Ile.AAT.10.1	27283960	27284283	+	overlapStart	-1	0	Overlapping
chr14	73588699	73589028	330	*	4.60206	4.98639	4.07662	0.389803	0.0895959	0.422736	33.15	30.25	14.72	19.03	173	Homo_sapiens_tRNA.Lys.TTT.14.1	73588700	73589028	-	includeFeature	329	0	Overlapping
chr6	28719578	28719900	323	*	11.8574	12.1516	11.4874	0.351952	0.0904106	0.422736	3821.37	5278.14	3264.66	2477.79	444	Homo_sapiens_tRNA.Ala.AGC.2.3	28719579	28719900	+	overlapStart	-1	0	Overlapping
chr1	120952165	120952489	325	*	4.2888	4.74561	3.61646	0.388635	0.0912441	0.422736	18.56	35.09	12.12	12.41	22	Homo_sapiens_tRNA.Asn.GTT.11.1	120952166	120952489	-	includeFeature	324	0	Overlapping
chr17	38861558	38861880	323	*	10.5263	10.8444	10.1177	0.358953	0.096135	0.441347	1564.61	2112.71	1264.83	957.2	243	Homo_sapiens_tRNA.Cys.GCA.14.1	38861559	38861880	-	includeFeature	322	0	Overlapping
chr6	27726568	27726892	325	*	12.055	12.3578	11.6713	0.34783	0.0987044	0.449061	4394.17	6103.38	3679.34	2843.46	418	Homo_sapiens_tRNA.Thr.AGT.4.1	27726569	27726892	+	overlapStart	-1	0	Overlapping
chr6	27162145	27162469	325	*	11.9963	12.3294	11.5625	0.35434	0.105353	0.473204	4398.15	5895.25	3501.87	2547.28	367	Homo_sapiens_tRNA.Thr.AGT.6.1	27162146	27162469	+	overlapStart	-1	0	Overlapping
chr1	149044811	149045133	323	*	5.66907	6.05419	5.14213	0.366213	0.105885	0.473204	53.04	79.86	44.15	26.47	70	Homo_sapiens_tRNA.Gln.CTG.8.1	149044812	149045133	+	overlapStart	-1	0	Overlapping
chr5	151868387	151868709	323	*	4.51436	4.9275	3.93317	0.365036	0.107749	0.473757	31.82	29.04	17.31	13.24	312	Homo_sapiens_tRNA.Gln.CTG.13.1	151868388	151868709	-	includeFeature	322	0	Overlapping
chr6	145182597	145182919	323	*	5.99673	6.35313	5.52236	0.357747	0.108617	0.473757	57.02	106.48	58	33.92	494	Homo_sapiens_tRNA.Gln.TTG.4.1	145182598	145182919	+	overlapStart	-1	0	Overlapping
chr19	35575722	35576045	324	*	4.00053	4.42222	3.40216	0.362372	0.109477	0.473757	19.89	22.99	10.39	10.76	268	Homo_sapiens_tRNA.Lys.CTT.10.1	35575723	35576045	+	overlapStart	-1	0	Overlapping
chr2	30054576	30054899	324	*	3.34661	3.80795	2.66432	0.358112	0.109762	0.473757	15.91	12.1	6.06	6.62	277	Homo_sapiens_tRNA.Leu.AAG.5.1	30054577	30054899	+	overlapStart	-1	0	Overlapping
chr19	39412042	39412385	344	*	10.3548	10.6755	9.94193	0.337555	0.116145	0.49706	1414.78	1856.18	1134.1	833.1	269	Homo_sapiens_tRNA.Ile.TAT.1.1	39412043	39412385	-	includeFeature	343	0	Overlapping
chr6	57822847	57823171	325	*	11.2697	11.5461	10.9276	0.31319	0.117757	0.499726	2540.51	3440.11	2192.89	1702.6	484	Homo_sapiens_tRNA.Ile.AAT.1.1	57822848	57823171	+	overlapStart	-1	0	Overlapping
chr15	79744529	79744852	324	*	10.7673	11.0354	10.4379	0.30596	0.119833	0.504296	1841.73	2355.92	1610.25	1164.02	184	Homo_sapiens_tRNA.Cys.GCA.5.1	79744530	79744852	+	overlapStart	-1	0	Overlapping
chr3	124141746	124142069	324	*	4.02039	4.44543	3.41521	0.344757	0.122248	0.507251	27.84	15.73	14.72	6.62	302	Homo_sapiens_tRX.Pro.GGG.2.1	124141747	124142069	+	overlapStart	-1	0	Overlapping
chr4	40906600	40906923	324	*	4.73192	5.12749	4.18512	0.345116	0.122544	0.507251	38.45	31.46	18.18	18.2	308	Homo_sapiens_tRNA.Gln.TTG.6.1	40906601	40906923	-	includeFeature	323	0	Overlapping
KI270713.1	28630	28953	324	*	11.6468	11.9049	11.3321	0.293177	0.12749	0.519302	3272.43	4397.24	2860.36	2295.78	554	Homo_sapiens_tRNA.Asn.GTT.26.1	28631	28953	-	includeFeature	323	0	Overlapping
chr1	16520459	16520783	325	*	11.5584	11.8006	11.2671	0.280676	0.128092	0.519302	3048.34	4086.26	2776.39	2152.66	2	Homo_sapiens_tRNA.Asn.GTT.5.1	16520460	16520783	-	includeFeature	324	0	Overlapping
chr16	70789381	70789702	322	*	9.55071	9.88181	9.12026	0.327497	0.129484	0.519302	822.08	1064.82	621.59	491.42	214	Homo_sapiens_tRNA.Gly.GCC.2.5	70789382	70789702	+	overlapStart	-1	0	Overlapping
chr1	143735794	143736118	325	*	11.1388	11.3942	10.8283	0.289228	0.130163	0.519302	2346.92	3035.96	2061.3	1575.2	32	Homo_sapiens_tRNA.Asn.GTT.6.1	143735795	143736118	-	includeFeature	324	0	Overlapping
chr1	16532272	16532596	325	*	4.9422	5.33012	4.41	0.335306	0.130597	0.519302	34.47	45.98	25.97	16.55	3	Homo_sapiens_tRNA.Asn.GTT.18.1	16532273	16532596	-	includeFeature	324	0	Overlapping
chr6	27720993	27721326	334	*	11.9579	12.2285	11.6246	0.296569	0.133923	0.528367	4054.73	5543.13	3642.11	2673.04	417	Homo_sapiens_tRNA.Leu.TAA.2.1	27720994	27721326	-	includeFeature	333	0	Overlapping
chr1	148048390	148048714	325	*	11.9269	12.1831	11.6151	0.285535	0.136305	0.531654	3963.24	5337.43	3510.52	2763.21	60	Homo_sapiens_tRNA.Asn.GTT.14.1	148048391	148048714	-	includeFeature	324	0	Overlapping
chr1	39504394	39504720	327	*	4.03725	4.44712	3.46257	0.326923	0.137501	0.531654	14.59	29.04	12.12	9.93	15	Homo_sapiens_tRNA.Lys.CTT.12.1	39504395	39504720	+	overlapStart	-1	0	Overlapping
chr6	27020220	27020564	345	*	11.0646	11.3606	10.6919	0.306827	0.137914	0.531654	2202.39	3056.53	1863.04	1445.31	362	Homo_sapiens_tRNA.Ile.TAT.2.2	27020221	27020564	+	overlapStart	-1	0	Overlapping
chr19	1383236	1383437	202	*	11.2581	11.5528	10.8873	0.294382	0.15295	0.58439	2610.78	3397.76	2142.67	1645.52	262	Homo_sapiens_tRNA.Phe.GAA.1.6	1383237	1383437	-	includeFeature	201	0	Overlapping
chr20	50335679	50336011	333	*	3.54132	3.96781	2.93317	0.306162	0.154739	0.58439	11.93	19.36	8.66	6.62	294	Homo_sapiens_tRNA.Leu.AAG.6.1	50335680	50336011	-	includeFeature	332	0	Overlapping
chr7	149355549	149355871	323	*	11.7618	12.0187	11.449	0.273668	0.155083	0.58439	3546.9	4751.78	3196.26	2395.06	504	Homo_sapiens_tRNA.Cys.GCA.13.1	149355550	149355871	-	includeFeature	322	0	Overlapping
chr1	161621549	161621873	325	*	11.7245	12.0149	11.3606	0.289948	0.156514	0.58439	3426.24	4851	3033.51	2225.46	96	Homo_sapiens_tRNA.Asn.GTT.17.1	161621550	161621873	+	overlapStart	-1	0	Overlapping
chr1	146488740	146489061	322	*	4.67434	5.03901	4.18512	0.305014	0.158915	0.58439	18.56	47.19	18.18	18.2	55	Homo_sapiens_tRNA.Gly.CCC.8.1	146488741	146489061	+	overlapStart	-1	0	Overlapping
chr6	28758238	28758560	323	*	11.3313	11.6374	10.9424	0.293403	0.159628	0.58439	2692.99	3678.48	2239.64	1695.98	451	Homo_sapiens_tRNA.Ala.TGC.6.1	28758239	28758560	-	includeFeature	322	0	Overlapping
chr6	28735303	28735625	323	*	12.0076	12.2539	11.7104	0.264112	0.159695	0.58439	4166.11	5602.43	3846.43	2855.87	448	Homo_sapiens_tRNA.Val.AAC.6.1	28735304	28735625	-	includeFeature	322	0	Overlapping
chr6	28633956	28634279	324	*	9.107	9.34641	8.81978	0.25792	0.16261	0.590779	525.07	776.84	510.78	392.97	436	Homo_sapiens_tRNA.Ala.TGC.9.1	28633957	28634279	-	includeFeature	323	0	Overlapping
chr16	3180428	3180751	324	*	11.8203	12.0872	11.4925	0.270188	0.169744	0.612291	3650.32	5051.86	3218.77	2543.97	198	Homo_sapiens_tRNA.Lys.CTT.5.1	3180429	3180751	-	includeFeature	323	0	Overlapping
chr3	17699767	17700097	331	*	4.21586	4.59046	3.70852	0.292459	0.172937	0.619383	25.19	22.99	11.25	14.89	299	Homo_sapiens_tRNA.Cys.GCA.25.1	17699768	17700097	-	includeFeature	330	0	Overlapping
chr1	16889551	16889875	325	*	11.4119	11.6303	11.1544	0.233734	0.180415	0.635268	2710.23	3630.08	2561.69	1997.12	14	Homo_sapiens_tRNA.Asn.GTT.4.1	16889552	16889875	+	overlapStart	-1	0	Overlapping
chr16	70778913	70779234	322	*	11.5023	11.8079	11.114	0.277445	0.181244	0.635268	3155.74	4014.87	2462.13	1970.65	212	Homo_sapiens_tRNA.Gly.GCC.2.4	70778914	70779234	-	includeFeature	321	0	Overlapping
chr1	16875337	16875661	325	*	5.47649	5.78472	5.08399	0.277855	0.181641	0.635268	57.02	53.24	37.23	30.61	13	Homo_sapiens_tRNA.Asn.GTT.13.1	16875338	16875661	+	overlapStart	-1	0	Overlapping
chr7	99469558	99469880	323	*	11.3815	11.6908	10.9874	0.277554	0.182404	0.635268	2893.21	3718.41	2309.76	1750.59	499	Homo_sapiens_tRNA.Trp.CCA.5.1	99469559	99469880	+	overlapStart	-1	0	Overlapping
chr16	70788568	70788889	322	*	4.60811	4.93298	4.18816	0.278013	0.186036	0.636248	34.47	26.62	19.91	16.55	213	Homo_sapiens_tRNA.Gly.GCC.5.1	70788569	70788889	+	overlapStart	-1	0	Overlapping
chr6	27158001	27158323	323	*	12.0595	12.4117	11.5926	0.278047	0.189754	0.636248	4607.65	6289.72	3501.87	2674.69	366	Homo_sapiens_tRNA.His.GTG.1.5	27158002	27158323	+	overlapStart	-1	0	Overlapping
chr6	28488867	28489191	325	*	12.1065	12.3581	11.8015	0.2509	0.189766	0.636248	4411.41	6088.86	4081.9	3056.91	430	Homo_sapiens_tRNA.Thr.CGT.1.1	28488868	28489191	-	includeFeature	324	0	Overlapping
chr6	27575941	27576264	324	*	12.0408	12.3143	11.7031	0.261144	0.189841	0.636248	4439.26	5746.42	3861.14	2807.06	401	Homo_sapiens_tRNA.Lys.TTT.9.1	27575942	27576264	+	overlapStart	-1	0	Overlapping
chr6	57793419	57793742	324	*	11.2818	11.5198	10.9965	0.242939	0.190036	0.636248	2482.16	3390.5	2349.58	1736.52	479	Homo_sapiens_tRNA.Ala.AGC.19.1	57793420	57793742	-	includeFeature	323	0	Overlapping
chr6	28811946	28812268	323	*	11.9354	12.1996	11.6117	0.256646	0.190673	0.636248	3992.41	5414.87	3531.3	2727.64	460	Homo_sapiens_tRNA.Ala.AGC.6.1	28811947	28812268	-	includeFeature	322	0	Overlapping
chr11	48065706	48066034	329	*	4.62665	4.96514	4.18359	0.275913	0.191504	0.636248	22.54	39.93	17.31	19.03	115	Homo_sapiens_tRX.Gln.CTG.2.1	48065707	48066034	-	includeFeature	328	0	Overlapping
chr10	22563524	22563847	324	*	3.46184	3.85747	2.91491	0.272707	0.194733	0.642746	13.26	15.73	4.33	10.76	111	Homo_sapiens_tRNA.Pro.GGG.1.1	22563525	22563847	+	overlapStart	-1	0	Overlapping
chr1	16872457	16872779	323	*	11.4207	11.6402	11.1616	0.227612	0.196927	0.645767	2628.02	3755.92	2474.25	2107.16	12	Homo_sapiens_tRNA.Glu.TTC.3.1	16872458	16872779	+	overlapStart	-1	0	Overlapping
chr1	148328686	148329008	323	*	4.05622	4.41832	3.57164	0.269353	0.20119	0.65549	18.56	24.2	13.85	9.93	65	Homo_sapiens_tRNA.Gln.CTG.7.1	148328687	148329008	+	overlapStart	-1	0	Overlapping
chr17	8205947	8206284	338	*	3.33015	3.7254	2.78396	0.262346	0.206717	0.669181	11.93	14.52	12.12	1.65	230	Homo_sapiens_tRX.Ile.AAT.4.1	8205948	8206284	-	includeFeature	337	0	Overlapping
chr6	28988876	28989208	333	*	11.0704	11.3144	10.7765	0.237186	0.209467	0.673764	2246.15	2847.19	1927.97	1580.16	476	Homo_sapiens_tRNA.Leu.AAG.3.1	28988877	28989208	+	overlapStart	-1	0	Overlapping
chr6	28763471	28763795	325	*	3.98669	4.34254	3.51329	0.260832	0.212817	0.676152	21.22	19.36	11.25	11.58	452	Homo_sapiens_tRNA.Phe.GAA.6.1	28763472	28763795	-	includeFeature	324	0	Overlapping
chr6	69204360	69204693	334	*	3.65471	4.02768	3.15037	0.259355	0.213816	0.676152	13.26	19.36	8.66	9.1	489	Homo_sapiens_tRNA.Leu.TAA.5.1	69204361	69204693	+	overlapStart	-1	0	Overlapping
chr1	144539524	144539848	325	*	3.0964	3.48285	2.56697	0.256624	0.215455	0.676152	6.63	15.73	6.06	5.79	38	Homo_sapiens_tRX.Asn.GTT.2.1	144539525	144539848	-	includeFeature	324	0	Overlapping
chr6	28981546	28981869	324	*	11.158	11.4134	10.8475	0.239731	0.215565	0.676152	2369.46	3085.57	2151.33	1533.83	474	Homo_sapiens_tRNA.Phe.GAA.1.2	28981547	28981869	-	includeFeature	323	0	Overlapping
chr1	16727159	16727480	322	*	9.09832	9.29543	8.86994	0.202935	0.218747	0.681897	575.46	681.25	522.9	412.83	9	Homo_sapiens_tRNA.Gly.CCC.5.1	16727160	16727480	+	overlapStart	-1	0	Overlapping
chr1	148264982	148265304	323	*	12.01	12.2333	11.7457	0.217909	0.227612	0.702722	4196.61	5433.02	3851.62	3016.37	62	Homo_sapiens_tRNA.Gln.CTG.4.1	148264983	148265304	-	includeFeature	322	0	Overlapping
chr1	145475255	145475579	325	*	11.9135	12.1734	11.5962	0.235455	0.228211	0.702722	3938.05	5299.92	3499.27	2692.89	45	Homo_sapiens_tRNA.Asn.GTT.9.1	145475256	145475579	-	includeFeature	324	0	Overlapping
chr16	3170834	3171155	322	*	7.30606	7.69041	6.78059	0.244833	0.232481	0.711532	185.63	227.49	126.4	93.49	195	Homo_sapiens_tRNA.Pro.TGG.4.1	3170835	3171155	-	includeFeature	321	0	Overlapping
chr6	57813364	57813687	324	*	11.5036	11.7201	11.2489	0.211078	0.2348	0.714301	2837.52	3909.6	2708.86	2158.45	482	Homo_sapiens_tRX.Ala.AGC.5.1	57813365	57813687	-	includeFeature	323	0	Overlapping
chr2	87112324	87112646	323	*	3.92862	4.27746	3.46759	0.241885	0.240668	0.72578	14.59	24.2	13.85	8.27	283	Homo_sapiens_tRNA.Pro.AGG.4.1	87112325	87112646	+	overlapStart	-1	0	Overlapping
chr12	122376251	122376572	322	*	3.78362	4.12135	3.34184	0.240983	0.242479	0.72578	10.61	24.2	9.52	10.76	140	Homo_sapiens_tRNA.Asp.GTC.8.1	122376252	122376572	+	overlapStart	-1	0	Overlapping
chr9	128339950	128340291	342	*	11.635	11.8683	11.3565	0.217465	0.242885	0.72578	3231.32	4245.98	2921.83	2322.26	544	Homo_sapiens_tRNA.Arg.TCT.3.1	128339951	128340291	-	includeFeature	341	0	Overlapping
chr1	146369975	146370299	325	*	12.2617	12.5176	11.9505	0.226413	0.244377	0.725945	4894.05	6833.02	4461.09	3454.84	53	Homo_sapiens_tRNA.Asn.GTT.24.1	146369976	146370299	+	overlapStart	-1	0	Overlapping
chr1	54957743	54958066	324	*	6.31247	6.58215	5.98052	0.230107	0.246583	0.727361	74.25	117.37	86.57	39.71	16	Homo_sapiens_tRNA.Lys.CTT.7.1	54957744	54958066	-	includeFeature	323	0	Overlapping
chr1	93516151	93516474	324	*	7.97351	8.19139	7.71677	0.20688	0.249632	0.727361	265.19	319.45	252.79	167.94	17	Homo_sapiens_tRNA.Cys.GCA.7.1	93516152	93516474	-	includeFeature	323	0	Overlapping
chr2	218245700	218246043	344	*	3.41383	3.77779	2.9259	0.234959	0.249788	0.727361	9.28	18.15	6.93	8.27	290	Homo_sapiens_tRNA.Tyr.ATA.1.1	218245701	218246043	+	overlapStart	-1	0	Overlapping
chr14	72962845	72963167	323	*	11.6149	11.9294	11.2121	0.235296	0.250615	0.727361	3357.29	4443.22	2705.4	2039.32	172	Homo_sapiens_tRNA.Cys.GCA.8.1	72962846	72963167	+	overlapStart	-1	0	Overlapping
chr7	149635561	149635883	323	*	11.7313	12.0423	11.3342	0.23406	0.25233	0.728136	3650.32	4785.66	2843.91	2319.77	520	Homo_sapiens_tRNA.Cys.GCA.9.3	149635562	149635883	+	overlapStart	-1	0	Overlapping
chr13	114241213	114241539	327	*	3.52832	3.86896	3.08154	0.232433	0.256318	0.728136	15.91	13.31	8.66	8.27	152	Homo_sapiens_tRX.Ser.GCT.1.1	114241214	114241539	-	includeFeature	326	0	Overlapping
chr19	51922014	51922338	325	*	4.05154	4.38669	3.6142	0.232274	0.256626	0.728136	7.96	33.88	11.25	13.24	273	Homo_sapiens_tRNA.Lys.CTT.11.1	51922015	51922338	-	includeFeature	324	0	Overlapping
chr8	58592113	58592434	322	*	3.42292	3.78387	2.94041	0.230701	0.25665	0.728136	10.61	16.94	10.39	4.96	527	Homo_sapiens_tRNA.Glu.CTC.5.1	58592114	58592434	+	overlapStart	-1	0	Overlapping
chr5	181164435	181164770	336	*	6.72107	6.95215	6.4458	0.210117	0.259709	0.729548	106.08	141.57	88.3	86.04	316	Homo_sapiens_tRNA.Leu.AAG.7.1	181164436	181164770	-	includeFeature	335	0	Overlapping
chr11	9275117	9275441	325	*	3.85539	4.19824	3.40478	0.230075	0.260037	0.729548	18.56	18.15	11.25	9.93	114	Homo_sapiens_tRNA.Leu.CAA.5.1	9275118	9275441	+	overlapStart	-1	0	Overlapping
chr14	20663066	20663410	345	*	12.2734	12.523	11.9715	0.21575	0.263824	0.733715	5066.43	6704.76	4559.78	3472.22	163	Homo_sapiens_tRNA.Tyr.GTA.5.4	20663067	20663410	-	includeFeature	344	0	Overlapping
chr2	11551581	11551892	312	*	7.12476	7.32856	6.88737	0.193961	0.264428	0.733715	133.92	187.55	134.19	102.59	274	Homo_sapiens_tRNA.Gly.CCC.7.1	11551582	11551892	+	overlapStart	-1	0	Overlapping
chr3	184648181	184648502	322	*	3.13721	3.49031	2.66868	0.224822	0.267224	0.735067	7.96	14.52	6.93	5.79	307	Homo_sapiens_tRNA.Asp.GTC.6.1	184648182	184648502	-	includeFeature	321	0	Overlapping
chr1	148317243	148317563	321	*	3.73238	4.07031	3.29027	0.225474	0.267827	0.735067	10.61	22.99	12.12	7.45	64	Homo_sapiens_tRX.Asn.GTT.1.1	148317244	148317563	-	includeFeature	320	0	Overlapping
chr14	20657338	20657682	345	*	12.3592	12.609	12.0571	0.211599	0.274004	0.747957	5265.32	7228.7	4822.1	3700.55	161	Homo_sapiens_tRNA.Tyr.GTA.4.1	20657339	20657682	-	includeFeature	344	0	Overlapping
chr17	19860736	19861057	322	*	8.93788	9.15085	8.68792	0.195459	0.275719	0.748592	491.92	644.94	465.76	359.05	239	Homo_sapiens_tRNA.Gly.CCC.3.1	19860737	19861057	+	overlapStart	-1	0	Overlapping
chr19	1383559	1383761	203	*	11.5681	11.8079	11.2803	0.20372	0.285615	0.75872	2988.67	4181.85	2774.66	2199.81	263	Homo_sapiens_tRNA.Asn.GTT.2.6	1383560	1383761	+	overlapStart	-1	0	Overlapping
chr1	150045280	150045601	322	*	3.7152	4.05309	3.27318	0.21372	0.288958	0.75872	19.89	13.31	6.93	12.41	78	Homo_sapiens_tRNA.Ala.AGC.20.1	150045281	150045601	-	includeFeature	321	0	Overlapping
chr6	27680980	27681303	324	*	11.1332	11.402	10.8027	0.210014	0.289051	0.75872	2267.36	3144.86	2015.41	1557	414	Homo_sapiens_tRNA.Val.AAC.4.1	27680981	27681303	-	includeFeature	323	0	Overlapping
chr17	8138755	8139087	333	*	11.6577	11.8969	11.3708	0.202147	0.289249	0.75872	3280.38	4346.42	2923.56	2372.72	224	Homo_sapiens_tRNA.Ser.CGA.1.1	8138756	8139087	-	includeFeature	332	0	Overlapping
chr17	60786106	60786427	322	*	3.67176	3.97846	3.28175	0.207621	0.301798	0.75872	14.59	16.94	9.52	9.93	251	Homo_sapiens_tRNA.Sup.TTA.1.1	60786107	60786427	+	overlapStart	-1	0	Overlapping
chr13	41060612	41060934	323	*	11.6162	11.8349	11.3584	0.189496	0.303012	0.75872	3130.55	4175.8	2964.25	2286.68	148	Homo_sapiens_tRNA.Glu.TTC.1.2	41060613	41060934	-	includeFeature	322	0	Overlapping
chr2	74896793	74897116	324	*	4.48093	4.82704	4.02467	0.204775	0.303324	0.75872	26.52	30.25	25.11	7.45	281	Homo_sapiens_tRNA.Glu.TTC.13.1	74896794	74897116	+	overlapStart	-1	0	Overlapping
chr6	26743137	26743460	324	*	10.5307	10.7858	10.2205	0.199154	0.308349	0.75872	1495.66	2035.27	1346.21	1039.93	357	Homo_sapiens_tRNA.Met.CAT.4.2	26743138	26743460	+	overlapStart	-1	0	Overlapping
chr2	203364280	203364603	324	*	7.53681	7.73262	7.31018	0.175447	0.313972	0.75872	173.7	251.69	180.07	137.33	289	Homo_sapiens_tRNA.Glu.TTC.9.1	203364281	203364603	-	includeFeature	323	0	Overlapping
chr8	65697171	65697509	339	*	3.26324	3.58699	2.84515	0.199599	0.316781	0.75872	11.93	12.1	6.93	7.45	528	Homo_sapiens_tRNA.Tyr.GTA.9.1	65697172	65697509	-	includeFeature	338	0	Overlapping
chr5	152608910	152609336	427	*	3.09981	3.43387	2.66432	0.198151	0.318306	0.75872	11.93	9.68	6.06	6.62	313	Homo_sapiens_tRNA.Cys.ACA.1.1	152608911	152609336	+	overlapStart	-1	0	Overlapping
chr1	7930153	7930473	321	*	3.65969	3.96246	3.27604	0.197945	0.321481	0.75872	10.61	20.57	7.79	11.58	1	Homo_sapiens_tRNA.Und.NNN.4.1	7930154	7930473	-	includeFeature	320	0	Overlapping
chr7	149415012	149415334	323	*	10.2718	10.4678	10.0449	0.172607	0.324586	0.75872	1160.2	1672.26	1188.64	924.1	509	Homo_sapiens_tRNA.Cys.GCA.11.1	149415013	149415334	-	includeFeature	322	0	Overlapping
chr6	27602443	27602800	358	*	12.4518	12.6715	12.1925	0.182751	0.325648	0.75872	5550.4	7497.33	5320.76	4040.58	405	Homo_sapiens_tRNA.Leu.CAA.3.1	27602444	27602800	-	includeFeature	357	0	Overlapping
chr1	16535153	16535475	323	*	12.8733	13.0871	12.6223	0.180446	0.325667	0.75872	7520.75	9882.29	6917.16	5692.71	4	Homo_sapiens_tRNA.Glu.TTC.4.1	16535154	16535475	-	includeFeature	322	0	Overlapping
chr12	98504126	98504448	323	*	11.9939	12.217	11.73	0.1833	0.327679	0.75872	4139.59	5382.2	3889.71	2903.85	138	Homo_sapiens_tRNA.Trp.CCA.4.1	98504127	98504448	+	overlapStart	-1	0	Overlapping
chr6	26331318	26331640	323	*	11.965	12.2265	11.6454	0.191517	0.330099	0.75872	3983.13	5601.22	3599.69	2807.06	342	Homo_sapiens_tRNA.Trp.CCA.3.2	26331319	26331640	-	includeFeature	322	0	Overlapping
chr2	84858626	84858949	324	*	4.29538	4.58351	3.93498	0.192984	0.331864	0.75872	22.54	25.41	18.18	12.41	282	Homo_sapiens_tRX.Val.TAC.2.1	84858627	84858949	+	overlapStart	-1	0	Overlapping
chr1	222464879	222465202	324	*	12.1149	12.3269	11.8663	0.177492	0.33329	0.75872	4512.18	5763.36	4315.65	3151.22	106	Homo_sapiens_tRNA.Thr.TGT.2.1	222464880	222465202	+	overlapStart	-1	0	Overlapping
chr8	66114201	66114386	186	*	10.8085	11.0874	10.4626	0.19071	0.336058	0.75872	1943.83	2407.95	1644.02	1178.09	532	Homo_sapiens_tRNA.Ala.AGC.8.2	66114202	66114386	+	overlapStart	-1	0	Overlapping
chr6	28802674	28802995	322	*	12.1853	12.3914	11.9449	0.173201	0.339805	0.75872	4524.12	6220.75	4508.71	3376.25	458	Homo_sapiens_tRNA.Ala.TGC.7.1	28802675	28802995	-	includeFeature	321	0	Overlapping
chr3	111349530	111349855	326	*	3.82007	4.10473	3.46508	0.1852	0.349212	0.75872	19.89	14.52	12.99	9.1	301	Homo_sapiens_tRX.Und.NNN.7.1	111349531	111349855	-	includeFeature	325	0	Overlapping
chr6	26318976	26319298	323	*	12.2196	12.4066	12.0047	0.161626	0.35056	0.75872	4822.45	6036.82	4661.07	3557.43	337	Homo_sapiens_tRNA.Trp.CCA.3.1	26318977	26319298	-	includeFeature	322	0	Overlapping
chr5	181173918	181174250	333	*	12.1629	12.3643	11.9288	0.167936	0.352029	0.75872	4553.29	5992.05	4313.92	3483.8	319	Homo_sapiens_tRNA.Leu.AAG.1.3	181173919	181174250	-	includeFeature	332	0	Overlapping
chr2	223321471	223321794	324	*	3.25009	3.55889	2.85667	0.181635	0.354757	0.75872	6.63	16.94	9.52	4.96	292	Homo_sapiens_tRNA.Lys.TTT.15.1	223321472	223321794	-	includeFeature	323	0	Overlapping
chr6	26311070	26311392	323	*	11.8349	12.0892	11.5259	0.180337	0.356266	0.75872	3733.85	4980.47	3404.9	2492.68	333	Homo_sapiens_tRNA.Gln.TTG.3.1	26311071	26311392	-	includeFeature	322	0	Overlapping
chr19	41242111	41242434	324	*	5.69731	5.89914	5.46257	0.16692	0.358163	0.75872	50.39	68.97	48.48	39.71	270	Homo_sapiens_tRNA.Lys.TTT.10.1	41242112	41242434	-	includeFeature	323	0	Overlapping
chr17	8226484	8226816	333	*	11.9302	12.138	11.6873	0.168216	0.360134	0.75872	4105.12	4909.08	3664.62	2931.16	236	Homo_sapiens_tRNA.Ser.AGA.2.6	8226485	8226816	-	includeFeature	332	0	Overlapping
chr6	26299551	26299874	324	*	11.4672	11.6379	11.2735	0.150413	0.360631	0.75872	2788.46	3585.31	2768.6	2182.44	331	Homo_sapiens_tRNA.Arg.TCG.4.1	26299552	26299874	+	overlapStart	-1	0	Overlapping
chr16	3191375	3191698	324	*	12.0701	12.2696	11.8386	0.164353	0.362762	0.75872	4241.69	5633.89	4113.07	3211.61	202	Homo_sapiens_tRNA.Lys.CTT.4.1	3191376	3191698	+	overlapStart	-1	0	Overlapping
chr16	3171922	3172244	323	*	12.167	12.3752	11.9236	0.167117	0.364596	0.75872	4541.35	6084.02	4342.49	3426.71	196	Homo_sapiens_tRNA.Pro.CGG.1.2	3171923	3172244	+	overlapStart	-1	0	Overlapping
chr17	8226865	8227189	325	*	12.0672	12.2776	11.8207	0.167495	0.365862	0.75872	4354.4	5575.8	4026.5	3208.3	237	Homo_sapiens_tRNA.Ile.AAT.4.1	8226866	8227189	-	includeFeature	324	0	Overlapping
chr6	27334864	27335187	324	*	12.3112	12.5118	12.0782	0.163738	0.366749	0.75872	5079.69	6600.7	5018.62	3629.4	387	Homo_sapiens_tRNA.Lys.TTT.6.1	27334865	27335187	-	includeFeature	323	0	Overlapping
chr6	28607030	28607352	323	*	12.1665	12.3747	11.923	0.166293	0.36753	0.75872	4595.72	6025.93	4393.56	3372.94	435	Homo_sapiens_tRNA.Ala.AGC.3.1	28607031	28607352	+	overlapStart	-1	0	Overlapping
chr1	16861795	16862116	322	*	12.1972	12.3678	12.0037	0.148284	0.371325	0.75872	4440.58	6130	4633.37	3579.77	11	Homo_sapiens_tRNA.Gly.CCC.1.2	16861796	16862116	+	overlapStart	-1	0	Overlapping
chr6	27290500	27290823	324	*	12.383	12.5825	12.1514	0.161544	0.373511	0.75872	5322.33	6944.35	5180.51	3918.14	381	Homo_sapiens_tRNA.Val.TAC.4.1	27290501	27290823	+	overlapStart	-1	0	Overlapping
chr5	181164028	181164351	324	*	8.97488	9.14881	8.77708	0.149297	0.376142	0.75872	501.21	634.05	513.38	364.02	315	Homo_sapiens_tRNA.Val.AAC.1.2	181164029	181164351	+	overlapStart	-1	0	Overlapping
chr16	3184007	3184329	323	*	11.6781	11.8676	11.46	0.156764	0.376404	0.75872	3121.27	4352.47	3117.48	2516.67	200	Homo_sapiens_tRNA.Pro.TGG.3.4	3184008	3184329	-	includeFeature	322	0	Overlapping
chr1	121020603	121020926	324	*	11.0173	11.2098	10.7951	0.157903	0.377105	0.75872	2020.74	2716.51	2056.97	1496.6	26	Homo_sapiens_tRNA.Val.CAC.1.8	121020604	121020926	-	includeFeature	323	0	Overlapping
chr6	26575444	26575784	341	*	11.9027	12.0981	11.6766	0.158687	0.37861	0.75872	3617.17	5151.09	3733.88	2812.85	353	Homo_sapiens_tRNA.Tyr.GTA.8.1	26575445	26575784	+	overlapStart	-1	0	Overlapping
chr8	66113241	66113584	344	*	12.4108	12.6111	12.1782	0.160111	0.380126	0.75872	5476.14	7036.31	5176.18	4092.7	530	Homo_sapiens_tRNA.Tyr.GTA.5.1	66113242	66113584	+	overlapStart	-1	0	Overlapping
chr6	28597214	28597546	333	*	12.4222	12.6134	12.2017	0.156393	0.381106	0.75872	5392.61	7140.37	5436.77	3984.32	434	Homo_sapiens_tRNA.Ser.GCT.4.1	28597215	28597546	-	includeFeature	332	0	Overlapping
KI270713.1	31510	31831	322	*	6.29718	6.50368	6.05611	0.161256	0.384512	0.75872	68.95	112.53	71.86	61.22	555	Homo_sapiens_tRNA.Glu.TTC.14.1	31511	31831	-	includeFeature	321	0	Overlapping
chr6	28537464	28537808	345	*	12.5991	12.7722	12.4022	0.147083	0.384953	0.75872	6015.8	7975.29	6169.17	4656.92	431	Homo_sapiens_tRNA.Ile.TAT.3.1	28537465	28537808	+	overlapStart	-1	0	Overlapping
chr6	158403490	158403813	324	*	3.58892	3.84589	3.27604	0.169607	0.385441	0.75872	10.61	18.15	7.79	11.58	495	Homo_sapiens_tRX.Val.AAC.1.1	158403491	158403813	-	includeFeature	323	0	Overlapping
chr1	144419141	144419465	325	*	12.1538	12.3581	11.9157	0.159222	0.388544	0.75872	4439.26	6061.03	4363.26	3363.84	37	Homo_sapiens_tRNA.Asn.GTT.3.1	144419142	144419465	+	overlapStart	-1	0	Overlapping
chr13	30673838	30674162	325	*	12.3849	12.5887	12.1474	0.158288	0.391454	0.75872	5253.38	7066.56	5014.29	4058.78	147	Homo_sapiens_tRNA.Asn.GTT.2.4	30673839	30674162	-	includeFeature	324	0	Overlapping
chr6	27670439	27670762	324	*	12.3358	12.5363	12.1029	0.15694	0.392517	0.75872	5057.14	6823.34	5066.23	3731.16	412	Homo_sapiens_tRNA.Arg.ACG.2.4	27670440	27670762	-	includeFeature	323	0	Overlapping
chr17	75033780	75034103	324	*	12.2456	12.4395	12.0216	0.154497	0.39309	0.75872	4821.13	6288.51	4724.27	3591.35	255	Homo_sapiens_tRNA.Arg.CCT.1.1	75033781	75034103	+	overlapStart	-1	0	Overlapping
chr6	27618230	27618554	325	*	12.3113	12.4929	12.1035	0.149268	0.394175	0.75872	4823.78	6704.76	4951.09	3850.3	407	Homo_sapiens_tRNA.Thr.CGT.5.1	27618231	27618554	+	overlapStart	-1	0	Overlapping
chr14	20652973	20653317	345	*	12.6588	12.8564	12.4297	0.155151	0.395716	0.75872	6314.14	8517.38	6218.52	4815.77	160	Homo_sapiens_tRNA.Tyr.GTA.5.3	20652974	20653317	-	includeFeature	344	0	Overlapping
chr11	113562147	113562481	335	*	3.36426	3.63784	3.02637	0.165615	0.395762	0.75872	7.96	16.94	12.99	3.31	130	Homo_sapiens_tRX.Leu.TAA.2.1	113562148	113562481	-	includeFeature	334	0	Overlapping
chr16	3158796	3159118	323	*	10.3715	10.5528	10.1642	0.147968	0.399462	0.75872	1242.41	1761.8	1285.6	1009.32	192	Homo_sapiens_tRNA.Pro.TGG.3.3	3158797	3159118	+	overlapStart	-1	0	Overlapping
chr6	28943496	28943828	333	*	11.7512	11.9397	11.5344	0.150682	0.400531	0.75872	3281.71	4575.11	3291.49	2640.77	470	Homo_sapiens_tRNA.Leu.AAG.2.2	28943497	28943828	-	includeFeature	332	0	Overlapping
chr6	28790596	28790919	324	*	11.3889	11.5742	11.1762	0.149114	0.401871	0.75872	2584.26	3513.92	2597.18	2031.04	456	Homo_sapiens_tRNA.Phe.GAA.1.1	28790597	28790919	-	includeFeature	323	0	Overlapping
chr15	45201025	45201347	323	*	12.2521	12.4503	12.0223	0.153662	0.402184	0.75872	4648.75	6543.83	4687.91	3631.89	180	Homo_sapiens_tRNA.His.GTG.1.9	45201026	45201347	+	overlapStart	-1	0	Overlapping
chr19	4724509	4724832	324	*	12.38	12.5683	12.1634	0.150146	0.402457	0.75872	5195.04	6951.61	5134.63	4039.75	265	Homo_sapiens_tRNA.Val.CAC.3.1	4724510	4724832	-	includeFeature	323	0	Overlapping
chr7	149691055	149691377	323	*	12.2543	12.4563	12.0193	0.154733	0.402612	0.75872	4935.16	6304.24	4738.12	3564.05	523	Homo_sapiens_tRNA.Cys.GCA.17.1	149691056	149691377	-	includeFeature	322	0	Overlapping
chr8	88132881	88133205	325	*	3.28685	3.57301	2.92954	0.16098	0.405888	0.75872	9.28	14.52	7.79	7.45	533	Homo_sapiens_tRX.Gln.TTG.1.1	88132882	88133205	-	includeFeature	324	0	Overlapping
chr6	27502913	27503245	333	*	12.1725	12.3775	11.9336	0.154047	0.408162	0.75872	4536.05	6105.8	4498.32	3324.95	391	Homo_sapiens_tRNA.Ser.AGA.2.4	27502914	27503245	+	overlapStart	-1	0	Overlapping
chr6	28725892	28726216	325	*	12.5121	12.7044	12.2901	0.150164	0.408455	0.75872	5697.57	7651	5692.16	4324.34	445	Homo_sapiens_tRNA.Thr.AGT.3.1	28725893	28726216	+	overlapStart	-1	0	Overlapping
chr16	3175565	3175888	324	*	12.5908	12.7763	12.3779	0.146818	0.412247	0.75872	5958.79	8072.09	5987.37	4657.75	197	Homo_sapiens_tRNA.Lys.CTT.2.5	3175566	3175888	+	overlapStart	-1	0	Overlapping
chr6	27213718	27214041	324	*	11.0574	11.2205	10.8734	0.136402	0.414092	0.75872	1967.7	2804.84	2165.18	1586.78	371	Homo_sapiens_tRNA.Arg.ACG.2.2	27213719	27214041	-	includeFeature	323	0	Overlapping
chr19	45478475	45478812	338	*	9.85116	10.0202	9.6596	0.13911	0.415793	0.75872	808.82	1268.11	935.85	681.7	271	Homo_sapiens_tRNA.SeC.TCA.1.1	45478476	45478812	-	includeFeature	337	0	Overlapping
chr6	27553287	27553619	333	*	12.4148	12.6103	12.1885	0.149201	0.41644	0.75872	5416.48	7089.55	5261.89	4073.67	399	Homo_sapiens_tRNA.Ser.AGA.4.1	27553288	27553619	-	includeFeature	332	0	Overlapping
chr12	27690247	27690570	324	*	3.33377	3.59393	3.01613	0.15566	0.422276	0.75872	13.26	10.89	10.39	5.79	133	Homo_sapiens_tRNA.Lys.TTT.11.1	27690248	27690570	+	overlapStart	-1	0	Overlapping
chr17	64530674	64530998	325	*	3.25611	3.52704	2.92224	0.155244	0.422983	0.75872	14.59	8.47	6.06	9.1	252	Homo_sapiens_tRNA.Thr.AGT.7.1	64530675	64530998	-	includeFeature	324	0	Overlapping
chr17	75034305	75034628	324	*	12.5066	12.687	12.3002	0.142473	0.423087	0.75872	5584.87	7603.81	5590	4497.25	256	Homo_sapiens_tRNA.Arg.CCT.2.1	75034306	75034628	-	includeFeature	323	0	Overlapping
chr6	28212911	28213243	333	*	12.3438	12.5256	12.1357	0.141777	0.428526	0.75872	5033.28	6759.21	5168.39	3831.27	426	Homo_sapiens_tRNA.Ser.GCT.5.1	28212912	28213243	+	overlapStart	-1	0	Overlapping
chr6	27777759	27778081	323	*	11.7045	11.8529	11.539	0.125752	0.428862	0.75872	3210.11	4187.9	3443.86	2507.57	421	Homo_sapiens_tRNA.iMet.CAT.2.1	27777760	27778081	+	overlapStart	-1	0	Overlapping
chr1	146037918	146038240	323	*	11.5565	11.739	11.3476	0.141695	0.429904	0.75872	2830.89	4005.19	2902.78	2309.02	49	Homo_sapiens_tRNA.His.GTG.1.1	146037919	146038240	+	overlapStart	-1	0	Overlapping
chr11	122559821	122560144	324	*	11.8715	12.029	11.6946	0.130604	0.43075	0.75872	3537.61	4820.75	3835.17	2793.82	132	Homo_sapiens_tRNA.Lys.TTT.2.1	122559822	122560144	+	overlapStart	-1	0	Overlapping
chr6	28710463	28710785	323	*	12.1321	12.2866	11.9589	0.128783	0.43209	0.75872	4139.59	5852.9	4551.13	3410.99	443	Homo_sapiens_tRNA.Ala.AGC.5.1	28710464	28710785	+	overlapStart	-1	0	Overlapping
chr6	27237445	27237769	325	*	12.6065	12.7834	12.4049	0.138481	0.435213	0.75872	5999.89	8099.92	6174.37	4671.81	375	Homo_sapiens_tRNA.Ile.AAT.5.3	27237446	27237769	-	includeFeature	324	0	Overlapping
chr6	27295307	27295629	323	*	12.2193	12.3903	12.0253	0.136142	0.43528	0.75872	4603.67	6133.63	4714.75	3621.96	383	Homo_sapiens_tRNA.Gln.CTG.5.1	27295308	27295629	+	overlapStart	-1	0	Overlapping
chr2	42810410	42810753	344	*	12.2127	12.3943	12.005	0.139137	0.439869	0.75872	4510.86	6255.84	4623.85	3596.31	278	Homo_sapiens_tRNA.Ile.TAT.2.1	42810411	42810753	+	overlapStart	-1	0	Overlapping
chr17	31549948	31550270	323	*	11.9016	12.0801	11.6978	0.137627	0.441921	0.75872	3675.51	4984.1	3614.41	3029.61	240	Homo_sapiens_tRNA.Thr.CGT.4.1	31549949	31550270	+	overlapStart	-1	0	Overlapping
chr12	56190238	56190570	333	*	11.5602	11.7362	11.3597	0.136647	0.442355	0.75872	2849.45	3973.73	2923.56	2332.18	134	Homo_sapiens_tRNA.Ser.CGA.4.1	56190239	56190570	+	overlapStart	-1	0	Overlapping
chr16	87383896	87384219	324	*	12.4793	12.653	12.2817	0.135633	0.443112	0.75872	5420.45	7461.03	5463.6	4494.77	218	Homo_sapiens_tRNA.Met.CAT.6.1	87383897	87384219	-	includeFeature	323	0	Overlapping
chr1	148529131	148529455	325	*	12.4966	12.6797	12.2869	0.138831	0.443352	0.75872	5554.37	7567.51	5676.57	4317.73	69	Homo_sapiens_tRNA.Asn.GTT.2.1	148529132	148529455	+	overlapStart	-1	0	Overlapping
chr11	118241246	118241575	330	*	3.87547	4.09498	3.61646	0.144624	0.449316	0.75872	17.24	16.94	12.12	12.41	131	Homo_sapiens_tRX.Arg.CCT.2.1	118241247	118241575	+	overlapStart	-1	0	Overlapping
chr1	161612592	161612914	323	*	12.12	12.3015	11.9124	0.136315	0.452143	0.75872	4339.81	5756.1	4279.29	3430.02	95	Homo_sapiens_tRNA.Glu.TTC.5.1	161612593	161612914	+	overlapStart	-1	0	Overlapping
chr16	636610	636931	322	*	12.3927	12.5627	12.2	0.132313	0.452364	0.75872	5144.66	6955.24	5240.25	4169.64	187	Homo_sapiens_tRNA.Gly.CCC.2.2	636611	636931	-	includeFeature	321	0	Overlapping
chr16	3182509	3182831	323	*	12.3055	12.4761	12.112	0.131816	0.455896	0.75872	4956.37	6438.55	4913.87	3939.65	199	Homo_sapiens_tRNA.Pro.AGG.2.7	3182510	3182831	-	includeFeature	322	0	Overlapping
chr1	143661056	143661378	323	*	3.15063	3.40259	2.84515	0.143145	0.456198	0.75872	6.63	14.52	6.93	7.45	28	Homo_sapiens_tRNA.His.GTG.2.1	143661057	143661378	-	includeFeature	322	0	Overlapping
chr17	38869166	38869488	323	*	11.8332	12.0035	11.64	0.131519	0.456896	0.75872	3565.46	4646.5	3624.8	2758.25	245	Homo_sapiens_tRNA.Cys.GCA.4.1	38869167	38869488	-	includeFeature	322	0	Overlapping
chr1	121016719	121017040	322	*	12.2419	12.4045	12.0585	0.127985	0.459525	0.75872	4711.07	6132.42	4865.39	3665.81	25	Homo_sapiens_tRNA.Gly.CCC.6.1	121016720	121017040	-	includeFeature	321	0	Overlapping
chr11	59550861	59551168	308	*	11.4993	11.6636	11.3138	0.128589	0.460035	0.75872	2935.64	3552.64	2885.47	2205.61	119	Homo_sapiens_tRNA.Val.TAC.2.1	59550862	59551168	-	includeFeature	307	0	Overlapping
chr6	27091616	27091938	323	*	12.2184	12.4001	12.0105	0.134278	0.461255	0.75872	4620.91	6189.29	4745.92	3506.14	363	Homo_sapiens_tRNA.Pro.CGG.2.1	27091617	27091938	+	overlapStart	-1	0	Overlapping
chr1	143848388	143848709	322	*	2.88201	3.14044	2.56697	0.140869	0.461784	0.75872	7.96	9.68	6.06	5.79	36	Homo_sapiens_tRNA.Arg.CCT.7.1	143848389	143848709	-	includeFeature	321	0	Overlapping
chr6	27605512	27605870	359	*	11.2115	11.3473	11.0617	0.113564	0.463036	0.75872	2163.94	3046.85	2448.28	1826.7	406	Homo_sapiens_tRNA.Leu.CAA.2.1	27605513	27605870	-	includeFeature	358	0	Overlapping
chr6	27235383	27235706	324	*	11.4462	11.6066	11.2657	0.126231	0.463946	0.75872	2633.32	3603.46	2817.94	2106.33	374	Homo_sapiens_tRNA.Val.AAC.5.1	27235384	27235706	+	overlapStart	-1	0	Overlapping
chr1	16678145	16678466	322	*	12.5834	12.7351	12.4138	0.121679	0.467552	0.75872	5779.78	7855.5	6157.92	4755.37	7	Homo_sapiens_tRNA.Gly.CCC.4.1	16678146	16678466	-	includeFeature	321	0	Overlapping
chr6	26311621	26311943	323	*	12.0563	12.2394	11.8465	0.131833	0.473286	0.75872	4195.28	5475.37	4239.47	3125.57	334	Homo_sapiens_tRNA.Gln.TTG.3.2	26311622	26311943	-	includeFeature	322	0	Overlapping
chr6	28747618	28747941	324	*	11.6885	11.8451	11.5127	0.122897	0.473708	0.75872	3169	4189.11	3294.96	2548.94	450	Homo_sapiens_tRNA.Lys.TTT.7.1	28747619	28747941	+	overlapStart	-1	0	Overlapping
chr1	145287640	145287964	325	*	12.5478	12.7253	12.3454	0.130135	0.474173	0.75872	5545.09	7998.28	5886.08	4522.07	43	Homo_sapiens_tRNA.Asn.GTT.2.7	145287641	145287964	+	overlapStart	-1	0	Overlapping
chr18	46089179	46089502	324	*	3.76861	3.97846	3.52296	0.136048	0.475194	0.75872	14.59	16.94	14.72	8.27	259	Homo_sapiens_tRNA.Lys.CTT.6.1	46089180	46089502	-	includeFeature	323	0	Overlapping
chr11	59551184	59551504	321	*	10.9205	11.0709	10.7526	0.1197	0.47601	0.75872	1889.47	2412.79	2030.13	1420.49	120	Homo_sapiens_tRNA.Arg.TCT.3.2	59551185	59551504	+	overlapStart	-1	0	Overlapping
chr6	27495688	27496020	333	*	12.6267	12.8071	12.4206	0.13035	0.476601	0.75872	6221.32	8112.02	6235.83	4728.9	390	Homo_sapiens_tRNA.Ser.AGA.2.3	27495689	27496020	+	overlapStart	-1	0	Overlapping
chr1	161421967	161422289	323	*	12.3351	12.5031	12.1449	0.125379	0.483014	0.75872	4968.31	6641.84	5052.38	4005	83	Homo_sapiens_tRNA.Glu.TTC.4.2	161421968	161422289	-	includeFeature	322	0	Overlapping
chr5	181173524	181173847	324	*	11.0471	11.222	10.848	0.127165	0.484271	0.75872	2049.91	2727.4	2047.44	1638.9	318	Homo_sapiens_tRNA.Val.CAC.1.4	181173525	181173847	+	overlapStart	-1	0	Overlapping
chr19	12188435	12188759	325	*	3.81564	4.02768	3.56697	0.133287	0.48477	0.75872	13.26	19.36	12.12	11.58	266	Homo_sapiens_tRX.Ala.GGC.3.1	12188436	12188759	+	overlapStart	-1	0	Overlapping
chr9	19403872	19404197	326	*	3.4172	3.63784	3.1566	0.133698	0.484839	0.75872	7.96	16.94	10.39	7.45	540	Homo_sapiens_tRNA.iMet.CAT.3.1	19403873	19404197	+	overlapStart	-1	0	Overlapping
chr6	27215047	27215370	324	*	11.712	11.8743	11.5292	0.122771	0.486306	0.75872	3267.12	4241.14	3388.46	2522.46	372	Homo_sapiens_tRNA.Arg.ACG.2.3	27215048	27215370	+	overlapStart	-1	0	Overlapping
chr14	88978972	88979295	324	*	12.2581	12.4141	12.0832	0.120272	0.48698	0.75872	4716.38	6198.97	5015.16	3663.32	174	Homo_sapiens_tRNA.Ala.AGC.15.1	88978973	88979295	+	overlapStart	-1	0	Overlapping
chr6	27668457	27668781	325	*	12.5048	12.6844	12.2996	0.127611	0.487482	0.75872	5557.02	7607.44	5626.36	4456.71	411	Homo_sapiens_tRNA.Ile.AAT.8.1	27668458	27668781	+	overlapStart	-1	0	Overlapping
chr6	27293766	27294090	325	*	12.4288	12.5879	12.25	0.121323	0.487823	0.75872	5199.02	7113.75	5525.07	4216.79	382	Homo_sapiens_tRNA.Ser.ACT.1.1	27293767	27294090	+	overlapStart	-1	0	Overlapping
chr17	38751655	38751979	325	*	11.9728	12.1329	11.7926	0.120741	0.493004	0.75872	3812.08	5170.45	4063.72	3031.26	241	Homo_sapiens_tRNA.Asn.GTT.2.5	38751656	38751979	-	includeFeature	324	0	Overlapping
chr6	27503618	27503940	323	*	10.338	10.5258	10.1219	0.12793	0.493107	0.75872	1201.3	1747.28	1245.78	982.84	392	Homo_sapiens_tRNA.Asp.GTC.2.7	27503619	27503940	+	overlapStart	-1	0	Overlapping
chr6	26594748	26595087	340	*	11.514	11.6674	11.3423	0.118037	0.493856	0.75872	2796.41	3708.73	3017.92	2175	355	Homo_sapiens_tRNA.Tyr.GTA.6.1	26594749	26595087	+	overlapStart	-1	0	Overlapping
chr11	76235709	76236021	313	*	11.9519	12.106	11.7793	0.117835	0.496692	0.75872	3826.67	4990.15	3922.61	3107.37	128	Homo_sapiens_tRNA.Pro.TGG.2.1	76235710	76236021	-	includeFeature	312	0	Overlapping
chr11	76235387	76235699	313	*	11.6597	11.8135	11.4876	0.117334	0.498673	0.75872	3114.64	4083.84	3224.83	2518.33	127	Homo_sapiens_tRNA.Pro.AGG.2.4	76235388	76235699	+	overlapStart	-1	0	Overlapping
chr6	28742826	28743149	324	*	11.8394	11.9885	11.6731	0.115397	0.499049	0.75872	3605.24	4521.87	3791.88	2739.22	449	Homo_sapiens_tRNA.Arg.CCG.1.1	28742827	28743149	-	includeFeature	323	0	Overlapping
chr17	8139326	8139650	325	*	12.3387	12.4906	12.1689	0.116488	0.499444	0.75872	4905.99	6604.33	5286.13	3923.1	225	Homo_sapiens_tRNA.Thr.AGT.5.1	8139327	8139650	-	includeFeature	324	0	Overlapping
chr6	28643319	28643641	323	*	11.271	11.4175	11.108	0.113785	0.5021	0.75872	2353.55	3117.03	2547.83	1866.41	437	Homo_sapiens_tRNA.Ala.TGC.2.1	28643320	28643641	+	overlapStart	-1	0	Overlapping
chr6	27303663	27303985	323	*	12.5417	12.7073	12.3545	0.12069	0.50217	0.75872	5676.36	7699.4	5913.78	4560.13	385	Homo_sapiens_tRNA.Thr.CGT.6.1	27303664	27303985	-	includeFeature	322	0	Overlapping
chr5	142394297	142394619	323	*	3.64881	3.85747	3.40478	0.126711	0.505676	0.75872	13.26	15.73	11.25	9.93	311	Homo_sapiens_tRNA.Asp.GTC.5.1	142394298	142394619	-	includeFeature	322	0	Overlapping
chr15	45200287	45200609	323	*	12.7741	12.9306	12.5986	0.116835	0.506879	0.75872	6489.16	9124.81	6968.24	5436.25	179	Homo_sapiens_tRNA.His.GTG.1.8	45200288	45200609	-	includeFeature	322	0	Overlapping
chr6	27478686	27479018	333	*	12.8054	12.969	12.6208	0.118417	0.510333	0.75872	7089.81	8945.73	7067.8	5528.91	388	Homo_sapiens_tRNA.Ser.AGA.2.2	27478687	27479018	+	overlapStart	-1	0	Overlapping
chr12	124939843	124940162	320	*	11.8893	12.0443	11.7155	0.115676	0.510545	0.75872	3797.5	4650.13	3703.58	3022.16	145	Homo_sapiens_tRNA.Ala.TGC.4.1	124939844	124940162	+	overlapStart	-1	0	Overlapping
chr6	27795735	27796057	323	*	11.8526	11.9969	11.6923	0.111344	0.511448	0.75872	3493.86	4680.38	3788.42	2830.22	423	Homo_sapiens_tRNA.Gln.TTG.3.3	27795736	27796057	-	includeFeature	322	0	Overlapping
chr1	248874122	248874444	323	*	11.4798	11.6308	11.3111	0.113804	0.512829	0.75872	2718.18	3624.03	2862.09	2219.67	108	Homo_sapiens_tRNA.Glu.CTC.2.1	248874123	248874444	+	overlapStart	-1	0	Overlapping
chr15	89334947	89335270	324	*	12.4745	12.6271	12.3038	0.11434	0.513134	0.75872	5273.27	7378.74	5565.76	4546.06	185	Homo_sapiens_tRNA.Arg.TCG.1.1	89334948	89335270	+	overlapStart	-1	0	Overlapping
chr1	120844136	120844460	325	*	10.2639	10.4284	10.0781	0.117621	0.515432	0.75872	1131.03	1625.07	1233.66	928.24	20	Homo_sapiens_tRNA.Asn.GTT.7.1	120844137	120844460	-	includeFeature	324	0	Overlapping
chr16	3191863	3192185	323	*	12.2932	12.4387	12.1314	0.111085	0.516336	0.75872	4847.65	6255.84	5048.92	3923.93	203	Homo_sapiens_tRNA.Pro.AGG.1.1	3191864	3192185	+	overlapStart	-1	0	Overlapping
chr6	26312470	26312802	333	*	12.6597	12.8227	12.4759	0.116671	0.517928	0.75872	6221.32	8268.11	6425.43	4967.99	335	Homo_sapiens_tRNA.Ser.TGA.3.1	26312471	26312802	-	includeFeature	332	0	Overlapping
chr17	8187072	8187358	287	*	12.0113	12.1628	11.8421	0.112338	0.522029	0.75872	4041.47	5129.3	4143.37	3199.2	228	Homo_sapiens_tRNA.Thr.AGT.1.1	8187073	8187358	+	overlapStart	-1	0	Overlapping
chr7	128783324	128783646	323	*	12.5266	12.6653	12.3732	0.107101	0.523401	0.75872	5686.97	7304.93	6023.73	4586.6	500	Homo_sapiens_tRNA.Pro.AGG.2.3	128783325	128783646	+	overlapStart	-1	0	Overlapping
chr16	3164812	3165135	324	*	4.66252	4.83714	4.46382	0.118316	0.524798	0.75872	17.24	39.93	25.11	19.03	194	Homo_sapiens_tRNA.Lys.CTT.8.1	3164813	3165135	+	overlapStart	-1	0	Overlapping
chr17	75034987	75035310	324	*	12.5856	12.7366	12.4168	0.111524	0.525705	0.75872	5962.76	7687.3	6135.41	4800.87	257	Homo_sapiens_tRNA.Arg.TCG.3.1	75034988	75035310	+	overlapStart	-1	0	Overlapping
chr6	27791230	27791552	323	*	12.6132	12.7741	12.4321	0.114095	0.52766	0.75872	5950.83	8058.78	6235.83	4816.59	422	Homo_sapiens_tRNA.Gln.CTG.6.1	27791231	27791552	-	includeFeature	322	0	Overlapping
chr2	156400643	156400965	323	*	11.8547	11.9998	11.6933	0.109061	0.527716	0.75872	3586.67	4604.15	3719.16	2903.85	286	Homo_sapiens_tRNA.Ala.CGC.3.1	156400644	156400965	+	overlapStart	-1	0	Overlapping
chr17	38867519	38867841	323	*	12.1508	12.296	11.9893	0.108713	0.529907	0.75872	4315.94	5741.58	4607.4	3524.34	244	Homo_sapiens_tRNA.Cys.GCA.2.2	38867520	38867841	+	overlapStart	-1	0	Overlapping
chr6	27688062	27688386	325	*	12.8174	12.9759	12.6392	0.112892	0.530444	0.75872	6918.77	9193.79	7105.89	5653	416	Homo_sapiens_tRNA.Ile.AAT.2.1	27688063	27688386	+	overlapStart	-1	0	Overlapping
chr6	28474426	28474750	325	*	12.4911	12.6393	12.3259	0.109511	0.531527	0.75872	5574.26	7185.14	5880.88	4387.22	427	Homo_sapiens_tRNA.Thr.TGT.1.1	28474427	28474750	-	includeFeature	324	0	Overlapping
chr21	17454663	17454984	322	*	12.6987	12.8417	12.5399	0.107367	0.533187	0.75872	6387.06	8294.74	6763.93	5145.86	295	Homo_sapiens_tRNA.Gly.GCC.1.5	17454664	17454984	-	includeFeature	321	0	Overlapping
chr17	8226109	8226433	325	*	12.2515	12.398	12.0884	0.108395	0.534558	0.75872	4744.22	6050.14	4932.91	3776.67	235	Homo_sapiens_tRNA.Thr.AGT.1.2	8226110	8226433	-	includeFeature	324	0	Overlapping
chr6	37320093	37320416	324	*	2.84116	3.07806	2.55758	0.117111	0.534832	0.75872	13.26	3.63	4.33	7.45	477	Homo_sapiens_tRNA.Gln.TTG.10.1	37320094	37320416	+	overlapStart	-1	0	Overlapping
chr17	8222707	8223029	323	*	12.4072	12.5557	12.2416	0.108549	0.53757	0.75872	5016.04	7025.42	5495.64	4189.49	234	Homo_sapiens_tRNA.Pro.CGG.1.3	8222708	8223029	-	includeFeature	322	0	Overlapping
chr6	27631295	27631639	345	*	12.6875	12.8421	12.5144	0.110245	0.538237	0.75872	6315.46	8369.76	6629.74	5071.4	408	Homo_sapiens_tRNA.Ile.TAT.2.3	27631296	27631639	+	overlapStart	-1	0	Overlapping
chr1	161540115	161540439	325	*	12.5387	12.6904	12.3692	0.109246	0.539116	0.75872	5625.97	7594.13	5922.44	4658.58	91	Homo_sapiens_tRNA.Asn.GTT.1.1	161540116	161540439	+	overlapStart	-1	0	Overlapping
chr6	27591688	27592011	324	*	12.4517	12.597	12.29	0.106871	0.541047	0.75872	5184.44	7206.92	5735.44	4280.5	403	Homo_sapiens_tRNA.Lys.TTT.4.1	27591689	27592011	-	includeFeature	323	0	Overlapping
chr6	26286400	26286722	323	*	11.2613	11.3985	11.1097	0.103806	0.541188	0.75872	2214.32	3184.79	2555.63	1863.93	330	Homo_sapiens_tRNA.iMet.CAT.1.2	26286401	26286722	+	overlapStart	-1	0	Overlapping
chr19	4723944	4724266	323	*	12.6297	12.7672	12.4777	0.103908	0.541204	0.75872	6010.5	7931.73	6319.81	5087.95	264	Homo_sapiens_tRNA.Gly.TCC.1.1	4723945	4724266	+	overlapStart	-1	0	Overlapping
chr6	28896097	28896453	357	*	12.1695	12.3141	12.0089	0.106357	0.542354	0.75872	4300.03	5884.36	4648.95	3593.83	467	Homo_sapiens_tRNA.Leu.CAA.1.1	28896098	28896453	-	includeFeature	356	0	Overlapping
chr11	59550503	59550826	324	*	12.5345	12.6842	12.3675	0.108013	0.542432	0.75872	5661.77	7500.96	5861.84	4706.56	118	Homo_sapiens_tRNA.Val.TAC.1.1	59550504	59550826	-	includeFeature	323	0	Overlapping
chr1	16545813	16546134	322	*	11.1817	11.3087	11.0425	0.0989984	0.543046	0.75872	2142.72	2930.69	2384.21	1834.14	5	Homo_sapiens_tRNA.Gly.CCC.1.1	16545814	16546134	-	includeFeature	321	0	Overlapping
chr16	3189508	3189830	323	*	12.488	12.6346	12.3247	0.106431	0.545911	0.75872	5407.19	7310.98	5766.61	4493.11	201	Homo_sapiens_tRNA.Pro.AGG.2.8	3189509	3189830	+	overlapStart	-1	0	Overlapping
chr6	27902367	27902689	323	*	12.0018	12.1448	11.8431	0.105184	0.546083	0.75872	3955.29	5101.47	4240.33	3107.37	424	Homo_sapiens_tRNA.iMet.CAT.1.7	27902368	27902689	-	includeFeature	322	0	Overlapping
chr6	27505702	27506034	333	*	12.7156	12.8652	12.5486	0.107067	0.547417	0.75872	6330.05	8592.4	6826.26	5155.79	393	Homo_sapiens_tRNA.Ser.TGA.4.1	27505703	27506034	-	includeFeature	332	0	Overlapping
chr10	22229383	22229707	325	*	12.6178	12.7598	12.4601	0.104607	0.547636	0.75872	5893.81	7977.71	6299.9	4969.64	110	Homo_sapiens_tRNA.Asn.GTT.2.3	22229384	22229707	-	includeFeature	324	0	Overlapping
chr6	28807707	28808030	324	*	12.3719	12.5104	12.2187	0.103059	0.549156	0.75872	5059.8	6609.17	5418.59	4114.21	459	Homo_sapiens_tRNA.Phe.GAA.3.1	28807708	28808030	-	includeFeature	323	0	Overlapping
chr5	181169484	181169807	324	*	11.7255	11.8711	11.5637	0.105332	0.550057	0.75872	3090.77	4400.87	3426.55	2627.53	317	Homo_sapiens_tRNA.Val.AAC.1.3	181169485	181169807	+	overlapStart	-1	0	Overlapping
chr6	27332859	27333181	323	*	12.6511	12.7981	12.4874	0.105251	0.552961	0.75872	5977.35	8266.9	6433.22	5051.55	386	Homo_sapiens_tRNA.iMet.CAT.1.5	27332860	27333181	-	includeFeature	322	0	Overlapping
chr1	248873729	248874085	357	*	12.0815	12.2281	11.9184	0.104608	0.555765	0.75872	4062.69	5532.24	4310.46	3430.85	107	Homo_sapiens_tRNA.Leu.CAA.4.1	248873730	248874085	+	overlapStart	-1	0	Overlapping
chr15	45198480	45198802	323	*	12.507	12.6452	12.3542	0.101346	0.558939	0.75872	5339.57	7471.92	5774.4	4697.46	178	Homo_sapiens_tRNA.His.GTG.1.7	45198481	45198802	-	includeFeature	322	0	Overlapping
chr6	28940927	28941282	356	*	12.5299	12.671	12.3736	0.101895	0.561485	0.75872	5484.1	7559.04	6034.98	4578.33	468	Homo_sapiens_tRNA.Leu.CAA.1.2	28940928	28941282	+	overlapStart	-1	0	Overlapping
chr12	124939521	124939840	320	*	12.4031	12.5428	12.2483	0.101449	0.561624	0.75872	5188.41	6745.9	5417.72	4312.76	144	Homo_sapiens_tRNA.Asp.GTC.2.10	124939522	124939840	-	includeFeature	319	0	Overlapping
chr6	27230429	27230762	334	*	12.8159	12.9573	12.6591	0.101901	0.562125	0.75872	6694.68	9211.94	7367.34	5568.62	373	Homo_sapiens_tRNA.Leu.TAA.4.1	27230430	27230762	-	includeFeature	333	0	Overlapping
chr1	149708534	149708855	322	*	11.6638	11.7971	11.5168	0.098705	0.564615	0.75872	3085.47	4031.81	3335.65	2524.95	75	Homo_sapiens_tRX.Val.CAC.4.1	149708535	149708855	-	includeFeature	321	0	Overlapping
chr6	57800085	57800409	325	*	11.7186	11.8359	11.5908	0.0915997	0.564632	0.75872	3076.19	4235.09	3461.18	2707.78	480	Homo_sapiens_tRNA.Ile.AAT.12.1	57800086	57800409	+	overlapStart	-1	0	Overlapping
chr8	95269531	95269863	333	*	12.6028	12.7409	12.45	0.100351	0.564862	0.75872	5799.67	7890.59	6295.57	4895.19	534	Homo_sapiens_tRNA.Ser.AGA.2.5	95269532	95269863	-	includeFeature	332	0	Overlapping
chr11	59557371	59557694	324	*	12.3041	12.4432	12.1501	0.10048	0.566032	0.75872	4742.9	6394.99	5183.11	3907.38	123	Homo_sapiens_tRNA.Phe.GAA.1.3	59557372	59557694	-	includeFeature	323	0	Overlapping
chr17	8125620	8125941	322	*	12.5274	12.6603	12.381	0.0980972	0.567515	0.75872	5505.31	7441.67	5958.8	4709.04	223	Homo_sapiens_tRNA.Gly.GCC.2.6	8125621	8125941	+	overlapStart	-1	0	Overlapping
chr15	76382298	76382622	325	*	4.05722	4.24061	3.84708	0.107266	0.569293	0.75872	17.24	20.57	14.72	14.06	182	Homo_sapiens_tRNA.Lys.CTT.16.1	76382299	76382622	-	includeFeature	324	0	Overlapping
chr16	14285767	14286089	323	*	12.0808	12.214	11.9341	0.0978903	0.569487	0.75872	3969.87	5532.24	4377.12	3449.05	206	Homo_sapiens_tRNA.Thr.CGT.2.1	14285768	14286089	+	overlapStart	-1	0	Overlapping
chr2	27050656	27050995	340	*	12.7412	12.872	12.5974	0.0967309	0.571156	0.75872	6528.94	8464.14	6953.52	5441.21	275	Homo_sapiens_tRNA.Tyr.GTA.2.1	27050657	27050995	+	overlapStart	-1	0	Overlapping
chr6	28542988	28543311	324	*	12.5923	12.7327	12.4368	0.0998196	0.572106	0.75872	5897.79	7715.13	6379.54	4709.04	432	Homo_sapiens_tRNA.Arg.TCG.5.1	28542989	28543311	-	includeFeature	323	0	Overlapping
chr17	8186740	8187034	295	*	12.3542	12.4922	12.2017	0.0989889	0.572581	0.75872	5114.16	6408.3	5289.59	4131.58	227	Homo_sapiens_tRNA.Ser.GCT.4.3	8186741	8187034	+	overlapStart	-1	0	Overlapping
chr6	26555144	26555466	323	*	11.791	11.9302	11.6368	0.099031	0.574714	0.75872	3287.01	4518.24	3618.74	2749.97	349	Homo_sapiens_tRNA.Pro.AGG.2.2	26555145	26555466	+	overlapStart	-1	0	Overlapping
chr6	27902782	27903103	322	*	12.458	12.5895	12.3133	0.0963116	0.575653	0.75872	5326.31	7000.01	5769.21	4409.56	425	Homo_sapiens_tRNA.Gly.GCC.2.3	27902783	27903103	-	includeFeature	321	0	Overlapping
chr17	8221422	8221744	323	*	12.3151	12.4488	12.1677	0.0966731	0.578193	0.75872	4699.14	6482.11	5216.87	3985.15	232	Homo_sapiens_tRNA.Gly.TCC.3.1	8221423	8221744	+	overlapStart	-1	0	Overlapping
chr6	27684569	27684893	325	*	12.6117	12.7476	12.4617	0.0972502	0.579025	0.75872	5814.26	7940.2	6361.36	4920.01	415	Homo_sapiens_tRNA.Thr.AGT.2.2	27684570	27684893	-	includeFeature	324	0	Overlapping
chr16	57299825	57300158	334	*	12.8563	12.9863	12.7134	0.0950685	0.580235	0.75872	6995.67	9233.72	7421.01	6011.23	209	Homo_sapiens_tRNA.Leu.CAG.2.1	57299826	57300158	+	overlapStart	-1	0	Overlapping
chr5	181222269	181222592	324	*	12.5254	12.6558	12.382	0.0946199	0.584101	0.75872	5557.02	7349.7	5861.84	4813.28	328	Homo_sapiens_tRNA.Val.CAC.1.5	181222270	181222592	-	includeFeature	323	0	Overlapping
chr5	181191561	181191883	323	*	12.5993	12.7283	12.4576	0.094084	0.58426	0.75872	5629.95	7941.41	6229.77	5020.11	323	Homo_sapiens_tRNA.Thr.TGT.6.1	181191562	181191883	-	includeFeature	322	0	Overlapping
chr6	27672324	27672656	333	*	12.4622	12.5968	12.3136	0.0955883	0.586534	0.75872	5161.89	7227.49	5841.93	4339.24	413	Homo_sapiens_tRNA.Ser.CGA.3.1	27672325	27672656	-	includeFeature	332	0	Overlapping
chr13	94549524	94549847	324	*	12.4705	12.5987	12.3299	0.0929594	0.589533	0.75872	5273.27	7131.9	5769.21	4527.86	151	Homo_sapiens_tRNA.Phe.GAA.1.5	94549525	94549847	-	includeFeature	323	0	Overlapping
chr6	144216421	144216754	334	*	11.8107	11.9401	11.6685	0.0932939	0.590194	0.75872	3357.29	4501.3	3643.85	2866.63	493	Homo_sapiens_tRNA.Leu.TAA.1.1	144216422	144216754	+	overlapStart	-1	0	Overlapping
chr1	93847447	93847782	336	*	12.2786	12.403	12.1423	0.091404	0.59113	0.75872	4610.3	6221.96	4988.32	4052.99	18	Homo_sapiens_tRNA.Arg.TCT.1.1	93847448	93847782	+	overlapStart	-1	0	Overlapping
chr6	27583331	27583653	323	*	12.2141	12.343	12.0725	0.0929723	0.591228	0.75872	4459.14	5931.55	4893.09	3721.24	402	Homo_sapiens_tRNA.Asp.GTC.3.1	27583332	27583653	-	includeFeature	322	0	Overlapping
chr5	181187575	181187907	333	*	12.4146	12.5473	12.2684	0.0941892	0.591233	0.75872	4957.7	7013.32	5571.82	4295.39	320	Homo_sapiens_tRNA.Leu.AAG.2.1	181187576	181187907	+	overlapStart	-1	0	Overlapping
chr6	28673710	28674032	323	*	12.6761	12.8008	12.5395	0.0913345	0.592349	0.75872	6177.57	8093.87	6802.88	5103.67	440	Homo_sapiens_tRNA.Ala.CGC.2.1	28673711	28674032	-	includeFeature	322	0	Overlapping
chr6	27280144	27280467	324	*	12.51	12.642	12.3646	0.0937599	0.592611	0.75872	5559.68	7223.86	5983.04	4564.26	379	Homo_sapiens_tRNA.Val.CAC.2.1	27280145	27280467	-	includeFeature	323	0	Overlapping
chr14	102316966	102317290	325	*	12.4948	12.6216	12.3558	0.0917987	0.594127	0.75872	5391.28	7212.97	5822.01	4661.06	175	Homo_sapiens_tRNA.Ile.AAT.5.4	102316967	102317290	+	overlapStart	-1	0	Overlapping
chrX	18674783	18675106	324	*	11.3914	11.5128	11.2588	0.0897797	0.594255	0.75872	2571	3273.12	2753.01	2147.69	551	Homo_sapiens_tRNA.Val.TAC.1.2	18674784	18675106	-	includeFeature	323	0	Overlapping
chr17	39154365	39154687	323	*	12.7157	12.8381	12.5819	0.090132	0.594573	0.75872	6283.64	8361.29	6974.3	5287.33	247	Homo_sapiens_tRNA.Cys.GCA.2.4	39154366	39154687	-	includeFeature	322	0	Overlapping
chr6	27297870	27298202	333	*	12.6233	12.746	12.4892	0.0900014	0.59616	0.75872	5896.47	7842.19	6537.11	4961.37	384	Homo_sapiens_tRNA.Ser.GCT.2.1	27297871	27298202	+	overlapStart	-1	0	Overlapping
chr15	78860436	78860759	324	*	12.3864	12.5113	12.2496	0.0903661	0.599152	0.75872	5126.09	6549.88	5560.56	4178.74	183	Homo_sapiens_tRNA.Lys.CTT.1.2	78860437	78860759	+	overlapStart	-1	0	Overlapping
chr13	44917801	44918123	323	*	12.2829	12.4057	12.1486	0.0894407	0.60047	0.75872	4688.53	6163.88	5107.79	3972.74	150	Homo_sapiens_tRNA.Glu.TTC.2.1	44917802	44918123	-	includeFeature	322	0	Overlapping
chr17	68019771	68020094	324	*	12.2342	12.3565	12.1006	0.089126	0.601211	0.75872	4496.27	5992.05	4938.11	3845.33	253	Homo_sapiens_tRNA.Arg.CCG.2.1	68019772	68020094	-	includeFeature	323	0	Overlapping
chr12	124927717	124928040	324	*	12.7126	12.8373	12.576	0.089991	0.601352	0.75872	6291.6	8345.56	6832.32	5379.16	143	Homo_sapiens_tRNA.Phe.GAA.1.4	124927718	124928040	-	includeFeature	323	0	Overlapping
chr2	70248865	70249186	322	*	12.7229	12.8438	12.591	0.0884536	0.602223	0.75872	6339.33	8363.71	7088.57	5250.93	280	Homo_sapiens_tRNA.Gly.CCC.2.1	70248866	70249186	-	includeFeature	321	0	Overlapping
chr16	22297014	22297346	333	*	12.4227	12.5413	12.2934	0.0875834	0.602343	0.75872	5062.45	6859.64	5606.45	4432.72	208	Homo_sapiens_tRNA.Leu.AAG.2.4	22297015	22297346	+	overlapStart	-1	0	Overlapping
chr17	8220743	8221065	323	*	12.5511	12.6802	12.4093	0.0911317	0.602917	0.75872	5672.38	7453.77	6197.74	4681.74	231	Homo_sapiens_tRNA.Trp.CCA.1.1	8220744	8221065	-	includeFeature	322	0	Overlapping
chr16	3150548	3150871	324	*	12.811	12.9364	12.6737	0.0899241	0.603063	0.75872	6633.69	9043.74	7300.68	5767.17	189	Homo_sapiens_tRNA.Arg.CCG.1.3	3150549	3150871	+	overlapStart	-1	0	Overlapping
chr6	28729189	28729511	323	*	12.4002	12.525	12.2637	0.0895169	0.604295	0.75872	4878.14	6909.25	5592.6	4242.44	447	Homo_sapiens_tRNA.Ala.CGC.4.1	28729190	28729511	+	overlapStart	-1	0	Overlapping
chr6	27479548	27479870	323	*	12.5214	12.6492	12.3811	0.0904209	0.604967	0.75872	5587.52	7260.16	6011.61	4656.92	389	Homo_sapiens_tRNA.Asp.GTC.2.6	27479549	27479870	+	overlapStart	-1	0	Overlapping
chr12	96035895	96036217	323	*	12.5558	12.6749	12.4259	0.0873599	0.605302	0.75872	5555.7	7522.74	6157.05	4848.03	136	Homo_sapiens_tRNA.Asp.GTC.2.8	96035896	96036217	+	overlapStart	-1	0	Overlapping
chr6	28817109	28817431	323	*	12.218	12.3404	12.0842	0.0884572	0.60605	0.75872	4382.24	5989.63	4961.48	3722.89	461	Homo_sapiens_tRNA.Ala.TGC.5.1	28817110	28817431	-	includeFeature	322	0	Overlapping
chr6	125780121	125780443	323	*	12.5635	12.6855	12.4301	0.0879876	0.608383	0.75872	5736.03	7439.25	6363.96	4673.47	491	Homo_sapiens_tRNA.Glu.CTC.1.7	125780122	125780443	-	includeFeature	322	0	Overlapping
chr16	71426367	71426690	324	*	12.5691	12.7013	12.4236	0.0909848	0.608902	0.75872	5663.1	7657.05	6189.95	4797.56	215	Homo_sapiens_tRNA.Met.CAT.2.1	71426368	71426690	+	overlapStart	-1	0	Overlapping
chr3	45688873	45689196	324	*	12.6547	12.7692	12.5304	0.0849523	0.609261	0.75872	5966.74	7994.65	6649.65	5182.26	300	Homo_sapiens_tRNA.Arg.ACG.2.1	45688874	45689196	-	includeFeature	323	0	Overlapping
chr6	26322692	26323015	324	*	12.2561	12.3853	12.1141	0.0900931	0.609378	0.75872	4520.14	6179.61	5050.65	3815.55	338	Homo_sapiens_tRNA.Arg.TCG.2.1	26322693	26323015	+	overlapStart	-1	0	Overlapping
chr17	49192402	49192724	323	*	12.6429	12.7648	12.5097	0.0876494	0.610299	0.75872	5973.37	7946.25	6511.13	5152.48	250	Homo_sapiens_tRNA.Gln.TTG.1.1	49192403	49192724	+	overlapStart	-1	0	Overlapping
chr1	146035566	146035888	323	*	12.91	13.0233	12.787	0.083936	0.613482	0.75872	7218.43	9432.16	8037.41	6098.09	47	Homo_sapiens_tRNA.Glu.CTC.1.1	146035567	146035888	+	overlapStart	-1	0	Overlapping
chr5	181206742	181207064	323	*	12.8035	12.922	12.6743	0.0859165	0.613933	0.75872	6697.34	8824.73	7369.93	5703.47	324	Homo_sapiens_tRNA.Ala.TGC.3.1	181206743	181207064	+	overlapStart	-1	0	Overlapping
chr6	26537372	26537695	324	*	12.8154	12.9456	12.6723	0.0893775	0.615002	0.75872	6782.2	8995.34	7279.03	5775.44	345	Homo_sapiens_tRNA.Arg.ACG.1.2	26537373	26537695	+	overlapStart	-1	0	Overlapping
chr2	156401021	156401342	322	*	12.4589	12.5743	12.3335	0.0844838	0.61572	0.75872	5484.1	6713.23	5926.77	4395.49	287	Homo_sapiens_tRNA.Gly.GCC.2.2	156401022	156401342	-	includeFeature	321	0	Overlapping
chr5	181188290	181188613	324	*	11.5761	11.6897	11.4527	0.083602	0.617229	0.75872	2796.41	3810.38	3244.75	2361.14	321	Homo_sapiens_tRNA.Val.AAC.2.1	181188291	181188613	-	includeFeature	323	0	Overlapping
chr5	181218144	181218467	324	*	12.2891	12.4141	12.1522	0.0874453	0.617927	0.75872	4581.13	6334.49	5153.67	3949.57	326	Homo_sapiens_tRNA.Val.AAC.1.4	181218145	181218467	-	includeFeature	323	0	Overlapping
chr1	161399574	161399897	324	*	12.6659	12.7845	12.5367	0.0851961	0.619024	0.75872	5958.79	8151.95	6723.24	5160.75	81	Homo_sapiens_tRNA.Val.CAC.1.1	161399575	161399897	-	includeFeature	323	0	Overlapping
chr6	28789644	28789966	323	*	12.3651	12.4839	12.2356	0.0850756	0.620351	0.75872	4898.03	6558.35	5569.22	4076.15	455	Homo_sapiens_tRNA.Ala.TGC.1.1	28789645	28789966	-	includeFeature	322	0	Overlapping
chr14	20683890	20684212	323	*	12.641	12.757	12.5149	0.0834988	0.624475	0.75872	5815.58	8028.53	6663.5	5041.62	168	Homo_sapiens_tRNA.Pro.TGG.3.2	20683891	20684212	+	overlapStart	-1	0	Overlapping
chr14	20683147	20683486	340	*	12.7789	12.9047	12.641	0.0865219	0.624748	0.75872	6459.99	8876.76	7278.17	5496.64	167	Homo_sapiens_tRNA.Tyr.GTA.5.5	20683148	20683486	+	overlapStart	-1	0	Overlapping
chr1	161530987	161531309	323	*	12.5738	12.6963	12.4401	0.0855338	0.6249	0.75872	5682.99	7590.5	6218.52	4895.19	90	Homo_sapiens_tRNA.Gly.TCC.2.6	161530988	161531309	+	overlapStart	-1	0	Overlapping
chr5	181188728	181189050	323	*	11.5617	11.6739	11.4401	0.0819952	0.624949	0.75872	2744.7	3789.8	3172.89	2384.3	322	Homo_sapiens_tRNA.Pro.TGG.3.1	181188729	181189050	-	includeFeature	322	0	Overlapping
chr1	148010933	148011254	322	*	3.69348	3.85747	3.50842	0.0904089	0.629248	0.75872	13.26	15.73	9.52	13.24	58	Homo_sapiens_tRNA.Arg.CCT.6.1	148010934	148011254	+	overlapStart	-1	0	Overlapping
chr1	161523721	161524042	322	*	12.4489	12.5605	12.3279	0.0810667	0.630395	0.75872	5236.15	6845.12	5871.36	4411.21	88	Homo_sapiens_tRNA.Gly.GCC.2.1	161523722	161524042	-	includeFeature	321	0	Overlapping
chr1	204506904	204507227	324	*	12.5878	12.6977	12.4687	0.0802824	0.631542	0.75872	5782.44	7504.59	6434.95	4901.81	103	Homo_sapiens_tRNA.Lys.TTT.3.2	204506905	204507227	-	includeFeature	323	0	Overlapping
chr14	20613275	20613597	323	*	12.6559	12.779	12.5214	0.0845817	0.631749	0.75872	6088.73	7968.03	6572.6	5185.57	155	Homo_sapiens_tRNA.Pro.AGG.2.6	20613276	20613597	-	includeFeature	322	0	Overlapping
chr17	39153608	39153930	323	*	12.3592	12.4751	12.2332	0.0823382	0.632277	0.75872	4882.12	6505.11	5593.46	4035.61	246	Homo_sapiens_tRNA.Cys.GCA.2.3	39153609	39153930	-	includeFeature	322	0	Overlapping
chr6	28827287	28827609	323	*	3.68267	3.84006	3.50599	0.0893726	0.632852	0.75872	9.28	19.36	8.66	14.06	463	Homo_sapiens_tRX.Asp.ATC.1.1	28827288	28827609	-	includeFeature	322	0	Overlapping
chr6	28953139	28953462	324	*	12.7584	12.8717	12.6353	0.0806599	0.637887	0.75872	6344.63	8645.64	7118.87	5605.85	473	Homo_sapiens_tRNA.Met.CAT.3.2	28953140	28953462	-	includeFeature	323	0	Overlapping
chr6	27650802	27651125	324	*	12.6413	12.7551	12.5178	0.0807674	0.638083	0.75872	5911.05	7914.79	6627.14	5102.01	409	Homo_sapiens_tRNA.Val.AAC.3.1	27650803	27651125	-	includeFeature	323	0	Overlapping
chr6	26532791	26533115	325	*	12.757	12.8688	12.6358	0.0799508	0.639089	0.75872	6437.45	8522.22	7205.45	5523.11	344	Homo_sapiens_tRNA.Thr.AGT.2.1	26532792	26533115	-	includeFeature	324	0	Overlapping
chr14	20681564	20681887	324	*	12.742	12.8587	12.615	0.0812971	0.640807	0.75872	6214.69	8640.8	7034.03	5512.36	166	Homo_sapiens_tRNA.Thr.TGT.5.1	20681565	20681887	+	overlapStart	-1	0	Overlapping
chr11	59566254	59566577	324	*	12.7113	12.8262	12.5865	0.0805851	0.641811	0.75872	6209.39	8315.31	7034.9	5265.82	125	Homo_sapiens_tRNA.Phe.GAA.2.1	59566255	59566577	-	includeFeature	323	0	Overlapping
chr17	8187467	8187791	325	*	12.4718	12.583	12.3514	0.0791539	0.643068	0.75872	5205.65	7065.35	5933.69	4517.93	229	Homo_sapiens_tRNA.Ile.AAT.5.5	8187468	8187791	+	overlapStart	-1	0	Overlapping
chr16	3152774	3153097	324	*	12.1566	12.2718	12.0314	0.0803093	0.644149	0.75872	4240.36	5649.62	4809.11	3563.22	190	Homo_sapiens_tRNA.Arg.CCT.3.1	3152775	3153097	+	overlapStart	-1	0	Overlapping
chr16	80445429	80445756	328	*	3.27854	3.4569	3.07498	0.0852124	0.64704	0.75872	15.91	6.05	6.93	9.93	217	Homo_sapiens_tRX.Ala.GGC.4.1	80445430	80445756	-	includeFeature	327	0	Overlapping
chr6	28795838	28796160	323	*	12.6321	12.7408	12.5145	0.0775621	0.648502	0.75872	5782.44	7907.53	6616.75	5085.47	457	Homo_sapiens_tRNA.Ala.AGC.1.1	28795839	28796160	-	includeFeature	322	0	Overlapping
chr2	27051088	27051411	324	*	12.5599	12.6662	12.4452	0.0765643	0.649293	0.75872	5607.41	7392.06	6191.68	4961.37	276	Homo_sapiens_tRNA.Ala.AGC.8.1	27051089	27051411	+	overlapStart	-1	0	Overlapping
chr5	181221853	181222176	324	*	12.5815	12.6935	12.4602	0.0782992	0.650815	0.75872	5779.78	7468.29	6342.32	4927.45	327	Homo_sapiens_tRNA.Lys.CTT.2.3	181221854	181222176	-	includeFeature	323	0	Overlapping
chr1	146036935	146037257	323	*	12.7052	12.8115	12.5903	0.0762834	0.651669	0.75872	6132.48	8245.12	7110.22	5223.63	48	Homo_sapiens_tRNA.Gly.TCC.2.1	146036936	146037257	+	overlapStart	-1	0	Overlapping
chr1	167714599	167714921	323	*	12.561	12.6674	12.4462	0.0762813	0.651726	0.75872	5542.44	7468.29	6147.53	5013.49	98	Homo_sapiens_tRNA.Pro.CGG.1.1	167714600	167714921	+	overlapStart	-1	0	Overlapping
chr11	59556303	59556626	324	*	12.0521	12.1586	11.937	0.0763482	0.651771	0.75872	4013.63	5130.51	4468.88	3372.94	122	Homo_sapiens_tRNA.Lys.TTT.5.1	59556304	59556626	+	overlapStart	-1	0	Overlapping
chr11	66347994	66348326	333	*	11.8279	11.937	11.7099	0.0771264	0.652523	0.75872	3321.49	4520.66	3734.75	2965.08	126	Homo_sapiens_tRNA.Ser.GCT.3.1	66347995	66348326	+	overlapStart	-1	0	Overlapping
chr2	130337002	130337324	323	*	11.8619	11.9696	11.7456	0.0765979	0.652791	0.75872	3362.59	4658.6	3917.41	2950.18	284	Homo_sapiens_tRNA.Glu.TTC.1.1	130337003	130337324	-	includeFeature	322	0	Overlapping
chr1	145168278	145168608	331	*	3.95548	4.09498	3.80103	0.0830081	0.65389	0.75872	17.24	16.94	12.99	14.89	41	Homo_sapiens_tRX.Phe.GAA.1.1	145168279	145168608	+	overlapStart	-1	0	Overlapping
chr6	26537928	26538251	324	*	11.2777	11.3803	11.1673	0.0742373	0.656548	0.75872	2186.48	3144.86	2565.15	2034.35	346	Homo_sapiens_tRNA.Val.CAC.1.6	26537929	26538251	+	overlapStart	-1	0	Overlapping
chr12	98503377	98503699	323	*	12.4398	12.5437	12.3278	0.0745255	0.658219	0.75872	5022.67	6918.93	5815.09	4466.64	137	Homo_sapiens_tRNA.Asp.GTC.1.1	98503378	98503699	+	overlapStart	-1	0	Overlapping
chr6	28648081	28648405	325	*	11.9579	12.0634	11.8442	0.0748982	0.659515	0.75872	3545.57	5014.35	4164.15	3189.28	438	Homo_sapiens_tRNA.Thr.CGT.3.1	28648082	28648405	-	includeFeature	324	0	Overlapping
chr1	153671124	153671446	323	*	12.8018	12.9032	12.6927	0.0733584	0.659959	0.75872	6540.87	8779.96	7537.89	5702.64	79	Homo_sapiens_tRNA.iMet.CAT.1.1	153671125	153671446	+	overlapStart	-1	0	Overlapping
chr14	20613664	20613987	324	*	12.2418	12.3511	12.1234	0.076118	0.660002	0.75872	4464.45	5984.79	4949.36	3974.39	156	Homo_sapiens_tRNA.Thr.TGT.3.1	20613665	20613987	-	includeFeature	323	0	Overlapping
chr8	123157104	123157427	324	*	12.3279	12.4333	12.2143	0.0747508	0.660309	0.75872	4547.98	6513.58	5366.64	4137.37	536	Homo_sapiens_tRNA.Met.CAT.1.1	123157105	123157427	-	includeFeature	323	0	Overlapping
chr17	8120188	8120520	333	*	12.505	12.613	12.3883	0.0755282	0.661142	0.75872	5323.66	7205.71	6000.35	4721.45	221	Homo_sapiens_tRNA.Leu.TAG.1.1	8120189	8120520	-	includeFeature	332	0	Overlapping
chr6	27519403	27519725	323	*	11.849	11.9568	11.7324	0.0754412	0.661388	0.75872	3370.55	4579.95	3928.67	2876.55	394	Homo_sapiens_tRNA.Gln.CTG.1.2	27519404	27519725	+	overlapStart	-1	0	Overlapping
chr6	28944449	28944772	324	*	11.7383	11.8464	11.6215	0.0754425	0.661876	0.75872	3188.89	4175.8	3636.05	2665.59	471	Homo_sapiens_tRNA.Met.CAT.3.1	28944450	28944772	+	overlapStart	-1	0	Overlapping
chr1	161530216	161530549	334	*	12.4732	12.5826	12.3547	0.075845	0.661982	0.75872	5348.85	6918.93	5894.74	4580.81	89	Homo_sapiens_tRNA.Leu.CAG.1.6	161530217	161530549	-	includeFeature	333	0	Overlapping
chr6	27545563	27545895	333	*	12.4143	12.5512	12.2631	0.0809295	0.662077	0.75872	5054.49	6949.19	5589.13	4241.61	397	Homo_sapiens_tRNA.Ser.TGA.2.1	27545564	27545895	+	overlapStart	-1	0	Overlapping
chr1	146039275	146039598	324	*	12.0511	12.1573	11.9363	0.0745161	0.664286	0.75872	3878.38	5257.57	4447.24	3391.14	50	Homo_sapiens_tRNA.Lys.CTT.2.1	146039276	146039598	+	overlapStart	-1	0	Overlapping
chr17	19508055	19508377	323	*	12.1771	12.2803	12.0659	0.0733816	0.665082	0.75872	4098.49	5850.48	4855.86	3718.75	238	Homo_sapiens_tRNA.Trp.CCA.2.1	19508056	19508377	+	overlapStart	-1	0	Overlapping
chr15	65868936	65869258	323	*	12.4854	12.5866	12.3765	0.0726161	0.665264	0.75872	5240.12	7061.72	5977.85	4656.92	181	Homo_sapiens_tRNA.Gln.CTG.1.4	65868937	65869258	-	includeFeature	322	0	Overlapping
chr6	28863559	28863881	323	*	12.1729	12.2745	12.0636	0.0727257	0.665446	0.75872	4148.87	5759.73	4835.95	3725.37	465	Homo_sapiens_tRNA.Ala.AGC.2.2	28863560	28863881	-	includeFeature	322	0	Overlapping
chr16	57300354	57300687	334	*	12.2569	12.361	12.1447	0.0735427	0.66604	0.75872	4400.8	6120.32	5085.28	3971.08	210	Homo_sapiens_tRNA.Leu.CAG.2.2	57300355	57300687	-	includeFeature	333	0	Overlapping
chr14	22929575	22929898	324	*	11.065	11.1609	10.9624	0.0695905	0.672881	0.75872	1734.33	2844.77	2231.84	1758.86	169	Homo_sapiens_tRNA.Arg.ACG.1.3	22929576	22929898	+	overlapStart	-1	0	Overlapping
chr11	59551629	59551962	334	*	12.2722	12.3739	12.1629	0.0716531	0.673745	0.75872	4689.86	5925.5	5228.99	3942.13	121	Homo_sapiens_tRNA.Leu.TAA.3.1	59551630	59551962	+	overlapStart	-1	0	Overlapping
chr1	161427951	161428275	325	*	12.6972	12.8014	12.5849	0.0723479	0.674758	0.75872	6023.76	8253.59	6965.64	5322.08	84	Homo_sapiens_tRNA.Asn.GTT.2.2	161427952	161428275	-	includeFeature	324	0	Overlapping
chr17	8222112	8222434	323	*	12.8282	12.9277	12.7213	0.0706766	0.675457	0.75872	6575.35	9007.44	7661.68	5844.11	233	Homo_sapiens_tRNA.Asp.GTC.2.11	8222113	8222434	-	includeFeature	322	0	Overlapping
chr1	145157031	145157354	324	*	9.33134	9.44031	9.21346	0.0732918	0.677573	0.75872	571.48	817.98	673.54	513.76	40	Homo_sapiens_tRNA.Val.CAC.14.1	145157032	145157354	+	overlapStart	-1	0	Overlapping
chr6	26553996	26554320	325	*	12.821	12.9201	12.7145	0.0698335	0.680958	0.75872	6697.34	8804.16	7700.64	5741.52	348	Homo_sapiens_tRNA.Ile.AAT.5.1	26553997	26554320	+	overlapStart	-1	0	Overlapping
chr16	3157279	3157602	324	*	12.4794	12.5843	12.3662	0.0716391	0.681031	0.75872	5435.04	6847.54	5985.64	4573.36	191	Homo_sapiens_tRNA.Lys.CTT.3.1	3157280	3157602	-	includeFeature	323	0	Overlapping
chr5	181207629	181207952	324	*	12.3887	12.4914	12.278	0.0707176	0.682916	0.75872	4852.95	6663.62	5675.71	4257.33	325	Homo_sapiens_tRNA.Lys.CTT.2.2	181207630	181207952	+	overlapStart	-1	0	Overlapping
chr6	26571738	26572061	324	*	12.3103	12.4125	12.2002	0.0705222	0.683148	0.75872	4717.7	6185.66	5336.34	4075.32	352	Homo_sapiens_tRNA.Ala.AGC.11.1	26571739	26572061	-	includeFeature	323	0	Overlapping
chr12	124921629	124921951	323	*	12.6112	12.7095	12.5058	0.0691798	0.683578	0.75872	5766.52	7629.22	6684.28	4947.31	141	Homo_sapiens_tRNA.Ala.TGC.3.2	124921630	124921951	-	includeFeature	322	0	Overlapping
chr14	20632880	20633202	323	*	11.3859	11.4841	11.2805	0.0690121	0.684622	0.75872	2458.3	3270.7	2829.2	2146.04	159	Homo_sapiens_tRNA.Pro.TGG.1.1	20632881	20633202	+	overlapStart	-1	0	Overlapping
chr6	28589253	28589575	323	*	12.5279	12.6322	12.4155	0.07049	0.68726	0.75872	5442.99	7254.11	6136.27	4790.12	433	Homo_sapiens_tRNA.Gln.TTG.2.1	28589254	28589575	+	overlapStart	-1	0	Overlapping
chr6	26330175	26330497	323	*	12.3603	12.4597	12.2535	0.0690103	0.687597	0.75872	4713.73	6552.3	5671.38	4094.35	341	Homo_sapiens_tRNA.iMet.CAT.1.4	26330176	26330497	-	includeFeature	322	0	Overlapping
chr14	20625244	20625576	333	*	12.9317	13.0345	12.8209	0.0699995	0.687848	0.75872	7166.72	9613.66	8078.1	6393.44	157	Homo_sapiens_tRNA.Leu.TAG.2.1	20625245	20625576	+	overlapStart	-1	0	Overlapping
chr17	82494595	82494917	323	*	12.4111	12.5057	12.3099	0.067137	0.689214	0.75872	4984.22	6646.68	5778.73	4376.46	258	Homo_sapiens_tRNA.iMet.CAT.1.8	82494596	82494917	-	includeFeature	322	0	Overlapping
chr17	8119029	8119352	324	*	12.3471	12.4441	12.2432	0.0677226	0.691148	0.75872	4752.18	6392.57	5480.92	4215.14	219	Homo_sapiens_tRNA.Lys.TTT.3.5	8119030	8119352	+	overlapStart	-1	0	Overlapping
chr14	20609210	20609532	323	*	12.5081	12.6029	12.4067	0.066595	0.694049	0.75872	5260.01	7181.51	6160.51	4699.11	153	Homo_sapiens_tRNA.Pro.AGG.2.5	20609211	20609532	-	includeFeature	322	0	Overlapping
chr6	28950903	28951226	324	*	12.5483	12.642	12.4482	0.0661372	0.694577	0.75872	5435.04	7348.49	6460.92	4715.66	472	Homo_sapiens_tRNA.Lys.TTT.3.3	28950904	28951226	+	overlapStart	-1	0	Overlapping
chr1	204506401	204506724	324	*	11.8425	11.9392	11.7388	0.0670895	0.695189	0.75872	3414.3	4439.59	3848.16	2987.41	102	Homo_sapiens_tRNA.Lys.TTT.3.1	204506402	204506724	+	overlapStart	-1	0	Overlapping
chr14	20610006	20610338	333	*	12.9301	13.0271	12.8261	0.0671392	0.695538	0.75872	7156.11	9538.64	8126.58	6396.75	154	Homo_sapiens_tRNA.Leu.AAG.2.3	20610007	20610338	+	overlapStart	-1	0	Overlapping
chr6	28982073	28982395	323	*	12.3471	12.4422	12.2452	0.0665316	0.695618	0.75872	4728.31	6402.25	5556.24	4153.09	475	Homo_sapiens_tRNA.Glu.CTC.1.6	28982074	28982395	+	overlapStart	-1	0	Overlapping
chr15	40593699	40594031	333	*	12.9601	13.05	12.8643	0.0642974	0.698099	0.758845	7256.88	9704.42	8440.84	6472.04	177	Homo_sapiens_tRNA.Ser.GCT.4.2	40593700	40594031	-	includeFeature	332	0	Overlapping
chrX	3838251	3838575	325	*	6.34205	6.25211	6.42672	-0.0617574	0.698963	0.758845	68.95	83.49	92.63	79.42	545	Homo_sapiens_tRNA.Ile.GAT.1.1	3838252	3838575	-	includeFeature	324	0	Overlapping
chr17	8186232	8186554	323	*	11.1458	11.2314	11.0549	0.0623103	0.700241	0.758845	1991.57	2816.94	2404.12	1850.69	226	Homo_sapiens_tRNA.Trp.CCA.3.3	8186233	8186554	+	overlapStart	-1	0	Overlapping
chr6	28838318	28838640	323	*	11.9218	12.0118	11.8258	0.0633581	0.706337	0.763812	3412.98	4846.16	4079.31	3181	464	Homo_sapiens_tRNA.Ala.AGC.2.1	28838319	28838640	-	includeFeature	322	0	Overlapping
chr1	149712426	149712749	324	*	11.4762	11.5665	11.3798	0.0629001	0.710866	0.767067	2517.96	3547.8	3076.79	2252.76	76	Homo_sapiens_tRNA.Val.CAC.1.7	149712427	149712749	-	includeFeature	323	0	Overlapping
chr10	67764377	67764709	333	*	12.5838	12.6736	12.4879	0.0624267	0.713277	0.767223	5478.79	7588.08	6449.67	5039.14	113	Homo_sapiens_tRNA.Ser.TGA.1.1	67764378	67764709	+	overlapStart	-1	0	Overlapping
chr6	26305364	26305698	335	*	10.8306	10.9354	10.7176	0.0660187	0.714231	0.767223	1603.06	2313.57	1918.45	1449.45	332	Homo_sapiens_tRNA.Ser.GCT.6.1	26305365	26305698	-	includeFeature	334	0	Overlapping
chr12	124927219	124927541	323	*	11.8828	11.9689	11.7912	0.0606313	0.717177	0.767223	3426.24	4590.84	4061.13	3027.12	142	Homo_sapiens_tRNA.Asp.GTC.2.9	124927220	124927541	-	includeFeature	322	0	Overlapping
chr7	12601838	12602172	335	*	3.4809	3.60771	3.34184	0.0663023	0.72076	0.767223	15.91	8.47	9.52	10.76	496	Homo_sapiens_tRX.Lys.CTT.5.1	12601839	12602172	+	overlapStart	-1	0	Overlapping
chr6	28881262	28881585	324	*	12.5107	12.592	12.4246	0.0581856	0.722497	0.767223	5216.26	7131.9	6252.28	4742.96	466	Homo_sapiens_tRNA.Arg.CCG.1.2	28881263	28881585	+	overlapStart	-1	0	Overlapping
chr6	26328014	26328337	324	*	12.4	12.49	12.304	0.0611916	0.72278	0.767223	4848.97	6656.36	5708.6	4404.59	340	Homo_sapiens_tRNA.Arg.ACG.1.1	26328015	26328337	+	overlapStart	-1	0	Overlapping
chr15	26082108	26082430	323	*	11.6534	11.7418	11.5593	0.0606281	0.72318	0.767223	2818.95	4030.6	3443	2592.79	176	Homo_sapiens_tRNA.Glu.TTC.2.2	26082109	26082430	-	includeFeature	322	0	Overlapping
chr6	26576978	26577317	340	*	9.22172	9.2867	9.15368	0.0498568	0.724909	0.767223	502.53	746.59	650.16	488.94	354	Homo_sapiens_tRNA.Tyr.GTA.3.1	26576979	26577317	+	overlapStart	-1	0	Overlapping
chr6	27592695	27593017	323	*	12.4839	12.5715	12.3907	0.0599969	0.726079	0.767223	4997.48	7176.67	6201.2	4538.62	404	Homo_sapiens_tRNA.iMet.CAT.1.6	27592696	27593017	-	includeFeature	322	0	Overlapping
chr6	26568732	26569073	342	*	12.2865	12.3765	12.1905	0.0606316	0.726634	0.767223	4500.25	6134.84	5370.97	3977.7	351	Homo_sapiens_tRNA.Tyr.GTA.1.1	26568733	26569073	+	overlapStart	-1	0	Overlapping
chr6	26556420	26556743	324	*	12.5483	12.639	12.4515	0.0603729	0.729669	0.767223	5323.66	7433.2	6345.78	4856.3	350	Homo_sapiens_tRNA.Lys.CTT.2.4	26556421	26556743	+	overlapStart	-1	0	Overlapping
chr6	26312998	26313320	323	*	12.2644	12.3558	12.1667	0.0604737	0.730278	0.767223	4469.75	6013.83	5239.38	3956.19	336	Homo_sapiens_tRNA.iMet.CAT.1.3	26312999	26313320	-	includeFeature	322	0	Overlapping
chr16	22195585	22195917	333	*	11.8812	11.9662	11.791	0.0584972	0.731056	0.767223	3296.29	4705.8	4051.6	3035.4	207	Homo_sapiens_tRNA.Leu.TAG.3.1	22195586	22195917	-	includeFeature	332	0	Overlapping
chr14	58239769	58240092	324	*	12.4244	12.5058	12.338	0.0571604	0.73228	0.767223	4847.65	6784.62	5930.23	4424.45	171	Homo_sapiens_tRNA.Lys.CTT.1.1	58239770	58240092	-	includeFeature	323	0	Overlapping
chr6	27177089	27177413	325	*	11.2949	11.3762	11.2086	0.0563237	0.73888	0.770694	2140.07	3176.32	2708.86	2024.42	368	Homo_sapiens_tRNA.Ile.AAT.5.2	27177090	27177413	-	includeFeature	324	0	Overlapping
chr1	167715362	167715684	323	*	12.5567	12.6362	12.4726	0.055542	0.739813	0.770694	5303.77	7428.36	6512.86	4854.65	99	Homo_sapiens_tRNA.Pro.AGG.2.1	167715363	167715684	-	includeFeature	322	0	Overlapping
chr6	28941475	28941797	323	*	12.198	12.2782	12.1131	0.0556456	0.741025	0.770694	4178.04	5756.1	5063.64	3796.52	469	Homo_sapiens_tRNA.Gln.CTG.1.3	28941476	28941797	-	includeFeature	322	0	Overlapping
chr7	139340574	139340897	324	*	11.9551	12.0364	11.869	0.0559372	0.741698	0.770694	3558.83	4842.53	4217.82	3262.91	501	Homo_sapiens_tRNA.Arg.CCT.4.1	139340575	139340897	+	overlapStart	-1	0	Overlapping
chr6	28658111	28658433	323	*	12.0526	12.1319	11.9686	0.0546932	0.746428	0.774017	3810.76	5165.61	4623.85	3391.97	439	Homo_sapiens_tRNA.Ala.AGC.4.1	28658112	28658433	-	includeFeature	322	0	Overlapping
chr19	33176931	33177255	325	*	10.3321	10.402	10.2586	0.0501434	0.755656	0.78198	1084.62	1621.44	1370.45	1079.64	267	Homo_sapiens_tRNA.Thr.AGT.1.3	33176932	33177255	+	overlapStart	-1	0	Overlapping
chr6	27547626	27547948	323	*	10.1858	10.2485	10.1201	0.0462993	0.762445	0.787392	965.29	1467.76	1313.31	912.52	398	Homo_sapiens_tRNA.Gln.CTG.2.1	27547627	27547948	-	includeFeature	322	0	Overlapping
chr11	59560209	59560532	324	*	11.7262	11.7987	11.6498	0.0498925	0.767073	0.789719	2982.04	4143.13	3702.71	2723.5	124	Homo_sapiens_tRNA.Lys.TTT.3.4	59560210	59560532	-	includeFeature	323	0	Overlapping
chr6	26553377	26553699	323	*	11.8873	11.9594	11.8114	0.0496406	0.767826	0.789719	3351.98	4612.62	4115.67	3072.63	347	Homo_sapiens_tRNA.Ala.CGC.1.1	26553378	26553699	+	overlapStart	-1	0	Overlapping
chr14	20631034	20631357	324	*	11.7621	11.8349	11.6853	0.0491432	0.773824	0.794271	3130.55	4175.8	3734.75	2851.73	158	Homo_sapiens_tRNA.Thr.TGT.4.1	20631035	20631357	-	includeFeature	323	0	Overlapping
chr3	15211340	15211666	327	*	3.70794	3.79596	3.6142	0.0511378	0.779583	0.798559	13.26	14.52	11.25	13.24	298	Homo_sapiens_tRX.Lys.TTT.2.1	15211341	15211666	+	overlapStart	-1	0	Overlapping
chr16	3160259	3160604	346	*	4.76177	4.83128	4.68874	0.0461784	0.794912	0.812613	14.59	42.35	25.11	26.47	193	Homo_sapiens_tRNA.Pro.AGG.3.1	3160260	3160604	+	overlapStart	-1	0	Overlapping
chr17	8119626	8119948	323	*	11.8516	11.9155	11.7847	0.0429696	0.800695	0.816871	3224.69	4501.3	4144.24	2912.13	220	Homo_sapiens_tRNA.Gln.CTG.1.5	8119627	8119948	+	overlapStart	-1	0	Overlapping
chr6	78958167	78958490	324	*	5.08926	5.14989	5.02597	0.0393653	0.820166	0.835048	37.13	33.88	32.9	32.27	490	Homo_sapiens_tRNA.Phe.GAA.8.1	78958168	78958490	-	includeFeature	323	0	Overlapping
chr6	27753274	27753597	324	*	11.9974	12.0466	11.9464	0.0340585	0.835476	0.848924	3619.82	4841.32	4638.57	3254.63	420	Homo_sapiens_tRNA.Val.AAC.1.5	27753275	27753597	-	includeFeature	323	0	Overlapping
chr6	26327463	26327795	333	*	11.6137	11.6606	11.5652	0.031766	0.849243	0.86118	2682.38	3792.22	3455.12	2605.2	339	Homo_sapiens_tRNA.Ser.AGA.2.1	26327464	26327795	+	overlapStart	-1	0	Overlapping
chr3	169772104	169772427	324	*	11.676	11.7185	11.6321	0.0293482	0.857523	0.867834	2824.26	3915.65	3623.07	2725.16	306	Homo_sapiens_tRNA.Val.AAC.1.1	169772105	169772427	+	overlapStart	-1	0	Overlapping
chr8	123258356	123258682	327	*	3.56891	3.51246	3.62323	-0.0288557	0.874997	0.883747	11.93	10.89	14.72	9.93	537	Homo_sapiens_tRNA.Phe.GAA.12.1	123258357	123258682	-	includeFeature	326	0	Overlapping
chr7	149612939	149613261	323	*	3.44052	3.48285	3.39691	0.0247344	0.89278	0.899908	6.63	15.73	8.66	12.41	518	Homo_sapiens_tRNA.Cys.GCA.19.1	149612940	149613261	-	includeFeature	322	0	Overlapping
chr17	8120799	8121137	339	*	10.7909	10.8119	10.7695	0.0145865	0.927391	0.932933	1443.95	2151.43	2051.77	1439.52	222	Homo_sapiens_tRNA.Arg.TCT.2.1	8120800	8121137	+	overlapStart	-1	0	Overlapping
chr9	2959214	2959543	330	*	3.2202	3.22728	3.21308	0.00540666	0.976494	0.980377	6.63	12.1	7.79	10.76	538	Homo_sapiens_tRX.Und.NNN.6.1	2959215	2959543	+	overlapStart	-1	0	Overlapping
chr6	26521082	26521415	334	*	9.26091	9.25748	9.26434	-0.0020465	0.99061	0.992576	437.56	786.52	683.06	546.85	343	Homo_sapiens_tRNA.Leu.CAG.1.7	26521083	26521415	+	overlapStart	-1	0	Overlapping
chr17	68394690	68395015	326	*	3.76533	3.76899	3.76166	-0.00169067	0.992609	0.992609	21.22	6.05	14.72	12.41	254	Homo_sapiens_tRNA.Und.GCA.5.1	68394691	68395015	-	includeFeature	325	0	Overlapping
chr22	30308043	30308372	330	*	3.08004	3.67104	2.06176	0.426491	0.0591779	1	14.59	10.89	1.73	6.62	296	Homo_sapiens_tRX.Und.NNN.9.1	30308044	30308372	-	includeFeature	329	0	Overlapping
chr8	10081687	10082008	322	*	3.05856	3.58002	2.23385	0.385026	0.0857481	1	10.61	13.31	6.93	2.48	525	Homo_sapiens_tRX.Cys.GCA.2.1	10081688	10082008	-	includeFeature	321	0	Overlapping
chr18	57678819	57679141	323	*	2.12358	2.81984	0.726498	0.305087	0.0909952	1	9.28	4.84	0	3.31	261	Homo_sapiens_tRNA.Gly.TCC.6.1	57678820	57679141	+	overlapStart	-1	0	Overlapping
chr3	148503315	148503647	333	*	3.04852	3.57301	2.21607	0.369789	0.0935611	1	9.28	14.52	4.33	4.96	305	Homo_sapiens_tRNA.Leu.AAG.8.1	148503316	148503647	-	includeFeature	332	0	Overlapping
chr10	62343715	62344039	325	*	2.90884	3.43387	2.07498	0.370484	0.0935786	1	11.93	9.68	3.46	4.96	112	Homo_sapiens_tRX.Und.NNN.8.1	62343716	62344039	-	includeFeature	324	0	Overlapping
chr1	149639327	149639651	325	*	3.56847	4.04298	2.85667	0.361687	0.105657	1	17.24	15.73	9.52	4.96	72	Homo_sapiens_tRNA.Asn.GTT.28.1	149639328	149639651	+	overlapStart	-1	0	Overlapping
chr1	161604672	161604994	323	*	1.87027	2.49031	0.759613	0.295917	0.116833	1	3.98	7.26	1.73	1.65	92	Homo_sapiens_tRNA.Asp.GTC.9.1	161604673	161604994	+	overlapStart	-1	0	Overlapping
chr12	74457276	74457599	324	*	2.61386	3.14989	1.7514	0.323435	0.120606	1	9.28	8.47	2.6	4.14	135	Homo_sapiens_tRNA.Gln.CTG.12.1	74457277	74457599	+	overlapStart	-1	0	Overlapping
chr1	143717166	143717490	325	*	3.07756	3.56596	2.33362	0.324587	0.129229	1	7.96	15.73	3.46	6.62	31	Homo_sapiens_tRNA.Asn.GTT.22.1	143717167	143717490	-	includeFeature	324	0	Overlapping
chr1	148244341	148244663	323	*	2.54312	3.04804	1.75961	0.309728	0.137808	1	9.28	7.26	3.46	3.31	61	Homo_sapiens_tRX.Gly.CCC.2.1	148244342	148244663	-	includeFeature	322	0	Overlapping
chr5	168389513	168389835	323	*	2.83981	3.33427	2.08154	0.310358	0.13921	1	9.28	10.89	4.33	4.14	314	Homo_sapiens_tRX.Lys.CTT.6.1	168389514	168389835	-	includeFeature	322	0	Overlapping
chrX	25261846	25262168	323	*	1.964	2.50512	1.08807	0.243437	0.188946	1	5.3	6.05	2.6	1.65	552	Homo_sapiens_tRX.Ser.GGA.2.1	25261847	25262168	-	includeFeature	322	0	Overlapping
chr2	45710176	45710499	324	*	2.77547	3.23618	2.09458	0.257957	0.197621	1	7.96	10.89	6.06	2.48	279	Homo_sapiens_tRNA.Gln.TTG.5.1	45710177	45710499	-	includeFeature	323	0	Overlapping
chr1	148405258	148405582	325	*	3.35684	3.73171	2.849	0.250472	0.225879	1	13.26	13.31	7.79	6.62	68	Homo_sapiens_tRNA.Asn.GTT.16.1	148405259	148405582	+	overlapStart	-1	0	Overlapping
chr17	40117174	40117498	325	*	3.39412	3.9275	2.53863	0.212974	0.229905	1	15.91	14.52	0.87	10.76	249	Homo_sapiens_tRNA.SeC.TCA.3.1	40117175	40117498	-	includeFeature	324	0	Overlapping
chr7	149405938	149406260	323	*	3.10775	3.49773	2.57164	0.235354	0.244542	1	9.28	13.31	6.93	4.96	508	Homo_sapiens_tRX.Cys.GCA.1.1	149405939	149406260	-	includeFeature	322	0	Overlapping
chr11	50274582	50274904	323	*	3.14828	3.51246	2.65994	0.221689	0.271363	1	11.93	10.89	5.19	7.45	116	Homo_sapiens_tRNA.Ala.TGC.8.1	50274583	50274904	-	includeFeature	322	0	Overlapping
chr8	66112815	66113138	324	*	3.46191	3.80197	3.01613	0.216488	0.283397	1	14.59	13.31	10.39	5.79	529	Homo_sapiens_tRX.Arg.ACG.1.1	66112816	66113138	-	includeFeature	323	0	Overlapping
chr22	44150531	44150865	335	*	2.86394	3.24503	2.34458	0.203837	0.296874	1	9.28	9.68	5.19	4.96	297	Homo_sapiens_tRNA.SeC.TCA.2.1	44150532	44150865	+	overlapStart	-1	0	Overlapping
chr1	143784019	143784342	324	*	1.93149	2.46024	1.08807	0.165016	0.301877	1	1.33	9.68	2.6	1.65	33	Homo_sapiens_tRNA.Glu.TTC.10.1	143784020	143784342	-	includeFeature	323	0	Overlapping
chr12	113948614	113948935	322	*	3.17381	3.49031	2.76777	0.191932	0.332384	1	7.96	14.52	8.66	4.96	139	Homo_sapiens_tRNA.Glu.CTC.16.1	113948615	113948935	-	includeFeature	321	0	Overlapping
chr1	120945163	120945487	325	*	2.7987	3.14044	2.35002	0.186388	0.338775	1	7.96	9.68	6.06	4.14	21	Homo_sapiens_tRNA.Asn.GTT.16.3	120945164	120945487	+	overlapStart	-1	0	Overlapping
chr1	161605370	161605691	322	*	3.45061	3.74424	3.08154	0.179652	0.361808	1	15.91	10.89	8.66	8.27	93	Homo_sapiens_tRX.Cys.GCA.3.1	161605371	161605691	-	includeFeature	321	0	Overlapping
chr1	143666862	143667184	323	*	2.86605	3.18709	2.45248	0.169015	0.382373	1	14.59	3.63	4.33	6.62	29	Homo_sapiens_tRNA.Glu.TTC.7.1	143666863	143667184	-	includeFeature	322	0	Overlapping
chr17	40082554	40082877	324	*	2.9545	3.26256	2.56228	0.161445	0.401351	1	11.93	7.26	5.19	6.62	248	Homo_sapiens_tRX.Val.TAC.3.1	40082555	40082877	-	includeFeature	323	0	Overlapping
chr1	16679880	16680203	324	*	2.73457	3.0379	2.35002	0.15913	0.406681	1	7.96	8.47	6.06	4.14	8	Homo_sapiens_tRNA.Val.CAC.10.1	16679881	16680203	-	includeFeature	323	0	Overlapping
chr11	54759182	54759505	324	*	1.82884	1.30918	2.21009	-0.13864	0.426261	1	1.33	3.63	3.46	5.79	117	Homo_sapiens_tRNA.Lys.CTT.15.1	54759183	54759505	-	includeFeature	323	0	Overlapping
chr1	145437472	145437793	322	*	2.5469	2.80795	2.22795	0.124254	0.506181	1	7.96	6.05	6.06	3.31	44	Homo_sapiens_tRX.Gly.CCC.3.1	145437473	145437793	+	overlapStart	-1	0	Overlapping
chr9	74902948	74903270	323	*	2.66968	2.93845	2.33911	0.118434	0.520358	1	9.28	6.05	4.33	5.79	541	Homo_sapiens_tRNA.Asp.GTC.4.1	74902949	74903270	-	includeFeature	322	0	Overlapping
chr1	207004683	207005010	328	*	3.09739	3.31759	2.83741	0.114931	0.542329	1	6.63	13.31	5.19	9.1	105	Homo_sapiens_tRNA.Pro.TGG.5.1	207004684	207005010	-	includeFeature	327	0	Overlapping
chr18	57678496	57678818	323	*	1.90637	2.17788	1.57164	0.0930986	0.588958	1	6.63	2.42	3.46	2.48	260	Homo_sapiens_tRNA.Gly.TCC.5.1	57678497	57678818	+	overlapStart	-1	0	Overlapping
chr8	11913165	11913487	323	*	2.41827	2.14044	2.65114	-0.0969735	0.591999	1	3.98	4.84	3.46	9.1	526	Homo_sapiens_tRX.Glu.CTC.1.1	11913166	11913487	+	overlapStart	-1	0	Overlapping
chr1	146394069	146394393	325	*	3.62993	3.78993	3.44994	0.0903912	0.628979	1	11.93	15.73	7.79	14.06	54	Homo_sapiens_tRX.Asn.GTT.3.1	146394070	146394393	+	overlapStart	-1	0	Overlapping
chr6	26749073	26749397	325	*	0	0	0	0.0287714	0.631283	1	1.33	0	0	0	358	Homo_sapiens_tRNA.Und.NNN.1.1	26749074	26749397	-	includeFeature	324	0	Overlapping
chr1	180215015	180215338	324	*	3.3386	3.49773	3.1597	0.0819721	0.659936	1	9.28	13.31	11.25	6.62	101	Homo_sapiens_tRNA.Val.AAC.7.1	180215016	180215338	-	includeFeature	323	0	Overlapping
chr9	120354949	120355282	334	*	2.9494	2.79596	3.08807	-0.0654125	0.723296	1	6.63	7.26	10.39	6.62	543	Homo_sapiens_tRX.Leu.CAG.1.1	120354950	120355282	-	includeFeature	333	0	Overlapping
chr2	151831012	151831330	319	*	3.05566	3.15928	2.94401	0.0488221	0.79075	1	10.61	7.26	11.25	4.14	285	Homo_sapiens_tRX.Leu.CAA.3.1	151831013	151831330	-	includeFeature	318	0	Overlapping
chr6	26756426	26756750	325	*	0	0	0	0.0121695	0.86571	1	1.33	0	0.87	0	360	Homo_sapiens_tRNA.Ile.AAT.6.1	26756427	26756750	+	overlapStart	-1	0	Overlapping
chr7	97141447	97141770	324	*	3.30262	3.32596	3.2789	0.0129633	0.943717	1	7.96	12.1	8.66	10.76	498	Homo_sapiens_tRX.Lys.CTT.4.1	97141448	97141770	-	includeFeature	323	0	Overlapping
chrX	119603772	119604091	320	*	2.48894	2.50512	2.47259	0.00790197	0.964932	1	5.3	6.05	7.79	3.31	553	Homo_sapiens_tRX.Pro.GGG.1.1	119603773	119604091	+	overlapStart	-1	0	Overlapping
chr12	129231527	129231852	326	*	2.66435	2.65122	2.67737	-0.00337855	0.985233	1	5.3	7.26	8.66	4.14	146	Homo_sapiens_tRNA.Ile.AAT.11.1	129231528	129231852	+	overlapStart	-1	0	Overlapping
chrX	3838665	3838989	325	*	0.381463	0.407018	0.355447	0.00140546	0.990894	1	2.65	0	1.73	0.83	546	Homo_sapiens_tRX.Ile.GAT.2.1	3838666	3838989	-	includeFeature	324	0	Overlapping
chr1	143792598	143792928	331	*	0	0	0	0	1	1	0	0	0	0	34	Homo_sapiens_tRNA.Phe.GAA.9.1	143792599	143792928	-	includeFeature	330	0	Overlapping
chr6	26713543	26713866	324	*	0	0	0	0	1	1	0	0	0	0	356	Homo_sapiens_tRX.Ala.AGC.1.1	26713544	26713866	+	overlapStart	-1	0	Overlapping
chr6	26749786	26750109	324	*	0	0	0	0	1	1	0	0	0	0	359	Homo_sapiens_tRNA.Ala.AGC.21.1	26749787	26750109	-	includeFeature	323	0	Overlapping
chr6	26787820	26788143	324	*	0	0	0	0	1	1	0	0	0	0	361	Homo_sapiens_tRX.Ala.AGC.1.2	26787821	26788143	-	includeFeature	323	0	Overlapping
chrX	3876675	3876999	325	*	0	0	0	0	1	1	0	0	0	0	547	Homo_sapiens_tRNA.Ile.GAT.1.2	3876676	3876999	-	includeFeature	324	0	Overlapping
chrX	3877089	3877413	325	*	0	0	0	0	1	1	0	0	0	0	548	Homo_sapiens_tRX.Ile.GAT.1.2	3877090	3877413	-	includeFeature	324	0	Overlapping
chrX	3915104	3915428	325	*	0	0	0	0	1	1	0	0	0	0	549	Homo_sapiens_tRNA.Ile.GAT.1.3	3915105	3915428	-	includeFeature	324	0	Overlapping
chrX	3915518	3915842	325	*	0	0	0	0	1	1	0	0	0	0	550	Homo_sapiens_tRX.Ile.GAT.1.1	3915519	3915842	-	includeFeature	324	0	Overlapping

## Sheet: Fig. 6d - hiPSC>NPC
seqnames	start	end	width	strand	Conc	Conc_NPC_doxder	Conc_NPC_nodoxder	Fold	p.value	FDR	NPC_doxder_3d_1	NPC_doxder_3d_2	NPC_nodoxder_1	NPC_nodoxder_2	peak	feature	start_position	end_position	feature_strand	insideFeature	distancetoFeature	shortestDistance	fromOverlappingOrNearest
chr1	16889551	16889875	325	*	8.86987	9.8318	4.60686	4.90277	1.27775e-30	7.00209e-28	893.63	928.99	25.3	23.43	14	Homo_sapiens_tRNA.Asn.GTT.4.1	16889552	16889875	+	overlapStart	-1	0	Overlapping
chr1	149740122	149740446	325	*	9.22428	10.1382	6.11448	3.78857	1.87561e-23	5.13917e-21	1044.55	1209.34	63.26	75.31	77	Homo_sapiens_tRNA.Asn.GTT.8.1	149740123	149740446	-	includeFeature	324	0	Overlapping
chr1	16872457	16872779	323	*	8.55103	9.46625	5.41986	3.77247	4.39851e-21	8.0346e-19	702.42	712.25	33.74	51.88	12	Homo_sapiens_tRNA.Glu.TTC.3.1	16872458	16872779	+	overlapStart	-1	0	Overlapping
chr6	28710463	28710785	323	*	9.29093	10.2089	6.11308	3.79477	1.10566e-19	1.41682e-17	1029.8	1337.34	46.39	92.05	443	Homo_sapiens_tRNA.Ala.AGC.5.1	28710464	28710785	+	overlapStart	-1	0	Overlapping
chr1	16547539	16547862	324	*	8.79993	9.69905	5.91164	3.53043	1.29272e-19	1.41682e-17	744.41	918	40.06	80.33	6	Homo_sapiens_tRNA.Val.CAC.11.1	16547540	16547862	-	includeFeature	323	0	Overlapping
chr6	27777759	27778081	323	*	9.10563	10.0097	6.14755	3.58984	3.65791e-19	3.34089e-17	923.13	1138.66	46.39	95.39	421	Homo_sapiens_tRNA.iMet.CAT.2.1	27777760	27778081	+	overlapStart	-1	0	Overlapping
chr6	27720993	27721326	334	*	8.92179	9.82901	5.91685	3.62579	1.01967e-18	7.98253e-17	831.22	987.89	42.17	78.66	417	Homo_sapiens_tRNA.Leu.TAA.2.1	27720994	27721326	-	includeFeature	333	0	Overlapping
chr6	28537464	28537808	345	*	8.87377	9.78942	5.73569	3.73152	5.30551e-18	3.63428e-16	742.71	1027.15	37.96	68.62	431	Homo_sapiens_tRNA.Ile.TAT.3.1	28537465	28537808	+	overlapStart	-1	0	Overlapping
chr1	148264982	148265304	323	*	9.02261	9.9204	6.15265	3.49637	7.8097e-18	4.75524e-16	815.9	1122.17	56.93	85.35	62	Homo_sapiens_tRNA.Gln.CTG.4.1	148264983	148265304	-	includeFeature	322	0	Overlapping
chr1	16860072	16860395	324	*	8.77312	9.66655	5.96131	3.41967	1.45699e-16	7.98433e-15	634.33	991.03	44.28	80.33	10	Homo_sapiens_tRNA.Val.CAC.11.2	16860073	16860395	+	overlapStart	-1	0	Overlapping
chr6	26299551	26299874	324	*	8.88897	9.76996	6.23028	3.277	2.4766e-16	1.2338e-14	808.52	937.63	46.39	103.76	331	Homo_sapiens_tRNA.Arg.TCG.4.1	26299552	26299874	+	overlapStart	-1	0	Overlapping
chr1	148048390	148048714	325	*	9.70932	10.5627	7.33821	3.01836	4.81034e-16	2.19672e-14	1466.12	1558.79	132.85	190.79	60	Homo_sapiens_tRNA.Asn.GTT.14.1	148048391	148048714	-	includeFeature	324	0	Overlapping
chr6	26318976	26319298	323	*	9.38347	10.2653	6.71538	3.26824	4.65797e-15	1.96173e-13	1080.87	1380.53	69.59	140.58	337	Homo_sapiens_tRNA.Trp.CCA.3.1	26318977	26319298	-	includeFeature	322	0	Overlapping
chr6	27097180	27097512	333	*	9.05364	9.94333	6.28981	3.34991	5.08978e-15	1.96173e-13	763.7	1205.41	52.72	103.76	364	Homo_sapiens_tRNA.Ser.GCT.1.1	27097181	27097512	+	overlapStart	-1	0	Overlapping
chr1	143803868	143804191	324	*	7.67152	8.52309	5.31702	2.9759	5.36971e-15	1.96173e-13	398.87	336.89	29.52	50.21	35	Homo_sapiens_tRNA.Val.CAC.4.1	143803869	143804191	-	includeFeature	323	0	Overlapping
chr6	27209723	27210055	333	*	8.48924	9.33699	6.16952	2.94928	7.00527e-15	2.3993e-13	596.89	696.55	56.93	87.03	370	Homo_sapiens_tRNA.Ser.CGA.2.1	27209724	27210055	+	overlapStart	-1	0	Overlapping
chr6	28735303	28735625	323	*	9.32924	10.1585	7.16549	2.78872	1.38037e-13	4.44967e-12	998.03	1287.86	118.09	169.03	448	Homo_sapiens_tRNA.Val.AAC.6.1	28735304	28735625	-	includeFeature	322	0	Overlapping
chr6	27562058	27562395	338	*	7.50805	8.34995	5.23989	2.87788	2.30334e-13	7.01239e-12	274.05	378.51	33.74	41.84	400	Homo_sapiens_tRNA.Arg.TCT.5.1	27562059	27562395	+	overlapStart	-1	0	Overlapping
chr6	28719578	28719900	323	*	8.53936	9.3662	6.39512	2.74878	2.00841e-12	5.79267e-11	525.96	793.92	69.59	98.74	444	Homo_sapiens_tRNA.Ala.AGC.2.3	28719579	28719900	+	overlapStart	-1	0	Overlapping
chr1	148308796	148309118	323	*	7.37968	8.19561	5.31823	2.64551	5.53677e-11	1.51708e-09	213.34	373.01	37.96	41.84	63	Homo_sapiens_tRNA.Glu.TTC.6.1	148308797	148309118	-	includeFeature	322	0	Overlapping
chr1	16861795	16862116	322	*	9.98569	10.7779	8.08722	2.49153	1.03704e-10	2.70617e-09	1613.64	1898.03	210.87	333.04	11	Homo_sapiens_tRNA.Gly.CCC.1.2	16861796	16862116	+	overlapStart	-1	0	Overlapping
KI270713.1	28630	28953	324	*	7.49297	8.28848	5.57328	2.48659	3.17142e-10	7.89973e-09	277.45	347.88	31.63	63.6	554	Homo_sapiens_tRNA.Asn.GTT.26.1	28631	28953	-	includeFeature	323	0	Overlapping
chr1	143735794	143736118	325	*	7.09329	7.86658	5.31156	2.35506	4.67611e-09	1.11413e-07	234.33	232.44	44.28	35.14	32	Homo_sapiens_tRNA.Asn.GTT.6.1	143735795	143736118	-	includeFeature	324	0	Overlapping
chr6	28488867	28489191	325	*	9.77911	10.5462	8.03322	2.30759	7.0399e-09	1.60744e-07	1418.46	1572.14	170.8	353.12	430	Homo_sapiens_tRNA.Thr.CGT.1.1	28488868	28489191	-	includeFeature	324	0	Overlapping
chr6	27275085	27275409	325	*	7.31701	8.06798	5.65987	2.20864	1.05572e-08	2.31414e-07	228.09	308.62	35.85	65.27	378	Homo_sapiens_tRNA.Ile.AAT.3.1	27275086	27275409	-	includeFeature	324	0	Overlapping
chr6	27605512	27605870	359	*	9.24045	9.97324	7.67614	2.12919	1.11689e-08	2.3366e-07	948.67	1061.7	141.28	267.77	406	Homo_sapiens_tRNA.Leu.CAA.2.1	27605513	27605870	-	includeFeature	358	0	Overlapping
chr16	3180428	3180751	324	*	8.82975	9.60655	7.02721	2.35031	1.15125e-08	2.3366e-07	682	877.16	80.13	180.74	198	Homo_sapiens_tRNA.Lys.CTT.5.1	3180429	3180751	-	includeFeature	323	0	Overlapping
chr6	27726568	27726892	325	*	7.93706	8.69493	6.24277	2.23153	4.79458e-08	9.38368e-07	336.46	492.37	52.72	98.74	418	Homo_sapiens_tRNA.Thr.AGT.4.1	27726569	27726892	+	overlapStart	-1	0	Overlapping
chr6	57793419	57793742	324	*	7.0589	7.81322	5.38389	2.19852	1.23353e-07	2.30701e-06	184.4	265.43	31.63	51.88	479	Homo_sapiens_tRNA.Ala.AGC.19.1	57793420	57793742	-	includeFeature	323	0	Overlapping
chr6	57813364	57813687	324	*	7.23938	7.98481	5.61131	2.15535	1.26296e-07	2.30701e-06	208.23	298.41	35.85	61.92	482	Homo_sapiens_tRX.Ala.AGC.5.1	57813365	57813687	-	includeFeature	323	0	Overlapping
chr1	149558293	149558618	326	*	9.2771	10.0228	7.6474	2.16187	1.57903e-07	2.79133e-06	818.73	1261.95	126.52	274.46	71	Homo_sapiens_tRNA.Asn.GTT.25.1	149558294	149558618	-	includeFeature	325	0	Overlapping
chr1	145129113	145129437	325	*	7.18148	7.92801	5.5477	2.15145	1.98269e-07	3.39535e-06	175.32	311.76	31.63	61.92	39	Homo_sapiens_tRNA.Asn.GTT.10.1	145129114	145129437	+	overlapStart	-1	0	Overlapping
chr13	41455799	41456122	324	*	7.30119	7.99037	5.93393	1.91221	2.27917e-07	3.78481e-06	192.91	315.68	65.37	56.9	149	Homo_sapiens_tRNA.Glu.CTC.3.1	41455800	41456122	-	includeFeature	323	0	Overlapping
chr6	28764261	28764588	328	*	7.08122	7.91551	4.87714	2.62362	2.89386e-07	4.66422e-06	141.28	341.6	25.3	33.47	453	Homo_sapiens_tRNA.Phe.GAA.5.1	28764262	28764588	+	overlapStart	-1	0	Overlapping
chr6	28802674	28802995	322	*	9.93835	10.6933	8.25972	2.1977	3.06166e-07	4.79369e-06	1545.55	1766.1	164.48	448.52	458	Homo_sapiens_tRNA.Ala.TGC.7.1	28802675	28802995	-	includeFeature	321	0	Overlapping
chr6	27205962	27206285	324	*	6.7612	7.47861	5.27024	1.9997	5.90056e-07	8.98197e-06	144.68	212.03	25.3	51.88	369	Homo_sapiens_tRNA.Val.CAC.6.1	27205963	27206285	-	includeFeature	323	0	Overlapping
chr11	122559821	122560144	324	*	8.0366	8.75914	6.52165	2.03147	7.42966e-07	1.08564e-05	397.74	468.81	63.26	120.5	132	Homo_sapiens_tRNA.Lys.TTT.2.1	122559822	122560144	+	overlapStart	-1	0	Overlapping
chr1	147073099	147073421	323	*	7.20295	7.92037	5.71193	2.00012	7.52818e-07	1.08564e-05	284.26	200.25	29.52	75.31	57	Homo_sapiens_tRNA.His.GTG.1.2	147073100	147073421	+	overlapStart	-1	0	Overlapping
chr6	57822847	57823171	325	*	6.55108	7.28955	4.9586	2.11185	7.76171e-07	1.09062e-05	119.72	193.18	33.74	28.45	484	Homo_sapiens_tRNA.Ile.AAT.1.1	57822848	57823171	+	overlapStart	-1	0	Overlapping
chr6	27602443	27602800	358	*	10.0646	10.8202	8.38259	2.1849	8.08307e-07	1.10738e-05	1597.19	2018.96	177.13	490.35	405	Homo_sapiens_tRNA.Leu.CAA.3.1	27602444	27602800	-	includeFeature	357	0	Overlapping
chr6	27020220	27020564	345	*	10.0343	10.7527	8.53877	2.01083	1.24657e-06	1.66615e-05	1770.24	1680.51	198.22	545.58	362	Homo_sapiens_tRNA.Ile.TAT.2.2	27020221	27020564	+	overlapStart	-1	0	Overlapping
chr1	16520459	16520783	325	*	6.87442	7.54841	5.5687	1.82933	1.32056e-06	1.72302e-05	180.43	193.96	46.39	48.53	2	Homo_sapiens_tRNA.Asn.GTT.5.1	16520460	16520783	-	includeFeature	324	0	Overlapping
chr1	161621549	161621873	325	*	9.41771	10.1426	7.89175	2.03092	1.84545e-06	2.29876e-05	1153.49	1107.25	120.19	354.8	96	Homo_sapiens_tRNA.Asn.GTT.17.1	161621550	161621873	+	overlapStart	-1	0	Overlapping
chr6	27290500	27290823	324	*	9.48342	10.2262	7.8688	2.10997	1.84572e-06	2.29876e-05	939.02	1456.7	124.41	343.08	381	Homo_sapiens_tRNA.Val.TAC.4.1	27290501	27290823	+	overlapStart	-1	0	Overlapping
chr14	20657338	20657682	345	*	7.95344	8.72373	6.18918	2.22822	2.09995e-06	2.55727e-05	237.73	607.81	42.17	103.76	161	Homo_sapiens_tRNA.Tyr.GTA.4.1	20657339	20657682	-	includeFeature	344	0	Overlapping
chr6	28823190	28823514	325	*	6.61378	7.33449	5.10749	2.01584	3.35724e-06	3.9995e-05	112.34	210.46	42.17	26.78	462	Homo_sapiens_tRNA.Phe.GAA.4.1	28823191	28823514	-	includeFeature	324	0	Overlapping
chr1	145475255	145475579	325	*	10.0529	10.7682	8.57157	1.97187	5.91408e-06	6.89556e-05	1638.6	1849.34	191.89	569.01	45	Homo_sapiens_tRNA.Asn.GTT.9.1	145475256	145475579	-	includeFeature	324	0	Overlapping
chr6	26575444	26575784	341	*	8.95925	9.67578	7.47234	1.9699	7.50789e-06	8.5715e-05	654.19	981.6	99.11	256.06	353	Homo_sapiens_tRNA.Tyr.GTA.8.1	26575445	26575784	+	overlapStart	-1	0	Overlapping
chr14	20652973	20653317	345	*	10.0394	10.7671	8.49988	2.01605	8.29511e-06	9.27698e-05	1383.85	2101.42	183.45	540.56	160	Homo_sapiens_tRNA.Tyr.GTA.5.3	20652974	20653317	-	includeFeature	344	0	Overlapping
chr6	57800085	57800409	325	*	9.20862	9.87469	7.93373	1.77188	8.63697e-06	9.46611e-05	866.96	1010.66	147.61	341.41	480	Homo_sapiens_tRNA.Ile.AAT.12.1	57800086	57800409	+	overlapStart	-1	0	Overlapping
chr14	20663066	20663410	345	*	8.8707	9.59482	7.34833	1.99633	9.53928e-06	0.0001025	430.64	1115.89	103.33	222.58	163	Homo_sapiens_tRNA.Tyr.GTA.5.4	20663067	20663410	-	includeFeature	344	0	Overlapping
chr6	28742826	28743149	324	*	9.08827	9.78856	7.67389	1.90005	9.8714e-06	0.000104029	739.3	1029.51	113.87	294.55	449	Homo_sapiens_tRNA.Arg.CCG.1.1	28742827	28743149	-	includeFeature	323	0	Overlapping
chr6	27575941	27576264	324	*	7.45403	8.1709	5.96557	1.95445	1.21413e-05	0.000125536	186.1	390.29	37.96	87.03	401	Homo_sapiens_tRNA.Lys.TTT.9.1	27575942	27576264	+	overlapStart	-1	0	Overlapping
chr6	28597214	28597546	333	*	10.3661	11.0571	8.99109	1.86102	1.34958e-05	0.000136194	2051.66	2209.79	284.67	733.02	434	Homo_sapiens_tRNA.Ser.GCT.4.1	28597215	28597546	-	includeFeature	332	0	Overlapping
chr6	57815848	57816171	324	*	6.18674	6.87206	4.83546	1.83218	1.36691e-05	0.000136194	101.56	132.71	25.3	31.8	483	Homo_sapiens_tRNA.Ala.AGC.24.1	57815849	57816171	-	includeFeature	323	0	Overlapping
chr6	28811946	28812268	323	*	10.0289	10.6999	8.73501	1.7825	1.5649e-05	0.000153137	1604.56	1722.13	253.04	599.14	460	Homo_sapiens_tRNA.Ala.AGC.6.1	28811947	28812268	-	includeFeature	322	0	Overlapping
chr6	27334864	27335187	324	*	10.1272	10.8179	8.75364	1.85002	2.15078e-05	0.000206777	1634.63	1975.77	225.63	637.63	387	Homo_sapiens_tRNA.Lys.TTT.6.1	27334865	27335187	-	includeFeature	323	0	Overlapping
chr6	28212911	28213243	333	*	10.3339	11.019	8.98357	1.81455	4.21722e-05	0.000398455	1975.06	2175.23	250.93	761.47	426	Homo_sapiens_tRNA.Ser.GCT.5.1	28212912	28213243	+	overlapStart	-1	0	Overlapping
chr6	27158001	27158323	323	*	9.35754	10.134	7.55709	2.16419	4.86689e-05	0.000452044	881.71	1365.61	65.37	311.28	366	Homo_sapiens_tRNA.His.GTG.1.5	27158002	27158323	+	overlapStart	-1	0	Overlapping
chr9	14433814	14434136	323	*	7.37045	8.02749	6.12973	1.69774	5.07597e-05	0.000463605	174.75	347.1	37.96	102.09	539	Homo_sapiens_tRNA.His.GTG.1.6	14433815	14434136	-	includeFeature	322	0	Overlapping
chr6	28988876	28989208	333	*	9.31474	9.93683	8.19726	1.58329	6.96378e-05	0.000625598	893.06	1067.2	160.26	426.76	476	Homo_sapiens_tRNA.Leu.AAG.3.1	28988877	28989208	+	overlapStart	-1	0	Overlapping
chr6	28725892	28726216	325	*	9.89355	10.572	8.57017	1.77439	7.93714e-05	0.000701541	1167.68	1876.83	204.54	555.62	445	Homo_sapiens_tRNA.Thr.AGT.3.1	28725893	28726216	+	overlapStart	-1	0	Overlapping
chr4	123508724	123509046	323	*	6.50013	7.13238	5.34818	1.60737	9.70569e-05	0.000844241	91.35	189.25	37.96	43.51	309	Homo_sapiens_tRNA.Cys.GCA.2.1	123508725	123509046	-	includeFeature	322	0	Overlapping
chr6	28693084	28693408	325	*	6.46759	7.1173	5.25388	1.64609	0.000114169	0.000977573	100.99	176.69	21.09	55.23	441	Homo_sapiens_tRNA.Lys.TTT.13.1	28693085	28693408	-	includeFeature	324	0	Overlapping
chr16	3175565	3175888	324	*	10.3592	11.0143	9.1258	1.68434	0.000116694	0.000983823	1897.9	2238.84	288.89	828.41	197	Homo_sapiens_tRNA.Lys.CTT.2.5	3175566	3175888	+	overlapStart	-1	0	Overlapping
chr6	28478497	28478829	333	*	6.30759	6.93175	5.18321	1.57859	0.000118754	0.000986016	83.97	160.2	35.85	36.82	428	Homo_sapiens_tRNA.Leu.AAG.4.1	28478498	28478829	-	includeFeature	332	0	Overlapping
chr6	57808519	57808843	325	*	6.16339	6.73876	5.19182	1.42581	0.000159849	0.00128836	108.37	105.23	37.96	35.14	481	Homo_sapiens_tRX.Met.CAT.2.1	57808520	57808843	+	overlapStart	-1	0	Overlapping
chr6	26594748	26595087	340	*	8.91804	9.56216	7.72443	1.63635	0.00015987	0.00128836	592.35	919.57	103.33	319.65	355	Homo_sapiens_tRNA.Tyr.GTA.6.1	26594749	26595087	+	overlapStart	-1	0	Overlapping
chr6	27618230	27618554	325	*	9.97021	10.5893	8.86269	1.55423	0.000188341	0.00149581	1440.02	1641.24	278.35	652.69	407	Homo_sapiens_tRNA.Thr.CGT.5.1	27618231	27618554	+	overlapStart	-1	0	Overlapping
chr6	28726952	28727275	324	*	6.1167	6.77099	4.88615	1.6472	0.000194321	0.00152126	69.22	149.2	18.98	40.17	446	Homo_sapiens_tRNA.Phe.GAA.11.1	28726953	28727275	-	includeFeature	323	0	Overlapping
chr6	57792707	57793030	324	*	5.96136	6.55342	4.93984	1.48241	0.00020886	0.00161204	83.41	104.44	37.96	23.43	478	Homo_sapiens_tRX.Ala.AGC.6.1	57792708	57793030	-	includeFeature	323	0	Overlapping
chr6	26576978	26577317	340	*	7.33401	7.89842	6.39397	1.3673	0.000262652	0.00199907	213.34	263.86	52.72	115.48	354	Homo_sapiens_tRNA.Tyr.GTA.3.1	26576979	26577317	+	overlapStart	-1	0	Overlapping
chr1	161440045	161440367	323	*	6.82192	7.40476	5.82826	1.41454	0.000286235	0.00214873	148.09	190.82	31.63	82	85	Homo_sapiens_tRNA.Gly.TCC.4.1	161440046	161440367	-	includeFeature	322	0	Overlapping
chr6	28758238	28758560	323	*	9.80855	10.4462	8.63792	1.59915	0.000297722	0.00220475	1291.93	1498.32	170.8	625.91	451	Homo_sapiens_tRNA.Ala.TGC.6.1	28758239	28758560	-	includeFeature	322	0	Overlapping
chr6	27541649	27541981	333	*	7.821	8.41036	6.80772	1.44477	0.000302358	0.00220923	232.06	448.4	80.13	143.93	396	Homo_sapiens_tRNA.Ser.AGA.1.1	27541650	27541981	-	includeFeature	332	0	Overlapping
chr16	70789381	70789702	322	*	8.20783	8.85577	7.0005	1.62168	0.000349068	0.00251697	398.87	527.71	56.93	199.15	214	Homo_sapiens_tRNA.Gly.GCC.2.5	70789382	70789702	+	overlapStart	-1	0	Overlapping
chr16	3191375	3191698	324	*	9.80223	10.4166	8.7102	1.5198	0.000373473	0.00262679	1236.9	1496.75	215.08	622.57	202	Homo_sapiens_tRNA.Lys.CTT.4.1	3191376	3191698	+	overlapStart	-1	0	Overlapping
chr7	149707543	149707865	323	*	8.1126	8.68724	7.14312	1.39511	0.000373886	0.00262679	333.62	490.8	88.56	194.13	524	Homo_sapiens_tRNA.Cys.GCA.9.4	149707544	149707865	+	overlapStart	-1	0	Overlapping
chr16	73478191	73478514	324	*	7.90191	8.4468	7.01588	1.30569	0.00039833	0.00273322	331.92	365.94	86.46	172.38	216	Homo_sapiens_tRNA.Lys.TTT.1.1	73478192	73478514	-	includeFeature	323	0	Overlapping
chr6	27670439	27670762	324	*	10.0288	10.6674	8.85473	1.59265	0.000399011	0.00273322	1453.64	1799.08	212.98	712.94	412	Homo_sapiens_tRNA.Arg.ACG.2.4	27670440	27670762	-	includeFeature	323	0	Overlapping
chr6	28695806	28696128	323	*	6.23322	6.79197	5.30913	1.33424	0.000404934	0.00273955	103.83	117.79	27.41	51.88	442	Homo_sapiens_tRNA.Ala.CGC.5.1	28695807	28696128	-	includeFeature	322	0	Overlapping
chr6	27303663	27303985	323	*	10.1237	10.7754	8.90269	1.63198	0.000415559	0.00277715	1449.67	2055.87	202.43	754.78	385	Homo_sapiens_tRNA.Thr.CGT.6.1	27303664	27303985	-	includeFeature	322	0	Overlapping
chr1	16727159	16727480	322	*	6.92771	7.45029	6.10012	1.22885	0.000535523	0.00353574	156.6	193.18	48.5	88.7	9	Homo_sapiens_tRNA.Gly.CCC.5.1	16727160	16727480	+	overlapStart	-1	0	Overlapping
chr6	28747618	28747941	324	*	9.2288	9.82116	8.20636	1.43491	0.000635314	0.00414467	693.34	1115.89	153.93	436.8	450	Homo_sapiens_tRNA.Lys.TTT.7.1	28747619	28747941	+	overlapStart	-1	0	Overlapping
chr1	16535153	16535475	323	*	10.7256	11.3201	9.69665	1.44311	0.000645158	0.00415937	2564.57	2549.03	459.69	1199.95	4	Homo_sapiens_tRNA.Glu.TTC.4.1	16535154	16535475	-	includeFeature	322	0	Overlapping
chr3	132231672	132231994	323	*	7.61831	8.20183	6.62263	1.3994	0.000694371	0.0044246	219.01	369.87	54.83	142.25	304	Homo_sapiens_tRNA.Cys.GCA.9.1	132231673	132231994	-	includeFeature	322	0	Overlapping
chr1	145157031	145157354	324	*	7.8342	8.49279	6.58766	1.61877	0.000771808	0.0048615	346.67	373.79	40.06	152.29	40	Homo_sapiens_tRNA.Val.CAC.14.1	145157032	145157354	+	overlapStart	-1	0	Overlapping
chr5	181173918	181174250	333	*	9.26951	9.85739	8.26075	1.41355	0.000803498	0.0050036	743.27	1111.96	166.59	446.84	319	Homo_sapiens_tRNA.Leu.AAG.1.3	181173919	181174250	-	includeFeature	332	0	Overlapping
chr14	20659832	20660176	345	*	6.47461	7.07933	5.41365	1.45693	0.000847599	0.00521892	68.65	201.82	40.06	45.19	162	Homo_sapiens_tRNA.Tyr.GTA.7.1	20659833	20660176	-	includeFeature	344	0	Overlapping
chr7	149691055	149691377	323	*	9.55504	10.1762	8.44058	1.49871	0.00103236	0.00628593	922.57	1391.52	147.61	547.26	523	Homo_sapiens_tRNA.Cys.GCA.17.1	149691056	149691377	-	includeFeature	322	0	Overlapping
chr16	70778085	70778406	322	*	9.04506	9.71937	7.73807	1.64433	0.00116693	0.00702721	687.1	998.88	82.24	344.75	211	Homo_sapiens_tRNA.Gly.GCC.3.1	70778086	70778406	-	includeFeature	321	0	Overlapping
chr7	128783324	128783646	323	*	10.5198	11.0769	9.60025	1.30769	0.00136094	0.00810649	2021.59	2298.52	491.32	1061.04	500	Homo_sapiens_tRNA.Pro.AGG.2.3	128783325	128783646	+	overlapStart	-1	0	Overlapping
chr10	5853585	5853908	324	*	8.489	9.0467	7.56782	1.29951	0.0015372	0.00905792	425.54	632.15	103.33	276.14	109	Homo_sapiens_tRNA.Val.TAC.3.1	5853586	5853908	-	includeFeature	323	0	Overlapping
chr1	146369975	146370299	325	*	10.2544	10.8303	9.28123	1.3509	0.00160279	0.00934394	1584.14	2057.44	328.95	915.44	53	Homo_sapiens_tRNA.Asn.GTT.24.1	146369976	146370299	+	overlapStart	-1	0	Overlapping
chr6	27237445	27237769	325	*	10.2369	10.8098	9.27266	1.34043	0.00167172	0.0096432	1438.32	2151.68	350.04	886.99	375	Homo_sapiens_tRNA.Ile.AAT.5.3	27237446	27237769	-	includeFeature	324	0	Overlapping
chr9	128339950	128340291	342	*	7.17651	7.73767	6.24563	1.29631	0.00169425	0.00967136	178.73	248.15	37.96	113.8	544	Homo_sapiens_tRNA.Arg.TCT.3.1	128339951	128340291	-	includeFeature	341	0	Overlapping
chr8	66113862	66114063	202	*	8.35916	8.87157	7.55721	1.17364	0.00171687	0.00969945	486.82	449.97	122.3	254.38	531	Homo_sapiens_tRNA.Tyr.GTA.5.2	66113863	66114063	+	overlapStart	-1	0	Overlapping
chr17	38861558	38861880	323	*	8.32032	8.85808	7.45331	1.23498	0.00189677	0.0106064	390.93	537.13	92.78	257.73	243	Homo_sapiens_tRNA.Cys.GCA.14.1	38861559	38861880	-	includeFeature	322	0	Overlapping
chr1	16678145	16678466	322	*	10.9912	11.5177	10.1538	1.20479	0.00214683	0.0118835	2763.73	3100.3	765.45	1512.9	7	Homo_sapiens_tRNA.Gly.CCC.4.1	16678146	16678466	-	includeFeature	321	0	Overlapping
chr16	3196027	3196350	324	*	7.19797	7.83056	6.04487	1.44974	0.00304828	0.0167046	149.79	305.48	31.63	100.41	205	Homo_sapiens_tRNA.Lys.CTT.14.1	3196028	3196350	+	overlapStart	-1	0	Overlapping
chr16	3171922	3172244	323	*	9.28611	9.84805	8.35306	1.27272	0.00312669	0.0168146	706.96	1136.3	160.26	493.7	196	Homo_sapiens_tRNA.Pro.CGG.1.2	3171923	3172244	+	overlapStart	-1	0	Overlapping
chr17	40082554	40082877	324	*	3.755	2.1889	4.48816	-1.73019	0.00312972	0.0168146	2.84	6.28	14.76	30.12	248	Homo_sapiens_tRX.Val.TAC.3.1	40082555	40082877	-	includeFeature	323	0	Overlapping
chr2	11551581	11551892	312	*	4.78863	3.9016	5.33388	-1.23187	0.00323462	0.0171863	14.18	15.71	42.17	38.49	274	Homo_sapiens_tRNA.Gly.CCC.7.1	11551582	11551892	+	overlapStart	-1	0	Overlapping
chr6	27162145	27162469	325	*	10.0902	10.6281	9.22278	1.21003	0.00326164	0.0171863	1464.42	1700.92	324.74	870.25	367	Homo_sapiens_tRNA.Thr.AGT.6.1	27162146	27162469	+	overlapStart	-1	0	Overlapping
chr1	146488740	146489061	322	*	4.20103	2.92873	4.86642	-1.53849	0.00336284	0.0175508	7.38	7.85	23.2	35.14	55	Homo_sapiens_tRNA.Gly.CCC.8.1	146488741	146489061	+	overlapStart	-1	0	Overlapping
chr14	88978972	88979295	324	*	10.5989	11.1359	9.73373	1.20554	0.00340482	0.0176023	2158.9	2341.71	474.45	1228.4	174	Homo_sapiens_tRNA.Ala.AGC.15.1	88978973	88979295	+	overlapStart	-1	0	Overlapping
chr6	142257513	142257834	322	*	4.5081	3.32386	5.14959	-1.4816	0.00373664	0.0191372	5.11	14.92	35.85	35.14	492	Homo_sapiens_tRNA.Gly.GCC.6.1	142257514	142257834	+	overlapStart	-1	0	Overlapping
chr6	69204360	69204693	334	*	4.10303	2.78079	4.78118	-1.55989	0.00393033	0.0199428	5.11	8.64	23.2	31.8	489	Homo_sapiens_tRNA.Leu.TAA.5.1	69204361	69204693	+	overlapStart	-1	0	Overlapping
chr12	27690247	27690570	324	*	4.11489	2.83915	4.78118	-1.52407	0.00412663	0.0207467	5.67	8.64	23.2	31.8	133	Homo_sapiens_tRNA.Lys.TTT.11.1	27690248	27690570	+	overlapStart	-1	0	Overlapping
chr6	158403490	158403813	324	*	4.69733	3.65647	5.29566	-1.32811	0.00567512	0.0282724	7.94	17.28	40.06	38.49	495	Homo_sapiens_tRX.Val.AAC.1.1	158403491	158403813	-	includeFeature	323	0	Overlapping
chr7	149415012	149415334	323	*	7.8489	8.33772	7.10399	1.03996	0.00609244	0.0299056	243.41	403.64	84.35	190.79	509	Homo_sapiens_tRNA.Cys.GCA.11.1	149415013	149415334	-	includeFeature	322	0	Overlapping
chr3	132228974	132229296	323	*	6.46168	6.9576	5.69991	1.04266	0.00615544	0.0299056	107.24	141.35	25.3	78.66	303	Homo_sapiens_tRNA.Cys.GCA.6.1	132228975	132229296	-	includeFeature	322	0	Overlapping
chr1	16545813	16546134	322	*	9.65342	10.1364	8.92223	1.02988	0.00616667	0.0299056	1058.17	1192.85	265.69	704.57	5	Homo_sapiens_tRNA.Gly.CCC.1.1	16545814	16546134	-	includeFeature	321	0	Overlapping
chr3	15211340	15211666	327	*	4.58969	3.56371	5.18321	-1.29497	0.00689092	0.0331248	7.94	15.71	35.85	36.82	298	Homo_sapiens_tRX.Lys.TTT.2.1	15211341	15211666	+	overlapStart	-1	0	Overlapping
chr6	27553287	27553619	333	*	10.2175	10.7558	9.34922	1.14883	0.00713187	0.0339849	1503.57	1954.57	303.65	1000.79	399	Homo_sapiens_tRNA.Ser.AGA.4.1	27553288	27553619	-	includeFeature	332	0	Overlapping
chr6	27297870	27298202	333	*	10.5999	11.1083	9.80799	1.07334	0.00763638	0.0360753	2070.38	2344.86	472.34	1320.44	384	Homo_sapiens_tRNA.Ser.GCT.2.1	27297871	27298202	+	overlapStart	-1	0	Overlapping
chr11	113562147	113562481	335	*	4.45045	3.30808	5.07992	-1.35127	0.00821673	0.0384852	5.67	14.14	35.85	31.8	130	Homo_sapiens_tRX.Leu.TAA.2.1	113562148	113562481	-	includeFeature	334	0	Overlapping
chr1	121020603	121020926	324	*	9.55096	10.0433	8.79761	1.02286	0.00875222	0.0406459	1099.02	1011.44	217.19	672.77	26	Homo_sapiens_tRNA.Val.CAC.1.8	121020604	121020926	-	includeFeature	323	0	Overlapping
chr19	12188435	12188759	325	*	4.41126	3.37935	5.0067	-1.25118	0.0102942	0.0474054	5.11	15.71	35.85	28.45	266	Homo_sapiens_tRX.Ala.GGC.3.1	12188436	12188759	+	overlapStart	-1	0	Overlapping
chr1	145168278	145168608	331	*	3.97337	2.90358	4.58086	-1.27213	0.0111659	0.050991	3.97	10.99	21.09	26.78	41	Homo_sapiens_tRX.Phe.GAA.1.1	145168279	145168608	+	overlapStart	-1	0	Overlapping
chr6	27545563	27545895	333	*	9.98608	10.5944	8.91355	1.24698	0.0112599	0.0509953	1260.16	1832.07	164.48	799.96	397	Homo_sapiens_tRNA.Ser.TGA.2.1	27545564	27545895	+	overlapStart	-1	0	Overlapping
chr3	111349530	111349855	326	*	4.39529	3.37935	4.98552	-1.22176	0.0123666	0.0555481	5.11	15.71	23.2	40.17	301	Homo_sapiens_tRX.Und.NNN.7.1	111349531	111349855	-	includeFeature	325	0	Overlapping
chr6	27213718	27214041	324	*	9.63383	10.0732	8.99899	0.869865	0.0125485	0.0559071	1059.87	1094.68	303.65	719.63	371	Homo_sapiens_tRNA.Arg.ACG.2.2	27213719	27214041	-	includeFeature	323	0	Overlapping
chr1	172188272	172188598	327	*	4.56817	3.72469	5.09695	-1.08423	0.0133552	0.0589092	6.81	19.63	31.63	36.82	100	Homo_sapiens_tRNA.Glu.TTC.12.1	172188273	172188598	-	includeFeature	326	0	Overlapping
chr6	57830046	57830369	324	*	4.42162	3.45026	4.99691	-1.16189	0.0134373	0.0589092	8.51	13.35	33.74	30.12	485	Homo_sapiens_tRX.Ala.AGC.2.1	57830047	57830369	-	includeFeature	323	0	Overlapping
chr2	158881533	158881856	324	*	4.42307	3.45594	4.99691	-1.15905	0.014151	0.0615456	6.24	15.71	33.74	30.12	288	Homo_sapiens_tRNA.Glu.CTC.7.1	158881534	158881856	-	includeFeature	323	0	Overlapping
chr6	57842088	57842411	324	*	3.89344	3.02077	4.43334	-1.08584	0.0155855	0.0672506	6.81	9.42	14.76	28.45	486	Homo_sapiens_tRNA.Met.CAT.7.1	57842089	57842411	-	includeFeature	323	0	Overlapping
chr6	27728422	27728745	324	*	4.56269	3.86095	5.03275	-0.92928	0.0176952	0.0757574	10.21	18.85	25.3	40.17	419	Homo_sapiens_tRNA.Val.CAC.7.1	27728423	27728745	-	includeFeature	323	0	Overlapping
chr7	149556585	149556905	321	*	4.98314	4.22805	5.47627	-0.964625	0.0180466	0.076663	10.78	26.7	42.17	46.86	511	Homo_sapiens_tRNA.Cys.GCA.22.1	149556586	149556905	+	overlapStart	-1	0	Overlapping
chr16	3191863	3192185	323	*	10.09	10.5445	9.42265	0.860947	0.0188025	0.07926	1290.8	1696.21	398.54	974.01	203	Homo_sapiens_tRNA.Pro.AGG.1.1	3191864	3192185	+	overlapStart	-1	0	Overlapping
chr7	149612939	149613261	323	*	4.16329	3.15768	4.75011	-1.09679	0.0202606	0.0836389	10.78	7.07	33.74	20.08	518	Homo_sapiens_tRNA.Cys.GCA.19.1	149612940	149613261	-	includeFeature	322	0	Overlapping
chr1	180215015	180215338	324	*	3.8416	2.72939	4.4621	-1.19227	0.0202634	0.0836389	2.27	10.99	18.98	25.1	101	Homo_sapiens_tRNA.Val.AAC.7.1	180215016	180215338	-	includeFeature	323	0	Overlapping
chr8	10081687	10082008	322	*	3.96291	2.93689	4.55644	-1.13192	0.0203573	0.0836389	5.11	10.21	25.3	21.76	525	Homo_sapiens_tRX.Cys.GCA.2.1	10081688	10082008	-	includeFeature	321	0	Overlapping
chr6	26311070	26311392	323	*	9.35265	9.89707	8.46784	1.0291	0.0204518	0.0836389	853.91	1053.06	130.74	577.38	333	Homo_sapiens_tRNA.Gln.TTG.3.1	26311071	26311392	-	includeFeature	322	0	Overlapping
chr1	161427951	161428275	325	*	10.7748	11.2533	10.0539	0.89914	0.0206567	0.0838508	2257.05	2625.2	480.78	1645.11	84	Homo_sapiens_tRNA.Asn.GTT.2.2	161427952	161428275	-	includeFeature	324	0	Overlapping
chr3	124141746	124142069	324	*	4.51454	3.59791	5.07061	-1.059	0.0208426	0.0839055	8.51	15.71	33.74	33.47	302	Homo_sapiens_tRX.Pro.GGG.2.1	124141747	124142069	+	overlapStart	-1	0	Overlapping
chr6	28763471	28763795	325	*	4.36068	3.44155	4.91765	-1.06551	0.02116	0.0839055	6.81	14.92	25.3	35.14	452	Homo_sapiens_tRNA.Phe.GAA.6.1	28763472	28763795	-	includeFeature	324	0	Overlapping
chr1	143848388	143848709	322	*	4.3969	3.43581	4.96866	-1.07744	0.0211889	0.0839055	9.08	12.56	35.85	26.78	36	Homo_sapiens_tRNA.Arg.CCT.7.1	143848389	143848709	-	includeFeature	321	0	Overlapping
chr7	149595088	149595410	323	*	4.85512	4.1889	5.30913	-0.876051	0.0212826	0.0839055	11.35	25.13	27.41	51.88	515	Homo_sapiens_tRNA.Cys.GCA.23.1	149595089	149595410	-	includeFeature	322	0	Overlapping
chr8	65697171	65697509	339	*	4.57174	3.66889	5.12282	-1.03859	0.0231453	0.0905972	7.38	18.06	29.52	40.17	528	Homo_sapiens_tRNA.Tyr.GTA.9.1	65697172	65697509	-	includeFeature	338	0	Overlapping
chr17	68394690	68395015	326	*	4.47242	3.56647	5.02462	-1.01549	0.0245551	0.0954341	11.92	11.78	31.63	33.47	254	Homo_sapiens_tRNA.Und.GCA.5.1	68394691	68395015	-	includeFeature	325	0	Overlapping
chr14	73588699	73589028	330	*	4.56136	3.83479	5.04231	-0.883441	0.0256958	0.0991642	13.62	14.92	27.41	38.49	173	Homo_sapiens_tRNA.Lys.TTT.14.1	73588700	73589028	-	includeFeature	329	0	Overlapping
chr9	2959214	2959543	330	*	4.37556	3.49277	4.91924	-0.99861	0.0262971	0.100775	6.81	15.71	33.74	26.78	538	Homo_sapiens_tRX.Und.NNN.6.1	2959215	2959543	+	overlapStart	-1	0	Overlapping
chr15	95784519	95784842	324	*	4.31737	3.50118	4.83546	-0.950879	0.02704	0.102902	8.51	14.14	25.3	31.8	186	Homo_sapiens_tRX.Lys.CTT.3.1	95784520	95784842	+	overlapStart	-1	0	Overlapping
chr18	46089179	46089502	324	*	4.35735	3.53688	4.87714	-0.949952	0.0275321	0.104052	9.08	14.14	25.3	33.47	259	Homo_sapiens_tRNA.Lys.CTT.6.1	46089180	46089502	-	includeFeature	323	0	Overlapping
chr11	54759182	54759505	324	*	3.02034	1.68119	3.70269	-1.19417	0.0283151	0.106279	1.7	4.71	12.65	13.39	117	Homo_sapiens_tRNA.Lys.CTT.15.1	54759183	54759505	-	includeFeature	323	0	Overlapping
chr7	149628027	149628360	334	*	4.24476	3.46457	4.74832	-0.910138	0.0297539	0.110919	7.94	14.14	25.3	28.45	519	Homo_sapiens_tRX.Cys.GCA.4.1	149628028	149628360	+	overlapStart	-1	0	Overlapping
chr1	148378790	148379114	325	*	3.63751	2.72939	4.1905	-1.00734	0.0312687	0.115779	2.27	10.99	14.76	21.76	67	Homo_sapiens_tRNA.Asn.GTT.21.1	148378791	148379114	-	includeFeature	324	0	Overlapping
chr5	181164028	181164351	324	*	6.69278	7.10552	6.11239	0.702267	0.0316588	0.116436	129.36	146.06	37.96	100.41	315	Homo_sapiens_tRNA.Val.AAC.1.2	181164029	181164351	+	overlapStart	-1	0	Overlapping
chr22	30308043	30308372	330	*	3.98635	2.99719	4.56769	-1.03162	0.0323521	0.118093	3.4	12.56	18.98	28.45	296	Homo_sapiens_tRX.Und.NNN.9.1	30308044	30308372	-	includeFeature	329	0	Overlapping
chr1	222464879	222465202	324	*	10.4301	10.853	9.82919	0.730328	0.0325402	0.118093	1846.83	1852.48	495.54	1323.79	106	Homo_sapiens_tRNA.Thr.TGT.2.1	222464880	222465202	+	overlapStart	-1	0	Overlapping
chr1	120476726	120477048	323	*	4.292	3.55036	4.77942	-0.870904	0.0342108	0.123339	8.51	14.92	14.76	40.17	19	Homo_sapiens_tRNA.Gln.CTG.8.3	120476727	120477048	-	includeFeature	322	0	Overlapping
chr8	88132881	88133205	325	*	4.06774	3.13253	4.63044	-0.982505	0.0358672	0.128466	3.4	14.14	21.09	28.45	533	Homo_sapiens_tRX.Gln.TTG.1.1	88132882	88133205	-	includeFeature	324	0	Overlapping
chr17	60786106	60786427	322	*	4.15418	3.31763	4.68026	-0.906488	0.0363445	0.128872	7.38	12.56	29.52	21.76	251	Homo_sapiens_tRNA.Sup.TTA.1.1	60786107	60786427	+	overlapStart	-1	0	Overlapping
chr1	143691348	143691670	323	*	3.98161	3.15401	4.5042	-0.901048	0.036451	0.128872	6.81	10.99	25.3	20.08	30	Homo_sapiens_tRNA.Gln.CTG.4.2	143691349	143691670	+	overlapStart	-1	0	Overlapping
chr1	144539524	144539848	325	*	4.23808	3.41232	4.75995	-0.892981	0.038303	0.134552	7.94	13.35	27.41	26.78	38	Homo_sapiens_tRX.Asn.GTT.2.1	144539525	144539848	-	includeFeature	324	0	Overlapping
chr1	121016719	121017040	322	*	10.7584	11.1628	10.1945	0.67077	0.0393641	0.137398	2175.35	2410.03	700.08	1643.44	25	Homo_sapiens_tRNA.Gly.CCC.6.1	121016720	121017040	-	includeFeature	321	0	Overlapping
chr5	151868387	151868709	323	*	4.56431	3.79667	5.06268	-0.847763	0.0399929	0.13871	7.38	20.42	40.06	26.78	312	Homo_sapiens_tRNA.Gln.CTG.13.1	151868388	151868709	-	includeFeature	322	0	Overlapping
chr7	149557916	149558239	324	*	4.25801	3.53688	4.73659	-0.814922	0.0407276	0.140369	9.08	14.14	23.2	30.12	512	Homo_sapiens_tRNA.Tyr.GTA.10.1	149557917	149558239	+	overlapStart	-1	0	Overlapping
chr1	161604672	161604994	323	*	3.49713	2.41816	4.10749	-0.992443	0.0440729	0.15095	2.84	7.85	21.09	13.39	92	Homo_sapiens_tRNA.Asp.GTC.9.1	161604673	161604994	+	overlapStart	-1	0	Overlapping
chr6	28817109	28817431	323	*	10.5136	10.9298	9.92621	0.676355	0.0444923	0.151439	1847.97	2053.52	468.13	1477.76	461	Homo_sapiens_tRNA.Ala.TGC.5.1	28817110	28817431	-	includeFeature	322	0	Overlapping
chr6	27680980	27681303	324	*	7.89617	8.36248	7.20284	0.755252	0.046324	0.155024	222.41	435.83	65.37	229.28	414	Homo_sapiens_tRNA.Val.AAC.4.1	27680981	27681303	-	includeFeature	323	0	Overlapping
chr11	9275117	9275441	325	*	3.98553	3.13253	4.51797	-0.879735	0.0465575	0.155024	3.4	14.14	27.41	18.41	114	Homo_sapiens_tRNA.Leu.CAA.5.1	9275118	9275441	+	overlapStart	-1	0	Overlapping
chr14	31767483	31767808	326	*	4.36188	3.49829	4.89834	-0.884999	0.0465776	0.155024	4.54	18.06	29.52	30.12	170	Homo_sapiens_tRNA.Glu.TTC.11.1	31767484	31767808	-	includeFeature	325	0	Overlapping
chr6	27091616	27091938	323	*	9.78494	10.22	9.159	0.702859	0.0466769	0.155024	941.29	1444.14	244.61	898.7	363	Homo_sapiens_tRNA.Pro.CGG.2.1	27091617	27091938	+	overlapStart	-1	0	Overlapping
chr6	27668457	27668781	325	*	10.2542	10.7038	9.59754	0.727061	0.0471637	0.155697	1487.11	1848.56	282.56	1266.89	411	Homo_sapiens_tRNA.Ile.AAT.8.1	27668458	27668781	+	overlapStart	-1	0	Overlapping
chr7	149356527	149356854	328	*	3.78829	2.90358	4.33268	-0.892503	0.0484877	0.158733	3.97	10.99	16.87	23.43	505	Homo_sapiens_tRNA.Tyr.GTA.11.1	149356528	149356854	-	includeFeature	327	0	Overlapping
chr1	120945163	120945487	325	*	3.5816	2.65647	4.14072	-0.90744	0.0486628	0.158733	3.97	8.64	16.87	18.41	21	Homo_sapiens_tRNA.Asn.GTT.16.3	120945164	120945487	+	overlapStart	-1	0	Overlapping
chr15	79744529	79744852	324	*	8.1128	8.45176	7.66892	0.515224	0.0504434	0.16279	346.1	354.16	147.61	259.4	184	Homo_sapiens_tRNA.Cys.GCA.5.1	79744530	79744852	+	overlapStart	-1	0	Overlapping
chr6	27293766	27294090	325	*	10.7795	11.18	10.2233	0.631044	0.0505006	0.16279	2181.59	2458.72	645.25	1745.53	382	Homo_sapiens_tRNA.Ser.ACT.1.1	27293767	27294090	+	overlapStart	-1	0	Overlapping
chr13	114241213	114241539	327	*	4.0614	3.26954	4.56972	-0.809438	0.0508286	0.162889	9.08	10.21	27.41	20.08	152	Homo_sapiens_tRX.Ser.GCT.1.1	114241214	114241539	-	includeFeature	326	0	Overlapping
chr1	148405258	148405582	325	*	3.88613	3.05899	4.40854	-0.83073	0.0523387	0.166057	5.67	10.99	27.41	15.06	68	Homo_sapiens_tRNA.Asn.GTT.16.1	148405259	148405582	+	overlapStart	-1	0	Overlapping
chr5	142394297	142394619	323	*	3.91399	3.12541	4.42099	-0.817054	0.052423	0.166057	5.67	11.78	21.09	21.76	311	Homo_sapiens_tRNA.Asp.GTC.5.1	142394298	142394619	-	includeFeature	322	0	Overlapping
chr11	118241246	118241575	330	*	4.42007	3.71997	4.88941	-0.748046	0.0528321	0.166391	9.08	17.28	35.85	23.43	131	Homo_sapiens_tRX.Arg.CCT.2.1	118241247	118241575	+	overlapStart	-1	0	Overlapping
chr7	149646829	149647151	323	*	6.09691	6.45243	5.62409	0.532614	0.0531971	0.166486	71.49	103.66	40.06	58.57	521	Homo_sapiens_tRNA.Cys.GCA.12.1	149646830	149647151	-	includeFeature	322	0	Overlapping
chr5	168389513	168389835	323	*	3.84894	2.96944	4.39138	-0.859313	0.0540027	0.166486	6.24	9.42	16.87	25.1	314	Homo_sapiens_tRX.Lys.CTT.6.1	168389514	168389835	-	includeFeature	322	0	Overlapping
chr2	30054576	30054899	324	*	4.4226	3.70799	4.89834	-0.757732	0.0542292	0.166486	9.65	16.49	29.52	30.12	277	Homo_sapiens_tRNA.Leu.AAG.5.1	30054577	30054899	+	overlapStart	-1	0	Overlapping
chr1	165596787	165597110	324	*	4.15649	3.41232	4.64499	-0.770451	0.0543335	0.166486	7.94	13.35	31.63	18.41	97	Homo_sapiens_tRNA.Lys.CTT.13.1	165596788	165597110	+	overlapStart	-1	0	Overlapping
chr1	161605370	161605691	322	*	3.81762	3.00903	4.33268	-0.825979	0.0543815	0.166486	5.11	10.99	16.87	23.43	93	Homo_sapiens_tRX.Cys.GCA.3.1	161605371	161605691	-	includeFeature	321	0	Overlapping
chr10	22563524	22563847	324	*	4.12438	3.33331	4.63239	-0.80246	0.0548536	0.166999	6.81	13.35	29.52	20.08	111	Homo_sapiens_tRNA.Pro.GGG.1.1	22563525	22563847	+	overlapStart	-1	0	Overlapping
chr1	148020348	148020669	322	*	3.932	3.08509	4.4621	-0.847021	0.0557456	0.167202	2.84	14.14	18.98	25.1	59	Homo_sapiens_tRX.Gly.CCC.1.2	148020349	148020669	+	overlapStart	-1	0	Overlapping
chr1	159141485	159141809	325	*	7.94785	8.28992	7.49861	0.509814	0.0557853	0.167202	312.63	313.33	130.74	230.95	80	Homo_sapiens_tRNA.Arg.TCT.4.1	159141486	159141809	-	includeFeature	324	0	Overlapping
chr7	149331003	149331325	323	*	6.47658	6.82342	6.01904	0.514173	0.0558665	0.167202	99.29	127.22	52.72	76.98	503	Homo_sapiens_tRNA.Cys.GCA.9.2	149331004	149331325	+	overlapStart	-1	0	Overlapping
chr1	150045280	150045601	322	*	4.29118	3.48431	4.80556	-0.808785	0.0565916	0.167202	5.11	17.28	35.85	20.08	78	Homo_sapiens_tRNA.Ala.AGC.20.1	150045281	150045601	-	includeFeature	321	0	Overlapping
chr6	27505702	27506034	333	*	9.92024	10.339	9.32788	0.646624	0.0566551	0.167202	904.41	1686	316.3	968.99	393	Homo_sapiens_tRNA.Ser.TGA.4.1	27505703	27506034	-	includeFeature	332	0	Overlapping
chr3	17699767	17700097	331	*	3.94133	3.1889	4.43334	-0.788858	0.0567509	0.167202	5.67	12.56	14.76	28.45	299	Homo_sapiens_tRNA.Cys.GCA.25.1	17699768	17700097	-	includeFeature	330	0	Overlapping
chr16	70788568	70788889	322	*	4.76165	4.14867	5.1905	-0.680456	0.0570929	0.16731	11.92	23.56	29.52	43.51	213	Homo_sapiens_tRNA.Gly.GCC.5.1	70788569	70788889	+	overlapStart	-1	0	Overlapping
chr6	27532082	27532414	333	*	5.70373	6.1031	5.14959	0.605533	0.0575615	0.167786	34.61	102.87	35.85	35.14	395	Homo_sapiens_tRNA.Ser.AGA.3.1	27532083	27532414	+	overlapStart	-1	0	Overlapping
chr9	74902948	74903270	323	*	3.71119	2.74363	4.28518	-0.889544	0.0582398	0.168865	3.97	9.42	10.54	28.45	541	Homo_sapiens_tRNA.Asp.GTC.4.1	74902949	74903270	-	includeFeature	322	0	Overlapping
chr8	58592113	58592434	322	*	4.35358	3.56897	4.85895	-0.782342	0.0602687	0.173712	5.67	18.06	37.96	20.08	527	Homo_sapiens_tRNA.Glu.CTC.5.1	58592114	58592434	+	overlapStart	-1	0	Overlapping
chr1	148244341	148244663	323	*	3.84848	3.04001	4.3635	-0.795437	0.0605457	0.173712	6.24	10.21	21.09	20.08	61	Homo_sapiens_tRX.Gly.CCC.2.1	148244342	148244663	-	includeFeature	322	0	Overlapping
chr7	67399434	67399756	323	*	4.59271	3.97341	5.02462	-0.671853	0.0612237	0.174366	10.21	21.2	31.63	33.47	497	Homo_sapiens_tRX.Trp.CCA.1.1	67399435	67399756	-	includeFeature	322	0	Overlapping
chr1	148529131	148529455	325	*	10.6913	11.0939	10.131	0.60817	0.0614099	0.174366	1933.08	2438.3	544.04	1698.67	69	Homo_sapiens_tRNA.Asn.GTT.2.1	148529132	148529455	+	overlapStart	-1	0	Overlapping
chr15	76382298	76382622	325	*	4.21883	3.46161	4.71285	-0.775182	0.0624086	0.176288	3.97	18.06	18.98	33.47	182	Homo_sapiens_tRNA.Lys.CTT.16.1	76382299	76382622	-	includeFeature	324	0	Overlapping
chr12	113948614	113948935	322	*	3.69576	2.89524	4.20759	-0.772136	0.0667954	0.187712	6.24	8.64	16.87	20.08	139	Homo_sapiens_tRNA.Glu.CTC.16.1	113948615	113948935	-	includeFeature	321	0	Overlapping
chr6	27230429	27230762	334	*	10.7051	11.1017	10.1564	0.585286	0.0674106	0.188475	1834.35	2560.81	550.36	1732.14	373	Homo_sapiens_tRNA.Leu.TAA.4.1	27230430	27230762	-	includeFeature	333	0	Overlapping
chr18	57678496	57678818	323	*	2.48859	1.27599	3.13798	-0.917546	0.0688547	0.191535	1.7	3.14	4.22	13.39	260	Homo_sapiens_tRNA.Gly.TCC.5.1	57678497	57678818	+	overlapStart	-1	0	Overlapping
chr16	3160259	3160604	346	*	4.45454	3.81026	4.89834	-0.66332	0.0704777	0.19506	10.78	17.28	29.52	30.12	193	Homo_sapiens_tRNA.Pro.AGG.3.1	3160260	3160604	+	overlapStart	-1	0	Overlapping
chr6	28981546	28981869	324	*	9.41531	9.77325	8.93817	0.511915	0.0711148	0.195171	961.72	788.42	253.04	728	474	Homo_sapiens_tRNA.Phe.GAA.1.2	28981547	28981869	-	includeFeature	323	0	Overlapping
chr6	27795735	27796057	323	*	10.1565	10.5173	9.67434	0.51728	0.0712303	0.195171	1421.86	1509.31	466.02	1168.15	423	Homo_sapiens_tRNA.Gln.TTG.3.3	27795736	27796057	-	includeFeature	322	0	Overlapping
chr8	98141108	98141427	320	*	4.4832	3.8147	4.93827	-0.681315	0.0719447	0.196148	8.51	19.63	29.52	31.8	535	Homo_sapiens_tRNA.Und.NNN.2.1	98141109	98141427	+	overlapStart	-1	0	Overlapping
chr1	161421967	161422289	323	*	10.4818	10.8698	9.9495	0.560024	0.0730406	0.19815	1791.8	1950.64	451.26	1526.29	83	Homo_sapiens_tRNA.Glu.TTC.4.2	161421968	161422289	-	includeFeature	322	0	Overlapping
chr7	149588947	149589269	323	*	4.59158	4.07966	4.96866	-0.543135	0.0736567	0.198254	14.18	19.63	35.85	26.78	514	Homo_sapiens_tRNA.Cys.GCA.3.1	149588948	149589269	-	includeFeature	322	0	Overlapping
chr5	181173524	181173847	324	*	8.86174	9.26693	8.29628	0.585338	0.0738027	0.198254	552.06	680.06	143.39	485.33	318	Homo_sapiens_tRNA.Val.CAC.1.4	181173525	181173847	+	overlapStart	-1	0	Overlapping
chr19	41242111	41242434	324	*	4.12595	3.53688	4.54304	-0.616307	0.0743172	0.198485	9.08	14.14	23.2	23.43	270	Homo_sapiens_tRNA.Lys.TTT.10.1	41242112	41242434	-	includeFeature	323	0	Overlapping
chr9	19403872	19404197	326	*	4.49821	3.84349	4.9469	-0.669663	0.0746131	0.198485	9.08	19.63	23.2	38.49	540	Homo_sapiens_tRNA.iMet.CAT.3.1	19403873	19404197	+	overlapStart	-1	0	Overlapping
chr6	26331318	26331640	323	*	9.55707	9.99391	8.9275	0.631141	0.0762374	0.201071	934.48	1104.89	185.56	788.25	342	Homo_sapiens_tRNA.Trp.CCA.3.2	26331319	26331640	-	includeFeature	322	0	Overlapping
chr12	122376251	122376572	322	*	4.59948	3.95727	5.04231	-0.656112	0.0763188	0.201071	9.08	21.99	27.41	38.49	140	Homo_sapiens_tRNA.Asp.GTC.8.1	122376252	122376572	+	overlapStart	-1	0	Overlapping
chr5	26198304	26198627	324	*	3.85676	3.13625	4.33508	-0.688936	0.0773082	0.202703	7.38	10.21	25.3	15.06	310	Homo_sapiens_tRNA.Lys.CTT.9.1	26198305	26198627	-	includeFeature	323	0	Overlapping
chr17	8205947	8206284	338	*	4.38441	3.67633	4.85729	-0.684217	0.079645	0.207836	9.08	16.49	29.52	28.45	230	Homo_sapiens_tRX.Ile.AAT.4.1	8205948	8206284	-	includeFeature	337	0	Overlapping
chr22	44150531	44150865	335	*	3.91759	3.10728	4.43334	-0.742924	0.0808004	0.209851	6.24	10.99	14.76	28.45	297	Homo_sapiens_tRNA.SeC.TCA.2.1	44150532	44150865	+	overlapStart	-1	0	Overlapping
chr2	84858626	84858949	324	*	4.48948	3.81237	4.94847	-0.670115	0.0813086	0.210175	4.54	23.56	31.63	30.12	282	Homo_sapiens_tRX.Val.TAC.2.1	84858627	84858949	+	overlapStart	-1	0	Overlapping
chr6	27295307	27295629	323	*	10.1207	10.471	9.65722	0.479307	0.0844222	0.217199	1200.58	1638.1	461.8	1153.09	383	Homo_sapiens_tRNA.Gln.CTG.5.1	27295308	27295629	+	overlapStart	-1	0	Overlapping
chr6	37320093	37320416	324	*	4.37047	3.67633	4.83715	-0.660456	0.0851683	0.217995	9.08	16.49	33.74	23.43	477	Homo_sapiens_tRNA.Gln.TTG.10.1	37320094	37320416	+	overlapStart	-1	0	Overlapping
chr1	148317243	148317563	321	*	4.38443	3.70071	4.84642	-0.660236	0.0855273	0.217995	7.94	18.06	27.41	30.12	64	Homo_sapiens_tRX.Asn.GTT.1.1	148317244	148317563	-	includeFeature	320	0	Overlapping
chr1	16875337	16875661	325	*	4.52247	3.95325	4.92958	-0.566338	0.0896252	0.227382	11.35	19.63	35.85	25.1	13	Homo_sapiens_tRNA.Asn.GTT.13.1	16875338	16875661	+	overlapStart	-1	0	Overlapping
chr19	49534550	49534873	324	*	4.51637	3.99533	4.89834	-0.527403	0.0925181	0.233198	13.05	18.85	29.52	30.12	272	Homo_sapiens_tRNA.Lys.TTT.12.1	49534551	49534873	-	includeFeature	323	0	Overlapping
chr1	148328686	148329008	323	*	4.03111	3.34882	4.49245	-0.636243	0.0927687	0.233198	6.24	14.14	31.63	13.39	65	Homo_sapiens_tRNA.Gln.CTG.7.1	148328687	148329008	+	overlapStart	-1	0	Overlapping
chr9	120354949	120355282	334	*	3.75282	3.00903	4.24117	-0.674609	0.094185	0.235678	5.11	10.99	21.09	16.74	543	Homo_sapiens_tRX.Leu.CAG.1.1	120354950	120355282	-	includeFeature	333	0	Overlapping
chr3	184648181	184648502	322	*	4.29256	3.64395	4.7384	-0.614669	0.0946219	0.235694	8.51	16.49	31.63	21.76	307	Homo_sapiens_tRNA.Asp.GTC.6.1	184648182	184648502	-	includeFeature	321	0	Overlapping
chr1	144419141	144419465	325	*	10.5268	10.8935	10.0339	0.491058	0.0955082	0.236826	1716.34	2088.07	485	1611.64	37	Homo_sapiens_tRNA.Asn.GTT.3.1	144419142	144419465	+	overlapStart	-1	0	Overlapping
chr1	145287640	145287964	325	*	10.9152	11.2906	10.4065	0.502746	0.0969776	0.238894	2274.07	2735.93	584.1	2130.45	43	Homo_sapiens_tRNA.Asn.GTT.2.7	145287641	145287964	+	overlapStart	-1	0	Overlapping
chr6	27235383	27235706	324	*	9.61415	9.95231	9.17166	0.442919	0.0972141	0.238894	858.45	1122.96	301.54	851.84	374	Homo_sapiens_tRNA.Val.AAC.5.1	27235384	27235706	+	overlapStart	-1	0	Overlapping
chr6	27332859	27333181	323	*	10.9776	11.3477	10.4785	0.493184	0.0980924	0.239976	2387.55	2824.66	641.04	2212.45	386	Homo_sapiens_tRNA.iMet.CAT.1.5	27332860	27333181	-	includeFeature	322	0	Overlapping
chr6	26743137	26743460	324	*	8.74667	9.13809	8.20783	0.52343	0.0985919	0.240126	568.52	558.34	124.41	466.92	357	Homo_sapiens_tRNA.Met.CAT.4.2	26743138	26743460	+	overlapStart	-1	0	Overlapping
chr1	120952165	120952489	325	*	4.2345	3.59005	4.67838	-0.61525	0.0990919	0.240276	6.81	17.28	21.09	30.12	22	Homo_sapiens_tRNA.Asn.GTT.11.1	120952166	120952489	-	includeFeature	324	0	Overlapping
chr5	152608910	152609336	427	*	4.09035	3.42701	4.54304	-0.619182	0.0998804	0.241121	7.38	14.14	23.2	23.43	313	Homo_sapiens_tRNA.Cys.ACA.1.1	152608911	152609336	+	overlapStart	-1	0	Overlapping
chr20	50335679	50336011	333	*	4.34135	3.70549	4.78118	-0.609126	0.100604	0.241803	5.67	20.42	23.2	31.8	294	Homo_sapiens_tRNA.Leu.AAG.6.1	50335680	50336011	-	includeFeature	332	0	Overlapping
chr1	145176813	145177136	324	*	4.45393	3.93689	4.83377	-0.529041	0.101705	0.243382	10.21	20.42	16.87	40.17	42	Homo_sapiens_tRNA.Glu.TTC.10.2	145176814	145177136	+	overlapStart	-1	0	Overlapping
chr6	28607030	28607352	323	*	10.484	10.8363	10.0167	0.458512	0.103843	0.247418	1743	1913.74	478.67	1593.23	435	Homo_sapiens_tRNA.Ala.AGC.3.1	28607031	28607352	+	overlapStart	-1	0	Overlapping
chr1	161540115	161540439	325	*	10.5038	10.8678	10.0158	0.475011	0.105097	0.248815	1831.51	1905.88	472.34	1598.25	91	Homo_sapiens_tRNA.Asn.GTT.1.1	161540116	161540439	+	overlapStart	-1	0	Overlapping
chr14	20676893	20677225	333	*	4.60201	3.90358	5.07061	-0.628801	0.105338	0.248815	7.94	21.99	33.74	33.47	165	Homo_sapiens_tRNA.Leu.TAG.4.1	20676894	20677225	-	includeFeature	332	0	Overlapping
chr11	50274582	50274904	323	*	4.0292	3.3427	4.49245	-0.606756	0.10715	0.250971	8.51	11.78	31.63	13.39	116	Homo_sapiens_tRNA.Ala.TGC.8.1	50274583	50274904	-	includeFeature	322	0	Overlapping
chr6	28827287	28827609	323	*	4.21773	3.59005	4.65365	-0.594266	0.10738	0.250971	6.81	17.28	16.87	33.47	463	Homo_sapiens_tRX.Asp.ATC.1.1	28827288	28827609	-	includeFeature	322	0	Overlapping
chr11	48065706	48066034	329	*	4.46247	3.89942	4.86642	-0.545241	0.108041	0.250971	10.21	19.63	23.2	35.14	115	Homo_sapiens_tRX.Gln.CTG.2.1	48065707	48066034	-	includeFeature	328	0	Overlapping
chr8	66112815	66113138	324	*	3.86379	3.19928	4.31702	-0.609335	0.108082	0.250971	7.38	10.99	14.76	25.1	529	Homo_sapiens_tRX.Arg.ACG.1.1	66112816	66113138	-	includeFeature	323	0	Overlapping
chr6	28474426	28474750	325	*	10.983	11.3305	10.5243	0.445853	0.108773	0.251508	2394.93	2755.56	738.04	2207.43	427	Homo_sapiens_tRNA.Thr.TGT.1.1	28474427	28474750	-	includeFeature	324	0	Overlapping
chr6	57870219	57870542	324	*	4.90092	5.25221	4.43557	0.441991	0.113076	0.260361	24.4	51.83	23.2	20.08	488	Homo_sapiens_tRNA.Ala.AGC.16.1	57870220	57870542	-	includeFeature	323	0	Overlapping
chr2	45710176	45710499	324	*	3.47219	2.68119	3.98017	-0.650408	0.115812	0.265543	3.4	9.42	23.2	8.37	279	Homo_sapiens_tRNA.Gln.TTG.5.1	45710177	45710499	-	includeFeature	323	0	Overlapping
chr19	51922014	51922338	325	*	4.36371	3.77387	4.78118	-0.535062	0.128541	0.292517	8.51	18.85	23.2	31.8	273	Homo_sapiens_tRNA.Lys.CTT.11.1	51922015	51922338	-	includeFeature	324	0	Overlapping
chr6	78958167	78958490	324	*	4.48306	3.99923	4.84474	-0.468376	0.128643	0.292517	10.78	21.2	18.98	38.49	490	Homo_sapiens_tRNA.Phe.GAA.8.1	78958168	78958490	-	includeFeature	323	0	Overlapping
chr6	27215047	27215370	324	*	9.87939	10.2084	9.45245	0.397303	0.130451	0.294259	1160.87	1205.41	318.41	1082.8	372	Homo_sapiens_tRNA.Arg.ACG.2.3	27215048	27215370	+	overlapStart	-1	0	Overlapping
chr3	148503315	148503647	333	*	3.78458	3.15401	4.22189	-0.561059	0.131169	0.294259	6.81	10.99	10.54	26.78	305	Homo_sapiens_tRNA.Leu.AAG.8.1	148503316	148503647	-	includeFeature	332	0	Overlapping
chr1	120844136	120844460	325	*	9.0353	9.38848	8.56661	0.431005	0.13154	0.294259	625.82	714.61	179.24	579.05	20	Homo_sapiens_tRNA.Asn.GTT.7.1	120844137	120844460	-	includeFeature	324	0	Overlapping
chr1	161420745	161421068	324	*	6.01201	6.38426	5.50898	0.451913	0.131599	0.294259	41.42	125.65	35.85	55.23	82	Homo_sapiens_tRNA.Und.TTA.3.1	161420746	161421068	+	overlapStart	-1	0	Overlapping
chr1	147005075	147005397	323	*	4.22283	3.63133	4.64113	-0.534923	0.132094	0.294259	9.08	15.71	14.76	35.14	56	Homo_sapiens_tRNA.Gln.CTG.10.1	147005076	147005397	-	includeFeature	322	0	Overlapping
chr1	121009418	121009748	331	*	4.10017	3.59005	4.47627	-0.481013	0.13352	0.296231	6.81	17.28	21.09	23.43	24	Homo_sapiens_tRX.Phe.GAA.2.1	121009419	121009748	-	includeFeature	330	0	Overlapping
chr6	27283959	27284283	325	*	4.11463	3.49829	4.54511	-0.537465	0.135962	0.300432	4.54	18.06	31.63	15.06	380	Homo_sapiens_tRNA.Ile.AAT.10.1	27283960	27284283	+	overlapStart	-1	0	Overlapping
chr12	98504126	98504448	323	*	10.6179	10.941	10.2008	0.382903	0.13867	0.305185	1975.06	1956.93	579.89	1773.98	138	Homo_sapiens_tRNA.Trp.CCA.4.1	98504127	98504448	+	overlapStart	-1	0	Overlapping
chr7	149310064	149310386	323	*	5.99162	6.26461	5.65461	0.299142	0.139845	0.306539	65.82	87.95	42.17	58.57	502	Homo_sapiens_tRNA.Cys.GCA.1.1	149310065	149310386	+	overlapStart	-1	0	Overlapping
chr7	149664698	149665020	323	*	5.759	6.06512	5.36994	0.345616	0.14386	0.314085	45.96	87.95	35.85	46.86	522	Homo_sapiens_tRNA.Cys.GCA.21.1	149664699	149665020	+	overlapStart	-1	0	Overlapping
chr6	27791230	27791552	323	*	10.818	11.1598	10.3693	0.40414	0.145932	0.317345	2095.92	2479.92	525.06	2120.41	422	Homo_sapiens_tRNA.Gln.CTG.6.1	27791231	27791552	-	includeFeature	322	0	Overlapping
chr19	35575722	35576045	324	*	4.34	3.8325	4.71469	-0.456234	0.147762	0.320054	9.65	18.85	27.41	25.1	268	Homo_sapiens_tRNA.Lys.CTT.10.1	35575723	35576045	+	overlapStart	-1	0	Overlapping
chr1	39504394	39504720	327	*	4.69001	4.17156	5.07061	-0.459819	0.150338	0.323579	12.48	23.56	33.74	33.47	15	Homo_sapiens_tRNA.Lys.CTT.12.1	39504395	39504720	+	overlapStart	-1	0	Overlapping
chrX	25261846	25262168	323	*	3.30834	2.5742	3.79255	-0.586518	0.15057	0.323579	1.7	10.21	12.65	15.06	552	Homo_sapiens_tRX.Ser.GGA.2.1	25261847	25262168	-	includeFeature	322	0	Overlapping
chr6	28790596	28790919	324	*	9.77239	10.0743	9.39006	0.342138	0.153244	0.328039	1102.43	1053.85	331.06	1010.83	456	Homo_sapiens_tRNA.Phe.GAA.1.1	28790597	28790919	-	includeFeature	323	0	Overlapping
chr8	11913165	11913487	323	*	3.38177	2.67145	3.85562	-0.562375	0.154588	0.329627	5.67	7.07	10.54	18.41	526	Homo_sapiens_tRX.Glu.CTC.1.1	11913166	11913487	+	overlapStart	-1	0	Overlapping
chr5	181169484	181169807	324	*	9.96554	10.2854	9.55397	0.364707	0.158092	0.335792	1121.72	1374.25	326.84	1176.52	317	Homo_sapiens_tRNA.Val.AAC.1.3	181169485	181169807	+	overlapStart	-1	0	Overlapping
chr1	143666862	143667184	323	*	4.14827	3.57694	4.55644	-0.48628	0.159451	0.337371	7.38	16.49	25.3	21.76	29	Homo_sapiens_tRNA.Glu.TTC.7.1	143666863	143667184	-	includeFeature	322	0	Overlapping
chr16	3164812	3165135	324	*	4.47571	3.99533	4.83546	-0.420525	0.167499	0.353037	13.05	18.85	25.3	31.8	194	Homo_sapiens_tRNA.Lys.CTT.8.1	3164813	3165135	+	overlapStart	-1	0	Overlapping
chr2	218626291	218626609	319	*	3.80112	3.26615	4.1905	-0.46835	0.168263	0.353288	5.11	14.14	14.76	21.76	291	Homo_sapiens_tRNA.Gln.CTG.16.1	218626292	218626609	+	overlapStart	-1	0	Overlapping
chr18	57678819	57679141	323	*	2.27202	1.33947	2.83377	-0.608059	0.172915	0.359262	1.13	3.93	4.22	10.04	261	Homo_sapiens_tRNA.Gly.TCC.6.1	57678820	57679141	+	overlapStart	-1	0	Overlapping
chr16	3184007	3184329	323	*	9.78388	10.0663	9.43243	0.304044	0.173373	0.359262	974.2	1170.07	362.69	1019.2	200	Homo_sapiens_tRNA.Pro.TGG.3.4	3184008	3184329	-	includeFeature	322	0	Overlapping
chr1	143717166	143717490	325	*	3.83063	3.25967	4.23862	-0.478852	0.173545	0.359262	7.38	11.78	12.65	25.1	31	Homo_sapiens_tRNA.Asn.GTT.22.1	143717167	143717490	-	includeFeature	324	0	Overlapping
chr7	97141447	97141770	324	*	4.01094	3.49277	4.39138	-0.449638	0.173884	0.359262	6.81	15.71	16.87	25.1	498	Homo_sapiens_tRX.Lys.CTT.4.1	97141448	97141770	-	includeFeature	323	0	Overlapping
chr1	148010933	148011254	322	*	4.00459	3.44155	4.40854	-0.463573	0.174386	0.359262	6.81	14.92	27.41	15.06	58	Homo_sapiens_tRNA.Arg.CCT.6.1	148010934	148011254	+	overlapStart	-1	0	Overlapping
chr1	161480440	161480761	322	*	4.78525	4.43141	5.06917	-0.324167	0.176358	0.360455	16.45	26.7	25.3	41.84	86	Homo_sapiens_tRNA.Gly.GCC.4.1	161480441	161480761	+	overlapStart	-1	0	Overlapping
chr1	16532272	16532596	325	*	4.35312	3.86949	4.71469	-0.423389	0.176596	0.360455	5.67	23.56	27.41	25.1	3	Homo_sapiens_tRNA.Asn.GTT.18.1	16532273	16532596	-	includeFeature	324	0	Overlapping
chr12	129231527	129231852	326	*	3.9416	3.40338	4.33268	-0.458403	0.176939	0.360455	6.24	14.92	16.87	23.43	146	Homo_sapiens_tRNA.Ile.AAT.11.1	129231528	129231852	+	overlapStart	-1	0	Overlapping
chr6	28542988	28543311	324	*	11.0791	11.3898	10.6824	0.341482	0.178239	0.36176	2547.55	2819.17	721.17	2565.57	432	Homo_sapiens_tRNA.Arg.TCG.5.1	28542989	28543311	-	includeFeature	323	0	Overlapping
chr11	59551184	59551504	321	*	8.76728	9.04171	8.42809	0.289204	0.178985	0.361933	459.58	594.46	183.45	505.42	120	Homo_sapiens_tRNA.Arg.TCT.3.2	59551185	59551504	+	overlapStart	-1	0	Overlapping
chr10	62343715	62344039	325	*	3.69607	3.15401	4.08917	-0.442099	0.18766	0.37808	6.81	10.99	18.98	15.06	112	Homo_sapiens_tRX.Und.NNN.8.1	62343716	62344039	-	includeFeature	324	0	Overlapping
chr2	74896793	74897116	324	*	4.13261	3.53406	4.55439	-0.476993	0.192135	0.384624	5.11	18.06	16.87	30.12	281	Homo_sapiens_tRNA.Glu.TTC.13.1	74896794	74897116	+	overlapStart	-1	0	Overlapping
chr6	28643319	28643641	323	*	9.64289	9.91506	9.30715	0.282163	0.192312	0.384624	906.11	1024.79	324.74	942.22	437	Homo_sapiens_tRNA.Ala.TGC.2.1	28643320	28643641	+	overlapStart	-1	0	Overlapping
chr6	145182597	145182919	323	*	4.47896	4.05899	4.80383	-0.362324	0.193981	0.38655	11.35	21.99	27.41	28.45	494	Homo_sapiens_tRNA.Gln.TTG.4.1	145182598	145182919	+	overlapStart	-1	0	Overlapping
chr1	54957743	54958066	324	*	4.10712	3.65647	4.45	-0.381564	0.19524	0.387651	7.94	17.28	25.3	18.41	16	Homo_sapiens_tRNA.Lys.CTT.7.1	54957744	54958066	-	includeFeature	323	0	Overlapping
chr16	71426367	71426690	324	*	10.613	10.9219	10.2194	0.329545	0.197666	0.391051	1744.14	2135.97	468.13	1916.23	215	Homo_sapiens_tRNA.Met.CAT.2.1	71426368	71426690	+	overlapStart	-1	0	Overlapping
chr17	8120799	8121137	339	*	9.0533	9.3257	8.71722	0.279518	0.199071	0.392414	686.53	596.82	202.43	639.3	222	Homo_sapiens_tRNA.Arg.TCT.2.1	8120800	8121137	+	overlapStart	-1	0	Overlapping
chr15	45201025	45201347	323	*	10.8967	11.1869	10.5331	0.303309	0.202253	0.397258	2305.85	2356.63	695.86	2267.68	180	Homo_sapiens_tRNA.His.GTG.1.9	45201026	45201347	+	overlapStart	-1	0	Overlapping
chr6	26305364	26305698	335	*	9.10951	9.44073	8.67885	0.353619	0.204857	0.400934	632.07	757.8	160.26	659.38	332	Homo_sapiens_tRNA.Ser.GCT.6.1	26305365	26305698	-	includeFeature	334	0	Overlapping
chr1	149639327	149639651	325	*	3.52796	2.98937	3.91924	-0.428497	0.205933	0.401606	5.67	10.21	16.87	13.39	72	Homo_sapiens_tRNA.Asn.GTT.28.1	149639328	149639651	+	overlapStart	-1	0	Overlapping
chr8	123258356	123258682	327	*	4.15502	3.69339	4.5042	-0.384919	0.209266	0.406659	6.24	19.63	25.3	20.08	537	Homo_sapiens_tRNA.Phe.GAA.12.1	123258357	123258682	-	includeFeature	326	0	Overlapping
chr1	143584575	143584897	323	*	4.17384	3.72469	4.51586	-0.381714	0.211186	0.408022	6.81	19.63	18.98	26.78	27	Homo_sapiens_tRNA.Gln.CTG.11.1	143584576	143584897	+	overlapStart	-1	0	Overlapping
chr1	7930153	7930473	321	*	4.01198	3.55036	4.36116	-0.390167	0.211456	0.408022	8.51	14.92	12.65	28.45	1	Homo_sapiens_tRNA.Und.NNN.4.1	7930154	7930473	-	includeFeature	320	0	Overlapping
chr16	14285767	14286089	323	*	10.5912	10.8606	10.2598	0.268739	0.224346	0.431375	1976.2	1742.54	666.34	1785.69	206	Homo_sapiens_tRNA.Thr.CGT.2.1	14285768	14286089	+	overlapStart	-1	0	Overlapping
chr6	57861040	57861363	324	*	5.30739	5.69213	4.78118	0.398323	0.225717	0.432335	17.02	86.38	23.2	31.8	487	Homo_sapiens_tRNA.Ala.AGC.17.1	57861041	57861363	-	includeFeature	323	0	Overlapping
chr6	27591688	27592011	324	*	10.6134	10.8867	10.276	0.273052	0.226424	0.432335	1644.28	2142.25	630.49	1849.29	403	Homo_sapiens_tRNA.Lys.TTT.4.1	27591689	27592011	-	includeFeature	323	0	Overlapping
chr6	27583331	27583653	323	*	10.4064	10.68	10.0684	0.27317	0.227285	0.432472	1487.68	1793.59	512.41	1635.07	402	Homo_sapiens_tRNA.Asp.GTC.3.1	27583332	27583653	-	includeFeature	322	0	Overlapping
chr19	1383236	1383437	202	*	9.88414	10.139	9.57445	0.248157	0.229354	0.434816	1178.46	1076.62	398.54	1126.31	262	Homo_sapiens_tRNA.Phe.GAA.1.6	1383237	1383437	-	includeFeature	201	0	Overlapping
chrX	3838251	3838575	325	*	3.22392	2.79454	3.55439	-0.356024	0.230103	0.434816	6.81	7.07	8.43	15.06	545	Homo_sapiens_tRNA.Ile.GAT.1.1	3838252	3838575	-	includeFeature	324	0	Overlapping
chr17	64530674	64530998	325	*	4.08137	3.63634	4.42099	-0.362467	0.234566	0.440703	6.81	18.06	21.09	21.76	252	Homo_sapiens_tRNA.Thr.AGT.7.1	64530675	64530998	-	includeFeature	324	0	Overlapping
chr2	218245700	218246043	344	*	4.3892	3.95114	4.72477	-0.360722	0.234827	0.440703	7.38	23.56	21.09	31.8	290	Homo_sapiens_tRNA.Tyr.ATA.1.1	218245701	218246043	+	overlapStart	-1	0	Overlapping
chr1	143784019	143784342	324	*	1.31039	0.236247	1.91924	-0.526274	0.237026	0.443312	0	2.36	4.22	3.35	33	Homo_sapiens_tRNA.Glu.TTC.10.1	143784020	143784342	-	includeFeature	323	0	Overlapping
chr1	149646325	149646649	325	*	4.93225	5.20612	4.59392	0.265176	0.239649	0.446693	30.64	43.19	23.2	25.1	73	Homo_sapiens_tRNA.Asn.GTT.11.2	149646326	149646649	-	includeFeature	324	0	Overlapping
chr1	161612592	161612914	323	*	10.7354	11.0084	10.3984	0.268745	0.240485	0.446731	1980.74	2139.11	624.17	2075.22	95	Homo_sapiens_tRNA.Glu.TTC.5.1	161612593	161612914	+	overlapStart	-1	0	Overlapping
chr6	27495688	27496020	333	*	10.7209	11.0014	10.3723	0.275795	0.248612	0.460269	1762.29	2337.79	527.17	2123.75	390	Homo_sapiens_tRNA.Ser.AGA.2.3	27495689	27496020	+	overlapStart	-1	0	Overlapping
chr7	99469558	99469880	323	*	6.65127	6.93967	6.29043	0.28085	0.249542	0.460435	64.11	181.4	61.15	95.39	499	Homo_sapiens_tRNA.Trp.CCA.5.1	99469559	99469880	+	overlapStart	-1	0	Overlapping
chr16	3170834	3171155	322	*	4.36758	3.82352	4.76173	-0.401698	0.251338	0.461105	3.97	24.34	35.85	18.41	195	Homo_sapiens_tRNA.Pro.TGG.4.1	3170835	3171155	-	includeFeature	321	0	Overlapping
chr16	80445429	80445756	328	*	4.1301	3.64893	4.49031	-0.373001	0.251588	0.461105	6.24	18.85	23.2	21.76	217	Homo_sapiens_tRX.Ala.GGC.4.1	80445430	80445756	-	includeFeature	327	0	Overlapping
chr7	149375633	149375955	323	*	4.88621	4.59005	5.1318	-0.248792	0.2527	0.461598	13.62	34.55	31.63	38.49	506	Homo_sapiens_tRNA.Cys.GCA.18.1	149375634	149375955	-	includeFeature	322	0	Overlapping
chr1	145437472	145437793	322	*	3.97904	3.50953	4.33268	-0.361676	0.255352	0.464894	10.21	12.56	16.87	23.43	44	Homo_sapiens_tRX.Gly.CCC.3.1	145437473	145437793	+	overlapStart	-1	0	Overlapping
KI270713.1	31510	31831	322	*	2.46297	2.89962	1.83377	0.423773	0.257295	0.466879	10.21	4.71	2.11	5.02	555	Homo_sapiens_tRNA.Glu.TTC.14.1	31511	31831	-	includeFeature	321	0	Overlapping
chr16	3189508	3189830	323	*	10.8944	11.1553	10.5758	0.248804	0.260646	0.468966	2149.82	2411.6	729.6	2322.91	201	Homo_sapiens_tRNA.Pro.AGG.2.8	3189509	3189830	+	overlapStart	-1	0	Overlapping
chr6	26556420	26556743	324	*	10.6938	10.9674	10.3558	0.26396	0.261761	0.468966	1755.49	2249.05	535.6	2085.26	350	Homo_sapiens_tRNA.Lys.CTT.2.4	26556421	26556743	+	overlapStart	-1	0	Overlapping
chr6	27502913	27503245	333	*	9.97819	10.2499	9.64312	0.261296	0.261786	0.468966	970.79	1464.55	328.95	1270.23	391	Homo_sapiens_tRNA.Ser.AGA.2.4	27502914	27503245	+	overlapStart	-1	0	Overlapping
chrX	3838665	3838989	325	*	0.191412	0	0.919241	-0.467621	0.261868	0.468966	0	0.79	2.11	1.67	546	Homo_sapiens_tRX.Ile.GAT.2.1	3838666	3838989	-	includeFeature	324	0	Overlapping
chr6	27684569	27684893	325	*	10.5461	10.8069	10.2274	0.248065	0.26337	0.47012	1546.69	2036.24	565.13	1832.55	415	Homo_sapiens_tRNA.Thr.AGT.2.2	27684570	27684893	-	includeFeature	324	0	Overlapping
chr6	28943496	28943828	333	*	10.1943	10.4376	9.90161	0.225139	0.269648	0.479763	1361.72	1411.94	487.1	1425.88	470	Homo_sapiens_tRNA.Leu.AAG.2.2	28943497	28943828	-	includeFeature	332	0	Overlapping
chr7	149597829	149598151	323	*	4.82045	4.5081	5.07706	-0.260243	0.27241	0.483031	16.45	29.06	18.98	48.53	516	Homo_sapiens_tRNA.Cys.GCA.20.1	149597830	149598151	+	overlapStart	-1	0	Overlapping
chr1	146394069	146394393	325	*	3.70945	3.29212	4.03275	-0.333839	0.273248	0.483031	6.24	13.35	12.65	20.08	54	Homo_sapiens_tRX.Asn.GTT.3.1	146394070	146394393	+	overlapStart	-1	0	Overlapping
chr14	20609210	20609532	323	*	10.46	10.7034	10.1671	0.222802	0.285018	0.502218	1507.54	1827.35	575.67	1723.77	153	Homo_sapiens_tRNA.Pro.AGG.2.5	20609211	20609532	-	includeFeature	322	0	Overlapping
chr16	3182509	3182831	323	*	10.4855	10.7212	10.2035	0.212649	0.291742	0.512419	1620.45	1755.89	600.97	1757.24	199	Homo_sapiens_tRNA.Pro.AGG.2.7	3182510	3182831	-	includeFeature	322	0	Overlapping
chr6	28589253	28589575	323	*	10.6897	10.9453	10.3789	0.2356	0.294806	0.516145	1662.43	2281.25	529.28	2133.79	433	Homo_sapiens_tRNA.Gln.TTG.2.1	28589254	28589575	+	overlapStart	-1	0	Overlapping
chr5	181187575	181187907	333	*	10.9186	11.1649	10.6212	0.224579	0.296854	0.518076	2194.64	2397.47	708.52	2441.73	320	Homo_sapiens_tRNA.Leu.AAG.2.1	181187576	181187907	+	overlapStart	-1	0	Overlapping
chr2	151831012	151831330	319	*	4.0438	3.63634	4.36116	-0.319017	0.298876	0.51995	6.81	18.06	12.65	28.45	285	Homo_sapiens_tRX.Leu.CAA.3.1	151831013	151831330	-	includeFeature	318	0	Overlapping
chr8	66114201	66114386	186	*	9.38862	9.68395	9.01686	0.276672	0.307782	0.533061	859.02	786.07	170.8	865.23	532	Homo_sapiens_tRNA.Ala.AGC.8.2	66114202	66114386	+	overlapStart	-1	0	Overlapping
chr6	27547626	27547948	323	*	8.70285	8.90791	8.46375	0.172315	0.308358	0.533061	457.31	503.37	194	512.11	398	Homo_sapiens_tRNA.Gln.CTG.2.1	27547627	27547948	-	includeFeature	322	0	Overlapping
chr6	27672324	27672656	333	*	10.1199	10.3575	9.83533	0.210759	0.319453	0.550504	1121.72	1502.25	419.63	1407.47	413	Homo_sapiens_tRNA.Ser.CGA.3.1	27672325	27672656	-	includeFeature	332	0	Overlapping
chr4	40906600	40906923	324	*	4.08844	3.74827	4.3635	-0.267177	0.323028	0.554919	5.67	21.2	21.09	20.08	308	Homo_sapiens_tRNA.Gln.TTG.6.1	40906601	40906923	-	includeFeature	323	0	Overlapping
chrX	119603772	119604091	320	*	3.53419	3.07773	3.88042	-0.319404	0.326693	0.559462	5.11	11.78	21.09	8.37	553	Homo_sapiens_tRX.Pro.GGG.1.1	119603773	119604091	+	overlapStart	-1	0	Overlapping
chr11	59557371	59557694	324	*	10.8367	11.0646	10.5658	0.198648	0.33068	0.564525	1938.75	2344.86	716.95	2314.54	123	Homo_sapiens_tRNA.Phe.GAA.1.3	59557372	59557694	-	includeFeature	323	0	Overlapping
chr12	74457276	74457599	324	*	3.72736	3.33947	4.03275	-0.298372	0.332197	0.565355	4.54	15.71	12.65	20.08	135	Homo_sapiens_tRNA.Gln.CTG.12.1	74457277	74457599	+	overlapStart	-1	0	Overlapping
chr1	143661056	143661378	323	*	4.11814	3.75773	4.40626	-0.268978	0.33684	0.571481	11.35	15.71	18.98	23.43	28	Homo_sapiens_tRNA.His.GTG.2.1	143661057	143661378	-	includeFeature	322	0	Overlapping
chr7	149405938	149406260	323	*	3.86038	3.48431	4.15841	-0.281414	0.344183	0.580541	5.11	17.28	18.98	16.74	508	Homo_sapiens_tRX.Cys.GCA.1.1	149405939	149406260	-	includeFeature	322	0	Overlapping
chr19	1383559	1383761	203	*	9.95878	10.1751	9.70414	0.183803	0.344299	0.580541	1242	1070.34	388	1280.28	263	Homo_sapiens_tRNA.Asn.GTT.2.6	1383560	1383761	+	overlapStart	-1	0	Overlapping
chr1	205474017	205474340	324	*	5.1104	4.88884	5.30241	-0.167652	0.359763	0.604754	21.56	37.69	33.74	45.19	104	Homo_sapiens_tRNA.Lys.TTT.8.1	205474018	205474340	+	overlapStart	-1	0	Overlapping
chr1	145563120	145563442	323	*	4.26148	4.00903	4.47627	-0.193539	0.383617	0.642881	10.21	21.99	21.09	23.43	46	Homo_sapiens_tRX.Gln.CTG.3.1	145563121	145563442	+	overlapStart	-1	0	Overlapping
chr6	28778641	28778963	323	*	4.86977	5.06565	4.64306	0.153048	0.38602	0.6437	30.07	36.91	23.2	26.78	454	Homo_sapiens_tRNA.Ala.AGC.23.1	28778642	28778963	-	includeFeature	322	0	Overlapping
chr7	149635561	149635883	323	*	6.82983	7.08469	6.52008	0.215911	0.387553	0.6437	78.3	193.18	37.96	145.6	520	Homo_sapiens_tRNA.Cys.GCA.9.3	149635562	149635883	+	overlapStart	-1	0	Overlapping
chr6	26571738	26572061	324	*	10.449	10.6573	10.2055	0.17191	0.38763	0.6437	1404.27	1825.78	535.6	1825.86	352	Homo_sapiens_tRNA.Ala.AGC.11.1	26571739	26572061	-	includeFeature	323	0	Overlapping
chr7	149608250	149608572	323	*	5.8008	5.99235	5.57985	0.142839	0.390672	0.646792	48.79	78.53	33.74	61.92	517	Homo_sapiens_tRNA.Ser.AGA.5.1	149608251	149608572	+	overlapStart	-1	0	Overlapping
chr16	2927535	2927858	324	*	4.90765	4.67749	5.10609	-0.172889	0.407071	0.671913	11.92	39.26	33.74	35.14	188	Homo_sapiens_tRX.Lys.CTT.1.1	2927536	2927858	+	overlapStart	-1	0	Overlapping
chr14	72962845	72963167	323	*	8.07712	8.31554	7.79135	0.19978	0.41153	0.676531	213.9	423.27	103.33	339.73	172	Homo_sapiens_tRNA.Cys.GCA.8.1	72962846	72963167	+	overlapStart	-1	0	Overlapping
chr2	223321471	223321794	324	*	4.44274	4.14331	4.69059	-0.219392	0.412338	0.676531	10.21	25.13	23.2	28.45	292	Homo_sapiens_tRNA.Lys.TTT.15.1	223321472	223321794	-	includeFeature	323	0	Overlapping
chr17	8220743	8221065	323	*	11.0268	11.224	10.7983	0.158806	0.415269	0.679305	2285.99	2497.99	811.84	2749.66	231	Homo_sapiens_tRNA.Trp.CCA.1.1	8220744	8221065	-	includeFeature	322	0	Overlapping
chr11	59566254	59566577	324	*	11.3298	11.5202	11.1103	0.151247	0.42792	0.697917	2689.97	3184.32	1045.9	3375.58	125	Homo_sapiens_tRNA.Phe.GAA.2.1	59566255	59566577	-	includeFeature	323	0	Overlapping
chr6	27519403	27519725	323	*	10.4027	10.5912	10.1858	0.148818	0.431654	0.701918	1501.3	1583.92	518.73	1810.8	394	Homo_sapiens_tRNA.Gln.CTG.1.2	27519404	27519725	+	overlapStart	-1	0	Overlapping
chr6	28633956	28634279	324	*	4.38286	4.56384	4.17588	0.152401	0.433639	0.70306	26.1	21.2	21.09	15.06	436	Homo_sapiens_tRNA.Ala.TGC.9.1	28633957	28634279	-	includeFeature	323	0	Overlapping
chr17	8186232	8186554	323	*	9.44661	9.61263	9.25898	0.124358	0.447234	0.720544	787.53	778.22	301.54	923.81	226	Homo_sapiens_tRNA.Trp.CCA.3.3	8186233	8186554	+	overlapStart	-1	0	Overlapping
chr16	70778913	70779234	322	*	10.9148	11.0992	10.7034	0.144316	0.447264	0.720544	2015.35	2372.34	710.62	2624.15	212	Homo_sapiens_tRNA.Gly.GCC.2.4	70778914	70779234	-	includeFeature	321	0	Overlapping
chr1	207004683	207005010	328	*	3.81044	3.52043	4.0518	-0.213302	0.448368	0.720544	5.67	17.28	14.76	18.41	105	Homo_sapiens_tRNA.Pro.TGG.5.1	207004684	207005010	-	includeFeature	327	0	Overlapping
chr6	27631295	27631639	345	*	11.0307	11.2168	10.817	0.145937	0.454492	0.72825	2184.43	2575.73	778.1	2830	408	Homo_sapiens_tRNA.Ile.TAT.2.3	27631296	27631639	+	overlapStart	-1	0	Overlapping
chr1	16679880	16680203	324	*	3.77249	3.47874	4.01643	-0.204444	0.459849	0.734686	7.38	14.92	18.98	13.39	8	Homo_sapiens_tRNA.Val.CAC.10.1	16679881	16680203	-	includeFeature	323	0	Overlapping
chrX	18674783	18675106	324	*	10.6927	10.5076	10.8568	-0.123758	0.463868	0.738952	1499.6	1411.94	982.64	2726.24	551	Homo_sapiens_tRNA.Val.TAC.1.2	18674784	18675106	-	includeFeature	323	0	Overlapping
chr2	203364280	203364603	324	*	5.25074	5.07782	5.40513	-0.123593	0.467698	0.742894	30.64	36.91	29.52	55.23	289	Homo_sapiens_tRNA.Glu.TTC.9.1	203364281	203364603	-	includeFeature	323	0	Overlapping
chr17	8138755	8139087	333	*	10.0499	10.2165	9.86158	0.125356	0.478328	0.757583	1207.96	1171.64	428.06	1432.57	224	Homo_sapiens_tRNA.Ser.CGA.1.1	8138756	8139087	-	includeFeature	332	0	Overlapping
chr1	146037918	146038240	323	*	9.98384	10.1497	9.79639	0.12461	0.47997	0.757993	1173.35	1098.61	402.76	1375.67	49	Homo_sapiens_tRNA.His.GTG.1.1	146037919	146038240	+	overlapStart	-1	0	Overlapping
chr17	40117174	40117498	325	*	4.00272	3.5742	4.33268	-0.256929	0.485007	0.763747	3.4	20.42	16.87	23.43	249	Homo_sapiens_tRNA.SeC.TCA.3.1	40117175	40117498	-	includeFeature	324	0	Overlapping
chr1	161523019	161523341	323	*	4.00845	3.7507	4.22705	-0.170064	0.489064	0.767928	9.65	17.28	27.41	10.04	87	Homo_sapiens_tRNA.Asp.GTC.10.1	161523020	161523341	+	overlapStart	-1	0	Overlapping
chr17	8139326	8139650	325	*	10.6808	10.8356	10.5072	0.113772	0.49315	0.770807	1723.14	1931.8	805.51	2105.34	225	Homo_sapiens_tRNA.Thr.AGT.5.1	8139327	8139650	-	includeFeature	324	0	Overlapping
chr6	26322692	26323015	324	*	10.6414	10.8125	10.4473	0.130069	0.49371	0.770807	1582.43	2014.25	579.89	2212.45	338	Homo_sapiens_tRNA.Arg.TCG.2.1	26322693	26323015	+	overlapStart	-1	0	Overlapping
chr1	93516151	93516474	324	*	5.9911	6.14562	5.81803	0.104162	0.500185	0.777298	60.71	80.88	35.85	76.98	17	Homo_sapiens_tRNA.Cys.GCA.7.1	93516152	93516474	-	includeFeature	323	0	Overlapping
chr16	3158796	3159118	323	*	8.87751	9.02769	8.70986	0.107704	0.500705	0.777298	490.22	553.62	189.78	647.67	192	Homo_sapiens_tRNA.Pro.TGG.3.3	3158797	3159118	+	overlapStart	-1	0	Overlapping
chr6	28789644	28789966	323	*	10.8202	10.978	10.6431	0.116857	0.506016	0.783324	1967.12	2066.87	803.41	2394.87	455	Homo_sapiens_tRNA.Ala.TGC.1.1	28789645	28789966	-	includeFeature	322	0	Overlapping
chr17	19860736	19861057	322	*	5.54252	5.39367	5.67744	-0.109077	0.510082	0.787394	24.4	59.68	33.74	68.62	239	Homo_sapiens_tRNA.Gly.CCC.3.1	19860737	19861057	+	overlapStart	-1	0	Overlapping
chr1	149044811	149045133	323	*	3.79311	3.58215	3.97711	-0.160939	0.515024	0.792711	5.11	18.85	14.76	16.74	70	Homo_sapiens_tRNA.Gln.CTG.8.1	149044812	149045133	+	overlapStart	-1	0	Overlapping
chr6	28944449	28944772	324	*	10.2372	10.3956	10.0594	0.117273	0.516419	0.792711	1286.83	1407.23	455.47	1678.58	471	Homo_sapiens_tRNA.Met.CAT.3.1	28944450	28944772	+	overlapStart	-1	0	Overlapping
chr6	27664640	27664966	327	*	4.03988	3.85009	4.20759	-0.138311	0.519908	0.795836	10.78	18.06	16.87	20.08	410	Homo_sapiens_tRNA.Phe.GAA.7.1	27664641	27664966	+	overlapStart	-1	0	Overlapping
chr19	4723944	4724266	323	*	11.8571	11.6996	11.9992	-0.101979	0.527055	0.804529	3361.75	3290.34	2239.41	5947.85	264	Homo_sapiens_tRNA.Gly.TCC.1.1	4723945	4724266	+	overlapStart	-1	0	Overlapping
chr6	28807707	28808030	324	*	10.8855	11.0306	10.7242	0.104657	0.531106	0.808461	2061.31	2122.62	904.62	2478.55	459	Homo_sapiens_tRNA.Phe.GAA.3.1	28807708	28808030	-	includeFeature	323	0	Overlapping
chr12	56190238	56190570	333	*	10.1363	10.2798	9.97697	0.103014	0.539935	0.819624	1306.12	1180.28	497.65	1517.92	134	Homo_sapiens_tRNA.Ser.CGA.4.1	56190239	56190570	+	overlapStart	-1	0	Overlapping
chr1	146035566	146035888	323	*	12.0888	11.9416	12.2222	-0.0940845	0.548433	0.830225	3880.34	3986.88	2572.58	6983.78	47	Homo_sapiens_tRNA.Glu.CTC.1.1	146035567	146035888	+	overlapStart	-1	0	Overlapping
chr15	45200287	45200609	323	*	11.4722	11.6126	11.3168	0.100613	0.555519	0.838635	3152.95	3109.72	1244.12	3857.56	179	Homo_sapiens_tRNA.His.GTG.1.8	45200288	45200609	-	includeFeature	322	0	Overlapping
chr11	76235387	76235699	313	*	10.8564	10.7129	10.9869	-0.0919681	0.569074	0.856738	1663	1693.86	1090.19	2968.9	127	Homo_sapiens_tRNA.Pro.AGG.2.4	76235388	76235699	+	overlapStart	-1	0	Overlapping
chr17	19508055	19508377	323	*	11.2444	11.0993	11.3763	-0.0933968	0.575947	0.860199	2213.36	2174.45	1385.4	3931.2	238	Homo_sapiens_tRNA.Trp.CCA.2.1	19508056	19508377	+	overlapStart	-1	0	Overlapping
chr1	153671124	153671446	323	*	11.9153	11.7755	12.0428	-0.0890909	0.576354	0.860199	3571.11	3440.33	2216.22	6222.31	79	Homo_sapiens_tRNA.iMet.CAT.1.1	153671125	153671446	+	overlapStart	-1	0	Overlapping
chr2	87112324	87112646	323	*	3.68557	3.49277	3.85562	-0.14531	0.576589	0.860199	6.81	15.71	10.54	18.41	283	Homo_sapiens_tRNA.Pro.AGG.4.1	87112325	87112646	+	overlapStart	-1	0	Overlapping
chr6	28729189	28729511	323	*	11.1187	11.2528	10.9709	0.0950655	0.577652	0.860199	2325.14	2555.31	978.43	3035.84	447	Homo_sapiens_tRNA.Ala.CGC.4.1	28729190	28729511	+	overlapStart	-1	0	Overlapping
chr15	40593699	40594031	333	*	12.0686	11.9312	12.1941	-0.0873907	0.582735	0.863538	3871.26	3938.98	2309	7062.44	177	Homo_sapiens_tRNA.Ser.GCT.4.2	40593700	40594031	-	includeFeature	332	0	Overlapping
chr13	30673838	30674162	325	*	11.0683	11.2032	10.9194	0.0960552	0.583124	0.863538	2398.9	2316.59	887.75	2985.64	147	Homo_sapiens_tRNA.Asn.GTT.2.4	30673839	30674162	-	includeFeature	324	0	Overlapping
chr6	27902782	27903103	322	*	11.5591	11.4194	11.6866	-0.0894931	0.587916	0.863538	2706.42	2771.26	1655.31	4937.01	425	Homo_sapiens_tRNA.Gly.GCC.2.3	27902783	27903103	-	includeFeature	321	0	Overlapping
chr12	96035895	96036217	323	*	11.7703	11.634	11.8948	-0.0866705	0.58821	0.863538	3162.6	3193.75	2024.33	5591.38	136	Homo_sapiens_tRNA.Asp.GTC.2.8	96035896	96036217	+	overlapStart	-1	0	Overlapping
chr6	27503618	27503940	323	*	8.59504	8.74815	8.42374	0.112087	0.588903	0.863538	421	438.97	132.85	553.95	392	Homo_sapiens_tRNA.Asp.GTC.2.7	27503619	27503940	+	overlapStart	-1	0	Overlapping
chr6	26312470	26312802	333	*	10.8485	10.9862	10.6963	0.0987825	0.590758	0.863538	1702.72	2354.28	704.3	2614.11	335	Homo_sapiens_tRNA.Ser.TGA.3.1	26312471	26312802	-	includeFeature	332	0	Overlapping
chr15	78860436	78860759	324	*	11.2885	11.1492	11.4155	-0.0892956	0.592439	0.863538	2289.96	2252.19	1341.12	4121.99	183	Homo_sapiens_tRNA.Lys.CTT.1.2	78860437	78860759	+	overlapStart	-1	0	Overlapping
chr2	42810410	42810753	344	*	11.4566	11.5848	11.3158	0.0901169	0.594581	0.863538	3175.08	2968.37	1284.18	3814.05	278	Homo_sapiens_tRNA.Ile.TAT.2.1	42810411	42810753	+	overlapStart	-1	0	Overlapping
chr1	148353435	148353757	323	*	4.24242	4.39593	4.07061	0.103508	0.595027	0.863538	13.05	29.06	16.87	16.74	66	Homo_sapiens_tRNA.Gln.CTG.9.1	148353436	148353757	+	overlapStart	-1	0	Overlapping
chr1	146055486	146055808	323	*	4.30082	4.15218	4.43557	-0.106804	0.595799	0.863538	9.65	25.91	23.2	20.08	52	Homo_sapiens_tRNA.Gln.CTG.8.2	146055487	146055808	+	overlapStart	-1	0	Overlapping
chr5	181206742	181207064	323	*	11.8186	11.6832	11.9425	-0.0863556	0.597228	0.863538	3261.32	3315.47	1927.33	5944.5	324	Homo_sapiens_tRNA.Ala.TGC.3.1	181206743	181207064	+	overlapStart	-1	0	Overlapping
chr17	8119029	8119352	324	*	11.399	11.2614	11.5246	-0.0882363	0.60259	0.868312	2473.79	2435.95	1417.03	4475.11	219	Homo_sapiens_tRNA.Lys.TTT.3.5	8119030	8119352	+	overlapStart	-1	0	Overlapping
chr11	76235709	76236021	313	*	11.1788	11.049	11.2978	-0.0821084	0.604553	0.868312	2109.53	2128.12	1400.16	3634.98	128	Homo_sapiens_tRNA.Pro.TGG.2.1	76235710	76236021	-	includeFeature	312	0	Overlapping
chr1	161611820	161612154	335	*	5.34567	5.47874	5.19907	0.0866045	0.605503	0.868312	29.5	59.68	31.63	41.84	94	Homo_sapiens_tRNA.Leu.CAA.6.1	161611821	161612154	-	includeFeature	334	0	Overlapping
chr6	28795838	28796160	323	*	11.2262	11.3487	11.0922	0.0850856	0.606868	0.868312	2508.4	2707.66	1102.84	3263.45	457	Homo_sapiens_tRNA.Ala.AGC.1.1	28795839	28796160	-	includeFeature	322	0	Overlapping
chr1	161530216	161530549	334	*	11.1233	11.2497	10.9848	0.0888426	0.612789	0.8745	2309.82	2560.02	898.3	3154.67	89	Homo_sapiens_tRNA.Leu.CAG.1.6	161530217	161530549	-	includeFeature	333	0	Overlapping
chr6	26311621	26311943	323	*	10.2419	10.3737	10.0968	0.0936877	0.616249	0.87509	1063.28	1590.2	411.19	1779	334	Homo_sapiens_tRNA.Gln.TTG.3.2	26311622	26311943	-	includeFeature	322	0	Overlapping
chr5	181218144	181218467	324	*	10.9002	11.0263	10.7619	0.0886983	0.616395	0.87509	1905.84	2265.54	763.34	2709.5	326	Homo_sapiens_tRNA.Val.AAC.1.4	181218145	181218467	-	includeFeature	323	0	Overlapping
chr17	38833596	38833918	323	*	4.90961	5.04666	4.75817	0.0821993	0.618475	0.875627	22.13	43.98	18.98	35.14	242	Homo_sapiens_tRNA.Cys.GCA.24.1	38833597	38833918	-	includeFeature	322	0	Overlapping
chr5	181188728	181189050	323	*	10.541	10.4177	10.6545	-0.0776918	0.61997	0.875627	1368.53	1367.18	854.01	2369.77	322	Homo_sapiens_tRNA.Pro.TGG.3.1	181188729	181189050	-	includeFeature	322	0	Overlapping
chr7	149355549	149355871	323	*	5.54901	5.4423	5.64837	-0.0736647	0.622705	0.877229	31.21	55.76	40.06	60.25	504	Homo_sapiens_tRNA.Cys.GCA.13.1	149355550	149355871	-	includeFeature	322	0	Overlapping
chr2	156401021	156401342	322	*	11.5228	11.4024	11.6339	-0.0755945	0.629208	0.880817	2713.8	2699.8	1701.7	4654.18	287	Homo_sapiens_tRNA.Gly.GCC.2.2	156401022	156401342	-	includeFeature	321	0	Overlapping
chr6	26330175	26330497	323	*	10.6956	10.8147	10.5658	0.0825346	0.629405	0.880817	1690.24	1912.16	708.52	2322.91	341	Homo_sapiens_tRNA.iMet.CAT.1.4	26330176	26330497	-	includeFeature	322	0	Overlapping
chr6	27753274	27753597	324	*	10.9302	10.8093	11.0417	-0.0760744	0.630073	0.880817	1803.15	1785.73	1145.01	3070.99	420	Homo_sapiens_tRNA.Val.AAC.1.5	27753275	27753597	-	includeFeature	323	0	Overlapping
chr16	22297014	22297346	333	*	11.4917	11.3741	11.6005	-0.073603	0.634106	0.884199	2631.53	2677.03	1735.44	4475.11	208	Homo_sapiens_tRNA.Leu.AAG.2.4	22297015	22297346	+	overlapStart	-1	0	Overlapping
chr11	59560209	59560532	324	*	10.7335	10.6112	10.8462	-0.0776959	0.639869	0.88997	1550.66	1577.63	891.97	2789.83	124	Homo_sapiens_tRNA.Lys.TTT.3.4	59560210	59560532	-	includeFeature	323	0	Overlapping
chr2	27050656	27050995	340	*	11.8852	11.7685	11.9931	-0.073179	0.642972	0.890743	3559.2	3418.34	2072.83	6080.06	275	Homo_sapiens_tRNA.Tyr.GTA.2.1	27050657	27050995	+	overlapStart	-1	0	Overlapping
chr19	33176931	33177255	325	*	9.61648	9.50668	9.71851	-0.0683217	0.644664	0.890743	755.19	699.69	436.5	1248.48	267	Homo_sapiens_tRNA.Thr.AGT.1.3	33176932	33177255	+	overlapStart	-1	0	Overlapping
chr8	123157104	123157427	324	*	11.4604	11.3413	11.5704	-0.0752767	0.645301	0.890743	2521.45	2667.61	1543.55	4538.7	536	Homo_sapiens_tRNA.Met.CAT.1.1	123157105	123157427	-	includeFeature	323	0	Overlapping
chr17	38869166	38869488	323	*	10.715	10.8226	10.5987	0.0726499	0.648695	0.893178	1829.25	1792.8	820.27	2281.07	245	Homo_sapiens_tRNA.Cys.GCA.4.1	38869167	38869488	-	includeFeature	322	0	Overlapping
chr5	181191561	181191883	323	*	11.7356	11.6193	11.8431	-0.0731993	0.650708	0.893264	3133.66	3158.41	1870.4	5477.57	323	Homo_sapiens_tRNA.Thr.TGT.6.1	181191562	181191883	-	includeFeature	322	0	Overlapping
chr16	3193792	3194115	324	*	5.33904	5.45236	5.21606	0.0705896	0.652018	0.893264	25.53	62.04	35.85	38.49	204	Homo_sapiens_tRNA.Arg.CCT.5.1	3193793	3194115	+	overlapStart	-1	0	Overlapping
chr1	149712426	149712749	324	*	10.3098	10.4183	10.1924	0.0736976	0.656359	0.89697	1336.76	1400.16	537.71	1802.43	76	Homo_sapiens_tRNA.Val.CAC.1.7	149712427	149712749	-	includeFeature	323	0	Overlapping
chr14	20683890	20684212	323	*	11.4229	11.3109	11.5268	-0.0703737	0.662252	0.90245	2395.49	2685.67	1518.25	4383.06	168	Homo_sapiens_tRNA.Pro.TGG.3.2	20683891	20684212	+	overlapStart	-1	0	Overlapping
chr1	204506401	204506724	324	*	10.9817	10.8664	11.0885	-0.0731302	0.663663	0.90245	1885.98	1847.77	1007.95	3347.13	102	Homo_sapiens_tRNA.Lys.TTT.3.1	204506402	204506724	+	overlapStart	-1	0	Overlapping
chr19	39412042	39412385	344	*	9.25264	9.35147	9.14653	0.0646404	0.666609	0.904213	718.31	588.18	269.91	863.56	269	Homo_sapiens_tRNA.Ile.TAT.1.1	39412043	39412385	-	includeFeature	343	0	Overlapping
chr10	67764377	67764709	333	*	11.6097	11.4993	11.7123	-0.0696209	0.67311	0.908086	2881.74	2907.9	1613.14	5097.67	113	Homo_sapiens_tRNA.Ser.TGA.1.1	67764378	67764709	+	overlapStart	-1	0	Overlapping
chr11	66347994	66348326	333	*	11.2347	11.3375	11.1239	0.0694481	0.673235	0.908086	2503.3	2672.32	1111.27	3352.15	126	Homo_sapiens_tRNA.Ser.GCT.3.1	66347995	66348326	+	overlapStart	-1	0	Overlapping
chr17	38751655	38751979	325	*	10.8648	10.9658	10.7561	0.06779	0.674436	0.908086	2051.09	1949.07	866.67	2592.35	241	Homo_sapiens_tRNA.Asn.GTT.2.5	38751656	38751979	-	includeFeature	324	0	Overlapping
chr3	169772104	169772427	324	*	10.6618	10.5588	10.7579	-0.0641003	0.678685	0.911567	1507.54	1509.31	919.38	2543.82	306	Homo_sapiens_tRNA.Val.AAC.1.1	169772105	169772427	+	overlapStart	-1	0	Overlapping
chr1	204506904	204507227	324	*	11.6494	11.548	11.7442	-0.0628527	0.680815	0.912192	2981.6	3006.85	1838.77	5022.36	103	Homo_sapiens_tRNA.Lys.TTT.3.2	204506905	204507227	-	includeFeature	323	0	Overlapping
chr5	181188290	181188613	324	*	10.4712	10.3721	10.564	-0.0614312	0.685103	0.915699	1279.45	1371.1	811.84	2215.8	321	Homo_sapiens_tRNA.Val.AAC.2.1	181188291	181188613	-	includeFeature	323	0	Overlapping
chr17	75033780	75034103	324	*	10.753	10.8486	10.6506	0.0634511	0.6876	0.916513	1892.79	1795.16	843.47	2371.44	255	Homo_sapiens_tRNA.Arg.CCT.1.1	75033781	75034103	+	overlapStart	-1	0	Overlapping
chr6	28648081	28648405	325	*	10.6394	10.7362	10.5357	0.064504	0.689058	0.916513	1672.08	1739.4	738.04	2230.86	438	Homo_sapiens_tRNA.Thr.CGT.3.1	28648082	28648405	-	includeFeature	324	0	Overlapping
chr15	26082108	26082430	323	*	10.7477	10.6431	10.8454	-0.0661997	0.694024	0.919309	1622.15	1576.06	832.93	2846.73	176	Homo_sapiens_tRNA.Glu.TTC.2.2	26082109	26082430	-	includeFeature	322	0	Overlapping
chr14	58239769	58240092	324	*	11.4837	11.3847	11.5762	-0.0616135	0.695997	0.919309	2664.43	2683.31	1598.38	4508.58	171	Homo_sapiens_tRNA.Lys.CTT.1.1	58239770	58240092	-	includeFeature	323	0	Overlapping
chr14	20669048	20669384	337	*	5.15069	5.03513	5.25767	-0.0773505	0.696192	0.919309	15.32	50.26	46.39	30.12	164	Homo_sapiens_tRX.Tyr.GTA.1.1	20669049	20669384	-	includeFeature	336	0	Overlapping
chr13	94549524	94549847	324	*	11.4894	11.5814	11.3912	0.061049	0.703638	0.924909	3131.39	2997.43	1336.9	4034.96	151	Homo_sapiens_tRNA.Phe.GAA.1.5	94549525	94549847	-	includeFeature	323	0	Overlapping
chr20	17874372	17874700	329	*	3.87469	3.98937	3.75011	0.0832124	0.704645	0.924909	11.35	20.42	16.87	10.04	293	Homo_sapiens_tRNA.Gln.CTG.17.1	17874373	17874700	+	overlapStart	-1	0	Overlapping
chr13	44917801	44918123	323	*	11.4216	11.326	11.5113	-0.0594651	0.705575	0.924909	2563.44	2571.02	1511.92	4326.16	150	Homo_sapiens_tRNA.Glu.TTC.2.1	44917802	44918123	-	includeFeature	322	0	Overlapping
chr6	28658111	28658433	323	*	11.0062	10.9088	11.0974	-0.0611033	0.708235	0.924909	1882.58	1962.42	1050.12	3332.07	439	Homo_sapiens_tRNA.Ala.AGC.4.1	28658112	28658433	-	includeFeature	322	0	Overlapping
chr7	12601838	12602172	335	*	3.78247	3.65647	3.89834	-0.0908933	0.710041	0.924909	7.94	17.28	14.76	15.06	496	Homo_sapiens_tRX.Lys.CTT.5.1	12601839	12602172	+	overlapStart	-1	0	Overlapping
chr6	28480600	28480923	324	*	4.38337	4.28408	4.47627	-0.0721664	0.71056	0.924909	13.05	25.91	21.09	23.43	429	Homo_sapiens_tRX.Met.CAT.1.1	28480601	28480923	+	overlapStart	-1	0	Overlapping
chr14	20613275	20613597	323	*	10.9183	10.8168	11.0131	-0.0646492	0.714378	0.927675	1503	2104.56	866.67	3266.8	155	Homo_sapiens_tRNA.Pro.AGG.2.6	20613276	20613597	-	includeFeature	322	0	Overlapping
chr17	8222112	8222434	323	*	11.8065	11.7145	11.893	-0.0571619	0.716929	0.928787	3251.11	3470.17	1883.05	5723.59	233	Homo_sapiens_tRNA.Asp.GTC.2.11	8222113	8222434	-	includeFeature	322	0	Overlapping
chr12	124927219	124927541	323	*	10.9228	10.832	11.0082	-0.056416	0.718804	0.92902	1796.34	1849.34	1041.69	3077.68	142	Homo_sapiens_tRNA.Asp.GTC.2.9	124927220	124927541	-	includeFeature	322	0	Overlapping
chr17	49192402	49192724	323	*	11.8165	11.7267	11.901	-0.0559136	0.727405	0.936324	3436.08	3342.17	1842.98	5805.59	250	Homo_sapiens_tRNA.Gln.TTG.1.1	49192403	49192724	+	overlapStart	-1	0	Overlapping
chr6	28896097	28896453	357	*	11.0894	11.1744	10.9992	0.0559144	0.727872	0.936324	2326.84	2295.38	1014.27	3079.36	467	Homo_sapiens_tRNA.Leu.CAA.1.1	28896098	28896453	-	includeFeature	356	0	Overlapping
chr6	27592695	27593017	323	*	11.085	11.171	10.9935	0.0570986	0.732385	0.939923	2144.14	2467.36	944.69	3132.91	404	Homo_sapiens_tRNA.iMet.CAT.1.6	27592696	27593017	-	includeFeature	322	0	Overlapping
chr3	45688873	45689196	324	*	11.7079	11.6267	11.7848	-0.0494602	0.734813	0.940836	3190.4	3134.07	2015.89	5040.77	300	Homo_sapiens_tRNA.Arg.ACG.2.1	45688874	45689196	-	includeFeature	323	0	Overlapping
chr1	167714599	167714921	323	*	11.69	11.6063	11.769	-0.0517206	0.739523	0.944658	3082.6	3152.91	1807.14	5172.99	98	Homo_sapiens_tRNA.Pro.CGG.1.1	167714600	167714921	+	overlapStart	-1	0	Overlapping
chr14	20625244	20625576	333	*	11.2089	11.2936	11.1189	0.0564806	0.74385	0.947977	2110.1	2910.26	963.66	3484.36	157	Homo_sapiens_tRNA.Leu.TAG.2.1	20625245	20625576	+	overlapStart	-1	0	Overlapping
chr16	57300354	57300687	334	*	11.459	11.3777	11.536	-0.0505498	0.751664	0.95215	2668.97	2652.69	1514.03	4424.9	210	Homo_sapiens_tRNA.Leu.CAG.2.2	57300355	57300687	-	includeFeature	333	0	Overlapping
chr17	82494595	82494917	323	*	11.5102	11.4315	11.5849	-0.0486106	0.753473	0.95215	2725.14	2798.75	1615.25	4528.66	258	Homo_sapiens_tRNA.iMet.CAT.1.8	82494596	82494917	-	includeFeature	322	0	Overlapping
chr6	28950903	28951226	324	*	11.2553	11.3308	11.1756	0.0489778	0.75445	0.95215	2476.06	2675.46	1201.95	3424.11	472	Homo_sapiens_tRNA.Lys.TTT.3.3	28950904	28951226	+	overlapStart	-1	0	Overlapping
chr6	28940927	28941282	356	*	11.4009	11.4787	11.3186	0.0510842	0.755828	0.95215	2731.39	2976.22	1187.18	3921.16	468	Homo_sapiens_tRNA.Leu.CAA.1.2	28940928	28941282	+	overlapStart	-1	0	Overlapping
chr11	59551629	59551962	334	*	10.7982	10.8743	10.7178	0.0495348	0.756595	0.95215	1748.68	2005.61	824.49	2543.82	121	Homo_sapiens_tRNA.Leu.TAA.3.1	59551630	59551962	+	overlapStart	-1	0	Overlapping
chr15	89334947	89335270	324	*	11.7058	11.6276	11.78	-0.0483605	0.75755	0.95215	3223.31	3105.01	1764.96	5268.38	185	Homo_sapiens_tRNA.Arg.TCG.1.1	89334948	89335270	+	overlapStart	-1	0	Overlapping
chr2	27051088	27051411	324	*	11.5627	11.4872	11.6344	-0.0464472	0.761519	0.954948	2897.06	2844.3	1640.55	4717.78	276	Homo_sapiens_tRNA.Ala.AGC.8.1	27051089	27051411	+	overlapStart	-1	0	Overlapping
chr17	38867519	38867841	323	*	10.9141	10.9857	10.8389	0.0460057	0.765153	0.957315	2066.41	1989.12	963.66	2699.46	244	Homo_sapiens_tRNA.Cys.GCA.2.2	38867520	38867841	+	overlapStart	-1	0	Overlapping
chr16	22195585	22195917	333	*	10.9232	10.8478	10.995	-0.0471087	0.772201	0.961703	1882.01	1803.8	988.97	3092.75	207	Homo_sapiens_tRNA.Leu.TAG.3.1	22195586	22195917	-	includeFeature	332	0	Overlapping
chr12	124939521	124939840	320	*	11.3806	11.3063	11.4513	-0.0462734	0.774594	0.961703	2378.47	2686.45	1349.55	4250.85	144	Homo_sapiens_tRNA.Asp.GTC.2.10	124939522	124939840	-	includeFeature	319	0	Overlapping
chr7	139340574	139340897	324	*	11.1288	11.0548	11.1992	-0.0461005	0.775741	0.961703	2118.61	2135.97	1109.16	3593.14	501	Homo_sapiens_tRNA.Arg.CCT.4.1	139340575	139340897	+	overlapStart	-1	0	Overlapping
chr8	66113241	66113584	344	*	11.419	11.4872	11.3474	0.0438711	0.777917	0.961703	2927.7	2813.67	1336.9	3874.3	530	Homo_sapiens_tRNA.Tyr.GTA.5.1	66113242	66113584	+	overlapStart	-1	0	Overlapping
chr17	8221422	8221744	323	*	11.2352	11.1634	11.3036	-0.0446488	0.780996	0.961703	2232.09	2355.06	1254.66	3800.66	232	Homo_sapiens_tRNA.Gly.TCC.3.1	8221423	8221744	+	overlapStart	-1	0	Overlapping
chr6	27273834	27274158	325	*	4.9553	5.03901	4.86642	0.0452182	0.783955	0.961703	20.99	44.76	23.2	35.14	377	Homo_sapiens_tRNA.Ile.AAT.9.1	27273835	27274158	+	overlapStart	-1	0	Overlapping
chr5	181222269	181222592	324	*	11.426	11.3561	11.4927	-0.0433094	0.784391	0.961703	2547.55	2695.09	1408.6	4354.61	328	Homo_sapiens_tRNA.Val.CAC.1.5	181222270	181222592	-	includeFeature	323	0	Overlapping
chr11	59556303	59556626	324	*	10.8089	10.8744	10.7403	0.0418495	0.786619	0.961703	1741.87	2012.68	862.45	2558.88	122	Homo_sapiens_tRNA.Lys.TTT.5.1	59556304	59556626	+	overlapStart	-1	0	Overlapping
chr14	20681564	20681887	324	*	11.3068	11.3759	11.2342	0.045183	0.787275	0.961703	2544.72	2770.48	1060.66	3757.15	166	Homo_sapiens_tRNA.Thr.TGT.5.1	20681565	20681887	+	overlapStart	-1	0	Overlapping
chr17	8187072	8187358	287	*	10.4794	10.5457	10.4099	0.0425853	0.78856	0.961703	1374.2	1615.33	655.8	2065.18	228	Homo_sapiens_tRNA.Thr.AGT.1.1	8187073	8187358	+	overlapStart	-1	0	Overlapping
chr6	26327463	26327795	333	*	10.3133	10.3798	10.2435	0.0426899	0.788667	0.961703	1199.45	1465.34	533.5	1891.13	339	Homo_sapiens_tRNA.Ser.AGA.2.1	26327464	26327795	+	overlapStart	-1	0	Overlapping
chr1	146039275	146039598	324	*	10.9277	10.9939	10.8582	0.0428401	0.791338	0.961703	1997.76	2081	870.88	2841.71	50	Homo_sapiens_tRNA.Lys.CTT.2.1	146039276	146039598	+	overlapStart	-1	0	Overlapping
chr6	26553377	26553699	323	*	10.5541	10.4872	10.6181	-0.0416481	0.792943	0.961703	1325.98	1544.65	740.15	2403.24	347	Homo_sapiens_tRNA.Ala.CGC.1.1	26553378	26553699	+	overlapStart	-1	0	Overlapping
chr6	27150117	27150440	324	*	4.99573	5.05899	4.92958	0.039376	0.793229	0.961703	22.7	43.98	35.85	25.1	365	Homo_sapiens_tRNA.Val.CAC.9.1	27150118	27150440	+	overlapStart	-1	0	Overlapping
chr1	248873729	248874085	357	*	10.9045	10.9714	10.8343	0.0436627	0.795653	0.962511	2027.26	1988.34	835.04	2816.61	107	Homo_sapiens_tRNA.Leu.CAA.4.1	248873730	248874085	+	overlapStart	-1	0	Overlapping
chr13	41060612	41060934	323	*	10.6968	10.755	10.6362	0.0362075	0.799124	0.962512	1770.24	1686	948.9	2234.21	148	Homo_sapiens_tRNA.Glu.TTC.1.2	41060613	41060934	-	includeFeature	322	0	Overlapping
chr6	27478686	27479018	333	*	11.3806	11.4457	11.3124	0.0425355	0.802045	0.962512	2463.58	3115.22	1088.08	3998.14	388	Homo_sapiens_tRNA.Ser.AGA.2.2	27478687	27479018	+	overlapStart	-1	0	Overlapping
chr16	3152774	3153097	324	*	10.539	10.4733	10.6019	-0.0412855	0.803918	0.962512	1340.16	1503.03	691.65	2416.63	190	Homo_sapiens_tRNA.Arg.CCT.3.1	3152775	3153097	+	overlapStart	-1	0	Overlapping
chr19	4724509	4724832	324	*	11.3925	11.4513	11.3313	0.0372064	0.805001	0.962512	2844.86	2755.56	1364.31	3788.95	265	Homo_sapiens_tRNA.Val.CAC.3.1	4724510	4724832	-	includeFeature	323	0	Overlapping
chr6	26537372	26537695	324	*	11.2296	11.2953	11.1607	0.0431998	0.805607	0.962512	2221.31	2805.03	932.03	3646.7	345	Homo_sapiens_tRNA.Arg.ACG.1.2	26537373	26537695	+	overlapStart	-1	0	Overlapping
chr14	20683147	20683486	340	*	11.1752	11.2403	11.1071	0.0426307	0.806192	0.962512	2083.43	2754.77	925.71	3486.03	167	Homo_sapiens_tRNA.Tyr.GTA.5.5	20683148	20683486	+	overlapStart	-1	0	Overlapping
chr6	27902367	27902689	323	*	10.9181	10.8588	10.975	-0.0367276	0.815364	0.969641	1810.52	1903.53	993.19	3032.5	424	Homo_sapiens_tRNA.iMet.CAT.1.7	27902368	27902689	-	includeFeature	322	0	Overlapping
chr17	8222707	8223029	323	*	11.267	11.3254	11.2061	0.0375347	0.81597	0.969641	2507.27	2625.2	1121.82	3603.18	234	Homo_sapiens_tRNA.Pro.CGG.1.3	8222708	8223029	-	includeFeature	322	0	Overlapping
chr12	98503377	98503699	323	*	11.4369	11.3797	11.492	-0.0351367	0.817471	0.969641	2616.77	2712.37	1509.81	4250.85	137	Homo_sapiens_tRNA.Asp.GTC.1.1	98503378	98503699	+	overlapStart	-1	0	Overlapping
chr1	93847447	93847782	336	*	11.4029	11.3468	11.457	-0.0344111	0.819767	0.970265	2594.65	2614.21	1505.59	4116.97	18	Homo_sapiens_tRNA.Arg.TCT.1.1	93847448	93847782	+	overlapStart	-1	0	Overlapping
chr15	65868936	65869258	323	*	11.6237	11.5688	11.6766	-0.033608	0.823854	0.973	3059.9	3015.49	1710.14	4836.6	181	Homo_sapiens_tRNA.Gln.CTG.1.4	65868937	65869258	-	includeFeature	322	0	Overlapping
chr6	26555144	26555466	323	*	10.0745	10.1308	10.0159	0.0360908	0.828832	0.975265	943.56	1298.86	423.84	1646.79	349	Homo_sapiens_tRNA.Pro.AGG.2.2	26555145	26555466	+	overlapStart	-1	0	Overlapping
chr6	26537928	26538251	324	*	9.9095	9.85975	9.95758	-0.0307168	0.836252	0.975265	833.49	1024.79	480.78	1507.88	346	Homo_sapiens_tRNA.Val.CAC.1.6	26537929	26538251	+	overlapStart	-1	0	Overlapping
chr6	28982073	28982395	323	*	11.4052	11.3531	11.4556	-0.0323121	0.838196	0.975265	2565.71	2666.04	1389.62	4227.42	475	Homo_sapiens_tRNA.Glu.CTC.1.6	28982074	28982395	+	overlapStart	-1	0	Overlapping
chr1	149692679	149693002	324	*	5.00797	5.07589	4.93669	0.0313549	0.83861	0.975265	22.7	44.76	21.09	40.17	74	Homo_sapiens_tRNA.Glu.TTC.8.1	149692680	149693002	-	includeFeature	323	0	Overlapping
chr14	22929575	22929898	324	*	10.23	10.1817	10.2767	-0.0294246	0.83867	0.975265	1212.5	1110.39	668.45	1812.47	169	Homo_sapiens_tRNA.Arg.ACG.1.3	22929576	22929898	+	overlapStart	-1	0	Overlapping
chr21	17454663	17454984	322	*	11.7472	11.6975	11.7952	-0.0303791	0.839639	0.975265	3198.91	3443.47	1834.55	5273.4	295	Homo_sapiens_tRNA.Gly.GCC.1.5	17454664	17454984	-	includeFeature	321	0	Overlapping
chr17	68019771	68020094	324	*	11.1875	11.2362	11.137	0.0306726	0.840497	0.975265	2464.15	2360.56	1210.38	3293.57	253	Homo_sapiens_tRNA.Arg.CCG.2.1	68019772	68020094	-	includeFeature	323	0	Overlapping
chr6	26553996	26554320	325	*	11.6215	11.5714	11.67	-0.0310042	0.843081	0.975265	2849.4	3236.94	1575.18	4942.03	348	Homo_sapiens_tRNA.Ile.AAT.5.1	26553997	26554320	+	overlapStart	-1	0	Overlapping
chr2	130337002	130337324	323	*	11.0783	11.0294	11.1256	-0.0302331	0.84603	0.975265	2128.26	2051.95	1136.58	3332.07	284	Homo_sapiens_tRNA.Glu.TTC.1.1	130337003	130337324	-	includeFeature	322	0	Overlapping
chr1	161523721	161524042	322	*	11.3974	11.35	11.4433	-0.0289685	0.846449	0.975265	2484.01	2736.71	1482.4	4086.84	88	Homo_sapiens_tRNA.Gly.GCC.2.1	161523722	161524042	-	includeFeature	321	0	Overlapping
chr16	3157279	3157602	324	*	10.8193	10.8699	10.7669	0.0325339	0.847634	0.975265	1569.95	2172.88	748.58	2736.28	191	Homo_sapiens_tRNA.Lys.CTT.3.1	3157280	3157602	-	includeFeature	323	0	Overlapping
chr12	124939843	124940162	320	*	10.8564	10.8082	10.9031	-0.0298808	0.848557	0.975265	1759.46	1826.57	936.25	2893.59	145	Homo_sapiens_tRNA.Ala.TGC.4.1	124939844	124940162	+	overlapStart	-1	0	Overlapping
chr5	181164435	181164770	336	*	4.589	4.55969	4.61772	-0.0315559	0.854608	0.975265	14.18	32.98	18.98	30.12	316	Homo_sapiens_tRNA.Leu.AAG.7.1	181164436	181164770	-	includeFeature	335	0	Overlapping
chr6	26328014	26328337	324	*	11.0209	11.0684	10.9718	0.030377	0.855275	0.975265	2022.16	2272.61	877.21	3139.61	340	Homo_sapiens_tRNA.Arg.ACG.1.1	26328015	26328337	+	overlapStart	-1	0	Overlapping
chr17	39153608	39153930	323	*	11.0656	11.1104	11.0194	0.0283309	0.858305	0.975265	2216.77	2205.08	1018.49	3132.91	246	Homo_sapiens_tRNA.Cys.GCA.2.3	39153609	39153930	-	includeFeature	322	0	Overlapping
chr2	70248865	70249186	322	*	11.7746	11.7308	11.8171	-0.0267779	0.858316	0.975265	3359.48	3437.97	1857.74	5358.75	280	Homo_sapiens_tRNA.Gly.CCC.2.1	70248866	70249186	-	includeFeature	321	0	Overlapping
chr19	45478475	45478812	338	*	9.12262	9.08459	9.15968	-0.0232174	0.86192	0.975265	552.63	533.21	312.08	831.76	271	Homo_sapiens_tRNA.SeC.TCA.1.1	45478476	45478812	-	includeFeature	337	0	Overlapping
chr9	110198397	110198720	324	*	4.07131	4.01491	4.12558	-0.0324322	0.862216	0.975265	11.92	20.42	23.2	11.71	542	Homo_sapiens_tRNA.Arg.TCG.6.1	110198398	110198720	+	overlapStart	-1	0	Overlapping
chr16	87383896	87384219	324	*	11.4232	11.4642	11.381	0.0255194	0.864518	0.975265	2884.01	2766.55	1404.38	3929.53	218	Homo_sapiens_tRNA.Met.CAT.6.1	87383897	87384219	-	includeFeature	323	0	Overlapping
chr17	8187467	8187791	325	*	11.3324	11.2896	11.374	-0.0264817	0.865189	0.975265	2440.88	2565.52	1320.03	3988.1	229	Homo_sapiens_tRNA.Ile.AAT.5.5	8187468	8187791	+	overlapStart	-1	0	Overlapping
chr6	28838318	28838640	323	*	10.9022	10.8603	10.9428	-0.025809	0.866515	0.975265	1869.53	1848.56	1024.82	2912	464	Homo_sapiens_tRNA.Ala.AGC.2.1	28838319	28838640	-	includeFeature	322	0	Overlapping
chr15	45198480	45198802	323	*	11.502	11.4598	11.543	-0.0260508	0.866663	0.975265	2811.95	2821.52	1492.94	4475.11	178	Homo_sapiens_tRNA.His.GTG.1.7	45198481	45198802	-	includeFeature	322	0	Overlapping
chr17	39154365	39154687	323	*	11.7016	11.6607	11.7413	-0.0249009	0.866705	0.975265	3276.07	3199.24	1794.48	5052.49	247	Homo_sapiens_tRNA.Cys.GCA.2.4	39154366	39154687	-	includeFeature	322	0	Overlapping
chr16	3150548	3150871	324	*	11.4658	11.4239	11.5065	-0.0259928	0.86947	0.975534	2700.18	2794.82	1370.64	4448.33	189	Homo_sapiens_tRNA.Arg.CCG.1.3	3150549	3150871	+	overlapStart	-1	0	Overlapping
chr6	27260805	27261130	326	*	4.82551	4.88984	4.75817	0.0317387	0.871668	0.975534	15.32	43.98	18.98	35.14	376	Homo_sapiens_tRX.Ile.AAT.3.1	27260806	27261130	+	overlapStart	-1	0	Overlapping
chr10	22229383	22229707	325	*	11.6514	11.611	11.6908	-0.0249626	0.872284	0.975534	3168.84	3086.95	1602.59	5008.98	110	Homo_sapiens_tRNA.Asn.GTT.2.3	22229384	22229707	-	includeFeature	324	0	Overlapping
chr17	31549948	31550270	323	*	11.0333	10.9945	11.0711	-0.0239913	0.876796	0.97665	2038.61	2041.74	1119.71	3183.12	240	Homo_sapiens_tRNA.Thr.CGT.4.1	31549949	31550270	+	overlapStart	-1	0	Overlapping
chr17	8125620	8125941	322	*	11.4349	11.3967	11.4721	-0.0234297	0.876847	0.97665	2642.31	2750.06	1499.27	4182.24	223	Homo_sapiens_tRNA.Gly.GCC.2.6	8125621	8125941	+	overlapStart	-1	0	Overlapping
chr1	167715362	167715684	323	*	11.5591	11.523	11.5943	-0.0222082	0.884334	0.982992	2938.48	2947.17	1589.94	4593.93	99	Homo_sapiens_tRNA.Pro.AGG.2.1	167715363	167715684	-	includeFeature	322	0	Overlapping
chr17	8119626	8119948	323	*	10.7596	10.7244	10.7939	-0.0221196	0.892248	0.983577	1611.37	1772.38	784.43	2766.4	220	Homo_sapiens_tRNA.Gln.CTG.1.5	8119627	8119948	+	overlapStart	-1	0	Overlapping
chr6	26521082	26521415	334	*	8.45187	8.41499	8.48782	-0.0243716	0.892519	0.983577	355.18	327.46	162.37	555.62	343	Homo_sapiens_tRNA.Leu.CAG.1.7	26521083	26521415	+	overlapStart	-1	0	Overlapping
chr14	20631034	20631357	324	*	10.1553	10.1906	10.1192	0.0220662	0.893387	0.983577	1036.04	1301.21	447.04	1777.32	158	Homo_sapiens_tRNA.Thr.TGT.4.1	20631035	20631357	-	includeFeature	323	0	Overlapping
chr1	161530987	161531309	323	*	11.3448	11.3796	11.3091	0.0220712	0.893937	0.983577	2523.72	2805.03	1096.51	3978.06	90	Homo_sapiens_tRNA.Gly.TCC.2.6	161530988	161531309	+	overlapStart	-1	0	Overlapping
chr1	146049072	146049398	327	*	4.867	4.90675	4.82613	0.0217402	0.895588	0.983577	17.59	42.41	31.63	25.1	51	Homo_sapiens_tRNA.Asn.GTT.20.1	146049073	146049398	-	includeFeature	326	0	Overlapping
chr1	146036935	146037257	323	*	11.6565	11.6244	11.6879	-0.0197285	0.896335	0.983577	3093.94	3220.45	1701.7	4896.85	48	Homo_sapiens_tRNA.Gly.TCC.2.1	146036936	146037257	+	overlapStart	-1	0	Overlapping
chr6	26286400	26286722	323	*	10.2516	10.282	10.2206	0.0183594	0.898967	0.983577	1265.83	1224.26	624.17	1762.26	330	Homo_sapiens_tRNA.iMet.CAT.1.2	26286401	26286722	+	overlapStart	-1	0	Overlapping
chr1	161399574	161399897	324	*	11.615	11.5841	11.6452	-0.0190787	0.901901	0.983577	3040.04	3100.3	1562.53	4843.29	81	Homo_sapiens_tRNA.Val.CAC.1.1	161399575	161399897	-	includeFeature	323	0	Overlapping
chr1	149708534	149708855	322	*	10.632	10.6029	10.6606	-0.0180002	0.90456	0.983577	1527.4	1583.13	813.95	2423.32	75	Homo_sapiens_tRX.Val.CAC.4.1	149708535	149708855	-	includeFeature	321	0	Overlapping
chr6	144216421	144216754	334	*	10.8684	10.8386	10.8975	-0.0185639	0.906036	0.983577	1877.47	1784.95	929.93	2885.22	493	Homo_sapiens_tRNA.Leu.TAA.1.1	144216422	144216754	+	overlapStart	-1	0	Overlapping
chr11	59550861	59551168	308	*	10.1085	10.1369	10.0796	0.0170678	0.906298	0.983577	1062.14	1189.7	552.47	1611.64	119	Homo_sapiens_tRNA.Val.TAC.2.1	59550862	59551168	-	includeFeature	307	0	Overlapping
chr14	102316966	102317290	325	*	11.4507	11.4791	11.4218	0.0176365	0.909388	0.983577	2927.13	2782.26	1343.23	4143.74	175	Homo_sapiens_tRNA.Ile.AAT.5.4	102316967	102317290	+	overlapStart	-1	0	Overlapping
chr6	28941475	28941797	323	*	10.8552	10.8828	10.8271	0.0170695	0.912497	0.983577	1788.96	1987.55	900.4	2732.93	469	Homo_sapiens_tRNA.Gln.CTG.1.3	28941476	28941797	-	includeFeature	322	0	Overlapping
chr6	27280144	27280467	324	*	11.2378	11.2652	11.2098	0.0172006	0.915954	0.983577	2217.34	2705.3	1075.42	3661.76	379	Homo_sapiens_tRNA.Val.CAC.2.1	27280145	27280467	-	includeFeature	323	0	Overlapping
chr6	28953139	28953462	324	*	11.6213	11.5949	11.6473	-0.0163945	0.916429	0.983577	2890.82	3295.83	1518.25	4896.85	473	Homo_sapiens_tRNA.Met.CAT.3.2	28953140	28953462	-	includeFeature	323	0	Overlapping
chr1	121000862	121001185	324	*	3.6645	3.69591	3.63239	0.0212033	0.916432	0.983577	10.21	15.71	14.76	10.04	23	Homo_sapiens_tRX.Glu.TTC.2.1	121000863	121001185	-	includeFeature	323	0	Overlapping
chr1	248874122	248874444	323	*	10.4574	10.4323	10.482	-0.0156054	0.917569	0.983577	1392.36	1371.1	723.28	2137.14	108	Homo_sapiens_tRNA.Glu.CTC.2.1	248874123	248874444	+	overlapStart	-1	0	Overlapping
chr6	26312998	26313320	323	*	10.9146	10.9429	10.8858	0.0179549	0.918415	0.983577	1808.82	2128.12	740.15	3044.21	336	Homo_sapiens_tRNA.iMet.CAT.1.3	26312999	26313320	-	includeFeature	322	0	Overlapping
chr6	27650802	27651125	324	*	11.4337	11.4595	11.4076	0.0159875	0.918963	0.983577	2662.16	2969.94	1301.05	4132.03	409	Homo_sapiens_tRNA.Val.AAC.3.1	27650803	27651125	-	includeFeature	323	0	Overlapping
chr11	59550503	59550826	324	*	11.2773	11.2525	11.3017	-0.0156298	0.923828	0.986222	2255.92	2623.63	1126.03	3922.83	118	Homo_sapiens_tRNA.Val.TAC.1.1	59550504	59550826	-	includeFeature	323	0	Overlapping
chr5	181221853	181222176	324	*	11.0604	11.0848	11.0356	0.0152179	0.925033	0.986222	1942.72	2401.4	961.56	3236.67	327	Homo_sapiens_tRNA.Lys.CTT.2.3	181221854	181222176	-	includeFeature	323	0	Overlapping
chr17	8226109	8226433	325	*	11.2652	11.2438	11.2863	-0.0133164	0.931346	0.990905	2356.91	2493.27	1254.66	3740.41	235	Homo_sapiens_tRNA.Thr.AGT.1.2	8226110	8226433	-	includeFeature	324	0	Overlapping
chr6	125780121	125780443	323	*	11.502	11.4817	11.522	-0.0126366	0.934818	0.990905	2898.76	2820.74	1431.79	4450.01	491	Homo_sapiens_tRNA.Glu.CTC.1.7	125780122	125780443	-	includeFeature	322	0	Overlapping
chr17	8226865	8227189	325	*	11.2001	11.1808	11.2191	-0.0120919	0.938715	0.990905	2289.39	2353.49	1151.34	3616.57	237	Homo_sapiens_tRNA.Ile.AAT.4.1	8226866	8227189	-	includeFeature	324	0	Overlapping
chr8	95269531	95269863	333	*	11.6564	11.6371	11.6754	-0.0120325	0.938994	0.990905	3234.65	3135.64	1547.77	4993.91	534	Homo_sapiens_tRNA.Ser.AGA.2.5	95269532	95269863	-	includeFeature	332	0	Overlapping
chr6	26532791	26533115	325	*	11.5364	11.5551	11.5175	0.0114625	0.940586	0.990905	2927.13	3090.87	1431.79	4431.6	344	Homo_sapiens_tRNA.Thr.AGT.2.1	26532792	26533115	-	includeFeature	324	0	Overlapping
chr7	149546414	149546736	323	*	5.34237	5.37486	5.30913	0.0108767	0.943631	0.990905	27.23	55.76	27.41	51.88	510	Homo_sapiens_tRNA.Cys.GCA.16.1	149546415	149546736	+	overlapStart	-1	0	Overlapping
chr6	26568732	26569073	342	*	10.7057	10.6878	10.7234	-0.011489	0.945604	0.990905	1678.89	1620.04	733.82	2647.58	351	Homo_sapiens_tRNA.Tyr.GTA.1.1	26568733	26569073	+	overlapStart	-1	0	Overlapping
chr16	636610	636931	322	*	11.6404	11.6241	11.6564	-0.00999353	0.946105	0.990905	3195.51	3117.57	1756.53	4699.37	187	Homo_sapiens_tRNA.Gly.CCC.2.2	636611	636931	-	includeFeature	321	0	Overlapping
chr7	149584599	149584921	323	*	4.93684	4.96431	4.90883	0.0144464	0.946471	0.990905	15.32	47.12	31.63	28.45	513	Homo_sapiens_tRNA.Cys.GCA.15.1	149584600	149584921	+	overlapStart	-1	0	Overlapping
chr12	124921629	124921951	323	*	11.4864	11.503	11.4696	0.0102028	0.947508	0.990905	2790.96	3013.92	1395.94	4275.95	141	Homo_sapiens_tRNA.Ala.TGC.3.2	124921630	124921951	-	includeFeature	322	0	Overlapping
chr11	109165185	109165518	334	*	5.06153	5.05239	5.07061	-0.00911751	0.950105	0.991729	25.53	40.83	33.74	33.47	129	Homo_sapiens_tRNA.Ser.AGA.6.1	109165186	109165518	+	overlapStart	-1	0	Overlapping
chr2	156400643	156400965	323	*	10.8258	10.8151	10.8363	-0.00673154	0.963973	0.993669	1806.55	1796.73	948.9	2707.83	286	Homo_sapiens_tRNA.Ala.CGC.3.1	156400644	156400965	+	overlapStart	-1	0	Overlapping
chr17	8186740	8187034	295	*	11.0195	11.0304	11.0085	0.0066401	0.967123	0.993669	2050.52	2132.83	948.9	3171.4	227	Homo_sapiens_tRNA.Ser.GCT.4.3	8186741	8187034	+	overlapStart	-1	0	Overlapping
chr16	57299825	57300158	334	*	11.8818	11.8723	11.8913	-0.00599218	0.968583	0.993669	3639.77	3858.1	1864.07	5733.63	209	Homo_sapiens_tRNA.Leu.CAG.2.1	57299826	57300158	+	overlapStart	-1	0	Overlapping
chr17	75034987	75035310	324	*	11.5377	11.5478	11.5276	0.00612676	0.968774	0.993669	3003.73	2984.08	1395.94	4508.58	257	Homo_sapiens_tRNA.Arg.TCG.3.1	75034988	75035310	+	overlapStart	-1	0	Overlapping
chr17	8120188	8120520	333	*	11.5203	11.5108	11.5298	-0.0060678	0.969774	0.993669	2746.14	3090.09	1366.42	4547.07	221	Homo_sapiens_tRNA.Leu.TAG.1.1	8120189	8120520	-	includeFeature	332	0	Overlapping
chr5	181207629	181207952	324	*	11.118	11.1085	11.1276	-0.00618855	0.969934	0.993669	2023.86	2391.97	995.3	3479.34	325	Homo_sapiens_tRNA.Lys.CTT.2.2	181207630	181207952	+	overlapStart	-1	0	Overlapping
chr6	18836045	18836367	323	*	4.51407	4.52597	4.50208	-0.00558225	0.97161	0.993669	17.02	29.06	16.87	28.45	329	Homo_sapiens_tRNA.Gln.CTG.1.1	18836046	18836367	+	overlapStart	-1	0	Overlapping
chr6	28673710	28674032	323	*	11.6423	11.6512	11.6334	0.00530789	0.971768	0.993669	3125.72	3306.83	1619.46	4734.51	440	Homo_sapiens_tRNA.Ala.CGC.2.1	28673711	28674032	-	includeFeature	322	0	Overlapping
chr14	20632880	20633202	323	*	9.71294	9.7228	9.70301	0.0055162	0.971811	0.993669	664.41	1025.58	381.67	1285.3	159	Homo_sapiens_tRNA.Pro.TGG.1.1	20632881	20633202	+	overlapStart	-1	0	Overlapping
chr14	20610006	20610338	333	*	11.4855	11.4947	11.4763	0.00558871	0.972229	0.993669	2694.51	3076.74	1263.1	4434.94	154	Homo_sapiens_tRNA.Leu.AAG.2.3	20610007	20610338	+	overlapStart	-1	0	Overlapping
chr6	27688062	27688386	325	*	11.2697	11.261	11.2784	-0.00570309	0.973232	0.993669	2058.47	2849.79	1050.12	3917.81	416	Homo_sapiens_tRNA.Ile.AAT.2.1	27688063	27688386	+	overlapStart	-1	0	Overlapping
chr14	20613664	20613987	324	*	10.7159	10.7078	10.724	-0.00534643	0.973724	0.993669	1536.48	1808.51	757.01	2625.82	156	Homo_sapiens_tRNA.Thr.TGT.3.1	20613665	20613987	-	includeFeature	323	0	Overlapping
chr6	28863559	28863881	323	*	10.9014	10.9087	10.8941	0.00426715	0.977294	0.99546	1960.88	1883.89	1007.95	2798.2	465	Homo_sapiens_tRNA.Ala.AGC.2.2	28863560	28863881	-	includeFeature	322	0	Overlapping
chr6	28881262	28881585	324	*	11.275	11.2693	11.2806	-0.00358175	0.980036	0.9964	2459.04	2477.57	1419.14	3556.32	466	Homo_sapiens_tRNA.Arg.CCG.1.2	28881263	28881585	+	overlapStart	-1	0	Overlapping
chr12	124927717	124928040	324	*	11.4471	11.4519	11.4423	0.00280098	0.985583	0.998576	2771.67	2830.95	1351.66	4214.03	143	Homo_sapiens_tRNA.Phe.GAA.1.4	124927718	124928040	-	includeFeature	323	0	Overlapping
chr7	149377384	149377706	323	*	5.12124	5.12728	5.11517	0.00257599	0.985821	0.998576	30.64	39.26	35.85	33.47	507	Homo_sapiens_tRNA.Cys.GCA.10.1	149377385	149377706	-	includeFeature	322	0	Overlapping
chr6	27479548	27479870	323	*	11.2898	11.2931	11.2866	0.00186652	0.990832	1	2480.6	2538.04	1113.38	3882.67	389	Homo_sapiens_tRNA.Asp.GTC.2.6	27479549	27479870	+	overlapStart	-1	0	Overlapping
chr17	8226484	8226816	333	*	10.8401	10.8385	10.8417	-0.00120722	0.993657	1	1771.37	1890.96	934.14	2736.28	236	Homo_sapiens_tRNA.Ser.AGA.2.6	8226485	8226816	-	includeFeature	332	0	Overlapping
chr17	75034305	75034628	324	*	11.229	11.2278	11.2302	-0.000894267	0.995173	1	2322.87	2473.64	1328.47	3475.99	256	Homo_sapiens_tRNA.Arg.CCT.2.1	75034306	75034628	-	includeFeature	323	0	Overlapping
chr6	27177089	27177413	325	*	10.207	10.2075	10.2065	-3.52513e-05	0.99982	1	1203.42	1161.43	535.6	1827.53	368	Homo_sapiens_tRNA.Ile.AAT.5.2	27177090	27177413	-	includeFeature	324	0	Overlapping
chr1	143792598	143792928	331	*	0	0	0	0	1	1	0	0	0	0	34	Homo_sapiens_tRNA.Phe.GAA.9.1	143792599	143792928	-	includeFeature	330	0	Overlapping
chr6	26713543	26713866	324	*	0	0	0	0	1	1	0	0	0	0	356	Homo_sapiens_tRX.Ala.AGC.1.1	26713544	26713866	+	overlapStart	-1	0	Overlapping
chr6	26749073	26749397	325	*	0	0	0	0	1	1	0	0	0	0	358	Homo_sapiens_tRNA.Und.NNN.1.1	26749074	26749397	-	includeFeature	324	0	Overlapping
chr6	26749786	26750109	324	*	0	0	0	0	1	1	0	0	0	0	359	Homo_sapiens_tRNA.Ala.AGC.21.1	26749787	26750109	-	includeFeature	323	0	Overlapping
chr6	26756426	26756750	325	*	0	0	0	0	1	1	0	0	0	0	360	Homo_sapiens_tRNA.Ile.AAT.6.1	26756427	26756750	+	overlapStart	-1	0	Overlapping
chr6	26787820	26788143	324	*	0	0	0	0	1	1	0	0	0	0	361	Homo_sapiens_tRX.Ala.AGC.1.2	26787821	26788143	-	includeFeature	323	0	Overlapping
chrX	3876675	3876999	325	*	0	0	0	0	1	1	0	0	0	0	547	Homo_sapiens_tRNA.Ile.GAT.1.2	3876676	3876999	-	includeFeature	324	0	Overlapping
chrX	3877089	3877413	325	*	0	0	0	0	1	1	0	0	0	0	548	Homo_sapiens_tRX.Ile.GAT.1.2	3877090	3877413	-	includeFeature	324	0	Overlapping
chrX	3915104	3915428	325	*	0	0	0	0	1	1	0	0	0	0	549	Homo_sapiens_tRNA.Ile.GAT.1.3	3915105	3915428	-	includeFeature	324	0	Overlapping
chrX	3915518	3915842	325	*	0	0	0	0	1	1	0	0	0	0	550	Homo_sapiens_tRX.Ile.GAT.1.1	3915519	3915842	-	includeFeature	324	0	Overlapping

## Sheet: Fig. 6d - NPC
seqnames	start	end	width	strand	Conc	Conc_NPC_dox	Conc_NPC_nodox	Fold	p.value	FDR	NPC_dox_6d_1	NPC_dox_6d_2	NPC_nodox_1	NPC_nodox_2	peak	feature	start_position	end_position	feature_strand	insideFeature	distancetoFeature	shortestDistance	fromOverlappingOrNearest
chr6	27720993	27721326	334	*	7.01731	7.80028	5.17734	2.21472	8.42519e-09	4.61701e-06	265.18	180.63	35.92	36.45	417	Homo_sapiens_tRNA.Leu.TAA.2.1	27720994	27721326	-	includeFeature	333	0	Overlapping
chr6	28735303	28735625	323	*	8.28156	9.00991	6.7389	1.96703	2.61048e-08	5.75199e-06	592.11	438.95	109.88	103.74	448	Homo_sapiens_tRNA.Val.AAC.6.1	28735304	28735625	-	includeFeature	322	0	Overlapping
chr1	161621549	161621873	325	*	9.34412	10.1265	7.508	2.17732	3.1489e-08	5.75199e-06	1283.86	951.77	198.63	165.42	96	Homo_sapiens_tRNA.Asn.GTT.17.1	161621550	161621873	+	overlapStart	-1	0	Overlapping
chr1	143803868	143804191	324	*	5.72153	6.49297	3.95063	2.09486	4.97144e-08	6.81087e-06	99.12	81.02	16.9	14.02	35	Homo_sapiens_tRNA.Val.CAC.4.1	143803869	143804191	-	includeFeature	323	0	Overlapping
chr6	27097180	27097512	333	*	7.50776	8.28687	5.69138	2.11557	7.61004e-08	7.65193e-06	371.56	253.08	64.1	39.25	364	Homo_sapiens_tRNA.Ser.GCT.1.1	27097181	27097512	+	overlapStart	-1	0	Overlapping
chr14	20652973	20653317	345	*	8.91694	9.72	6.94667	2.23099	9.02749e-08	7.65193e-06	987.54	699.17	140.17	106.54	160	Homo_sapiens_tRNA.Tyr.GTA.5.3	20652974	20653317	-	includeFeature	344	0	Overlapping
chr6	27605512	27605870	359	*	8.27532	8.9904	6.79506	1.88586	9.77436e-08	7.65193e-06	562.53	454.68	123.97	98.13	406	Homo_sapiens_tRNA.Leu.CAA.2.1	27605513	27605870	-	includeFeature	358	0	Overlapping
chr6	27275085	27275409	325	*	6.84942	7.56619	5.36139	1.88509	1.52914e-07	9.54821e-06	223.66	155.37	42.97	39.25	378	Homo_sapiens_tRNA.Ile.AAT.3.1	27275086	27275409	-	includeFeature	324	0	Overlapping
chr6	28802674	28802995	322	*	9.20518	9.97269	7.45697	2.07847	1.56814e-07	9.54821e-06	1165.54	844.06	191.58	159.82	458	Homo_sapiens_tRNA.Ala.TGC.7.1	28802675	28802995	-	includeFeature	321	0	Overlapping
chr6	28488867	28489191	325	*	9.16649	9.89449	7.62557	1.9267	1.97136e-07	1.0803e-05	1080.95	822.61	212.72	182.25	430	Homo_sapiens_tRNA.Thr.CGT.1.1	28488868	28489191	-	includeFeature	324	0	Overlapping
chr1	16547539	16547862	324	*	6.45069	7.18411	4.88336	1.93406	2.32695e-07	1.12197e-05	165.02	125.82	30.99	28.04	6	Homo_sapiens_tRNA.Val.CAC.11.1	16547540	16547862	-	includeFeature	323	0	Overlapping
chr6	26299551	26299874	324	*	7.27407	8.00861	5.70118	1.90986	2.62863e-07	1.12197e-05	278.67	236.39	64.8	39.25	331	Homo_sapiens_tRNA.Arg.TCG.4.1	26299552	26299874	+	overlapStart	-1	0	Overlapping
chr6	28719578	28719900	323	*	7.55967	8.27224	6.09083	1.86752	2.66162e-07	1.12197e-05	358.59	259.75	69.03	67.29	444	Homo_sapiens_tRNA.Ala.AGC.2.3	28719579	28719900	+	overlapStart	-1	0	Overlapping
chr1	161440045	161440367	323	*	6.10858	6.83884	4.55671	1.9337	5.60456e-07	2.19378e-05	136.48	92.46	21.84	25.23	85	Homo_sapiens_tRNA.Gly.TCC.4.1	161440046	161440367	-	includeFeature	322	0	Overlapping
chr6	27209723	27210055	333	*	6.69635	7.39878	5.27268	1.7821	8.48478e-07	3.09977e-05	211.21	126.3	43.67	33.65	370	Homo_sapiens_tRNA.Ser.CGA.2.1	27209724	27210055	+	overlapStart	-1	0	Overlapping
chr6	27602443	27602800	358	*	8.8677	9.61247	7.24306	1.91465	2.40694e-06	8.24377e-05	922.15	643.41	179.61	123.37	405	Homo_sapiens_tRNA.Leu.CAA.3.1	27602444	27602800	-	includeFeature	357	0	Overlapping
chr6	28742826	28743149	324	*	8.0333	8.76491	6.47483	1.84616	3.72038e-06	0.000119927	516.86	353.16	113.4	64.49	449	Homo_sapiens_tRNA.Arg.CCG.1.1	28742827	28743149	-	includeFeature	323	0	Overlapping
chr6	27777759	27778081	323	*	7.54408	8.20414	6.29201	1.61886	7.56774e-06	0.000230396	336.27	253.55	83.82	72.9	421	Homo_sapiens_tRNA.iMet.CAT.2.1	27777760	27778081	+	overlapStart	-1	0	Overlapping
chr16	3191375	3191698	324	*	9.16684	9.87559	7.71524	1.76717	8.07764e-06	0.000232976	1098.59	780.2	232.44	187.85	202	Homo_sapiens_tRNA.Lys.CTT.4.1	3191376	3191698	+	overlapStart	-1	0	Overlapping
chr16	3180428	3180751	324	*	7.71836	8.40639	6.35592	1.67763	1.07654e-05	0.000294972	390.24	288.34	102.13	61.68	198	Homo_sapiens_tRNA.Lys.CTT.5.1	3180429	3180751	-	includeFeature	323	0	Overlapping
chr1	148264982	148265304	323	*	6.6209	7.30213	5.28627	1.6152	1.94451e-05	0.000507424	182.67	132.97	50.01	28.04	62	Homo_sapiens_tRNA.Gln.CTG.4.1	148264983	148265304	-	includeFeature	322	0	Overlapping
chr1	148048390	148048714	325	*	8.28926	8.89901	7.21223	1.45235	2.37426e-05	0.000591407	562.53	392.24	159.18	137.38	60	Homo_sapiens_tRNA.Asn.GTT.14.1	148048391	148048714	-	includeFeature	324	0	Overlapping
chr1	149740122	149740446	325	*	6.33425	6.97587	5.14954	1.5133	2.72469e-05	0.000649186	147.38	104.38	40.15	30.84	77	Homo_sapiens_tRNA.Asn.GTT.8.1	149740123	149740446	-	includeFeature	324	0	Overlapping
chr8	66113862	66114063	202	*	8.22453	8.85663	7.07309	1.49201	3.04979e-05	0.000691848	562.53	364.6	173.98	95.33	531	Homo_sapiens_tRNA.Tyr.GTA.5.2	66113863	66114063	+	overlapStart	-1	0	Overlapping
chr6	27334864	27335187	324	*	9.59569	10.2794	8.25104	1.65209	3.15624e-05	0.000691848	1450.44	1035.18	328.93	280.38	387	Homo_sapiens_tRNA.Lys.TTT.6.1	27334865	27335187	-	includeFeature	323	0	Overlapping
chr6	26318976	26319298	323	*	7.24364	7.90602	5.98281	1.59102	3.31356e-05	0.000698397	300.98	178.73	64.8	61.68	337	Homo_sapiens_tRNA.Trp.CCA.3.1	26318977	26319298	-	includeFeature	322	0	Overlapping
chr6	28693084	28693408	325	*	5.57876	6.27925	4.16351	1.67712	3.89328e-05	0.000790192	87.18	68.15	19.02	16.82	441	Homo_sapiens_tRNA.Lys.TTT.13.1	28693085	28693408	-	includeFeature	324	0	Overlapping
chr7	149707543	149707865	323	*	7.65017	8.28452	6.49099	1.50718	4.30724e-05	0.000842988	382.46	241.16	92.97	86.92	524	Homo_sapiens_tRNA.Cys.GCA.9.4	149707544	149707865	+	overlapStart	-1	0	Overlapping
chr6	27726568	27726892	325	*	5.87353	6.57154	4.46899	1.63027	4.48489e-05	0.000846316	105.86	84.36	27.47	16.82	418	Homo_sapiens_tRNA.Thr.AGT.4.1	27726569	27726892	+	overlapStart	-1	0	Overlapping
chr6	26575444	26575784	341	*	7.90394	8.59581	6.52545	1.64092	4.63312e-05	0.000846316	447.33	326.47	122.56	61.68	353	Homo_sapiens_tRNA.Tyr.GTA.8.1	26575445	26575784	+	overlapStart	-1	0	Overlapping
chr1	145475255	145475579	325	*	9.34337	10.0119	8.05912	1.58813	6.05568e-05	0.00105483	1259.47	805.46	289.49	243.93	45	Homo_sapiens_tRNA.Asn.GTT.9.1	145475256	145475579	-	includeFeature	324	0	Overlapping
chr13	41455799	41456122	324	*	6.42753	7.02228	5.39777	1.396	6.15962e-05	0.00105483	148.94	111.05	42.26	42.06	149	Homo_sapiens_tRNA.Glu.CTC.3.1	41455800	41456122	-	includeFeature	323	0	Overlapping
chr6	28597214	28597546	333	*	9.74804	10.4034	8.51357	1.54803	7.23734e-05	0.00120184	1579.65	1129.07	400.07	330.85	434	Homo_sapiens_tRNA.Ser.GCT.4.1	28597215	28597546	-	includeFeature	332	0	Overlapping
chr6	27290500	27290823	324	*	8.46865	9.14066	7.17072	1.58443	8.02245e-05	0.00129303	675.14	453.72	159.18	128.97	381	Homo_sapiens_tRNA.Val.TAC.4.1	27290501	27290823	+	overlapStart	-1	0	Overlapping
chr1	148308796	148309118	323	*	5.32849	5.97278	4.13431	1.55066	8.44162e-05	0.00132172	67.46	58.15	15.5	19.63	63	Homo_sapiens_tRNA.Glu.TTC.6.1	148308797	148309118	-	includeFeature	322	0	Overlapping
chr6	28725892	28726216	325	*	9.11053	9.78519	7.80217	1.57892	0.000107366	0.00163435	1049.3	715.38	266.95	179.44	445	Homo_sapiens_tRNA.Thr.AGT.3.1	28725893	28726216	+	overlapStart	-1	0	Overlapping
chr6	28710463	28710785	323	*	6.01614	6.67288	4.77655	1.52153	0.000113354	0.00164003	117.8	86.26	29.58	25.23	443	Homo_sapiens_tRNA.Ala.AGC.5.1	28710464	28710785	+	overlapStart	-1	0	Overlapping
chr14	20663066	20663410	345	*	6.92553	7.61244	5.56767	1.61236	0.000113725	0.00164003	223.14	168.24	47.19	47.66	163	Homo_sapiens_tRNA.Tyr.GTA.5.4	20663067	20663410	-	includeFeature	344	0	Overlapping
chr3	132228974	132229296	323	*	5.70807	6.34641	4.53495	1.51082	0.000118952	0.00167143	90.3	72.44	21.13	25.23	303	Homo_sapiens_tRNA.Cys.GCA.6.1	132228975	132229296	-	includeFeature	322	0	Overlapping
chr6	28823190	28823514	325	*	5.26242	5.90491	4.07467	1.5884	0.000130449	0.00178051	72.65	47.18	11.27	22.43	462	Homo_sapiens_tRNA.Phe.GAA.4.1	28823191	28823514	-	includeFeature	324	0	Overlapping
chr6	27670439	27670762	324	*	9.35118	10.0226	8.05542	1.56468	0.000133213	0.00178051	1215.36	865.03	296.53	235.52	412	Homo_sapiens_tRNA.Arg.ACG.2.4	27670440	27670762	-	includeFeature	323	0	Overlapping
chr6	27562058	27562395	338	*	6.09451	6.67086	5.12006	1.33637	0.000174106	0.00227167	108.46	95.32	33.1	36.45	400	Homo_sapiens_tRNA.Arg.TCT.5.1	27562059	27562395	+	overlapStart	-1	0	Overlapping
chr6	28811946	28812268	323	*	9.87043	10.4842	8.78029	1.41208	0.000180469	0.00229992	1652.82	1212	509.25	370.1	460	Homo_sapiens_tRNA.Ala.AGC.6.1	28811947	28812268	-	includeFeature	322	0	Overlapping
chr6	26594748	26595087	340	*	8.00855	8.65563	6.80436	1.48327	0.000193219	0.00240646	469.12	337.43	131.01	92.52	355	Homo_sapiens_tRNA.Tyr.GTA.6.1	26594749	26595087	+	overlapStart	-1	0	Overlapping
chr6	28695806	28696128	323	*	5.9573	6.51177	5.04509	1.29432	0.00022082	0.0026891	87.18	95.32	29.58	36.45	442	Homo_sapiens_tRNA.Ala.CGC.5.1	28695807	28696128	-	includeFeature	322	0	Overlapping
chr6	28212911	28213243	333	*	10.0745	10.7155	8.89207	1.46803	0.000243148	0.00289663	1962.63	1400.25	518.41	431.78	426	Homo_sapiens_tRNA.Ser.GCT.5.1	28212912	28213243	+	overlapStart	-1	0	Overlapping
chr5	181173918	181174250	333	*	8.2152	8.84478	7.07243	1.4349	0.00025775	0.00300526	539.7	379.85	148.62	120.56	319	Homo_sapiens_tRNA.Leu.AAG.1.3	181173919	181174250	-	includeFeature	332	0	Overlapping
chr16	3175565	3175888	324	*	9.78559	10.412	8.65357	1.41984	0.000344906	0.003857	1579.65	1145.27	438.11	367.29	197	Homo_sapiens_tRNA.Lys.CTT.2.5	3175566	3175888	+	overlapStart	-1	0	Overlapping
chr1	16860072	16860395	324	*	6.04418	6.67871	4.88436	1.37871	0.00035584	0.003857	116.24	88.65	39.44	19.63	10	Homo_sapiens_tRNA.Val.CAC.11.2	16860073	16860395	+	overlapStart	-1	0	Overlapping
chr6	57800085	57800409	325	*	8.58125	9.16007	7.5995	1.3084	0.000357785	0.003857	675.66	468.5	200.04	187.85	480	Homo_sapiens_tRNA.Ile.AAT.12.1	57800086	57800409	+	overlapStart	-1	0	Overlapping
chr1	145129113	145129437	325	*	5.9483	6.56494	4.84886	1.37232	0.000358954	0.003857	106.9	82.45	32.4	25.23	39	Homo_sapiens_tRNA.Asn.GTT.10.1	145129114	145129437	+	overlapStart	-1	0	Overlapping
chr6	57813364	57813687	324	*	5.44542	6.07615	4.29873	1.38772	0.000428327	0.00451164	82.51	52.43	22.54	16.82	482	Homo_sapiens_tRX.Ala.AGC.5.1	57813365	57813687	-	includeFeature	323	0	Overlapping
chr9	128339950	128340291	342	*	6.19559	6.83155	5.03083	1.39772	0.000436345	0.00451164	128.18	99.61	40.15	25.23	544	Homo_sapiens_tRNA.Arg.TCT.3.1	128339951	128340291	-	includeFeature	341	0	Overlapping
chr6	27205962	27206285	324	*	5.11007	5.74431	3.95126	1.34622	0.000569578	0.00578016	58.12	49.09	19.72	11.22	369	Homo_sapiens_tRNA.Val.CAC.6.1	27205963	27206285	-	includeFeature	323	0	Overlapping
chr16	3171922	3172244	323	*	8.14604	8.77564	7.00322	1.39658	0.000603027	0.00600834	520.5	356.02	150.03	106.54	196	Homo_sapiens_tRNA.Pro.CGG.1.2	3171923	3172244	+	overlapStart	-1	0	Overlapping
chr6	27545563	27545895	333	*	8.21877	8.95134	6.65558	1.60732	0.000633319	0.00619747	585.88	404.16	95.09	106.54	397	Homo_sapiens_tRNA.Ser.TGA.2.1	27545564	27545895	+	overlapStart	-1	0	Overlapping
chr6	28726952	28727275	324	*	5.051	5.68778	3.88336	1.39183	0.000817732	0.00778229	60.2	42.89	15.5	14.02	446	Homo_sapiens_tRNA.Phe.GAA.11.1	28726953	28727275	-	includeFeature	323	0	Overlapping
chr1	149558293	149558618	326	*	8.32585	8.8965	7.36798	1.25428	0.000838365	0.00778229	571.35	381.76	192.99	137.38	71	Homo_sapiens_tRNA.Asn.GTT.25.1	149558294	149558618	-	includeFeature	325	0	Overlapping
chr6	27553287	27553619	333	*	9.06413	9.69284	7.92429	1.38037	0.000841731	0.00778229	964.19	691.07	303.58	182.25	399	Homo_sapiens_tRNA.Ser.AGA.4.1	27553288	27553619	-	includeFeature	332	0	Overlapping
chr6	57793419	57793742	324	*	5.27986	5.8502	4.32285	1.33006	0.000865736	0.00778229	70.58	44.8	14.79	25.23	479	Homo_sapiens_tRNA.Ala.AGC.19.1	57793420	57793742	-	includeFeature	323	0	Overlapping
chr6	27237445	27237769	325	*	9.59252	10.1903	8.55339	1.31719	0.000866277	0.00778229	1366.89	969.88	426.14	325.24	375	Homo_sapiens_tRNA.Ile.AAT.5.3	27237446	27237769	-	includeFeature	324	0	Overlapping
chr14	20657338	20657682	345	*	5.99646	6.63287	4.83008	1.41708	0.000982468	0.00868375	113.65	84.84	23.24	33.65	161	Homo_sapiens_tRNA.Tyr.GTA.4.1	20657339	20657682	-	includeFeature	344	0	Overlapping
chr16	3196027	3196350	324	*	5.94028	6.63817	4.53623	1.46578	0.00127005	0.0109953	116.76	82.45	29.58	16.82	205	Homo_sapiens_tRNA.Lys.CTT.14.1	3196028	3196350	+	overlapStart	-1	0	Overlapping
chr7	128783324	128783646	323	*	10.2208	10.7811	9.29248	1.2216	0.0012844	0.0109953	2035.28	1484.14	755.07	499.07	500	Homo_sapiens_tRNA.Pro.AGG.2.3	128783325	128783646	+	overlapStart	-1	0	Overlapping
chr11	122559821	122560144	324	*	7.02351	7.59283	6.06946	1.20777	0.00130419	0.0109953	222.62	163.47	89.45	44.86	132	Homo_sapiens_tRNA.Lys.TTT.2.1	122559822	122560144	+	overlapStart	-1	0	Overlapping
chr3	132231672	132231994	323	*	6.9781	7.53724	6.05292	1.22414	0.00140311	0.0116076	218.99	152.51	62.69	70.09	304	Homo_sapiens_tRNA.Cys.GCA.9.1	132231673	132231994	-	includeFeature	322	0	Overlapping
chr6	27618230	27618554	325	*	9.5441	10.1021	8.622	1.21239	0.00141918	0.0116076	1257.91	940.33	457.13	330.85	407	Homo_sapiens_tRNA.Thr.CGT.5.1	27618231	27618554	+	overlapStart	-1	0	Overlapping
chr6	27541649	27541981	333	*	6.82915	7.3684	5.95819	1.1817	0.00161341	0.0130022	195.12	135.35	57.05	67.29	396	Homo_sapiens_tRNA.Ser.AGA.1.1	27541650	27541981	-	includeFeature	332	0	Overlapping
chr16	73478191	73478514	324	*	8.00056	8.49485	7.24267	1.06923	0.00169479	0.01346	425.53	295.97	162.71	140.19	216	Homo_sapiens_tRNA.Lys.TTT.1.1	73478192	73478514	-	includeFeature	323	0	Overlapping
chr1	161427951	161428275	325	*	10.301	10.8932	9.27914	1.27025	0.00188673	0.0145687	2214.31	1589.47	687.45	555.15	84	Homo_sapiens_tRNA.Asn.GTT.2.2	161427952	161428275	-	includeFeature	324	0	Overlapping
chr6	28758238	28758560	323	*	9.49419	10.0716	8.51653	1.23987	0.00188755	0.0145687	1249.09	903.16	421.2	311.22	451	Homo_sapiens_tRNA.Ala.TGC.6.1	28758239	28758560	-	includeFeature	322	0	Overlapping
chr6	27158001	27158323	323	*	8.28266	8.95707	6.9753	1.4136	0.00194489	0.0148028	587.44	406.54	147.91	103.74	366	Homo_sapiens_tRNA.His.GTG.1.5	27158002	27158323	+	overlapStart	-1	0	Overlapping
chr1	16861795	16862116	322	*	8.33195	8.84202	7.5358	1.09386	0.00206375	0.0154923	529.84	387.95	214.12	157.01	11	Homo_sapiens_tRNA.Gly.CCC.1.2	16861796	16862116	+	overlapStart	-1	0	Overlapping
chr7	149331003	149331325	323	*	5.66822	6.22175	4.75862	1.12801	0.00214967	0.0159192	88.74	60.53	34.51	19.63	503	Homo_sapiens_tRNA.Cys.GCA.9.2	149331004	149331325	+	overlapStart	-1	0	Overlapping
chr1	161604672	161604994	323	*	2.61417	0.0239074	3.48913	-1.57661	0.00221692	0.0161983	1.56	0.48	5.63	16.82	92	Homo_sapiens_tRNA.Asp.GTC.9.1	161604673	161604994	+	overlapStart	-1	0	Overlapping
chr6	26331318	26331640	323	*	9.03941	9.67962	7.85971	1.33693	0.00260012	0.0187482	930.98	709.18	254.27	210.28	342	Homo_sapiens_tRNA.Trp.CCA.3.2	26331319	26331640	-	includeFeature	322	0	Overlapping
chr6	26576978	26577317	340	*	6.80076	7.29388	6.04569	1.04905	0.0026597	0.0189288	172.29	141.55	70.44	61.68	354	Homo_sapiens_tRNA.Tyr.GTA.3.1	26576979	26577317	+	overlapStart	-1	0	Overlapping
chr10	5853585	5853908	324	*	7.73305	8.27249	6.8616	1.15059	0.00270203	0.0189835	371.56	246.88	117.63	114.95	109	Homo_sapiens_tRNA.Val.TAC.3.1	5853586	5853908	-	includeFeature	323	0	Overlapping
chr6	28478497	28478829	333	*	5.0688	5.6106	4.19105	1.17386	0.00278149	0.0192944	58.64	39.08	16.9	19.63	428	Homo_sapiens_tRNA.Leu.AAG.4.1	28478498	28478829	-	includeFeature	332	0	Overlapping
chr6	28988876	28989208	333	*	8.4602	8.97057	7.66331	1.09074	0.00289439	0.0198265	596.78	406.54	203.56	201.87	476	Homo_sapiens_tRNA.Leu.AAG.3.1	28988877	28989208	+	overlapStart	-1	0	Overlapping
chr6	27575941	27576264	324	*	6.02347	6.60095	5.04569	1.207	0.00313272	0.0211942	118.84	75.3	35.22	30.84	401	Homo_sapiens_tRNA.Lys.TTT.9.1	27575942	27576264	+	overlapStart	-1	0	Overlapping
chr17	38861558	38861880	323	*	7.68066	8.20652	6.8447	1.10457	0.00319381	0.0212773	348.21	242.59	137.35	92.52	243	Homo_sapiens_tRNA.Cys.GCA.14.1	38861559	38861880	-	includeFeature	322	0	Overlapping
chr6	28747618	28747941	324	*	8.42489	8.96189	7.55987	1.13645	0.00322265	0.0212773	569.8	427.51	200.74	176.64	450	Homo_sapiens_tRNA.Lys.TTT.7.1	28747619	28747941	+	overlapStart	-1	0	Overlapping
chr7	149691055	149691377	323	*	8.71545	9.29563	7.72972	1.2153	0.00328812	0.0214511	754.54	502.34	239.48	185.05	523	Homo_sapiens_tRNA.Cys.GCA.17.1	149691056	149691377	-	includeFeature	322	0	Overlapping
chr16	3191863	3192185	323	*	9.55821	10.0941	8.6962	1.12753	0.00363391	0.0233665	1271.4	914.6	504.32	325.24	203	Homo_sapiens_tRNA.Pro.AGG.1.1	3191864	3192185	+	overlapStart	-1	0	Overlapping
chr3	15211340	15211666	327	*	2.82026	1.33982	3.53538	-1.41968	0.00368864	0.0233665	3.63	1.43	11.97	11.22	298	Homo_sapiens_tRX.Lys.TTT.2.1	15211341	15211666	+	overlapStart	-1	0	Overlapping
chr6	27332859	27333181	323	*	10.5088	11.0795	9.55086	1.19304	0.00370965	0.0233665	2518.93	1809.18	888.9	611.22	386	Homo_sapiens_tRNA.iMet.CAT.1.5	27332860	27333181	-	includeFeature	322	0	Overlapping
chr6	26743137	26743460	324	*	8.35961	8.95709	7.32139	1.22968	0.00406009	0.0252833	581.73	412.26	196.52	123.37	357	Homo_sapiens_tRNA.Met.CAT.4.2	26743138	26743460	+	overlapStart	-1	0	Overlapping
chr6	27303663	27303985	323	*	9.39493	9.96384	8.44207	1.18531	0.00412925	0.0254251	1160.87	836.44	339.5	356.08	385	Homo_sapiens_tRNA.Thr.CGT.6.1	27303664	27303985	-	includeFeature	322	0	Overlapping
chr16	70778085	70778406	322	*	8.18409	8.80666	7.06501	1.26267	0.00464263	0.0279933	526.2	369.37	152.85	114.95	211	Homo_sapiens_tRNA.Gly.GCC.3.1	70778086	70778406	-	includeFeature	321	0	Overlapping
chr1	161611820	161612154	335	*	4.22115	4.86863	3.01551	1.24346	0.00464852	0.0279933	32.69	25.74	10.57	5.61	94	Homo_sapiens_tRNA.Leu.CAA.6.1	161611821	161612154	-	includeFeature	334	0	Overlapping
chr6	27091616	27091938	323	*	8.7959	9.36575	7.84031	1.17453	0.00470915	0.0280501	756.61	562.87	276.11	182.25	363	Homo_sapiens_tRNA.Pro.CGG.2.1	27091617	27091938	+	overlapStart	-1	0	Overlapping
chr6	27213718	27214041	324	*	9.14072	9.62529	8.40575	1.01662	0.004881	0.0287611	865.59	713.95	386.69	291.59	371	Homo_sapiens_tRNA.Arg.ACG.2.2	27213719	27214041	-	includeFeature	323	0	Overlapping
chr5	181164028	181164351	324	*	5.75265	6.30382	4.84954	1.08956	0.00493998	0.0287767	96.52	61.48	38.04	19.63	315	Homo_sapiens_tRNA.Val.AAC.1.2	181164029	181164351	+	overlapStart	-1	0	Overlapping
chr3	184648181	184648502	322	*	2.95416	1.3277	3.69929	-1.38658	0.00498866	0.0287767	3.11	1.91	9.16	16.82	307	Homo_sapiens_tRNA.Asp.GTC.6.1	184648182	184648502	-	includeFeature	321	0	Overlapping
chr5	181173524	181173847	324	*	8.12352	8.69223	7.17119	1.15539	0.00589106	0.0336281	483.65	343.63	178.91	109.35	318	Homo_sapiens_tRNA.Val.CAC.1.4	181173525	181173847	+	overlapStart	-1	0	Overlapping
chr2	218245700	218246043	344	*	2.95219	1.31548	3.69929	-1.36152	0.00614346	0.0347074	2.59	2.38	9.16	16.82	290	Homo_sapiens_tRNA.Tyr.ATA.1.1	218245701	218246043	+	overlapStart	-1	0	Overlapping
chr6	26311070	26311392	323	*	8.87043	9.4805	7.79237	1.22287	0.00624705	0.0349325	845.35	583.36	221.87	221.5	333	Homo_sapiens_tRNA.Gln.TTG.3.1	26311071	26311392	-	includeFeature	322	0	Overlapping
chr1	161421967	161422289	323	*	10.1506	10.6883	9.28406	1.10474	0.0063209	0.0349884	1945.5	1354.5	694.49	552.34	83	Homo_sapiens_tRNA.Glu.TTC.4.2	161421968	161422289	-	includeFeature	322	0	Overlapping
chr6	28537464	28537808	345	*	5.36864	5.87658	4.57772	1.08534	0.00682872	0.0374214	67.46	50.04	19.72	28.04	431	Homo_sapiens_tRNA.Ile.TAT.3.1	28537465	28537808	+	overlapStart	-1	0	Overlapping
chr16	70789381	70789702	322	*	7.41129	7.94833	6.54619	1.09802	0.00702951	0.0381403	289.05	204.94	94.38	92.52	214	Homo_sapiens_tRNA.Gly.GCC.2.5	70789382	70789702	+	overlapStart	-1	0	Overlapping
chr6	27297870	27298202	333	*	10.5308	11.0424	9.73081	1.05319	0.00711262	0.0382129	2450.43	1767.71	933.98	765.43	384	Homo_sapiens_tRNA.Ser.GCT.2.1	27297871	27298202	+	overlapStart	-1	0	Overlapping
chr1	143691348	143691670	323	*	2.87659	1.45855	3.57772	-1.30131	0.00733172	0.0390076	3.11	2.38	9.86	14.02	30	Homo_sapiens_tRNA.Gln.CTG.4.2	143691349	143691670	+	overlapStart	-1	0	Overlapping
chr6	27668457	27668781	325	*	9.77532	10.3361	8.84561	1.13084	0.00764978	0.039631	1502.85	1082.36	524.74	395.33	411	Homo_sapiens_tRNA.Ile.AAT.8.1	27668458	27668781	+	overlapStart	-1	0	Overlapping
chr8	98141108	98141427	320	*	3.31086	1.88812	4.01307	-1.27806	0.00771172	0.039631	3.11	4.29	9.86	22.43	535	Homo_sapiens_tRNA.Und.NNN.2.1	98141109	98141427	+	overlapStart	-1	0	Overlapping
chr1	159141485	159141809	325	*	7.97217	8.42775	7.30252	0.927812	0.00772472	0.039631	420.86	267.85	206.38	109.35	80	Homo_sapiens_tRNA.Arg.TCT.4.1	159141486	159141809	-	includeFeature	324	0	Overlapping
chr1	121020603	121020926	324	*	9.38571	9.88507	8.61569	1.02439	0.00773816	0.039631	1098.59	792.59	470.51	314.02	26	Homo_sapiens_tRNA.Val.CAC.1.8	121020604	121020926	-	includeFeature	323	0	Overlapping
chr14	88978972	88979295	324	*	10.5203	11.0189	9.75221	1.0231	0.00814519	0.0412202	2443.68	1706.23	964.97	759.82	174	Homo_sapiens_tRNA.Ala.AGC.15.1	88978973	88979295	+	overlapStart	-1	0	Overlapping
chr16	3184007	3184329	323	*	9.61229	10.1007	8.86845	1.0039	0.00819891	0.0412202	1236.11	959.87	517	417.76	200	Homo_sapiens_tRNA.Pro.TGG.3.4	3184008	3184329	-	includeFeature	322	0	Overlapping
chr6	27162145	27162469	325	*	9.912	10.4086	9.14873	1.0169	0.00842414	0.0416281	1581.73	1136.69	655.76	479.45	367	Homo_sapiens_tRNA.Thr.AGT.6.1	27162146	27162469	+	overlapStart	-1	0	Overlapping
chr1	148020348	148020669	322	*	3.06933	1.45855	3.8114	-1.30986	0.00843198	0.0416281	3.11	2.38	8.45	19.63	59	Homo_sapiens_tRX.Gly.CCC.1.2	148020349	148020669	+	overlapStart	-1	0	Overlapping
chr1	161540115	161540439	325	*	10.6242	11.156	9.77304	1.07639	0.00857566	0.0419595	2660.08	1903.55	1079.78	670.1	91	Homo_sapiens_tRNA.Asn.GTT.1.1	161540116	161540439	+	overlapStart	-1	0	Overlapping
chr15	79744529	79744852	324	*	7.91243	8.35084	7.27956	0.894718	0.00875499	0.0423428	379.86	273.09	190.18	120.56	184	Homo_sapiens_tRNA.Cys.GCA.5.1	79744530	79744852	+	overlapStart	-1	0	Overlapping
chr8	88132881	88133205	325	*	3.17598	1.57851	3.91543	-1.29677	0.00880855	0.0423428	3.11	2.86	7.75	22.43	533	Homo_sapiens_tRX.Gln.TTG.1.1	88132882	88133205	-	includeFeature	324	0	Overlapping
chr6	27215047	27215370	324	*	9.88451	10.3941	9.0895	1.03534	0.00911312	0.0433905	1559.41	1131.93	635.33	454.21	372	Homo_sapiens_tRNA.Arg.ACG.2.3	27215048	27215370	+	overlapStart	-1	0	Overlapping
chr2	30054576	30054899	324	*	2.77422	1.29073	3.49	-1.27694	0.00918486	0.0433905	1.56	3.34	8.45	14.02	277	Homo_sapiens_tRNA.Leu.AAG.5.1	30054577	30054899	+	overlapStart	-1	0	Overlapping
chr14	20659832	20660176	345	*	4.18244	4.80091	3.07701	1.13219	0.0100631	0.0468678	29.06	26.69	11.27	5.61	162	Homo_sapiens_tRNA.Tyr.GTA.7.1	20659833	20660176	-	includeFeature	344	0	Overlapping
chr12	122376251	122376572	322	*	3.6149	2.37708	4.27115	-1.2046	0.0101575	0.0468678	4.67	5.72	13.38	25.23	140	Homo_sapiens_tRNA.Asp.GTC.8.1	122376252	122376572	+	overlapStart	-1	0	Overlapping
chr1	161605370	161605691	322	*	2.71057	1.14288	3.44406	-1.27624	0.0101775	0.0468678	1.56	2.86	7.75	14.02	93	Homo_sapiens_tRX.Cys.GCA.3.1	161605371	161605691	-	includeFeature	321	0	Overlapping
chr19	1383559	1383761	203	*	10.0919	10.5935	9.31637	1.01544	0.0102939	0.0470086	1817.33	1273	736.76	538.32	263	Homo_sapiens_tRNA.Asn.GTT.2.6	1383560	1383761	+	overlapStart	-1	0	Overlapping
chr6	28817109	28817431	323	*	10.331	10.8327	9.55522	1.01507	0.0105528	0.0477929	2057.59	1589.94	812.12	692.53	461	Homo_sapiens_tRNA.Ala.TGC.5.1	28817110	28817431	-	includeFeature	322	0	Overlapping
chr1	222464879	222465202	324	*	10.3632	10.841	9.64364	0.965257	0.0124704	0.055862	2141.14	1527.51	910.03	689.73	106	Homo_sapiens_tRNA.Thr.TGT.2.1	222464880	222465202	+	overlapStart	-1	0	Overlapping
chr6	57808519	57808843	325	*	4.56922	5.01686	3.91673	0.951882	0.0125384	0.055862	34.25	30.5	13.38	16.82	481	Homo_sapiens_tRX.Met.CAT.2.1	57808520	57808843	+	overlapStart	-1	0	Overlapping
chr1	146369975	146370299	325	*	9.65291	10.134	8.92595	0.963292	0.0141329	0.061943	1328.48	918.89	549.4	423.37	53	Homo_sapiens_tRNA.Asn.GTT.24.1	146369976	146370299	+	overlapStart	-1	0	Overlapping
chr6	57815848	57816171	324	*	4.29487	4.89506	3.24823	1.00039	0.0141592	0.061943	34.25	25.26	16.2	2.8	483	Homo_sapiens_tRNA.Ala.AGC.24.1	57815849	57816171	-	includeFeature	323	0	Overlapping
chr10	22563524	22563847	324	*	2.69624	1.46962	3.34946	-1.20217	0.0142424	0.061943	3.63	1.91	11.97	8.41	111	Homo_sapiens_tRNA.Pro.GGG.1.1	22563525	22563847	+	overlapStart	-1	0	Overlapping
chr11	59551184	59551504	321	*	8.67231	9.12336	8.01251	0.912648	0.0144973	0.0625553	685.52	429.89	261.32	255.14	120	Homo_sapiens_tRNA.Arg.TCT.3.2	59551185	59551504	+	overlapStart	-1	0	Overlapping
chr6	27293766	27294090	325	*	10.6281	11.1052	9.91035	0.95509	0.0146993	0.0629314	2565.64	1840.16	1119.93	804.68	382	Homo_sapiens_tRNA.Ser.ACT.1.1	27293767	27294090	+	overlapStart	-1	0	Overlapping
chr19	1383236	1383437	202	*	10.1772	10.6369	9.49845	0.923833	0.0152146	0.0643418	1893.09	1291.59	838.18	608.42	262	Homo_sapiens_tRNA.Phe.GAA.1.6	1383237	1383437	-	includeFeature	201	0	Overlapping
chr14	20676893	20677225	333	*	3.11335	1.54751	3.84646	-1.20661	0.0152636	0.0643418	1.56	4.29	6.34	22.43	165	Homo_sapiens_tRNA.Leu.TAG.4.1	20676894	20677225	-	includeFeature	332	0	Overlapping
chr9	14433814	14434136	323	*	6.35459	6.80774	5.69024	0.924055	0.0155675	0.0651219	129.22	94.84	47.19	56.08	539	Homo_sapiens_tRNA.His.GTG.1.6	14433815	14434136	-	includeFeature	322	0	Overlapping
chr1	148529131	148529455	325	*	10.2224	10.7134	9.47232	0.971425	0.0161714	0.0671359	1997.92	1360.22	831.84	588.79	69	Homo_sapiens_tRNA.Asn.GTT.2.1	148529132	148529455	+	overlapStart	-1	0	Overlapping
chr16	71426367	71426690	324	*	10.0193	10.5289	9.22427	0.996856	0.0169708	0.0699249	1734.29	1220.58	663.5	532.72	215	Homo_sapiens_tRNA.Met.CAT.2.1	71426368	71426690	+	overlapStart	-1	0	Overlapping
chr6	158403490	158403813	324	*	3.30741	2.23176	3.91673	-1.10919	0.0171358	0.0700777	4.15	5.24	13.38	16.82	495	Homo_sapiens_tRX.Val.AAC.1.1	158403491	158403813	-	includeFeature	323	0	Overlapping
chr1	16678145	16678466	322	*	10.6419	11.0741	10.0222	0.869211	0.0180551	0.0732903	2534.5	1777.25	1162.89	916.83	7	Homo_sapiens_tRNA.Gly.CCC.4.1	16678146	16678466	-	includeFeature	321	0	Overlapping
chr16	80445429	80445756	328	*	3.08549	1.55792	3.8107	-1.16813	0.0186122	0.0748258	2.08	3.81	5.63	22.43	217	Homo_sapiens_tRX.Ala.GGC.4.1	80445430	80445756	-	includeFeature	327	0	Overlapping
chr1	16535153	16535475	323	*	9.72276	10.1781	9.05362	0.905286	0.0187064	0.0748258	1341.98	975.13	608.56	454.21	4	Homo_sapiens_tRNA.Glu.TTC.4.1	16535154	16535475	-	includeFeature	322	0	Overlapping
chr1	147073099	147073421	323	*	4.89876	5.39533	4.13543	0.926584	0.01889	0.0750125	50.34	33.84	21.13	14.02	57	Homo_sapiens_tRNA.His.GTG.1.2	147073100	147073421	+	overlapStart	-1	0	Overlapping
chr6	28981546	28981869	324	*	9.94842	10.388	9.31306	0.877286	0.0196148	0.0773301	1519.45	1160.52	711.4	560.75	474	Homo_sapiens_tRNA.Phe.GAA.1.2	28981547	28981869	-	includeFeature	323	0	Overlapping
chr6	27680980	27681303	324	*	7.03157	7.56163	6.18475	1.00725	0.0202659	0.0793266	214.84	163	81	64.49	414	Homo_sapiens_tRNA.Val.AAC.4.1	27680981	27681303	-	includeFeature	323	0	Overlapping
chr6	28474426	28474750	325	*	10.7744	11.2413	10.0797	0.917817	0.0210017	0.0816238	2804.35	2037.47	1272.77	891.6	427	Homo_sapiens_tRNA.Thr.TGT.1.1	28474427	28474750	-	includeFeature	324	0	Overlapping
chr7	149415012	149415334	323	*	6.84433	7.29178	6.19226	0.861658	0.0213098	0.082238	184.22	129.16	92.97	53.27	509	Homo_sapiens_tRNA.Cys.GCA.11.1	149415013	149415334	-	includeFeature	322	0	Overlapping
chr6	27230429	27230762	334	*	10.2937	10.7692	9.57946	0.929404	0.0215483	0.0825769	2072.64	1417.89	865.65	664.49	373	Homo_sapiens_tRNA.Leu.TAA.4.1	27230430	27230762	-	includeFeature	333	0	Overlapping
chr1	150045280	150045601	322	*	3.27815	1.98586	3.94872	-1.11265	0.0217353	0.0827148	3.63	4.29	8.45	22.43	78	Homo_sapiens_tRNA.Ala.AGC.20.1	150045281	150045601	-	includeFeature	321	0	Overlapping
chr6	57822847	57823171	325	*	4.55557	5.10297	3.66275	0.920327	0.0224337	0.0847838	36.33	32.41	19.72	5.61	484	Homo_sapiens_tRNA.Ile.AAT.1.1	57822848	57823171	+	overlapStart	-1	0	Overlapping
chr6	27235383	27235706	324	*	9.34957	9.78861	8.71538	0.866872	0.0229955	0.0861508	1030.61	738.26	481.78	358.88	374	Homo_sapiens_tRNA.Val.AAC.5.1	27235384	27235706	+	overlapStart	-1	0	Overlapping
chr6	27505702	27506034	333	*	8.86112	9.34486	8.12808	0.934708	0.0231098	0.0861508	751.94	548.57	326.82	232.71	393	Homo_sapiens_tRNA.Ser.TGA.4.1	27505703	27506034	-	includeFeature	332	0	Overlapping
chr1	121016719	121017040	322	*	10.572	11.0077	9.94477	0.860489	0.023949	0.0876369	2414.62	1703.37	1163.6	807.49	25	Homo_sapiens_tRNA.Gly.CCC.6.1	121016720	121017040	-	includeFeature	321	0	Overlapping
chr1	39504394	39504720	327	*	3.9644	2.87984	4.57648	-1.04041	0.0239592	0.0876369	5.19	9.53	11.27	36.45	15	Homo_sapiens_tRNA.Lys.CTT.12.1	39504395	39504720	+	overlapStart	-1	0	Overlapping
chr1	146394069	146394393	325	*	2.82792	1.56825	3.49	-1.10075	0.0240723	0.0876369	2.59	3.34	8.45	14.02	54	Homo_sapiens_tRX.Asn.GTT.3.1	146394070	146394393	+	overlapStart	-1	0	Overlapping
chr16	3182509	3182831	323	*	10.2194	10.6696	9.56139	0.883332	0.0241481	0.0876369	1917.48	1340.2	841	670.1	199	Homo_sapiens_tRNA.Pro.AGG.2.7	3182510	3182831	-	includeFeature	322	0	Overlapping
chr16	3189508	3189830	323	*	10.6146	11.0816	9.91992	0.908082	0.0243581	0.0877014	2542.28	1792.02	1160.78	776.65	201	Homo_sapiens_tRNA.Pro.AGG.2.8	3189509	3189830	+	overlapStart	-1	0	Overlapping
chr6	27020220	27020564	345	*	9.91201	10.3344	9.31224	0.837523	0.024486	0.0877014	1512.71	1069.49	707.88	563.56	362	Homo_sapiens_tRNA.Ile.TAT.2.2	27020221	27020564	+	overlapStart	-1	0	Overlapping
chr5	151868387	151868709	323	*	3.16825	1.97813	3.8114	-1.06661	0.024785	0.0881961	3.11	4.77	8.45	19.63	312	Homo_sapiens_tRNA.Gln.CTG.13.1	151868388	151868709	-	includeFeature	322	0	Overlapping
chr5	152608910	152609336	427	*	3.01673	1.67976	3.69853	-1.09013	0.0250571	0.0885891	2.59	3.81	6.34	19.63	313	Homo_sapiens_tRNA.Cys.ACA.1.1	152608911	152609336	+	overlapStart	-1	0	Overlapping
chr5	181169484	181169807	324	*	9.53835	10.0062	8.84153	0.9053	0.0252953	0.0888579	1177.99	878.85	567.01	350.47	317	Homo_sapiens_tRNA.Val.AAC.1.3	181169485	181169807	+	overlapStart	-1	0	Overlapping
chr5	181187575	181187907	333	*	10.5021	10.9697	9.80598	0.905427	0.025767	0.0897984	2294.23	1716.72	1030.47	759.82	320	Homo_sapiens_tRNA.Leu.AAG.2.1	181187576	181187907	+	overlapStart	-1	0	Overlapping
chr11	113562147	113562481	335	*	3.32669	2.30933	3.91739	-1.05804	0.0261722	0.0897984	4.67	5.24	16.2	14.02	130	Homo_sapiens_tRX.Leu.TAA.2.1	113562148	113562481	-	includeFeature	334	0	Overlapping
chr11	59557371	59557694	324	*	10.4098	10.8706	9.72862	0.894281	0.0261737	0.0897984	2155.67	1588.99	979.05	717.77	123	Homo_sapiens_tRNA.Phe.GAA.1.3	59557372	59557694	-	includeFeature	323	0	Overlapping
chr1	120952165	120952489	325	*	3.02237	1.70808	3.69853	-1.08126	0.0262185	0.0897984	4.15	2.38	6.34	19.63	22	Homo_sapiens_tRNA.Asn.GTT.11.1	120952166	120952489	-	includeFeature	324	0	Overlapping
chr1	143661056	143661378	323	*	3.17851	1.89635	3.84646	-1.06223	0.0279228	0.0948827	3.63	3.81	6.34	22.43	28	Homo_sapiens_tRNA.His.GTG.2.1	143661057	143661378	-	includeFeature	322	0	Overlapping
chr3	124141746	124142069	324	*	3.76418	2.69399	4.3718	-1.01766	0.0280493	0.0948827	6.75	6.2	10.57	30.84	302	Homo_sapiens_tRX.Pro.GGG.2.1	124141747	124142069	+	overlapStart	-1	0	Overlapping
chr6	28589253	28589575	323	*	10.1899	10.6608	9.48609	0.900097	0.0298714	0.100286	1832.37	1405.5	750.14	684.12	433	Homo_sapiens_tRNA.Gln.TTG.2.1	28589254	28589575	+	overlapStart	-1	0	Overlapping
chr6	27728422	27728745	324	*	3.27403	2.40618	3.8121	-0.950484	0.0300127	0.100286	7.27	3.34	11.27	16.82	419	Homo_sapiens_tRNA.Val.CAC.7.1	27728423	27728745	-	includeFeature	323	0	Overlapping
chr12	98504126	98504448	323	*	10.7375	11.179	10.0983	0.855197	0.0306051	0.101646	2695.37	1941.67	1267.14	925.25	138	Homo_sapiens_tRNA.Trp.CCA.4.1	98504127	98504448	+	overlapStart	-1	0	Overlapping
chr1	16545813	16546134	322	*	9.10428	9.50338	8.55068	0.783455	0.0325473	0.107445	798.13	653.42	424.73	325.24	5	Homo_sapiens_tRNA.Gly.CCC.1.1	16545814	16546134	-	includeFeature	321	0	Overlapping
chr15	45201025	45201347	323	*	10.8425	11.2871	10.1966	0.854092	0.0334447	0.109744	2907.62	2090.37	1337.57	1009.36	180	Homo_sapiens_tRNA.His.GTG.1.9	45201026	45201347	+	overlapStart	-1	0	Overlapping
chr1	16727159	16727480	322	*	6.34751	6.71254	5.85765	0.704184	0.033644	0.109744	111.57	98.18	65.51	50.47	9	Homo_sapiens_tRNA.Gly.CCC.5.1	16727160	16727480	+	overlapStart	-1	0	Overlapping
chr1	121009418	121009748	331	*	2.54393	1.68926	3.07701	-1.00466	0.0345829	0.112139	3.11	3.34	11.27	5.61	24	Homo_sapiens_tRX.Phe.GAA.2.1	121009419	121009748	-	includeFeature	330	0	Overlapping
chr17	8138755	8139087	333	*	10.0099	10.4435	9.3871	0.834272	0.0348154	0.112228	1633.1	1151.95	795.22	543.93	224	Homo_sapiens_tRNA.Ser.CGA.1.1	8138756	8139087	-	includeFeature	332	0	Overlapping
chr1	16520459	16520783	325	*	5.07653	5.45786	4.55671	0.77306	0.035237	0.112923	49.3	38.6	21.84	25.23	2	Homo_sapiens_tRNA.Asn.GTT.5.1	16520460	16520783	-	includeFeature	324	0	Overlapping
chr6	28607030	28607352	323	*	10.2555	10.6895	9.63197	0.833923	0.0358705	0.11428	1874.93	1427.9	855.09	731.79	435	Homo_sapiens_tRNA.Ala.AGC.3.1	28607031	28607352	+	overlapStart	-1	0	Overlapping
chr6	28943496	28943828	333	*	9.97272	10.3938	9.37567	0.81266	0.036389	0.11428	1574.98	1115.72	784.65	543.93	470	Homo_sapiens_tRNA.Leu.AAG.2.2	28943497	28943828	-	includeFeature	332	0	Overlapping
chr6	27495688	27496020	333	*	10.3009	10.7616	9.61989	0.870256	0.0364574	0.11428	2040.47	1431.71	872.7	700.94	390	Homo_sapiens_tRNA.Ser.AGA.2.3	27495689	27496020	+	overlapStart	-1	0	Overlapping
chr6	27295307	27295629	323	*	9.97058	10.3812	9.39438	0.797306	0.0364944	0.11428	1528.79	1138.6	745.91	600.01	383	Homo_sapiens_tRNA.Gln.CTG.5.1	27295308	27295629	+	overlapStart	-1	0	Overlapping
chr8	66114201	66114386	186	*	9.64463	10.1679	8.81539	0.940478	0.0382927	0.11923	1322.26	978.46	494.46	406.55	532	Homo_sapiens_tRNA.Ala.AGC.8.2	66114202	66114386	+	overlapStart	-1	0	Overlapping
chr6	28764261	28764588	328	*	4.75555	5.20279	4.10394	0.923523	0.0387054	0.119834	44.11	29.55	9.16	25.23	453	Homo_sapiens_tRNA.Phe.GAA.5.1	28764262	28764588	+	overlapStart	-1	0	Overlapping
chr1	144419141	144419465	325	*	10.123	10.5578	9.4978	0.826263	0.0402686	0.123973	1755.05	1259.66	848.75	597.2	37	Homo_sapiens_tRNA.Asn.GTT.3.1	144419142	144419465	+	overlapStart	-1	0	Overlapping
chr1	145287640	145287964	325	*	10.4587	10.904	9.81107	0.840965	0.0405051	0.124004	2214.31	1618.06	1033.99	762.63	43	Homo_sapiens_tRNA.Asn.GTT.2.7	145287641	145287964	+	overlapStart	-1	0	Overlapping
chr6	27583331	27583653	323	*	10.1957	10.6229	9.58612	0.814707	0.0408692	0.124424	1814.21	1339.73	881.15	656.08	402	Homo_sapiens_tRNA.Asp.GTC.3.1	27583332	27583653	-	includeFeature	322	0	Overlapping
chr1	143848388	143848709	322	*	3.00654	1.78327	3.65886	-0.986061	0.0411908	0.12471	2.59	4.29	5.63	19.63	36	Homo_sapiens_tRNA.Arg.CCT.7.1	143848389	143848709	-	includeFeature	321	0	Overlapping
chr6	28790596	28790919	324	*	9.58804	9.99401	9.02104	0.778643	0.0430112	0.128324	1158.27	881.24	629.69	409.35	456	Homo_sapiens_tRNA.Phe.GAA.1.1	28790597	28790919	-	includeFeature	323	0	Overlapping
chr1	147005075	147005397	323	*	2.88189	1.66057	3.53368	-0.986467	0.0431259	0.128324	1.56	4.77	6.34	16.82	56	Homo_sapiens_tRNA.Gln.CTG.10.1	147005076	147005397	-	includeFeature	322	0	Overlapping
chr2	151831012	151831330	319	*	2.72408	1.59882	3.3485	-0.995637	0.0431959	0.128324	4.15	1.91	9.16	11.22	285	Homo_sapiens_tRX.Leu.CAA.3.1	151831013	151831330	-	includeFeature	318	0	Overlapping
chr7	149557916	149558239	324	*	3.27412	2.30933	3.84715	-0.92525	0.043321	0.128324	4.67	5.24	9.16	19.63	512	Homo_sapiens_tRNA.Tyr.GTA.10.1	149557917	149558239	+	overlapStart	-1	0	Overlapping
chr6	27795735	27796057	323	*	10.315	10.7105	9.76822	0.763128	0.0437663	0.128443	1920.59	1430.76	1031.88	712.16	423	Homo_sapiens_tRNA.Gln.TTG.3.3	27795736	27796057	-	includeFeature	322	0	Overlapping
chr1	148328686	148329008	323	*	2.81401	1.81833	3.39753	-0.970822	0.04383	0.128443	4.67	2.38	9.86	11.22	65	Homo_sapiens_tRNA.Gln.CTG.7.1	148328687	148329008	+	overlapStart	-1	0	Overlapping
chr7	149646829	149647151	323	*	5.60504	5.9832	5.09112	0.716318	0.0443326	0.129225	66.94	59.58	37.33	30.84	521	Homo_sapiens_tRNA.Cys.GCA.12.1	149646830	149647151	-	includeFeature	322	0	Overlapping
chr1	161612592	161612914	323	*	10.6812	11.1094	10.0695	0.808228	0.0455845	0.132171	2584.84	1833.96	1313.62	835.52	95	Homo_sapiens_tRNA.Glu.TTC.5.1	161612593	161612914	+	overlapStart	-1	0	Overlapping
chr1	143717166	143717490	325	*	2.717	1.72666	3.29873	-0.975422	0.0462665	0.133442	5.19	1.43	11.27	8.41	31	Homo_sapiens_tRNA.Asn.GTT.22.1	143717167	143717490	-	includeFeature	324	0	Overlapping
chr17	60786106	60786427	322	*	2.77756	1.6702	3.3966	-0.956871	0.0469149	0.134604	2.08	4.29	7.04	14.02	251	Homo_sapiens_tRNA.Sup.TTA.1.1	60786107	60786427	+	overlapStart	-1	0	Overlapping
chr1	54957743	54958066	324	*	3.17811	2.25113	3.73788	-0.917342	0.0476806	0.136088	5.71	3.81	9.86	16.82	16	Homo_sapiens_tRNA.Lys.CTT.7.1	54957744	54958066	-	includeFeature	323	0	Overlapping
chr17	8120799	8121137	339	*	8.86613	9.26071	8.32124	0.753078	0.04838	0.137369	678.25	548.57	378.94	260.75	222	Homo_sapiens_tRNA.Arg.TCT.2.1	8120800	8121137	+	overlapStart	-1	0	Overlapping
chr1	165596787	165597110	324	*	3.01061	2.06286	3.57772	-0.928743	0.048663	0.13746	3.11	5.24	9.86	14.02	97	Homo_sapiens_tRNA.Lys.CTT.13.1	165596788	165597110	+	overlapStart	-1	0	Overlapping
chr6	27791230	27791552	323	*	10.7547	11.1925	10.1229	0.815881	0.0491066	0.138002	2752.97	1927.85	1251.64	978.52	422	Homo_sapiens_tRNA.Gln.CTG.6.1	27791231	27791552	-	includeFeature	322	0	Overlapping
chr15	95784519	95784842	324	*	3.21449	2.38294	3.73862	-0.904914	0.0494215	0.138179	5.19	5.24	12.68	14.02	186	Homo_sapiens_tRX.Lys.CTT.3.1	95784520	95784842	+	overlapStart	-1	0	Overlapping
chr3	148503315	148503647	333	*	2.41623	1.17028	3.07467	-0.970313	0.0501277	0.139442	2.59	1.91	5.63	11.22	305	Homo_sapiens_tRNA.Leu.AAG.8.1	148503316	148503647	-	includeFeature	332	0	Overlapping
chr17	8220743	8221065	323	*	10.8864	11.3087	10.2867	0.792627	0.0505912	0.139905	3000.51	2072.74	1474.92	1023.38	231	Homo_sapiens_tRNA.Trp.CCA.1.1	8220744	8221065	-	includeFeature	322	0	Overlapping
chr22	30308043	30308372	330	*	2.22749	0.993552	2.88269	-0.973096	0.0509475	0.139905	2.08	1.91	6.34	8.41	296	Homo_sapiens_tRX.Und.NNN.9.1	30308044	30308372	-	includeFeature	329	0	Overlapping
chr6	27672324	27672656	333	*	9.61937	10.0431	9.01694	0.792991	0.0510603	0.139905	1240.26	869.8	598.7	437.39	413	Homo_sapiens_tRNA.Ser.CGA.3.1	27672325	27672656	-	includeFeature	332	0	Overlapping
chr8	123258356	123258682	327	*	3.37819	2.50909	3.91673	-0.901032	0.0537008	0.146408	5.19	6.2	13.38	16.82	537	Homo_sapiens_tRNA.Phe.GAA.12.1	123258357	123258682	-	includeFeature	326	0	Overlapping
chr1	16872457	16872779	323	*	5.89287	6.26053	5.39824	0.68478	0.0539729	0.146422	91.85	61.48	47.9	36.45	12	Homo_sapiens_tRNA.Glu.TTC.3.1	16872458	16872779	+	overlapStart	-1	0	Overlapping
chr1	146037918	146038240	323	*	10.1324	10.5328	9.5762	0.755451	0.0553294	0.149362	1709.39	1253.46	876.22	650.48	49	Homo_sapiens_tRNA.His.GTG.1.1	146037919	146038240	+	overlapStart	-1	0	Overlapping
chr6	28643319	28643641	323	*	9.62128	9.99813	9.10979	0.718779	0.0568611	0.152745	1165.54	879.81	636.74	468.23	437	Homo_sapiens_tRNA.Ala.TGC.2.1	28643320	28643641	+	overlapStart	-1	0	Overlapping
chr1	148317243	148317563	321	*	2.85758	1.70808	3.48913	-0.924741	0.0572576	0.152976	4.15	2.38	5.63	16.82	64	Homo_sapiens_tRX.Asn.GTT.1.1	148317244	148317563	-	includeFeature	320	0	Overlapping
chr6	26571738	26572061	324	*	10.0881	10.5012	9.50698	0.769259	0.057796	0.152976	1653.34	1245.36	871.99	583.19	352	Homo_sapiens_tRNA.Ala.AGC.11.1	26571739	26572061	-	includeFeature	323	0	Overlapping
chr1	120844136	120844460	325	*	8.82005	9.24777	8.20939	0.785513	0.0581305	0.152976	719.25	496.62	367.67	224.3	20	Homo_sapiens_tRNA.Asn.GTT.7.1	120844137	120844460	-	includeFeature	324	0	Overlapping
chr6	27591688	27592011	324	*	10.2977	10.6983	9.74111	0.752091	0.0583139	0.152976	1935.64	1387.39	985.39	726.18	403	Homo_sapiens_tRNA.Lys.TTT.4.1	27591689	27592011	-	includeFeature	323	0	Overlapping
chr1	145437472	145437793	322	*	2.91934	1.67976	3.57607	-0.926474	0.0585601	0.152976	2.59	3.81	4.23	19.63	44	Homo_sapiens_tRX.Gly.CCC.3.1	145437473	145437793	+	overlapStart	-1	0	Overlapping
chr1	145563120	145563442	323	*	3.21231	2.37708	3.73788	-0.850146	0.0588879	0.152976	4.67	5.72	9.86	16.82	46	Homo_sapiens_tRX.Gln.CTG.3.1	145563121	145563442	+	overlapStart	-1	0	Overlapping
chr7	149310064	149310386	323	*	5.25811	5.62863	4.75826	0.667085	0.0589014	0.152976	50.34	48.61	31.7	22.43	502	Homo_sapiens_tRNA.Cys.GCA.1.1	149310065	149310386	+	overlapStart	-1	0	Overlapping
chr4	123508724	123509046	323	*	5.64655	5.98453	5.20436	0.701115	0.0598649	0.154506	74.21	52.43	28.88	44.86	309	Homo_sapiens_tRNA.Cys.GCA.2.1	123508725	123509046	-	includeFeature	322	0	Overlapping
chr6	27502913	27503245	333	*	9.58406	10.0054	8.98632	0.776727	0.0600545	0.154506	1193.56	862.17	593.77	420.57	391	Homo_sapiens_tRNA.Ser.AGA.2.4	27502914	27503245	+	overlapStart	-1	0	Overlapping
chr12	56190238	56190570	333	*	10.4467	10.8337	9.91628	0.727506	0.0628456	0.160932	2123.5	1526.55	1164.3	768.23	134	Homo_sapiens_tRNA.Ser.CGA.4.1	56190239	56190570	+	overlapStart	-1	0	Overlapping
chr6	57792707	57793030	324	*	4.79597	5.13701	4.3485	0.687081	0.065833	0.167798	38.92	31.46	18.31	22.43	478	Homo_sapiens_tRX.Ala.AGC.6.1	57792708	57793030	-	includeFeature	323	0	Overlapping
chr1	93516151	93516474	324	*	5.11281	5.51276	4.55754	0.709069	0.0671413	0.17034	56.05	35.27	27.47	19.63	17	Homo_sapiens_tRNA.Cys.GCA.7.1	93516152	93516474	-	includeFeature	323	0	Overlapping
chr17	68394690	68395015	326	*	3.34377	2.38294	3.91543	-0.857581	0.0678065	0.171235	5.19	5.24	7.75	22.43	254	Homo_sapiens_tRNA.Und.GCA.5.1	68394691	68395015	-	includeFeature	325	0	Overlapping
chr7	149664698	149665020	323	*	4.84463	5.17197	4.42052	0.714467	0.0698907	0.175689	42.55	29.55	14.79	28.04	522	Homo_sapiens_tRNA.Cys.GCA.21.1	149664699	149665020	+	overlapStart	-1	0	Overlapping
chr7	149608250	149608572	323	*	5.03225	5.43631	4.46899	0.695607	0.070277	0.175853	50.86	35.75	27.47	16.82	517	Homo_sapiens_tRNA.Ser.AGA.5.1	149608251	149608572	+	overlapStart	-1	0	Overlapping
chr6	57842088	57842411	324	*	2.49883	1.68926	3.01429	-0.846468	0.0714346	0.177888	3.11	3.34	7.75	8.41	486	Homo_sapiens_tRNA.Met.CAT.7.1	57842089	57842411	-	includeFeature	323	0	Overlapping
chr6	26556420	26556743	324	*	10.049	10.4588	9.47454	0.747046	0.0717397	0.177888	1612.34	1202.47	848.04	574.77	350	Homo_sapiens_tRNA.Lys.CTT.2.4	26556421	26556743	+	overlapStart	-1	0	Overlapping
chr18	46089179	46089502	324	*	2.81579	2.08462	3.29873	-0.83972	0.0736479	0.181529	4.67	3.81	11.27	8.41	259	Homo_sapiens_tRNA.Lys.CTT.6.1	46089180	46089502	-	includeFeature	323	0	Overlapping
chr11	48065706	48066034	329	*	3.56605	2.6987	4.10394	-0.818594	0.0738704	0.181529	7.27	5.72	9.16	25.23	115	Homo_sapiens_tRX.Gln.CTG.2.1	48065707	48066034	-	includeFeature	328	0	Overlapping
chr1	145157031	145157354	324	*	7.77553	8.18993	7.19186	0.744903	0.0754738	0.184641	347.17	236.87	169.05	123.37	40	Homo_sapiens_tRNA.Val.CAC.14.1	145157032	145157354	+	overlapStart	-1	0	Overlapping
chr2	223321471	223321794	324	*	2.87696	1.79212	3.48913	-0.863519	0.0760198	0.18515	3.11	3.81	5.63	16.82	292	Homo_sapiens_tRNA.Lys.TTT.15.1	223321472	223321794	-	includeFeature	323	0	Overlapping
chr14	20625244	20625576	333	*	10.5181	10.9129	9.97286	0.720601	0.0786342	0.19067	2211.2	1644.75	1205.15	804.68	157	Homo_sapiens_tRNA.Leu.TAG.2.1	20625245	20625576	+	overlapStart	-1	0	Overlapping
chr11	59566254	59566577	324	*	11.065	11.445	10.5476	0.697746	0.0828585	0.200028	3234.55	2341.54	1810.19	1183.19	125	Homo_sapiens_tRNA.Phe.GAA.2.1	59566255	59566577	-	includeFeature	323	0	Overlapping
chr16	3193792	3194115	324	*	3.87223	4.30739	3.24615	0.736432	0.0838589	0.201556	23.87	15.73	10.57	8.41	204	Homo_sapiens_tRNA.Arg.CCT.5.1	3193793	3194115	+	overlapStart	-1	0	Overlapping
chr7	149377384	149377706	323	*	4.33336	4.71507	3.81281	0.695722	0.0850154	0.203443	36.33	16.2	14.09	14.02	507	Homo_sapiens_tRNA.Cys.GCA.10.1	149377385	149377706	-	includeFeature	322	0	Overlapping
chr16	70778913	70779234	322	*	10.6202	10.999	10.1051	0.692906	0.0862244	0.205439	2424.48	1668.58	1252.34	950.48	212	Homo_sapiens_tRNA.Gly.GCC.2.4	70778914	70779234	-	includeFeature	321	0	Overlapping
chr6	69204360	69204693	334	*	3.02143	1.98586	3.61806	-0.818868	0.0876888	0.207288	3.63	4.29	4.93	19.63	489	Homo_sapiens_tRNA.Leu.TAA.5.1	69204361	69204693	+	overlapStart	-1	0	Overlapping
chr11	118241246	118241575	330	*	3.11759	2.43615	3.57855	-0.784807	0.0880642	0.207288	4.15	6.67	12.68	11.22	131	Homo_sapiens_tRX.Arg.CCT.2.1	118241247	118241575	+	overlapStart	-1	0	Overlapping
chr1	7930153	7930473	321	*	2.9501	2.0774	3.49	-0.812034	0.0884704	0.207288	4.15	4.29	8.45	14.02	1	Homo_sapiens_tRNA.Und.NNN.4.1	7930154	7930473	-	includeFeature	320	0	Overlapping
chr19	39412042	39412385	344	*	9.22694	9.57478	8.76766	0.647273	0.0885136	0.207288	894.65	630.54	518.41	353.28	269	Homo_sapiens_tRNA.Ile.TAT.1.1	39412043	39412385	-	includeFeature	343	0	Overlapping
chr6	26311621	26311943	323	*	9.80803	10.1989	9.27018	0.701423	0.0923125	0.215265	1357.54	993.24	690.97	543.93	334	Homo_sapiens_tRNA.Gln.TTG.3.2	26311622	26311943	-	includeFeature	322	0	Overlapping
chr14	20632880	20633202	323	*	9.21713	9.57994	8.73127	0.661656	0.0955606	0.221895	868.19	662.48	521.93	328.04	159	Homo_sapiens_tRNA.Pro.TGG.1.1	20632881	20633202	+	overlapStart	-1	0	Overlapping
chr6	27684569	27684893	325	*	10.1459	10.5128	9.65251	0.667412	0.0973529	0.225103	1718.73	1203.42	922.71	686.92	415	Homo_sapiens_tRNA.Thr.AGT.2.2	27684570	27684893	-	includeFeature	324	0	Overlapping
chr17	8139326	8139650	325	*	10.5863	10.9285	10.1369	0.634654	0.0982227	0.22616	2254.27	1643.8	1239.67	1012.16	225	Homo_sapiens_tRNA.Thr.AGT.5.1	8139327	8139650	-	includeFeature	324	0	Overlapping
chr22	44150531	44150865	335	*	2.85057	1.67976	3.48825	-0.811604	0.0987528	0.226429	2.59	3.81	2.82	19.63	297	Homo_sapiens_tRNA.SeC.TCA.2.1	44150532	44150865	+	overlapStart	-1	0	Overlapping
chr6	142257513	142257834	322	*	3.28013	2.51978	3.77547	-0.76375	0.100228	0.228076	6.23	5.24	10.57	16.82	492	Homo_sapiens_tRNA.Gly.GCC.6.1	142257514	142257834	+	overlapStart	-1	0	Overlapping
chr17	75033780	75034103	324	*	10.9848	11.3328	10.5253	0.640706	0.100303	0.228076	2942.39	2216.2	1739.05	1208.43	255	Homo_sapiens_tRNA.Arg.CCT.1.1	75033781	75034103	+	overlapStart	-1	0	Overlapping
chr6	28944449	28944772	324	*	10.2757	10.6368	9.79296	0.65525	0.102917	0.233052	1812.65	1371.66	1036.81	737.39	471	Homo_sapiens_tRNA.Met.CAT.3.1	28944450	28944772	+	overlapStart	-1	0	Overlapping
chr7	149612939	149613261	323	*	2.57741	1.80965	3.07584	-0.776745	0.106185	0.239462	4.15	2.86	8.45	8.41	518	Homo_sapiens_tRNA.Cys.GCA.19.1	149612940	149613261	-	includeFeature	322	0	Overlapping
chr16	3158796	3159118	323	*	8.59398	8.92399	8.16538	0.61039	0.106651	0.239527	568.24	403.2	313.44	260.75	192	Homo_sapiens_tRNA.Pro.TGG.3.3	3158797	3159118	+	overlapStart	-1	0	Overlapping
chr14	20609210	20609532	323	*	10.1173	10.4641	9.65996	0.632213	0.109325	0.244531	1651.26	1173.87	905.8	712.16	153	Homo_sapiens_tRNA.Pro.AGG.2.5	20609211	20609532	-	includeFeature	322	0	Overlapping
chr6	28542988	28543311	324	*	10.4699	10.8292	9.99026	0.646623	0.111089	0.247467	2105.86	1532.75	1173.46	860.76	432	Homo_sapiens_tRNA.Arg.TCG.5.1	28542989	28543311	-	includeFeature	323	0	Overlapping
chr14	72962845	72963167	323	*	7.02316	7.45455	6.40494	0.712806	0.111837	0.248123	210.69	140.12	113.4	56.08	172	Homo_sapiens_tRNA.Cys.GCA.8.1	72962846	72963167	+	overlapStart	-1	0	Overlapping
chr12	113948614	113948935	322	*	3.03863	2.17028	3.5769	-0.75706	0.112395	0.248357	5.19	3.81	7.04	16.82	139	Homo_sapiens_tRNA.Glu.CTC.16.1	113948615	113948935	-	includeFeature	321	0	Overlapping
chr20	50335679	50336011	333	*	3.07503	2.29696	3.57772	-0.752496	0.113522	0.24984	3.63	6.2	9.86	14.02	294	Homo_sapiens_tRNA.Leu.AAG.6.1	50335680	50336011	-	includeFeature	332	0	Overlapping
chr14	20631034	20631357	324	*	9.80184	10.1561	9.33128	0.636378	0.115992	0.254255	1303.06	978.94	721.96	566.36	158	Homo_sapiens_tRNA.Thr.TGT.4.1	20631035	20631357	-	includeFeature	323	0	Overlapping
chr6	26312470	26312802	333	*	10.3903	10.7502	9.90983	0.640596	0.119227	0.260305	2007.26	1437.43	1122.04	801.88	335	Homo_sapiens_tRNA.Ser.TGA.3.1	26312471	26312802	-	includeFeature	332	0	Overlapping
chrX	3838251	3838575	325	*	2.6515	2.16348	3.01551	-0.703746	0.121032	0.263197	4.67	4.29	10.57	5.61	545	Homo_sapiens_tRNA.Ile.GAT.1.1	3838252	3838575	-	includeFeature	324	0	Overlapping
chr11	109165185	109165518	334	*	3.50203	3.93331	2.88403	0.656893	0.127086	0.274225	18.16	12.39	9.16	5.61	129	Homo_sapiens_tRNA.Ser.AGA.6.1	109165186	109165518	+	overlapStart	-1	0	Overlapping
chr6	27519403	27519725	323	*	10.4307	10.7709	9.98484	0.611046	0.127104	0.274225	1969.89	1524.65	1191.07	835.52	394	Homo_sapiens_tRNA.Gln.CTG.1.2	27519404	27519725	+	overlapStart	-1	0	Overlapping
chr6	18836045	18836367	323	*	3.65823	3.23825	3.98312	-0.617746	0.129713	0.278756	9.34	9.53	17.61	14.02	329	Homo_sapiens_tRNA.Gln.CTG.1.1	18836046	18836367	+	overlapStart	-1	0	Overlapping
chr9	2959214	2959543	330	*	2.74873	1.98586	3.24512	-0.721433	0.130291	0.278904	3.63	4.29	7.75	11.22	538	Homo_sapiens_tRX.Und.NNN.6.1	2959215	2959543	+	overlapStart	-1	0	Overlapping
chr5	181218144	181218467	324	*	10.607	10.9501	10.1559	0.611186	0.132285	0.281283	2256.35	1700.51	1334.05	947.68	326	Homo_sapiens_tRNA.Val.AAC.1.4	181218145	181218467	-	includeFeature	323	0	Overlapping
chr7	12601838	12602172	335	*	3.11138	2.3216	3.61886	-0.712441	0.132429	0.281283	5.71	4.29	7.75	16.82	496	Homo_sapiens_tRX.Lys.CTT.5.1	12601839	12602172	+	overlapStart	-1	0	Overlapping
chr6	28807707	28808030	324	*	10.99	11.3097	10.5786	0.580739	0.134833	0.285283	2963.66	2113.25	1779.91	1278.52	459	Homo_sapiens_tRNA.Phe.GAA.3.1	28807708	28808030	-	includeFeature	323	0	Overlapping
chr19	35575722	35576045	324	*	2.61642	2.06286	3.01551	-0.700697	0.136961	0.288671	3.11	5.24	10.57	5.61	268	Homo_sapiens_tRNA.Lys.CTT.10.1	35575723	35576045	+	overlapStart	-1	0	Overlapping
chr17	8186232	8186554	323	*	9.29049	9.5939	8.9058	0.557024	0.137964	0.289671	881.16	664.38	513.48	445.8	226	Homo_sapiens_tRNA.Trp.CCA.3.3	8186233	8186554	+	overlapStart	-1	0	Overlapping
chr9	19403872	19404197	326	*	3.27007	2.57339	3.73788	-0.685614	0.140429	0.293721	5.71	6.2	9.86	16.82	540	Homo_sapiens_tRNA.iMet.CAT.3.1	19403873	19404197	+	overlapStart	-1	0	Overlapping
chr6	27503618	27503940	323	*	8.40709	8.78114	7.90076	0.636125	0.141541	0.294922	491.44	388.43	273.29	204.68	392	Homo_sapiens_tRNA.Asp.GTC.2.7	27503619	27503940	+	overlapStart	-1	0	Overlapping
chr6	26305364	26305698	335	*	8.84644	9.21919	8.34252	0.635506	0.143167	0.296448	707.31	484.7	315.55	333.65	332	Homo_sapiens_tRNA.Ser.GCT.6.1	26305365	26305698	-	includeFeature	334	0	Overlapping
chr6	26330175	26330497	323	*	10.5895	10.9178	10.1638	0.586097	0.143355	0.296448	2192.52	1676.68	1315.74	978.52	341	Homo_sapiens_tRNA.iMet.CAT.1.4	26330176	26330497	-	includeFeature	322	0	Overlapping
chr12	129231527	129231852	326	*	2.751	1.99355	3.24512	-0.699603	0.146362	0.301527	4.15	3.81	7.75	11.22	146	Homo_sapiens_tRNA.Ile.AAT.11.1	129231528	129231852	+	overlapStart	-1	0	Overlapping
chr1	149639327	149639651	325	*	2.69353	1.79212	3.24408	-0.701819	0.146998	0.301703	3.11	3.81	4.93	14.02	72	Homo_sapiens_tRNA.Asn.GTT.28.1	149639328	149639651	+	overlapStart	-1	0	Overlapping
chr6	27592695	27593017	323	*	10.8428	11.1694	10.4198	0.581338	0.148038	0.302704	2640.36	1965.98	1548.17	1191.6	404	Homo_sapiens_tRNA.iMet.CAT.1.6	27592696	27593017	-	includeFeature	322	0	Overlapping
chr17	8187072	8187358	287	*	10.2929	10.6113	9.88372	0.570377	0.148988	0.303515	1859.36	1269.19	1087.53	801.88	228	Homo_sapiens_tRNA.Thr.AGT.1.1	8187073	8187358	+	overlapStart	-1	0	Overlapping
chr5	26198304	26198627	324	*	2.29498	1.29073	2.88136	-0.700744	0.150729	0.305925	1.56	3.34	3.52	11.22	310	Homo_sapiens_tRNA.Lys.CTT.9.1	26198305	26198627	-	includeFeature	323	0	Overlapping
chr1	121000862	121001185	324	*	2.73646	2.07015	3.19051	-0.653133	0.152259	0.307889	3.63	4.77	7.04	11.22	23	Homo_sapiens_tRX.Glu.TTC.2.1	121000863	121001185	-	includeFeature	323	0	Overlapping
chr16	70788568	70788889	322	*	3.29735	2.80965	3.66119	-0.634706	0.155571	0.313383	8.3	5.72	14.09	11.22	213	Homo_sapiens_tRNA.Gly.GCC.5.1	70788569	70788889	+	overlapStart	-1	0	Overlapping
chr19	12188435	12188759	325	*	2.84145	2.17028	3.29773	-0.670116	0.15619	0.313383	5.19	3.81	8.45	11.22	266	Homo_sapiens_tRX.Ala.GGC.3.1	12188436	12188759	+	overlapStart	-1	0	Overlapping
chr12	74457276	74457599	324	*	2.74646	1.97813	3.24512	-0.687408	0.156691	0.313383	3.11	4.77	7.75	11.22	135	Homo_sapiens_tRNA.Gln.CTG.12.1	74457277	74457599	+	overlapStart	-1	0	Overlapping
KI270713.1	28630	28953	324	*	5.22922	5.51911	4.86604	0.521629	0.15795	0.314502	49.3	42.42	30.29	28.04	554	Homo_sapiens_tRNA.Asn.GTT.26.1	28631	28953	-	includeFeature	323	0	Overlapping
chr16	3157279	3157602	324	*	10.3884	10.7161	9.96357	0.57588	0.158399	0.314502	1940.31	1424.08	1147.4	849.54	191	Homo_sapiens_tRNA.Lys.CTT.3.1	3157280	3157602	-	includeFeature	323	0	Overlapping
chr12	27690247	27690570	324	*	2.47876	1.77437	2.94999	-0.669852	0.163882	0.323912	2.08	4.77	7.04	8.41	133	Homo_sapiens_tRNA.Lys.TTT.11.1	27690248	27690570	+	overlapStart	-1	0	Overlapping
chr6	27631295	27631639	345	*	10.8257	11.1501	10.4066	0.568476	0.16432	0.323912	2742.59	1802.51	1584.8	1129.92	408	Homo_sapiens_tRNA.Ile.TAT.2.3	27631296	27631639	+	overlapStart	-1	0	Overlapping
chr6	26322692	26323015	324	*	10.2866	10.6097	9.86953	0.566541	0.165255	0.324207	1782.04	1343.06	1032.59	838.33	338	Homo_sapiens_tRNA.Arg.TCG.2.1	26322693	26323015	+	overlapStart	-1	0	Overlapping
chr17	8222707	8223029	323	*	11.0457	11.3571	10.6481	0.552677	0.165653	0.324207	2996.87	2249.56	1858.09	1351.42	234	Homo_sapiens_tRNA.Pro.CGG.1.3	8222708	8223029	-	includeFeature	322	0	Overlapping
chr7	97141447	97141770	324	*	2.47586	1.90453	2.88403	-0.662078	0.168374	0.32836	4.15	3.34	9.16	5.61	498	Homo_sapiens_tRX.Lys.CTT.4.1	97141448	97141770	-	includeFeature	323	0	Overlapping
chr1	148353435	148353757	323	*	2.46101	1.99355	2.81351	-0.630978	0.169832	0.329933	4.15	3.81	8.45	5.61	66	Homo_sapiens_tRNA.Gln.CTG.9.1	148353436	148353757	+	overlapStart	-1	0	Overlapping
chr17	8226484	8226816	333	*	10.8906	11.1901	10.5121	0.535613	0.170385	0.329933	2762.31	1910.69	1717.92	1202.82	236	Homo_sapiens_tRNA.Ser.AGA.2.6	8226485	8226816	-	includeFeature	332	0	Overlapping
chr13	30673838	30674162	325	*	11.4108	11.7196	11.0175	0.54514	0.173868	0.335493	3933.56	2811.47	2421.57	1724.32	147	Homo_sapiens_tRNA.Asn.GTT.2.4	30673839	30674162	-	includeFeature	324	0	Overlapping
chr11	59551629	59551962	334	*	10.7415	11.0429	10.3602	0.535536	0.175006	0.336503	2461.33	1758.18	1496.05	1132.73	121	Homo_sapiens_tRNA.Leu.TAA.3.1	59551630	59551962	+	overlapStart	-1	0	Overlapping
chr6	28480600	28480923	324	*	3.66657	3.09538	4.07467	-0.591005	0.176722	0.338614	10.9	6.2	11.27	22.43	429	Homo_sapiens_tRX.Met.CAT.1.1	28480601	28480923	+	overlapStart	-1	0	Overlapping
chr17	75034305	75034628	324	*	11.4118	11.7017	11.0485	0.520345	0.177494	0.338909	3918.51	2743.32	2511.73	1724.32	256	Homo_sapiens_tRNA.Arg.CCT.2.1	75034306	75034628	-	includeFeature	323	0	Overlapping
chr17	38867519	38867841	323	*	11.1112	11.403	10.7449	0.521897	0.179176	0.340932	3139.58	2276.25	1971.49	1460.77	244	Homo_sapiens_tRNA.Cys.GCA.2.2	38867520	38867841	+	overlapStart	-1	0	Overlapping
chr6	28729189	28729511	323	*	11.0597	11.3593	10.6812	0.530877	0.180107	0.341518	2981.82	2272.43	1879.22	1404.69	447	Homo_sapiens_tRNA.Ala.CGC.4.1	28729190	28729511	+	overlapStart	-1	0	Overlapping
chr6	28789644	28789966	323	*	10.8935	11.1892	10.5211	0.524038	0.184311	0.348285	2731.18	1938.81	1705.25	1233.66	455	Homo_sapiens_tRNA.Ala.TGC.1.1	28789645	28789966	-	includeFeature	322	0	Overlapping
chr6	28940927	28941282	356	*	11.3511	11.6517	10.9711	0.529565	0.18509	0.348555	3774.76	2659.91	2265.21	1749.56	468	Homo_sapiens_tRNA.Leu.CAA.1.2	28940928	28941282	+	overlapStart	-1	0	Overlapping
chr6	26537372	26537695	324	*	10.7535	11.0698	10.3477	0.546432	0.185991	0.349052	2514.26	1784.87	1585.5	1020.57	345	Homo_sapiens_tRNA.Arg.ACG.1.2	26537373	26537695	+	overlapStart	-1	0	Overlapping
chr17	38869166	38869488	323	*	10.9096	11.1975	10.5495	0.513302	0.186647	0.349088	2770.62	1926.42	1777.79	1219.64	245	Homo_sapiens_tRNA.Cys.GCA.4.1	38869167	38869488	-	includeFeature	322	0	Overlapping
chr11	59550861	59551168	308	*	10.1111	10.3887	9.76687	0.49771	0.192368	0.358564	1612.34	1069.02	985.39	757.02	119	Homo_sapiens_tRNA.Val.TAC.2.1	59550862	59551168	-	includeFeature	307	0	Overlapping
chr7	149405938	149406260	323	*	2.31397	1.70808	2.73936	-0.631814	0.195002	0.36224	4.15	2.38	7.75	5.61	508	Homo_sapiens_tRX.Cys.GCA.1.1	149405939	149406260	-	includeFeature	322	0	Overlapping
chr1	161530216	161530549	334	*	11.0741	11.3728	10.6969	0.521655	0.196144	0.362805	3111.56	2192.37	1915.14	1404.69	89	Homo_sapiens_tRNA.Leu.CAG.1.6	161530217	161530549	-	includeFeature	333	0	Overlapping
chr16	14285767	14286089	323	*	10.9894	11.2734	10.6354	0.503631	0.196988	0.362805	2882.71	2067.97	1956	1225.25	206	Homo_sapiens_tRNA.Thr.CGT.2.1	14285768	14286089	+	overlapStart	-1	0	Overlapping
chr6	27547626	27547948	323	*	8.6458	8.89915	8.33827	0.461961	0.197292	0.362805	516.86	438	355.7	291.59	398	Homo_sapiens_tRNA.Gln.CTG.2.1	27547627	27547948	-	includeFeature	322	0	Overlapping
chr17	38751655	38751979	325	*	11.0864	11.3712	10.7312	0.504162	0.198736	0.364239	3065.37	2232.4	1916.55	1483.2	241	Homo_sapiens_tRNA.Asn.GTT.2.5	38751656	38751979	-	includeFeature	324	0	Overlapping
chr6	26327463	26327795	333	*	10.0176	10.3009	9.66485	0.497878	0.207992	0.378859	1399.58	1123.35	883.26	740.2	339	Homo_sapiens_tRNA.Ser.AGA.2.1	26327464	26327795	+	overlapStart	-1	0	Overlapping
chr6	28827287	28827609	323	*	2.73646	2.07015	3.19051	-0.603579	0.208096	0.378859	3.63	4.77	7.04	11.22	463	Homo_sapiens_tRX.Asp.ATC.1.1	28827288	28827609	-	includeFeature	322	0	Overlapping
chr6	28778641	28778963	323	*	3.38296	3.75298	2.88403	0.529243	0.210216	0.381451	15.05	11.92	9.16	5.61	454	Homo_sapiens_tRNA.Ala.AGC.23.1	28778642	28778963	-	includeFeature	322	0	Overlapping
chr14	20683147	20683486	340	*	10.8977	11.1945	10.5235	0.509622	0.215105	0.389035	2759.72	1927.38	1729.9	1214.03	167	Homo_sapiens_tRNA.Tyr.GTA.5.5	20683148	20683486	+	overlapStart	-1	0	Overlapping
chr1	149646325	149646649	325	*	3.05827	2.61387	3.39753	-0.543658	0.215842	0.389083	9.86	2.38	9.86	11.22	73	Homo_sapiens_tRNA.Asn.GTT.11.2	149646326	149646649	-	includeFeature	324	0	Overlapping
chr2	45710176	45710499	324	*	2.13527	1.30316	2.65963	-0.602521	0.221702	0.398337	2.08	2.86	4.23	8.41	279	Homo_sapiens_tRNA.Gln.TTG.5.1	45710177	45710499	-	includeFeature	323	0	Overlapping
chr1	146055486	146055808	323	*	3.34154	3.72725	2.81351	0.547529	0.223086	0.398669	15.05	11.44	8.45	5.61	52	Homo_sapiens_tRNA.Gln.CTG.8.2	146055487	146055808	+	overlapStart	-1	0	Overlapping
chr15	45200287	45200609	323	*	11.6971	11.9701	11.3601	0.47911	0.223737	0.398669	4661.11	3362.9	3070.29	2186.94	179	Homo_sapiens_tRNA.His.GTG.1.8	45200288	45200609	-	includeFeature	322	0	Overlapping
chr1	172188272	172188598	327	*	2.91571	2.39461	3.29773	-0.555083	0.224885	0.398669	6.23	4.29	8.45	11.22	100	Homo_sapiens_tRNA.Glu.TTC.12.1	172188273	172188598	-	includeFeature	326	0	Overlapping
chr3	17699767	17700097	331	*	2.06879	1.46962	2.49088	-0.589068	0.225593	0.398669	3.63	1.91	5.63	5.61	299	Homo_sapiens_tRNA.Cys.GCA.25.1	17699768	17700097	-	includeFeature	330	0	Overlapping
chr6	28950903	28951226	324	*	11.168	11.4371	10.8368	0.473599	0.225635	0.398669	3199.78	2345.83	2124.34	1533.66	472	Homo_sapiens_tRNA.Lys.TTT.3.3	28950904	28951226	+	overlapStart	-1	0	Overlapping
chr16	57299825	57300158	334	*	11.8014	12.0698	11.4713	0.472576	0.226354	0.398669	5004.13	3594.05	3385.13	2293.49	209	Homo_sapiens_tRNA.Leu.CAG.2.1	57299826	57300158	+	overlapStart	-1	0	Overlapping
chr5	181207629	181207952	324	*	10.8343	11.1167	10.4829	0.488091	0.22698	0.398669	2518.93	1922.13	1651.01	1211.23	325	Homo_sapiens_tRNA.Lys.CTT.2.2	181207630	181207952	+	overlapStart	-1	0	Overlapping
chr17	8226109	8226433	325	*	11.2684	11.5381	10.9364	0.47298	0.228847	0.400665	3517.89	2429.71	2253.94	1665.44	235	Homo_sapiens_tRNA.Thr.AGT.1.2	8226110	8226433	-	includeFeature	324	0	Overlapping
chr1	16875337	16875661	325	*	3.30168	2.67499	3.73714	-0.541022	0.230854	0.402891	4.67	8.1	7.04	19.63	13	Homo_sapiens_tRNA.Asn.GTT.13.1	16875338	16875661	+	overlapStart	-1	0	Overlapping
chr6	27478686	27479018	333	*	11.1618	11.4442	10.8103	0.485723	0.232311	0.404077	3296.3	2276.72	2108.14	1483.2	388	Homo_sapiens_tRNA.Ser.AGA.2.2	27478687	27479018	+	overlapStart	-1	0	Overlapping
chr17	31549948	31550270	323	*	11.0412	11.3081	10.7135	0.467434	0.233582	0.404077	3017.63	2053.67	2032.07	1326.19	240	Homo_sapiens_tRNA.Thr.CGT.4.1	31549949	31550270	+	overlapStart	-1	0	Overlapping
chr11	59556303	59556626	324	*	10.639	10.9028	10.3158	0.463761	0.234205	0.404077	2203.93	1625.21	1422.09	1127.12	122	Homo_sapiens_tRNA.Lys.TTT.5.1	59556304	59556626	+	overlapStart	-1	0	Overlapping
chr6	26555144	26555466	323	*	9.59022	9.87042	9.24216	0.481413	0.234483	0.404077	1057.08	814.99	706.47	504.68	349	Homo_sapiens_tRNA.Pro.AGG.2.2	26555145	26555466	+	overlapStart	-1	0	Overlapping
chr2	87112324	87112646	323	*	2.89287	2.22524	3.34753	-0.564812	0.236485	0.406251	3.63	5.72	6.34	14.02	283	Homo_sapiens_tRNA.Pro.AGG.4.1	87112325	87112646	+	overlapStart	-1	0	Overlapping
chr17	8186740	8187034	295	*	10.8233	11.0966	10.4858	0.473318	0.237371	0.406498	2608.71	1771.05	1659.46	1208.43	227	Homo_sapiens_tRNA.Ser.GCT.4.3	8186741	8187034	+	overlapStart	-1	0	Overlapping
chr6	27280144	27280467	324	*	11.0326	11.3066	10.6941	0.47331	0.239185	0.408328	2950.17	2115.63	1908.8	1404.69	379	Homo_sapiens_tRNA.Val.CAC.2.1	27280145	27280467	-	includeFeature	323	0	Overlapping
chr6	26328014	26328337	324	*	10.7616	11.0367	10.4214	0.472992	0.242649	0.412956	2434.34	1767.24	1562.26	1180.39	340	Homo_sapiens_tRNA.Arg.ACG.1.1	26328015	26328337	+	overlapStart	-1	0	Overlapping
chr6	27283959	27284283	325	*	2.60045	2.13595	2.95126	-0.552878	0.249919	0.423261	2.59	6.2	9.86	5.61	380	Homo_sapiens_tRNA.Ile.AAT.10.1	27283960	27284283	+	overlapStart	-1	0	Overlapping
chr18	57678819	57679141	323	*	0.665994	0	1.29773	-0.536143	0.250624	0.423261	0	1.43	2.11	2.8	261	Homo_sapiens_tRNA.Gly.TCC.6.1	57678820	57679141	+	overlapStart	-1	0	Overlapping
chr17	39153608	39153930	323	*	11.3473	11.6092	11.027	0.454791	0.251022	0.423261	3580.16	2668.01	2460.31	1713.11	246	Homo_sapiens_tRNA.Cys.GCA.2.3	39153609	39153930	-	includeFeature	322	0	Overlapping
chr6	28648081	28648405	325	*	10.8716	11.1293	10.5575	0.449288	0.25246	0.424254	2541.76	1938.34	1749.62	1264.5	438	Homo_sapiens_tRNA.Thr.CGT.3.1	28648082	28648405	-	includeFeature	324	0	Overlapping
chr1	149712426	149712749	324	*	10.3763	10.6369	10.0581	0.451686	0.253543	0.424254	1839.12	1345.45	1271.36	860.76	76	Homo_sapiens_tRNA.Val.CAC.1.7	149712427	149712749	-	includeFeature	323	0	Overlapping
chr17	8226865	8227189	325	*	11.179	11.4393	10.861	0.451808	0.253933	0.424254	3263.09	2291.02	2169.42	1550.49	237	Homo_sapiens_tRNA.Ile.AAT.4.1	8226866	8227189	-	includeFeature	324	0	Overlapping
chr16	3164812	3165135	324	*	3.03956	2.38294	3.48913	-0.531119	0.255324	0.425281	5.19	5.24	5.63	16.82	194	Homo_sapiens_tRNA.Lys.CTT.8.1	3164813	3165135	+	overlapStart	-1	0	Overlapping
chr6	28795838	28796160	323	*	11.3175	11.5713	11.0093	0.442267	0.259247	0.429932	3539.68	2546.48	2381.43	1741.14	457	Homo_sapiens_tRNA.Ala.AGC.1.1	28795839	28796160	-	includeFeature	322	0	Overlapping
chr7	149355549	149355871	323	*	4.42004	4.65843	4.13431	0.451553	0.259685	0.429932	29.06	21.45	15.5	19.63	504	Homo_sapiens_tRNA.Cys.GCA.13.1	149355550	149355871	-	includeFeature	322	0	Overlapping
chr1	148244341	148244663	323	*	2.46671	1.87984	2.88269	-0.539399	0.263072	0.434227	2.59	4.77	6.34	8.41	61	Homo_sapiens_tRX.Gly.CCC.2.1	148244342	148244663	-	includeFeature	322	0	Overlapping
chr11	59550503	59550826	324	*	11.1299	11.3906	10.8114	0.446975	0.266868	0.43917	3118.31	2251.46	2088.41	1505.63	118	Homo_sapiens_tRNA.Val.TAC.1.1	59550504	59550826	-	includeFeature	323	0	Overlapping
chr19	4724509	4724832	324	*	11.611	11.8544	11.3179	0.426804	0.268482	0.440503	4237.14	3168.45	2935.75	2170.12	265	Homo_sapiens_tRNA.Val.CAC.3.1	4724510	4724832	-	includeFeature	323	0	Overlapping
chr8	66113241	66113584	344	*	11.6116	11.8579	11.3145	0.428857	0.271859	0.4443	4361.68	3061.69	2996.33	2097.22	530	Homo_sapiens_tRNA.Tyr.GTA.5.1	66113242	66113584	+	overlapStart	-1	0	Overlapping
chr7	67399434	67399756	323	*	2.73559	2.18378	3.13375	-0.5107	0.272418	0.4443	6.23	2.86	6.34	11.22	497	Homo_sapiens_tRX.Trp.CCA.1.1	67399435	67399756	-	includeFeature	322	0	Overlapping
chr17	8120188	8120520	333	*	11.208	11.4613	10.9005	0.43529	0.275732	0.448371	3266.2	2373	2208.15	1614.97	221	Homo_sapiens_tRNA.Leu.TAG.1.1	8120189	8120520	-	includeFeature	332	0	Overlapping
chr1	120945163	120945487	325	*	1.71276	0.993552	2.19051	-0.528593	0.283229	0.4592	2.08	1.91	3.52	5.61	21	Homo_sapiens_tRNA.Asn.GTT.16.3	120945164	120945487	+	overlapStart	-1	0	Overlapping
chr1	161523019	161523341	323	*	2.57869	2.0774	2.94999	-0.506247	0.286334	0.462381	4.15	4.29	7.04	8.41	87	Homo_sapiens_tRNA.Asp.GTC.10.1	161523020	161523341	+	overlapStart	-1	0	Overlapping
chr1	161530987	161531309	323	*	11.1618	11.4145	10.8552	0.430148	0.28729	0.462381	3203.93	2255.28	2092.64	1612.17	90	Homo_sapiens_tRNA.Gly.TCC.2.6	161530988	161531309	+	overlapStart	-1	0	Overlapping
chr2	218626291	218626609	319	*	2.79816	2.25754	3.19051	-0.504678	0.288102	0.462381	6.23	3.34	7.04	11.22	291	Homo_sapiens_tRNA.Gln.CTG.16.1	218626292	218626609	+	overlapStart	-1	0	Overlapping
chr1	248873729	248874085	357	*	11.064	11.3171	10.7568	0.429726	0.288566	0.462381	2994.8	2108.01	2156.74	1303.76	107	Homo_sapiens_tRNA.Leu.CAA.4.1	248873730	248874085	+	overlapStart	-1	0	Overlapping
chr17	75034987	75035310	324	*	11.6577	11.8987	11.3683	0.414909	0.29375	0.469314	4454.05	3182.27	3052.68	2234.61	257	Homo_sapiens_tRNA.Arg.TCG.3.1	75034988	75035310	+	overlapStart	-1	0	Overlapping
chr2	42810410	42810753	344	*	11.6361	11.8763	11.3478	0.413322	0.295609	0.469902	4446.27	3072.65	3106.91	2105.63	278	Homo_sapiens_tRNA.Ile.TAT.2.1	42810411	42810753	+	overlapStart	-1	0	Overlapping
chr6	27688062	27688386	325	*	10.9879	11.2423	10.6789	0.4282	0.295833	0.469902	2820.95	2024.13	1960.93	1317.77	416	Homo_sapiens_tRNA.Ile.AAT.2.1	27688063	27688386	+	overlapStart	-1	0	Overlapping
chr7	149628027	149628360	334	*	2.95033	2.4004	3.34753	-0.479192	0.2979	0.471818	6.75	3.81	6.34	14.02	519	Homo_sapiens_tRX.Cys.GCA.4.1	149628028	149628360	+	overlapStart	-1	0	Overlapping
chr6	26312998	26313320	323	*	10.7584	11.0143	10.4472	0.426523	0.303371	0.478019	2404.25	1732.45	1653.83	1138.33	336	Homo_sapiens_tRNA.iMet.CAT.1.3	26312999	26313320	-	includeFeature	322	0	Overlapping
chr6	28953139	28953462	324	*	11.51	11.7459	11.2278	0.40581	0.30356	0.478019	3945.49	2923.47	2730.08	2066.38	473	Homo_sapiens_tRNA.Met.CAT.3.2	28953140	28953462	-	includeFeature	323	0	Overlapping
chr11	66347994	66348326	333	*	11.2808	11.5161	10.9996	0.403547	0.307407	0.482691	3465.99	2391.59	2423.69	1671.05	126	Homo_sapiens_tRNA.Ser.GCT.3.1	66347995	66348326	+	overlapStart	-1	0	Overlapping
chr1	148405258	148405582	325	*	2.32583	1.88812	2.66119	-0.489656	0.308378	0.482832	3.11	4.29	7.04	5.61	68	Homo_sapiens_tRNA.Asn.GTT.16.1	148405259	148405582	+	overlapStart	-1	0	Overlapping
chr7	149635561	149635883	323	*	5.92258	6.20745	5.56725	0.452554	0.313242	0.489051	88.22	59.58	41.56	53.27	520	Homo_sapiens_tRNA.Cys.GCA.9.3	149635562	149635883	+	overlapStart	-1	0	Overlapping
chr1	207004683	207005010	328	*	2.57356	2.06286	2.94999	-0.483966	0.316465	0.491859	3.11	5.24	7.04	8.41	105	Homo_sapiens_tRNA.Pro.TGG.5.1	207004684	207005010	-	includeFeature	327	0	Overlapping
chr1	145168278	145168608	331	*	2.2415	1.80091	2.57855	-0.480923	0.316836	0.491859	3.63	3.34	6.34	5.61	41	Homo_sapiens_tRX.Phe.GAA.1.1	145168279	145168608	+	overlapStart	-1	0	Overlapping
chr14	20613664	20613987	324	*	10.4283	10.6646	10.1456	0.400282	0.318891	0.492697	1870.78	1375.47	1309.4	956.09	156	Homo_sapiens_tRNA.Thr.TGT.3.1	20613665	20613987	-	includeFeature	323	0	Overlapping
chr13	94549524	94549847	324	*	11.6101	11.8375	11.3401	0.390878	0.319174	0.492697	4251.15	3068.36	3020.28	2164.51	151	Homo_sapiens_tRNA.Phe.GAA.1.5	94549525	94549847	-	includeFeature	323	0	Overlapping
chr11	50274582	50274904	323	*	2.80748	2.28447	3.19051	-0.47275	0.321401	0.494741	2.59	7.15	7.04	11.22	116	Homo_sapiens_tRNA.Ala.TGC.8.1	50274583	50274904	-	includeFeature	322	0	Overlapping
chr1	248874122	248874444	323	*	10.6919	10.9139	10.4293	0.38263	0.324112	0.497516	2238.18	1620.44	1667.21	1090.67	108	Homo_sapiens_tRNA.Glu.CTC.2.1	248874123	248874444	+	overlapStart	-1	0	Overlapping
chr17	19860736	19861057	322	*	4.26388	4.52111	3.95063	0.398979	0.330274	0.503294	25.43	20.49	16.9	14.02	239	Homo_sapiens_tRNA.Gly.CCC.3.1	19860737	19861057	+	overlapStart	-1	0	Overlapping
chr12	124927717	124928040	324	*	11.6319	11.8555	11.3672	0.382883	0.330433	0.503294	4318.61	3092.67	3096.35	2186.94	143	Homo_sapiens_tRNA.Phe.GAA.1.4	124927718	124928040	-	includeFeature	323	0	Overlapping
chr14	20613275	20613597	323	*	10.5508	10.7898	10.2641	0.398802	0.330631	0.503294	2066.42	1474.13	1422.09	1037.4	155	Homo_sapiens_tRNA.Pro.AGG.2.6	20613276	20613597	-	includeFeature	322	0	Overlapping
chr1	161420745	161421068	324	*	4.47468	4.76791	4.10623	0.422356	0.334577	0.50789	31.14	23.35	20.43	14.02	82	Homo_sapiens_tRNA.Und.TTA.3.1	161420746	161421068	+	overlapStart	-1	0	Overlapping
chr6	28633956	28634279	324	*	2.62831	2.75524	2.48913	0.445941	0.337289	0.510593	7.78	5.72	2.82	8.41	436	Homo_sapiens_tRNA.Ala.TGC.9.1	28633957	28634279	-	includeFeature	323	0	Overlapping
chr17	8125620	8125941	322	*	11.5233	11.7383	11.2706	0.370201	0.339914	0.511759	4013.99	2819.1	2888.56	2052.36	223	Homo_sapiens_tRNA.Gly.GCC.2.6	8125621	8125941	+	overlapStart	-1	0	Overlapping
chr6	28941475	28941797	323	*	10.8359	11.0555	10.5768	0.37517	0.340026	0.511759	2430.71	1825.86	1734.12	1320.58	469	Homo_sapiens_tRNA.Gln.CTG.1.3	28941476	28941797	-	includeFeature	322	0	Overlapping
chr19	45478475	45478812	338	*	9.34889	9.54773	9.1182	0.348039	0.341214	0.511759	845.35	651.51	668.43	443	271	Homo_sapiens_tRNA.SeC.TCA.1.1	45478476	45478812	-	includeFeature	337	0	Overlapping
chr9	120354949	120355282	334	*	2.13793	1.81833	2.3994	-0.460928	0.342512	0.511759	4.67	2.38	7.75	2.8	543	Homo_sapiens_tRX.Leu.CAG.1.1	120354950	120355282	-	includeFeature	333	0	Overlapping
chr1	144539524	144539848	325	*	2.61218	2.17028	2.94999	-0.450459	0.342729	0.511759	5.19	3.81	7.04	8.41	38	Homo_sapiens_tRX.Asn.GTT.2.1	144539525	144539848	-	includeFeature	324	0	Overlapping
chr1	16679880	16680203	324	*	2.03029	1.6987	2.29973	-0.45771	0.346892	0.516568	3.63	2.86	7.04	2.8	8	Homo_sapiens_tRNA.Val.CAC.10.1	16679881	16680203	-	includeFeature	323	0	Overlapping
chr21	17454663	17454984	322	*	11.6381	11.8466	11.3943	0.359324	0.351749	0.520386	4263.6	3102.2	3070.29	2313.11	295	Homo_sapiens_tRNA.Gly.GCC.1.5	17454664	17454984	-	includeFeature	321	0	Overlapping
chr6	26286400	26286722	323	*	10.508	10.7126	10.2695	0.354185	0.35178	0.520386	1879.08	1476.99	1439.7	1028.99	330	Homo_sapiens_tRNA.iMet.CAT.1.2	26286401	26286722	+	overlapStart	-1	0	Overlapping
chr8	58592113	58592434	322	*	3.0238	2.51978	3.3966	-0.441178	0.352898	0.520386	6.23	5.24	7.04	14.02	527	Homo_sapiens_tRNA.Glu.CTC.5.1	58592114	58592434	+	overlapStart	-1	0	Overlapping
chr6	26532791	26533115	325	*	11.6719	11.8845	11.4224	0.363426	0.353536	0.520386	4466.51	3095.05	3094.94	2394.42	344	Homo_sapiens_tRNA.Thr.AGT.2.1	26532792	26533115	-	includeFeature	324	0	Overlapping
chr1	120476726	120477048	323	*	3.15491	2.63986	3.53368	-0.422633	0.354205	0.520386	6.75	5.72	6.34	16.82	19	Homo_sapiens_tRNA.Gln.CTG.8.3	120476727	120477048	-	includeFeature	322	0	Overlapping
chr5	181164435	181164770	336	*	3.24159	3.48404	2.94999	0.410535	0.356235	0.521082	11.42	10.96	7.04	8.41	316	Homo_sapiens_tRNA.Leu.AAG.7.1	181164436	181164770	-	includeFeature	335	0	Overlapping
chr14	20610006	20610338	333	*	11.3499	11.5679	11.0931	0.368002	0.356886	0.521082	3506.99	2564.59	2496.24	1872.92	154	Homo_sapiens_tRNA.Leu.AAG.2.3	20610007	20610338	+	overlapStart	-1	0	Overlapping
chr12	124921629	124921951	323	*	11.5644	11.7765	11.3156	0.361518	0.357768	0.521082	4087.16	2929.19	2935.75	2161.71	141	Homo_sapiens_tRNA.Ala.TGC.3.2	124921630	124921951	-	includeFeature	322	0	Overlapping
chr16	3150548	3150871	324	*	11.5721	11.786	11.3208	0.363207	0.358482	0.521082	4092.87	2969.7	2987.88	2128.07	189	Homo_sapiens_tRNA.Arg.CCG.1.3	3150549	3150871	+	overlapStart	-1	0	Overlapping
chr2	156400643	156400965	323	*	11.0474	11.2523	10.8085	0.351976	0.362315	0.524897	2840.67	2037.95	2027.84	1558.9	286	Homo_sapiens_tRNA.Ala.CGC.3.1	156400644	156400965	+	overlapStart	-1	0	Overlapping
chr8	11913165	11913487	323	*	0.694009	1.33982	0	0.433634	0.363022	0.524897	3.63	1.43	1.41	0	526	Homo_sapiens_tRX.Glu.CTC.1.1	11913166	11913487	+	overlapStart	-1	0	Overlapping
chr6	28896097	28896453	357	*	11.2219	11.4304	10.9782	0.354171	0.368215	0.531004	3216.39	2303.41	2307.47	1727.13	467	Homo_sapiens_tRNA.Leu.CAA.1.1	28896098	28896453	-	includeFeature	356	0	Overlapping
chr14	31767483	31767808	326	*	2.96655	2.4474	3.34753	-0.42924	0.37032	0.531557	5.19	5.72	6.34	14.02	170	Homo_sapiens_tRNA.Glu.TTC.11.1	31767484	31767808	-	includeFeature	325	0	Overlapping
chr10	62343715	62344039	325	*	2.36565	1.99355	2.66119	-0.429921	0.370538	0.531557	4.15	3.81	7.04	5.61	112	Homo_sapiens_tRX.Und.NNN.8.1	62343716	62344039	-	includeFeature	324	0	Overlapping
chr6	28763471	28763795	325	*	2.77028	2.17705	3.18943	-0.423774	0.372651	0.533049	5.71	3.34	4.23	14.02	452	Homo_sapiens_tRNA.Phe.GAA.6.1	28763472	28763795	-	includeFeature	324	0	Overlapping
chr1	143584575	143584897	323	*	2.70445	2.30933	3.01429	-0.421024	0.373523	0.533049	4.67	5.24	7.75	8.41	27	Homo_sapiens_tRNA.Gln.CTG.11.1	143584576	143584897	+	overlapStart	-1	0	Overlapping
chr5	181221853	181222176	324	*	10.6897	10.8998	10.4437	0.35245	0.378698	0.539029	2217.95	1603.29	1591.14	1194.41	327	Homo_sapiens_tRNA.Lys.CTT.2.3	181221854	181222176	-	includeFeature	323	0	Overlapping
chr1	146039275	146039598	324	*	11.0642	11.2693	10.825	0.345486	0.384617	0.545888	2868.18	2068.45	2052.49	1575.72	50	Homo_sapiens_tRNA.Lys.CTT.2.1	146039276	146039598	+	overlapStart	-1	0	Overlapping
chr17	68019771	68020094	324	*	11.3463	11.5439	11.1173	0.336967	0.385509	0.545888	3478.45	2493.1	2659.65	1783.2	253	Homo_sapiens_tRNA.Arg.CCG.2.1	68019772	68020094	-	includeFeature	323	0	Overlapping
chr17	39154365	39154687	323	*	11.9254	12.1185	11.7023	0.331387	0.38848	0.548677	5196.66	3696.52	3807.75	2857.05	247	Homo_sapiens_tRNA.Cys.GCA.2.4	39154366	39154687	-	includeFeature	322	0	Overlapping
chr17	8221422	8221744	323	*	11.1987	11.4002	10.9645	0.339633	0.390677	0.550362	3128.68	2276.72	2381.43	1614.97	232	Homo_sapiens_tRNA.Gly.TCC.3.1	8221423	8221744	+	overlapStart	-1	0	Overlapping
chr9	74902948	74903270	323	*	2.53514	1.81833	3.01185	-0.418729	0.392934	0.552122	4.67	2.38	2.11	14.02	541	Homo_sapiens_tRNA.Asp.GTC.4.1	74902949	74903270	-	includeFeature	322	0	Overlapping
chr12	124939843	124940162	320	*	10.8316	11.0292	10.6026	0.333789	0.395851	0.554798	2475.34	1704.33	1831.32	1278.52	145	Homo_sapiens_tRNA.Ala.TGC.4.1	124939844	124940162	+	overlapStart	-1	0	Overlapping
chr14	20681564	20681887	324	*	11.2387	11.4435	11	0.341038	0.397541	0.555746	3249.08	2321.05	2382.84	1713.11	166	Homo_sapiens_tRNA.Thr.TGT.5.1	20681565	20681887	+	overlapStart	-1	0	Overlapping
chr12	124939521	124939840	320	*	11.2441	11.4395	11.0179	0.328221	0.407771	0.568597	3296.3	2258.61	2411.71	1735.54	144	Homo_sapiens_tRNA.Asp.GTC.2.10	124939522	124939840	-	includeFeature	319	0	Overlapping
chr13	41060612	41060934	323	*	11.0043	11.1811	10.8026	0.305238	0.415653	0.578117	2750.38	1893.54	2077.85	1494.41	148	Homo_sapiens_tRNA.Glu.TTC.1.2	41060613	41060934	-	includeFeature	322	0	Overlapping
chr16	3152774	3153097	324	*	10.4493	10.6452	10.2227	0.324847	0.419535	0.582038	1895.17	1307.79	1363.63	1026.18	190	Homo_sapiens_tRNA.Arg.CCT.3.1	3152775	3153097	+	overlapStart	-1	0	Overlapping
chr6	27650802	27651125	324	*	11.4153	11.6042	11.1979	0.31721	0.422016	0.583129	3618.04	2608.44	2699.09	1999.09	409	Homo_sapiens_tRNA.Val.AAC.3.1	27650803	27651125	-	includeFeature	323	0	Overlapping
chr5	181188290	181188613	324	*	10.4083	10.5872	10.204	0.305458	0.422841	0.583129	1744.67	1332.1	1383.35	975.71	321	Homo_sapiens_tRNA.Val.AAC.2.1	181188291	181188613	-	includeFeature	323	0	Overlapping
chr1	149708534	149708855	322	*	10.7732	10.9551	10.565	0.30885	0.424701	0.583129	2329	1641.41	1667.21	1362.63	75	Homo_sapiens_tRX.Val.CAC.4.1	149708535	149708855	-	includeFeature	321	0	Overlapping
chr2	158881533	158881856	324	*	2.64505	2.14978	3.01307	-0.378666	0.424778	0.583129	3.63	5.24	4.93	11.22	288	Homo_sapiens_tRNA.Glu.CTC.7.1	158881534	158881856	-	includeFeature	323	0	Overlapping
chr6	28673710	28674032	323	*	11.8161	11.998	11.6081	0.30864	0.425642	0.583129	4731.69	3448.69	3593.62	2649.57	440	Homo_sapiens_tRNA.Ala.CGC.2.1	28673711	28674032	-	includeFeature	322	0	Overlapping
chr17	64530674	64530998	325	*	3.18117	2.7877	3.49	-0.370659	0.427242	0.583862	5.71	8.1	8.45	14.02	252	Homo_sapiens_tRNA.Thr.AGT.7.1	64530675	64530998	-	includeFeature	324	0	Overlapping
chr16	87383896	87384219	324	*	11.7225	11.9013	11.5184	0.304147	0.430112	0.586322	4464.43	3186.08	3332.31	2534.61	218	Homo_sapiens_tRNA.Met.CAT.6.1	87383897	87384219	-	includeFeature	323	0	Overlapping
chr17	8119626	8119948	323	*	10.7119	10.9015	10.4936	0.314669	0.432966	0.58812	2201.86	1623.78	1571.42	1312.17	220	Homo_sapiens_tRNA.Gln.CTG.1.5	8119627	8119948	+	overlapStart	-1	0	Overlapping
chrX	25261846	25262168	323	*	1.79628	1.4474	2.07701	-0.384711	0.433577	0.58812	2.59	2.86	5.63	2.8	552	Homo_sapiens_tRX.Ser.GGA.2.1	25261847	25262168	-	includeFeature	322	0	Overlapping
chr6	28863559	28863881	323	*	11.2204	11.3983	11.0174	0.30134	0.436486	0.590603	3105.85	2292.45	2373.68	1771.99	465	Homo_sapiens_tRNA.Ala.AGC.2.2	28863560	28863881	-	includeFeature	322	0	Overlapping
chr5	181222269	181222592	324	*	11.3418	11.5222	11.1355	0.302755	0.441263	0.592756	3431.74	2450.68	2612.46	1886.94	328	Homo_sapiens_tRNA.Val.CAC.1.5	181222270	181222592	-	includeFeature	323	0	Overlapping
chr20	17874372	17874700	329	*	2.61423	2.38294	2.81351	-0.354686	0.442642	0.592756	5.19	5.24	8.45	5.61	293	Homo_sapiens_tRNA.Gln.CTG.17.1	17874373	17874700	+	overlapStart	-1	0	Overlapping
chr14	102316966	102317290	325	*	11.7069	11.8857	11.5027	0.300461	0.443859	0.592756	4377.25	3190.85	3372.45	2430.87	175	Homo_sapiens_tRNA.Ile.AAT.5.4	102316967	102317290	+	overlapStart	-1	0	Overlapping
chr6	28881262	28881585	324	*	11.5213	11.691	11.3288	0.290409	0.443915	0.592756	3785.14	2827.68	2960.41	2184.14	466	Homo_sapiens_tRNA.Arg.CCG.1.2	28881263	28881585	+	overlapStart	-1	0	Overlapping
chr1	180215015	180215338	324	*	1.96672	1.6987	2.19266	-0.372598	0.445273	0.592756	3.63	2.86	6.34	2.8	101	Homo_sapiens_tRNA.Val.AAC.7.1	180215016	180215338	-	includeFeature	323	0	Overlapping
chr1	16532272	16532596	325	*	2.66734	2.31548	2.94999	-0.360975	0.445566	0.592756	5.19	4.77	7.04	8.41	3	Homo_sapiens_tRNA.Asn.GTT.18.1	16532273	16532596	-	includeFeature	324	0	Overlapping
chr7	149356527	149356854	328	*	1.49964	0.844079	1.94872	-0.37454	0.445649	0.592756	3.11	0.48	2.11	5.61	505	Homo_sapiens_tRNA.Tyr.GTA.11.1	149356528	149356854	-	includeFeature	327	0	Overlapping
chr7	149595088	149595410	323	*	3.28603	3.04721	3.49088	-0.325179	0.450557	0.597833	9.86	6.67	11.27	11.22	515	Homo_sapiens_tRNA.Cys.GCA.23.1	149595089	149595410	-	includeFeature	322	0	Overlapping
chr13	44917801	44918123	323	*	11.59	11.763	11.3935	0.291588	0.45319	0.599875	4003.1	2947.78	3154.1	2226.2	150	Homo_sapiens_tRNA.Glu.TTC.2.1	44917802	44918123	-	includeFeature	322	0	Overlapping
chr16	636610	636931	322	*	11.7911	11.9592	11.6009	0.284744	0.459201	0.604193	4657.48	3306.18	3680.26	2531.81	187	Homo_sapiens_tRNA.Gly.CCC.2.2	636611	636931	-	includeFeature	321	0	Overlapping
chr1	146049072	146049398	327	*	3.65047	3.32465	3.91608	-0.315604	0.459422	0.604193	11.94	8.1	10.57	19.63	51	Homo_sapiens_tRNA.Asn.GTT.20.1	146049073	146049398	-	includeFeature	326	0	Overlapping
chr8	95269531	95269863	333	*	11.931	12.1061	11.7317	0.292167	0.45976	0.604193	5102.21	3715.11	4020.46	2781.34	534	Homo_sapiens_tRNA.Ser.AGA.2.5	95269532	95269863	-	includeFeature	332	0	Overlapping
chr1	145176813	145177136	324	*	2.82886	2.44178	3.13375	-0.337528	0.463223	0.60713	4.67	6.2	6.34	11.22	42	Homo_sapiens_tRNA.Glu.TTC.10.2	145176814	145177136	+	overlapStart	-1	0	Overlapping
chr15	45198480	45198802	323	*	11.5609	11.7321	11.3666	0.286835	0.46421	0.60713	3971.44	2832.44	3074.51	2206.57	178	Homo_sapiens_tRNA.His.GTG.1.7	45198481	45198802	-	includeFeature	322	0	Overlapping
chr17	82494595	82494917	323	*	11.5158	11.6833	11.3263	0.281967	0.467398	0.609843	3822.51	2754.76	2996.33	2139.28	258	Homo_sapiens_tRNA.iMet.CAT.1.8	82494596	82494917	-	includeFeature	322	0	Overlapping
chr1	93847447	93847782	336	*	11.4854	11.6508	11.2986	0.279172	0.469563	0.611213	3769.57	2661.34	2920.96	2116.85	18	Homo_sapiens_tRNA.Arg.TCT.1.1	93847448	93847782	+	overlapStart	-1	0	Overlapping
chr2	74896793	74897116	324	*	2.87463	2.46962	3.19051	-0.347752	0.47456	0.615926	7.27	3.81	7.04	11.22	281	Homo_sapiens_tRNA.Glu.TTC.13.1	74896794	74897116	+	overlapStart	-1	0	Overlapping
chr1	146036935	146037257	323	*	11.8486	12.0134	11.6627	0.277029	0.475432	0.615926	4803.82	3464.41	3811.97	2672	48	Homo_sapiens_tRNA.Gly.TCC.2.1	146036936	146037257	+	overlapStart	-1	0	Overlapping
chr6	125780121	125780443	323	*	11.7635	11.9302	11.575	0.278699	0.47727	0.616849	4485.19	3320	3494.31	2607.51	491	Homo_sapiens_tRNA.Glu.CTC.1.7	125780122	125780443	-	includeFeature	322	0	Overlapping
chr2	11551581	11551892	312	*	3.46325	3.2868	3.62046	-0.291801	0.481388	0.620707	11.42	8.1	13.38	11.22	274	Homo_sapiens_tRNA.Gly.CCC.7.1	11551582	11551892	+	overlapStart	-1	0	Overlapping
chr1	167715362	167715684	323	*	11.7611	11.9237	11.5777	0.272832	0.483473	0.62161	4545.91	3224.21	3499.94	2613.12	99	Homo_sapiens_tRNA.Pro.AGG.2.1	167715363	167715684	-	includeFeature	322	0	Overlapping
chr1	143666862	143667184	323	*	2.59363	2.23176	2.88269	-0.335771	0.484357	0.62161	4.15	5.24	6.34	8.41	29	Homo_sapiens_tRNA.Glu.TTC.7.1	143666863	143667184	-	includeFeature	322	0	Overlapping
chr1	161399574	161399897	324	*	11.77	11.933	11.5862	0.272136	0.487589	0.624296	4594.69	3225.64	3491.49	2657.98	81	Homo_sapiens_tRNA.Val.CAC.1.1	161399575	161399897	-	includeFeature	323	0	Overlapping
chr10	22229383	22229707	325	*	11.8253	11.9874	11.6426	0.270635	0.490017	0.625259	4751.93	3369.09	3660.54	2733.68	110	Homo_sapiens_tRNA.Asn.GTT.2.3	22229384	22229707	-	includeFeature	324	0	Overlapping
chr6	28838318	28838640	323	*	11.0743	11.235	10.8934	0.26853	0.491073	0.625259	2788.78	2031.75	2234.22	1570.11	464	Homo_sapiens_tRNA.Ala.AGC.2.1	28838319	28838640	-	includeFeature	322	0	Overlapping
chr19	51922014	51922338	325	*	2.96816	2.62508	3.24512	-0.324946	0.491764	0.625259	5.19	7.15	7.75	11.22	273	Homo_sapiens_tRNA.Lys.CTT.11.1	51922015	51922338	-	includeFeature	324	0	Overlapping
chr6	27902367	27902689	323	*	11.1699	11.3316	10.9877	0.269199	0.493139	0.625555	2962.62	2191.89	2331.42	1729.93	424	Homo_sapiens_tRNA.iMet.CAT.1.7	27902368	27902689	-	includeFeature	322	0	Overlapping
chr1	167714599	167714921	323	*	11.8815	12.0398	11.7038	0.265335	0.49428	0.625555	4931.48	3489.67	3993.7	2677.61	98	Homo_sapiens_tRNA.Pro.CGG.1.1	167714600	167714921	+	overlapStart	-1	0	Overlapping
chr6	27479548	27479870	323	*	11.3955	11.56	11.2097	0.270032	0.500761	0.63219	3515.81	2522.65	2746.28	1990.68	389	Homo_sapiens_tRNA.Asp.GTC.2.6	27479549	27479870	+	overlapStart	-1	0	Overlapping
chr17	8187467	8187791	325	*	11.3418	11.5003	11.1636	0.26375	0.50183	0.63219	3381.93	2412.08	2622.32	1965.45	229	Homo_sapiens_tRNA.Ile.AAT.5.5	8187468	8187791	+	overlapStart	-1	0	Overlapping
chr1	205474017	205474340	324	*	3.93421	4.13505	3.7008	0.271722	0.506065	0.634638	21.8	13.34	14.79	11.22	104	Homo_sapiens_tRNA.Lys.TTT.8.1	205474018	205474340	+	overlapStart	-1	0	Overlapping
chr8	65697171	65697509	339	*	2.50738	2.0012	2.88136	-0.319212	0.506614	0.634638	4.67	3.34	3.52	11.22	528	Homo_sapiens_tRNA.Tyr.GTA.9.1	65697172	65697509	-	includeFeature	338	0	Overlapping
chr11	76235387	76235699	313	*	11.0426	11.1942	10.8732	0.25478	0.507247	0.634638	2752.97	1933.09	2172.94	1578.53	127	Homo_sapiens_tRNA.Pro.AGG.2.4	76235388	76235699	+	overlapStart	-1	0	Overlapping
chr17	8222112	8222434	323	*	11.7141	11.8668	11.5433	0.254902	0.512872	0.640214	4345.08	3124.6	3431.62	2537.42	233	Homo_sapiens_tRNA.Asp.GTC.2.11	8222113	8222434	-	includeFeature	322	0	Overlapping
chr1	16889551	16889875	325	*	3.50152	3.63986	3.3485	0.267665	0.518449	0.645705	13.49	11.44	9.16	11.22	14	Homo_sapiens_tRNA.Asn.GTT.4.1	16889552	16889875	+	overlapStart	-1	0	Overlapping
chr16	22297014	22297346	333	*	11.5753	11.7187	11.4161	0.241587	0.526442	0.652162	3911.76	2829.11	3177.35	2287.88	208	Homo_sapiens_tRNA.Leu.AAG.2.4	22297015	22297346	+	overlapStart	-1	0	Overlapping
chr2	70248865	70249186	322	*	12.0189	12.1646	11.8568	0.244049	0.526925	0.652162	5283.84	3898.12	4345.17	3072.94	280	Homo_sapiens_tRNA.Gly.CCC.2.1	70248866	70249186	-	includeFeature	321	0	Overlapping
chr11	76235709	76236021	313	*	11.4286	11.573	11.268	0.242578	0.527204	0.652162	3664.23	2429.24	2826.58	2105.63	128	Homo_sapiens_tRNA.Pro.TGG.2.1	76235710	76236021	-	includeFeature	312	0	Overlapping
chr9	110198397	110198720	324	*	3.14352	2.90453	3.3485	-0.272998	0.533286	0.6582	8.3	6.67	9.16	11.22	542	Homo_sapiens_tRNA.Arg.TCG.6.1	110198398	110198720	+	overlapStart	-1	0	Overlapping
chr6	57830046	57830369	324	*	2.44791	2.08462	2.73788	-0.29553	0.534575	0.658308	4.67	3.81	4.93	8.41	485	Homo_sapiens_tRX.Ala.AGC.2.1	57830047	57830369	-	includeFeature	323	0	Overlapping
chr3	45688873	45689196	324	*	11.9399	12.0765	11.7889	0.231344	0.539347	0.658549	5084.57	3553.54	4093.71	2983.22	300	Homo_sapiens_tRNA.Arg.ACG.2.1	45688874	45689196	-	includeFeature	323	0	Overlapping
chr6	26568732	26569073	342	*	11.0091	11.1638	10.8359	0.249449	0.539807	0.658549	2678.76	1909.74	2200.41	1455.16	351	Homo_sapiens_tRNA.Tyr.GTA.1.1	26568733	26569073	+	overlapStart	-1	0	Overlapping
chr1	149692679	149693002	324	*	3.62132	3.53634	3.70156	-0.253286	0.540278	0.658549	9.86	13.34	17.61	8.41	74	Homo_sapiens_tRNA.Glu.TTC.8.1	149692680	149693002	-	includeFeature	323	0	Overlapping
chr14	22929575	22929898	324	*	10.2497	10.3877	10.097	0.231743	0.540696	0.658549	1507.52	1171.96	1298.83	891.6	169	Homo_sapiens_tRNA.Arg.ACG.1.3	22929576	22929898	+	overlapStart	-1	0	Overlapping
chr12	98503377	98503699	323	*	11.658	11.7999	11.5007	0.236508	0.541305	0.658549	4089.24	3041.67	3356.25	2439.28	137	Homo_sapiens_tRNA.Asp.GTC.1.1	98503378	98503699	+	overlapStart	-1	0	Overlapping
chr3	111349530	111349855	326	*	2.46516	2.23825	2.66119	-0.290458	0.541981	0.658549	4.67	4.77	7.04	5.61	301	Homo_sapiens_tRX.Und.NNN.7.1	111349531	111349855	-	includeFeature	325	0	Overlapping
chr11	54759182	54759505	324	*	1.54355	0.978131	1.94872	-0.294576	0.546967	0.659639	1.56	2.38	2.11	5.61	117	Homo_sapiens_tRNA.Lys.CTT.15.1	54759183	54759505	-	includeFeature	323	0	Overlapping
chr15	89334947	89335270	324	*	11.8507	11.9919	11.6941	0.234275	0.548131	0.659639	4668.38	3477.76	3904.24	2722.47	185	Homo_sapiens_tRNA.Arg.TCG.1.1	89334948	89335270	+	overlapStart	-1	0	Overlapping
chr1	204506401	204506724	324	*	11.1537	11.2996	10.9913	0.238834	0.548322	0.659639	2912.29	2128.98	2375.09	1696.28	102	Homo_sapiens_tRNA.Lys.TTT.3.1	204506402	204506724	+	overlapStart	-1	0	Overlapping
chr6	28982073	28982395	323	*	11.5075	11.6512	11.3479	0.236687	0.548479	0.659639	3785.14	2647.52	3025.91	2186.94	475	Homo_sapiens_tRNA.Glu.CTC.1.6	28982074	28982395	+	overlapStart	-1	0	Overlapping
chr17	8119029	8119352	324	*	11.5406	11.6846	11.3805	0.236951	0.548896	0.659639	3839.11	2744.27	3069.58	2262.65	219	Homo_sapiens_tRNA.Lys.TTT.3.5	8119030	8119352	+	overlapStart	-1	0	Overlapping
chr6	78958167	78958490	324	*	2.94328	2.64475	3.19051	-0.27354	0.550224	0.659788	7.27	5.24	7.04	11.22	490	Homo_sapiens_tRNA.Phe.GAA.8.1	78958168	78958490	-	includeFeature	323	0	Overlapping
chr4	40906600	40906923	324	*	3.01322	2.80965	3.19159	-0.274432	0.553296	0.662022	8.3	5.72	9.86	8.41	308	Homo_sapiens_tRNA.Gln.TTG.6.1	40906601	40906923	-	includeFeature	323	0	Overlapping
chr6	27177089	27177413	325	*	10.4027	10.5447	10.2452	0.232832	0.554879	0.66247	1711.98	1275.39	1440.41	986.93	368	Homo_sapiens_tRNA.Ile.AAT.5.2	27177090	27177413	-	includeFeature	324	0	Overlapping
chr5	181188728	181189050	323	*	10.5685	10.7008	10.4229	0.220652	0.564186	0.672117	1930.97	1397.87	1590.44	1155.16	322	Homo_sapiens_tRNA.Pro.TGG.3.1	181188729	181189050	-	includeFeature	322	0	Overlapping
chr15	26082108	26082430	323	*	11.0046	11.1453	10.8487	0.229033	0.5665	0.67341	2626.87	1903.07	2115.18	1572.92	176	Homo_sapiens_tRNA.Glu.TTC.2.2	26082109	26082430	-	includeFeature	322	0	Overlapping
chr6	27664640	27664966	327	*	2.87853	2.56825	3.13375	-0.255919	0.573998	0.680846	5.19	6.67	6.34	11.22	410	Homo_sapiens_tRNA.Phe.GAA.7.1	27664641	27664966	+	overlapStart	-1	0	Overlapping
chr8	123157104	123157427	324	*	11.5728	11.706	11.426	0.219387	0.575575	0.681242	3856.76	2824.82	3195.66	2307.51	536	Homo_sapiens_tRNA.Met.CAT.1.1	123157105	123157427	-	includeFeature	323	0	Overlapping
chr6	144216421	144216754	334	*	11.1349	11.2676	10.9886	0.217358	0.58176	0.686984	2897.76	2033.18	2384.24	1679.46	493	Homo_sapiens_tRNA.Leu.TAA.1.1	144216422	144216754	+	overlapStart	-1	0	Overlapping
chr6	26553377	26553699	323	*	10.4749	10.6068	10.3297	0.216123	0.582933	0.686984	1752.46	1366.42	1443.93	1129.92	347	Homo_sapiens_tRNA.Ala.CGC.1.1	26553378	26553699	+	overlapStart	-1	0	Overlapping
chr6	26537928	26538251	324	*	9.8021	9.92777	9.66442	0.208023	0.587603	0.687414	1117.28	830.72	927.64	695.34	346	Homo_sapiens_tRNA.Val.CAC.1.6	26537929	26538251	+	overlapStart	-1	0	Overlapping
chrX	3915104	3915428	325	*	0	0	0	-0.104567	0.589108	0.687414	0	0	0.7	0	549	Homo_sapiens_tRNA.Ile.GAT.1.3	3915105	3915428	-	includeFeature	324	0	Overlapping
chr5	181191561	181191883	323	*	11.7845	11.9122	11.6445	0.21043	0.589664	0.687414	4502.32	3206.1	3811.97	2590.69	323	Homo_sapiens_tRNA.Thr.TGT.6.1	181191562	181191883	-	includeFeature	322	0	Overlapping
chr17	19508055	19508377	323	*	11.4472	11.575	11.3071	0.210271	0.590334	0.687414	3500.76	2600.81	2984.35	2083.2	238	Homo_sapiens_tRNA.Trp.CCA.2.1	19508056	19508377	+	overlapStart	-1	0	Overlapping
chr16	3160259	3160604	346	*	2.89956	2.6987	3.07584	-0.247779	0.59126	0.687414	7.27	5.72	8.45	8.41	193	Homo_sapiens_tRNA.Pro.AGG.3.1	3160260	3160604	+	overlapStart	-1	0	Overlapping
chr7	99469558	99469880	323	*	5.36396	5.53929	5.16433	0.227232	0.59181	0.687414	53.45	39.56	46.49	25.23	499	Homo_sapiens_tRNA.Trp.CCA.5.1	99469559	99469880	+	overlapStart	-1	0	Overlapping
chr1	161523721	161524042	322	*	11.4795	11.6031	11.3443	0.205233	0.593887	0.687414	3546.95	2674.69	2979.42	2220.59	88	Homo_sapiens_tRNA.Gly.GCC.2.1	161523722	161524042	-	includeFeature	321	0	Overlapping
chr19	33176931	33177255	325	*	9.72352	9.84326	9.59293	0.199326	0.59436	0.687414	1073.17	763.99	936.09	608.42	267	Homo_sapiens_tRNA.Thr.AGT.1.3	33176932	33177255	+	overlapStart	-1	0	Overlapping
chr2	27051088	27051411	324	*	11.7752	11.899	11.6398	0.205225	0.595059	0.687414	4469.1	3168.92	3642.93	2739.29	276	Homo_sapiens_tRNA.Ala.AGC.8.1	27051089	27051411	+	overlapStart	-1	0	Overlapping
chr19	4723944	4724266	323	*	12.0673	12.1879	11.9358	0.201595	0.595843	0.687414	5513.73	3817.58	4586.06	3249.58	264	Homo_sapiens_tRNA.Gly.TCC.1.1	4723945	4724266	+	overlapStart	-1	0	Overlapping
chr17	49192402	49192724	323	*	11.9987	12.1249	11.8603	0.207009	0.598227	0.688715	5216.9	3716.06	4441.67	2994.43	250	Homo_sapiens_tRNA.Gln.TTG.1.1	49192403	49192724	+	overlapStart	-1	0	Overlapping
chr15	78860436	78860759	324	*	11.4984	11.6233	11.3617	0.205146	0.60043	0.689802	3651.77	2657.53	2955.48	2307.51	183	Homo_sapiens_tRNA.Lys.CTT.1.2	78860437	78860759	+	overlapStart	-1	0	Overlapping
chr2	27050656	27050995	340	*	12.0523	12.1717	11.922	0.197915	0.607645	0.696631	5396.97	3830.44	4536.75	3224.34	275	Homo_sapiens_tRNA.Tyr.GTA.2.1	27050657	27050995	+	overlapStart	-1	0	Overlapping
chr14	20683890	20684212	323	*	11.4128	11.5322	11.2826	0.195937	0.615602	0.702862	3429.67	2493.58	2913.21	2069.19	168	Homo_sapiens_tRNA.Pro.TGG.3.2	20683891	20684212	+	overlapStart	-1	0	Overlapping
chr16	22195585	22195917	333	*	11.185	11.3079	11.0507	0.199338	0.615655	0.702862	2920.07	2150.42	2515.25	1727.13	207	Homo_sapiens_tRNA.Leu.TAG.3.1	22195586	22195917	-	includeFeature	332	0	Overlapping
chr1	146488740	146489061	322	*	2.73902	2.4004	3.01307	-0.235159	0.618208	0.702862	6.75	3.81	4.93	11.22	55	Homo_sapiens_tRNA.Gly.CCC.8.1	146488741	146489061	+	overlapStart	-1	0	Overlapping
chr19	41242111	41242434	324	*	2.9689	3.16688	2.73936	0.223348	0.618745	0.702862	9.86	8.1	7.75	5.61	270	Homo_sapiens_tRNA.Lys.TTT.10.1	41242112	41242434	-	includeFeature	323	0	Overlapping
chr1	153671124	153671446	323	*	12.164	12.2779	12.0404	0.189184	0.620806	0.702862	5750.88	4181.22	4956.55	3468.27	79	Homo_sapiens_tRNA.iMet.CAT.1.1	153671125	153671446	+	overlapStart	-1	0	Overlapping
chr1	161480440	161480761	322	*	3.19364	3.25113	3.13375	0.215574	0.622666	0.702862	11.42	7.63	6.34	11.22	86	Homo_sapiens_tRNA.Gly.GCC.4.1	161480441	161480761	+	overlapStart	-1	0	Overlapping
chr1	204506904	204507227	324	*	11.8326	11.9457	11.7099	0.187949	0.622695	0.702862	4579.64	3309.52	3814.79	2885.08	103	Homo_sapiens_tRNA.Lys.TTT.3.2	204506905	204507227	-	includeFeature	323	0	Overlapping
chrX	18674783	18675106	324	*	10.8821	10.995	10.7597	0.187087	0.624069	0.702862	2386.08	1695.75	2017.98	1449.55	551	Homo_sapiens_tRNA.Val.TAC.1.2	18674784	18675106	-	includeFeature	323	0	Overlapping
chr17	8205947	8206284	338	*	2.75086	2.51978	2.94999	-0.232279	0.625244	0.702862	6.23	5.24	7.04	8.41	230	Homo_sapiens_tRX.Ile.AAT.4.1	8205948	8206284	-	includeFeature	337	0	Overlapping
chr16	2927535	2927858	324	*	3.5771	3.80965	3.29973	0.213067	0.625906	0.702862	16.61	11.44	14.09	5.61	188	Homo_sapiens_tRX.Lys.CTT.1.1	2927536	2927858	+	overlapStart	-1	0	Overlapping
chr16	57300354	57300687	334	*	11.5961	11.7126	11.4693	0.190029	0.628822	0.703457	3977.67	2734.74	3363.3	2307.51	210	Homo_sapiens_tRNA.Leu.CAG.2.2	57300355	57300687	-	includeFeature	333	0	Overlapping
chr2	130337002	130337324	323	*	11.3205	11.4362	11.1946	0.189181	0.629092	0.703457	3242.33	2299.6	2688.53	1999.09	284	Homo_sapiens_tRNA.Glu.TTC.1.1	130337003	130337324	-	includeFeature	322	0	Overlapping
chr1	148010933	148011254	322	*	2.81248	2.4004	3.13263	-0.229515	0.631464	0.703457	6.75	3.81	3.52	14.02	58	Homo_sapiens_tRNA.Arg.CCT.6.1	148010934	148011254	+	overlapStart	-1	0	Overlapping
chr5	168389513	168389835	323	*	2.07858	1.95469	2.19266	-0.232729	0.631571	0.703457	1.56	6.2	6.34	2.8	314	Homo_sapiens_tRX.Lys.CTT.6.1	168389514	168389835	-	includeFeature	322	0	Overlapping
chr11	9275117	9275441	325	*	2.26652	2.52509	1.95126	0.229705	0.6349	0.70573	6.75	4.77	4.93	2.8	114	Homo_sapiens_tRNA.Leu.CAA.5.1	9275118	9275441	+	overlapStart	-1	0	Overlapping
chr7	139340574	139340897	324	*	11.3859	11.5008	11.261	0.186307	0.638215	0.70798	3306.68	2489.29	2813.9	2094.42	501	Homo_sapiens_tRNA.Arg.CCT.4.1	139340575	139340897	+	overlapStart	-1	0	Overlapping
chr2	156401021	156401342	322	*	11.7773	11.8837	11.6624	0.176133	0.645632	0.71447	4418.77	3138.9	3678.85	2803.77	287	Homo_sapiens_tRNA.Gly.GCC.2.2	156401022	156401342	-	includeFeature	321	0	Overlapping
chr10	67764377	67764709	333	*	11.8496	11.9609	11.729	0.180589	0.647514	0.71447	4687.58	3285.21	3999.33	2789.76	113	Homo_sapiens_tRNA.Ser.TGA.1.1	67764378	67764709	+	overlapStart	-1	0	Overlapping
chr7	149588947	149589269	323	*	2.98923	2.75524	3.19051	-0.199866	0.647978	0.71447	7.78	5.72	7.04	11.22	514	Homo_sapiens_tRNA.Cys.GCA.3.1	149588948	149589269	-	includeFeature	322	0	Overlapping
chr6	27902782	27903103	322	*	11.732	11.8395	11.6158	0.176017	0.651352	0.716749	4284.36	3045.01	3557	2719.66	425	Homo_sapiens_tRNA.Gly.GCC.2.3	27902783	27903103	-	includeFeature	321	0	Overlapping
chr1	146035566	146035888	323	*	12.1788	12.2805	12.0693	0.169674	0.652711	0.716805	5796.03	4154.06	4992.47	3602.85	47	Homo_sapiens_tRNA.Glu.CTC.1.1	146035567	146035888	+	overlapStart	-1	0	Overlapping
chr12	96035895	96036217	323	*	11.9729	12.0772	11.8605	0.17209	0.65405	0.716839	5059.66	3582.61	4336.01	3100.98	136	Homo_sapiens_tRNA.Asp.GTC.2.8	96035896	96036217	+	overlapStart	-1	0	Overlapping
chr7	149556585	149556905	321	*	3.60655	3.50571	3.7008	-0.191761	0.657426	0.7191	15.57	7.15	14.79	11.22	511	Homo_sapiens_tRNA.Cys.GCA.22.1	149556586	149556905	+	overlapStart	-1	0	Overlapping
chrX	3838665	3838989	325	*	0	0	0	0.16407	0.661965	0.722623	1.04	0	0	0	546	Homo_sapiens_tRX.Ile.GAT.2.1	3838666	3838989	-	includeFeature	324	0	Overlapping
chr3	169772104	169772427	324	*	10.9765	11.0757	10.87	0.16299	0.671147	0.73119	2448.36	1868.28	2153.22	1589.74	306	Homo_sapiens_tRNA.Val.AAC.1.1	169772105	169772427	+	overlapStart	-1	0	Overlapping
chr14	20669048	20669384	337	*	3.30636	3.20797	3.39847	-0.190421	0.674908	0.733829	10.38	8.1	12.68	8.41	164	Homo_sapiens_tRX.Tyr.GTA.1.1	20669049	20669384	-	includeFeature	336	0	Overlapping
chr5	181206742	181207064	323	*	11.9022	12.0013	11.7959	0.161974	0.676626	0.734239	4779.43	3420.09	4060.61	3050.51	324	Homo_sapiens_tRNA.Ala.TGC.3.1	181206743	181207064	+	overlapStart	-1	0	Overlapping
chr12	124927219	124927541	323	*	10.9208	11.0195	10.8149	0.161105	0.678209	0.734503	2361.69	1790.11	2004.6	1598.15	142	Homo_sapiens_tRNA.Asp.GTC.2.9	124927220	124927541	-	includeFeature	322	0	Overlapping
chr6	27273834	27274158	325	*	3.9079	3.93331	3.88203	0.173429	0.680073	0.735069	18.16	12.39	9.86	19.63	377	Homo_sapiens_tRNA.Ile.AAT.9.1	27273835	27274158	+	overlapStart	-1	0	Overlapping
chr6	27753274	27753597	324	*	11.2253	11.3211	11.1228	0.157106	0.682873	0.736643	2899.31	2217.63	2536.38	1923.39	420	Homo_sapiens_tRNA.Val.AAC.1.5	27753275	27753597	-	includeFeature	323	0	Overlapping
chr6	26553996	26554320	325	*	11.5984	11.6968	11.4928	0.159494	0.684609	0.737064	3898.79	2740.46	3302.02	2461.71	348	Homo_sapiens_tRNA.Ile.AAT.5.1	26553997	26554320	+	overlapStart	-1	0	Overlapping
chr14	73588699	73589028	330	*	3.73975	3.58107	3.88269	-0.1694	0.690448	0.741893	12.97	10.96	12.68	16.82	173	Homo_sapiens_tRNA.Lys.TTT.14.1	73588700	73589028	-	includeFeature	329	0	Overlapping
chr6	37320093	37320416	324	*	2.33947	2.17028	2.49088	-0.18727	0.696974	0.746671	5.19	3.81	5.63	5.61	477	Homo_sapiens_tRNA.Gln.TTG.10.1	37320094	37320416	+	overlapStart	-1	0	Overlapping
chr17	40117174	40117498	325	*	2.60291	2.25754	2.88136	-0.187968	0.69762	0.746671	6.23	3.34	3.52	11.22	249	Homo_sapiens_tRNA.SeC.TCA.3.1	40117175	40117498	-	includeFeature	324	0	Overlapping
chr7	149546414	149546736	323	*	4.37417	4.19426	4.5341	-0.149594	0.71247	0.761079	22.31	14.3	15.5	30.84	510	Homo_sapiens_tRNA.Cys.GCA.16.1	149546415	149546736	+	overlapStart	-1	0	Overlapping
chr15	65868936	65869258	323	*	11.936	12.019	11.848	0.135286	0.72579	0.773292	4846.89	3453.45	4243.74	3129.01	181	Homo_sapiens_tRNA.Gln.CTG.1.4	65868937	65869258	-	includeFeature	322	0	Overlapping
chr11	59560209	59560532	324	*	10.9943	11.0801	10.9031	0.137676	0.726726	0.773292	2521.53	1808.23	2187.02	1643.01	124	Homo_sapiens_tRNA.Lys.TTT.3.4	59560210	59560532	-	includeFeature	323	0	Overlapping
chr6	28658111	28658433	323	*	11.2806	11.3655	11.1904	0.136278	0.72997	0.773931	3017.11	2260.04	2613.16	2060.77	439	Homo_sapiens_tRNA.Ala.AGC.4.1	28658112	28658433	-	includeFeature	322	0	Overlapping
chr18	57678496	57678818	323	*	1.45922	0.993552	1.8107	-0.167201	0.73015	0.773931	2.08	1.91	1.41	5.61	260	Homo_sapiens_tRNA.Gly.TCC.5.1	57678497	57678818	+	overlapStart	-1	0	Overlapping
chr19	49534550	49534873	324	*	3.32646	3.14199	3.49	-0.147232	0.73665	0.779313	11.94	5.72	8.45	14.02	272	Homo_sapiens_tRNA.Lys.TTT.12.1	49534551	49534873	-	includeFeature	323	0	Overlapping
chr14	58239769	58240092	324	*	11.7283	11.8057	11.6464	0.125395	0.746658	0.788378	4122.97	3036.9	3725.34	2686.02	171	Homo_sapiens_tRNA.Lys.CTT.1.1	58239770	58240092	-	includeFeature	323	0	Overlapping
chr15	40593699	40594031	333	*	12.3377	12.4065	12.2654	0.112376	0.768841	0.81024	6283.83	4574.42	5548.21	4298.19	177	Homo_sapiens_tRNA.Ser.GCT.4.2	40593700	40594031	-	includeFeature	332	0	Overlapping
chr1	143735794	143736118	325	*	3.32731	3.20135	3.44315	0.124016	0.773451	0.812134	9.34	9.06	4.93	16.82	32	Homo_sapiens_tRNA.Asn.GTT.6.1	143735795	143736118	-	includeFeature	324	0	Overlapping
chr6	27150117	27150440	324	*	4.02592	3.87515	4.16241	-0.115321	0.773602	0.812134	15.05	14.3	13.38	22.43	365	Homo_sapiens_tRNA.Val.CAC.9.1	27150118	27150440	+	overlapStart	-1	0	Overlapping
KI270713.1	31510	31831	322	*	1.217	0.578514	1.65808	-0.134219	0.783059	0.82049	1.56	1.43	0.7	5.61	555	Homo_sapiens_tRNA.Glu.TTC.14.1	31511	31831	-	includeFeature	321	0	Overlapping
chr2	84858626	84858949	324	*	2.83196	2.7034	2.94999	-0.124097	0.793306	0.829641	7.78	5.24	7.04	8.41	282	Homo_sapiens_tRX.Val.TAC.2.1	84858627	84858949	+	overlapStart	-1	0	Overlapping
chr8	10081687	10082008	322	*	2.5713	2.38294	2.73788	-0.117783	0.805282	0.840561	5.19	5.24	4.93	8.41	525	Homo_sapiens_tRX.Cys.GCA.2.1	10081688	10082008	-	includeFeature	321	0	Overlapping
chr6	57861040	57861363	324	*	3.60371	3.45577	3.73788	-0.115402	0.808396	0.842026	11.94	10.01	9.86	16.82	487	Homo_sapiens_tRNA.Ala.AGC.17.1	57861041	57861363	-	includeFeature	323	0	Overlapping
chr7	149375633	149375955	323	*	3.5176	3.45577	3.5769	0.103421	0.809759	0.842026	11.94	10.01	7.04	16.82	506	Homo_sapiens_tRNA.Cys.GCA.18.1	149375634	149375955	-	includeFeature	322	0	Overlapping
chr1	148378790	148379114	325	*	0.988813	1.14288	0.816304	-0.116853	0.811313	0.842045	1.56	2.86	3.52	0	67	Homo_sapiens_tRNA.Asn.GTT.21.1	148378791	148379114	-	includeFeature	324	0	Overlapping
chr7	149584599	149584921	323	*	3.67934	3.84463	3.49263	0.106306	0.816949	0.846291	19.2	9.53	16.9	5.61	513	Homo_sapiens_tRNA.Cys.GCA.15.1	149584600	149584921	+	overlapStart	-1	0	Overlapping
chr1	149044811	149045133	323	*	2.77911	2.88812	2.66119	0.104363	0.823452	0.851418	6.23	8.58	7.04	5.61	70	Homo_sapiens_tRNA.Gln.CTG.8.1	149044812	149045133	+	overlapStart	-1	0	Overlapping
chr13	114241213	114241539	327	*	2.88293	2.81399	2.94872	0.0921395	0.84468	0.870188	8.82	5.24	4.23	11.22	152	Homo_sapiens_tRX.Ser.GCT.1.1	114241214	114241539	-	includeFeature	326	0	Overlapping
chr6	27260805	27261130	326	*	3.37329	3.34961	3.3966	0.0891954	0.844781	0.870188	10.38	10.01	7.04	14.02	376	Homo_sapiens_tRX.Ile.AAT.3.1	27260806	27261130	+	overlapStart	-1	0	Overlapping
chr17	40082554	40082877	324	*	2.20135	2.21212	2.19051	0.0930244	0.848426	0.872303	2.59	6.67	3.52	5.61	248	Homo_sapiens_tRX.Val.TAC.3.1	40082555	40082877	-	includeFeature	323	0	Overlapping
chr8	66112815	66113138	324	*	1.48477	1.80091	1.07934	0.0864504	0.859503	0.882037	3.63	3.34	4.23	0	529	Homo_sapiens_tRX.Arg.ACG.1.1	66112816	66113138	-	includeFeature	323	0	Overlapping
chr17	38833596	38833918	323	*	3.6974	3.69399	3.7008	-0.0608587	0.882633	0.90408	13.49	12.39	14.79	11.22	242	Homo_sapiens_tRNA.Cys.GCA.24.1	38833597	38833918	-	includeFeature	322	0	Overlapping
chr5	142394297	142394619	323	*	2.63835	2.61515	2.66119	-0.0622546	0.894977	0.914804	4.15	8.1	7.04	5.61	311	Homo_sapiens_tRNA.Asp.GTC.5.1	142394298	142394619	-	includeFeature	322	0	Overlapping
chr6	57870219	57870542	324	*	3.18749	3.23825	3.13487	0.0556233	0.897079	0.914804	9.34	9.53	9.16	8.41	488	Homo_sapiens_tRNA.Ala.AGC.16.1	57870220	57870542	-	includeFeature	323	0	Overlapping
chr2	203364280	203364603	324	*	4.42484	4.53995	4.29973	0.0498183	0.8995	0.914804	26.98	19.54	28.17	11.22	289	Homo_sapiens_tRNA.Glu.TTC.9.1	203364281	203364603	-	includeFeature	323	0	Overlapping
chr6	145182597	145182919	323	*	2.58826	2.75524	2.3994	0.0575484	0.901317	0.914804	7.78	5.72	7.75	2.8	494	Homo_sapiens_tRNA.Gln.TTG.4.1	145182598	145182919	+	overlapStart	-1	0	Overlapping
chrX	119603772	119604091	320	*	2.02721	1.97813	2.07467	0.0605479	0.901449	0.914804	3.11	4.77	2.82	5.61	553	Homo_sapiens_tRX.Pro.GGG.1.1	119603773	119604091	+	overlapStart	-1	0	Overlapping
chr6	26521082	26521415	334	*	8.64031	8.67329	8.60654	0.0463301	0.91156	0.923355	415.67	400.82	459.94	319.63	343	Homo_sapiens_tRNA.Leu.CAG.1.7	26521083	26521415	+	overlapStart	-1	0	Overlapping
chr16	3170834	3171155	322	*	3.37061	3.24148	3.48913	-0.0372067	0.938803	0.949196	9.86	9.06	5.63	16.82	195	Homo_sapiens_tRNA.Pro.TGG.4.1	3170835	3171155	-	includeFeature	321	0	Overlapping
chr7	149597829	149598151	323	*	3.49716	3.5887	3.3994	-0.0215712	0.960598	0.969443	14.53	9.53	15.5	5.61	516	Homo_sapiens_tRNA.Cys.GCA.20.1	149597830	149598151	+	overlapStart	-1	0	Overlapping
chr15	76382298	76382622	325	*	2.13158	2.07015	2.19051	0.0171424	0.971838	0.978984	3.63	4.77	3.52	5.61	182	Homo_sapiens_tRNA.Lys.CTT.16.1	76382299	76382622	-	includeFeature	324	0	Overlapping
chr1	143784019	143784342	324	*	0	0	0	-0.00781331	0.983035	0.988446	0.52	0	0	0	33	Homo_sapiens_tRNA.Glu.TTC.10.1	143784020	143784342	-	includeFeature	323	0	Overlapping
chr6	27532082	27532414	333	*	4.35606	4.33869	4.37322	-0.000225067	0.999557	1	22.83	17.63	19.02	22.43	395	Homo_sapiens_tRNA.Ser.AGA.3.1	27532083	27532414	+	overlapStart	-1	0	Overlapping
chr1	143792598	143792928	331	*	0	0	0	0	1	1	0	0	0	0	34	Homo_sapiens_tRNA.Phe.GAA.9.1	143792599	143792928	-	includeFeature	330	0	Overlapping
chr6	26713543	26713866	324	*	0	0	0	0	1	1	0	0	0	0	356	Homo_sapiens_tRX.Ala.AGC.1.1	26713544	26713866	+	overlapStart	-1	0	Overlapping
chr6	26749073	26749397	325	*	0	0	0	0	1	1	0	0	0	0	358	Homo_sapiens_tRNA.Und.NNN.1.1	26749074	26749397	-	includeFeature	324	0	Overlapping
chr6	26749786	26750109	324	*	0	0	0	0	1	1	0	0	0	0	359	Homo_sapiens_tRNA.Ala.AGC.21.1	26749787	26750109	-	includeFeature	323	0	Overlapping
chr6	26756426	26756750	325	*	0	0	0	0	1	1	0	0	0	0	360	Homo_sapiens_tRNA.Ile.AAT.6.1	26756427	26756750	+	overlapStart	-1	0	Overlapping
chr6	26787820	26788143	324	*	0	0	0	0	1	1	0	0	0	0	361	Homo_sapiens_tRX.Ala.AGC.1.2	26787821	26788143	-	includeFeature	323	0	Overlapping
chrX	3876675	3876999	325	*	0	0	0	0	1	1	0	0	0	0	547	Homo_sapiens_tRNA.Ile.GAT.1.2	3876676	3876999	-	includeFeature	324	0	Overlapping
chrX	3877089	3877413	325	*	0	0	0	0	1	1	0	0	0	0	548	Homo_sapiens_tRX.Ile.GAT.1.2	3877090	3877413	-	includeFeature	324	0	Overlapping
chrX	3915518	3915842	325	*	0	0	0	0	1	1	0	0	0	0	550	Homo_sapiens_tRX.Ile.GAT.1.1	3915519	3915842	-	includeFeature	324	0	Overlapping

## Sheet: Fig. 6e
Gene	hiPSC_ctrl_2	hiPSC_ctrl_1	hiPSC_KD_2	hiPSC_KD_1	hiPSC>NPC_ctrl_2	iPSC>NPC_ctrl_1	iPSC>NPC_KD_2	iPSC>NPC_KD_1	NPC_ctrl_2	NPC_ctrl_1	NPC_KD_2	NPC_KD_1	group	hiPSC_KDVsCtrl	iPSC>NPC_KDVsCtrl	NPC_KDVsCtrl
Homo_sapiens_tRNA-Ser-GCT-4-2	4524.52	4620.37	3956.91	3936.9	9423.71	9323.89	5070.82	6283	13377.2	15449.7	8918.47	8872.42	Housekeeping	0	0	0
Homo_sapiens_tRNA-Glu-CTC-1-1	4195.28	4246.92	3692.05	3760.09	9261.49	10235.2	5197.21	6316.44	11271	13620.5	7822.29	7906.72	Housekeeping	0	0	0
Homo_sapiens_tRNA-Tyr-GTA-2-1	4105.17	4176.35	3689.14	3681.3	8911.23	8610.74	4778.77	6165.94	11285.2	13348.5	7758.22	7934.1	Housekeeping	0	0	0
Homo_sapiens_tRNA-Gly-GCC-2-2	3786.64	3966.83	3280.93	3414.16	8107.49	8412.64	4592.61	5685.56	11029.1	12707.5	7365.44	7520.23	Housekeeping	0	0	0
Homo_sapiens_tRNA-Gly-TCC-1-1	3577.86	3513.98	3200.89	3181.62	8151.73	8901.28	4358.62	5592.83	10587.9	12629.3	7291.62	7767.71	Housekeeping	0	0	0
Homo_sapiens_tRNA-iMet-CAT-1-1	3798.24	3894.79	3363.88	3439.14	7926.83	8135.3	4305.67	5554.82	10303.3	12594.9	7372.4	7422.3	Housekeeping	0	0	0
Homo_sapiens_tRNA-Asp-GTC-2-8	3601.06	3543.39	3164.51	3038.44	8089.05	8254.16	4522.58	5560.9	10459.8	12716.9	7212.22	7455.99	Housekeeping	0	0	0
Homo_sapiens_tRNA-Ala-TGC-3-1	4007.91	3960.21	3543.61	3567.91	7926.83	7884.37	4237.36	5375.44	10175.2	11391.1	6758.15	6907.33	Housekeeping	0	0	0
Homo_sapiens_tRNA-Gly-CCC-2-1	3587.67	3699.24	3252.55	3377.65	7049.35	7276.86	4396.19	5331.35	9221.73	11516.2	7209.44	7225.36	Housekeeping	0	0	0
Homo_sapiens_tRNA-Ser-AGA-2-5	3559.12	3530.16	3318.04	3195.07	7112.03	6220.33	4242.48	5522.9	9150.57	11344.2	7302.76	7373.85	Housekeeping	0	0	0
Homo_sapiens_tRNA-Gly-GCC-2-3	3372.64	3470.61	3099.75	3071.11	7595.01	7184.42	4088.77	4995.39	9506.35	10818.9	6437.79	6516.62	Housekeeping	0	0	0
Homo_sapiens_tRNA-Pro-TGG-2-1	3081.78	3083.92	2791.23	2768.42	7082.53	7501.38	4032.41	4971.06	9520.58	11291	6575.69	6987.36	Housekeeping	0	0	0
Homo_sapiens_tRNA-Ala-AGC-8-1	3724.18	3644.1	3201.62	3119.16	6728.59	6959.9	4073.4	5085.08	9492.12	10709.4	6316.61	6505.04	Housekeeping	0	0	0
Homo_sapiens_tRNA-Gln-CTG-1-4	3187.06	3190.52	2829.79	2766.5	6536.87	6761.8	4020.45	4943.7	10089.8	11431.7	6497.69	6727.24	Housekeeping	0	0	0
Homo_sapiens_tRNA-Lys-TTT-3-2	3472.57	3515.45	3056.82	3180.66	7045.66	7052.35	3947.01	4960.42	9136.34	10509.3	6407.15	6387.09	Housekeeping	0	0	0
Homo_sapiens_tRNA-Cys-GCA-2-4	3462.76	3588.97	3189.25	3245.04	6363.59	6959.9	3965.8	5045.55	8581.33	9977.76	6597.97	6952.61	Housekeeping	0	0	0
Homo_sapiens_tRNA-Gln-TTG-1-1	3393.17	3317.7	2960.77	3027.87	7193.14	6378.81	3919.68	5022.75	8809.03	10740.7	6400.19	6741.99	Housekeeping	0	0	0
Homo_sapiens_tRNA-Gly-TCC-2-1	3627.82	3818.33	3278.02	3308.46	6245.61	6775.01	4122.93	5094.2	8012.09	10365.5	6507.44	6736.72	Housekeeping	0	0	0
Homo_sapiens_tRNA-Arg-ACG-2-1	3507.37	3430.18	3035.71	3050.93	6382.02	6814.63	3868.45	4884.41	9022.49	10550	6326.36	6705.13	Housekeeping	0	0	0
Homo_sapiens_tRNA-Asp-GTC-2-11	4022.19	4051.37	3528.33	3501.6	7285.31	7158	4517.46	5091.16	7343.23	9183.55	5820.76	5939.52	Housekeeping	0	0	0
Homo_sapiens_tRNA-Ala-CGC-2-1	3560.01	3705.85	3252.55	3353.62	6352.53	6286.37	4314.21	4978.66	8467.48	9893.34	6568.72	6678.8	Housekeeping	0	0	0
Homo_sapiens_tRNA-Pro-CGG-1-1	3444.02	3256.68	2913.47	2926.97	6643.79	6893.87	4078.52	4782.56	8367.86	10709.4	6577.08	6665.11	Housekeeping	0	0	0
Homo_sapiens_tRNA-Asn-GTT-2-3	3482.39	3438.26	3184.88	3147.98	6706.47	6378.81	3972.63	5179.33	8282.48	9993.4	6529.72	6744.09	Housekeeping	0	0	0
Homo_sapiens_tRNA-Ser-TGA-1-1	3429.75	3465.46	3120.12	2968.29	6732.28	6154.3	3755.72	4662.46	8823.26	10706.3	6358.4	6588.23	Housekeeping	0	0	0
Homo_sapiens_tRNA-Thr-TGT-6-1	3485.07	3317.7	3139.77	2900.07	7027.23	7303.28	3991.42	4902.65	7869.78	9765.14	5702.36	5912.14	Housekeeping	0	0	0
Homo_sapiens_tRNA-Tyr-GTA-5-1	3167.43	3164.79	3080.83	3111.47	5932.22	5876.96	4187.83	5443.85	7741.7	9436.82	6457.29	6705.13	Housekeeping	0	0	0
Homo_sapiens_tRNA-Gly-CCC-2-2	2908.68	2899.4	2815.24	2714.61	6311.97	6801.42	3970.92	5028.83	8310.94	9890.21	6262.29	6314.43	Housekeeping	0	0	0
Homo_sapiens_tRNA-Glu-CTC-1-7	3287.88	3402.98	2996.42	3101.86	5943.28	5758.1	3685.7	4861.61	8154.4	9727.62	6500.47	6529.26	Housekeeping	0	0	0
Homo_sapiens_tRNA-Met-CAT-3-2	3949.92	3930.07	3537.06	3482.39	6842.88	6141.09	4614.81	5085.08	6930.53	7839	5755.29	5696.25	Housekeeping	0	0	0
Homo_sapiens_tRNA-Val-CAC-1-1	3495.77	3499.28	3228.54	3115.31	6249.29	5890.17	3805.25	4829.68	8282.48	9246.08	5940.54	6157.51	Housekeeping	0	0	0
Homo_sapiens_tRNA-Thr-AGT-2-1	3953.49	4004.32	3467.21	3438.18	5954.34	5876.96	4087.06	4850.97	7457.08	8542.54	5801.26	6159.62	Housekeeping	0	0	0
Homo_sapiens_tRNA-Ile-AAT-5-1	3932.97	4050.64	3485.4	3648.63	6485.25	6127.89	4112.68	4591.01	7770.16	9020.95	5017.08	5253.95	Housekeeping	0	0	0
Homo_sapiens_tRNA-Pro-AGG-2-1	3293.24	3416.21	2896.01	2802.05	5921.16	6259.95	3825.75	4688.3	7940.93	9646.32	6047.79	6308.11	Housekeeping	0	0	0
Homo_sapiens_tRNA-Gly-GCC-1-5	3498.45	3644.1	3259.1	3353.62	6691.72	6708.98	4322.75	4905.69	6944.76	7989.09	5581.19	5618.32	Housekeeping	0	0	0
Homo_sapiens_tRNA-Gly-GCC-2-6	3587.67	3548.53	3260.56	3107.63	6256.67	6141.09	4005.08	4799.28	6930.53	8758.29	5967.01	6077.48	Housekeeping	0	0	0
Homo_sapiens_tRNA-Lys-CTT-1-2	3253.09	3390.48	2949.13	3048.05	6308.28	6048.65	3508.07	4400.99	8239.78	9333.63	5681.47	5743.64	Housekeeping	0	0	0
Homo_sapiens_tRNA-Leu-CAG-2-1	3600.16	3480.17	3163.78	3128.77	6558.99	6524.09	4119.51	5018.19	6133.59	8145.43	5813.79	6030.09	Housekeeping	0	0	0
Homo_sapiens_tRNA-Gly-GCC-2-1	3315.54	3472.81	2916.38	2954.84	5928.53	6312.78	3981.17	4486.12	8012.09	9030.33	5532.43	5368.74	Housekeeping	0	0	0
Homo_sapiens_tRNA-Met-CAT-6-1	3081.78	3008.2	2999.33	2852.02	5596.71	5863.75	3738.64	4739.99	8054.78	8864.61	5955.86	5990.07	Housekeeping	0	0	0
Homo_sapiens_tRNA-Leu-CAA-1-2	3587.67	3661.75	3347.87	3169.12	6050.2	4978.91	4438.89	5177.81	6375.52	7122.95	5677.29	5879.49	Housekeeping	0	0	0
Homo_sapiens_tRNA-Asp-GTC-2-10	3591.24	3551.48	3195.07	3152.79	6629.04	6392.02	4184.41	4653.34	6275.9	7701.42	4904.26	5108.62	Housekeeping	0	0	0
Homo_sapiens_tRNA-His-GTG-1-8	3632.28	3589.7	3426.46	3270.98	4826.15	4912.87	3873.57	4685.26	6660.14	7820.24	5863.94	6050.1	Housekeeping	0	0	0
Homo_sapiens_tRNA-Ile-TAT-2-1	2671.35	2672.24	2634.79	2512.81	5416.05	5256.25	4005.08	5288.78	6887.83	8633.22	6113.26	6430.27	Housekeeping	0	0	0
Homo_sapiens_tRNA-Leu-AAG-2-3	4470.09	4375.57	3855.77	3755.29	6035.45	5097.77	4059.73	4384.26	5891.66	7010.39	4770.54	4762.15	Housekeeping	0	0	0
Homo_sapiens_tRNA-Phe-GAA-1-4	3536.82	3566.18	3201.62	3238.31	5349.69	5309.07	3538.82	4299.13	6574.75	8170.45	5728.83	5946.89	Housekeeping	0	0	0
Homo_sapiens_tRNA-Ser-GCT-4-3	4257.74	4221.19	3778.64	3737.03	6190.3	5124.18	4109.26	4840.32	5322.42	6700.83	4936.29	5115.99	Housekeeping	0	0	0
Homo_sapiens_tRNA-Arg-TCG-3-1	3242.38	3215.51	3048.81	3061.5	5438.17	5322.28	3675.45	4545.41	7115.53	7842.13	5609.04	5763.65	Housekeeping	0	0	0
Homo_sapiens_tRNA-Ala-TGC-3-2	3394.95	3518.39	2997.15	3070.15	5530.35	5335.49	3853.07	4400.99	6446.67	7857.76	5525.47	5699.41	Housekeeping	0	0	0
Homo_sapiens_tRNA-Leu-AAG-2-4	2947.05	3010.41	2722.1	2613.71	5615.15	6867.46	3436.34	4115.19	7015.91	8508.15	5366.68	5369.79	Housekeeping	0	0	0
Homo_sapiens_tRNA-Val-CAC-3-1	2900.65	2842.8	2839.98	2711.73	5080.55	5612.83	3714.73	4771.92	6773.98	8339.3	6068.69	5870.02	Housekeeping	0	0	0
Homo_sapiens_tRNA-Val-AAC-3-1	3561.8	3638.22	3160.87	3179.7	5670.45	5361.9	3911.14	4404.03	6688.6	7601.36	5010.11	5073.87	Housekeeping	0	0	0
Homo_sapiens_tRNA-Val-CAC-1-5	3675.11	3472.81	3222.72	3132.61	6061.26	5599.62	3745.48	4417.71	6332.82	7566.97	4992.01	5034.9	Housekeeping	0	0	0
Homo_sapiens_tRNA-Ile-AAT-5-4	3069.28	2933.22	2810.15	2747.28	5264.89	5110.97	3403.89	4469.4	7499.77	8336.17	5756.69	5762.6	Housekeeping	0	0	0
Homo_sapiens_tRNA-Pro-TGG-3-2	3558.23	3560.3	3171.78	3090.33	5961.71	6193.92	3578.1	3914.52	6475.13	8023.49	4746.86	4698.96	Housekeeping	0	0	0
Homo_sapiens_tRNA-Thr-AGT-1-2	3075.53	3139.06	2790.5	2771.3	6149.75	5784.51	3844.53	4508.92	6375.52	7298.06	5125.72	5472.99	Housekeeping	0	0	0
Homo_sapiens_tRNA-Arg-CCG-1-2	3334.28	3339.75	2851.62	2831.84	4719.23	5678.86	3402.18	4145.59	6788.22	8211.1	5425.18	5369.79	Housekeeping	0	0	0
Homo_sapiens_tRNA-Lys-CTT-1-1	2741.83	2809.72	2450.69	2393.66	5548.78	5599.62	3207.48	3954.05	7101.3	9045.96	5298.43	5346.62	Housekeeping	0	0	0
Homo_sapiens_tRNA-Ile-AAT-4-1	2806.97	2700.18	2709.73	2795.33	5980.15	5626.03	3846.24	4647.26	6076.66	7432.51	5356.93	5414.02	Housekeeping	0	0	0
Homo_sapiens_tRNA-Ser-AGA-2-6	3024.67	2956.01	2821.06	2859.71	5659.39	5533.59	3911.14	4499.8	5806.27	7163.6	5274.76	5375.06	Housekeeping	0	0	0
Homo_sapiens_tRNA-Val-TAC-1-1	3750.06	3732.32	3413.36	3273.87	5736.81	5124.18	3902.6	4174.48	5806.27	6369.38	4787.26	4726.34	Housekeeping	0	0	0
Homo_sapiens_tRNA-Phe-GAA-1-5	3000.58	3029.52	2695.91	2644.46	4981	4661.95	3685.7	4677.66	6603.21	7623.25	5421.01	5665.71	Housekeeping	0	0	0
Homo_sapiens_tRNA-Asp-GTC-2-6	3303.94	3286.82	2964.41	2991.35	5379.18	4701.57	3432.93	4098.47	6546.29	7695.17	4930.72	5143.37	Housekeeping	0	0	0
Homo_sapiens_tRNA-Arg-TCG-1-1	2619.6	2521.54	2484.16	2495.52	5475.04	5533.59	3144.29	4031.58	6859.37	8426.85	5387.58	5225.51	Housekeeping	0	0	0
Homo_sapiens_tRNA-Lys-TTT-3-5	2835.52	2842.06	2437.59	2450.35	5633.58	5361.9	3040.1	3815.71	7015.91	8145.43	4940.47	5153.9	Housekeeping	0	0	0
Homo_sapiens_tRNA-Arg-CCG-1-3	3657.27	3545.59	3323.13	3223.9	5058.42	4846.84	3279.21	3835.47	5834.73	6932.22	4941.86	4996.99	Housekeeping	0	0	0
Homo_sapiens_tRNA-Ser-AGA-2-2	3909.77	3874.94	3606.18	3674.57	5674.14	4344.99	4198.07	4227.68	5066.26	5994.16	4283.04	4578.91	Housekeeping	0	0	0
Homo_sapiens_tRNA-Leu-CAG-1-6	3714.37	3724.97	3211.08	3230.62	4874.08	4199.71	4059.73	4405.55	5037.8	6309.97	4908.43	5098.09	Housekeeping	0	0	0
Homo_sapiens_tRNA-Thr-TGT-5-1	3923.15	3791.13	3478.12	3364.19	4910.95	4344.99	3608.84	4092.39	5464.73	6725.84	4398.65	4516.77	Housekeeping	0	0	0
Homo_sapiens_tRNA-Asp-GTC-1-1	2697.22	2765.61	2450.69	2401.35	5058.42	5058.15	3113.54	3677.37	6660.14	8126.67	5124.33	5100.2	Housekeeping	0	0	0
Homo_sapiens_tRNA-Glu-CTC-1-6	2641.01	2750.9	2356.1	2387.89	5334.94	5256.25	3202.36	3963.17	6247.44	7885.9	4602.01	4962.24	Housekeeping	0	0	0
Homo_sapiens_tRNA-His-GTG-1-7	2795.37	2735.47	2590.4	2538.76	5228.02	4965.7	3067.43	3876.52	6347.05	7385.61	4638.22	4787.42	Housekeeping	0	0	0
Homo_sapiens_tRNA-Met-CAT-1-1	2578.56	2611.23	2352.46	2164	5139.54	5229.83	3004.24	3529.91	6660.14	7701.42	4812.33	4823.23	Housekeeping	0	0	0
Homo_sapiens_tRNA-Arg-CCT-2-1	3051.44	2953.8	2990.6	2877.97	4413.22	5084.56	3192.11	3653.05	5365.11	6700.83	5024.04	5276.06	Housekeeping	0	0	0
Homo_sapiens_tRNA-Ala-AGC-1-1	3422.61	3469.14	3075.01	3020.18	4247.31	4160.09	3511.49	4087.82	5450.5	6438.18	4778.9	4832.71	Housekeeping	0	0	0
Homo_sapiens_tRNA-Leu-CAG-2-2	2399.22	2434.06	2129.08	2098.66	5102.67	5216.63	3019.61	3742.74	6745.52	7748.32	4464.11	4924.33	Housekeeping	0	0	0
Homo_sapiens_tRNA-Glu-TTC-2-1	2465.24	2434.06	2205.48	2301.41	5021.56	4992.11	2947.88	3589.2	5991.28	7460.65	4954.4	4889.57	Housekeeping	0	0	0
Homo_sapiens_tRNA-Trp-CCA-2-1	2505.39	2520.8	2223.67	2122.68	5036.3	5097.77	2748.05	3400.69	6147.82	7879.65	4773.33	4686.32	Housekeeping	0	0	0
Homo_sapiens_tRNA-Asn-GTT-2-4	2810.54	2753.85	2756.3	2772.26	4394.78	3856.34	3188.69	4236.8	5450.5	6297.47	5008.72	5108.62	Housekeeping	0	0	0
Homo_sapiens_tRNA-Gly-TCC-3-1	2820.35	2845	2677.72	2569.51	5113.73	4912.87	3060.6	3599.84	5293.95	6569.5	4420.93	4366.18	Housekeeping	0	0	0
Homo_sapiens_tRNA-Gly-TCC-2-6	3307.51	3336.81	2947.67	2941.39	5231.71	4199.71	3489.29	3940.37	5023.56	5403.19	3993.33	4326.16	Housekeeping	0	0	0
Homo_sapiens_tRNA-Leu-CAA-1-1	2583.91	2597.99	2412.13	2328.32	4309.98	4318.57	3055.47	3985.97	5607.04	6597.64	4529.58	4617.87	Housekeeping	0	0	0
Homo_sapiens_tRNA-Cys-GCA-2-3	2761.46	2989.09	2583.12	2578.16	4048.21	3909.17	2847.11	3437.18	5350.88	6403.78	4990.61	4953.81	Housekeeping	0	0	0
Homo_sapiens_tRNA-Leu-CAA-4-1	2836.41	2740.61	2572.94	2476.3	4442.71	3671.45	3052.06	3765.54	4525.48	7041.66	4735.72	4804.27	Housekeeping	0	0	0
Homo_sapiens_tRNA-iMet-CAT-1-7	2361.74	2509.04	2241.13	2229.34	4490.64	4344.99	2836.86	3269.96	6176.28	6938.47	4574.15	4452.53	Housekeeping	0	0	0
Homo_sapiens_tRNA-Val-TAC-2-1	3019.32	3071.43	2674.81	2657.91	4582.81	4424.23	3373.15	3739.7	4966.64	5575.17	4044.86	4085	Housekeeping	0	0	0
Homo_sapiens_tRNA-Ile-AAT-5-5	2916.71	2970.71	2612.23	2567.59	4520.14	4635.53	2946.17	3380.93	5422.03	6209.92	3927.86	4042.88	Housekeeping	0	0	0
Homo_sapiens_tRNA-Ser-GCT-3-1	2240.4	2193.67	1888.23	1821.91	4523.82	4384.61	3538.82	4124.31	5436.27	6538.23	4517.04	4743.19	Housekeeping	0	0	0
Homo_sapiens_tRNA-Val-CAC-2-1	3064.82	3185.37	2831.25	2942.35	4807.72	4411.02	3496.12	3569.44	4169.7	5149.91	4004.47	4082.89	Housekeeping	0	0	0
Homo_sapiens_tRNA-Lys-TTT-3-3	3017.54	3266.24	2731.56	2730.94	4210.44	4397.81	3210.9	3820.27	4169.7	5403.19	4177.18	4198.74	Housekeeping	0	0	0
Homo_sapiens_tRNA-Phe-GAA-2-1	3447.59	3616.9	3157.96	3115.31	4180.94	3737.48	3791.59	3999.65	3287.37	4655.87	4108.93	4140.82	Housekeeping	0	0	0
Homo_sapiens_tRNA-Glu-TTC-1-1	2045	2120.15	1902.78	1804.61	4346.85	4397.81	2666.07	3364.21	6318.59	7285.55	4380.54	4581.01	Housekeeping	0	0	0
Homo_sapiens_tRNA-iMet-CAT-1-8	2570.53	2525.22	2212.03	2254.33	4649.18	4926.08	2867.6	3542.07	4895.48	6325.61	4117.29	4132.39	Housekeeping	0	0	0
Homo_sapiens_tRNA-Cys-GCA-2-2	2606.22	2718.56	2474.7	2418.64	3897.05	4067.65	2838.57	3665.21	4938.18	5865.96	4727.36	4609.45	Housekeeping	0	0	0
Homo_sapiens_tRNA-Ala-CGC-3-1	2366.2	2353.93	2105.06	2092.89	4372.66	4252.54	2744.63	3397.65	5635.5	6585.14	4450.18	4454.64	Housekeeping	0	0	0
Homo_sapiens_tRNA-Ala-AGC-4-1	2258.24	2453.91	2022.84	2013.13	4321.04	4344.99	2508.94	3019.12	6190.51	7132.33	4277.47	4225.06	Housekeeping	0	0	0
Homo_sapiens_tRNA-Ala-AGC-2-2	2653.5	2692.83	2388.12	2259.13	3882.3	4278.95	2490.15	3227.39	5578.58	6478.82	4354.08	4392.51	Housekeeping	0	0	0
Homo_sapiens_tRNA-Val-AAC-1-5	2252	2488.46	1983.55	1992.95	4206.75	4860.05	2346.69	2985.68	5777.81	7044.78	4255.18	4166.09	Housekeeping	0	0	0
Homo_sapiens_tRNA-Tyr-GTA-5-5	3779.5	3875.67	3485.4	3317.11	4328.42	3499.76	3350.95	3200.03	3813.92	4393.22	3373.5	3536.33	Housekeeping	0	0	0
Homo_sapiens_tRNA-Arg-CCT-4-1	2036.97	2081.19	1721.6	1746.96	4236.25	3909.17	2425.25	2976.56	5891.66	6941.6	4340.15	4259.82	Housekeeping	0	0	0
Homo_sapiens_tRNA-Tyr-GTA-1-1	2962.22	3049.37	2572.21	2553.17	3745.89	2905.46	2312.53	2888.38	5009.33	6547.61	3976.61	4024.97	Housekeeping	0	0	0
Homo_sapiens_tRNA-Leu-TAA-3-1	3145.12	3247.13	2655.89	2771.3	3974.48	3843.14	3012.78	3320.12	3870.85	4855.99	3791.36	3874.38	Housekeeping	0	0	0
Homo_sapiens_tRNA-Ile-TAT-2-3	3617.12	3660.28	3372.61	3354.58	3753.26	2879.05	3340.7	3580.08	3330.07	4424.49	3266.25	3676.4	Housekeeping	0	0	0
Homo_sapiens_tRNA-Pro-CGG-1-3	2692.76	2729.59	2586.76	2445.55	4468.52	4160.09	3178.44	3675.85	3813.92	4587.08	4053.22	3854.37	Housekeeping	0	0	0
Homo_sapiens_tRNA-Glu-TTC-1-2	1852.28	1860.65	1931.88	1870.92	3421.44	4226.13	2590.92	3418.94	5165.87	6566.38	4188.33	4379.87	Housekeeping	0	0	0
Homo_sapiens_tRNA-Lys-TTT-3-1	1999.5	2048.84	1741.24	1799.81	4464.83	3935.58	2469.66	3029.76	5436.27	6428.79	3898.61	3976.53	Housekeeping	0	0	0
Homo_sapiens_tRNA-Asn-GTT-2-5	2209.17	2251.74	2142.9	2093.85	3557.86	3407.32	2666.07	3385.49	4852.79	5393.81	4510.08	4400.93	Housekeeping	0	0	0
Homo_sapiens_tRNA-Ile-AAT-2-1	3317.33	3321.38	3098.29	3072.07	4328.42	3460.14	3007.65	2835.18	3358.53	4496.4	3223.08	3259.36	Housekeeping	0	0	0
Homo_sapiens_tRNA-Arg-ACG-1-2	3605.52	3528.69	3192.16	3172.97	4339.48	3129.98	3168.2	3239.55	3031.22	3896.05	2987.68	3102.45	Housekeeping	0	0	0
Homo_sapiens_tRNA-Leu-TAG-1-1	2600.86	2552.42	2281.15	2352.34	4494.33	4265.75	3014.48	3198.51	4098.55	4680.89	3335.9	3491.05	Housekeeping	0	0	0
Homo_sapiens_tRNA-Arg-CCG-2-1	2148.5	2152.5	2035.21	2065.02	3727.45	3394.11	2534.56	3203.07	4511.25	5790.92	3881.9	3930.19	Housekeeping	0	0	0
Homo_sapiens_tRNA-Leu-TAA-1-1	1925.44	1949.6	1795.09	1802.69	3771.7	3512.97	2321.07	2902.07	4881.25	6328.74	3816.43	4026.03	Housekeeping	0	0	0
Homo_sapiens_tRNA-Thr-CGT-4-1	2079.8	1941.51	1919.51	1841.13	4254.68	4305.37	2425.25	3082.97	4226.62	5371.92	3668.79	3848.05	Housekeeping	0	0	0
Homo_sapiens_tRNA-Lys-CTT-2-3	3228.99	3283.15	2789.77	2847.22	3981.85	3499.76	2918.84	2994.8	3714.31	4002.36	2789.9	2743.34	Housekeeping	0	0	0
Homo_sapiens_tRNA-Ala-AGC-2-1	2115.49	2100.3	1895.5	1807.5	3487.81	4054.44	2293.74	2918.79	4639.33	5931.63	3753.75	3784.87	Housekeeping	0	0	0
Homo_sapiens_tRNA-Cys-GCA-4-1	2098.53	2154.7	2030.12	2041	3244.47	3433.73	2546.51	3277.56	4155.47	5265.61	4068.54	4258.76	Housekeeping	0	0	0
Homo_sapiens_tRNA-Pro-AGG-2-6	3582.32	3561.77	3062.64	3039.4	4088.77	3460.14	2599.46	2442.97	3073.91	3867.91	2668.72	2684.37	Housekeeping	0	0	0
Homo_sapiens_tRNA-Thr-TGT-3-1	3122.82	2969.98	2676.99	2567.59	4107.2	3407.32	2730.97	2853.42	3543.53	4136.82	2950.07	2883.41	Housekeeping	0	0	0
Homo_sapiens_tRNA-Arg-CCT-1-1	2409.03	2551.68	2473.98	2460.92	3038	3169.6	2303.99	3005.44	3657.38	4633.99	4178.58	4018.65	Housekeeping	0	0	0
Homo_sapiens_tRNA-Pro-AGG-2-8	3174.57	3143.47	2929.48	2934.66	3144.92	2931.88	3181.86	3455.42	2433.51	3273.81	3476.58	3667.97	Housekeeping	0	0	0
Homo_sapiens_tRNA-Trp-CCA-1-1	3013.97	3105.98	2754.85	2807.82	3137.55	2971.5	2908.59	3333.8	2732.36	3577.11	3530.9	3730.1	Housekeeping	0	0	0
Homo_sapiens_tRNA-Thr-TGT-1-1	2895.3	3029.52	2759.21	2859.71	2765.17	3011.12	3409.01	3698.65	2533.13	3280.06	3583.83	3641.64	Housekeeping	0	0	0
Homo_sapiens_tRNA-Gln-CTG-1-3	2558.03	2627.4	2244.04	2202.44	3520.99	3235.63	2572.13	2823.02	4198.16	4612.1	3508.61	3363.62	Housekeeping	0	0	0
Homo_sapiens_tRNA-Lys-CTT-2-2	2797.15	2903.81	2519.82	2368.68	3874.93	3433.73	2775.37	2861.02	3472.38	4202.48	3195.22	3056.12	Housekeeping	0	0	0
Homo_sapiens_tRNA-Ser-TGA-3-1	3511.83	3583.82	3384.98	3300.77	3524.67	2826.22	3118.67	2845.82	2575.82	3023.66	2693.79	2750.71	Housekeeping	0	0	0
Homo_sapiens_tRNA-Leu-TAG-3-1	1920.09	1934.16	1691.76	1613.39	3616.85	3420.52	2138.32	2576.74	4454.32	6188.03	3664.61	3724.84	Housekeeping	0	0	0
Homo_sapiens_tRNA-Arg-ACG-1-1	2735.59	2740.61	2337.18	2303.33	3933.92	3196.01	2688.27	3040.41	3458.15	3902.3	2888.79	3016.1	Housekeeping	0	0	0
Homo_sapiens_tRNA-Thr-AGT-5-1	2756.11	2885.44	2719.92	2549.33	2717.24	3314.87	2546.51	2728.76	3358.53	3427.02	3152.04	3103.51	Housekeeping	0	0	0
Homo_sapiens_tRNA-Arg-TCG-5-1	3071.96	3303	2845.8	2935.62	3034.32	2271.54	3272.38	3706.25	2390.82	2864.19	2580.97	2567.47	Housekeeping	0	0	0
Homo_sapiens_tRNA-Lys-CTT-2-1	2073.55	2061.34	1846.02	1924.73	3096.99	3077.15	2276.66	2686.2	3970.47	4946.67	3390.22	3491.05	Housekeeping	0	0	0
Homo_sapiens_tRNA-Val-AAC-1-1	1807.67	1930.49	1498.21	1519.22	3281.34	3275.25	1952.16	2347.19	4639.33	5640.83	3486.33	3427.86	Housekeeping	0	0	0
Homo_sapiens_tRNA-Lys-TTT-3-4	1777.33	1888.58	1523.68	1543.24	3473.06	3394.11	1890.67	2341.11	4781.64	5550.15	3248.15	3383.63	Housekeeping	0	0	0
Homo_sapiens_tRNA-Glu-TTC-5-1	2471.49	2389.95	2349.55	2395.58	2717.24	2535.68	2847.11	3271.48	2803.52	3655.28	3515.58	3687.98	Housekeeping	0	0	0
Homo_sapiens_tRNA-Val-TAC-1-2	1489.14	1521.01	1346.86	1399.1	3697.96	3777.1	1873.59	2485.53	4539.71	5631.45	3321.97	3421.54	Housekeeping	0	0	0
Homo_sapiens_tRNA-iMet-CAT-1-5	3438.67	3380.92	3096.11	2983.67	2521.84	1994.2	3255.3	3452.38	1750.42	2251.33	3094.93	3276.21	Housekeeping	0	0	1.19304
Homo_sapiens_tRX-Val-CAC-4-1	1896	1888.58	1675.03	1722.94	3439.88	3143.18	2143.44	2607.15	4482.78	4784.07	3218.9	3400.48	Housekeeping	0	0	0
Homo_sapiens_tRNA-iMet-CAT-1-6	2628.52	2817.8	2393.21	2317.75	3417.75	3050.74	2496.98	2777.41	2760.83	3376.99	2965.4	3009.78	Housekeeping	0	0	0
Homo_sapiens_tRNA-Asn-GTT-2-2	3626.04	3632.34	3213.99	3155.67	2190.02	1690.45	3379.98	3456.94	1593.88	1772.92	3012.75	3079.28	Housekeeping	0	0	1.27025
Homo_sapiens_tRNA-Pro-TGG-3-1	1837.11	1913.58	1680.85	1583.6	3454.62	3803.52	2049.51	2477.93	4112.78	4868.5	2945.9	3037.16	Housekeeping	0	0	0
Homo_sapiens_tRNA-Gln-CTG-6-1	2857.83	2867.06	2775.22	2660.8	2496.03	1769.69	2905.18	3025.2	2789.29	2989.26	3168.75	3378.37	Housekeeping	0	0	0
Homo_sapiens_tRNA-Asp-GTC-2-9	1817.48	1844.47	1601.54	1576.88	3602.1	3645.04	2042.68	2540.26	4269.32	4784.07	2842.82	2798.1	Housekeeping	0	0	0
Homo_sapiens_tRNA-Ser-AGA-2-3	3270.04	3294.91	3116.48	3199.87	2776.23	1914.96	2915.42	2637.55	2305.43	2426.43	2601.86	2712.8	Housekeeping	0	0	0
Homo_sapiens_tRNA-Asn-GTT-2-7	2988.09	2929.54	2954.95	2802.05	2573.45	2060.24	3246.76	3400.69	2006.58	2532.74	2775.97	2840.23	Housekeeping	0	0	0
Homo_sapiens_tRNA-Leu-AAG-2-1	2831.06	2817.07	2641.33	2491.67	3071.19	2575.3	2734.38	3157.46	2248.51	2579.65	2973.75	2976.08	Housekeeping	0	0	0
Homo_sapiens_tRNA-iMet-CAT-1-4	2632.09	2828.09	2420.13	2408.07	2897.9	2641.33	2324.48	2581.3	2817.75	3461.42	3011.36	2921.32	Housekeeping	0	0	0
Homo_sapiens_tRNA-Trp-CCA-4-1	2094.07	2132.65	2195.29	2256.25	2396.48	2245.13	2580.67	3155.94	2760.83	3480.18	3767.68	3854.37	Housekeeping	0	0	0
Homo_sapiens_tRNA-Thr-CGT-3-1	2101.21	2118.68	1875.13	1814.22	2691.44	2667.74	2078.54	2555.46	3572	4465.14	3535.08	3320.45	Housekeeping	0	0	0
Homo_sapiens_tRNA-iMet-CAT-1-3	2431.34	2539.18	2123.98	2210.12	3329.27	2535.68	2307.4	2511.37	3059.68	3880.42	2789.9	2866.56	Housekeeping	0	0	0
Homo_sapiens_tRNA-Ala-CGC-1-1	2224.34	2317.17	1914.42	1862.27	3366.14	3196.01	2165.65	2301.59	3572	4205.61	2741.15	2583.27	Housekeeping	0	0	0
Homo_sapiens_tRNA-Thr-CGT-2-1	2104.78	2148.09	2017.75	1903.59	2451.79	2614.92	2105.87	2823.02	3230.45	4299.41	3282.97	3287.8	Housekeeping	0	0	0
Homo_sapiens_tRNA-Lys-TTT-5-1	2178.84	2193.67	1899.14	2034.27	3211.29	3090.36	2389.38	2629.95	3344.3	3452.04	2866.5	2882.35	Housekeeping	0	0	0
Homo_sapiens_tRNA-Asn-GTT-2-1	3005.04	3025.85	3064.09	2969.25	2119.97	2073.44	3065.72	3069.29	1992.35	2145.02	2406.86	2744.4	Housekeeping	0	0	0
Homo_sapiens_tRNA-Pro-AGG-2-7	2842.66	2807.51	2668.26	2723.26	2448.1	2430.02	2339.85	2602.59	2362.36	2451.45	2657.57	2784.41	Housekeeping	0	0	0
Homo_sapiens_tRNA-His-GTG-1-9	2120.84	2151.03	2240.4	2116.91	2499.72	2152.68	2459.41	2975.04	2433.51	3008.03	3204.97	3373.1	Housekeeping	0	0	0
Homo_sapiens_tRNA-Glu-TTC-2-2	1502.52	1579.09	1327.94	1253.04	3152.3	2641.33	1672.06	2132.84	4297.78	4874.75	3104.68	3098.24	Housekeeping	0	0	0
Homo_sapiens_tRNA-Gly-GCC-2-4	1339.24	1251.95	1555.69	1653.75	3262.9	2641.33	3002.53	3105.77	3073.91	3223.78	3067.07	3344.67	Housekeeping	0	0	0
Homo_sapiens_tRNA-Val-AAC-2-1	1781.79	1901.08	1606.63	1520.18	3163.36	3446.94	1969.24	2327.43	3401.22	4018	2752.29	2596.96	Housekeeping	0	0	0
Homo_sapiens_tRNA-Pro-AGG-2-3	3128.17	3153.03	2797.05	2908.71	1426.83	1782.9	2954.71	3200.03	1593.88	2010.56	2773.18	2723.33	Housekeeping	0	1.30769	1.2216
Homo_sapiens_tRNA-Val-AAC-1-4	2307.32	2284.82	2136.35	2041.96	2986.39	2667.74	2360.35	2441.45	2291.2	3086.2	2624.15	2590.64	Housekeeping	0	0	0
Homo_sapiens_tRNA-Thr-AGT-2-2	3220.96	3273.59	2977.5	2951	2208.45	2007.41	2375.72	2257.5	1978.12	2373.28	2086.5	2105.16	Housekeeping	0	0	0
Homo_sapiens_tRNA-Lys-CTT-3-1	2736.48	2786.93	2362.65	2524.35	2964.27	2562.09	2467.95	2081.16	2390.82	2291.98	2302.4	2256.81	Housekeeping	0	0	0
Homo_sapiens_tRNA-Thr-TGT-2-1	2232.37	2373.04	2351.73	2443.63	1673.85	1994.2	2507.23	3051.05	2291.2	2504.6	2957.04	3016.1	Housekeeping	0	0	0
Homo_sapiens_tRNA-Glu-TTC-4-2	2794.48	2789.13	2669.71	2636.77	1994.61	1809.31	2423.54	2826.06	1736.19	1832.33	2557.29	2712.8	Housekeeping	0	0	1.10474
Homo_sapiens_tRNA-Ala-AGC-15-1	2369.77	2429.65	2224.4	2252.4	1456.32	1650.83	2705.35	3122.5	2091.97	2445.19	2919.43	3071.91	Housekeeping	0	1.20554	1.0231
Homo_sapiens_tRNA-Arg-CCT-3-1	2136.9	2257.62	1931.16	2021.78	2846.29	2430.02	1769.41	2056.83	3016.98	3333.22	2317.72	2463.22	Housekeeping	0	0	0
Homo_sapiens_tRNA-Asp-GTC-3-1	2525.02	2628.87	2313.9	2305.25	2215.83	2047.03	2327.9	2461.21	2063.5	2363.9	2590.72	2480.07	Housekeeping	0	0	0
Homo_sapiens_tRNA-Pro-AGG-2-5	2889.95	2939.1	2536.55	2580.08	2097.84	2205.51	2092.21	2201.25	2091.97	2257.58	2057.25	2119.9	Housekeeping	0	0	0
Homo_sapiens_tRNA-Asn-GTT-3-1	2401.89	2298.06	2420.86	2433.06	2127.34	1743.28	2648.99	2795.65	1892.73	2245.08	2359.5	2416.88	Housekeeping	0	0	0
Homo_sapiens_tRNA-Met-CAT-2-1	3059.47	3083.19	2801.41	2755.93	2256.38	1333.87	2481.61	2426.24	1522.72	1575.93	2118.54	2157.82	Housekeeping	0	0	0
Homo_sapiens_tRNA-Ala-AGC-3-1	2253.78	2331.14	2286.25	2412.88	2049.92	1769.69	2307.4	2686.2	2134.66	2266.96	2578.18	2488.49	Housekeeping	0	0	0
Homo_sapiens_tRNA-Gln-CTG-1-2	1979.87	2087.07	1801.64	1772.9	2366.99	1888.55	2013.64	2356.31	2447.74	3183.13	2862.32	2729.65	Housekeeping	0	0	0
Homo_sapiens_tRNA-Gln-TTG-2-1	2755.22	2775.9	2412.85	2429.21	2267.44	1571.59	2350.1	2155.65	1835.81	1713.51	2182.61	2137.81	Housekeeping	0	0	0
Homo_sapiens_tRNA-Arg-TCG-2-1	2307.32	2401.71	2130.53	2056.38	2532.9	2033.82	2126.36	2193.65	2106.2	2460.83	2069.79	2065.14	Housekeeping	0	0	0
Homo_sapiens_tRNA-Gln-CTG-1-5	1564.98	1769.49	1419.63	1394.3	2813.1	2377.2	1711.34	2050.75	3130.83	3201.89	2415.22	2476.91	Housekeeping	0	0	0
Homo_sapiens_tRNA-Ile-AAT-5-2	1394.56	1454.11	1262.46	1174.25	2470.22	2245.13	1530.3	1985.38	3187.76	4158.7	2554.5	2508.5	Housekeeping	0	0	0
Homo_sapiens_tRNA-Glu-CTC-2-1	1382.96	1419.56	1312.66	1290.52	2484.97	2416.82	1550.79	2014.27	2945.83	3792.86	2647.82	2531.67	Housekeeping	0	0	0
Homo_sapiens_tRNA-Pro-AGG-2-2	2338.55	2345.84	2145.08	2043.88	2632.45	1994.2	2172.48	1954.98	1850.04	2345.13	1877.57	1828.19	Housekeeping	0	0	0
Homo_sapiens_tRNA-Ser-CGA-4-1	1629.22	1536.45	1609.54	1559.58	1943	2047.03	1502.97	2084.2	2419.28	3058.06	2972.36	3046.64	Housekeeping	0	0	0
Homo_sapiens_tRNA-Ala-AGC-11-1	2599.97	2575.94	2295.7	2312.94	2027.79	1677.24	2109.28	2018.83	1451.57	2157.52	2092.07	2051.45	Housekeeping	0	0	0
Homo_sapiens_tRNA-Lys-CTT-2-4	2722.21	2815.6	2377.93	2274.51	2131.03	1756.48	2179.31	2201.25	1522.72	1782.3	1763.36	1731.31	Housekeeping	0	0	0
Homo_sapiens_tRNA-Gln-TTG-3-3	1906.7	1963.57	1891.86	1867.07	1522.69	1664.04	1887.25	2187.57	1949.66	2717.23	2703.54	2694.9	Housekeeping	0	0	0
Homo_sapiens_tRNA-Leu-AAG-2-2	1931.69	1900.34	1937.71	1872.84	1990.92	2047.03	1958.99	2309.19	1793.11	2270.09	2262	2371.6	Housekeeping	0	0	0
Homo_sapiens_tRNA-Gln-TTG-3-2	2136.01	2273.8	2142.17	2262.97	2403.86	1584.8	1986.31	1695.03	1935.42	1844.84	1905.43	1935.61	Housekeeping	0	0	0
Homo_sapiens_tRNA-Met-CAT-3-1	1717.55	1793.75	1562.24	1646.06	2020.42	1822.52	1677.18	1979.3	2120.43	2664.07	2504.36	2475.85	Housekeeping	0	0	0
Homo_sapiens_tRNA-iMet-CAT-1-2	1085.85	1263.71	1141.67	1034.91	2060.98	2258.34	1361.21	1804.48	2746.59	3517.7	2511.32	2335.79	Housekeeping	0	0	0
Homo_sapiens_tRNA-His-GTG-1-1	1612.27	1551.89	1609.54	1502.88	1718.09	1518.76	1426.12	1883.53	2063.5	2295.1	2363.68	2387.39	Housekeeping	0	0	0
Homo_sapiens_tRNA-Ser-CGA-1-1	1589.07	1517.33	1693.22	1683.54	1836.08	1677.24	1409.04	1912.41	1835.81	2151.27	2064.22	2193.62	Housekeeping	0	0	0
Homo_sapiens_tRNA-Thr-AGT-6-1	1706.84	1797.42	2213.48	2210.12	1117.13	1135.77	2112.7	2281.82	1238.1	1654.1	1931.9	1994.58	Housekeeping	0	1.21003	1.0169
Homo_sapiens_tRNA-Asn-GTT-24-1	2103	2062.81	2319.72	2249.52	943.846	805.606	2237.38	2280.3	1181.18	1231.98	1429.07	1519.63	Housekeeping	0	1.3509	0
Homo_sapiens_tRNA-Ile-TAT-2-2	1022.5	1024.79	1237.72	1214.61	663.642	792.399	2112.7	2810.85	1821.58	1941.77	2018.25	2106.21	Housekeeping	0	2.01083	0
Homo_sapiens_tRNA-Val-AAC-1-3	1737.18	1870.2	1691.76	1667.2	1305.16	1148.98	1622.53	1710.23	1138.48	1407.08	1550.25	1493.31	Housekeeping	0	0	0
Homo_sapiens_tRNA-Pro-TGG-3-4	1621.19	1525.42	1646.65	1544.2	1260.92	1439.52	1383.42	1498.92	1152.72	1231.98	1629.64	1614.41	Housekeeping	0	0	1.0039
Homo_sapiens_tRNA-Phe-GAA-1-2	1064.44	1160.79	1250.09	1253.04	999.149	924.466	1026.46	1591.65	1636.57	1932.39	2281.5	2167.29	Housekeeping	0	0	0
Homo_sapiens_tRNA-Ala-AGC-8-2	976.996	1093.89	1126.39	1172.33	1264.61	647.126	1212.63	1682.86	1366.18	1513.39	2087.9	2056.72	Housekeeping	0	0	0
Homo_sapiens_tRNA-Val-CAC-1-6	1144.74	1111.54	997.595	955.158	1577.99	1690.45	1087.95	1039.82	1707.73	1960.53	1263.32	1299.53	Housekeeping	0	0	0
Homo_sapiens_tRNA-Ser-AGA-2-1	1092.99	1121.83	983.77	1023.38	1570.62	1320.67	1234.83	1199.44	1522.72	1541.53	1417.93	1360.61	Housekeeping	0	0	0
Homo_sapiens_tRNA-Pro-CGG-2-1	1996.82	2132.65	1976.27	1999.68	980.715	713.159	1511.51	1238.97	412.701	603.481	846.858	894.087	Housekeeping	0	0	1.17453
Homo_sapiens_tRNA-Ile-TAT-1-1	590.659	658.688	766.933	782.192	1128.19	1135.77	824.927	1190.32	1181.18	1441.48	1299.54	1303.75	Housekeeping	0	0	0
Homo_sapiens_tRNA-Trp-CCA-3-3	1057.3	1082.13	910.278	867.714	918.038	911.259	831.759	995.733	1195.41	1103.78	1050.22	1017.3	Housekeeping	0	0	0
Homo_sapiens_tRNA-Arg-ACG-1-3	614.749	570.471	598.848	563.101	1139.25	1320.67	698.541	1000.29	1351.95	1710.38	1210.39	1155.26	Housekeeping	0	0	0
Homo_sapiens_tRNA-Val-CAC-1-4	1252.7	1213.72	1189.69	1174.25	752.127	647.126	1029.88	1007.89	370.008	565.959	729.858	732.962	Housekeeping	0	0	1.15539
Homo_sapiens_tRNA-Thr-AGT-1-3	372.062	408.739	342.719	322.87	788.996	924.466	459.431	614.162	981.943	1256.99	708.965	806.68	Housekeeping	0	0	0
Homo_sapiens_tRNA-SeC-TCA-1-1	347.079	319.052	368.186	319.027	777.935	832.019	449.184	589.839	939.25	1094.4	827.358	818.264	Housekeeping	0	0	0
Homo_sapiens_tRNA-Asp-GTC-2-7	630.809	592.525	635.958	603.46	663.642	488.646	481.634	582.238	569.242	631.623	671.358	629.758	Housekeeping	0	0	0
Homo_sapiens_tRNA-Arg-TCT-4-1	256.963	247.743	323.8	350.737	247.022	462.233	374.035	492.546	327.314	562.832	516.751	567.624	Housekeeping	0	0	0.927812
Homo_sapiens_tRNA-Leu-CAG-1-7	15.168	8.08657	13.8252	7.68739	14.7476	13.2067	17.0792	21.2828	42.6932	28.1416	30.6429	13.6904	Housekeeping	0	0	0
Homo_sapiens_tRNA-Arg-TCT-1-1	3121.93	3027.32	2731.56	2721.33	5891.66	6827.84	3777.93	4515	7770.16	8683.25	5706.54	5738.38	Restricted	0	0	0
Homo_sapiens_tRNA-Thr-AGT-1-1	3641.21	3721.29	3254.01	3232.55	4781.91	4384.61	3740.35	4030.06	4269.32	5099.89	3978	4082.89	Restricted	0	0	0
Homo_sapiens_tRNA-Pro-AGG-2-4	2166.34	2119.42	2043.21	1964.13	4741.35	5031.73	2678.02	3225.87	5848.97	7066.67	4510.08	4555.74	Restricted	0	0	0
Homo_sapiens_tRNA-Phe-GAA-3-1	3136.2	3208.16	2916.38	2904.87	3723.77	3962	3255.3	3748.82	4141.24	5547.02	4478.04	4529.41	Restricted	0	0	0
Homo_sapiens_tRNA-Ala-TGC-4-1	2677.59	2605.35	2300.8	2383.09	4269.43	4186.51	2780.5	3332.28	4226.62	5647.08	3854.04	3892.28	Restricted	0	0	0
Homo_sapiens_tRNA-Ala-TGC-1-1	2974.71	3139.06	2706.09	2694.43	3377.2	3354.49	2881.27	3364.21	4027.39	4846.61	3876.33	3957.57	Restricted	0	0	0
Homo_sapiens_tRNA-Leu-TAG-2-1	4123.01	4025.64	3546.52	3515.06	4210.44	3288.46	3294.58	3155.94	2319.66	3023.66	2837.25	2758.09	Restricted	0	0	0
Homo_sapiens_tRNA-Ala-CGC-4-1	2615.14	2680.33	2426.68	2346.57	3535.74	3354.49	2951.29	3345.97	4055.85	4487.02	3796.93	3756.43	Restricted	0	0	0
Homo_sapiens_tRNA-Ser-ACT-1-1	3116.57	3125.09	2965.13	2877.97	2536.59	2667.74	3496.12	3798.99	2433.51	3345.72	3643.72	3792.24	Restricted	0	0	0
Homo_sapiens_tRNA-Ser-GCT-2-1	3521.65	3634.55	3203.8	3187.38	1858.2	1875.34	3243.35	3564.88	2447.74	2704.72	3553.18	3616.37	Restricted	0	1.07334	1.05319
Homo_sapiens_tRNA-Gly-CCC-4-1	3004.15	3054.52	2778.86	2831.84	1747.59	2746.98	3388.52	3719.94	2732.36	2751.62	2865.11	2983.45	Restricted	0	1.20479	0
Homo_sapiens_tRNA-Leu-TAA-4-1	3633.18	3697.77	3391.53	3250.8	2296.94	1954.58	3340.7	3044.97	2120.43	2263.84	2493.22	2748.61	Restricted	0	0	0
Homo_sapiens_tRNA-Asn-GTT-1-1	3148.69	3083.92	2933.85	2978.86	1994.61	1677.24	2401.34	2832.14	2106.2	2876.7	3562.93	3718.52	Restricted	0	0	1.07639
Homo_sapiens_tRNA-Gly-CCC-6-1	2504.5	2607.55	2406.31	2482.06	2049.92	2575.3	3002.53	3487.34	2405.05	3136.23	3152.04	3196.18	Restricted	0	0	0
Homo_sapiens_tRNA-Glu-TTC-4-1	4159.59	3946.25	4142.46	4088.73	1345.72	1611.21	3151.12	3946.45	1366.18	1432.1	1639.39	1661.8	Restricted	0	1.44311	0
Homo_sapiens_tRNA-Phe-GAA-1-6	1815.7	1743.76	2051.95	1938.18	2433.35	2628.12	2116.12	2912.71	3429.69	3739.71	3613.08	3700.62	Restricted	0	0	0
Homo_sapiens_tRNA-Lys-TTT-4-1	2759.68	2861.18	2712.64	2647.34	2437.04	2456.44	2655.82	2531.14	2163.12	2629.68	2455.61	2516.92	Restricted	0	0	0
Homo_sapiens_tRNA-Phe-GAA-1-3	2460.78	2479.64	2325.54	2362.91	2695.12	2443.23	2621.66	2683.16	2006.58	2379.53	2704.93	2698.06	Restricted	0	0	0
Homo_sapiens_tRNA-Asn-GTT-2-6	1954.88	1997.38	2188.01	1966.05	2418.61	2126.27	1955.57	2806.29	2419.28	2782.89	3274.61	3186.7	Restricted	0	0	1.01544
Homo_sapiens_tRNA-Lys-CTT-2-5	3371.75	3297.85	3318.04	3223.9	1146.63	964.085	2968.37	3152.9	1195.41	1169.44	2277.32	2276.82	Restricted	0	1.68434	1.41984
Homo_sapiens_tRNA-Ser-GCT-5-1	2652.61	2765.61	2679.17	2650.23	999.149	950.879	2862.48	3251.71	1323.49	1378.94	2640.86	2759.14	Restricted	0	1.81455	1.46803
Homo_sapiens_tRNA-Ser-GCT-4-1	2851.58	3013.35	2926.57	2951.96	1043.39	1162.19	2898.35	3362.69	910.788	1075.63	2220.22	2244.17	Restricted	0	1.86102	1.54803
Homo_sapiens_tRNA-Ala-TGC-5-1	2320.7	2356.87	2120.34	2113.07	1581.68	1584.8	2245.92	2505.29	1721.96	1932.39	2636.68	2435.84	Restricted	0	0	1.01507
Homo_sapiens_tRNA-Ile-AAT-5-3	3041.63	3128.77	3012.43	2971.17	1117.13	1241.43	2606.29	2198.21	925.019	1138.17	1796.79	1775.54	Restricted	0	1.34043	1.31719
Homo_sapiens_tRNA-Val-CAC-1-7	1506.98	1588.64	1337.4	1316.46	2429.67	1994.2	1745.5	2034.03	2419.28	3439.53	2528.04	2516.92	Restricted	0	0	0
Homo_sapiens_tRNA-Pro-AGG-1-1	2808.75	2834.71	2607.13	2653.11	1367.84	1571.59	2333.02	2175.41	981.943	1425.84	1784.25	1803.97	Restricted	0	0	1.12753
Homo_sapiens_tRNA-Thr-CGT-6-1	3139.77	3064.08	3021.89	2984.63	899.603	713.159	2647.28	2344.15	1038.87	931.8	1546.07	1614.41	Restricted	0	1.63198	1.18531
Homo_sapiens_tRNA-Gln-CTG-5-1	2285.01	2333.34	2244.77	2255.29	1493.19	1690.45	1998.27	1850.09	1679.27	1919.88	2034.97	1962.99	Restricted	0	0	0
Homo_sapiens_tRNA-Ile-AAT-8-1	2796.26	2695.03	2676.26	2600.26	1504.25	924.466	2121.24	2193.65	1010.41	1178.82	1814.89	1841.88	Restricted	0	0	1.13084
Homo_sapiens_tRNA-Ser-TGA-4-1	3572.5	3656.6	3352.97	3239.27	1227.74	1175.39	2116.12	1457.87	512.318	888.024	1016.79	1035.2	Restricted	0	0	0
Homo_sapiens_tRNA-Tyr-GTA-5-3	3294.13	3394.15	3414.82	3374.76	722.632	686.746	2748.05	2228.62	241.928	384.602	1313.47	1391.15	Restricted	0	2.01605	2.23099
Homo_sapiens_tRNA-Leu-CAA-3-1	2963.11	3042.02	3134.67	3098.98	689.45	739.572	2816.37	2734.84	426.932	503.422	1288.39	1366.93	Restricted	0	2.1849	1.91465
Homo_sapiens_tRNA-Ser-CGA-3-1	2725.77	2889.11	2595.49	2475.34	1585.37	1399.9	1740.37	1641.82	1309.26	1422.71	1416.54	1485.93	Restricted	0	0	0
Homo_sapiens_tRNA-Ser-AGA-4-1	2828.38	2810.45	2816.7	2882.77	1323.6	1135.77	2392.8	2392.8	498.087	900.532	1282.82	1307.96	Restricted	0	1.14883	1.38037
Homo_sapiens_tRNA-Lys-TTT-6-1	2413.49	2634.02	2560.57	2658.87	840.613	805.606	2473.07	2561.54	811.17	825.487	1937.47	1975.63	Restricted	0	1.85002	1.65209
Homo_sapiens_tRNA-Ser-AGA-2-4	2339.44	2491.4	2479.07	2412.88	1688.6	1360.28	1846.26	1564.29	1323.49	1719.77	1596.22	1655.48	Restricted	0	0	0
Homo_sapiens_tRNA-Thr-CGT-5-1	2558.93	2585.5	2575.12	2500.32	836.926	1096.15	2025.6	2243.82	981.943	1228.85	1692.32	1720.78	Restricted	0	1.55423	1.21239
Homo_sapiens_tRNA-Ala-AGC-6-1	1845.14	1901.08	2136.35	2093.85	718.945	898.052	2223.72	2541.78	1038.87	1350.8	2296.82	2325.26	Restricted	0	1.7825	1.41208
Homo_sapiens_tRNA-Arg-ACG-2-3	1727.36	1813.6	1728.87	1825.75	1415.77	1307.46	1555.92	1933.7	1437.34	1754.16	2259.22	2230.48	Restricted	0	0	1.03534
Homo_sapiens_tRNA-Lys-CTT-4-1	2507.18	2494.34	2452.87	2431.14	929.098	924.466	2194.68	2292.47	697.322	722.301	1632.43	1663.91	Restricted	0	1.5198	1.76717
Homo_sapiens_tRNA-Arg-ACG-2-4	2388.51	2546.53	2534.37	2577.2	870.108	752.779	2155.4	2097.88	697.322	753.57	1543.29	1597.56	Restricted	0	1.59265	1.56468
Homo_sapiens_tRNA-Asn-GTT-9-1	1865.66	1912.84	2118.89	2086.16	755.814	713.159	2438.91	2561.54	754.246	747.316	1449.97	1712.35	Restricted	0	1.97187	1.58813
Homo_sapiens_tRNA-Thr-AGT-3-1	2588.37	2628.14	2647.88	2548.37	623.086	713.159	2022.18	1664.62	426.932	637.877	1156.07	1181.59	Restricted	0	1.77439	1.57892
Homo_sapiens_tRNA-Ser-TGA-2-1	2869.42	3039.82	2722.83	2591.61	1080.26	462.233	2122.95	1857.69	341.545	225.133	718.715	723.484	Restricted	0	0	1.60732
Homo_sapiens_tRNA-Gly-CCC-1-2	2483.98	2528.16	2432.5	2343.69	394.498	832.019	2399.63	2561.54	555.011	559.705	728.465	736.122	Restricted	0	2.49153	1.09386
Homo_sapiens_tRNA-Thr-CGT-1-1	1978.97	2062.08	2289.88	2233.19	383.437	449.026	1926.54	2093.32	526.549	528.437	1518.22	1443.81	Restricted	0	2.30759	1.9267
Homo_sapiens_tRNA-Thr-TGT-4-1	1544.46	1601.88	1288.65	1380.85	1869.26	1413.11	1272.4	1267.85	1209.64	1488.38	1502.89	1479.61	Restricted	0	0	0
Homo_sapiens_tRNA-Val-TAC-4-1	2647.26	2695.77	2721.37	2737.67	423.993	409.406	1748.91	1485.24	284.621	409.617	835.715	886.716	Restricted	0	2.10997	1.58443
Homo_sapiens_tRNA-Leu-AAG-1-3	2698.12	2578.15	2630.42	2593.53	678.389	739.572	1564.46	1343.86	384.239	447.139	800.894	817.211	Restricted	0	1.41355	1.4349
Homo_sapiens_tRNA-Trp-CCA-3-2	1920.98	1927.54	2247.68	2123.64	965.967	713.159	1380	1556.69	668.86	700.413	1363.61	1281.63	Restricted	0	0	1.33693
Homo_sapiens_tRNA-Cys-GCA-17-1	2366.2	2440.67	2372.11	2522.42	604.651	528.266	1644.73	1298.25	483.856	544.071	845.465	909.884	Restricted	0	1.49871	1.2153
Homo_sapiens_tRNA-Trp-CCA-3-1	2663.32	2760.46	2601.31	2784.76	173.284	264.133	1948.74	1953.46	185.004	193.864	360.75	468.632	Restricted	0	3.26824	1.59102
Homo_sapiens_tRNA-Phe-GAA-1-1	1269.65	1299	1306.11	1328	1117.13	1228.22	1255.32	1673.74	1081.56	1532.15	1583.68	1534.38	Restricted	0	0	0
Homo_sapiens_tRNA-Ala-TGC-6-1	1158.12	1190.2	1440.73	1457.72	763.188	567.886	1911.17	1956.5	981.943	1088.14	1642.18	1723.94	Restricted	0	1.59915	1.23987
Homo_sapiens_tRNA-Val-AAC-5-1	1420.44	1436.47	1376.7	1393.34	1072.89	1228.22	1450.03	1363.62	1010.41	1303.89	1356.64	1466.98	Restricted	0	0	0
Homo_sapiens_tRNA-Ala-TGC-7-1	1903.14	1977.53	2031.57	1956.44	412.933	515.059	1781.36	1933.7	441.163	393.983	1211.79	1290.06	Restricted	0	2.1977	2.07847
Homo_sapiens_tRNA-Ile-TAT-3-1	3307.51	3296.38	3146.32	3148.95	77.4249	118.86	1282.65	1182.72	71.1553	40.649	84.9644	88.461	Restricted	0	3.73152	1.08534
Homo_sapiens_tRNA-Asn-GTT-14-1	1930.79	1934.16	2133.44	2145.74	235.961	541.473	2066.59	2438.4	398.47	450.266	736.822	812.998	Restricted	0	3.01836	1.45235
Homo_sapiens_tRNA-Gln-TTG-3-1	1727.36	1779.05	1940.62	1985.27	730.006	488.646	1373.17	1354.5	611.936	503.422	1079.47	1147.89	Restricted	0	0	1.22287
Homo_sapiens_tRNA-Asn-GTT-17-1	1424.01	1468.82	1763.07	1694.11	401.872	449.026	1298.02	1717.83	426.932	487.788	1678.39	1712.35	Restricted	0	2.03092	2.17732
Homo_sapiens_tRNA-Val-CAC-1-8	1030.53	1085.81	1068.9	1092.57	932.785	950.879	1275.82	1729.99	967.712	1300.77	1543.29	1514.37	Restricted	0	1.02286	1.02439
Homo_sapiens_tRNA-Pro-CGG-1-2	2152.96	2184.84	2209.12	2248.56	567.782	462.233	1263.86	1036.78	313.083	409.617	600.322	609.749	Restricted	0	1.27272	1.39658
Homo_sapiens_tRNA-Gly-CCC-1-1	1217.01	1202.69	1106.74	1131.97	929.098	964.085	1465.4	1625.1	967.712	1053.75	1167.22	1040.47	Restricted	0	1.02988	0
Homo_sapiens_tRNA-Val-AAC-6-1	1804.1	1997.38	2097.79	2074.63	213.84	396.2	1557.63	1517.16	270.39	275.162	771.644	755.077	Restricted	0	2.78872	1.96703
Homo_sapiens_tRNA-Pro-TGG-1-1	1272.33	1323.26	1073.27	1056.05	1460.01	1069.74	1105.03	904.521	925.019	1203.84	1048.82	961.486	Restricted	0	0	0
Homo_sapiens_tRNA-Ile-AAT-12-1	1849.6	1806.98	1638.65	1576.88	412.933	528.266	1229.7	1314.98	555.011	512.803	845.465	899.353	Restricted	0	1.77188	1.3084
Homo_sapiens_tRNA-Tyr-GTA-5-4	2284.12	2353.19	2563.48	2441.71	276.517	330.166	1369.75	643.046	128.08	93.8054	254.893	311.72	Restricted	0	1.99633	1.61236
Homo_sapiens_tRNA-Tyr-GTA-4-1	2571.42	2599.47	2864.72	2788.6	88.4856	52.8266	799.308	373.97	56.9242	62.5369	158.786	151.647	Restricted	0	2.22822	1.41708
Homo_sapiens_tRNA-Ser-GCT-1-1	1713.09	1731.26	2300.8	2412.88	121.668	224.513	1542.25	1235.92	99.6174	168.85	480.536	503.385	Restricted	0	3.34991	2.11557
Homo_sapiens_tRNA-His-GTG-1-5	1552.49	1609.23	2159.64	2037.16	353.942	198.1	1453.44	1260.25	185.004	359.587	639.322	705.581	Restricted	0	2.16419	1.4136
Homo_sapiens_tRNA-Ala-TGC-2-1	938.63	1043.17	911.005	962.845	918.038	950.879	937.65	1073.26	1053.1	1313.28	1175.57	1226.87	Restricted	0	0	0
Homo_sapiens_tRNA-Tyr-GTA-8-1	1934.36	1970.92	2022.84	1884.37	313.386	396.2	1173.34	992.692	185.004	306.431	558.536	563.412	Restricted	0	1.9699	1.64092
Homo_sapiens_tRNA-Lys-CTT-5-1	1841.57	1767.28	2007.56	1982.38	199.092	224.513	1096.49	1070.22	199.235	275.162	552.965	561.306	Restricted	0	2.35031	1.67763
Homo_sapiens_tRNA-iMet-CAT-2-1	1756.81	1888.58	1710.68	1792.12	125.355	92.4466	1526.88	1494.36	185.004	234.513	476.358	488.641	Restricted	0	3.58984	1.61886
Homo_sapiens_tRNA-Ala-AGC-5-1	2091.4	2105.45	2066.5	1937.22	106.92	66.0333	1501.26	1398.59	56.9242	59.4101	110.036	139.01	Restricted	0	3.79477	1.52153
Homo_sapiens_tRNA-Asn-GTT-25-1	1324.97	1322.52	1758.71	1670.08	309.699	330.166	1443.19	1146.23	384.239	462.773	630.965	685.572	Restricted	0	2.16187	1.25428
Homo_sapiens_tRNA-Arg-CCG-1-1	1723.8	1862.85	1617.54	1776.75	346.568	330.166	1154.56	1038.3	185.004	243.894	566.894	600.271	Restricted	0	1.90005	1.84616
Homo_sapiens_tRNA-Leu-TAA-2-1	1732.72	1843.74	2068.68	2021.78	103.233	92.4466	1226.29	1316.5	42.6932	96.9322	320.358	342.26	Restricted	0	3.62579	2.21472
Homo_sapiens_tRNA-Leu-AAG-3-1	1159.01	1118.15	1201.33	1227.1	538.287	567.886	1263.86	1403.15	597.705	497.168	672.751	801.414	Restricted	0	1.58329	1.09074
Homo_sapiens_tRNA-Asn-GTT-8-1	1365.12	1474.7	1684.49	1770.98	62.6773	158.48	1518.34	1707.19	128.08	96.9322	199.179	203.25	Restricted	0	3.78857	1.5133
Homo_sapiens_tRNA-Lys-TTT-7-1	1431.14	1421.03	1365.05	1409.67	435.054	462.233	1098.19	823.95	256.159	390.856	590.572	593.952	Restricted	0	1.43491	1.13645
Homo_sapiens_tRNA-Gln-CTG-4-1	1790.71	1747.43	1773.26	1882.45	58.9904	145.273	1146.02	1035.26	71.1553	96.9322	190.822	207.462	Restricted	0	3.49637	1.6152
Homo_sapiens_tRNA-Arg-ACG-2-2	820.855	829.241	834.603	788.918	604.651	765.986	1011.09	1255.69	583.473	716.048	972.215	894.087	Restricted	0	0	1.01662
Homo_sapiens_tRNA-Thr-AGT-4-1	1909.38	1947.39	2308.8	2209.16	103.233	145.273	582.402	519.909	0	53.1564	160.179	135.851	Restricted	0	2.23153	1.63027
Homo_sapiens_tRNA-Val-TAC-3-1	1150.09	1330.61	1857.67	1953.56	298.639	369.786	795.892	671.93	341.545	303.304	431.786	481.27	Restricted	0	1.29951	1.15059
Homo_sapiens_tRNA-Ser-GCT-6-1	886.881	857.912	836.059	754.325	696.824	647.126	857.377	916.682	896.557	762.95	799.501	900.406	Restricted	0	0	0
Homo_sapiens_tRNA-Ala-AGC-2-3	1473.08	1532.04	1774.71	1724.86	99.5462	198.1	891.536	788.985	213.466	165.723	461.036	428.614	Restricted	0	2.74878	1.86752
Homo_sapiens_tRNA-Lys-TTT-9-1	1855.85	1974.59	2184.38	2284.11	99.5462	92.4466	486.758	288.838	71.1553	68.7906	123.964	143.222	Restricted	0	1.95445	1.207
Homo_sapiens_tRNA-Tyr-GTA-6-1	1343.7	1396.77	1281.37	1317.43	317.073	316.96	961.561	764.662	227.697	268.909	508.393	568.678	Restricted	0	1.63635	1.48327
Homo_sapiens_tRNA-Lys-TTT-2-1	1671.15	1812.13	1739.06	1690.26	121.668	198.1	508.961	559.435	99.6174	190.738	256.286	260.117	Restricted	0	2.03147	1.20777
Homo_sapiens_tRNA-Leu-CAA-2-1	1012.69	1022.58	995.412	975.337	276.517	422.613	1086.24	1197.92	227.697	240.767	700.608	643.448	Restricted	0	2.12919	1.88586
Homo_sapiens_tRNA-Arg-TCG-4-1	1357.09	1368.84	1317.76	1352.02	92.1725	118.86	1069.16	1169.04	99.6174	150.089	352.393	342.26	Restricted	0	3.277	1.90986
Homo_sapiens_tRNA-Val-CAC-11-2	1214.33	1240.19	1558.61	1661.44	77.4249	118.86	1304.85	1051.98	0	90.6785	157.393	168.497	Restricted	0	3.41967	1.37871
Homo_sapiens_tRNA-Arg-TCT-2-1	818.179	906.431	707.994	628.444	586.217	567.886	570.446	833.071	597.705	850.502	793.929	748.759	Restricted	0	0	0
Homo_sapiens_tRNA-Cys-GCA-8-1	1275	1287.24	1568.79	1579.76	372.377	224.513	478.218	296.44	142.311	268.909	236.786	263.277	Restricted	0	0	0
Homo_sapiens_tRNA-Cys-GCA-9-3	1564.09	1527.63	1880.22	1853.62	143.789	118.86	225.446	109.455	128.08	115.693	107.25	111.629	Restricted	0	0	0
Homo_sapiens_tRNA-Asn-GTT-4-1	1233.96	1275.47	1352.68	1339.53	14.7476	39.62	1067.45	1173.6	28.4621	21.8879	19.5	20.009	Restricted	0	4.90277	0
Homo_sapiens_tRNA-Ser-AGA-1-1	1111.72	1123.3	1549.15	1529.79	180.658	184.893	613.144	390.692	156.542	146.962	247.929	269.595	Restricted	0	1.44477	1.1817
Homo_sapiens_tRNA-Pro-TGG-3-3	589.767	545.476	592.299	599.616	715.258	435.819	638.763	665.849	725.784	631.623	639.322	701.369	Restricted	0	0	0
Homo_sapiens_tRNA-Gly-GCC-3-1	363.139	402.858	582.112	611.147	449.802	343.373	1303.15	1150.79	313.083	428.378	741.001	763.502	Restricted	0	1.64433	1.26267
Homo_sapiens_tRNA-Val-CAC-11-1	809.256	860.117	1044.89	1009.93	99.5462	158.48	1315.1	1275.45	113.848	90.6785	278.572	256.958	Restricted	0	3.53043	1.93406
Homo_sapiens_tRNA-Arg-TCT-3-1	1471.29	1452.64	1533.14	1552.85	114.294	105.653	259.604	238.672	56.9242	93.8054	158.786	160.072	Restricted	0	1.29631	1.39772
Homo_sapiens_tRNA-Cys-GCA-9-1	990.38	1085.81	1414.53	1448.11	162.224	171.686	456.015	389.172	156.542	153.215	298.072	313.826	Restricted	0	1.3994	1.22414
Homo_sapiens_tRNA-Cys-GCA-13-1	1496.28	1593.79	1755.07	1737.35	51.6166	184.893	56.3615	33.4445	28.4621	34.3953	32.0358	32.6463	Restricted	0	0	0
Homo_sapiens_tRNA-Cys-GCA-9-4	677.206	702.061	1175.87	1232.86	239.648	277.34	623.392	541.192	298.852	253.274	458.251	542.35	Restricted	0.838937	1.39511	1.50718
Homo_sapiens_tRNA-Cys-GCA-5-1	743.231	814.538	905.184	943.627	331.821	449.026	423.565	570.076	284.621	437.758	508.393	541.297	Restricted	0	0	0.894718
Homo_sapiens_tRNA-Asn-GTT-5-1	1424.9	1450.44	1553.51	1571.11	25.8083	66.0333	218.614	246.273	71.1553	40.649	68.2501	62.1333	Restricted	0	1.82933	0
Homo_sapiens_tRNA-Asn-GTT-7-1	513.035	496.221	510.803	473.735	519.853	528.266	631.932	717.536	384.239	647.257	603.108	667.67	Restricted	0	0	0
Homo_sapiens_tRNA-Glu-TTC-3-1	1193.81	1106.39	1156.95	1183.86	40.5559	105.653	720.744	825.47	0	75.0443	105.857	114.789	Restricted	0	3.77247	0
Homo_sapiens_tRNA-Gln-CTG-2-1	482.699	510.924	443.861	406.471	438.741	620.713	527.748	571.596	697.322	716.048	622.608	566.571	Restricted	0	0	0
Homo_sapiens_tRX-Ala-AGC-5-1	1363.33	1348.99	1436.36	1337.61	51.6166	79.2399	317.674	293.399	14.2311	40.649	96.1073	102.151	Restricted	0	2.15535	1.38772
Homo_sapiens_tRNA-Asn-GTT-10-1	976.104	1010.09	1523.68	1541.32	51.6166	79.2399	444.06	288.838	0	87.5517	154.607	150.594	Restricted	0	2.15145	1.37232
Homo_sapiens_tRNA-Val-AAC-4-1	993.949	973.329	1104.56	1011.85	294.952	224.513	546.535	320.763	128.08	190.738	256.286	253.799	Restricted	0	0	0
Homo_sapiens_tRNA-Lys-TTT-13-1	1046.59	1118.89	1515.67	1555.73	40.5559	26.4133	223.738	153.54	28.4621	53.1564	118.393	113.736	Restricted	0	1.64609	1.67712
Homo_sapiens_tRNA-Lys-TTT-1-1	509.466	596.201	753.835	789.879	221.214	237.72	415.025	522.95	441.163	378.348	543.215	581.315	Restricted	0	1.30569	1.06923
Homo_sapiens_tRNA-Trp-CCA-5-1	1134.03	1178.43	1375.24	1440.42	88.4856	145.273	191.287	74.4899	85.3864	96.9322	71.0358	65.2926	Restricted	0	0	0
Homo_sapiens_tRNA-Lys-CTT-14-1	841.377	873.35	1434.91	1440.42	77.4249	145.273	406.486	259.955	56.9242	68.7906	157.393	162.178	Restricted	0	1.44974	1.46578
Homo_sapiens_tRNA-Ala-AGC-19-1	1133.14	1214.46	1278.46	1301.09	36.869	39.62	307.426	243.232	42.6932	21.8879	78.0001	100.045	Restricted	0	2.19852	1.33006
Homo_sapiens_tRNA-Arg-TCT-5-1	887.773	973.329	1245.72	1208.84	62.6773	39.62	462.847	405.894	85.3864	71.9174	171.322	154.807	Restricted	0	2.87788	1.33637
Homo_sapiens_tRNA-Ser-CGA-2-1	463.962	477.843	799.677	774.504	92.1725	184.893	953.021	957.728	113.848	131.328	250.715	292.764	Restricted	0.83892	2.94928	1.7821
Homo_sapiens_tRNA-Met-CAT-4-2	496.974	473.432	569.015	574.632	361.316	250.926	479.926	643.046	213.466	306.431	495.858	542.35	Restricted	0	0	1.22968
Homo_sapiens_tRNA-Ile-AAT-1-1	1076.93	1044.64	1220.25	1188.66	29.4952	92.4466	210.075	162.662	14.2311	21.8879	43.1786	30.5401	Restricted	0	2.11185	0
Homo_sapiens_tRNA-Asn-GTT-6-1	1015.36	1045.37	1130.75	1183.86	29.4952	52.8266	252.773	343.566	42.6932	6.25369	15.3214	10.5311	Restricted	0	2.35506	0
Homo_sapiens_tRNA-Val-CAC-4-1	744.123	713.824	844.79	897.502	47.9297	52.8266	447.476	699.293	85.3864	40.649	164.357	146.382	Restricted	0	2.9759	2.09486
Homo_sapiens_tRNA-Tyr-GTA-7-1	878.85	857.177	1209.34	1193.47	40.5559	66.0333	286.931	103.374	14.2311	9.38054	48.7501	43.1774	Restricted	0	1.45693	1.13219
Homo_sapiens_tRNA-Glu-TTC-6-1	630.809	677.802	1063.81	1072.39	25.8083	79.2399	450.892	332.924	14.2311	40.649	100.286	82.1423	Restricted	0.787863	2.64551	1.55066
Homo_sapiens_tRNA-Cys-GCA-21-1	711.11	695.445	1252.27	1320.31	36.869	52.8266	102.475	74.4899	85.3864	28.1416	54.3215	54.7615	Restricted	0.896189	0	0
Homo_sapiens_tRNA-Cys-GCA-14-1	438.087	463.14	553.007	559.257	191.719	237.72	454.308	418.056	185.004	234.513	303.643	331.729	Restricted	0	1.23498	1.10457
Homo_sapiens_tRNA-Ala-AGC-24-1	835.131	837.328	1080.55	1090.65	25.8083	79.2399	150.297	142.899	14.2311	21.8879	44.5715	46.3367	Restricted	0	1.83218	0
Homo_sapiens_tRNA-Gly-GCC-2-5	321.204	311.701	406.023	418.002	199.092	118.86	592.649	612.642	185.004	215.752	325.929	346.472	Restricted	0	1.62168	1.09802
Homo_sapiens_tRNA-Ile-AAT-3-1	475.561	482.989	630.136	590.007	70.0511	145.273	385.991	372.45	99.6174	128.201	300.857	310.666	Restricted	0	2.20864	1.88509
Homo_sapiens_tRNA-Cys-GCA-9-2	574.599	640.309	888.449	888.854	103.233	145.273	160.545	153.54	56.9242	103.186	115.607	120.054	Restricted	0	0	1.12801
Homo_sapiens_tRX-Ala-AGC-6-1	627.24	621.196	862.254	828.316	14.7476	66.0333	114.431	124.657	42.6932	15.6342	55.7144	49.496	Restricted	0	1.48241	0
Homo_sapiens_tRNA-Cys-GCA-12-1	496.082	566.06	825.872	740.872	40.5559	79.2399	111.015	85.1313	56.9242	68.7906	94.7144	76.8768	Restricted	0	0	0
Homo_sapiens_tRNA-Cys-GCA-6-1	387.23	456.524	724.002	752.403	81.1118	66.0333	198.119	173.303	56.9242	46.9027	136.5	121.107	Restricted	0.794813	1.04266	1.51082
Homo_sapiens_tRNA-Cys-GCA-11-1	442.548	415.356	467.873	444.907	158.537	198.1	314.258	262.995	56.9242	137.581	133.714	151.647	Restricted	0	1.03996	0
Homo_sapiens_tRX-Met-CAT-2-1	508.573	516.07	763.295	738.95	11.0607	66.0333	114.431	164.182	14.2311	25.0148	51.5358	37.9118	Restricted	0.725502	1.42581	0
Homo_sapiens_tRNA-His-GTG-1-6	163.279	182.315	395.836	368.034	121.668	92.4466	435.52	296.44	213.466	128.201	188.036	190.612	Restricted	1.0352	1.69774	0
Homo_sapiens_tRNA-Val-CAC-14-1	212.352	218.337	213.926	194.106	110.607	92.4466	304.01	339.005	185.004	265.782	286.929	315.932	Restricted	0	1.61877	0
Homo_sapiens_tRNA-Val-CAC-6-1	382.768	377.128	527.539	508.328	44.2428	118.86	274.976	224.99	14.2311	21.8879	79.3929	68.4519	Restricted	0	1.9997	1.34622
Homo_sapiens_tRNA-Cys-GCA-2-1	316.743	318.317	520.263	492.954	66.3642	79.2399	237.401	147.46	128.08	75.0443	104.464	116.895	Restricted	0	1.60737	0
Homo_sapiens_tRNA-Glu-CTC-3-1	217.705	196.283	378.373	384.369	47.9297	145.273	336.461	246.273	99.6174	68.7906	150.429	173.763	Restricted	0.975027	1.91221	1.396
Homo_sapiens_tRNA-Phe-GAA-11-1	185.585	231.57	677.433	659.193	36.869	52.8266	186.164	95.7728	42.6932	34.3953	82.1787	90.5672	Restricted	1.42686	1.6472	1.39183
Homo_sapiens_tRNA-Cys-GCA-1-1	295.329	334.49	577.746	603.46	58.9904	26.4133	97.3516	92.7324	71.1553	62.5369	79.3929	65.2926	Restricted	1.05107	0	0
Homo_sapiens_tRNA-Gly-TCC-4-1	267.67	236.716	410.389	438.181	81.1118	26.4133	222.03	231.071	14.2311	50.0295	139.286	162.178	Restricted	0.796294	1.41454	1.9337
Homo_sapiens_tRNA-His-GTG-1-2	182.908	208.045	382.739	429.533	95.8593	26.4133	237.401	506.227	14.2311	46.9027	62.6786	75.8237	Restricted	1.12043	2.00012	0
Homo_sapiens_tRNA-Ala-AGC-16-1	385.445	423.442	563.193	520.82	18.4345	13.2067	51.2377	24.3232	14.2311	12.5074	8.35715	11.5842	Restricted	0	0	0
Homo_sapiens_tRNA-Phe-GAA-4-1	156.141	191.137	483.881	460.282	11.0607	79.2399	239.109	165.702	42.6932	18.7611	84.9644	92.6734	Restricted	1.23831	2.01584	1.5884
Homo_sapiens_tRNA-Phe-GAA-5-1	176.662	167.613	320.889	319.987	36.869	26.4133	433.812	224.99	71.1553	15.6342	48.7501	64.2395	Restricted	0	2.62362	0
Homo_sapiens_tRNA-Arg-CCT-5-1	229.304	285.971	530.45	540.039	29.4952	52.8266	68.3169	31.9243	0	12.5074	15.3214	22.1152	Restricted	1.07558	0	0
Homo_sapiens_tRNA-Cys-GCA-10-1	215.028	244.067	532.633	558.296	25.8083	39.62	39.2822	36.4849	14.2311	15.6342	25.0715	45.2836	Restricted	1.11373	0	0
Homo_sapiens_tRNA-Val-AAC-1-2	207.891	204.37	216.109	217.169	99.5462	145.273	170.792	167.222	28.4621	65.6638	108.643	102.151	Restricted	0	0	1.08956
Homo_sapiens_tRNA-Tyr-GTA-3-1	177.555	177.169	146.256	165.279	58.9904	105.653	160.545	191.546	99.6174	93.8054	130.929	148.488	Restricted	0	1.3673	1.04905
Homo_sapiens_tRNA-Leu-AAG-4-1	146.326	149.969	374.735	378.604	22.1214	13.2067	187.872	115.535	28.4621	28.1416	65.4644	70.5581	Restricted	1.22095	1.57859	1.17386
Homo_sapiens_tRNA-Ser-AGA-3-1	176.662	160.261	400.202	398.783	18.4345	132.067	134.926	44.0859	14.2311	31.2685	25.0715	24.2215	Restricted	1.08664	0	0
Homo_sapiens_tRNA-Ala-CGC-5-1	180.231	169.818	249.581	238.309	33.1821	79.2399	105.891	141.379	56.9242	40.649	156	92.6734	Restricted	0	1.33424	1.29432
Homo_sapiens_tRNA-Ala-AGC-23-1	178.447	208.781	397.292	452.595	22.1214	52.8266	47.8218	53.2071	14.2311	6.25369	23.6786	21.0621	Restricted	1.15097	0	0
Homo_sapiens_tRNA-Ser-AGA-5-1	178.447	164.672	251.036	237.348	73.738	105.653	88.812	65.3687	71.1553	71.9174	58.5001	69.505	Restricted	0	0	0
Homo_sapiens_tRNA-Glu-TTC-8-1	215.921	234.511	356.544	350.737	7.3738	66.0333	51.2377	28.8838	0	21.8879	20.8929	13.6904	Restricted	0	0	0
Homo_sapiens_tRNA-Gly-CCC-3-1	218.597	228.629	220.475	229.661	62.6773	52.8266	64.9011	33.4445	42.6932	31.2685	37.6072	22.1152	Restricted	0	0	0
Homo_sapiens_tRX-Tyr-GTA-1-1	175.77	168.348	357.999	354.581	14.7476	39.62	46.1139	18.2424	0	21.8879	15.3214	9.47796	Restricted	0.862801	0	0
Homo_sapiens_tRNA-Val-CAC-9-1	149.895	160.996	261.223	270.98	25.8083	92.4466	46.1139	30.4041	56.9242	31.2685	19.5	17.9028	Restricted	0	0	0
Homo_sapiens_tRNA-Cys-GCA-7-1	118.667	141.147	116.422	138.373	77.4249	79.2399	93.9358	91.2122	42.6932	81.298	61.2858	89.5141	Restricted	0	0	0
Homo_sapiens_tRNA-Cys-GCA-18-1	130.266	125.709	350.723	358.424	18.4345	39.62	29.0347	16.7222	14.2311	9.38054	13.9286	13.6904	Restricted	1.27872	0	0
Homo_sapiens_tRNA-Ile-AAT-9-1	137.404	160.996	285.963	305.574	25.8083	13.2067	51.2377	24.3232	42.6932	9.38054	16.7143	23.1683	Restricted	0.96925	0	0
Homo_sapiens_tRNA-Asn-GTT-11-2	159.71	154.38	310.702	265.215	7.3738	39.62	49.5298	31.9243	28.4621	9.38054	4.17858	7.37175	Restricted	0.809997	0	0
Homo_sapiens_tRNA-Lys-TTT-8-1	144.542	173.494	268.499	239.27	36.869	26.4133	29.0347	24.3232	28.4621	18.7611	19.5	22.1152	Restricted	0	0	0
Homo_sapiens_tRNA-Cys-GCA-16-1	95.469	132.326	229.934	236.387	33.1821	39.62	64.9011	38.0051	56.9242	40.649	25.0715	30.5401	Restricted	0.886441	0	0
Homo_sapiens_tRX-Ile-AAT-3-1	107.96	120.563	267.772	274.824	18.4345	52.8266	52.9456	24.3232	28.4621	12.5074	13.9286	9.47796	Restricted	0.94847	0	0
Homo_sapiens_tRNA-Gly-GCC-4-1	114.206	136.001	213.926	205.638	33.1821	52.8266	25.6188	18.2424	42.6932	9.38054	12.5357	12.6373	Restricted	0.851707	0	0
Homo_sapiens_tRNA-Gln-CTG-1-1	122.236	122.034	197.918	204.677	29.4952	26.4133	30.7426	15.202	0	25.0148	22.2857	13.6904	Restricted	0.792123	0	0
Homo_sapiens_tRNA-Cys-GCA-23-1	95.469	93.3631	205.922	174.888	25.8083	66.0333	34.1585	10.6414	56.9242	18.7611	9.75001	7.37175	Restricted	1.02811	0	0
Homo_sapiens_tRNA-Val-CAC-7-1	120.452	111.742	221.93	194.106	33.1821	13.2067	17.0792	3.04041	14.2311	12.5074	5.57144	7.37175	Restricted	0.864081	0	0
Homo_sapiens_tRNA-Ala-AGC-17-1	63.3486	49.2546	172.451	155.67	14.7476	66.0333	119.555	24.3232	28.4621	18.7611	19.5	13.6904	Restricted	0	0	0
Homo_sapiens_tRNA-Ala-TGC-9-1	170.417	146.293	160.808	167.201	7.3738	39.62	11.9555	22.803	0	3.12685	0	5.26553	Restricted	0	0	0
Homo_sapiens_tRNA-Cys-GCA-15-1	96.3613	91.8929	146.256	164.318	22.1214	39.62	54.6535	21.2828	14.2311	31.2685	13.9286	22.1152	Restricted	0	0	0
Homo_sapiens_tRNA-Gln-CTG-8-2	65.1331	98.5091	129.52	118.194	14.7476	13.2067	37.5743	9.12122	28.4621	18.7611	25.0715	24.2215	Restricted	0	0	0
Homo_sapiens_tRNA-Glu-TTC-9-1	74.9477	73.5143	79.3128	63.4209	22.1214	52.8266	40.9902	39.5253	0	46.9027	25.0715	32.6463	Restricted	0	0	0
Homo_sapiens_tRX-Glu-TTC-2-1	71.3787	82.336	152.077	126.842	0	13.2067	17.0792	7.60101	14.2311	18.7611	11.1429	5.26553	Restricted	0.82669	0	0
Homo_sapiens_tRNA-Gly-CCC-5-1	75.8399	66.898	64.0323	66.3037	11.0607	26.4133	52.9456	57.7677	14.2311	21.8879	23.6786	32.6463	Restricted	0	1.22885	0
Homo_sapiens_tRX-Lys-CTT-1-1	58.8874	50.7249	80.0404	70.1474	29.4952	92.4466	49.5298	7.60101	0	28.1416	18.1072	13.6904	Restricted	0	0	0
Homo_sapiens_tRNA-Pro-TGG-4-1	45.5039	58.8114	69.8535	68.2256	11.0607	39.62	20.4951	3.04041	28.4621	6.25369	11.1429	5.26553	Restricted	0	0	0
Homo_sapiens_tRNA-Gly-CCC-7-1	59.7797	59.5466	61.8494	66.3037	14.7476	26.4133	8.53962	18.2424	0	18.7611	11.1429	12.6373	Restricted	0	-1.23187	0
Homo_sapiens_tRNA-Gln-CTG-9-1	33.9049	43.3734	81.4957	78.7957	3.6869	13.2067	22.203	7.60101	0	6.25369	2.78572	1.05311	Restricted	0.860944	0	0
Homo_sapiens_tRNA-Arg-TCG-6-1	37.4738	21.3191	66.9429	64.3819	11.0607	13.2067	10.2475	12.1616	14.2311	3.12685	9.75001	7.37175	Restricted	1.03045	0	0
Homo_sapiens_tRNA-Glu-TTC-12-1	12.4913	11.0271	28.378	29.7886	18.4345	79.2399	8.53962	6.08081	14.2311	15.6342	4.17858	4.21243	Restricted	0	0	0
Homo_sapiens_tRNA-Phe-GAA-9-1	19.6291	12.4974	29.8332	21.1403	29.4952	26.4133	13.6634	7.60101	42.6932	3.12685	6.96429	6.31864	Restricted	0	0	0
Homo_sapiens_tRNA-Asn-GTT-13-1	16.0602	18.3786	16.0081	22.1012	18.4345	66.0333	18.7872	19.7626	14.2311	3.12685	2.78572	0	Restricted	0	0	0
Homo_sapiens_tRX-Phe-GAA-2-1	17.8447	16.1731	38.5649	31.7105	7.3738	39.62	8.53962	4.56061	28.4621	15.6342	1.39286	2.10621	Restricted	0	0	0
Homo_sapiens_tRNA-Pro-AGG-3-1	13.3835	14.7029	13.8252	6.72646	18.4345	52.8266	6.83169	9.12122	28.4621	18.7611	6.96429	12.6373	Restricted	0	0	0
Homo_sapiens_tRNA-Asn-GTT-11-1	5.3534	8.82171	10.9146	6.72646	11.0607	66.0333	15.3713	1.5202	42.6932	12.5074	2.78572	2.10621	Restricted	0	0	0
Homo_sapiens_tRNA-Ile-AAT-6-1	0	0.735143	0	0.960923	0	0	0	0	0	0	0	0	Restricted	0	0	0
Homo_sapiens_tRNA-Ala-AGC-21-1	0	0	0	0.960923	0	0	0	0	0	0	0	0	Restricted	0	0	0
Homo_sapiens_tRNA-Arg-TCT-3-2	1872.8	2102.51	1744.15	1650.87	1323.6	1254.63	1502.97	1485.24	1508.49	1410.21	1554.43	1656.54	Persistently off	0	0	0
Homo_sapiens_tRNA-Gly-TCC-2-3	1433.82	1242.39	1902.78	1774.83	1242.48	898.052	1335.6	1235.92	540.78	1034.99	1413.75	1442.76	Persistently off	0	0	0
Homo_sapiens_tRNA-Tyr-GTA-5-2	629.025	636.634	778.575	796.605	453.488	620.713	729.283	1030.7	370.008	641.003	919.287	1015.19	Persistently off	0	1.17364	1.49201
Homo_sapiens_tRNA-Cys-GCA-24-1	104.391	98.5091	156.443	146.06	18.4345	39.62	34.1585	16.7222	14.2311	28.1416	9.75001	13.6904	Persistently off	0	0	0
Homo_sapiens_tRNA-Asn-GTT-20-1	66.9175	73.5143	141.89	130.686	14.7476	52.8266	34.1585	27.3636	42.6932	21.8879	13.9286	16.8497	Persistently off	0.91439	0	0
Homo_sapiens_tRNA-Leu-AAG-7-1	85.6545	66.898	78.5851	70.1474	44.2428	66.0333	63.1932	30.4041	28.4621	12.5074	25.0715	22.1152	Persistently off	0	0	0
Homo_sapiens_tRNA-Glu-TTC-10-2	49.9651	56.606	84.4063	75.9129	58.9904	66.0333	27.3268	18.2424	28.4621	18.7611	6.96429	10.5311	Persistently off	0	0	0
Homo_sapiens_tRNA-Leu-CAA-6-1	19.6291	22.0543	51.6625	47.0852	33.1821	52.8266	59.7773	39.5253	28.4621	18.7611	44.5715	42.1243	Persistently off	0.830973	0	1.24346
Homo_sapiens_tRNA-Ser-AGA-6-1	47.2884	34.5517	64.0323	76.8739	29.4952	79.2399	30.7426	27.3636	14.2311	12.5074	11.1429	17.9028	Persistently off	0.889642	0	0
Homo_sapiens_tRNA-Val-CAC-13-1	10.7068	4.41086	8.73168	12.492	36.869	118.86	32.4505	24.3232	56.9242	31.2685	12.5357	10.5311	Persistently off	0	0	0
Homo_sapiens_tRNA-Met-CAT-7-1	20.5214	22.0543	127.337	100.897	25.8083	13.2067	6.83169	4.56061	14.2311	9.38054	2.78572	3.15932	Persistently off	1.78773	0	0
Homo_sapiens_tRNA-Lys-CTT-12-1	4.46117	5.146	13.0975	6.72646	33.1821	118.86	22.203	18.2424	85.3864	21.8879	8.35715	7.37175	Persistently off	0	0	0
Homo_sapiens_tRNA-Cys-GCA-3-1	40.1505	41.9031	69.1258	67.2646	18.4345	39.62	15.3713	10.6414	28.4621	6.25369	4.17858	3.15932	Persistently off	0.826295	0	0
Homo_sapiens_tRNA-Cys-GCA-22-1	24.9826	19.1137	32.7438	49.0071	44.2428	26.4133	25.6188	15.202	42.6932	28.1416	8.35715	16.8497	Persistently off	0	0	0
Homo_sapiens_tRNA-Ile-GAT-1-1	61.5641	57.3411	40.7478	39.3979	25.8083	13.2067	11.9555	18.2424	14.2311	28.1416	8.35715	5.26553	Persistently off	0	0	0
Homo_sapiens_tRX-Gln-CTG-3-1	31.2282	41.168	53.1177	64.3819	7.3738	52.8266	23.9109	13.6818	14.2311	6.25369	8.35715	6.31864	Persistently off	0	0	0
Homo_sapiens_tRNA-Lys-TTT-12-1	23.1981	16.1731	37.1096	31.7105	25.8083	92.4466	20.4951	9.12122	14.2311	18.7611	5.57144	11.5842	Persistently off	0	0	0
Homo_sapiens_tRNA-Lys-CTT-7-1	23.1981	40.4329	40.7478	36.5151	22.1214	52.8266	18.7872	3.04041	42.6932	9.38054	1.39286	4.21243	Persistently off	0	0	0
Homo_sapiens_tRX-Met-CAT-1-1	10.7068	5.88114	38.5649	39.3979	14.7476	39.62	23.9109	19.7626	42.6932	15.6342	5.57144	10.5311	Persistently off	1.54714	0	0
Homo_sapiens_tRNA-Cys-GCA-20-1	23.1981	19.1137	45.1137	49.968	14.7476	0	25.6188	25.8434	0	6.25369	12.5357	13.6904	Persistently off	0.903321	0	0
Homo_sapiens_tRNA-Gln-TTG-4-1	21.4136	26.4651	37.8373	22.1012	14.7476	52.8266	13.6634	10.6414	14.2311	6.25369	4.17858	5.26553	Persistently off	0	0	0
Homo_sapiens_tRNA-Gln-CTG-8-3	26.767	27.2003	31.2885	38.4369	22.1214	13.2067	17.0792	16.7222	14.2311	12.5074	2.78572	6.31864	Persistently off	0	0	0
Homo_sapiens_tRNA-Gln-CTG-4-2	10.7068	18.3786	26.195	18.2575	18.4345	79.2399	8.53962	9.12122	14.2311	9.38054	4.17858	3.15932	Persistently off	0	0	-1.30131
Homo_sapiens_tRNA-Ala-AGC-20-1	3.56894	2.20543	2.18292	4.80462	14.7476	92.4466	8.53962	3.04041	71.1553	3.12685	2.78572	3.15932	Persistently off	0	0	0
Homo_sapiens_tRNA-Lys-TTT-14-1	8.03011	5.88114	10.9146	15.3748	40.5559	26.4133	8.53962	16.7222	28.4621	18.7611	18.1072	12.6373	Persistently off	0	0	0
Homo_sapiens_tRNA-Tyr-GTA-9-1	1.78447	2.20543	5.09348	2.88277	29.4952	105.653	13.6634	6.08081	28.4621	6.25369	2.78572	4.21243	Persistently off	0	0	0
Homo_sapiens_tRX-Trp-CCA-1-1	24.0903	20.584	37.1096	28.8277	11.0607	26.4133	10.2475	6.08081	28.4621	6.25369	2.78572	3.15932	Persistently off	0	0	0
Homo_sapiens_tRNA-Gln-CTG-17-1	15.168	24.9949	27.6503	32.6714	3.6869	26.4133	17.0792	13.6818	14.2311	18.7611	4.17858	4.21243	Persistently off	0	0	0
Homo_sapiens_tRX-Gly-CCC-1-2	1.78447	2.20543	3.6382	7.68739	18.4345	66.0333	15.3713	1.5202	56.9242	9.38054	2.78572	2.10621	Persistently off	0	0	-1.30986
Homo_sapiens_tRNA-iMet-CAT-3-1	3.56894	1.47029	5.09348	2.88277	25.8083	52.8266	17.0792	7.60101	42.6932	18.7611	5.57144	3.15932	Persistently off	0	0	0
Homo_sapiens_tRNA-Asp-GTC-10-1	7.13787	11.0271	21.1016	13.4529	7.3738	66.0333	15.3713	7.60101	14.2311	12.5074	6.96429	2.10621	Persistently off	0	0	0
Homo_sapiens_tRNA-Gln-TTG-6-1	9.81457	8.82171	8.00404	18.2575	14.7476	52.8266	20.4951	6.08081	14.2311	12.5074	9.75001	5.26553	Persistently off	0	0	0
Homo_sapiens_tRNA-Cys-ACA-1-1	1.78447	0.735143	1.45528	3.84369	22.1214	39.62	6.83169	6.08081	85.3864	6.25369	2.78572	2.10621	Persistently off	0	0	0
Homo_sapiens_tRNA-Phe-GAA-8-1	13.3835	18.3786	11.6422	14.4138	22.1214	26.4133	15.3713	10.6414	28.4621	3.12685	4.17858	7.37175	Persistently off	0	0	0
Homo_sapiens_tRX-Cys-GCA-4-1	8.92234	8.82171	24.0121	19.2185	7.3738	52.8266	8.53962	6.08081	14.2311	9.38054	5.57144	5.26553	Persistently off	0	0	0
Homo_sapiens_tRNA-Leu-TAG-4-1	16.0602	7.35143	16.7357	14.4138	18.4345	26.4133	13.6634	6.08081	42.6932	6.25369	1.39286	0	Persistently off	0	0	0
Homo_sapiens_tRNA-Phe-GAA-7-1	8.03011	20.584	44.3861	36.5151	3.6869	13.2067	17.0792	9.12122	0	6.25369	4.17858	4.21243	Persistently off	0.970467	0	0
Homo_sapiens_tRNA-Gly-CCC-8-1	11.599	6.61629	18.9186	6.72646	22.1214	52.8266	6.83169	7.60101	14.2311	6.25369	4.17858	6.31864	Persistently off	0	-1.53849	0
Homo_sapiens_tRX-Ala-AGC-1-1	2.6767	2.94057	5.09348	7.68739	3.6869	66.0333	10.2475	9.12122	28.4621	15.6342	2.78572	7.37175	Persistently off	0	0	0
Homo_sapiens_tRNA-Asp-GTC-6-1	2.6767	1.47029	2.18292	3.84369	7.3738	66.0333	8.53962	7.60101	42.6932	15.6342	1.39286	2.10621	Persistently off	0	0	-1.38658
Homo_sapiens_tRNA-Gln-CTG-8-1	14.2757	19.8489	28.378	21.1403	3.6869	26.4133	10.2475	1.5202	14.2311	3.12685	8.35715	5.26553	Persistently off	0	0	0
Homo_sapiens_tRNA-Gly-GCC-5-1	7.13787	8.08657	8.00404	13.4529	25.8083	52.8266	10.2475	16.7222	0	3.12685	1.39286	8.42485	Persistently off	0	0	0
Homo_sapiens_tRX-Val-AAC-1-1	2.6767	2.20543	2.91056	2.88277	33.1821	66.0333	11.9555	6.08081	14.2311	6.25369	2.78572	3.15932	Persistently off	0	-1.32811	0
Homo_sapiens_tRNA-Leu-AAG-5-1	2.6767	0.735143	3.6382	5.76554	14.7476	66.0333	6.83169	4.56061	28.4621	12.5074	6.96429	0	Persistently off	0	0	-1.27694
Homo_sapiens_tRX-Ala-GGC-3-1	7.13787	2.20543	3.6382	0.960923	7.3738	66.0333	13.6634	6.08081	28.4621	12.5074	1.39286	3.15932	Persistently off	0	-1.25118	0
Homo_sapiens_tRNA-Arg-CCT-7-1	1.78447	0	2.18292	3.84369	29.4952	66.0333	13.6634	4.56061	14.2311	9.38054	4.17858	3.15932	Persistently off	0	0	0
Homo_sapiens_tRX-Ser-GCT-1-1	4.46117	2.20543	1.45528	5.76554	25.8083	79.2399	5.12377	3.04041	14.2311	3.12685	2.78572	4.21243	Persistently off	0	0	0
Homo_sapiens_tRX-Ile-AAT-4-1	0	2.20543	3.6382	2.88277	14.7476	66.0333	13.6634	4.56061	28.4621	6.25369	5.57144	3.15932	Persistently off	0	0	0
Homo_sapiens_tRX-Ala-AGC-2-1	0.892234	3.67571	2.91056	5.76554	14.7476	79.2399	6.83169	7.60101	14.2311	6.25369	5.57144	3.15932	Persistently off	0	0	0
Homo_sapiens_tRNA-Ile-GAT-1-2	26.767	30.876	23.2845	16.3357	7.3738	0	3.41585	7.60101	14.2311	15.6342	4.17858	1.05311	Persistently off	0	0	0
Homo_sapiens_tRNA-Lys-CTT-13-1	2.6767	2.20543	1.45528	2.88277	7.3738	66.0333	6.83169	6.08081	28.4621	21.8879	1.39286	3.15932	Persistently off	0	0	0
Homo_sapiens_tRNA-Lys-CTT-6-1	4.46117	5.146	4.36584	4.80462	14.7476	52.8266	3.41585	7.60101	28.4621	18.7611	1.39286	2.10621	Persistently off	0	0	0
Homo_sapiens_tRX-Cys-GCA-3-1	3.56894	2.94057	5.09348	6.72646	29.4952	26.4133	5.12377	6.08081	42.6932	15.6342	4.17858	0	Persistently off	0	0	-1.27624
Homo_sapiens_tRX-Gly-CCC-3-1	1.78447	2.94057	0.72764	2.88277	18.4345	52.8266	15.3713	12.1616	28.4621	3.12685	4.17858	4.21243	Persistently off	0	0	0
Homo_sapiens_tRNA-Tyr-GTA-10-1	4.46117	8.08657	14.5528	11.5311	7.3738	52.8266	8.53962	4.56061	14.2311	12.5074	4.17858	2.10621	Persistently off	0	0	0
Homo_sapiens_tRX-Lys-TTT-2-1	3.56894	2.94057	1.45528	2.88277	33.1821	52.8266	13.6634	4.56061	14.2311	9.38054	0	4.21243	Persistently off	0	-1.29497	-1.41968
Homo_sapiens_tRNA-Glu-CTC-7-1	10.7068	5.146	14.5528	14.4138	22.1214	13.2067	13.6634	6.08081	28.4621	6.25369	4.17858	3.15932	Persistently off	0	0	0
Homo_sapiens_tRNA-Asn-GTT-21-1	18.7369	14.7029	28.378	30.7495	3.6869	26.4133	10.2475	1.5202	0	3.12685	2.78572	1.05311	Persistently off	0	0	0
Homo_sapiens_tRNA-His-GTG-2-1	1.78447	0.735143	2.91056	2.88277	14.7476	13.2067	11.9555	9.12122	71.1553	9.38054	0	3.15932	Persistently off	0	0	0
Homo_sapiens_tRNA-Leu-TAA-5-1	2.6767	2.94057	2.91056	6.72646	18.4345	52.8266	1.70792	6.08081	28.4621	6.25369	5.57144	5.26553	Persistently off	0	-1.55989	0
Homo_sapiens_tRNA-Asp-GTC-8-1	5.3534	0.735143	3.6382	4.80462	11.0607	52.8266	8.53962	7.60101	14.2311	18.7611	4.17858	5.26553	Persistently off	0	0	-1.2046
Homo_sapiens_tRX-Asn-GTT-2-1	0	5.146	2.91056	0.960923	22.1214	52.8266	5.12377	3.04041	28.4621	9.38054	4.17858	2.10621	Persistently off	0	0	0
Homo_sapiens_tRX-Leu-TAA-2-1	1.78447	6.61629	2.91056	3.84369	0	39.62	15.3713	6.08081	28.4621	21.8879	5.57144	3.15932	Persistently off	0	-1.35127	0
Homo_sapiens_tRNA-Lys-CTT-8-1	8.03011	7.35143	12.3699	6.72646	11.0607	13.2067	8.53962	9.12122	42.6932	6.25369	4.17858	5.26553	Persistently off	0	0	0
Homo_sapiens_tRX-Pro-GGG-2-1	2.6767	4.41086	5.09348	12.492	22.1214	26.4133	6.83169	6.08081	28.4621	6.25369	9.75001	3.15932	Persistently off	0	0	0
Homo_sapiens_tRNA-Gln-CTG-10-1	2.6767	8.82171	9.45932	11.5311	33.1821	13.2067	6.83169	9.12122	28.4621	6.25369	1.39286	1.05311	Persistently off	0	0	0
Homo_sapiens_tRX-Ile-GAT-1-2	0.892234	0.735143	4.36584	2.88277	33.1821	52.8266	6.83169	7.60101	14.2311	6.25369	1.39286	0	Persistently off	0	0	0
Homo_sapiens_tRX-Gly-CCC-2-1	2.6767	2.20543	3.6382	6.72646	14.7476	52.8266	5.12377	4.56061	14.2311	12.5074	8.35715	3.15932	Persistently off	0	0	0
Homo_sapiens_tRNA-Leu-CAA-5-1	1.78447	5.146	7.2764	9.60923	11.0607	39.62	20.4951	3.04041	14.2311	6.25369	6.96429	3.15932	Persistently off	0	0	0
Homo_sapiens_tRX-Ile-GAT-1-1	0.892234	2.94057	1.45528	2.88277	7.3738	66.0333	8.53962	1.5202	28.4621	0	2.78572	5.26553	Persistently off	0	0	0
Homo_sapiens_tRNA-Pro-GGG-1-1	2.6767	2.20543	2.18292	5.76554	7.3738	39.62	8.53962	6.08081	42.6932	6.25369	1.39286	3.15932	Persistently off	0	0	0
Homo_sapiens_tRX-Gln-CTG-2-1	11.599	2.94057	10.187	8.64831	18.4345	26.4133	11.9555	4.56061	14.2311	9.38054	4.17858	5.26553	Persistently off	0	0	0
Homo_sapiens_tRX-Asn-GTT-3-1	7.13787	2.94057	5.82112	0.960923	14.7476	52.8266	10.2475	4.56061	14.2311	9.38054	1.39286	3.15932	Persistently off	0	0	0
Homo_sapiens_tRX-Ala-GGC-4-1	3.56894	2.94057	0	4.80462	14.7476	39.62	11.9555	3.04041	42.6932	0	2.78572	1.05311	Persistently off	0	0	0
Homo_sapiens_tRNA-Lys-TTT-15-1	0	2.20543	2.18292	0.960923	22.1214	13.2067	11.9555	9.12122	56.9242	3.12685	1.39286	2.10621	Persistently off	0	0	0
Homo_sapiens_tRNA-Gly-GCC-6-1	0.892234	0	1.45528	4.80462	14.7476	39.62	15.3713	3.04041	28.4621	9.38054	4.17858	3.15932	Persistently off	0	-1.4816	0
Homo_sapiens_tRNA-Gln-CTG-13-1	5.3534	7.35143	7.2764	5.76554	18.4345	52.8266	6.83169	3.04041	0	9.38054	6.96429	1.05311	Persistently off	0	0	0
Homo_sapiens_tRNA-Cys-GCA-25-1	8.92234	4.41086	8.00404	13.4529	22.1214	26.4133	10.2475	6.08081	14.2311	6.25369	1.39286	2.10621	Persistently off	0	0	0
Homo_sapiens_tRNA-Asn-GTT-18-1	8.03011	14.7029	13.8252	16.3357	14.7476	26.4133	13.6634	4.56061	0	3.12685	1.39286	4.21243	Persistently off	0	0	0
Homo_sapiens_tRNA-Asp-GTC-5-1	3.56894	5.146	5.82112	7.68739	22.1214	26.4133	6.83169	7.60101	14.2311	3.12685	13.9286	4.21243	Persistently off	0	0	0
Homo_sapiens_tRX-Asn-GTT-1-1	1.78447	1.47029	1.45528	2.88277	11.0607	52.8266	8.53962	4.56061	28.4621	3.12685	2.78572	1.05311	Persistently off	0	0	0
Homo_sapiens_tRX-Cys-GCA-2-1	1.78447	2.94057	2.18292	2.88277	14.7476	79.2399	3.41585	1.5202	0	3.12685	4.17858	3.15932	Persistently off	0	0	0
Homo_sapiens_tRNA-Glu-TTC-13-1	1.78447	10.292	10.9146	9.60923	22.1214	13.2067	11.9555	1.5202	14.2311	9.38054	4.17858	5.26553	Persistently off	0	0	0
Homo_sapiens_tRNA-Phe-GAA-6-1	5.3534	3.67571	2.91056	5.76554	18.4345	52.8266	5.12377	6.08081	0	9.38054	2.78572	2.10621	Persistently off	0	0	0
Homo_sapiens_tRNA-Ile-GAT-1-3	26.767	19.1137	13.8252	9.60923	14.7476	13.2067	6.83169	1.5202	0	3.12685	2.78572	1.05311	Persistently off	0	0	0
Homo_sapiens_tRNA-Lys-TTT-10-1	12.4913	13.2326	11.6422	8.64831	3.6869	13.2067	3.41585	10.6414	14.2311	6.25369	5.57144	8.42485	Persistently off	0	0	0
Homo_sapiens_tRX-Leu-CAG-1-1	0.892234	2.94057	1.45528	2.88277	11.0607	66.0333	10.2475	3.04041	0	9.38054	1.39286	2.10621	Persistently off	0	0	0
Homo_sapiens_tRX-Arg-CCT-2-1	5.3534	5.88114	2.91056	6.72646	11.0607	52.8266	10.2475	6.08081	0	0	6.96429	3.15932	Persistently off	0	0	0
Homo_sapiens_tRNA-Asn-GTT-28-1	2.6767	1.47029	3.6382	2.88277	3.6869	39.62	8.53962	4.56061	28.4621	9.38054	2.78572	2.10621	Persistently off	0	0	0
Homo_sapiens_tRNA-Sup-TTA-1-1	0.892234	0.735143	2.91056	1.92185	7.3738	39.62	10.2475	3.04041	28.4621	6.25369	4.17858	1.05311	Persistently off	0	0	0
Homo_sapiens_tRNA-Arg-CCT-6-1	5.3534	3.67571	5.82112	2.88277	22.1214	26.4133	11.9555	10.6414	0	9.38054	2.78572	5.26553	Persistently off	0	0	0
Homo_sapiens_tRNA-Glu-CTC-16-1	0	2.20543	2.91056	0	14.7476	39.62	1.70792	1.5202	28.4621	9.38054	1.39286	4.21243	Persistently off	0	0	0
Homo_sapiens_tRNA-Gln-CTG-7-1	4.46117	3.67571	5.82112	3.84369	3.6869	39.62	8.53962	3.04041	14.2311	9.38054	4.17858	5.26553	Persistently off	0	0	0
Homo_sapiens_tRNA-Thr-AGT-7-1	2.6767	0	2.91056	5.76554	14.7476	26.4133	10.2475	6.08081	14.2311	6.25369	8.35715	4.21243	Persistently off	0	0	0
Homo_sapiens_tRNA-Asn-GTT-16-3	1.78447	1.47029	5.82112	3.84369	7.3738	39.62	8.53962	3.04041	14.2311	9.38054	1.39286	2.10621	Persistently off	0	0	0
Homo_sapiens_tRX-Gln-TTG-1-1	1.78447	2.20543	1.45528	0.960923	7.3738	13.2067	8.53962	4.56061	42.6932	9.38054	1.39286	4.21243	Persistently off	0	0	-1.29677
Homo_sapiens_tRX-Cys-GCA-1-1	3.56894	0.735143	4.36584	2.88277	7.3738	39.62	6.83169	6.08081	14.2311	6.25369	5.57144	0	Persistently off	0	0	0
Homo_sapiens_tRNA-Leu-AAG-8-1	2.6767	2.20543	3.6382	4.80462	14.7476	26.4133	8.53962	6.08081	14.2311	6.25369	4.17858	2.10621	Persistently off	0	0	0
Homo_sapiens_tRNA-Glu-TTC-7-1	3.56894	2.20543	1.45528	2.88277	14.7476	26.4133	13.6634	3.04041	14.2311	3.12685	5.57144	4.21243	Persistently off	0	0	0
Homo_sapiens_tRNA-Pro-AGG-4-1	4.46117	1.47029	7.2764	6.72646	11.0607	26.4133	11.9555	6.08081	0	9.38054	4.17858	5.26553	Persistently off	0	0	0
Homo_sapiens_tRNA-Ala-TGC-8-1	1.78447	2.20543	2.91056	4.80462	14.7476	39.62	6.83169	7.60101	0	6.25369	4.17858	3.15932	Persistently off	0	0	0
Homo_sapiens_tRX-Val-TAC-2-1	7.13787	2.94057	7.2764	8.64831	3.6869	26.4133	17.0792	4.56061	0	3.12685	6.96429	5.26553	Persistently off	0	0	0
[truncated: 45 more rows]
