# Supplementary material for: Selective gene expression maintains human tRNA anticodon pools during differentiation
Source: Nat Cell Biol. 2024 Jan 8;26(1):100–12. doi: 10.1038/s41556-023-01317-3 (PMC10791582; doi:10.1038/s41556-023-01317-3)
Supplement: Supplementary file 11 — Statistical source data. [file 41556_2023_1317_MOESM11_ESM.xlsx]

## Sheet: Ext Data Fig. 1a
gene	hiPSC_1	hiPSC_2	NPC_1	NPC_2	Neurons_1	Neurons_2	CM_1	CM_2	CMvsiPSC_l2FC	CMvsiPSC_padj	MNvsiPSC_l2FC	MNvsiPSC_padj	NPCvsiPSC_l2FC	NPCvsiPSC_padj
LIN28A	27511	28053.5	12857.1	10518.9	3.73115	0	477.266	450.281	-5.90771	0	-13.6535	1.06317e-57	-1.24909	1.11813e-22
L1TD1	23575.3	23999.3	5.40408	0	0	1.70812	19.8271	14.3305	-10.5104	0	-15.0028	3.24602e-26	-13.0714	1.82142e-119
TTN	6604.39	6816.92	2328.38	2919.23	2928.95	3149.77	473527	411562	6.04327	0	-1.14312	7.35809e-18	-1.35488	2.20195e-24
FN1	2092.57	1868.03	2366.99	2476.09	405.452	445.819	238375	246359	6.93424	0	-2.2241	1.31611e-86	0.289055	0.00756783
TRIM71	16292.7	17063.1	6040.99	6350.35	994.974	942.882	291.741	315.272	-5.77184	0	-4.10362	0	-1.42857	3.60332e-54
IL6ST	343.683	342.74	1042.21	926.715	894.233	819.897	10182.6	11586.6	4.9874	0	1.32227	3.51988e-22	1.52038	5.829e-30
PLK2	124.718	146.753	271.748	291.923	784.786	770.362	5875.89	6104.81	5.47259	0	2.52726	1.00928e-67	1.06225	5.34008e-12
RHOBTB3	364.942	394.813	1404.29	1493.58	2239.93	2247.88	6269.6	6190.8	4.03835	0	2.56515	1.65961e-122	1.93406	3.34038e-70
FBN2	1997.62	2057.38	5682.77	6312.34	574.597	572.22	29742	28422.8	3.84256	0	-1.8216	7.53498e-64	1.5649	6.06982e-60
CD24	16647.7	15864.5	4029.12	4031.94	8278.18	8163.1	921.959	851.536	-4.20125	0	-0.983653	2.24736e-31	-2.01202	9.97659e-127
SEPHS1	12026.1	11853.9	1854.37	1769.33	1004.92	922.384	916.294	865.867	-3.74704	0	-3.62848	6.56075e-286	-2.72021	1.30199e-180
VIM	627.842	602.161	17737.7	16651.8	3987.36	3626.34	29793	32613.3	5.66411	0	2.62979	9.26184e-136	4.80424	0
NEBL	167.944	184.625	318.068	255.534	560.917	544.89	15708.7	12687.8	6.33442	0	1.65291	1.49871e-21	0.706024	0.000140484
COL2A1	92.8299	82.3711	2279.75	2632.16	310.929	298.921	8062.54	7108.71	6.42896	0	1.79441	1.72501e-23	4.80238	8.74316e-189
KRT8	2638.21	2470.19	6.9481	2.42596	54.7236	44.4111	33427	33392.4	3.70886	0	-5.66745	1.86168e-176	-9.07481	1.75558e-97
COL4A2	1082.07	1128.58	3333.54	2992.01	1047.21	1176.89	23352	21624.8	4.34703	0	NA	NA	1.51735	5.97696e-42
FLRT2	166.527	177.997	25.4764	12.9384	1252.42	1243.51	6112.4	6322.03	5.17677	0	2.86001	5.63643e-92	-3.15247	7.53935e-36
ACTC1	165.818	142.966	0.772011	7.27787	2.48743	0	36440.7	32521.3	7.79641	0	-6.75288	2.1602e-10	-5.29435	4.60704e-27
FBN1	248.019	259.422	708.706	903.265	570.866	596.133	21917.4	26018.2	6.56309	0	1.20165	2.9457e-13	1.66833	1.55225e-25
CDH2	671.068	643.82	6111.24	7022.34	6030.79	5383.99	14363.3	13894.6	4.42476	0	3.11767	5.21433e-158	3.31942	3.41448e-180
EMC10	483.283	450.674	466.295	455.271	764.886	773.778	11911.8	10328.6	4.5715	0	0.718256	4.82726e-08	NA	NA
DMD	167.944	157.168	199.951	225.614	1476.29	1492.9	4808.07	4802.24	4.88229	8.57959e-303	3.18759	9.09059e-124	0.384357	0.0193031
TNNT2	71.5712	59.648	0	0	0	1.70812	11474.2	8977.71	7.27455	3.23516e-282	-6.50939	9.01044e-06	-8.82749	1.02079e-08
DGKI	27.6364	37.8718	73.341	58.223	1833.24	1795.23	6694.47	5818.96	7.60135	2.56441e-279	5.8161	1.92139e-161	1.03259	6.95398e-05
COL1A2	1128.84	1166.45	4.63207	0	21.1432	23.9137	43979.3	57743.8	5.47016	1.51199e-278	-5.68262	5.34587e-78	-8.92055	7.70689e-47
LTBP1	700.831	734.712	1288.49	1314.87	151.734	140.066	8705.5	8569.67	3.58999	7.6758e-278	-2.2911	4.62981e-57	0.85979	8.48743e-16
MICAL2	29.7623	42.6057	17.7563	36.3894	6.21859	6.83247	8858.45	9344.27	7.99863	1.78014e-273	-2.45739	9.85478e-06	NA	NA
SYNPO	24.0933	13.2551	7.72011	5.66057	42.2864	23.9137	8646.02	8875.13	8.82526	1.48292e-266	0.828016	0.0198615	-1.52478	0.00140015
PPP1R12B	503.124	493.28	677.054	723.744	1400.43	1337.46	6297.93	6100.29	3.63643	7.14734e-257	1.45872	4.80292e-39	0.490663	3.9674e-05
DNMT3B	20439.6	20051.2	1242.94	801.374	2014.82	1950.67	177.027	138.026	-7.02196	5.53593e-255	-3.35187	4.72959e-69	-4.30759	1.25591e-112
ALPK2	14.8811	25.5634	0.772011	3.23461	6.21859	5.12436	7521.54	7123.79	8.54559	4.90056e-251	-1.76769	0.00371561	-3.31021	8.87306e-06
KIF26B	18.4243	20.8295	128.926	149.601	4610.46	4425.74	4614.04	4831.66	7.9223	5.03549e-244	7.85822	1.18893e-239	2.83692	7.84358e-29
MYLK3	24.0933	29.3506	20.0723	21.025	29.8492	27.3299	4990.76	4753.22	7.52604	6.56571e-241	NA	NA	NA	NA
TDGF1	4930.62	4889.25	0	0	0	0	65.1461	70.1443	-6.17122	7.01301e-240	-14.1606	1.00526e-21	-15.044	7.33668e-24
FILIP1	62.359	74.7968	30.1084	25.8769	57.211	56.3679	5374.55	4644.61	6.20021	4.45228e-238	NA	NA	-1.28082	2.3632e-06
TERF1	12191.9	12663.4	708.706	724.552	568.379	633.712	912.045	1046.13	-3.66085	3.8855e-232	-4.37374	1.35917e-297	-4.1162	2.87884e-292
CMYA5	104.877	88.9987	15.4402	22.6423	52.2361	52.9517	5023.33	4600.86	5.62523	4.89109e-231	-0.891107	0.000485371	-2.36085	3.35585e-17
BMPR2	505.25	539.673	1026.77	903.265	3945.07	3802.27	6367.32	6405	3.61324	2.0807e-230	2.89224	2.30661e-145	0.887173	8.21416e-14
A2M	43.2262	38.8186	142.05	152.027	62.1859	76.8653	3632.6	3907.71	6.51495	5.3804e-229	0.736696	0.00585255	1.83369	1.22649e-16
COL4A1	1123.88	1088.81	1128.68	832.103	198.995	222.055	31802.6	29200.4	4.78471	3.31281e-228	-2.39909	5.96625e-44	NA	NA
TNNI1	30.4709	22.7231	0.772011	0	2.48743	6.83247	4782.57	4609.16	7.44141	1.75752e-225	-2.6418	7.07594e-05	-6.0957	0.000115663
MYOCD	58.1073	61.5416	1.54402	2.42596	4.97487	5.12436	5330.65	4523.17	6.36637	3.96614e-225	-3.5665	2.76818e-09	-4.91754	3.34314e-12
SALL2	4567.8	4765.22	2358.49	2390.38	1207.65	1207.64	366.801	411.06	-3.57529	1.04174e-218	-1.94999	1.34744e-74	-0.974613	1.16274e-20
SALL4	4910.07	4902.5	2218.76	2526.23	85.8165	54.6598	164.281	167.441	-4.88474	8.42506e-216	-6.09084	1.79003e-209	-1.04831	5.03111e-14
MDN1	14925.1	15508.5	5560.79	5468.11	2625.49	2517.77	2566.19	2650.4	-2.54354	1.7401e-211	-2.56407	1.12339e-209	-1.46429	2.96902e-73
NRP1	44.6434	28.4038	612.205	717.275	1165.36	1122.23	3175.16	3317.14	6.44242	5.03185e-207	4.93771	2.45773e-119	4.15395	2.42523e-84
PDLIM3	31.1795	25.5634	33.9685	55.797	78.3542	81.9897	4704.68	4480.94	7.32441	3.27404e-206	1.48143	1.98784e-07	0.642808	0.0424585
TNRC18	102.042	106.988	1334.03	1190.34	2722.5	2961.88	2710.64	2525.95	4.6486	1.46821e-205	4.76719	4.0198e-215	3.59695	1.13438e-121
JPH2	24.8019	34.0846	5.40408	3.23461	4.97487	5.12436	4019.23	3903.19	7.0953	5.25856e-205	-2.52333	5.00256e-05	-2.73758	1.72306e-07
HAPLN1	16.2984	14.2019	0	0	2.48743	1.70812	8646.02	6736.87	8.96653	6.71651e-205	-2.83239	0.00268875	-6.7245	2.35475e-05
NR6A1	6269.92	6084.1	2092.92	1677.14	143.027	198.142	133.125	137.272	-5.51106	1.04028e-202	-5.19416	6.15516e-175	-1.71223	5.49126e-26
ANXA1	31.1795	23.6699	6.17609	0	78.3542	76.8653	3735.99	3919.03	7.10453	1.27322e-202	1.48162	1.36064e-07	-3.13956	1.39347e-07
ITGA11	59.5245	50.1801	42.4606	65.5008	48.505	66.6166	4721.68	4601.61	6.39979	1.82392e-202	NA	NA	NA	NA
TTC3	1559.68	1561.26	7587.32	7191.34	24037.3	22844.4	8790.47	8939.24	2.50628	1.77006e-201	3.90911	0	2.24351	3.17055e-161
MYO18B	18.4243	21.7763	2.31603	0.808652	19.8995	11.9568	4475.25	4213.93	7.7694	1.92547e-201	NA	NA	-3.65588	9.02356e-06
CSRP1	134.639	128.764	52.4967	61.4576	89.5476	95.6546	3502.31	3580.37	4.74715	2.32441e-200	-0.515042	0.0183173	-1.21242	5.06496e-09
COL4A5	499.581	510.322	783.591	794.096	88.3039	76.8653	5240.01	5314.37	3.38621	3.64498e-198	-2.59952	5.51702e-49	0.644094	1.67008e-07
ITGAV	1539.13	1560.32	765.063	615.384	371.871	396.284	18984.4	18098	3.58066	1.16884e-192	-2.01509	8.05572e-49	-1.16624	1.67891e-19
SYNPO2L	48.1865	36.925	14.6682	12.1298	21.1432	23.9137	4395.95	3713.87	6.55748	1.31845e-192	-0.945202	0.00995917	-1.68064	2.11237e-06
WLS	31.1795	40.7122	551.216	571.717	195.264	189.601	2896.17	3483.83	6.49146	1.28791e-191	2.44049	2.24359e-24	3.98392	1.33729e-70
FRMD4B	81.4919	77.6371	751.939	649.348	786.029	749.864	2668.16	2509.35	5.02059	3.31378e-190	3.26903	3.93329e-77	3.136	2.0563e-72
RCC2	11223.9	10972.4	3687.9	3677.75	1128.05	1154.69	1819.84	1938.39	-2.56018	7.40262e-189	-3.28228	3.25026e-282	-1.59149	8.9584e-77
CLSTN2	25.5105	27.457	257.852	210.25	1446.44	1392.12	2971.23	3497.41	6.93891	3.8803e-188	5.74993	7.9498e-128	3.15008	5.3789e-37
KCTD12	235.264	241.433	208.443	203.78	400.477	353.581	3692.08	3640.71	3.944	1.06684e-187	0.667668	1.51799e-05	NA	NA
MSH2	5899.31	5869.18	2187.11	2067.72	1175.31	1122.23	753.429	775.358	-2.94285	1.07388e-187	-2.35552	5.76859e-122	-1.46769	2.29884e-52
NPPA	27.6364	27.457	14.6682	31.5374	22.3869	18.7893	5337.73	4536.75	7.48477	2.04453e-186	NA	NA	NA	NA
ACTA2	12.7553	14.2019	162.894	96.2296	64.6733	56.3679	8243.81	9247.73	9.35047	6.55198e-184	2.18397	3.6017e-09	3.27551	8.5501e-22
LIN28B	3692.65	3667.88	1970.17	1912.46	218.894	206.682	342.725	339.408	-3.43254	3.51763e-183	-4.10859	4.94718e-205	-0.922766	4.19576e-17
ADGRL3	316.756	310.549	1990.24	1923.78	8630.15	8528.64	2485.47	2641.35	3.03134	1.35737e-182	4.77285	0	2.64062	2.55117e-138
TNNC1	28.345	19.8827	1.54402	0.808652	0	1.70812	7889.76	5426	8.08658	1.38611e-175	-5.07753	0.000721269	-4.36927	3.74907e-06
INHBA	57.3987	60.5948	0	0	65.917	56.3679	3066.12	2819.35	5.64288	2.82934e-175	NA	NA	-8.66203	1.96789e-08
VASH1	182.825	206.401	979.682	1095.72	1492.46	1544.14	2832.44	2955.11	3.89964	3.20503e-175	2.96817	9.35915e-99	2.4194	4.06801e-66
POLR3G	3398.57	3442.54	147.454	125.341	27.3618	34.1624	90.638	73.1612	-5.41034	1.38121e-174	-6.81753	5.29898e-139	-4.64738	1.76132e-160
ITGA3	186.368	179.891	17.7563	3.23461	197.751	198.142	4350.63	4299.16	4.56053	2.30488e-174	NA	NA	-4.10594	6.9514e-36
TMEM263	199.124	185.572	392.182	385.727	300.98	334.791	3292.71	3051.65	4.04031	3.87461e-173	0.717517	1.42728e-05	1.01329	9.93953e-11
LRRN1	3743.67	3874.28	2657.26	3644.6	3571.96	3600.71	93.4705	94.2799	-5.34151	4.53813e-172	NA	NA	NA	NA
ADAM19	532.178	561.449	295.68	348.529	838.265	737.907	6418.31	6501.54	3.56347	1.53927e-171	0.531391	0.000161414	-0.763238	1.26603e-07
LAMA2	97.7903	100.36	101.133	105.125	98.2537	76.8653	2801.28	2740.91	4.80684	3.94794e-171	NA	NA	NA	NA
PSIP1	7545.44	7729.63	2376.25	2481.75	2027.26	1880.64	1055.08	945.816	-2.93693	3.15604e-170	-1.96548	3.54982e-79	-1.65273	4.05988e-58
CAPN2	543.516	583.225	1644.38	1593.04	835.778	770.362	4629.62	4723.05	3.05512	5.71768e-170	0.51566	2.45172e-05	1.52444	1.2312e-41
CAVIN1	378.406	351.261	0.772011	0	32.3367	32.4543	6115.24	5484.07	3.98853	9.46489e-170	-3.49534	1.12897e-40	-9.8528	7.66416e-11
COL5A1	131.096	146.753	436.958	215.91	74.623	73.4491	18597.8	20266.4	7.13007	1.72321e-169	-0.905217	0.00388332	1.23542	1.02472e-05
HELLS	5454.29	5675.09	3389.9	3694.73	501.218	548.306	662.791	656.188	-3.07731	2.07694e-169	-3.41014	9.4687e-189	-0.65155	2.3807e-09
EPCAM	3300.78	3287.27	6.17609	0.808652	24.8743	20.4974	31.1568	37.712	-6.55011	7.04141e-168	-7.16362	9.01169e-123	-9.85727	4.75992e-82
CDK6	945.306	940.167	3394.53	2801.17	1149.19	1115.4	9705.35	10480.9	3.42057	3.76484e-167	NA	NA	1.71639	6.67619e-42
KIF5C	2131.55	2217.39	3847.7	3385.83	16701.9	16633.7	175.611	194.594	-3.54183	7.1209e-166	2.93863	3.69732e-174	0.73442	1.99698e-11
PAICS	8363.2	8304.33	5022.7	5046.8	992.486	1000.96	1720.71	1697.04	-2.28649	2.45926e-164	-3.06405	2.07302e-261	-0.727076	1.99026e-18
CTSC	5239.58	5027.48	679.37	626.705	43.5301	42.703	504.174	511.374	-3.33699	8.30069e-163	-6.89383	6.12017e-217	-2.9746	2.55776e-137
MYOM1	4.96038	8.52115	12.3522	10.5125	103.229	88.8222	11055	9372.93	10.6168	8.30069e-163	3.89462	7.433e-21	NA	NA
MYL9	632.094	575.651	13.1242	14.5557	4.97487	10.2487	7779.29	7123.79	3.62339	1.53722e-162	-6.38918	3.49647e-40	-5.45033	7.52305e-84
ARID5B	27.6364	22.7231	388.321	300.819	758.668	775.486	2482.63	2526.7	6.62164	1.11125e-161	4.91399	2.92278e-87	3.76044	1.18212e-50
TNFRSF19	17.007	9.46794	988.946	865.258	88.3039	71.741	3815.3	3341.28	8.02925	7.59066e-161	2.56138	1.48751e-14	6.08166	1.59222e-91
NASP	13408.6	13098	8221.92	7657.94	2375.5	2212.01	2495.38	2450.52	-2.42252	2.76035e-160	-2.52937	3.66856e-170	-0.739162	3.37359e-16
CCN2	732.01	831.285	29.3364	22.6423	833.291	760.113	7884.09	8383.37	3.38134	2.93665e-159	NA	NA	-4.90526	7.2649e-111
SLC8A1	137.473	154.327	348.177	656.626	5796.97	5833.23	14156.5	12421.6	6.51124	4.30067e-159	5.31897	3.27327e-106	1.78547	2.62226e-12
RGL1	89.2868	73.85	345.861	294.349	346.997	321.126	2485.47	2709.23	4.98426	6.37842e-159	2.02721	2.07826e-24	1.96364	1.14758e-23
HECW2	160.149	169.476	343.545	321.844	1177.8	1236.68	2753.13	2441.47	3.97907	1.2531e-157	2.87437	9.28936e-80	1.01593	4.14219e-10
CDH1	4173.1	4162.11	2.31603	0.808652	9.94974	6.83247	15.5784	14.3305	-8.13869	1.08456e-156	-8.91692	9.81275e-89	-11.3656	6.6399e-52
FHOD3	249.436	267.943	1064.6	1311.63	1364.36	1386.99	4500.75	4004.26	4.04024	4.27441e-156	2.41257	2.2968e-54	2.20107	1.16921e-45
MYH6	2.12588	4.73397	0	0	2.48743	3.41624	69687.9	55283.5	14.2308	4.94533e-156	NA	NA	-4.48288	0.00989147
PCDH10	72.2798	54.9141	2.31603	12.1298	1106.91	1115.4	2430.23	2582.52	5.28652	1.87955e-154	4.11244	9.54869e-92	-3.17334	8.82969e-15
LNPEP	254.397	276.464	1233.67	1162.03	1332.02	1318.67	2867.84	2654.92	3.3809	3.01838e-154	2.3231	3.43107e-70	2.17711	6.1616e-63
UACA	738.388	782.052	450.082	483.574	24.8743	25.6218	6156.31	6257.92	3.03051	8.74694e-154	-4.91427	4.73674e-73	-0.702833	3.97887e-08
PDGFRA	22.676	24.6167	10.8082	3.23461	94.5225	90.5303	2516.62	2758.25	6.80806	1.24961e-153	1.97696	1.76061e-11	-1.72974	0.000195208
ITPRID2	144.56	133.498	547.356	576.569	723.843	731.075	2610.09	2275.54	4.13017	1.56626e-153	2.38385	1.21652e-48	2.01156	2.89854e-35
LOX	37.5571	43.5525	111.942	50.9451	37.3115	40.9948	7270.87	7282.18	7.49368	9.56429e-152	NA	NA	1.01555	0.00237152
ECE1	630.677	630.565	670.877	587.89	560.917	640.544	6316.34	5946.42	3.28102	1.87486e-151	NA	NA	NA	NA
PDLIM5	525.091	646.661	837.632	884.666	124.372	83.6978	9753.5	8868.35	3.99263	1.64115e-150	-2.46562	2.32431e-36	0.558198	0.00106948
ZMAT3	197.706	208.295	849.212	754.473	415.402	469.733	2940.07	2833.68	3.83142	5.0277e-150	1.12213	2.6556e-12	1.98388	2.6309e-39
TNC	396.122	338.006	11.5802	33.9634	302.223	302.337	8735.24	8125.42	4.51892	3.33358e-149	NA	NA	-4.02513	1.89088e-53
LMNA	464.15	409.015	497.947	574.143	926.569	997.541	4893.04	4704.94	3.45546	2.10357e-148	1.13573	6.6968e-16	NA	NA
GPC4	4834.95	5054.94	392.182	370.363	88.3039	93.9465	504.174	445.001	-3.38797	7.55414e-148	-5.76679	1.6755e-231	-3.69673	4.70571e-177
RYR2	921.922	904.189	33.1965	24.2596	583.303	626.88	8916.52	7859.93	3.19883	2.33353e-146	-0.595952	1.80067e-05	-4.98624	1.70671e-123
CAMK2D	145.977	151.487	504.895	711.614	744.987	780.61	4150.94	4000.49	4.77723	2.72331e-145	2.35905	1.3875e-34	2.03258	6.36968e-26
KIFAP3	62.359	71.9564	272.52	219.953	2152.87	2017.29	1754.7	1787.55	4.72953	2.5501e-144	4.96523	1.47228e-158	1.88363	1.12074e-21
PHC1	3657.92	3630.96	428.466	393.005	701.457	725.95	335.644	378.628	-3.34283	7.58589e-144	-2.35326	6.84553e-76	-3.14911	1.46125e-135
EPAS1	23.3846	25.5634	4.63207	1.6173	9.94974	10.2487	2265.95	2400.74	6.58186	6.57366e-143	-1.2736	0.0108707	-2.94784	1.38489e-06
CDKN1A	27.6364	32.191	420.746	251.491	211.432	227.18	4131.11	4068.37	7.10721	8.73264e-143	2.88089	1.50193e-22	3.49954	5.5584e-34
CECR2	4788.89	4872.2	2414.85	2064.49	1720.06	1783.28	557.99	569.451	-3.098	5.17347e-142	-1.46391	4.35063e-35	-1.10871	6.84522e-21
MYL7	5.669	2.84038	0.772011	0	3.73115	1.70812	14451.1	13057.4	11.5936	9.57225e-142	NA	NA	-3.49388	0.0456529
PDE10A	41.1003	40.7122	1063.06	1219.45	2523.5	2492.15	1284.51	1192.45	4.91775	2.27014e-138	5.93736	5.84607e-203	4.80126	5.42423e-132
ZNF589	3521.16	3259.81	1307.01	1147.48	565.891	640.544	274.747	270.772	-3.6371	4.90272e-138	-2.49429	1.92414e-70	-1.46614	4.01184e-27
TGM2	20.5501	17.9891	5.40408	5.66057	1.24372	3.41624	2318.35	2251.4	6.87921	1.08659e-137	-3.16566	0.000655522	-1.8113	0.000474909
LRRN4	7.79488	16.0955	5.40408	6.46922	7.4623	13.6649	3271.47	3078.05	8.11507	8.93081e-137	NA	NA	NA	NA
FGFBP3	1461.19	1307.52	5980.77	6618.01	300.98	319.418	55.2326	49.0256	-4.75146	1.91188e-135	-2.16149	8.71996e-50	2.1851	3.09746e-65
NEK7	162.984	186.518	197.635	171.434	73.3793	78.5735	3002.39	2809.54	4.05954	1.4467e-133	-1.20235	7.55604e-08	NA	NA
AASS	6563.29	6615.25	2759.94	2540.79	516.143	524.392	1073.49	962.409	-2.69858	4.40301e-133	-3.66342	4.18883e-212	-1.31383	4.44504e-34
MTUS2	49.6038	40.7122	51.7247	46.0932	2626.73	2466.52	1411.97	1267.12	4.87534	4.02806e-132	5.80449	3.60523e-188	NA	NA
MCM4	6750.37	6863.31	4605.82	4207.42	470.125	421.905	1137.22	1153.23	-2.57079	4.46062e-132	-3.92673	2.65312e-251	-0.627214	3.36437e-09
DENND5B	342.266	367.356	1599.61	1292.23	3620.46	3436.73	3910.18	3753.09	3.43419	4.77919e-132	3.31592	2.14997e-122	2.02874	1.34388e-45
NLGN4X	2557.43	2642.5	416.886	545.84	936.519	884.805	77.8921	55.0595	-5.33073	1.09261e-131	-1.51278	1.43851e-16	-2.43368	1.90801e-40
TET2	150.937	131.604	1240.62	1246.13	4318.19	4133.65	1478.53	1375.73	3.32741	2.34917e-131	4.89576	3.17756e-290	3.13046	1.25386e-116
ESRP1	2463.89	2566.76	0	0.808652	0	0	31.1568	23.3814	-6.57387	4.03699e-131	-13.1956	6.63634e-19	-12.6363	3.56869e-17
IGFBP7	9.21213	7.57436	6.9481	9.70383	22.3869	18.7893	3322.45	3463.47	8.64136	5.19946e-131	1.29347	0.0065612	NA	NA
KIF1A	6532.11	6316.07	4280.03	2692.81	12066.5	12153.3	219.514	202.89	-4.93089	6.43071e-131	0.914592	3.08923e-06	-0.88167	1.37285e-05
ITGB1	4343.17	4368.51	2217.99	2052.36	2128	2005.33	22001	20247.6	2.27768	2.17811e-130	-1.07461	8.34675e-28	-1.02846	5.16165e-26
GLDC	2355.47	2319.65	2203.32	1907.61	536.042	561.971	12.746	15.0848	-7.35928	2.79346e-130	-2.09148	3.55993e-47	NA	NA
MSRB3	13.4639	10.4147	79.5171	105.933	68.4045	63.2004	2600.18	2519.16	7.72219	4.2126e-129	2.44615	1.22985e-11	2.93377	9.76669e-18
TXNIP	340.14	311.495	2356.95	2152.63	839.509	821.605	2663.91	2856.3	3.08086	5.3069e-129	1.34792	1.29006e-23	2.7883	1.38465e-105
ADGRV1	7707.72	8261.73	5220.34	8081.67	4160.23	4256.63	317.233	273.035	-4.76374	7.91619e-128	-0.923968	2.35793e-06	NA	NA
EMILIN2	53.8555	63.4352	23.1603	29.9201	48.505	35.8705	2163.98	2082.45	5.18616	9.41231e-128	NA	NA	-1.13834	0.000156737
SYNE1	108.42	112.669	820.648	458.506	2626.73	2416.99	6119.48	6067.1	5.78547	1.43553e-127	4.51298	1.55946e-77	2.53393	1.95802e-24
POPDC2	9.92076	8.52115	14.6682	21.8336	16.1683	18.7893	2949.99	2955.11	8.30913	2.56774e-127	NA	NA	0.966196	0.0386171
TUBB2B	3058.43	2817.66	5614.84	4163.75	16944.4	16010.2	179.86	174.229	-4.0555	2.95328e-127	2.48738	1.10517e-61	0.734622	4.18239e-06
SSH1	515.171	513.163	702.53	601.637	813.391	748.156	4268.49	4342.16	3.06587	3.97114e-127	0.60465	1.49263e-05	0.343135	0.0217702
KRT18	2763.64	2616.94	14.6682	7.27787	21.1432	15.3731	18664.4	21194.9	2.88906	1.36633e-126	-7.17064	2.77879e-118	-7.92764	3.20976e-153
BMP1	30.4709	28.4038	304.172	237.744	240.037	278.423	1968.55	2424.88	6.21834	1.60462e-126	3.12999	1.55242e-30	3.19848	1.47696e-32
PARVA	316.047	317.176	402.218	426.16	233.819	298.921	3584.45	3950.71	3.57359	4.30541e-126	NA	NA	0.38749	0.0287608
FNDC3B	1036.01	998.868	925.641	1001.92	429.082	478.273	6153.47	6095.76	2.58908	6.24064e-126	-1.17056	3.67875e-21	NA	NA
ID4	79.366	90.8923	552.76	598.403	1145.46	1137.61	1375.15	1509.99	4.09192	1.2793e-125	3.75273	6.76332e-104	2.76456	3.96147e-56
VMP1	1038.14	978.039	572.832	544.223	779.811	746.448	5613.89	5593.44	2.47378	1.84407e-125	-0.40109	0.000685695	-0.852657	6.44143e-14
DACT1	121.175	108.881	72.569	66.3095	395.502	397.992	1933.14	2138.27	4.14205	6.04954e-125	1.78156	8.84439e-22	-0.73187	0.00109553
TBC1D9	70.1539	64.382	421.518	380.067	1461.37	1337.46	1307.17	1436.07	4.3464	2.10585e-123	4.37476	4.53451e-124	2.57016	8.75938e-42
AHNAK2	38.2658	41.659	156.718	129.384	779.811	712.285	1894.9	1569.57	5.44133	6.60096e-123	4.22897	8.39573e-73	1.84588	1.65335e-13
RFTN1	112.671	103.201	127.382	126.15	152.977	143.482	1969.96	2261.21	4.29048	9.47263e-123	0.457393	0.0427363	NA	NA
CCDC50	435.096	425.111	1289.26	1151.52	2966.27	2987.5	3009.47	2852.53	2.76724	1.1445e-122	2.79034	1.30276e-123	1.50415	9.78777e-36
HSPG2	1384.65	1393.68	1340.21	1623.77	88.3039	61.4923	11608.8	12183.2	3.09835	1.59594e-122	-4.18449	5.18122e-104	NA	NA
S100A10	170.779	159.061	5.40408	0	17.412	13.6649	2802.7	2814.07	4.08771	5.73371e-122	-3.38593	5.3468e-21	-5.90201	1.34858e-23
SLC7A8	2675.77	2559.19	10.0361	3.23461	14.9246	10.2487	107.633	110.119	-4.58537	1.31937e-121	-7.66292	4.53047e-89	-8.60855	7.36615e-107
CTSB	477.614	510.322	1283.08	1112.71	1820.8	1692.75	4471	5275.15	3.30441	6.07744e-121	1.83232	8.15055e-37	1.27932	3.02998e-18
DOK4	209.045	203.561	93.4133	61.4576	789.761	799.4	3061.87	3065.98	3.89182	1.63796e-120	1.94449	2.38356e-29	-1.41112	3.55973e-12
MCM5	3482.19	3310.94	1377.27	1459.62	98.2537	95.6546	457.439	453.298	-2.89974	2.83568e-120	-5.12866	1.74429e-201	-1.26005	3.18169e-26
COL3A1	1.41725	2.84038	0.772011	0.808652	6.21859	17.0812	85524.1	105218	15.5207	4.61563e-120	2.41933	0.00283971	NA	NA
ZBTB20	58.1073	46.3929	889.357	676.033	4265.95	4263.46	1460.12	1378.75	4.74962	9.83979e-120	6.33753	7.41947e-215	3.89197	9.90266e-80
MASP1	12.7553	14.2019	36.2845	12.1298	79.5979	92.2384	3638.27	3610.54	8.07873	1.18482e-119	2.6735	1.84104e-12	NA	NA
CALD1	3572.89	3507.87	992.806	846.659	351.972	338.207	19883.7	18981.2	2.4563	2.34688e-119	-3.35689	1.18558e-159	-1.94432	1.99873e-69
KLF6	335.18	349.367	414.57	308.905	2733.69	2425.53	4347.79	4338.38	3.6663	4.76986e-119	2.91544	9.90797e-75	NA	NA
ASXL3	29.0536	27.457	621.469	556.353	5895.22	5699.99	892.218	828.155	4.92055	2.45224e-118	7.67614	9.80685e-294	4.37697	4.09015e-93
QSER1	7876.37	8122.55	3120.47	3068.03	2742.4	2640.75	2006.78	1893.14	-2.03817	2.0786e-116	-1.57076	1.13332e-69	-1.3702	8.24826e-55
HSPB7	6.37763	5.68077	0	0	0	3.41624	4968.1	4069.12	9.53825	6.62102e-116	NA	NA	-5.38525	0.00117342
PHLDB2	791.535	752.702	1082.36	1156.37	308.442	333.083	4822.23	4561.64	2.60194	4.53088e-115	-1.27215	2.66871e-21	0.534812	1.72449e-05
TOM1L2	37.5571	40.7122	115.802	139.088	988.755	1011.21	1191.04	1324.44	5.01315	1.70548e-114	4.68045	9.64635e-99	1.70766	1.5663e-12
USP44	3672.81	3932.98	226.199	300.819	160.44	143.482	8.49732	9.05087	-8.74709	3.21519e-114	-4.63999	6.38913e-121	-3.85191	9.38052e-101
ZEB2	7.08625	8.52115	2958.35	3803.09	3048.35	2849.14	2424.57	2488.99	8.31611	5.3639e-114	8.57956	2.4418e-121	8.77635	1.45417e-126
CCN1	734.845	842.647	84.1492	82.4825	146.759	162.271	5817.83	6101.04	2.91961	7.92419e-114	-2.35653	2.99042e-47	-3.2409	1.0514e-87
GDF6	8.50351	4.73397	5.40408	4.04326	2.48743	3.41624	3111.43	3354.86	8.88027	1.40517e-113	NA	NA	NA	NA
TENT5A	48.1865	45.4461	107.31	88.1431	1033.53	1009.5	1246.27	1187.17	4.69534	1.95198e-113	4.44414	1.73671e-100	1.0594	1.04051e-05
HIPK3	742.639	722.404	892.445	926.715	1912.84	1955.8	4233.08	3866.23	2.4653	1.05243e-112	1.40001	1.26082e-35	0.311701	0.013535
NNT	460.607	441.206	1384.99	1335.08	1481.27	1316.96	2942.9	2949.83	2.70698	1.12471e-112	1.6346	7.01407e-40	1.59172	1.49308e-38
KDM6B	82.2006	84.2647	792.083	629.94	2258.59	2244.47	1363.82	1431.55	4.07178	4.03481e-112	4.75893	1.56024e-153	3.0963	4.40305e-64
MRC2	182.117	181.785	833.772	670.373	126.859	99.0709	2923.08	3391.81	4.11791	7.62928e-112	-0.674076	0.00330003	2.04754	2.09905e-27
CCDC88C	1539.13	1423.98	1412.78	1124.84	583.303	601.258	28.3244	30.9238	-5.6303	4.94132e-111	-1.32367	6.41584e-14	NA	NA
ATXN1	38.9744	43.5525	110.398	54.1797	971.343	936.049	2927.33	3149.7	6.20757	1.52972e-110	4.53583	1.21482e-58	1.00388	0.0019813
TLN1	2432	2403.91	1637.44	1925.4	616.884	632.004	12822.5	13316.8	2.43441	3.04549e-110	-1.95405	1.10713e-59	-0.441039	0.000240576
SVIL	633.511	602.161	1418.18	963.913	1514.85	1467.27	10427.6	9142.89	3.98464	5.3369e-110	1.27083	6.53086e-12	0.946769	7.14825e-07
DHCR24	7528.44	7556.37	4100.92	3893.66	3840.6	3547.76	1811.34	1720.42	-2.09618	7.06576e-109	-1.02892	8.72728e-28	-0.915948	2.77166e-22
SVEP1	19.8415	23.6699	108.854	69.5441	312.173	280.131	2001.12	2582.52	6.73121	1.20911e-108	3.78015	2.03935e-33	2.04879	7.00023e-10
ANXA6	812.085	771.637	1008.25	860.406	456.444	497.063	5374.55	5374.71	2.76213	1.81769e-108	-0.735769	1.66331e-07	NA	NA
ZNF66	2095.41	2200.35	360.529	380.875	315.904	331.375	196.855	165.178	-3.58379	2.92244e-108	-2.73204	6.61314e-67	-2.53455	1.33792e-63
NUDT4	743.348	687.373	560.48	519.155	555.942	532.933	4313.8	4177.73	2.56762	2.16396e-107	-0.393729	0.00353847	-0.407304	0.00245527
SERINC1	1010.5	1045.26	838.404	792.479	6009.64	5845.18	4279.82	4422.1	2.08274	4.88469e-107	2.52855	1.76658e-157	-0.333198	0.00217024
ENO3	75.1143	66.2756	31.6524	22.6423	12.4372	6.83247	1877.91	1998.73	4.77211	1.57509e-106	-2.82244	6.48764e-10	-1.38265	2.99923e-06
FHL1	330.928	359.782	1638.98	1283.33	1674.04	1465.57	3843.62	4253.91	3.55339	8.8574e-106	2.18714	8.91954e-40	2.08268	3.70429e-36
SEC23A	860.271	837.913	1012.11	1006.77	650.464	616.631	4074.46	4179.24	2.28087	1.48096e-105	-0.420899	0.000455333	0.249091	0.0431998
FKBP9	132.513	123.083	944.169	708.379	721.356	713.994	2156.9	2428.65	4.16358	5.07494e-105	2.48718	1.29101e-36	2.69062	2.28941e-43
COL11A1	359.273	352.208	176.018	133.428	11.1935	10.2487	3948.42	4282.57	3.53223	2.53428e-104	-5.04344	2.16517e-34	-1.20005	9.19136e-11
EDN1	9.92076	9.46794	3.86005	2.42596	27.3618	18.7893	1975.63	1933.87	7.65142	4.0877e-104	1.28	0.00568771	-1.62191	0.0218915
CCDC3	15.5898	9.46794	27.7924	26.6855	111.935	81.9897	1692.38	1888.62	7.12127	3.80906e-103	2.92896	2.59534e-16	1.08241	0.00953336
MYRF	65.9022	45.4461	196.091	122.106	47.2613	29.038	3284.21	3903.19	5.99995	6.71341e-103	NA	NA	1.50322	7.6221e-07
ACVR2B	6698.64	6536.67	6141.35	5860.3	8880.14	8786.56	1952.97	1899.17	-1.78176	1.9736e-102	0.416602	5.01724e-07	NA	NA
PARP1	8965.53	8894.19	5705.93	5406.65	1731.25	1680.79	2397.66	2231.04	-1.94988	2.11676e-102	-2.38737	7.76271e-146	-0.684502	9.1774e-14
PKP2	461.315	428.898	77.9731	54.9884	19.8995	20.4974	4320.89	4456.8	3.30061	2.41303e-102	-4.46597	3.10728e-45	-2.7412	1.78063e-46
LAMC1	3823.03	3751.2	2013.4	1710.3	437.789	462.9	20519.6	23239.6	2.53056	9.35575e-102	-3.0742	9.29373e-121	-1.02426	9.33382e-17
SFRP2	3174.64	2983.35	948.029	698.676	27.3618	22.2055	8.49732	9.05087	-8.44294	1.15505e-101	-6.9388	6.87597e-110	-1.90271	4.55857e-22
MN1	55.2728	62.4884	697.126	597.594	671.607	671.291	1106.07	1233.94	4.32127	1.43128e-101	3.51837	1.16156e-65	3.46589	9.57984e-65
ARRDC3	206.21	180.838	1507.74	1361.77	3507.28	3371.83	1464.37	1436.83	2.9001	5.31217e-101	4.14641	1.67303e-209	2.88484	1.38812e-100
NOP56	5532.24	5414.72	3281.05	3117.35	971.343	910.427	1271.77	1310.11	-2.08299	8.81594e-101	-2.53839	2.79165e-138	-0.774778	1.83086e-15
EVI5	329.511	345.58	609.889	556.353	526.092	544.89	2835.27	2528.96	2.99016	1.01288e-100	0.665922	1.64601e-05	0.790114	1.90034e-07
DKK3	162.984	162.849	172.158	142.323	788.517	825.021	1955.8	1783.02	3.51925	2.48322e-100	2.30721	7.46169e-42	NA	NA
SERPINE2	725.632	658.022	248.588	333.165	463.907	442.403	6603.83	7605.75	3.35975	1.12002e-99	-0.610174	0.000563291	-1.25194	4.24345e-13
FZD5	2091.15	2213.61	182.195	164.965	24.8743	27.3299	172.779	155.373	-3.72198	1.4076e-98	-6.37436	4.1211e-108	-3.63159	9.02493e-100
SYNM	68.7367	74.7968	94.9573	74.396	844.484	847.227	1518.19	1308.61	4.30199	2.31713e-98	3.56302	2.64188e-66	NA	NA
PTPRM	103.459	109.828	141.278	183.564	659.17	632.004	1614.49	1700.81	3.96121	2.61975e-98	2.60093	3.91078e-41	0.608096	0.00624923
DDX21	7141.53	7280.85	2461.17	2356.41	851.946	775.486	1771.69	1699.3	-2.05604	2.73101e-98	-3.14434	1.45941e-202	-1.58182	4.69538e-60
FAM114A1	92.8299	81.4243	90.3253	118.872	38.5552	27.3299	1928.89	2074.91	4.51772	5.16241e-98	-1.38035	1.06952e-05	NA	NA
PLEKHA7	239.515	237.645	660.841	570.1	190.289	189.601	2305.61	2164.67	3.2269	1.71265e-97	NA	NA	1.36729	2.01868e-17
SYTL5	17.7156	12.3083	0.772011	0	9.94974	3.41624	1763.19	1574.1	6.76945	2.25078e-97	NA	NA	-5.2745	0.00117042
NELL2	1062.23	1025.38	3481.77	4220.36	1756.13	1713.24	21.2433	16.5933	-5.83399	2.72325e-97	0.732769	8.1499e-07	1.88304	2.07352e-39
ARMCX3	384.784	410.909	582.868	617.81	1672.8	1542.43	2393.41	2403.76	2.59372	1.16816e-96	2.01761	3.20284e-57	0.595145	1.32507e-05
RCSD1	8.50351	5.68077	3.08804	8.08652	0	1.70812	2302.77	2127.71	8.25131	3.833e-96	-3.32561	0.0349578	NA	NA
SH3GLB1	698.705	644.767	978.138	925.907	2279.73	2282.05	3540.55	3290.75	2.34367	4.01991e-96	1.76203	1.87354e-53	0.501635	4.87228e-05
SDK2	163.692	206.401	3133.59	2777.72	717.625	784.026	1766.03	1900.68	3.31719	8.97602e-96	2.02658	1.32649e-34	4.00529	1.41448e-140
MYH7B	31.1795	42.6057	52.4967	70.3527	121.884	138.358	1872.24	1520.55	5.5381	1.58827e-95	1.82994	4.75458e-10	0.750088	0.0227947
NPM1	18375.4	18152.9	10859.9	9867.98	2322.02	2387.95	5118.22	4806.77	-1.88065	1.35159e-94	-2.95569	3.8355e-221	-0.817425	1.0859e-18
SPARC	2901.82	2657.65	1112.47	638.835	343.266	292.088	54351.7	61754.1	4.38425	3.00662e-94	-3.12616	6.13739e-44	-1.66628	6.35018e-14
LAMB2	895.703	846.434	419.974	465.784	150.49	109.32	5582.74	5893.63	2.71938	7.15479e-94	-2.7248	2.18927e-57	-0.976847	1.09335e-11
CNN1	95.6644	91.8391	13.1242	2.42596	7.4623	5.12436	2839.52	2345.68	4.78734	9.76053e-94	-3.8601	2.09043e-12	-3.57427	3.31826e-18
ADAM9	545.642	499.907	860.792	578.995	698.969	719.118	7228.38	6699.91	3.73464	6.98914e-93	0.438415	0.0312946	0.461171	0.0290654
MAP3K20	420.924	415.643	773.555	815.121	46.0175	32.4543	3253.06	2921.92	2.88266	7.35795e-93	-3.38276	1.16068e-44	0.924924	6.25153e-10
ZEB1	11.338	11.3615	1214.37	1341.55	2481.22	2570.72	910.629	833.434	6.26116	8.56022e-93	7.79794	1.07103e-144	6.81511	4.2596e-110
RBM20	6.37763	8.52115	21.6163	18.599	84.5728	97.3628	1910.48	1757.38	7.96938	9.62089e-93	3.62848	2.62032e-18	1.46078	0.00255296
ATP10D	87.8696	97.5198	131.242	101.082	206.457	201.558	1723.54	2105.84	4.37365	1.57687e-92	1.14262	1.51789e-06	NA	NA
MTHFD1	3506.99	3312.83	1361.83	1406.25	218.894	210.099	606.142	537.018	-2.58297	1.82341e-92	-3.98853	7.46854e-166	-1.30111	5.09792e-26
HTRA1	144.56	135.392	66.3929	64.6922	39.799	49.5354	1853.83	2122.43	3.82725	5.09915e-92	-1.66771	6.49258e-10	-1.09654	2.15715e-06
PLN	2.8345	6.62756	22.3883	18.599	29.8492	35.8705	3427.25	3148.95	9.52052	8.66291e-92	2.85982	7.00291e-08	2.1974	6.03374e-05
TMEM132B	2981.19	2930.33	1499.25	2556.96	593.253	534.641	76.4759	79.1951	-5.2442	1.24086e-91	-2.38878	7.06957e-24	-0.543555	0.039251
PLOD1	481.157	488.546	389.865	359.042	116.909	134.941	3077.44	3251.53	2.70719	2.92865e-91	-1.95471	2.59056e-29	-0.372153	0.0190645
VASH2	2534.75	2603.68	221.567	154.453	1674.04	1643.21	182.692	206.662	-3.71402	3.0508e-91	-0.631138	0.000387804	-3.77092	2.99011e-97
AGPAT5	2406.49	2426.63	1483.8	1414.33	855.678	838.686	478.682	469.137	-2.35159	9.41957e-91	-1.51158	1.01011e-39	-0.737698	6.02939e-11
PCDH9	26.2191	33.1378	304.944	357.424	7015.81	6770.98	580.65	621.493	4.36246	1.11714e-90	7.87919	5.11219e-305	3.49891	1.89873e-57
MICAL3	758.229	727.138	852.3	809.461	2096.91	2059.99	3271.47	3486.09	2.18574	1.41232e-90	1.48413	4.92589e-41	NA	NA
HMGB3	4504.73	4404.49	2502.09	2755.08	2389.18	2304.25	975.775	873.409	-2.27292	1.41232e-90	-0.924299	1.19614e-16	-0.761179	1.37947e-11
SMARCD3	38.2658	41.659	238.551	291.115	452.713	450.943	1018.26	994.087	4.65895	2.07664e-90	3.50437	1.28595e-49	2.73302	3.03569e-30
SEPTIN7	2215.16	2139.76	1957.82	1863.13	2519.77	2475.06	7610.76	7380.99	1.78282	2.10935e-90	0.197731	0.0458571	NA	NA
PCDH7	81.4919	91.8391	70.253	24.2596	575.841	608.09	4789.65	5379.99	5.87737	2.32668e-89	2.77421	2.67218e-20	-0.867144	0.0168469
SMARCA2	165.818	177.997	426.15	454.463	446.495	421.905	1532.35	1481.33	3.13386	3.93045e-89	1.34112	1.27209e-15	1.3593	1.48778e-16
SUPT16H	8893.96	8915.96	6655.51	7011.82	2802.1	2755.2	2818.28	2686.6	-1.69507	5.10541e-89	-1.67994	6.79894e-86	-0.381973	1.63562e-05
G3BP1	13838.7	14130.9	7430.6	8069.54	2318.29	2336.71	4272.73	4100.04	-1.74069	7.16e-89	-2.58711	8.05889e-186	-0.851584	3.72887e-22
SMAD3	272.112	246.167	1400.43	1535.63	152.977	128.109	2104.5	2363.03	3.10631	1.11655e-88	-0.874876	5.51854e-06	2.4994	3.41883e-57
SORBS2	540.681	540.62	616.065	340.443	3460.02	3561.43	13012.2	10970.4	4.471	2.86024e-88	2.69894	9.74761e-33	NA	NA
COL4A6	223.926	226.284	224.655	165.774	16.1683	11.9568	2839.52	3086.35	3.71903	3.0823e-88	-3.97093	1.08861e-25	NA	NA
SEPTIN11	2610.58	2548.77	4132.57	4170.22	2085.71	1998.5	8005.89	8176.71	1.64914	1.31881e-87	-0.336435	0.000206342	0.686161	1.40781e-15
ITGA4	41.8089	35.0314	13.8962	20.2163	26.1181	22.2055	1460.12	1309.36	5.16152	2.03802e-87	NA	NA	-1.18507	0.00153738
ITGA6	4595.44	4553.13	1037.58	874.153	130.59	131.525	693.948	607.163	-2.81861	2.36362e-87	-5.12575	3.27639e-192	-2.25843	1.63577e-58
PLAGL1	24.8019	17.9891	2177.07	2278.78	78.3542	80.2816	689.699	813.07	5.11313	3.57069e-87	1.86375	3.66578e-10	6.67731	4.63658e-150
ZNF704	153.772	166.636	1438.26	1123.22	2159.09	2015.58	1624.4	1710.61	3.38304	5.58992e-87	3.70685	3.23954e-104	3.0019	2.35929e-68
EPHA1	1456.23	1507.3	10.8082	6.46922	36.0678	25.6218	16.9946	22.6272	-6.18059	5.93702e-87	-5.5597	2.18558e-73	-7.41538	7.27453e-86
SERPINE1	77.9488	50.1801	0.772011	0	6.21859	11.9568	2273.03	2034.94	5.0554	9.90837e-87	-2.89708	8.83922e-09	-7.35711	2.44437e-06
NEXN	215.422	226.284	93.4133	88.1431	65.917	61.4923	3489.56	2632.3	3.79242	1.02471e-86	-1.78788	9.91243e-13	-1.28131	1.07615e-08
MCM2	3003.86	2926.54	3162.93	3005.76	157.952	126.401	456.023	517.408	-2.60039	1.48027e-86	-4.36754	9.86159e-164	NA	NA
ARHGEF17	79.366	123.083	899.393	751.238	410.427	396.284	1893.49	2181.26	4.34579	3.76592e-86	2.00899	3.41163e-18	3.04138	6.97399e-42
SH3BP5	274.947	267.943	190.687	212.676	1626.78	1627.84	1715.04	1687.23	2.64662	7.73855e-86	2.58291	1.02236e-80	-0.43009	0.00887301
HGSNAT	115.506	88.0519	393.726	405.135	1002.44	1000.96	1148.55	1241.48	3.54298	1.35986e-85	3.28711	1.16092e-72	1.96058	1.14366e-25
FGF2	2444.76	2495.75	382.145	280.602	133.078	112.736	128.876	155.373	-4.1067	1.455e-85	-4.3212	1.15275e-85	-2.89745	2.03227e-48
PACS1	370.611	352.208	547.356	397.857	934.032	918.968	3493.81	3793.82	3.33335	3.92653e-85	1.35754	1.7832e-14	NA	NA
SLC7A3	1335.76	1266.81	372.109	347.72	13.6809	11.9568	9.91354	15.0848	-6.62775	5.5422e-85	-6.65239	7.60974e-65	-1.85428	2.49637e-21
NUP205	5778.13	5594.61	4228.3	4006.06	1374.31	1258.88	1276.01	1407.41	-2.08048	1.02615e-84	-2.10894	9.93035e-85	-0.465913	2.61626e-05
MAN1A1	32.5968	36.925	118.89	113.211	73.3793	56.3679	1060.75	1079.32	4.95164	1.37897e-84	0.923981	0.00309709	1.74683	2.79375e-10
BVES	29.0536	27.457	291.048	154.453	136.809	138.358	2297.11	2053.04	6.26332	1.55383e-84	2.28069	3.58236e-11	2.97709	5.53968e-19
GDF7	19.8415	23.6699	51.7247	51.7537	53.4798	54.6598	1077.74	1365.93	5.82496	2.35132e-84	1.32358	0.000215856	1.26137	0.000324099
TP53INP2	36.8485	37.8718	119.662	99.4642	768.617	956.546	1046.59	972.969	4.75704	3.08713e-84	4.5284	9.3114e-76	1.55474	8.02389e-09
AKAP6	16.2984	19.8827	622.241	297.584	8079.19	7607.96	1977.04	1832.05	6.72978	3.27345e-84	8.77217	3.85442e-143	4.68063	2.01823e-40
MBNL2	47.4779	53.9673	53.2688	50.1364	69.6482	64.9085	1132.98	1177.37	4.51635	4.42196e-84	NA	NA	NA	NA
EXT1	668.942	670.33	829.14	670.373	610.665	579.052	4415.77	4969.68	2.80964	5.51887e-84	NA	NA	NA	NA
DUSP1	46.0607	46.3929	125.066	92.1864	441.52	490.23	1096.15	1176.61	4.62076	2.58965e-83	3.3317	2.98434e-42	1.23443	4.22998e-06
PREX2	1808.41	1761.98	2012.63	1273.63	164.171	167.396	45.319	30.9238	-5.59484	2.58965e-83	-3.42934	5.94932e-42	NA	NA
BACH2	80.7833	79.5307	518.019	401.092	4218.69	4195.14	902.132	976.74	3.55185	3.08726e-83	5.713	1.1623e-219	2.51914	3.34703e-41
LOXL2	436.513	437.419	244.727	266.047	128.103	134.941	3240.31	3992.94	3.05034	3.86609e-83	-1.73522	2.37776e-19	-0.775119	1.36433e-05
DNAJC6	52.4383	52.0737	179.879	133.428	1348.19	1246.93	1019.68	968.443	4.24849	4.477e-83	4.63433	9.09681e-99	1.58481	2.80073e-11
RAN	9996.58	10344.7	6489.52	6765.18	2652.85	2630.5	3322.45	3435.56	-1.58893	5.66915e-83	-1.94464	1.33907e-119	-0.617836	1.57348e-13
ANTXR2	110.546	102.254	648.489	898.413	156.708	196.434	1989.79	1933.12	4.20175	8.91717e-83	0.720253	0.00403859	2.85911	4.74714e-38
UNC5D	2238.55	2162.48	39.3726	69.5441	320.879	310.878	76.4759	98.8053	-4.62976	1.2978e-82	-2.79981	1.65274e-35	-5.34039	5.97146e-104
PICALM	1263.48	1270.6	1374.95	1334.28	2248.64	2384.53	5452.44	4914.62	2.0316	4.3563e-82	0.869835	1.94862e-15	NA	NA
RAI1	19.8415	16.0955	744.218	862.832	1247.45	1530.47	743.515	751.222	5.36196	9.61458e-82	6.2542	1.18135e-111	5.46611	5.2747e-85
DDR2	51.021	43.5525	16.9842	15.3644	90.7914	83.6978	1208.04	1483.59	4.82513	1.04773e-81	0.880307	0.0033676	-1.554	1.70262e-05
KDM2B	2594.99	2607.47	1355.65	1284.14	1239.99	1188.85	546.661	579.256	-2.2046	1.36995e-81	-1.09799	2.85057e-22	-0.978646	2.22317e-18
DAAM2	83.6178	106.041	159.806	122.915	49.7487	58.076	1761.78	2056.81	4.34013	1.6618e-81	-0.81739	0.00653688	0.584559	0.0315181
RCAN1	70.8625	72.9032	169.842	177.095	378.09	338.207	1206.62	1046.13	3.96921	2.22839e-81	2.32102	1.1349e-26	1.27211	2.14676e-08
S1PR1	14.1725	13.2551	487.911	447.993	39.799	32.4543	1072.08	906.596	6.16546	2.90848e-81	1.4078	0.000421463	5.0875	6.96377e-55
KIRREL1	1142.3	1176.87	1168.82	990.599	1197.7	1147.86	5663.46	6176.47	2.35279	3.0969e-81	NA	NA	NA	NA
HNRNPD	8414.22	8527.78	7130.29	7251.99	3416.49	3452.11	2981.14	2835.94	-1.54346	4.48862e-81	-1.30262	1.20446e-57	-0.236275	0.0074042
ZNF721	3802.48	3746.47	1356.42	1341.55	1371.82	1366.49	988.521	908.104	-1.99672	4.62955e-81	-1.46297	2.39725e-44	-1.48445	2.93244e-47
P4HA2	62.359	59.648	141.278	83.2912	80.8416	85.4059	1877.91	2025.89	4.99859	6.12371e-81	NA	NA	0.880463	0.00377811
JADE1	5155.25	5047.36	995.122	891.943	490.025	449.235	1104.65	1144.94	-2.18011	7.40569e-81	-3.4378	2.30593e-170	-2.43455	4.31047e-101
ILF3	13210.2	13042.1	13163.6	13479.4	9089.09	8940.29	4952.52	5066.98	-1.38925	1.61105e-80	-0.542007	2.23757e-13	NA	NA
CRIP2	12.7553	7.57436	138.962	113.211	545.992	546.598	1039.51	946.57	6.56597	2.19412e-80	5.70504	3.03226e-60	3.59072	2.41256e-23
FAM169A	1228.76	1314.15	247.043	264.429	717.625	727.659	141.622	134.255	-3.20933	2.48203e-80	-0.814955	1.4232e-07	-2.31358	5.05092e-50
RNF207	33.3054	35.0314	20.8443	25.0682	27.3618	27.3299	1073.49	1117.03	5.00573	4.02539e-80	NA	NA	NA	NA
FOSL2	55.9814	64.382	37.0565	34.772	407.939	336.499	1171.21	1125.32	4.26015	4.09993e-80	2.63961	9.92273e-30	-0.737526	0.0152034
HSPD1	17630.6	18179.4	7368.07	7970.08	1804.63	1723.49	4884.54	4263.71	-1.97013	5.14381e-80	-3.3426	2.65536e-216	-1.22324	1.7959e-31
IPO5	11491.1	11710.9	9906.44	9968.26	2312.07	2143.69	3910.18	3993.7	-1.55318	1.71122e-79	-2.37891	5.60587e-175	-0.223271	0.0141943
PALLD	621.465	679.798	1090.08	1780.65	626.834	637.128	9614.71	9126.3	3.84873	2.91862e-79	NA	NA	1.14187	1.23543e-07
HMGA1	8104.55	7591.4	4149.56	2992.01	396.746	476.565	781.753	637.332	-3.47153	3.31082e-79	-4.1716	5.75256e-108	-1.13605	1.58526e-09
LIX1L	29.7623	34.0846	511.843	543.414	348.241	418.489	769.007	761.782	4.59242	4.38488e-79	3.59071	6.81911e-47	4.05583	2.1692e-61
LIFR	440.056	439.313	551.988	433.438	1098.2	983.876	3204.9	3435.56	2.91719	5.99163e-79	1.24498	1.07072e-14	NA	NA
MEF2C	12.0466	19.8827	20.8443	32.3461	293.517	304.045	1293.01	1062.72	6.23862	8.9248e-79	4.26047	4.53682e-36	NA	NA
FZD1	19.1329	17.9891	245.499	367.937	75.8668	107.611	1362.4	1364.42	6.19494	1.29228e-78	2.28716	2.38986e-10	4.04214	4.41324e-33
PROX1	14.8811	10.4147	899.393	771.454	1082.03	997.541	978.608	756.502	6.0674	1.50786e-78	6.33325	1.53559e-85	6.01697	4.26926e-77
RRP1B	3632.41	3622.44	2455.77	2377.44	1179.04	1082.95	947.451	913.384	-1.96467	3.12074e-78	-1.6792	9.20586e-57	-0.585943	2.83973e-08
CHAF1A	2386.65	2499.54	1483.8	1633.48	182.826	165.688	405.039	352.984	-2.69608	5.37241e-78	-3.80358	9.64365e-121	-0.648324	6.77242e-06
FAM160A1	1436.38	1451.44	23.9323	21.025	79.5979	64.9085	72.2272	52.7967	-4.56289	6.08568e-78	-4.30896	2.93807e-66	-6.00385	3.31153e-101
MEIS2	4.96038	4.73397	993.578	1436.98	9468.42	9281.92	1787.27	1781.51	8.51957	7.84906e-78	10.913	1.29376e-127	7.96518	9.79122e-68
NUP160	4032.08	4071.22	3057.94	3182.05	2339.43	2114.65	1074.91	1063.48	-1.92238	8.48099e-78	-0.861832	3.94379e-17	-0.376958	0.000453704
CGN	1580.23	1509.19	189.143	163.348	138.053	114.444	109.049	122.941	-3.72491	1.23765e-77	-3.60359	2.44108e-68	-3.13126	4.68026e-62
MAB21L2	91.4127	85.2115	42.4606	42.8586	5694.98	5623.13	718.023	859.079	3.16026	2.21936e-77	5.99798	1.74357e-288	-1.05372	4.83831e-06
SORL1	3378.02	3324.2	765.835	653.391	524.849	486.814	603.309	582.273	-2.50064	2.25606e-77	-2.72557	2.00312e-86	-2.23924	2.05231e-64
ZNF436	18.4243	23.6699	236.235	269.281	641.758	582.468	708.11	722.561	5.10625	2.84866e-77	4.88254	4.91287e-70	3.6046	9.71233e-38
FGD4	1902.66	1917.26	1021.37	917.82	992.486	1040.24	310.152	336.391	-2.55694	3.57299e-77	-0.910989	6.62958e-12	-0.977856	1.22025e-13
CLDN6	2914.58	2826.18	5.40408	0.808652	0	1.70812	354.055	326.586	-3.08031	3.68715e-77	-11.9517	5.78301e-17	-9.82839	7.09134e-74
TAGLN	651.935	537.779	37.0565	77.6306	84.5728	87.1141	8708.33	9225.1	3.91275	5.45009e-77	-2.7956	9.1318e-29	-3.38096	2.90098e-43
CALU	3433.29	3423.61	2678.88	2586.07	1124.32	1081.24	12629.8	11315.1	1.80357	5.58134e-77	-1.63537	5.86669e-56	-0.381114	0.000342675
IL1R1	7.79488	7.57436	4.63207	2.42596	2.48743	1.70812	1334.08	1365.93	7.45449	5.81575e-77	NA	NA	NA	NA
PPM1K	172.905	195.04	414.57	388.962	1853.14	1868.68	1559.26	1315.39	2.9671	3.28145e-76	3.3424	1.67175e-96	1.13108	3.50644e-11
EHD3	182.825	160.008	137.418	130.193	251.231	239.137	1523.85	1544.68	3.15795	4.29118e-76	0.514132	0.00985182	NA	NA
ILDR2	23.3846	32.191	4151.1	4428.99	77.1105	100.779	528.25	512.883	4.25193	4.45336e-76	1.68423	2.85636e-10	7.29598	2.09954e-230
AMD1	3886.1	4075.95	2106.82	2379.05	759.911	760.113	910.629	911.121	-2.12762	5.57918e-76	-2.38888	2.59465e-90	-0.827694	6.86427e-13
MAGED2	700.831	760.276	941.081	908.116	1378.04	1434.82	3206.32	3570.57	2.21607	1.5497e-75	0.945628	4.90413e-14	0.341237	0.0133158
MCM7	5479.8	5395.78	5346.95	5249.77	1569.57	1609.05	1458.71	1629.91	-1.8126	2.18977e-75	-1.77519	9.45308e-71	NA	NA
ADCY6	347.935	358.835	579.008	489.235	783.542	784.026	2270.2	2151.09	2.6452	2.39863e-75	1.14991	2.87165e-14	0.597053	0.000177727
GADD45A	77.9488	74.7968	158.262	143.131	108.203	104.195	1212.28	1078.56	3.90342	2.54163e-75	NA	NA	0.979177	4.14434e-05
SLC29A1	1709.2	1624.7	500.263	477.105	34.8241	29.038	188.357	159.899	-3.27187	3.35997e-75	-5.69003	6.1493e-99	-1.77036	3.46972e-26
ZFPM2	6.37763	12.3083	44.7766	65.5008	83.3291	90.5303	1212.28	1365.93	7.1614	3.53956e-75	3.26647	4.95277e-15	2.61118	8.36508e-10
EDNRA	35.4313	35.0314	8.49212	8.08652	7.4623	10.2487	1125.89	1067.25	4.95889	5.62836e-75	-2.02474	9.94205e-05	-2.08747	2.25877e-06
PRKAR1A	2004.7	2056.44	2352.32	2510.87	4722.39	4757.11	6718.55	6323.54	1.68291	6.21308e-75	1.22313	1.67394e-39	0.260192	0.0123838
ADAMTS1	416.672	382.505	487.911	423.734	105.716	102.487	2610.09	2859.32	2.77402	9.55873e-75	-1.94	2.55286e-23	NA	NA
TFPI	53.8555	66.2756	1.54402	0	14.9246	8.54059	1379.4	1359.89	4.51945	1.51575e-74	-2.29603	2.38126e-07	-6.24094	1.95179e-08
RHOB	103.459	78.5839	225.427	166.582	1248.69	1122.23	1382.23	1571.83	4.01197	2.53602e-74	3.69439	1.18781e-62	1.09804	5.7317e-06
UNC45B	1.41725	4.73397	1.54402	0	0	1.70812	4276.98	3868.49	10.4819	3.14415e-74	NA	NA	NA	NA
FSTL1	4810.15	4847.59	2525.25	3054.28	958.906	949.714	19548.1	19894.6	2.03006	6.28638e-74	-2.3389	4.1132e-87	-0.791668	1.20504e-11
CHRM2	7.08625	8.52115	3.86005	5.66057	283.568	292.088	1036.67	1070.27	7.09355	6.85906e-74	5.22057	1.54836e-39	NA	NA
H2BC6	1428.59	1220.42	1338.67	1305.16	170.389	157.147	148.703	148.585	-3.15652	9.24464e-74	-3.01239	2.36825e-63	NA	NA
TERF2IP	209.753	197.88	624.557	641.261	4612.95	4379.62	1035.26	1003.89	2.31879	1.32381e-73	4.46108	7.8954e-284	1.63197	4.37308e-36
H1-5	8147.07	7906.68	12289.6	14431.2	269.887	204.974	1508.27	1604.27	-2.36565	2.13159e-73	-5.06548	7.8922e-250	0.734994	4.31409e-08
DLGAP5	2740.96	2683.22	1597.29	1673.91	43.5301	35.8705	576.401	570.959	-2.24168	2.3086e-73	-6.07557	4.71984e-159	-0.729747	2.81912e-09
ORC1	1211.04	1196.75	732.638	720.509	34.8241	22.2055	75.0596	96.5426	-3.78516	2.60858e-73	-5.36126	6.16004e-77	-0.728565	0.00016501
PPFIBP1	714.294	782.999	545.04	542.606	1583.25	1477.52	3247.39	3145.18	2.09521	3.4209e-73	1.03427	6.43739e-18	-0.459554	0.000454357
NUAK1	584.616	655.182	2510.58	2286.06	610.665	655.918	2962.73	3197.22	2.31556	4.55042e-73	NA	NA	1.95392	5.74968e-52
DCHS1	539.264	503.695	1553.29	1634.29	3986.11	3959.42	2367.92	2797.47	2.309	5.57854e-73	2.92814	2.28255e-117	1.61036	2.00013e-35
BLM	1600.08	1653.1	1217.46	1369.86	80.8416	75.1572	232.26	224.009	-2.83646	1.22478e-72	-4.37649	6.43791e-108	-0.330337	0.0444264
CORIN	4.96038	5.68077	1.54402	8.08652	129.347	99.0709	1641.4	1623.88	8.27371	2.74807e-72	4.44736	1.39726e-20	NA	NA
ARFGEF3	1922.5	1955.13	41.6886	15.3644	861.896	857.476	76.4759	67.1273	-4.76575	3.34321e-72	-1.17323	1.68327e-06	-6.0787	1.37108e-97
AIF1L	2426.33	2491.96	1371.86	1958.56	43.5301	59.7842	171.363	179.509	-3.80647	3.85265e-72	-5.59525	2.1982e-101	-0.562556	0.0108772
MAGED1	1148.68	1123.84	2122.26	1897.1	3573.2	3535.81	4078.71	4247.12	1.87346	8.96479e-72	1.64514	6.31755e-55	0.822506	3.38337e-14
RRM2	3684.85	3952.87	2603.99	2572.32	69.6482	66.6166	965.862	926.96	-2.01393	1.44949e-71	-5.80432	8.25041e-220	-0.560918	1.02081e-06
H4C9	3005.28	3103.59	5221.88	5386.43	258.693	208.39	406.455	524.196	-2.70362	2.64055e-71	-3.69936	1.66269e-112	0.796302	1.36394e-07
AGPAT3	31.8881	32.191	330.421	229.657	656.683	591.009	914.878	926.206	4.84524	3.1145e-71	4.285	3.58758e-55	3.12894	3.14689e-29
POU2F1	3933.58	4253	3558.97	3659.15	2933.93	2917.47	1233.53	1169.07	-1.77042	5.61802e-71	-0.484028	1.37724e-06	NA	NA
DKC1	2901.11	3012.7	1351.79	1378.75	405.452	394.575	607.558	685.603	-2.18733	7.44496e-71	-2.88464	1.20864e-107	-1.11476	2.69921e-20
FREM1	132.513	127.817	1207.43	1072.27	84.5728	90.5303	1366.65	1798.11	3.6051	7.91554e-71	-0.577216	0.0262978	3.12944	3.44771e-53
MXRA7	185.66	160.955	404.534	402.709	690.263	691.788	1404.89	1252.79	2.93209	1.02325e-70	1.99059	1.00188e-31	1.21491	3.26563e-12
RIN2	9.21213	4.73397	198.407	143.94	354.459	355.289	1072.08	1287.49	7.34983	1.36438e-70	5.61515	5.59741e-41	4.56421	7.11993e-27
ADD2	4929.91	4958.36	1396.57	2565.85	4690.06	4851.06	243.59	177.246	-4.56517	1.3711e-70	NA	NA	-1.31947	3.98288e-07
SIPA1L2	552.728	533.045	948.029	1843.73	4967.41	4755.4	10509.8	10981	4.30675	2.41785e-70	3.1625	2.06215e-38	1.36203	1.06283e-07
ANTXR1	1246.47	1265.86	1879.07	1698.98	927.813	958.255	4589.97	4542.03	1.86199	4.61414e-70	-0.414362	0.000389333	0.510484	6.12138e-06
TMEM178B	738.388	780.159	1316.28	956.636	4035.86	3733.95	12.746	24.1357	-5.2611	5.44576e-70	2.35577	1.9456e-36	0.582453	0.00496044
NPNT	4.96038	12.3083	5.40408	0.808652	3.73115	8.54059	1312.84	1432.3	7.38164	7.08279e-70	NA	NA	NA	NA
TPM1	5844.74	5850.24	570.516	1003.54	1018.6	1007.79	69709.2	70208.4	3.58062	7.18237e-70	-2.52882	2.7955e-34	-2.89379	1.96813e-44
SOX13	977.903	1010.23	1040.67	967.148	241.281	222.055	116.13	107.856	-3.15774	9.70019e-70	-2.09735	7.42535e-35	NA	NA
CKAP4	1396.7	1370.01	1928.48	1718.39	1185.26	1052.2	5526.09	5705.07	2.0213	1.00323e-69	-0.303986	0.0177675	0.398432	0.00166144
MRAS	162.984	172.317	176.018	139.088	1013.63	915.552	1440.3	1420.99	3.09468	1.07127e-69	2.52753	8.5548e-46	NA	NA
RHOU	60.9418	48.2865	968.874	790.053	468.881	450.943	814.326	798.739	3.87183	1.12837e-69	3.06262	1.96777e-42	3.99728	1.62631e-74
DRAXIN	701.539	683.586	2366.21	3260.49	5025.86	4992.83	14.1622	18.856	-5.33992	1.37996e-69	2.8544	6.66927e-62	2.02194	4.20697e-31
ZKSCAN1	978.612	955.316	3450.89	3485.29	5989.74	5676.08	3066.12	2964.91	1.63968	3.58333e-69	2.5926	4.3887e-174	1.8421	5.00632e-88
GPM6B	1759.52	1724.11	1713.86	1255.84	1529.77	1492.9	181.276	150.848	-3.40371	5.24947e-69	NA	NA	NA	NA
ZNF516	111.254	121.19	1806.51	1465.28	866.871	831.854	999.851	1022.75	3.12524	5.48754e-69	2.87368	2.16812e-57	3.81881	3.65345e-104
CASZ1	36.1399	19.8827	148.226	107.551	779.811	758.405	1005.52	900.562	5.05492	8.96209e-69	4.7469	2.38519e-60	2.15945	2.25872e-12
RFWD3	2669.39	2734.34	1541.71	1469.32	371.871	380.91	676.953	659.959	-2.01623	1.32605e-68	-2.84468	6.54228e-115	-0.843491	1.11843e-13
ZNF641	138.182	126.87	386.005	384.918	715.137	780.61	1001.27	1083.84	2.97401	1.52397e-68	2.49146	5.55179e-47	1.53691	4.34927e-18
NCL	30312.2	29259.7	16343.5	16574.9	6426.29	6236.34	9634.54	8276.27	-1.73469	1.94043e-68	-2.23391	8.98931e-112	-0.855762	2.96122e-17
ARRB1	138.182	114.562	265.572	228.04	1870.55	1935.3	991.354	1080.82	3.02967	3.11843e-68	3.90474	5.24828e-114	0.958835	4.33543e-07
IDH2	464.15	429.845	1723.13	1398.97	932.788	965.087	2763.04	2595.34	2.58153	3.32471e-68	1.08414	2.226e-12	1.80302	3.13236e-33
TIMELESS	2648.84	2526.99	2845.63	2884.46	227.6	247.677	516.92	594.341	-2.21274	4.49094e-68	-3.4499	1.62349e-128	NA	NA
TM4SF1	7.08625	6.62756	0	0	0	0	1223.61	1157.76	7.43391	8.96897e-68	-4.68239	0.0036261	-5.56578	0.00077913
HEATR1	3916.57	4190.51	2542.23	2557.77	927.813	862.6	1155.64	1160.02	-1.80732	1.20622e-67	-2.17638	1.60077e-91	-0.668389	1.73934e-10
ATP2B4	430.844	484.759	1127.91	655.008	6989.69	6709.49	6364.49	5999.97	3.7562	1.53683e-67	3.90424	5.03335e-73	0.962777	3.64406e-05
CUX1	1396.7	1441.02	1525.49	1641.56	2447.64	2536.56	4599.88	4556.36	1.69032	1.9383e-67	0.812518	6.44046e-16	NA	NA
CAP2	162.275	120.243	281.784	223.188	334.56	252.802	2199.39	2019.1	3.89302	2.72576e-67	1.05527	1.42515e-05	0.831549	0.000951263
PLXNB2	1079.95	1063.25	1783.35	1470.13	1994.92	2048.03	4874.63	5416.19	2.264	6.96814e-67	0.915235	1.397e-11	0.602263	1.92436e-05
TSR1	3163.3	3399.94	1432.08	1377.13	640.514	647.377	836.986	867.375	-1.94329	1.02859e-66	-2.34942	1.19902e-89	-1.22383	2.71488e-28
EHD2	102.042	91.8391	2.31603	3.23461	2.48743	3.41624	1363.82	1480.57	3.87219	1.03768e-66	-5.07564	6.65984e-11	-5.13495	3.82101e-17
TEX15	670.36	702.521	917.149	864.449	73.3793	78.5735	15.5784	14.3305	-5.53562	1.20577e-66	-3.17966	1.36732e-44	NA	NA
SINHCAF	4088.06	4208.5	1984.07	1623.77	592.009	589.301	788.834	839.468	-2.34711	1.52518e-66	-2.81193	2.28468e-89	-1.20113	9.01485e-19
TNFAIP1	175.03	182.731	374.425	345.295	652.952	606.382	1192.46	1214.33	2.75189	1.73138e-66	1.81878	3.70551e-28	1.01019	3.55936e-09
CCDC183	24.0933	20.8295	100.361	63.0749	77.1105	71.741	1014.01	1052.92	5.51585	1.75268e-66	1.7233	1.73036e-06	1.85676	1.23543e-07
ZADH2	36.8485	40.7122	497.947	389.77	1231.28	1209.35	635.883	616.968	4.01926	2.67975e-66	4.98219	1.32503e-102	3.5234	1.03522e-50
C20orf194	229.595	240.486	491.771	401.9	2841.89	2855.97	1409.14	1356.88	2.55755	3.33422e-66	3.60085	3.31048e-132	0.928872	5.11885e-09
MYL3	3.54313	0.946794	0.772011	0	2.48743	1.70812	4792.49	3777.23	10.7877	4.24166e-66	NA	NA	NA	NA
MAP1B	6671.71	6707.09	30922.1	33556.6	104441	100299	19750.6	18248.1	1.50574	4.85442e-66	3.93581	0	2.26888	5.34006e-149
CSE1L	5345.16	5583.25	4228.3	4027.9	1282.27	1152.98	1617.32	1508.48	-1.80759	6.10982e-66	-2.16337	7.61149e-90	-0.404363	0.00027361
RNF152	30.4709	23.6699	1171.14	780.349	1682.75	1679.08	862.478	729.349	4.86066	6.19313e-66	5.94138	6.65473e-99	5.15694	3.01119e-74
PNRC1	162.984	149.594	209.987	180.329	544.748	543.182	1226.45	1216.59	2.96336	6.77248e-66	1.79647	1.46235e-23	NA	NA
KDELR2	787.991	788.68	1302.38	1268.78	788.517	727.659	2923.08	2895.52	1.88366	8.35117e-66	NA	NA	0.7056	1.06594e-09
ST3GAL1	82.9092	90.8923	340.457	158.496	471.369	432.154	3059.03	3076.54	5.14363	1.27694e-65	2.38085	1.52646e-14	1.52435	2.45202e-06
ANO4	32.5968	20.8295	8.49212	7.27787	84.5728	66.6166	981.44	1005.4	5.19321	1.75952e-65	1.48803	1.68423e-05	-1.78212	0.000203823
DOK6	21.9674	25.5634	218.479	203.78	2499.87	2555.35	434.779	398.238	4.13961	1.91537e-65	6.74518	6.19552e-179	3.16411	1.863e-37
PLCH1	904.206	990.347	1462.96	1772.57	553.454	437.278	12.746	6.78815	-6.72228	2.5747e-65	-0.930805	6.10458e-06	0.772521	0.000198999
FOXK1	639.889	654.235	1509.28	1534.01	1583.25	1602.22	2391.99	2657.94	1.96644	2.92542e-65	1.29977	3.63257e-28	1.23408	8.94472e-26
IGFBPL1	504.541	531.152	1808.05	2040.23	1814.58	1774.74	36.8217	46.0086	-3.60703	2.93909e-65	1.79421	2.71743e-36	1.89439	1.26812e-40
CNMD	1131.67	1102.07	5.40408	7.27787	8.70602	11.9568	9.91354	10.5593	-6.75847	2.98051e-65	-6.78726	1.24955e-50	-7.46476	1.39879e-66
CALCOCO1	143.142	119.296	153.63	130.193	626.834	570.512	1208.04	1303.33	3.25347	8.80647e-65	2.18548	1.12981e-28	NA	NA
KIF5A	608.709	583.225	839.948	626.705	5951.19	5553.09	18.4109	14.3305	-5.23378	1.0768e-64	3.2705	6.91331e-86	NA	NA
MYO5C	1091.28	1157.93	154.402	169.008	90.7914	70.0329	83.5569	72.407	-3.86409	1.59988e-64	-3.79065	3.63114e-57	-2.79806	4.89375e-41
PCGF5	41.8089	36.925	123.522	163.348	72.1356	78.5735	988.521	896.036	4.57397	1.85568e-64	0.926154	0.00397358	1.85835	1.25333e-10
HSP90AB1	44217.5	44039.2	28855.5	25862.3	10510.7	10042	15924	15725.1	-1.4796	2.49182e-64	-2.10218	7.9498e-128	-0.689684	1.43593e-14
PTPN21	425.175	400.494	653.893	661.478	741.256	736.199	1893.49	1810.17	2.16299	2.56576e-64	0.838178	7.44357e-10	0.670317	1.10621e-06
EPS8	75.8229	82.3711	247.043	308.905	266.156	220.347	1052.25	1160.77	3.81052	3.37321e-64	1.62926	1.3438e-11	1.81591	1.52999e-14
MSH6	6683.05	6829.23	4514.72	4090.97	1302.17	1234.97	2141.32	2107.34	-1.6695	3.81013e-64	-2.41164	2.66055e-124	-0.650776	9.97033e-11
ZNF483	6311.02	6118.19	1222.87	2215.71	786.029	782.318	395.125	378.628	-4.00669	3.9319e-64	-2.9864	7.60728e-37	-1.85404	7.17944e-15
H1-3	989.95	1095.44	839.948	759.324	89.5476	73.4491	89.2218	99.5596	-3.45404	4.17644e-64	-3.66417	1.00418e-61	NA	NA
NCAM1	208.336	177.051	2587.78	1217.83	22171.7	21076.5	4711.76	4598.6	4.59245	4.22819e-64	6.80823	2.41718e-140	3.30193	3.77659e-33
SOAT1	99.2076	99.4134	848.44	938.037	330.829	317.71	801.58	844.748	3.05254	4.32146e-64	1.70866	4.73498e-19	3.16899	1.46578e-69
PHC2	111.254	112.669	1052.25	1070.66	1875.53	1962.63	672.704	754.239	2.67678	8.67399e-64	4.09951	2.49969e-153	3.2456	5.65373e-96
MAL2	1166.4	1315.1	42.4606	22.6423	145.515	119.568	26.9082	32.4323	-5.3636	8.9667e-64	-3.22044	4.01892e-31	-5.24753	8.80167e-68
IDH1	4888.1	4950.79	2702.81	2911.15	3053.33	2780.82	1318.5	1135.13	-2.00771	9.71425e-64	-0.75313	3.12841e-10	-0.809496	1.89139e-11
CPEB2	24.0933	38.8186	132.014	76.0133	1481.27	1410.91	1069.25	998.613	5.06184	1.01129e-63	5.54659	1.5144e-76	1.75098	8.69099e-08
YAF2	15.5898	13.2551	223.111	236.935	625.59	643.961	525.417	497.798	5.13382	1.3824e-63	5.44609	1.87619e-71	3.98188	1.11327e-37
ZNF121	6072.92	6291.45	3623.82	3063.98	1920.3	1860.14	1614.49	1539.4	-1.97198	1.53372e-63	-1.70907	8.54303e-48	-0.886399	7.90945e-14
PPIC	43.9348	50.1801	3.08804	7.27787	2.48743	3.41624	1059.33	1153.23	4.56152	2.65582e-63	-4.0235	4.9815e-07	-3.18856	2.82971e-10
HAS3	950.975	976.145	110.398	102.699	139.296	107.611	42.4866	52.0425	-4.32601	3.30135e-63	-2.95347	1.59214e-35	-3.17643	6.60322e-44
PFAS	2231.46	2239.17	1950.1	2171.23	359.434	374.078	511.255	468.383	-2.19492	4.14249e-63	-2.60926	4.7375e-80	NA	NA
COL8A1	5.669	7.57436	27.7924	7.27787	4.97487	6.83247	2231.96	1805.65	8.27299	6.77969e-63	NA	NA	1.43542	0.0182487
GUCY1A2	81.4919	106.041	486.367	245.022	972.587	989.001	2733.3	2635.31	4.84478	9.10627e-63	3.39227	4.87549e-31	1.96968	9.08479e-11
POU5F1	10539.4	10356	6.17609	4.04326	2.48743	0	4.24866	0.754239	-12.3688	1.13155e-62	-12.8268	1.08539e-34	-10.991	2.97017e-149
PTTG1IP	1293.95	1331.19	1550.97	1504.9	1776.03	1689.33	3995.16	4084.96	1.62269	1.72382e-62	0.402011	0.000118501	NA	NA
SPAG5	1887.07	1910.63	1686.07	1635.09	170.389	186.185	420.617	437.459	-2.1434	2.29538e-62	-3.4185	3.31593e-115	NA	NA
HIPK2	1606.45	1679.61	5014.21	5292.63	7885.17	7970.08	4836.39	4552.59	1.51436	3.9542e-62	2.27105	1.29983e-139	1.64971	6.77292e-74
ATP2A2	5884.43	6033.92	4993.37	4927.12	4896.52	4813.48	14104.1	13927	1.2339	5.01071e-62	-0.295291	0.000186354	-0.26455	0.00120343
AC124312.1	3024.41	3126.32	385.233	331.547	1348.19	1419.45	708.11	638.086	-2.19593	5.49022e-62	-1.15273	1.58683e-18	-3.10045	7.45079e-118
CDC25A	1514.33	1530.02	1083.9	1009.2	184.07	167.396	273.33	280.577	-2.45647	6.63924e-62	-3.10914	2.4858e-81	-0.540324	0.000245906
MGAT5	1053.02	1061.36	1461.42	1411.91	2703.84	2579.26	3251.64	3250.77	1.62088	8.65543e-62	1.32196	1.30043e-40	0.442697	2.74206e-05
NDC1	1927.46	2028.98	1420.5	1488.73	160.44	158.855	440.444	406.535	-2.22825	9.80443e-62	-3.6303	2.98949e-117	-0.443323	0.00132328
XRCC5	13051.5	13018.4	9976.7	10081.5	6209.88	6096.28	5663.46	5468.99	-1.22819	1.08013e-61	-1.08282	6.17964e-48	-0.378207	1.00447e-06
PCDH1	2659.47	2635.88	204.583	105.933	747.474	760.113	135.957	118.416	-4.38675	1.61925e-61	-1.81262	1.31522e-12	-4.09039	5.28038e-56
B3GALT5	1970.69	2005.31	277.152	245.022	205.213	194.726	252.087	307.73	-2.81729	1.65519e-61	-3.31108	3.73832e-75	-2.92822	8.43412e-68
AKAP13	2748.76	2807.25	4047.65	3930.05	2691.4	2710.78	7081.1	7047.61	1.34666	2.25409e-61	NA	NA	0.522162	8.27952e-10
ITPRIPL2	96.3731	103.201	432.326	345.295	94.5225	97.3628	1290.18	1114.01	3.59126	2.32915e-61	NA	NA	1.96482	2.55118e-18
KCNQ5	16.2984	17.0423	4.63207	1.6173	48.505	54.6598	780.337	816.087	5.58482	2.87438e-61	1.62571	3.39106e-05	-2.39812	0.000320379
FILIP1L	130.387	151.487	187.599	167.391	123.128	97.3628	1417.64	1331.99	3.28977	3.21097e-61	NA	NA	NA	NA
DHX33	2206.66	2174.79	1271.5	1199.23	432.814	450.943	519.753	543.807	-2.04007	3.2432e-61	-2.31145	5.93576e-72	-0.826463	1.10514e-11
P4HA1	394.704	323.804	565.884	401.9	140.54	128.109	3560.38	3324.69	3.25767	3.65487e-61	-1.41761	5.46908e-10	NA	NA
SHISA9	915.544	930.699	10.8082	10.5125	465.15	421.905	7.0811	8.29663	-6.87703	6.13253e-61	-1.05567	6.19823e-07	-6.43574	3.57399e-78
FRMD3	19.8415	24.6167	33.9685	24.2596	406.696	351.872	897.883	703.705	5.18135	1.15043e-60	4.10777	1.11319e-37	NA	NA
KNOP1	2108.87	2114.19	1485.35	1628.63	397.99	411.657	372.466	444.247	-2.36097	1.25267e-60	-2.3841	7.00189e-59	-0.43961	0.0032803
CTIF	158.732	162.849	401.446	342.869	2085.71	2160.77	977.191	1121.55	2.71011	1.38081e-60	3.72367	2.92325e-115	1.21213	3.45404e-12
ARID3B	1490.95	1555.58	558.164	486.809	208.945	194.726	233.676	211.187	-2.78246	3.12075e-60	-2.9125	1.1291e-60	-1.54321	2.17431e-21
MEF2A	461.315	453.515	463.207	531.285	686.532	585.885	2860.76	2492.01	2.54729	3.56385e-60	0.479037	0.00529366	NA	NA
H2BC17	1309.54	1169.29	2108.36	1972.3	36.0678	34.1624	203.936	190.823	-2.65683	5.07832e-60	-5.13718	1.46525e-91	0.718408	3.0795e-06
GPR176	2806.87	2722.98	10.8082	28.3028	145.515	179.352	271.914	285.857	-3.30752	5.19732e-60	-4.09762	6.52434e-81	-7.15415	2.04229e-141
MAP2K6	1524.96	1530.97	2631.79	3276.66	937.763	992.417	254.92	257.196	-2.57644	6.73849e-60	-0.663759	1.60994e-05	0.951088	2.11458e-10
SYT14	1044.51	1095.44	411.482	273.324	1221.33	1139.32	67.9785	63.3561	-4.03307	7.83764e-60	NA	NA	-1.64294	1.48387e-13
RND2	931.134	900.401	386.777	414.03	373.115	435.57	100.552	89.7545	-3.27867	8.05031e-60	-1.1835	1.1504e-10	-1.1939	5.01897e-11
IQGAP2	2071.31	1934.3	1100.12	716.466	140.54	138.358	92.0543	129.729	-4.15451	8.35345e-60	-3.84381	1.29465e-50	-1.14068	5.24582e-06
PPP1R9B	206.919	221.55	682.458	595.977	1981.24	1996.79	1094.74	1130.6	2.37996	1.53798e-59	3.21711	1.77002e-109	1.57983	4.17713e-26
SET	15859	16756.4	10171.2	12430.6	5340.52	5085.07	4361.96	4324.81	-1.90869	1.97496e-59	-1.64514	1.80837e-44	-0.529104	2.05624e-05
ITPR3	1718.42	1548.01	186.055	118.872	143.027	126.401	94.8867	98.0511	-4.07942	2.32913e-59	-3.59557	1.4721e-46	-3.42009	5.1812e-46
VSIG10	1186.24	1204.32	267.116	220.762	108.203	126.401	109.049	117.661	-3.39203	5.54508e-59	-3.35689	9.93271e-54	-2.29214	1.3349e-31
KLHL24	446.434	416.59	305.716	228.04	4349.28	4388.16	2251.79	2394.71	2.42809	5.85087e-59	3.33848	1.50412e-111	-0.69327	4.33672e-05
XPO5	2687.82	2709.73	2705.9	2574.75	1134.27	1135.9	834.153	855.307	-1.6744	9.93614e-59	-1.24948	3.29368e-33	NA	NA
MAST4	141.725	112.669	211.531	181.947	466.394	445.819	1142.89	1134.38	3.15464	1.03894e-58	1.83584	1.52757e-19	0.622351	0.00578005
GRID2	1235.13	1275.33	41.6886	23.4509	284.811	232.304	16.9946	5.27967	-7.00179	2.46746e-58	-2.27624	1.20762e-14	-5.2645	4.01057e-59
ATIC	3082.52	2961.57	1611.19	1556.66	488.781	399.7	722.272	697.671	-2.09122	2.67634e-58	-2.75899	6.46999e-91	-0.932143	6.50127e-13
ASB2	8.50351	2.84038	0.772011	1.6173	9.94974	6.83247	1130.14	1001.63	7.47184	4.48422e-58	NA	NA	-2.33992	0.0328259
WDHD1	1787.86	1916.31	1548.65	1551.8	174.12	169.104	407.871	354.492	-2.28846	4.55754e-58	-3.42981	6.24855e-100	NA	NA
GFOD1	323.133	315.283	177.563	224.805	487.537	520.976	2033.69	1912.75	2.62685	4.73101e-58	0.657583	0.000225093	-0.667508	0.000398466
ATP1A2	1639.05	1618.07	589.044	506.216	8.70602	3.41624	206.768	168.95	-3.12856	6.07822e-58	-7.97965	3.49549e-53	-1.57214	4.77874e-17
PRTG	218.965	221.55	33826.4	32448	159.196	128.109	863.894	815.333	1.92814	9.33759e-58	-0.598865	0.000192908	7.23369	0
SNRPD1	2988.98	2935.06	2245.01	2278.78	818.366	871.141	936.121	931.486	-1.66574	9.3704e-58	-1.81213	1.23854e-64	-0.389183	0.000306697
LRRC32	7.08625	7.57436	3.86005	0.808652	3.73115	1.70812	907.797	1223.38	7.19039	2.33961e-57	NA	NA	NA	NA
SOX6	2.12588	8.52115	124.294	106.742	75.8668	90.5303	947.451	1096.66	7.69839	3.23087e-57	4.07018	9.14145e-16	4.55237	7.54128e-20
RGS3	165.11	160.955	254.764	252.299	273.618	338.207	1213.7	1207.54	2.89167	4.48128e-57	0.900466	5.9568e-06	0.636274	0.00200609
NTS	1319.46	1185.39	1.54402	4.85191	26.1181	22.2055	55.2326	33.1865	-4.8744	5.46257e-57	-5.68402	1.59097e-55	-8.62903	8.39658e-50
ENDOD1	51.7297	63.4352	186.055	112.403	119.397	105.903	1280.26	1347.83	4.51939	5.79831e-57	0.9791	0.00240635	1.3819	8.52792e-06
ARFGAP3	150.937	165.689	409.166	382.493	590.766	567.095	1004.1	1135.88	2.76215	6.92841e-57	1.8746	1.34502e-25	1.32539	3.4811e-13
EMILIN1	35.4313	29.3506	57.9008	54.1797	11.1935	11.9568	746.348	828.155	4.59471	1.19239e-56	-1.50039	0.00220334	0.781667	0.0273
GJC1	4136.25	4155.48	3892.48	3846.76	1053.43	1033.41	1546.51	1521.3	-1.43506	1.70867e-56	-1.98968	5.50294e-99	NA	NA
PYGO1	51.7297	41.659	987.402	1187.1	634.296	637.128	552.326	523.442	3.51176	2.37964e-56	3.75432	4.78081e-64	4.52848	2.42484e-95
PJA2	1257.81	1221.36	1790.29	1540.48	5120.38	4997.96	4344.96	4140.77	1.77437	2.72971e-56	2.02885	2.62671e-73	0.425866	0.000523226
TIPARP	101.333	84.2647	220.795	166.582	266.156	271.591	1328.41	1097.42	3.70079	3.53241e-56	1.52856	8.55305e-10	1.05662	4.21586e-05
CCND2	5562	5613.54	8522.23	6709.39	1380.53	1298.17	22587.3	22075.1	1.9987	4.06688e-56	-2.05982	6.47883e-56	0.446798	0.00124785
YPEL2	18.4243	27.457	40.9166	21.025	152.977	131.525	981.44	939.028	5.40781	4.13799e-56	2.65696	1.94843e-13	NA	NA
FAM214A	103.459	96.573	150.542	135.854	1055.92	1062.45	739.267	714.265	2.85717	4.89013e-56	3.40142	1.74904e-79	0.515226	0.0174233
STON2	865.94	784.893	382.145	374.406	194.02	157.147	70.811	67.8815	-3.57843	5.03441e-56	-2.22543	6.74419e-26	-1.12624	2.89698e-08
LMO7	402.499	457.302	85.6932	71.1614	159.196	193.017	2937.24	2587.04	2.68464	5.22049e-56	-1.29462	4.82596e-11	-2.4514	1.98645e-34
MMP15	316.047	288.772	151.314	126.15	536.042	584.177	1744.78	1726.45	2.51877	5.64357e-56	0.885241	2.10487e-07	-1.12509	7.57477e-10
MAP7	1384.65	1315.1	103.449	128.576	41.0427	15.3731	41.0704	23.3814	-5.44707	6.02064e-56	-5.5235	1.3944e-50	-3.5411	3.72636e-31
ZNF398	1934.55	2092.42	599.08	578.186	864.384	782.318	407.871	451.035	-2.22337	6.92369e-56	-1.28762	2.81142e-20	-1.77376	8.83932e-38
AZIN1	7444.82	7573.41	3169.1	3269.38	3524.69	3419.65	3073.2	3051.65	-1.29407	8.374e-56	-1.1123	3.26594e-41	-1.2219	2.61305e-50
PYGB	957.353	971.411	1429.76	1424.85	1747.42	1742.28	2952.82	2827.64	1.58297	1.12264e-55	0.855746	2.16918e-16	0.565884	1.10373e-07
CENPF	12356.3	12436.1	11855	13464.9	424.108	391.159	4024.9	3686.72	-1.68578	1.2713e-55	-4.92272	0	NA	NA
PIK3R1	242.35	252.794	1256.06	1503.28	1703.89	1691.04	1343.99	1242.23	2.38462	1.58249e-55	2.77876	3.57358e-75	2.47944	2.63321e-60
RYR1	1383.95	1386.11	208.443	122.106	28.6055	51.2436	5.66488	12.8221	-7.11173	1.88107e-55	-5.1461	6.26105e-44	-3.06614	5.05063e-21
C5orf24	425.175	466.77	968.874	904.073	983.78	949.714	1958.63	1816.21	2.08216	1.93275e-55	1.11892	4.97596e-16	1.07243	6.09312e-15
MCM3	5492.56	5594.61	3042.49	2463.15	128.103	81.9897	1004.1	997.859	-2.4695	1.97755e-55	-5.69422	1.89301e-189	-1.00979	3.23028e-10
PODXL	21331	20914.7	1004.39	806.226	1181.53	1294.75	4519.16	5281.18	-2.10703	2.71735e-55	-4.09387	1.80639e-195	-4.54392	3.9352e-244
DSCC1	956.644	1004.55	467.839	506.216	23.6306	35.8705	92.0543	71.6527	-3.60607	2.87349e-55	-5.0774	7.60707e-63	-1.00954	2.33356e-06
NCAPG2	2860.72	2894.35	1742.43	1933.49	298.492	232.304	625.969	632.807	-2.19236	3.26472e-55	-3.4272	3.03922e-111	-0.646776	6.39069e-06
HSPA9	8431.93	8661.28	3836.89	4067.52	2151.63	2053.16	3332.36	3238.7	-1.3797	4.36818e-55	-2.02234	6.60404e-112	-1.11267	2.03734e-36
MCM6	3198.74	3434.02	2861.84	2503.59	115.666	111.028	822.824	826.646	-2.00719	4.37953e-55	-4.86751	8.91304e-184	-0.305568	0.0302663
PAM	610.835	583.225	3863.91	2058.02	4445.05	4191.72	8208.41	7589.16	3.72542	5.06624e-55	2.85446	8.79547e-33	2.31005	2.08557e-21
CDC6	2033.05	2117.03	920.237	1043.97	64.6733	47.8273	372.466	396.73	-2.42843	5.1698e-55	-5.18049	2.89617e-124	-1.07919	1.94226e-12
BEND4	1277.65	1310.36	47.0927	27.4942	329.585	305.753	4.24866	5.27967	-8.04276	7.12873e-55	-2.02473	5.61462e-18	-5.11247	1.99267e-81
ENC1	428.718	483.812	1317.05	2845.65	7400.12	6960.58	8797.56	8580.23	4.25185	7.12873e-55	3.97679	2.88935e-48	2.19008	5.64474e-15
STYXL2	12.0466	12.3083	0	0	1.24372	1.70812	923.375	753.485	6.10535	7.51703e-55	-3.07795	0.00881618	-6.38723	8.2609e-05
WDFY2	1479.61	1520.55	690.178	778.732	960.15	954.838	314.401	328.094	-2.2202	8.75034e-55	-0.647406	3.64502e-06	-1.03035	7.5676e-14
POLE	2361.14	2335.74	3449.34	3199.84	917.863	889.93	716.607	721.053	-1.70773	9.54401e-55	-1.37665	1.17428e-35	0.501456	4.6551e-06
CORO6	9.21213	9.46794	21.6163	26.6855	27.3618	22.2055	718.023	693.146	6.24099	1.13882e-54	1.42546	0.00413171	1.37088	0.0048646
FAM124A	890.742	952.475	83.3772	101.89	143.027	153.731	7.0811	6.03391	-7.16618	1.19083e-54	-2.63722	1.76077e-28	-3.31523	7.09072e-45
SSRP1	4424.66	4292.77	5076.74	4783.18	1431.52	1316.96	1502.61	1489.62	-1.5431	1.61142e-54	-1.66346	4.07281e-61	NA	NA
PPP1R14C	4.25175	5.68077	370.565	291.115	644.246	625.171	1002.68	741.417	7.47925	1.66595e-54	7.02447	3.75049e-48	6.08457	7.70339e-36
PLXNA3	263.609	230.071	776.643	1000.3	2723.74	2676.62	1482.78	1470.01	2.57699	2.00036e-54	3.44818	1.19527e-97	1.84411	7.70842e-28
FANCD2	2008.95	2094.31	1633.58	1769.33	99.4974	78.5735	400.79	449.527	-2.2647	2.08112e-54	-4.50859	6.37961e-127	NA	NA
CRB2	79.366	87.1051	1469.14	1994.95	106.96	136.649	921.959	1040.1	3.56377	2.91701e-54	0.541796	0.0493313	4.38232	2.86131e-82
BPNT2	790.117	831.285	996.666	1044.78	1334.51	1352.83	3040.62	2735.63	1.83227	3.01017e-54	0.729477	3.82278e-09	0.333042	0.0130885
WNK3	1726.92	1830.15	1730.08	1664.21	2858.06	2871.35	505.59	435.95	-1.9264	4.46894e-54	0.688096	7.59612e-09	NA	NA
SNRPF	2257.68	2158.69	1436.71	1332.66	491.268	462.9	563.655	584.535	-1.9419	4.51731e-54	-2.20858	1.27712e-64	-0.673462	8.16679e-08
USP9X	13989.7	14698	3387.58	3540.28	5524.59	5512.1	6031.68	5748.81	-1.28453	5.8981e-54	-1.37801	2.23038e-61	-2.04991	1.17192e-134
GABRB3	3514.07	3342.18	906.341	457.697	2722.5	2562.18	203.936	181.772	-4.1558	7.08877e-54	NA	NA	-2.32918	1.7829e-18
PIM2	982.155	909.869	68.709	48.5191	22.3869	29.038	35.4055	41.4832	-4.60393	8.09248e-54	-5.22157	8.21143e-51	-4.0109	3.10546e-48
ADCY1	941.763	983.719	912.517	970.383	2070.79	1928.47	211.017	202.89	-2.22112	9.88962e-54	1.05582	1.71445e-16	NA	NA
BUB1B	2409.33	2373.61	1640.52	1670.68	29.8492	42.703	590.564	521.179	-2.11078	1.0038e-53	-6.07722	6.11053e-137	-0.53063	0.000165438
HBEGF	32.5968	36.925	18.5283	24.2596	93.2788	83.6978	746.348	705.968	4.39036	1.24097e-53	1.35918	2.46985e-05	NA	NA
AFAP1	411.711	398.6	693.266	444.759	4456.24	4353.99	3107.19	3182.14	2.95609	1.25567e-53	3.4423	1.27401e-72	0.490186	0.0261741
SENP7	174.322	162.849	660.069	538.562	2914.03	2782.53	954.532	929.223	2.47892	1.62776e-53	4.07635	3.43616e-147	1.8278	5.57665e-29
DNA2	1449.14	1455.22	1068.46	1135.35	213.919	230.596	278.995	310.747	-2.29281	2.0233e-53	-2.71168	3.31142e-65	-0.398274	0.00983633
LPGAT1	488.952	493.28	735.726	663.095	1738.72	1807.19	2045.02	1862.97	1.99091	2.40817e-53	1.85172	1.1118e-45	0.51051	0.00033653
GULP1	1950.85	1957.97	270.204	292.732	53.4798	59.7842	366.801	314.518	-2.52803	2.7347e-53	-5.11792	2.03479e-114	-2.79595	1.92057e-65
EMP2	232.429	274.57	460.118	359.042	18.6558	15.3731	1994.04	2017.59	2.98718	3.23715e-53	-3.87581	2.31211e-27	0.695578	0.00130705
RBMS2	372.028	380.611	735.726	680.077	445.251	459.484	1597.5	1704.58	2.13501	3.43831e-53	NA	NA	0.912288	4.35238e-10
SALL1	1004.12	1018.75	3573.64	2669.36	1448.93	1390.41	128.876	91.263	-3.22977	5.26319e-53	0.489519	0.0144436	1.62599	8.73388e-18
TP53INP1	207.627	212.082	915.605	615.384	771.105	862.6	2040.77	1893.14	3.22841	5.80733e-53	1.95994	9.22014e-20	1.86774	6.56013e-18
XPOT	5916.31	6085.05	4416.67	4208.23	1118.1	1134.19	2321.18	2349.46	-1.36107	6.99128e-53	-2.41407	6.13185e-148	-0.476463	1.93596e-07
FASN	7869.29	7953.07	12816.2	12134.6	6804.38	7365.41	3128.43	2982.26	-1.37348	1.24519e-52	NA	NA	0.657168	4.80045e-13
FYTTD1	409.586	410.909	834.544	741.534	1450.17	1424.57	1613.07	1629.91	1.98305	1.53676e-52	1.80922	3.86742e-43	0.942114	3.7267e-12
SBK1	577.53	613.523	579.78	519.155	2052.13	2172.73	93.4705	82.9663	-2.76957	1.59559e-52	1.82705	3.5684e-36	NA	NA
CNTNAP2	1947.3	1886.96	782.819	1338.32	2151.63	2155.65	152.952	141.797	-3.70541	1.66588e-52	NA	NA	-0.854436	0.000551779
ZNF732	1225.92	1226.1	68.709	49.3278	8.70602	6.83247	96.3029	100.314	-3.63743	2.57785e-52	-7.27758	8.25762e-50	-4.37453	2.74764e-71
CCNB1	3334.79	3277.8	2537.6	2810.07	88.3039	97.3628	940.37	959.392	-1.79875	4.1953e-52	-5.16263	7.0642e-201	-0.306462	0.0173422
SEPTIN3	569.735	567.13	1771.76	1127.26	7257.09	7151.89	25.492	33.1865	-4.23869	5.90134e-52	3.66382	6.35001e-72	1.35068	2.56502e-10
DCLK1	690.201	711.989	1831.21	1126.45	7456.09	7177.51	46.7352	44.5001	-3.94767	8.61977e-52	3.38376	5.36537e-59	1.07717	1.18802e-06
APPBP2	451.394	472.45	1108.61	1228.34	1401.67	1446.78	1705.13	1787.55	1.92058	1.25922e-51	1.62499	1.89236e-36	1.33978	3.30056e-25
TMOD1	4.96038	5.68077	10.8082	2.42596	24.8743	13.6649	1174.05	988.808	7.67735	1.38826e-51	1.90905	0.00170519	NA	NA
SEMA6A	6028.28	5851.19	642.313	419.691	2379.23	2364.04	912.045	865.112	-2.74175	1.61163e-51	-1.32452	3.49745e-13	-3.48299	1.70024e-81
LTBP3	58.8159	44.4993	128.154	109.977	101.985	88.8222	777.504	934.502	4.04137	2.16546e-51	0.879879	0.00474774	1.19409	6.09667e-05
PROM1	1952.26	2058.33	2241.92	1809.76	194.02	160.563	346.974	358.264	-2.50592	2.56382e-51	-3.49035	1.36598e-82	NA	NA
FLNC	205.501	200.72	193.003	77.6306	539.773	514.144	19128.9	17723.9	6.50323	2.56382e-51	1.37549	0.00267849	NA	NA
HNRNPU	25356.7	25512.3	21611.7	22058.4	11547.9	11256.5	10716.5	9552.44	-1.32825	2.81232e-51	-1.15737	3.01626e-39	-0.220141	0.02674
ARHGEF12	1650.39	1636.06	2398.64	2308.7	6535.73	6200.47	4183.51	4148.32	1.34185	3.1655e-51	1.9546	2.54092e-108	0.518322	3.0687e-08
GNS	596.663	626.778	990.49	1144.24	866.871	789.151	2452.89	2586.29	2.04362	3.4895e-51	0.439536	0.00311216	0.803664	1.93044e-08
TES	250.853	249.954	74.8851	69.5441	442.763	433.862	1566.34	1362.91	2.54624	3.71335e-51	0.808149	9.92517e-06	-1.79337	1.02165e-18
LMNB1	6333.69	6179.73	6426.22	7687.05	2207.6	2118.07	1876.49	1790.56	-1.77175	3.89421e-51	-1.53206	2.07461e-38	NA	NA
PFKP	1659.6	1624.7	250.904	208.632	513.655	411.657	6690.22	6607.89	2.01738	4.53484e-51	-1.82066	8.29453e-36	-2.83655	1.5798e-83
H2BC9	1500.16	1393.68	1193.53	1242.9	47.2613	32.4543	286.076	271.526	-2.37945	5.19863e-51	-5.14942	7.6542e-101	NA	NA
COLEC12	37.5571	35.9782	13.8962	7.27787	16.1683	29.038	885.137	882.46	4.58534	5.59229e-51	NA	NA	-1.79068	5.19675e-05
EPB41	2091.86	2171.95	4040.7	3652.68	7429.97	7454.23	713.775	714.265	-1.57774	6.87714e-51	1.80388	9.39699e-76	0.851883	2.53787e-17
PUS7	1591.57	1672.99	962.698	912.968	180.339	153.731	354.055	325.077	-2.26984	7.55289e-51	-3.27942	6.77615e-84	-0.799128	9.58363e-08
LYST	9.92076	10.4147	286.416	341.251	1726.28	1614.17	417.785	343.933	5.22469	1.11076e-50	7.36457	9.39946e-102	4.95177	2.33438e-45
H2BC18	1400.95	1338.77	1901.46	1881.73	283.568	232.304	249.255	288.119	-2.34066	1.29171e-50	-2.40062	1.05395e-49	0.465294	0.00328662
UBR5	9688.33	10144.9	5104.54	4786.41	5743.49	5937.42	3588.7	3906.96	-1.40241	1.4041e-50	-0.763896	6.13289e-16	-1.0036	1.84447e-26
KNTC1	2269.73	2416.22	3203.85	3048.62	337.047	319.418	651.461	704.459	-1.78492	1.48278e-50	-2.83248	6.18591e-104	0.416499	0.000707884
BMT2	98.4989	96.573	329.649	298.393	480.075	447.527	940.37	766.307	3.12498	1.53767e-50	2.25013	1.00151e-25	1.68636	9.80023e-15
CTNNA3	15.5898	18.9359	51.7247	118.872	36.0678	51.2436	1387.9	1189.44	6.23083	2.03591e-50	1.33289	0.00596559	2.31226	2.63716e-07
FKBP10	1011.92	1073.66	1562.55	1323.76	63.4296	37.5786	4531.9	4845.99	2.16965	2.06256e-50	-4.32437	5.14309e-83	0.469413	0.0035745
FLVCR1	1349.22	1346.34	619.153	734.256	721.356	690.08	262.001	251.916	-2.39363	2.07467e-50	-0.93254	2.42287e-09	-0.994311	1.6437e-10
KLHL23	1587.32	1553.69	1459.87	1580.11	2131.73	2030.95	451.774	443.493	-1.81229	2.11858e-50	0.406723	0.000630222	NA	NA
H2BC5	1879.98	1696.66	3927.99	3725.46	744.987	708.869	492.844	509.112	-1.83463	2.99914e-50	-1.29804	5.3209e-26	1.09675	4.979e-21
TAGLN2	185.66	196.933	56.3568	48.5191	59.6984	47.8273	1355.32	1396.1	2.84804	3.6019e-50	-1.81348	1.72739e-12	-1.86445	1.37051e-15
CFLAR	295.497	293.506	319.613	521.581	767.374	804.524	2886.26	2743.17	3.25635	3.81851e-50	1.41563	3.84339e-10	0.51341	0.0434604
C1QBP	2777.81	2751.38	1271.5	1074.7	365.653	351.872	675.537	614.705	-2.10296	4.01827e-50	-2.94456	1.58801e-86	-1.23657	1.20645e-18
ZMIZ1	637.763	673.171	2169.35	2019.2	5447.48	5544.55	1955.8	2137.51	1.64577	5.676e-50	3.06885	9.11381e-176	1.67711	3.76669e-52
C6orf89	245.184	232.911	767.379	688.163	1009.9	980.46	1089.07	1103.45	2.19593	5.85052e-50	2.05657	4.04684e-43	1.60479	1.12501e-26
SNAI2	5.669	0.946794	2.31603	2.42596	6.21859	3.41624	1059.33	1121.55	8.23998	6.827e-50	NA	NA	NA	NA
LARP1	8279.58	8114.03	4075.45	4003.64	3018.5	2888.43	3520.72	3551.71	-1.21274	7.66044e-50	-1.47199	4.92928e-71	-1.02092	7.53935e-36
MGST1	1947.3	1791.33	671.649	735.874	0	8.54059	356.887	327.34	-2.45458	7.68501e-50	-9.01421	3.96906e-41	-1.40983	3.40786e-18
NCALD	23.3846	12.3083	1541.71	1787.93	3372.96	3016.54	290.325	325.831	4.06503	8.39468e-50	7.43385	5.36389e-172	6.49292	9.407e-131
ADARB1	170.779	177.997	230.059	208.632	431.57	529.517	1155.64	1159.27	2.73177	9.84993e-50	1.45908	3.44673e-14	NA	NA
CYP2S1	789.409	807.616	2.31603	0.808652	0	1.70812	19.8271	23.3814	-5.18635	1.01158e-49	-10.1043	3.43148e-12	-8.98233	4.99172e-30
AKT1	558.397	570.917	1148.75	1221.87	2069.55	1991.67	1817.01	1939.15	1.73569	1.01576e-49	1.84748	9.2932e-56	1.0702	4.33159e-19
LIMS2	12.7553	10.4147	3.08804	1.6173	3.73115	6.83247	718.023	665.993	5.88622	1.28794e-49	NA	NA	-2.30411	0.00346936
TCAF1	375.571	338.006	586.728	702.719	1807.12	1798.65	1638.57	1595.22	2.17734	1.45063e-49	2.3349	1.19968e-56	0.850921	4.85877e-08
PDZD4	2101.07	1946.61	796.715	473.87	3502.31	3537.51	177.027	199.119	-3.42251	1.49109e-49	0.798276	0.000472144	-1.67129	1.88732e-13
AC055839.2	34.7226	33.1378	231.603	195.694	935.275	959.963	407.871	478.188	3.70844	1.58427e-49	4.80049	8.46766e-84	2.65221	5.89011e-25
PPARGC1A	51.021	51.1269	44.0046	23.4509	271.13	285.256	1057.92	863.604	4.23195	1.60584e-49	2.44463	1.60635e-16	NA	NA
P4HB	3645.88	3458.64	2658.81	2884.46	1213.87	1301.59	9536.82	10118.9	1.46818	1.6288e-49	-1.49985	1.3558e-46	-0.358356	0.0010119
CHEK1	1727.63	1748.73	1442.89	1496.01	189.045	193.017	461.688	472.154	-1.89491	1.71799e-49	-3.18691	6.70818e-103	NA	NA
EPB41L4B	644.849	622.991	76.4291	46.0932	661.658	647.377	25.492	21.1187	-4.79256	2.96804e-49	NA	NA	-3.3687	8.36214e-36
NUP155	3128.58	3359.23	2465.03	2510.87	1126.81	1006.08	1015.43	1031.8	-1.66313	3.92021e-49	-1.60193	1.22206e-44	-0.382453	0.00134624
DDX11	1151.52	1075.56	1143.35	1098.96	294.761	271.591	220.93	232.306	-2.29345	4.05208e-49	-1.97245	5.90157e-36	NA	NA
ADPRHL1	28.345	30.2974	27.7924	77.6306	83.3291	99.0709	1622.99	1473.78	5.72473	4.5899e-49	1.635	0.000120284	NA	NA
ENTPD4	715.712	761.223	1312.42	1497.62	2231.23	2213.72	2516.62	2484.46	1.76046	5.4465e-49	1.59067	1.05362e-39	0.928816	5.67045e-14
LMCD1	156.606	185.572	57.9008	109.977	27.3618	40.9948	2496.79	2795.96	3.95389	7.14928e-49	-2.34798	1.78166e-11	-1.02738	0.00097899
H2AC12	991.367	925.018	2257.36	2166.38	38.5552	32.4543	198.271	184.034	-2.3328	7.58001e-49	-4.73885	6.39258e-81	1.20625	4.28311e-17
H3C12	1183.4	1075.56	2298.28	2077.43	90.7914	78.5735	195.438	220.992	-2.43095	7.84162e-49	-3.72776	9.32262e-78	0.953231	8.53801e-10
PEBP1	4070.34	3878.07	2833.28	2856.16	1994.92	1863.56	1462.95	1371.96	-1.48972	7.89382e-49	-1.0417	1.47945e-24	-0.48262	3.92603e-06
PDE7A	1712.04	1756.3	1865.95	2036.99	1836.97	1967.75	504.174	460.84	-1.8508	8.24614e-49	NA	NA	NA	NA
AFAP1L2	82.2006	78.5839	27.7924	7.27787	21.1432	23.9137	1751.86	2040.97	4.55959	9.29097e-49	-1.84502	1.09482e-05	-2.18743	3.38965e-08
RCC1	1630.55	1645.53	1337.89	1365	164.171	167.396	395.125	429.916	-1.98432	9.76335e-49	-3.30577	2.33162e-98	NA	NA
AP1S2	1583.78	1723.17	501.807	570.1	825.828	811.356	369.633	328.094	-2.25097	1.05566e-48	-1.0135	2.05836e-11	-1.62516	1.93008e-27
MEIS1	2.12588	3.78718	1959.36	2054.79	7101.63	6893.97	880.889	859.833	8.25901	1.32477e-48	11.2675	3.45907e-90	9.46547	2.32405e-63
PTGFRN	750.434	796.254	923.325	737.491	483.806	514.144	3353.61	3514	2.15159	1.4169e-48	-0.633171	9.30053e-05	NA	NA
TEX2	435.805	403.334	444.678	414.03	763.642	826.729	1690.97	1800.37	2.0562	1.58177e-48	0.919067	4.72067e-10	NA	NA
SEC31A	2118.79	2045.08	2797	2464.77	1966.32	1844.77	6246.94	6095.76	1.56721	1.63136e-48	NA	NA	0.337475	0.00448957
ZBTB44	2985.44	3154.72	867.74	894.369	788.517	700.329	917.71	921.68	-1.73864	2.29438e-48	-2.04045	1.01875e-62	-1.80079	1.76436e-52
GNAS	8869.86	8686.84	7320.21	7399.17	14653.5	14365.3	18699.8	18021.8	1.06433	2.85487e-48	0.724974	6.34242e-23	-0.254395	0.00146461
TRIM28	7653.86	7581.93	5496.72	5747.9	2038.45	1972.88	2760.21	3053.91	-1.38796	4.67543e-48	-1.92476	4.59399e-88	-0.438281	1.11088e-05
NUP153	3347.55	3343.13	2461.17	2490.65	1351.92	1240.09	1195.29	1206.03	-1.47799	5.54317e-48	-1.36602	2.43149e-40	-0.434215	3.54805e-05
UBE2J1	377.697	386.292	829.14	944.506	1098.2	1132.48	1535.18	1499.43	1.98996	6.46577e-48	1.54586	1.51567e-28	1.21539	4.8641e-18
PTMA	9747.14	9376.1	5032.74	5659.76	4295.8	4577.76	3182.25	2745.43	-1.69169	6.90029e-48	-1.10817	2.37565e-21	-0.838832	1.71314e-12
HTR7	872.318	808.562	0.772011	2.42596	1.24372	0	7.0811	7.54239	-6.8338	7.29568e-48	-10.1821	2.46938e-12	-9.05434	2.08634e-30
ELK3	223.926	230.071	142.05	122.915	82.0853	100.779	1387.9	1448.14	2.64424	9.16793e-48	-1.32415	5.43679e-09	-0.775524	0.000253813
PAK1	1571.02	1584.93	721.058	786.819	1264.86	1202.52	363.968	411.06	-2.01839	9.40875e-48	-0.35424	0.0123961	-1.06568	4.24758e-15
XRCC2	1335.05	1364.33	989.718	1174.16	49.7487	23.9137	184.109	170.458	-2.93317	1.33657e-47	-5.14007	3.16695e-79	NA	NA
TUNAR	515.879	531.152	84.1492	74.396	376.846	425.322	7.0811	14.3305	-5.4967	1.59482e-47	NA	NA	-2.72252	2.93629e-27
UTP18	1315.21	1441.97	918.693	928.333	395.502	399.7	318.649	327.34	-2.09115	1.78288e-47	-1.7935	1.18444e-34	-0.577322	6.52652e-05
SSH2	455.646	496.12	846.124	948.549	1953.88	1745.7	2006.78	1856.18	2.02148	2.04518e-47	1.96143	2.45447e-44	0.916437	3.57632e-10
CFL2	420.924	403.334	622.241	680.885	483.806	493.646	2107.33	1770.95	2.23144	2.13735e-47	NA	NA	0.659891	8.20529e-05
ARHGAP29	47.4779	47.3397	13.8962	9.70383	28.6055	17.0812	849.732	800.248	4.12045	2.30332e-47	-1.01464	0.0127164	-2.00233	1.02797e-06
ADAMTS6	67.3194	71.9564	199.951	131.81	84.5728	78.5735	972.943	1098.17	3.89746	2.61592e-47	NA	NA	1.2553	2.04153e-05
TFAM	2175.48	2217.39	1164.96	1248.56	671.607	628.588	654.293	609.425	-1.80077	2.627e-47	-1.75432	1.69598e-43	-0.864021	3.02409e-12
TTC28	520.131	486.652	2185.56	2324.88	6178.79	5899.84	1516.77	1660.83	1.65887	3.08323e-47	3.58317	2.7607e-225	2.16174	2.42581e-81
LRATD2	1002.71	1008.34	115.03	130.193	971.343	1176.89	3918.68	4304.44	2.0324	3.40407e-47	NA	NA	-3.03661	5.81092e-78
PPT1	1918.25	1883.17	1098.57	1285.76	416.645	415.073	447.525	460.086	-2.06511	3.54853e-47	-2.19234	3.34255e-50	-0.673251	3.14711e-06
IKBIP	143.851	153.381	264.8	242.596	64.6733	56.3679	1049.42	1007.66	2.7922	3.68535e-47	-1.28441	4.78129e-07	0.773668	0.000316158
SDC3	257.94	243.326	565.884	519.963	1259.89	1492.9	1199.54	1243.74	2.2843	3.93385e-47	2.45377	5.19374e-54	1.11381	1.74353e-11
ACTN2	70.8625	66.2756	33.1965	8.89517	67.1607	63.2004	16972	14548.5	7.84391	4.12211e-47	NA	NA	-1.70034	0.0082706
TEX10	1889.2	1902.11	877.004	910.542	344.51	374.078	497.093	525.705	-1.88719	4.13525e-47	-2.40296	1.21022e-67	-1.08474	3.49753e-17
C12orf45	3088.9	3267.39	3607.61	4234.91	1955.12	1998.5	933.289	837.96	-1.84678	4.67489e-47	-0.68504	1.11984e-07	0.303269	0.0309957
PAG1	6.37763	3.78718	125.066	93.8037	358.191	387.743	584.899	568.696	6.78097	4.92504e-47	6.15115	1.08214e-38	4.38449	1.82949e-19
KDM4B	376.989	422.27	991.262	1145.05	1411.62	1480.94	1635.73	1645.75	2.04014	5.0809e-47	1.85742	1.29977e-38	1.42061	6.83903e-23
SNTA1	62.359	57.7545	52.4967	60.6489	48.505	46.1192	880.889	739.154	3.74864	5.57693e-47	NA	NA	NA	NA
ZNF107	1650.39	1628.49	598.308	705.953	328.341	413.365	286.076	260.967	-2.58829	7.94538e-47	-2.1505	9.5479e-33	-1.33026	4.99541e-14
SMAD6	26.2191	9.46794	45.5486	56.6057	3.73115	1.70812	917.71	892.265	5.61812	8.59757e-47	-2.68489	0.00213625	1.47025	0.0009809
HNRNPAB	7127.35	7165.34	3710.28	4079.65	1738.72	1913.09	2595.93	2425.63	-1.51027	9.02829e-47	-1.97012	2.10536e-76	-0.875645	1.81715e-16
IFI16	21.2588	17.9891	10.0361	16.173	39.799	46.1192	650.045	600.374	4.98339	1.28388e-46	1.11257	0.0078134	NA	NA
MKI67	6709.97	6391.81	10666.1	11214.4	308.442	293.796	2668.16	2570.45	-1.3235	1.36618e-46	-4.44031	0	0.7397	1.31553e-15
IER3	307.543	322.857	20.0723	21.8336	77.1105	93.9465	1894.9	1721.17	2.52	1.67431e-46	-1.89386	1.68992e-17	-3.91123	1.48087e-48
TFPI2	100.625	111.722	14.6682	11.3211	73.3793	81.9897	989.937	1170.58	3.35148	1.67551e-46	NA	NA	-3.02431	8.33782e-18
NBPF15	53.8555	44.4993	334.281	249.065	293.517	312.586	681.202	633.561	3.73119	1.91962e-46	2.61384	2.10388e-22	2.56042	9.79261e-22
CRTC3	51.7297	61.5416	372.881	357.424	504.949	544.89	501.342	601.883	3.29661	2.32409e-46	3.21955	1.00786e-43	2.69729	7.08711e-31
NOLC1	4913.61	4934.69	2780.78	2502.78	1166.61	1187.14	1672.56	1473.03	-1.64952	2.5229e-46	-2.06525	3.33482e-69	-0.898265	1.30255e-14
SKA3	970.108	1035.79	559.708	639.644	36.0678	27.3299	137.373	116.153	-2.99673	2.74133e-46	-4.9603	8.99436e-67	-0.741831	0.000313278
WDR43	2648.13	2763.69	1377.27	1331.04	544.748	556.847	878.056	794.968	-1.69745	3.02387e-46	-2.29709	2.93796e-76	-0.998448	2.97769e-17
INTS6L	201.958	228.177	436.958	517.537	764.886	731.075	1128.73	1172.09	2.42321	3.32218e-46	1.80227	2.87364e-25	1.15286	9.40885e-11
MCM10	1430.01	1384.21	1421.27	1229.96	26.1181	13.6649	267.665	249.653	-2.44791	4.97237e-46	-6.08464	1.57115e-83	NA	NA
CYP1B1	48.8952	35.0314	23.1603	16.9817	6.21859	6.83247	849.732	810.807	4.29302	5.1482e-46	-2.7073	4.41608e-06	-1.07413	0.00759342
RABGAP1L	2609.16	2620.73	643.857	735.874	1865.58	1762.78	787.418	732.366	-1.78578	6.95046e-46	-0.526726	3.42593e-05	-1.92271	1.30696e-53
GOLGA3	1750.3	1764.82	1652.88	1920.55	2762.3	2780.82	5150.79	5143.16	1.5502	7.51845e-46	0.657119	5.58995e-09	NA	NA
MPDZ	934.677	865.37	1977.12	1882.54	1462.61	1375.04	2695.07	2657.94	1.57085	7.59362e-46	0.656626	1.43899e-08	1.09927	1.26024e-22
LMOD1	7.08625	7.57436	3.86005	4.04326	2.48743	5.12436	614.639	690.129	6.48182	7.72159e-46	NA	NA	NA	NA
RBMS3	40.3917	39.7654	396.814	168.2	144.271	150.314	1474.28	1552.98	5.23874	8.29757e-46	1.87659	1.71858e-06	2.81761	1.66325e-13
TTK	1348.51	1354.86	869.284	908.925	34.8241	30.7461	286.076	299.433	-2.20408	1.01516e-45	-5.35387	5.37593e-96	-0.604373	0.000107092
CSPG4	71.5712	70.0628	33.9685	29.9201	4.97487	10.2487	855.397	847.765	3.58714	1.3544e-45	-3.29084	7.69498e-10	-1.14818	0.00036776
H2AC17	2292.4	2140.7	5117.66	4478.32	155.465	146.898	594.812	629.79	-1.85381	1.48913e-45	-3.87057	1.67098e-131	1.1138	1.4929e-18
CSRP3	0.708625	2.84038	0	1.6173	7.4623	10.2487	3060.45	2528.96	10.7458	1.55493e-45	2.41219	0.00886639	NA	NA
SLC16A3	9.21213	22.7231	38.6005	18.599	33.5804	29.038	1009.76	988.053	6.01017	1.7716e-45	1.02198	0.0485298	NA	NA
BEND3	2061.39	2082.95	722.602	1090.06	494.999	433.862	254.92	241.357	-3.06411	1.95892e-45	-2.15549	9.20015e-24	-1.1933	3.88401e-08
SCRN1	1065.77	1023.48	1906.09	2008.69	6002.18	5655.58	2767.29	2958.88	1.45511	2.00287e-45	2.47995	4.48432e-132	0.905221	7.25429e-18
UNG	1801.33	1744.94	972.734	746.386	161.683	124.693	264.833	260.213	-2.7567	2.10272e-45	-3.61878	1.4945e-66	-1.04448	8.06149e-08
FNBP1	591.702	619.204	890.129	999.494	1278.54	1277.67	2045.02	2031.92	1.75214	2.24875e-45	1.07879	2.71651e-17	0.642633	1.09787e-06
RIPOR1	147.394	156.221	429.238	370.363	651.708	654.209	839.818	855.307	2.48349	2.32056e-45	2.10667	4.63996e-32	1.39941	1.73322e-14
CACNA1C	68.028	57.7545	81.8332	24.2596	917.863	942.882	2391.99	2192.57	5.1844	2.5487e-45	3.88357	7.75857e-26	NA	NA
TMX4	320.299	342.74	421.518	489.235	1873.04	1764.49	1332.66	1358.38	2.02307	4.66874e-45	2.4581	2.98836e-66	0.459202	0.00462659
FGFR1	4310.57	4253.95	2128.43	1996.56	818.366	833.562	1509.69	1616.33	-1.4521	4.74599e-45	-2.37487	1.70005e-107	-1.05395	1.31596e-24
SLC35F5	758.229	782.999	896.305	872.536	1522.31	1557.8	2254.62	2208.41	1.53414	5.04506e-45	0.99908	4.41268e-19	NA	NA
KALRN	205.501	176.104	1932.34	1141.01	10518.1	10048.9	1659.81	1958.01	3.24332	5.73732e-45	5.74954	6.78732e-141	3.00725	1.72326e-38
ADAMTS15	56.69	50.1801	30.1084	65.5008	111.935	102.487	1154.22	1223.38	4.47227	5.73732e-45	1.00361	0.0050452	NA	NA
NGFR	54.5642	29.3506	251.676	125.341	819.61	898.47	1284.51	1321.43	4.93875	5.93701e-45	4.33727	7.8902e-35	2.15046	6.53951e-09
DACH1	9.21213	12.3083	829.14	895.178	2757.32	2830.35	239.341	251.162	4.54164	6.13459e-45	8.04759	5.97947e-145	6.35142	1.10795e-89
ELOVL6	2376.02	2446.52	2438.01	2121.9	1304.66	1279.38	725.104	656.942	-1.80695	6.58132e-45	-0.899695	2.40019e-12	NA	NA
CKM	4.25175	1.89359	4.63207	4.85191	17.412	18.7893	1029.59	862.85	8.19602	8.02099e-45	2.48308	0.000251692	NA	NA
RIF1	7736.06	8170.84	4225.99	5235.21	3068.25	3084.86	2389.16	2317.02	-1.75736	8.25947e-45	-1.37022	8.7441e-28	-0.749557	6.01612e-09
SLC16A1	8482.25	8619.62	2478.93	2207.62	243.769	210.099	2928.74	2673.78	-1.61122	8.82913e-45	-5.22693	0	-1.86742	1.07851e-59
ARL6IP5	285.576	281.198	360.529	304.862	772.348	696.912	1353.91	1356.12	2.25713	9.31833e-45	1.3758	1.1875e-16	NA	NA
GBF1	798.621	750.808	1112.47	1046.4	1983.73	1880.64	2301.36	2387.17	1.59697	9.5862e-45	1.31818	2.85625e-30	0.477581	0.000106736
MDGA2	22.676	23.6699	59.4448	55.797	662.901	713.994	380.963	348.459	3.97643	9.59821e-45	4.8949	3.01948e-68	1.31756	4.59172e-05
PROS1	19.1329	35.9782	339.685	180.329	223.869	228.888	1100.4	969.197	5.25465	1.15607e-44	3.06239	2.10108e-15	3.26308	2.61025e-17
JAKMIP2	865.94	893.774	782.819	774.689	2849.36	2738.11	158.617	97.2969	-2.82212	1.21641e-44	1.66722	1.96121e-20	NA	NA
CRIM1	787.991	828.445	608.345	363.085	1356.9	1228.14	5976.45	6656.92	2.9668	1.23436e-44	0.678219	0.00260047	-0.733758	0.00180657
KCTD10	837.595	880.519	975.822	924.289	1218.84	1258.88	2502.46	2559.89	1.5602	1.23538e-44	0.528321	8.05253e-06	NA	NA
CTBP2	3069.06	3123.47	1471.45	1601.13	1853.14	1762.78	1097.57	1085.35	-1.5046	1.41734e-44	-0.775239	6.53344e-13	-1.01112	2.94333e-21
FZD7	1809.83	2053.6	1301.61	1345.6	88.3039	83.6978	463.104	484.976	-2.02399	1.57394e-44	-4.48468	1.5958e-123	-0.54481	0.000253009
DBNL	488.952	502.748	845.352	824.825	1614.35	1670.54	1567.75	1543.17	1.64966	1.5847e-44	1.728	3.27221e-48	0.752782	1.08407e-09
FBLN2	230.303	181.785	110.398	59.0316	11.1935	10.2487	2556.28	3004.14	3.75183	1.7386e-44	-4.25908	7.25705e-20	-1.28272	2.38922e-05
SLC7A11	1351.35	1308.47	1209.74	1213.79	67.1607	47.8273	293.157	258.704	-2.2769	1.79589e-44	-4.50497	2.0719e-93	NA	NA
HOOK3	987.115	1020.64	2062.04	2110.58	2830.7	2746.65	2900.42	2657.94	1.46808	1.92515e-44	1.47489	1.8911e-44	1.05587	3.63726e-23
ALPK3	1123.17	1143.73	23.9323	36.3894	47.2613	54.6598	4734.42	4250.89	1.98637	2.03699e-44	-4.48773	1.7456e-89	-5.23692	3.09513e-127
CCT6A	7481.67	7707.85	5118.43	5056.5	2935.17	2828.64	3469.74	3383.52	-1.14864	2.84966e-44	-1.39725	2.4992e-63	-0.577936	5.20924e-12
ZNF714	1507.25	1529.07	896.305	900.03	643.002	727.659	405.039	402.01	-1.91194	3.49555e-44	-1.15059	3.01705e-17	-0.75717	2.42524e-08
CAB39L	99.2076	92.7858	178.335	194.077	595.741	611.506	633.05	733.875	2.83244	4.90054e-44	2.64954	5.11076e-38	0.952898	2.04065e-05
PLD1	16.2984	19.8827	10.8082	21.025	53.4798	37.5786	672.704	659.959	5.21361	5.22071e-44	1.3595	0.00182432	NA	NA
DHX9	8753.65	8887.56	7478.47	7945.82	5213.66	5098.73	3999.4	3819.47	-1.1747	5.32065e-44	-0.774312	7.86376e-20	-0.193732	0.0416131
NCAPH	1011.21	1031.06	1139.49	1111.9	44.7738	39.2867	205.352	216.467	-2.27127	5.68116e-44	-4.59085	5.97698e-82	NA	NA
CHSY1	1239.39	1237.46	636.909	655.008	427.839	450.943	3503.73	3440.84	1.48712	6.68369e-44	-1.4974	4.40655e-35	-0.939105	1.70624e-16
KIF15	1106.16	1159.82	1707.69	1796.02	82.0853	59.7842	246.422	251.162	-2.1854	7.05894e-44	-3.9726	3.75861e-85	0.629069	4.08295e-05
FOXM1	1353.47	1375.69	1251.43	1352.88	77.1105	75.1572	331.395	332.62	-2.03882	7.57827e-44	-4.16161	4.44754e-101	NA	NA
FCHSD2	172.905	157.168	546.584	587.082	1188.99	1173.48	744.931	767.061	2.19285	8.1489e-44	2.83595	2.1596e-73	1.77629	9.1577e-29
CBX2	1022.55	1042.42	1173.46	1007.58	386.796	469.733	177.027	181.017	-2.52615	8.16246e-44	-1.27432	5.46252e-13	NA	NA
COBLL1	114.797	117.403	119.662	160.922	11.1935	10.2487	1072.08	1143.43	3.25539	1.05227e-43	-3.42766	2.38558e-14	NA	NA
TTF2	1833.92	1804.59	1553.29	1393.31	84.5728	111.028	443.277	417.094	-2.08333	1.10358e-43	-4.23687	8.39737e-112	NA	NA
ATP7A	126.135	123.083	354.353	310.522	575.841	601.258	742.099	724.07	2.55505	1.10358e-43	2.23798	6.61007e-33	1.41513	1.76224e-13
POLR1B	1555.43	1624.7	775.871	811.078	375.603	346.748	427.698	408.043	-1.93033	1.21037e-43	-2.13483	2.35305e-49	-1.00262	2.46717e-13
BICC1	16.2984	14.2019	200.723	135.854	70.8919	58.076	582.066	532.493	5.18214	1.21907e-43	2.08022	4.5415e-07	3.45636	2.79876e-19
GREM1	9.92076	6.62756	0.772011	1.6173	9.94974	20.4974	640.131	640.349	6.24591	1.40504e-43	NA	NA	-2.83107	0.00768223
SOX2	2539	2483.44	2117.63	2106.54	151.734	112.736	2.83244	1.50848	-10.3147	1.87436e-43	-4.22892	1.07451e-128	NA	NA
PHLDA1	543.516	676.958	194.547	141.514	1190.24	1183.73	3194.99	3223.62	2.397	1.90492e-43	0.962037	9.15808e-08	-1.85713	1.01468e-22
ZFHX3	250.853	240.486	3847.7	5717.17	15966.8	15627.6	1431.8	1428.53	2.5405	1.97248e-43	6.00596	4.34418e-244	4.28201	1.32903e-123
MITF	10.6294	13.2551	3.86005	10.5125	1.24372	1.70812	788.834	630.544	5.90497	2.1023e-43	-3.03744	0.0107611	NA	NA
CAD	3538.88	3529.65	2698.18	2960.48	365.653	389.451	1035.26	1172.09	-1.67542	2.66485e-43	-3.22943	4.73071e-131	-0.321026	0.0153901
LAMA4	24.0933	39.7654	62.5329	23.4509	50.9924	44.4111	1750.45	1316.9	5.60024	3.24579e-43	NA	NA	NA	NA
PELO	254.397	264.156	156.718	150.409	121.884	116.152	1267.52	1364.42	2.3455	3.31571e-43	-1.11962	6.69968e-08	-0.754588	0.000122307
TMSB10	1371.19	1339.71	1785.66	2151.82	4246.05	3974.79	4316.64	4520.91	1.70503	3.89631e-43	1.60069	4.95764e-38	0.538123	5.102e-05
DEPDC1B	761.772	800.041	660.841	734.256	87.0602	75.1572	72.2272	100.314	-3.14899	4.14247e-43	-3.25859	2.4677e-41	NA	NA
CD248	32.5968	40.7122	15.4402	3.23461	1.24372	3.41624	1032.42	1107.98	4.87561	5.55941e-43	-4.07064	1.62899e-05	-1.9514	8.23885e-05
ZNF141	1890.61	1857.61	1155.7	1208.94	789.761	770.362	548.077	459.332	-1.90423	6.88453e-43	-1.26409	6.89615e-20	-0.664749	2.10444e-06
RAB17	724.924	684.532	1.54402	1.6173	1.24372	3.41624	18.4109	24.8899	-4.98814	8.7819e-43	-8.34468	1.36e-20	-8.80129	2.04766e-28
NFE2L3	1273.4	1264.92	125.838	159.304	241.281	257.926	201.103	163.67	-2.81103	9.1494e-43	-2.34821	2.57537e-30	-3.15514	1.15334e-53
TMX1	1699.28	1808.38	983.542	1039.12	291.03	286.964	464.52	497.044	-1.86315	1.33085e-42	-2.60033	8.43551e-71	-0.793952	4.79222e-09
ONECUT1	274.947	277.411	981.998	951.784	1271.08	1289.63	12.746	15.0848	-4.27796	1.54206e-42	2.21291	1.51978e-46	1.80802	2.26608e-31
PPM1G	3891.77	3859.13	3174.51	2932.17	1657.88	1574.89	1494.11	1499.43	-1.37244	1.62809e-42	-1.26061	1.65285e-35	-0.343942	0.00125645
LDB3	31.8881	22.7231	59.4448	19.4077	43.5301	42.703	5882.98	5439.57	7.6893	1.73336e-42	NA	NA	NA	NA
LMNB2	4626.62	4550.29	4579.57	4792.07	1175.31	1188.85	1940.22	1970.83	-1.23006	2.0281e-42	-1.95711	2.24872e-97	NA	NA
TUBB6	695.162	579.438	356.669	388.153	109.447	107.611	2629.92	2771.83	2.08166	2.0324e-42	-2.55495	3.56855e-40	-0.777492	3.34645e-06
NUP107	2342.01	2323.43	2132.29	2159.1	549.723	548.306	855.397	844.748	-1.45702	2.99224e-42	-2.08705	5.40488e-76	NA	NA
ANKRD36C	272.112	265.102	1015.97	1141.82	2843.14	2738.11	1063.58	962.409	1.91135	3.22879e-42	3.3765	6.62388e-134	2.00498	8.38174e-47
TRMT9B	5.669	4.73397	442.362	322.652	318.392	290.38	475.85	452.544	6.46289	3.96443e-42	5.85657	1.4308e-34	6.18492	2.41707e-38
PPP1R13B	129.678	152.434	50.1807	49.3278	526.092	500.479	870.975	866.621	2.62767	4.63084e-42	1.86947	4.88407e-21	-1.49822	3.41639e-10
FZD3	1616.37	1674.88	5590.9	5798.85	4467.43	4318.12	648.629	626.773	-1.36964	5.55792e-42	1.41727	3.34632e-52	1.79145	3.62887e-84
ZNF518B	224.634	189.359	1403.52	1796.83	1636.73	1550.97	1154.22	1080.82	2.42728	5.95534e-42	2.94097	1.93118e-61	2.94609	5.80395e-62
COLGALT2	49.6038	31.2442	398.358	476.296	205.213	182.769	540.996	567.188	3.75655	6.05243e-42	2.24473	1.01011e-14	3.41417	1.60012e-34
ADD1	1753.85	1675.83	2214.9	2243.2	3992.33	3728.82	4204.76	4127.95	1.27992	6.79341e-42	1.17092	6.37338e-35	0.377804	0.000211837
HSPB1	100.625	86.1583	26.2484	23.4509	12.4372	17.0812	1069.25	911.121	3.40053	6.85486e-42	-2.69509	1.06734e-10	-1.91328	2.66286e-09
KAT7	2405.78	2405.8	1375.72	1289.8	1082.03	1093.2	821.407	858.324	-1.5163	7.09308e-42	-1.14559	2.37304e-24	-0.85198	1.92971e-14
GADD45B	16.2984	11.3615	6.9481	0.808652	52.2361	37.5786	624.553	700.688	5.5629	7.09308e-42	1.69376	0.000280836	-1.83332	0.00744498
XRN1	583.199	587.959	975.822	919.438	1802.15	1790.11	1712.21	1831.29	1.5989	8.10059e-42	1.61723	2.7555e-42	0.694765	2.14857e-08
HNRNPA1	31965.4	30578.6	40073.5	35670.5	16175.8	15397	13177.9	13219.6	-1.24449	9.33353e-42	-0.98609	9.68533e-27	0.276239	0.00636695
RHOBTB1	335.18	318.123	449.31	583.847	363.165	281.84	1940.22	2187.29	2.65954	1.02978e-41	NA	NA	0.660142	0.00246359
SEMA4D	957.353	958.156	656.209	548.266	644.246	643.961	189.773	181.772	-2.3694	1.2633e-41	-0.572349	0.000872296	-0.668998	0.000107699
KCNQ2	412.42	350.314	1225.18	875.77	3229.93	3460.65	16.9946	28.6611	-3.98639	1.54482e-41	3.13092	1.22692e-52	1.46023	7.10344e-12
CNKSR3	196.998	174.21	375.969	468.21	401.721	440.695	1121.65	1091.38	2.5723	1.77927e-41	1.17718	4.88549e-09	1.18186	3.8899e-09
LPCAT1	3397.15	3684.92	2627.15	2072.58	1448.93	1446.78	849.732	925.452	-1.99385	1.81345e-41	-1.29004	2.82231e-18	-0.591255	0.000135672
PLP1	637.763	703.468	213.847	339.634	70.8919	56.3679	5.66488	11.3136	-6.19924	1.94916e-41	-3.3883	4.77439e-23	-1.27715	0.000110836
PGM3	782.322	838.86	822.192	837.764	708.919	686.664	2416.07	2377.36	1.56487	1.98671e-41	NA	NA	NA	NA
VSNL1	535.721	508.429	33.9685	32.3461	113.178	102.487	24.0757	16.5933	-4.73568	1.99497e-41	-2.27226	3.51844e-15	-3.97677	1.91318e-38
KCNE4	1.41725	2.84038	0.772011	0	1.24372	5.12436	1283.09	1676.67	9.50845	2.09502e-41	NA	NA	NA	NA
COPB2	2263.35	2184.25	1730.85	1777.42	1749.91	1655.17	5326.4	5232.16	1.24677	2.32955e-41	-0.384479	0.00011691	-0.342656	0.000767708
GUCY1B1	11.338	15.1487	179.879	169.008	225.113	211.807	345.558	343.933	4.7238	2.59809e-41	4.06725	3.5905e-30	3.74131	1.18098e-25
TACC3	1808.41	1860.45	1580.31	1604.37	78.3542	83.6978	490.012	546.069	-1.81871	3.21327e-41	-4.506	6.31353e-129	NA	NA
RDH10	175.739	168.529	105.765	116.446	563.404	510.727	907.797	1006.91	2.47618	3.53933e-41	1.64234	5.43162e-18	-0.633359	0.00417003
SLC39A10	4653.54	4773.74	1555.6	1275.24	1544.7	1443.36	1434.63	1394.59	-1.73697	4.09242e-41	-1.65666	3.63719e-37	-1.73531	3.41638e-41
CALB1	593.828	614.47	6.17609	3.23461	33.5804	46.1192	11.3298	9.80511	-5.86035	4.36108e-41	-3.9397	1.1772e-28	-6.9959	1.24598e-41
DPYSL2	5128.32	4960.26	8069.06	7732.33	16540.2	15255.2	1743.37	2004.77	-1.42534	4.92428e-41	1.65615	7.31532e-58	0.64723	1.88311e-09
EIF4A3	2539.71	2689.84	1715.41	1752.35	864.384	760.113	866.726	856.062	-1.60212	5.02969e-41	-1.68295	1.4244e-43	-0.592405	1.16418e-06
GOLGA2	540.681	489.493	574.376	573.334	1136.76	1101.74	1734.87	1671.39	1.72255	5.07361e-41	1.11821	2.53641e-17	NA	NA
DHX15	5296.98	5454.48	3802.93	3888	2058.35	1978	2282.95	2386.41	-1.20194	5.12795e-41	-1.41248	1.45782e-54	-0.483193	1.57558e-07
GLS	963.731	947.741	1025.23	777.115	897.964	1007.79	4026.31	4462.83	2.15131	5.4179e-41	NA	NA	NA	NA
IMPA2	529.343	555.768	301.856	257.151	7.4623	6.83247	33.9893	28.6611	-4.1355	5.43265e-41	-6.23712	1.24037e-32	-0.956376	0.000380797
DOCK3	367.068	373.984	743.446	716.466	3267.25	2972.13	55.2326	67.8815	-2.55828	6.06174e-41	3.07481	8.88925e-109	0.978745	2.58652e-11
STX12	99.2076	92.7858	249.36	291.923	947.713	896.762	573.569	634.315	2.65327	6.30178e-41	3.26201	6.99967e-62	1.49209	5.31722e-13
LIMCH1	100.625	107.935	358.985	305.671	1024.82	864.308	661.374	678.815	2.68714	7.24229e-41	3.18377	2.95368e-57	1.67518	6.46687e-16
ALMS1	3845	3802.33	4412.04	4066.71	4532.11	4353.99	1586.17	1522.05	-1.3003	7.514e-41	0.216888	0.0341585	NA	NA
GMPS	3524.7	3495.56	3580.59	3306.58	1244.96	1245.22	1396.39	1328.22	-1.36723	8.18572e-41	-1.49533	5.63342e-47	NA	NA
MTSS1	140.308	146.753	614.521	697.867	1848.16	1711.53	654.293	650.154	2.18564	8.73955e-41	3.63494	3.78641e-115	2.19436	1.93784e-41
SMYD1	0	2.84038	0	0	0	1.70812	3845.04	3441.59	11.5437	8.83126e-41	NA	NA	NA	NA
ZDHHC22	734.136	641.927	231.603	146.366	486.293	438.986	2.83244	6.78815	-7.01317	9.35833e-41	NA	NA	-1.86385	1.08553e-10
CHRNA5	403.208	371.143	465.523	468.21	310.929	281.84	26.9082	33.1865	-3.65803	1.05199e-40	NA	NA	NA	NA
MATN2	184.243	196.933	41.6886	33.9634	58.4547	66.6166	1174.05	1227.15	2.65724	1.17645e-40	-1.61514	2.99713e-10	-2.32957	1.82968e-20
ATAD5	1449.85	1478.89	1178.86	1474.98	414.158	396.284	312.985	313.009	-2.22595	1.22174e-40	-1.85215	2.14192e-28	NA	NA
P3H1	430.136	389.132	568.2	437.481	368.14	350.164	1996.87	2062.09	2.30756	1.33434e-40	NA	NA	NA	NA
LEF1	9.92076	6.62756	1147.98	1508.95	2.48743	1.70812	327.147	341.67	5.30517	1.49377e-40	NA	NA	7.29399	8.30429e-77
GINS1	1441.34	1369.06	1078.5	1267.97	108.203	116.152	317.233	300.187	-2.18979	1.5938e-40	-3.65168	8.00006e-81	NA	NA
FUS	11106.3	11130.5	8362.42	9234	4467.43	4603.38	4917.11	4845.23	-1.18784	1.59568e-40	-1.29393	1.8779e-47	-0.337704	0.000390962
AKAP1	1511.5	1462.8	625.329	693.015	528.58	505.603	297.406	362.035	-2.16311	1.77216e-40	-1.52314	4.82554e-21	-1.17417	2.02686e-13
TTLL12	1128.84	1175.92	604.485	631.557	215.163	179.352	246.422	219.484	-2.31369	1.81263e-40	-2.53809	2.29563e-44	-0.89871	1.41665e-07
PPP1R15A	199.832	165.689	213.847	159.304	987.512	977.044	1380.81	1145.69	2.78326	1.92721e-40	2.42232	1.32369e-30	NA	NA
STRBP	2337.05	2405.8	1688.39	1462.04	2635.44	2543.39	780.337	731.612	-1.65183	1.96718e-40	NA	NA	-0.589869	3.21028e-06
RTKN2	876.57	848.328	958.066	1187.1	94.5225	78.5735	126.044	131.992	-2.73746	2.01467e-40	-3.30607	2.17237e-48	NA	NA
CMPK1	537.847	513.163	866.196	830.486	1100.69	1093.2	1656.98	1594.46	1.6274	2.40175e-40	1.06082	4.0931e-17	0.690004	9.14451e-08
COA7	1271.98	1295.21	545.812	634.792	518.63	497.063	293.157	301.696	-2.10773	2.51119e-40	-1.33649	1.90426e-17	-1.12086	4.82523e-13
COL18A1	822.006	872.944	558.164	399.474	104.472	99.0709	4461.09	4082.7	2.33369	2.5967e-40	-3.05433	2.14041e-46	-0.82268	1.61582e-05
ZNF331	1256.39	1342.55	924.869	1074.7	1304.66	1238.39	254.92	310.747	-2.18793	2.59876e-40	NA	NA	-0.378019	0.0311269
EHBP1L1	43.2262	34.0846	115.03	97.8469	297.248	273.299	465.936	507.603	3.64449	2.65067e-40	2.87368	1.23315e-24	1.45027	1.23329e-06
CDCA7	996.327	1012.12	1073.1	957.444	37.3115	22.2055	162.865	123.695	-2.82795	3.50675e-40	-5.03457	4.07777e-65	NA	NA
LSAMP	164.401	141.072	765.835	552.309	2570.76	2526.31	904.964	994.087	2.63343	3.50675e-40	4.05644	1.01371e-95	2.10561	1.11915e-25
SERBP1	10762.6	11038.7	7957.89	7791.36	2698.87	2888.43	4711.76	4197.34	-1.29239	3.53388e-40	-1.965	5.01985e-89	-0.469075	4.26969e-06
COPB1	1158.6	1201.48	1302.38	1385.22	1208.89	1187.14	3077.44	3069.75	1.38156	3.73666e-40	NA	NA	NA	NA
DBF4	1145.14	1099.23	917.921	806.226	120.641	143.482	216.682	177.246	-2.52326	3.89158e-40	-3.0961	1.41762e-51	NA	NA
WDR75	2032.34	2075.37	1277.68	1156.37	809.66	838.686	669.872	644.12	-1.64607	4.63573e-40	-1.31808	5.9503e-26	-0.754683	1.30249e-09
RBMX	7086.96	7229.72	7116.4	6733.65	3421.47	3320.58	3128.43	2823.87	-1.26799	5.70562e-40	-1.08605	1.55574e-29	NA	NA
PHTF2	523.674	528.311	517.247	610.532	742.499	772.07	1965.71	1884.09	1.87122	6.89585e-40	0.525091	0.000596009	NA	NA
H6PD	127.553	113.615	509.527	424.542	130.59	121.276	797.332	834.943	2.75598	7.20096e-40	NA	NA	1.95021	5.46929e-20
TCOF1	3725.24	3790.96	2144.65	1759.63	654.195	674.707	1132.98	1087.61	-1.76003	7.45614e-40	-2.50051	3.42764e-74	-0.944734	2.3498e-12
C7	1.41725	1.89359	0.772011	0	1.24372	0	1658.39	1971.58	10.1284	7.87286e-40	NA	NA	NA	NA
MORC4	58.1073	50.1801	151.314	187.607	225.113	225.472	543.828	564.171	3.34939	8.50828e-40	2.05058	1.12394e-14	1.63914	1.08407e-09
RANBP1	2551.76	2399.18	2045.83	1900.33	487.537	476.565	781.753	662.222	-1.78399	8.85106e-40	-2.35997	2.07751e-63	-0.32746	0.0266661
SUN2	186.368	176.104	266.344	249.874	1207.65	1154.69	769.007	839.468	2.15025	9.15883e-40	2.70295	1.05906e-62	0.508451	0.00634864
PLCXD3	2.12588	4.73397	11.5802	2.42596	152.977	140.066	895.051	724.824	7.95101	1.01694e-39	5.48755	3.71244e-19	NA	NA
LNPK	254.397	270.783	737.27	764.176	894.233	881.389	1148.55	997.859	2.02958	1.06467e-39	1.75939	1.95144e-29	1.5171	2.95165e-22
PIMREG	756.812	659.916	580.552	581.421	9.94974	15.3731	90.638	73.9154	-3.12528	1.07115e-39	-5.84936	2.63815e-46	NA	NA
LPP	2181.86	2305.44	820.648	1010.82	502.462	544.89	7428.07	7160.75	1.70105	1.10594e-39	-2.10136	1.39434e-51	-1.29294	4.77002e-22
SARAF	1437.8	1425.87	1201.25	1039.12	3574.44	3405.99	3996.57	3937.88	1.47002	1.10941e-39	1.28577	2.08701e-30	-0.353934	0.00465764
ZNF281	2073.44	2157.74	1031.41	1029.41	1157.9	1113.69	759.094	721.807	-1.51673	1.1095e-39	-0.89619	7.82519e-15	-1.03755	7.54128e-20
PPAT	1835.34	1843.41	1229.81	953.401	165.414	140.066	315.817	359.772	-2.4397	1.12455e-39	-3.58244	9.93144e-71	-0.752541	7.47522e-05
PSAT1	3930.04	3789.07	3606.06	2431.62	248.743	228.888	695.364	669.764	-2.5002	1.28594e-39	-4.01187	8.08777e-89	NA	NA
PHLPP1	1422.21	1447.65	585.184	482.765	763.642	695.204	259.168	309.992	-2.32478	1.3206e-39	-0.974571	2.38616e-08	-1.42571	1.82753e-16
LRP12	295.497	284.038	521.879	480.339	1303.42	1299.88	1035.26	1049.15	1.84587	1.44183e-39	2.16625	4.94531e-54	0.789314	1.12523e-07
GNL3	3142.75	3141.46	1808.05	1786.31	573.354	584.177	1212.28	1101.94	-1.44453	1.4623e-39	-2.4414	1.16711e-97	-0.805983	2.63475e-13
CCNA2	1914	1794.18	1439.8	1542.91	63.4296	61.4923	543.828	512.128	-1.81534	1.62156e-39	-4.88932	1.00372e-128	-0.314532	0.0361961
RCOR2	982.155	938.273	1469.14	1274.44	941.494	876.265	232.26	224.009	-2.07668	1.7511e-39	NA	NA	0.514352	0.000963411
F2R	263.609	306.761	873.916	617.81	659.17	645.669	1713.63	1788.3	2.62083	2.55548e-39	1.1965	8.54807e-09	1.38968	1.9923e-11
RGS5	602.332	622.991	40.1446	64.6922	31.0929	25.6218	3762.9	3140.65	2.49368	2.61732e-39	-4.4164	2.28586e-49	-3.55049	1.59262e-54
EPHA4	158.732	193.146	1476.86	1479.02	598.228	553.43	777.504	765.553	2.13904	3.01933e-39	1.71931	8.64247e-25	3.07728	1.11416e-82
ZNF519	741.931	748.914	519.563	524.815	261.181	275.007	144.454	145.568	-2.36112	3.0758e-39	-1.4772	4.75377e-17	-0.513416	0.00399398
SFXN3	4.96038	5.68077	20.8443	12.1298	297.248	275.007	450.358	444.247	6.40499	3.16746e-39	5.76181	9.43512e-32	1.64859	0.00533217
NAA50	4643.62	5052.09	2612.48	2862.63	691.507	729.367	1736.29	1551.47	-1.5624	3.19453e-39	-2.77186	4.89318e-110	-0.824292	1.01772e-11
DPPA4	6342.91	6423.05	316.524	64.6922	1.24372	1.70812	70.811	82.9663	-6.37113	3.34478e-39	-12.1112	2.45029e-26	-5.06469	6.20749e-26
SYNPO2	105.585	101.307	1.54402	4.04326	19.8995	17.0812	1104.65	1676.67	3.75004	3.62701e-39	-2.47278	2.10949e-09	-5.22485	2.22016e-16
DES	14.8811	8.52115	0	0	0	1.70812	599.061	583.781	5.62711	4.29062e-39	-4.0428	0.00968384	-6.36326	9.93259e-05
TRDN	53.8555	54.9141	5.40408	7.27787	1.24372	3.41624	1049.42	760.273	4.05475	4.44012e-39	-4.64832	4.52881e-07	-3.10366	3.77488e-10
PPP1CC	5520.19	5801.01	5260.48	4754.88	1657.88	1498.02	2169.65	2100.56	-1.40715	5.9557e-39	-1.84097	1.01071e-63	NA	NA
ZFHX4	156.606	115.509	1830.44	1630.24	20093.5	19313.7	567.904	696.163	2.21045	6.41049e-39	7.166	0	3.65672	1.59689e-109
GPC1	107.002	115.509	284.872	381.684	493.756	553.43	856.813	791.951	2.89056	8.06159e-39	2.23513	4.49771e-23	1.58458	6.97968e-12
CGNL1	2817.49	2664.28	68.709	40.4326	22.3869	15.3731	9798.82	9710.08	1.8312	8.38311e-39	-7.14459	3.40345e-115	-5.64522	1.10974e-202
ENOX1	9.21213	12.3083	114.258	111.594	707.675	672.999	256.336	271.526	4.643	9.92892e-39	6.02844	6.94318e-66	3.41604	1.26798e-20
PDCD4	328.802	308.655	516.475	442.333	565.891	614.923	1312.84	1384.78	2.08081	1.04791e-38	0.886188	1.59171e-07	0.587942	0.000863007
CDC7	846.807	927.858	1026	1270.39	266.156	249.385	143.038	157.636	-2.55343	1.06195e-38	-1.78065	3.43149e-20	NA	NA
MYBBP1A	2177.61	2208.87	692.494	730.213	350.728	353.581	579.234	674.29	-1.80102	1.13719e-38	-2.63903	2.56668e-72	-1.62447	2.47247e-32
MYBL2	1625.59	1595.35	1032.18	890.326	24.8743	22.2055	386.628	364.298	-2.10367	1.13961e-38	-6.08534	2.80907e-94	-0.744404	5.37286e-06
FRMD6	167.944	179.891	92.6413	67.1181	24.8743	46.1192	1413.39	1416.46	3.02552	1.25246e-38	-2.33673	1.81841e-13	-1.11962	3.15105e-05
GLB1L3	936.094	1039.58	2.31603	0	14.9246	8.54059	0	5.27967	-8.19802	1.29881e-38	-6.34867	2.49252e-44	-9.70486	6.18515e-27
HAUS6	1869.35	1902.11	1533.99	1550.19	434.057	502.187	579.234	602.637	-1.67204	1.33784e-38	-2.01543	1.91609e-51	-0.290141	0.0385589
COL6A1	775.945	707.255	1420.5	1160.42	2237.45	2114.65	2627.09	2954.36	1.91193	1.44641e-38	1.5524	1.33411e-25	0.79835	2.59085e-07
LRBA	4601.81	4853.27	1953.96	1842.11	2826.97	2731.28	1969.96	2008.54	-1.24811	1.6189e-38	-0.765759	2.62788e-15	-1.31625	6.13547e-43
SMYD2	72.2798	70.0628	481.735	540.18	258.693	223.764	509.839	521.934	2.85692	2.01423e-38	1.76424	2.79765e-14	2.84229	4.15502e-38
FANCI	1827.55	2004.36	2209.5	2362.07	155.465	148.606	579.234	600.374	-1.69752	2.10863e-38	-3.65202	7.35595e-118	NA	NA
GJA3	4.96038	2.84038	0	0	0	1.70812	686.866	607.163	7.32788	2.7154e-38	NA	NA	-4.79136	0.00578005
LONP2	656.187	713.883	975.05	1015.67	1443.96	1363.08	1974.21	2019.1	1.54528	2.84677e-38	1.03733	2.3923e-17	0.540475	2.44961e-05
SEL1L	753.269	769.744	1196.62	1461.23	1889.21	1856.72	2600.18	2508.6	1.74592	3.05995e-38	1.29886	2.34138e-21	0.803372	1.27061e-08
YIPF5	428.718	468.663	394.498	460.932	577.085	524.392	1767.44	1749.08	1.97171	3.40336e-38	NA	NA	NA	NA
CAV2	9.92076	10.4147	3.86005	0	62.1859	51.2436	495.677	477.433	5.58339	3.40429e-38	2.49091	1.15681e-07	-2.36432	0.0064146
MDM2	2468.85	2434.21	2448.05	2954.82	1736.23	1728.62	8361.36	7275.39	1.67257	4.20548e-38	-0.500903	0.000272955	NA	NA
ABCE1	3142.05	3168.92	2167.03	2149.4	706.431	702.037	1305.75	1231.67	-1.31659	4.2628e-38	-2.16345	4.1713e-90	-0.54796	1.3659e-07
PCNX2	1742.51	1720.33	181.423	235.318	988.755	975.336	413.536	417.849	-2.05796	4.35057e-38	-0.817953	2.82704e-07	-3.05596	2.08356e-78
CENPV	588.868	645.714	1073.1	1368.24	511.168	464.608	89.2218	89.7545	-2.78482	4.58879e-38	NA	NA	0.98426	4.80497e-07
ZFP42	610.127	704.415	0	0	0	0	25.492	23.3814	-4.75884	4.89924e-38	-11.2591	9.66397e-14	-12.1424	2.30102e-15
TKT	6916.18	6512.05	4639.01	3077.73	1164.12	1129.07	1300.09	1327.46	-2.35329	4.91355e-38	-2.54962	4.97345e-44	-0.799165	3.18199e-05
MED13L	1378.99	1384.21	1960.14	1786.31	4076.91	3966.25	3363.52	3572.08	1.32859	5.02715e-38	1.54171	8.88664e-51	0.439364	7.12348e-05
SH3BP4	778.779	826.551	618.381	687.354	1633	1549.26	2367.92	2589.3	1.62869	6.17536e-38	0.988735	2.41506e-14	-0.297454	0.0446103
CDCA2	1128.13	1177.81	908.657	999.494	17.412	20.4974	260.584	257.196	-2.15548	6.21061e-38	-5.94274	4.75097e-75	NA	NA
KLF13	305.418	331.378	888.585	969.574	886.77	977.044	1155.64	1250.53	1.92144	6.77808e-38	1.54961	2.07019e-24	1.54681	1.24829e-24
ARHGAP1	447.851	462.982	200.723	214.293	297.248	304.045	1622.99	1628.4	1.83648	6.96568e-38	-0.599454	0.000253117	-1.13374	8.22129e-13
CCT5	5738.45	5641	4303.96	3947.84	1456.39	1400.66	2440.15	2324.57	-1.25709	9.04546e-38	-1.99301	4.33224e-88	-0.463646	5.26663e-06
MYO18A	994.91	947.741	848.44	654.2	2519.77	2579.26	3915.85	3489.87	1.92948	9.48696e-38	1.39165	4.89543e-20	-0.370512	0.0325771
SPINT1	790.117	842.647	3.86005	0	2.48743	8.54059	22.6595	36.9577	-4.73002	1.18486e-37	-7.32167	1.01965e-30	-8.69462	2.48168e-32
NSD1	9081.74	9056.09	4093.97	4979.68	3991.09	3874.01	3230.4	3204.76	-1.49505	1.20742e-37	-1.20527	6.27931e-25	-0.999342	2.60844e-17
RNF19A	216.131	196.933	321.929	440.715	1034.77	1026.58	1154.22	1148.71	2.47692	1.2139e-37	2.31719	8.13722e-33	0.881959	2.31705e-05
TXLNG	1371.19	1401.26	554.304	477.913	456.444	433.862	335.644	352.23	-2.00819	1.81387e-37	-1.63718	3.35684e-25	-1.42494	2.1493e-20
NEURL1B	94.9558	74.7968	278.696	215.91	129.347	134.941	756.261	754.239	3.14609	2.03159e-37	0.629691	0.0274898	1.53598	3.15168e-09
POLA1	1624.88	1709.91	1480.72	1729.71	376.846	367.246	456.023	468.383	-1.84941	2.22294e-37	-2.1628	4.24755e-47	NA	NA
SLC4A8	306.126	288.772	1117.87	1455.57	5417.63	5091.9	1219.36	1431.55	2.15693	2.56465e-37	4.1419	4.12311e-138	2.11158	1.06503e-35
TMEM97	1486.7	1571.68	1973.26	1601.94	647.977	770.362	345.558	340.916	-2.15587	2.60084e-37	-1.11133	3.40528e-11	NA	NA
ARHGAP31	88.5782	88.9987	41.6886	28.3028	27.3618	18.7893	970.11	858.324	3.36308	2.6044e-37	-1.9147	3.26261e-07	-1.34016	3.39101e-05
SLC4A4	45.352	51.1269	91.8693	100.273	48.505	32.4543	586.315	591.324	3.61442	2.71889e-37	NA	NA	0.998318	0.00192749
UTP20	3905.94	4196.19	1773.31	2492.27	457.688	450.943	870.975	880.951	-2.20903	2.97906e-37	-3.15609	2.76218e-70	-0.925603	2.10353e-07
CDKN1C	36.1399	34.0846	248.588	274.942	533.555	565.387	320.066	372.594	3.30359	3.27918e-37	3.9637	1.11533e-53	2.89454	1.78368e-28
GRPEL2	1163.56	1140.89	658.525	647.73	445.251	456.068	315.817	325.831	-1.84265	3.93312e-37	-1.3553	9.32948e-21	-0.819122	8.28803e-09
EGFLAM	3.54313	1.89359	7.72011	27.4942	12.4372	6.83247	1026.76	1644.24	8.89289	4.15564e-37	1.81907	0.0352201	2.64009	0.000876894
MYH7	0	0	3.86005	0.808652	74.623	76.8653	72548.7	61022.5	18.7577	4.41186e-37	8.97123	2.51644e-09	3.97476	0.0270143
ERCC6L	819.171	840.753	365.933	443.141	90.7914	92.2384	128.876	128.221	-2.69096	4.49045e-37	-3.18171	1.09519e-43	-1.03696	3.85732e-07
SMARCD1	1837.47	1820.69	2125.35	2028.91	1899.16	1814.02	702.445	692.392	-1.39191	4.51731e-37	NA	NA	NA	NA
ANAPC1	1819.04	1760.09	1189.67	1184.68	324.61	273.299	546.661	509.866	-1.76372	4.68602e-37	-2.57423	1.74129e-67	-0.592269	2.8969e-05
SIL1	41.1003	42.6057	150.542	188.416	187.801	165.688	463.104	527.213	3.56835	4.82816e-37	2.08337	1.68304e-12	2.01876	6.27484e-12
TENM4	254.397	306.761	3072.6	3539.47	3566.98	3588.76	975.775	1037.08	1.84972	5.17462e-37	3.67792	9.39785e-149	3.56389	2.50726e-140
RPSA	8645.23	8531.56	7312.49	6998.89	2579.47	2488.73	4197.67	4028.39	-1.06295	5.39277e-37	-1.76031	1.98384e-95	-0.263315	0.00369394
PTGES3	5387.68	5558.63	4406.64	4005.25	1849.41	1802.07	2282.95	2093.01	-1.32449	5.62331e-37	-1.58336	4.52208e-51	-0.37978	0.000622351
NBEA	2915.29	3092.23	1140.26	1327	10801.7	10525.4	1132.98	1064.99	-1.4524	6.44351e-37	1.82822	2.35703e-62	-1.28383	1.65594e-29
CTPS1	2380.98	2341.42	2336.1	2144.55	812.147	727.659	827.072	813.824	-1.52579	6.92095e-37	-1.61382	1.27908e-39	NA	NA
BAHCC1	2.12588	4.73397	992.034	778.732	2065.81	2401.61	431.947	401.255	6.99843	7.32752e-37	9.42281	1.07822e-66	8.08867	8.10994e-49
SRSF3	7517.81	7706.91	5018.07	5727.68	2537.18	2514.35	3155.34	3084.08	-1.28723	7.64667e-37	-1.59144	1.12655e-54	-0.502657	1.98991e-06
H3C13	839.013	844.541	535.776	711.614	27.3618	34.1624	101.968	105.593	-3.0173	7.84284e-37	-4.79188	7.0809e-54	NA	NA
JUNB	18.4243	15.1487	27.0204	16.173	543.504	490.23	332.812	388.433	4.41575	8.14078e-37	4.93302	5.95941e-46	NA	NA
KPNA2	6111.19	5880.54	3856.19	4165.37	1278.54	1168.35	2492.55	2493.52	-1.26618	8.71891e-37	-2.29092	1.47576e-109	-0.580263	1.58039e-08
PARM1	118.34	135.392	104.221	115.637	182.826	211.807	861.061	800.248	2.71363	1.0505e-36	0.635991	0.00884256	NA	NA
CCNG2	140.308	146.753	530.371	685.737	1861.84	1817.44	727.937	708.231	2.32363	1.15657e-36	3.68168	7.18294e-93	2.08394	1.62731e-29
TMEM98	445.017	456.355	857.704	871.727	356.947	377.494	1535.18	1815.45	1.89708	1.5545e-36	NA	NA	0.940513	1.97693e-09
EHMT2	2106.03	2044.13	2241.15	2401.7	1341.97	1279.38	684.034	761.782	-1.51661	1.57243e-36	-0.662172	4.26473e-08	NA	NA
BMP7	15.5898	19.8827	1627.4	625.088	286.055	285.256	777.504	789.689	5.47615	1.75689e-36	4.02027	6.75537e-20	5.99958	2.28941e-43
GRK5	32.5968	24.6167	184.511	194.077	552.21	473.149	344.141	462.349	3.8082	1.86776e-36	4.15045	3.2636e-43	2.7112	2.28248e-18
SLC25A4	418.089	389.132	260.168	264.429	725.087	686.664	1540.85	1394.59	1.8594	2.06144e-36	0.806226	2.20927e-07	-0.623243	0.000188086
AGO1	5600.27	5607.86	5040.46	4001.21	7584.19	7681.41	1788.69	1861.46	-1.61785	2.26142e-36	0.445704	0.000744417	-0.309791	0.0307366
WDR13	167.236	137.285	434.642	496.512	1405.4	1289.63	720.856	804.773	2.32108	2.28391e-36	3.14028	1.24255e-66	1.60601	1.6852e-17
YPEL5	235.972	225.337	156.718	109.977	864.384	797.691	1249.11	1242.23	2.43213	2.30978e-36	1.84922	4.21277e-21	-0.789812	0.000389654
FBL	1729.05	1619.97	1373.41	1118.37	221.382	225.472	412.12	402.01	-2.0418	2.61548e-36	-2.90696	6.92719e-63	-0.42667	0.0139425
ZNF678	1161.44	1143.73	725.69	794.096	845.728	862.6	337.06	334.882	-1.77904	3.11803e-36	-0.432853	0.00242663	-0.601329	2.11338e-05
CEBPZ	3166.85	3286.32	659.297	900.03	639.271	647.377	742.099	624.51	-2.24325	3.14571e-36	-2.32652	3.38565e-38	-2.04937	1.27434e-30
TANC2	304	328.538	1550.97	918.629	4931.34	4845.93	2203.64	2117.9	2.77301	4.31865e-36	3.95113	8.03824e-73	1.96619	2.63682e-18
GDAP1	1153.64	1138.05	1000.53	845.85	2846.87	2796.19	341.309	328.848	-1.77647	4.69373e-36	1.30008	4.77281e-23	-0.311549	0.0390146
SGMS2	5.669	6.62756	28.5644	20.2163	19.8995	17.0812	441.86	467.628	6.22146	4.97844e-36	1.61152	0.00780413	2.00253	0.000432286
PBXIP1	240.933	231.965	136.646	99.4642	87.0602	64.9085	1690.97	1457.94	2.73358	5.06199e-36	-1.62221	7.14717e-10	-1.00133	5.27131e-05
NEDD4	80.7833	73.85	397.586	274.133	26.1181	17.0812	832.737	841.731	3.43437	5.13923e-36	-1.8095	3.49355e-06	2.11696	7.47057e-14
ZNF33A	1985.57	1975.96	921.781	912.16	2881.69	2905.51	812.91	773.849	-1.32264	5.60442e-36	0.546665	1.22105e-07	-1.11113	1.4996e-26
PLAT	97.0817	71.9564	59.4448	51.7537	19.8995	18.7893	802.996	905.087	3.33004	5.63583e-36	-2.13067	6.74462e-08	NA	NA
REEP1	17.007	21.7763	321.157	160.113	2517.28	2372.58	443.277	408.798	4.47019	6.15886e-36	6.9922	3.39938e-88	3.64814	8.46613e-24
POLH	187.077	192.199	614.521	633.175	302.223	293.796	783.169	805.528	2.06814	6.29344e-36	0.654049	0.00036197	1.71875	7.07723e-25
EDIL3	586.033	596.48	78.7451	38.8153	2552.11	2387.95	3178	3108.22	2.41038	6.42158e-36	2.06308	1.39304e-26	-3.32513	8.371e-49
NEK6	235.972	258.475	494.859	409.987	351.972	331.375	1123.06	1202.26	2.23654	6.83166e-36	0.470513	0.0193959	0.874211	4.86092e-06
ZNF770	3482.19	3665.99	1658.28	1818.66	1380.53	1409.2	1424.72	1370.45	-1.35556	6.89354e-36	-1.35762	2.74456e-35	-1.03965	8.07497e-22
TTC9	551.311	533.992	139.734	119.681	404.208	416.781	76.4759	70.1443	-2.89712	7.0419e-36	NA	NA	-2.06436	7.12846e-22
JARID2	7232.23	7306.41	1671.4	813.504	2200.14	2013.87	754.845	735.383	-3.28654	7.22507e-36	-1.7864	1.39509e-11	-2.54839	6.34918e-22
BRCA1	1383.24	1249.77	1821.95	1922.17	87.0602	85.4059	378.131	371.086	-1.81511	7.82734e-36	-3.93161	1.28031e-96	0.507107	0.000554384
WNT5A	89.9954	96.573	162.894	137.471	151.734	141.774	671.288	662.976	2.84041	7.88212e-36	0.658735	0.0117433	0.68999	0.00823601
GBE1	235.972	252.794	231.603	240.17	160.44	158.855	1217.95	1071.77	2.2275	7.93181e-36	-0.612261	0.00390132	NA	NA
DTL	1252.85	1206.22	1576.45	1343.17	32.3367	34.1624	281.828	294.153	-2.09182	8.03204e-36	-5.21389	1.71279e-86	NA	NA
MIDEAS	257.94	266.996	501.807	434.246	1253.67	1190.56	1043.75	978.248	1.94499	9.9165e-36	2.22077	3.37066e-46	0.835744	4.43425e-07
DMXL2	459.898	462.036	2424.11	2507.63	3274.71	3269.34	1263.27	1175.1	1.40069	1.02933e-35	2.8276	2.52296e-148	2.41946	1.63627e-109
B3GAT1	429.427	391.026	381.373	284.646	998.705	1077.82	26.9082	41.4832	-3.53155	1.13386e-35	1.33832	4.78361e-09	NA	NA
DCLK2	1.41725	3.78718	508.755	592.742	1968.8	1931.88	514.088	515.145	7.72243	1.19249e-35	9.64465	1.82504e-55	7.81994	3.24165e-36
PEA15	586.742	609.736	646.173	820.782	501.218	483.398	2485.47	2270.26	1.99052	1.24605e-35	NA	NA	NA	NA
GPCPD1	334.471	325.697	747.307	699.484	1914.08	1849.89	1008.35	1061.21	1.64923	1.25334e-35	2.511	8.11262e-83	1.13133	5.72546e-17
MEST	1665.98	1743.05	1307.01	1319.72	1410.38	1468.98	4820.81	6015.81	1.66994	1.44768e-35	NA	NA	-0.375832	0.0130001
ZNF462	7673	7548.79	6606.87	7386.23	10768.1	10153.1	3356.44	3234.18	-1.2083	1.48471e-35	0.459001	3.16421e-06	NA	NA
KCNH2	41.8089	32.191	210.759	200.546	594.497	626.88	369.633	323.569	3.2087	1.49713e-35	4.02945	2.56209e-56	2.46006	9.17698e-21
FOS	55.2728	62.4884	13.1242	11.3211	2720.01	2671.5	314.401	332.62	2.46871	1.64853e-35	5.52444	2.41846e-188	-2.25851	1.44843e-11
ZGRF1	1147.26	1174.03	885.496	994.642	351.972	358.705	317.233	305.467	-1.90051	1.66521e-35	-1.70817	3.66889e-28	NA	NA
PAPPA	66.6108	75.7436	708.706	264.429	1517.34	1576.59	5540.25	6105.57	6.35543	1.94518e-35	4.44307	5.97174e-18	2.77459	2.3206e-07
GPRIN3	72.9884	85.2115	172.93	70.3527	931.544	869.432	1450.21	1443.61	4.19605	2.07858e-35	3.51213	4.31015e-25	NA	NA
CCDC92	11.338	5.68077	257.08	146.366	865.627	828.438	351.222	380.891	5.3802	2.09102e-35	6.58951	3.50951e-53	4.52009	8.02405e-25
PIF1	665.399	658.969	270.976	323.461	6.21859	1.70812	70.811	73.1612	-3.19865	2.09562e-35	-7.26814	9.66388e-30	-1.15607	2.0644e-06
KIDINS220	1478.19	1496.88	2674.25	2296.57	16361.1	15760.8	3675.09	3831.54	1.33588	2.33682e-35	3.43277	7.00482e-233	0.740843	2.5535e-11
USP49	965.856	985.613	1365.69	1342.36	1578.28	1576.59	331.395	322.06	-1.58049	2.38126e-35	0.693319	6.15645e-09	0.473002	0.000132972
SDCCAG8	103.459	75.7436	289.504	225.614	518.63	483.398	722.272	687.866	2.96577	2.50714e-35	2.47455	1.82749e-24	1.51416	1.67916e-09
CD59	668.234	693.053	454.714	383.301	492.512	447.527	2587.43	2323.81	1.8505	2.67362e-35	-0.531056	0.00136159	-0.699021	1.95214e-05
MMP2	542.807	473.397	944.169	401.092	104.472	93.9465	6626.49	7529.57	3.79974	2.7517e-35	-2.35399	1.97059e-12	NA	NA
C1orf198	666.817	671.277	865.424	1180.63	386.796	331.375	2965.56	3180.63	2.19995	2.89974e-35	-0.893719	3.80799e-06	0.612451	0.00165761
DCAF6	380.532	369.25	284.1	266.855	245.012	285.256	1451.62	1420.23	1.93653	3.12974e-35	-0.50657	0.0052523	-0.444871	0.0148116
NUP210	1424.34	1281.96	1803.42	1411.91	404.208	413.365	304.487	288.119	-2.19445	4.01373e-35	-1.72798	2.44547e-22	NA	NA
SORT1	1722.67	1744.94	1743.2	1668.25	3145.36	3318.87	3853.53	3910.73	1.16329	4.10258e-35	0.898024	4.4754e-21	NA	NA
WIPI1	53.1469	43.5525	42.4606	45.2845	53.4798	56.3679	566.488	538.527	3.50589	4.37299e-35	NA	NA	NA	NA
HACD1	104.877	96.573	58.6728	43.6672	41.0427	32.4543	974.359	827.4	3.15722	4.42766e-35	-1.44069	1.74028e-05	-0.977281	0.00156561
PFKFB3	468.401	483.812	728.778	642.07	1220.09	1200.81	1545.1	1782.27	1.80776	4.64944e-35	1.34696	1.47377e-19	0.526517	0.00105614
TLE1	887.908	919.337	621.469	822.399	830.803	801.108	171.363	160.653	-2.44867	4.7488e-35	NA	NA	NA	NA
ST3GAL5	44.6434	35.0314	132.014	68.7354	457.688	447.527	686.866	683.341	4.09557	5.02211e-35	3.49774	1.33168e-25	1.32642	0.000305293
APLP1	43.2262	42.6057	535.776	273.324	2156.61	2309.38	607.558	615.459	3.83239	5.68916e-35	5.70063	2.23643e-77	3.23678	7.45318e-25
STK38L	993.493	1024.43	364.389	407.561	584.547	597.842	3434.33	2970.19	1.6652	6.7498e-35	-0.771482	1.34365e-07	-1.38638	5.00757e-22
RBPJ	3037.17	3096.96	1757.1	1593.85	1792.2	1795.23	1134.39	1225.64	-1.3754	7.90733e-35	-0.773835	6.00035e-12	-0.872054	7.21404e-15
COL16A1	121.884	107.935	0.772011	4.04326	3.73115	13.6649	1008.35	1097.42	3.19382	8.29828e-35	-3.84394	8.15882e-14	-5.60053	3.56662e-17
SRPK1	2747.34	2674.69	3240.13	3135.14	1614.35	1532.18	1145.72	1052.16	-1.30622	9.70611e-35	-0.784242	2.26599e-13	0.233508	0.045841
BHLHE40	41.8089	31.2442	6.17609	0.808652	43.5301	32.4543	684.034	647.892	4.17746	9.86373e-35	NA	NA	-3.37567	5.28034e-08
CXXC4	72.9884	65.3288	784.363	545.032	1384.26	1417.74	514.088	514.391	2.89	1.0505e-34	4.33578	1.04006e-78	3.2606	2.73689e-44
STING1	2.8345	2.84038	1.54402	0	2.48743	3.41624	601.893	729.349	7.87557	1.23161e-34	NA	NA	NA	NA
DCBLD2	1754.56	1750.62	2144.65	1788.74	1426.54	1409.2	5051.65	4809.03	1.49183	1.36585e-34	-0.305586	0.0223308	NA	NA
KIFC3	67.3194	71.0096	72.569	39.624	554.698	563.679	691.115	730.104	3.36323	1.44484e-34	3.01673	9.03288e-28	NA	NA
PRKAG2	198.415	228.177	237.007	214.293	256.206	235.72	1183.96	1018.22	2.36895	1.44502e-34	NA	NA	NA	NA
MAP7D1	642.723	636.246	1261.47	1394.12	2317.05	2427.24	1719.29	1753.61	1.4414	1.45364e-34	1.89047	6.045e-59	1.05368	1.11551e-18
NAT10	1784.32	1732.63	1013.65	1141.82	435.301	394.575	447.525	518.162	-1.85862	1.56542e-34	-2.08043	9.60884e-41	-0.706617	4.68223e-06
CSRNP1	46.0607	53.9673	10.8082	4.04326	123.128	124.693	586.315	635.824	3.6176	1.5937e-34	1.31421	4.70793e-05	-2.73431	3.43285e-09
ZNF90	1425.05	1363.38	230.059	135.045	28.6055	30.7461	140.206	120.678	-3.42492	1.88813e-34	-5.55911	1.55122e-57	-2.93212	1.44203e-26
FAT1	8886.87	8984.13	11679.8	11233.8	5199.98	4755.4	18184.3	18150.8	1.02376	2.00468e-34	-0.843172	4.66798e-23	0.358626	5.78388e-05
SMURF2	742.639	827.498	730.322	798.14	1237.5	1238.39	2307.02	2228.02	1.53127	2.05358e-34	0.65861	4.97257e-07	NA	NA
ZNF469	68.7367	65.3288	3.08804	2.42596	21.1432	34.1624	747.764	726.332	3.45699	2.05925e-34	-1.31385	0.000632064	-4.6016	5.61124e-13
TSPAN18	119.049	116.456	1116.33	1297.89	1535.99	1453.61	495.677	552.857	2.15772	2.23316e-34	3.66574	2.69092e-101	3.35662	1.71714e-85
FAM83F	577.53	568.077	0.772011	1.6173	9.94974	11.9568	2.83244	6.78815	-6.75528	2.40217e-34	-5.72427	5.66544e-31	-8.91646	2.65514e-22
BAG3	114.089	107.935	196.863	178.712	70.8919	64.9085	705.277	701.443	2.66175	3.58814e-34	-0.705427	0.011399	0.756993	0.00201256
DMPK	280.616	277.411	619.153	756.09	661.658	667.874	1107.48	1212.82	2.05719	3.62007e-34	1.25209	7.02357e-13	1.30072	6.747e-14
FAM160B2	19.1329	17.9891	193.003	135.854	207.701	201.558	382.379	341.67	4.28009	4.306e-34	3.45964	4.89087e-22	3.1442	2.6963e-18
MID1IP1	1318.75	1262.08	814.471	675.225	203.97	199.85	311.568	300.941	-2.07708	4.44573e-34	-2.67539	2.3049e-49	-0.792793	3.84069e-06
MOB3B	773.11	780.159	2124.57	1115.94	89.5476	87.1141	46.7352	53.551	-3.94228	5.00657e-34	-3.13526	5.19617e-23	1.06107	0.000663123
OS9	1053.02	1016.86	1380.36	1344.79	2141.68	1988.25	2509.54	2620.23	1.3096	5.00657e-34	0.997153	8.10295e-20	0.396315	0.000730029
H2BC7	953.81	842.647	738.042	872.536	134.321	146.898	178.444	163.67	-2.3992	5.03028e-34	-2.68044	4.39415e-38	NA	NA
FBXO32	29.0536	22.7231	72.569	23.4509	44.7738	51.2436	1032.42	1088.37	5.34865	5.12699e-34	NA	NA	NA	NA
NOVA2	409.586	485.706	1659.82	862.832	3894.08	3913.3	28.3244	19.6102	-4.26921	7.68836e-34	3.12531	1.06518e-29	1.49561	2.42949e-07
SOS2	353.604	353.154	589.044	589.507	1186.51	1129.07	1074.91	1101.94	1.62363	7.86633e-34	1.71295	4.05259e-37	0.737689	1.80304e-07
TCF7L1	1515.04	1548.96	301.856	323.461	29.8492	34.1624	254.92	334.128	-2.36769	8.55038e-34	-5.59236	7.25674e-85	-2.29284	2.33522e-32
DUSP3	360.69	326.644	454.714	354.998	539.773	544.89	1543.68	1460.21	2.12545	8.81178e-34	0.656336	0.000503485	NA	NA
LGALS1	17.007	15.1487	10.0361	2.42596	3.73115	5.12436	566.488	547.578	5.10864	9.07592e-34	-1.89715	0.0147572	-1.35919	0.0313048
CHML	3569.35	3740.78	1468.36	2014.35	1572.06	1549.26	919.126	939.782	-1.9749	9.76453e-34	-1.22752	6.3425e-14	-1.06979	1.11307e-10
HSPA4	7887.71	8439.73	3729.58	3956.74	3304.56	3124.15	3697.75	3420.48	-1.19868	1.02089e-33	-1.34393	1.22364e-41	-1.08682	7.58349e-28
MYL6	2709.78	2509.01	1569.5	1914.08	2447.64	2317.92	7355.84	7462.44	1.50531	1.02815e-33	NA	NA	-0.583698	1.12699e-05
NDRG1	21.2588	16.0955	6.9481	8.08652	60.9421	83.6978	427.698	497.798	4.61838	1.10135e-33	1.92764	3.75007e-06	-1.32893	0.0193062
FER	598.788	620.15	1012.11	1043.16	2195.16	2121.48	1579.08	1556	1.36327	1.11315e-33	1.82556	7.62682e-60	0.754427	9.987e-11
ZNF93	1388.2	1374.75	358.985	422.116	243.769	275.007	341.309	303.204	-2.10567	1.17732e-33	-2.41746	6.46427e-41	-1.82306	2.5076e-26
CDR1	223.217	197.88	1220.55	863.641	8099.09	8069.15	937.537	1068	2.25108	1.24048e-33	5.26007	6.69174e-185	2.30477	3.52379e-35
TGFB1I1	21.2588	20.8295	1.54402	0	23.6306	27.3299	490.012	454.806	4.48671	1.29924e-33	NA	NA	-4.73794	5.4686e-05
PDCD11	3424.79	3470.95	2634.87	2584.45	1201.43	1105.15	1380.81	1481.33	-1.26635	1.30375e-33	-1.57782	2.36225e-49	-0.401752	0.000260046
SUSD6	51.7297	52.0737	446.994	304.862	337.047	367.246	499.925	595.095	3.40182	1.32446e-33	2.7613	4.93518e-22	2.8573	1.23195e-23
AMFR	252.271	259.422	717.198	678.459	835.778	785.735	880.889	976.74	1.86354	1.39734e-33	1.66597	1.79976e-26	1.44848	2.10106e-20
SCD	13475.9	13746.5	15420.1	12429.8	10006.9	9456.14	4927.03	4367.05	-1.5512	1.53673e-33	-0.483911	0.000272105	NA	NA
MAPK8IP3	420.215	410.909	961.926	924.289	2125.51	2141.98	1130.14	1218.85	1.50062	1.57844e-33	2.35956	5.72848e-83	1.18184	5.66665e-21
ITFG1	243.059	249.954	355.897	429.394	844.484	814.773	1028.18	980.511	2.0263	1.61386e-33	1.7521	7.2754e-25	0.671801	0.00025001
RHOBTB2	189.912	177.051	423.062	428.586	1206.41	1176.89	736.434	669.764	1.93255	1.70312e-33	2.69716	2.56028e-65	1.21214	2.29921e-13
GNG4	483.991	483.812	1061.51	558.779	1997.41	1790.11	2.83244	6.03391	-6.63978	1.80555e-33	1.96872	9.69735e-12	0.743737	0.0206851
LPCAT2	52.4383	63.4352	89.5533	59.8403	23.6306	22.2055	715.191	696.163	3.6121	1.85809e-33	-1.32747	0.00130865	NA	NA
NFIC	34.7226	35.9782	13.1242	8.89517	53.4798	54.6598	507.007	487.239	3.81478	2.26663e-33	NA	NA	-1.67709	0.000184925
LRPPRC	7728.98	8079.94	5583.95	4989.38	2504.85	2247.88	3243.14	3247.75	-1.28414	2.4935e-33	-1.73248	1.64959e-58	-0.58016	1.50492e-07
SCUBE3	244.476	266.996	1067.69	1544.53	1196.46	1139.32	1403.47	1327.46	2.4176	2.52972e-33	2.19305	1.85859e-27	2.35382	1.93343e-31
SGIP1	27.6364	30.2974	89.5533	49.3278	2428.98	2475.06	300.239	341.67	3.47884	2.79299e-33	6.40868	6.22148e-115	1.26989	9.06249e-05
ENSA	2971.98	2866.89	1676.81	1875.26	2585.69	2365.74	1098.99	1116.27	-1.39788	3.18466e-33	NA	NA	-0.717343	1.16845e-09
UMPS	1437.09	1450.49	1042.21	1111.09	553.454	493.646	461.688	457.823	-1.6513	3.24388e-33	-1.45979	1.09724e-25	-0.423338	0.00318803
SYNCRIP	7721.18	7781.7	4543.28	4577.78	4177.65	3983.33	3799.72	3468.75	-1.09431	3.33016e-33	-0.925212	5.13994e-24	-0.765245	9.6479e-17
DNMT1	3620.37	3567.52	4026.04	3527.34	1548.43	1448.48	1394.98	1405.9	-1.35954	3.48593e-33	-1.26099	2.18562e-28	NA	NA
ITPK1	1016.17	1044.31	287.188	252.299	456.444	502.187	250.671	242.865	-2.06354	3.72844e-33	-1.10609	7.95775e-11	-1.93268	2.50555e-30
MXD4	122.592	134.445	189.915	240.978	467.638	471.441	705.277	776.112	2.53127	3.95334e-33	1.8718	4.69556e-18	0.747311	0.00151849
RGMA	303.292	284.038	1269.96	1794.4	598.228	567.095	25.492	19.6102	-3.74476	4.7785e-33	0.988333	1.90527e-05	2.38239	6.59131e-27
TRAK2	494.621	486.652	425.378	419.691	809.66	691.788	1678.22	1582.39	1.7312	4.87274e-33	0.616687	6.27835e-05	NA	NA
GAB1	368.485	396.707	426.922	472.253	511.168	539.765	1338.33	1297.29	1.78517	5.80182e-33	0.457793	0.00544244	NA	NA
HOOK1	1113.96	1124.79	47.0927	38.0067	235.063	247.677	247.838	233.814	-2.21982	5.8824e-33	-2.21519	1.93091e-31	-4.71528	1.26544e-100
TRIM2	1249.31	1251.66	1438.26	1576.06	3498.58	3455.52	436.196	472.908	-1.4545	6.28148e-33	1.4755	2.65909e-39	0.269231	0.0365392
SETD7	112.671	119.296	560.48	213.484	703.944	633.712	2224.88	2163.91	4.24246	6.53914e-33	2.52886	2.44051e-12	1.73957	3.81476e-06
RPS6KA3	440.056	461.089	1418.96	1131.3	1438.98	1417.74	1569.17	1637.45	1.83261	8.16588e-33	1.66547	4.84706e-27	1.50182	4.17684e-22
ENPP1	1077.82	1080.29	227.743	176.286	21.1432	17.0812	157.2	176.492	-2.68694	8.26292e-33	-5.80013	1.49765e-61	-2.41653	8.7053e-28
GPR158	19.1329	18.9359	14.6682	4.04326	37.3115	61.4923	628.801	627.527	5.044	8.417e-33	1.35682	0.0048694	NA	NA
ARMH4	357.147	331.378	961.154	699.484	2943.88	2905.51	1420.47	1517.53	2.09281	9.69625e-33	3.08553	8.20414e-71	1.26929	2.36109e-12
IL13RA1	206.919	192.199	176.79	219.145	13.6809	10.2487	1249.11	1099.68	2.55433	1.06943e-32	-4.03342	3.38039e-22	NA	NA
TRPM3	438.639	479.078	36.2845	53.371	167.902	165.688	31.1568	25.6441	-4.03661	1.09949e-32	-1.4592	9.18549e-07	-3.35731	2.01818e-27
BNC1	72.2798	60.5948	30.1084	29.9201	105.716	112.736	587.731	778.375	3.35967	1.15375e-32	0.709628	0.0294048	-1.15164	0.00113509
AFF3	43.2262	44.4993	325.017	772.263	1759.86	1626.13	804.413	871.901	4.25744	1.25036e-32	5.27143	7.20652e-50	3.64524	7.78871e-24
HSD17B4	3050.63	3082.76	1311.65	1193.57	1191.48	1147.86	1213.7	1091.38	-1.41502	1.27186e-32	-1.3898	5.75848e-31	-1.29155	1.27142e-27
SUSD1	107.002	90.8923	243.183	233.7	248.743	256.218	593.396	567.188	2.54526	1.28045e-32	1.3448	3.19899e-09	1.26327	2.37564e-08
TBX20	1.41725	0.946794	3.08804	6.46922	2.48743	5.12436	1896.32	1564.29	10.4752	1.28498e-32	NA	NA	NA	NA
MYH9	12386.8	11500.7	3699.48	2836.75	1618.08	1451.9	36658.8	37749.7	1.63917	1.3311e-32	-2.9588	3.90887e-99	-1.86967	3.02279e-41
WDR62	817.754	712.936	694.81	666.329	33.5804	35.8705	128.876	147.831	-2.45864	1.64122e-32	-4.46847	5.27619e-57	NA	NA
CD99L2	155.898	148.647	489.455	511.877	876.821	871.141	587.731	653.171	2.02838	1.78239e-32	2.51931	7.84664e-50	1.71535	2.62325e-23
ULK2	102.751	105.094	547.356	410.795	1414.11	1388.7	559.407	560.4	2.43055	1.79043e-32	3.75426	4.40352e-78	2.20606	8.93416e-27
CHPF2	233.846	237.645	290.276	325.078	268.643	286.964	951.699	1022.75	2.06788	2.05642e-32	NA	NA	NA	NA
HNRNPC	10024.9	9965.96	8711.37	8240.97	5005.96	4924.51	5176.28	4894.26	-0.990024	2.15263e-32	-1.00926	2.05668e-33	-0.237846	0.00951755
SERPINH1	4118.53	3941.51	1517	1385.22	79.5979	90.5303	9356.96	10130.9	1.27391	2.22186e-32	-5.57756	1.02603e-233	-1.47366	5.5276e-41
CDK19	194.872	182.731	428.466	384.918	986.268	958.255	713.775	745.188	1.94918	2.70976e-32	2.36283	4.12468e-47	1.10528	1.14415e-10
MAD2L2	938.929	844.541	452.398	340.443	249.987	269.883	145.871	143.305	-2.62631	2.77206e-32	-1.78101	4.23591e-16	-1.16965	7.5119e-08
KRT7	59.5245	82.3711	0	0.808652	1.24372	0	872.391	800.248	3.56686	3.02691e-32	-6.60725	8.46613e-06	-7.48011	1.83238e-06
MACC1	686.658	658.022	3.86005	0	18.6558	10.2487	4.24866	3.01696	-7.59841	3.59971e-32	-5.49587	1.38259e-33	-8.41491	3.83441e-30
CDCA5	930.425	995.081	765.835	941.271	33.5804	30.7461	194.022	178.755	-2.37345	3.82467e-32	-4.89586	5.15287e-66	NA	NA
NLRP2	855.311	897.561	154.402	83.2912	43.5301	56.3679	53.8163	55.0595	-4.00727	4.12742e-32	-4.14497	1.36912e-31	-2.88111	5.80815e-19
MAML2	245.184	210.188	337.369	213.484	537.286	524.392	1523.85	1499.43	2.72868	4.39833e-32	1.21932	4.25224e-07	NA	NA
COLGALT1	673.903	676.011	891.673	791.671	399.233	358.705	2011.03	2118.66	1.61393	4.46288e-32	-0.82864	5.14061e-08	0.31872	0.043308
KPNB1	14294.4	14243.6	10334.9	10173.7	3712.5	3371.83	7202.89	6979.73	-1.00907	4.59854e-32	-2.00896	6.20151e-120	-0.476657	7.77441e-08
ARF4	1293.95	1291.43	978.138	969.574	1154.17	1072.7	3010.88	3099.92	1.24142	4.72395e-32	NA	NA	-0.408597	0.000420741
EXO1	938.22	925.965	950.345	985.747	22.3869	11.9568	232.26	211.941	-2.07538	5.11703e-32	-5.7032	1.66106e-65	NA	NA
VCAM1	2.12588	0.946794	4.63207	0.808652	1.24372	1.70812	1208.04	919.418	9.36192	5.23622e-32	NA	NA	NA	NA
NUDT21	3387.23	3467.16	3281.82	3596.08	2295.9	2210.31	1498.36	1403.64	-1.24185	5.46569e-32	-0.604463	1.50107e-08	NA	NA
GEMIN5	1434.26	1531.91	1110.92	1030.22	483.806	408.24	402.206	439.721	-1.81225	5.49775e-32	-1.72805	1.99915e-28	-0.469744	0.00365651
GRHL2	830.509	842.647	9.26413	15.3644	17.412	25.6218	4.24866	1.50848	-8.39091	5.66362e-32	-5.30994	1.29615e-42	-6.09141	6.45628e-57
SRSF7	3967.59	3709.54	2463.49	2748.61	1302.17	1192.27	1475.7	1511.5	-1.36144	5.85707e-32	-1.62039	1.69777e-43	-0.55905	2.99361e-06
WSB1	2007.54	2008.15	3547.39	2948.35	6600.41	6333.7	5135.21	5474.27	1.40208	5.96641e-32	1.68763	5.78248e-46	0.693964	2.21999e-08
PXDN	3547.38	3367.75	4320.94	3554.03	2987.41	2883.3	9062.39	9905.42	1.45586	6.10729e-32	NA	NA	NA	NA
ZBTB10	528.635	515.056	1942.38	2172.04	2135.46	2078.78	1574.84	1417.97	1.51697	6.10729e-32	2.01335	8.48246e-56	1.97836	1.94861e-54
CRYBG1	403.208	407.122	31.6524	30.7288	60.9421	58.076	22.6595	21.8729	-4.19009	6.11958e-32	-2.76499	1.04488e-17	-3.69906	5.43502e-30
PTBP1	3919.41	3977.48	2995.4	3378.55	536.042	500.479	1560.67	1595.22	-1.32264	6.12381e-32	-2.9268	1.75877e-129	-0.309128	0.0117262
FAM78A	26.2191	35.0314	30.8804	29.9201	21.1432	18.7893	509.839	452.544	3.98481	6.332e-32	NA	NA	NA	NA
DRP2	13.4639	10.4147	289.504	194.885	452.713	541.474	314.401	269.263	4.5906	6.80113e-32	5.36068	1.50165e-43	4.32548	3.62326e-28
GSN	449.977	465.823	107.31	97.0383	16.1683	32.4543	1801.43	1994.96	2.05291	7.3027e-32	-4.29948	9.72586e-44	-2.16294	5.50764e-28
XRCC6	6806.35	6670.17	5364.7	5172.95	2174.02	1940.42	3032.13	3114.25	-1.13223	7.43854e-32	-1.70981	9.35339e-69	-0.354934	0.000548935
ESRRG	18.4243	20.8295	112.714	152.027	360.678	350.164	311.568	284.348	3.92953	7.72957e-32	4.18662	5.13237e-36	2.7604	1.30198e-15
ABCF1	2906.78	2896.24	1754.78	1862.33	897.964	819.897	1186.79	1187.93	-1.28904	7.83617e-32	-1.75357	1.95658e-54	-0.68207	8.24907e-10
H1-4	3775.56	3586.46	10786.5	10136.5	3558.28	3464.06	1523.85	1691.76	-1.19218	7.90994e-32	NA	NA	1.50667	4.02403e-53
AMOTL2	746.891	764.063	557.392	707.571	1052.18	994.125	2493.96	2679.06	1.77643	8.50296e-32	0.438624	0.00734501	NA	NA
PRKDC	22167.9	22938	25711.8	22867.9	6461.11	6036.49	10419.1	10459.8	-1.11122	8.5962e-32	-1.85121	2.06811e-85	NA	NA
ZNF724	634.22	625.831	294.908	227.231	54.7236	52.9517	79.3083	72.407	-3.06164	1.02338e-31	-3.5468	2.61094e-35	-1.27056	3.158e-07
SEPTIN8	394.704	426.057	943.397	1054.48	501.218	483.398	1331.25	1305.59	1.68495	1.04028e-31	NA	NA	1.28485	1.36323e-18
ATP13A3	2830.96	3068.56	1984.07	2035.38	1547.18	1511.69	8405.26	7083.06	1.39205	1.40878e-31	-0.946897	1.76102e-14	-0.553271	1.34627e-05
TNPO3	2739.55	2757.07	1923.08	1813.81	1465.1	1368.2	1090.49	1162.28	-1.28453	1.47593e-31	-0.954674	6.41649e-18	-0.556591	7.31027e-07
ATXN7L1	802.164	755.542	176.018	207.015	359.434	396.284	150.119	155.373	-2.34817	1.47687e-31	-1.04625	9.77837e-08	-2.02489	3.32716e-25
LOXL1	45.352	58.7013	37.0565	18.599	39.799	39.2867	715.191	781.392	3.85434	1.56804e-31	NA	NA	-0.890833	0.034147
GPR63	481.157	535.886	487.139	430.203	68.4045	73.4491	49.5677	67.8815	-3.08344	1.72272e-31	-2.84503	6.79826e-26	NA	NA
ZCCHC24	69.4453	55.8609	69.481	37.198	11.1935	5.12436	926.208	914.138	3.87117	1.83635e-31	-2.88028	1.70504e-07	NA	NA
CERCAM	18.4243	14.2019	454.714	863.641	221.382	228.888	386.628	426.899	4.62738	1.85783e-31	3.77233	6.78506e-21	5.32242	2.52886e-41
MARVELD3	516.588	487.599	10.8082	8.89517	8.70602	8.54059	2.83244	11.3136	-5.97476	1.96279e-31	-5.86211	2.88044e-26	-5.66972	1.29621e-34
SZT2	379.115	382.505	678.598	688.972	1258.64	1311.84	1081.99	1175.86	1.57029	1.96364e-31	1.75444	9.57392e-39	0.844658	1.66652e-09
SCARB2	795.786	860.636	1188.9	928.333	2753.59	2686.87	2761.63	2663.22	1.71197	1.96364e-31	1.7166	1.41446e-31	0.355207	0.0341244
AQP1	0.708625	3.78718	13.8962	10.5125	2.48743	1.70812	644.38	825.138	8.48786	2.03516e-31	NA	NA	2.57709	0.00223151
LAMP2	586.033	605.948	777.415	696.25	1109.4	1091.49	1736.29	1654.8	1.50806	2.08279e-31	0.885622	3.43844e-11	0.306894	0.0395149
DCP2	4521.03	5052.09	2131.52	2203.58	939.007	917.26	2043.6	1993.45	-1.24583	2.09762e-31	-2.36555	4.59392e-101	-1.14257	1.18103e-26
WDR47	94.9558	106.988	426.15	409.178	1885.48	1721.78	413.536	431.425	2.07277	2.11873e-31	4.16554	9.37112e-132	2.05433	3.73134e-31
NKAIN1	318.881	283.092	497.175	333.165	1467.59	1458.73	7.0811	5.27967	-5.66498	2.15599e-31	2.28007	5.09063e-22	NA	NA
SLC38A5	486.826	500.854	4.63207	6.46922	2.48743	5.12436	4.24866	6.03391	-6.52575	2.18935e-31	-7.09131	6.18356e-22	-6.47925	4.88229e-36
ARPC2	2052.89	1981.64	1278.45	1143.43	1532.26	1479.23	4970.93	4690.61	1.25904	2.21101e-31	-0.42155	0.000272102	-0.736332	8.78405e-11
LYAR	743.348	871.998	295.68	346.103	79.5979	80.2816	130.292	136.517	-2.59396	2.21376e-31	-3.3364	3.43554e-42	-1.33112	7.07808e-10
EFNB1	48.8952	61.5416	528.055	731.83	283.568	273.299	460.271	473.662	3.08989	2.36014e-31	2.3441	7.04251e-18	3.52096	1.11049e-40
CD63	2239.97	2296.92	1080.82	1101.38	875.577	840.394	4867.55	4825.62	1.09539	2.3792e-31	-1.401	3.17163e-43	-1.05574	3.20277e-27
RFC3	892.159	896.614	768.151	784.393	177.852	213.515	213.849	229.289	-2.00837	2.5266e-31	-2.20084	2.81395e-34	NA	NA
ASXL1	581.073	560.502	1498.47	1342.36	1410.38	1375.04	1547.93	1663.1	1.49281	2.63888e-31	1.28659	3.92425e-23	1.31476	2.34929e-24
PKHD1L1	4.25175	11.3615	1.54402	4.85191	60.9421	39.2867	473.017	493.272	6.01173	2.80637e-31	2.75696	6.98322e-07	NA	NA
RNF103	123.301	111.722	180.651	182.755	482.562	543.182	600.477	581.518	2.32614	2.85813e-31	2.12012	1.23176e-25	0.625337	0.00604406
CENPU	1160.73	1187.28	699.442	781.158	63.4296	37.5786	260.584	263.23	-2.16368	3.32329e-31	-4.50004	4.46173e-76	-0.665274	0.000495981
RCAN2	114.089	108.881	43.2326	46.9018	593.253	620.047	671.288	570.205	2.47218	3.52078e-31	2.44186	3.67473e-30	-1.30891	5.54546e-07
MYH14	779.488	793.414	71.797	73.5874	62.1859	80.2816	127.46	122.187	-2.65825	3.57105e-31	-3.47965	1.72122e-42	-3.43554	1.23985e-48
PCBP4	72.9884	63.4352	1028.32	1053.67	1361.87	1554.39	338.476	320.552	2.26132	3.60554e-31	4.40862	8.84528e-124	3.92382	2.05359e-98
ZFYVE16	699.413	755.542	1188.12	1334.28	1235.01	1257.18	2189.48	1991.95	1.52271	3.87877e-31	0.777253	1.10438e-08	0.79477	5.74612e-09
RSL1D1	2719	2771.27	2075.94	2001.41	807.173	784.026	1107.48	950.341	-1.42054	4.05645e-31	-1.78592	3.32662e-46	-0.429116	0.000905434
ZNF202	954.518	902.295	443.906	414.03	309.686	317.71	239.341	242.865	-1.9446	4.07161e-31	-1.56675	1.66584e-20	-1.11417	9.92712e-12
NOTCH2	1972.81	2005.31	2397.87	2687.96	88.3039	105.903	5442.53	6519.64	1.58924	4.15633e-31	-4.36971	9.1147e-124	0.354406	0.0216668
UBA2	3193.77	3230.46	3156.75	3142.42	1682.75	1550.97	1280.26	1415.71	-1.24952	5.09102e-31	-0.988807	8.9378e-20	NA	NA
PHPT1	310.378	356.941	697.126	757.707	371.871	372.37	1176.88	1157.76	1.80942	5.19537e-31	NA	NA	1.12725	2.50192e-12
KIF2C	1181.99	1086.92	1297.75	1310.83	32.3367	32.4543	303.071	331.865	-1.8327	5.44944e-31	-5.13102	1.01622e-85	NA	NA
IGFBP3	121.884	127.817	10.0361	33.1547	9.94974	11.9568	8355.69	11324.9	6.30071	5.76933e-31	-3.52105	2.00069e-07	-2.53503	3.81454e-05
CDKN2B	2.8345	1.89359	10.8082	2.42596	19.8995	6.83247	4048.97	3770.44	10.6667	5.87449e-31	2.5101	0.0162263	NA	NA
PLS3	2582.23	2622.62	443.906	399.474	138.053	150.314	6150.64	6064.84	1.23077	6.03682e-31	-4.1803	9.18649e-179	-2.62502	5.935e-118
CLIC5	7.08625	5.68077	0	0.808652	2.48743	0	439.028	408.798	6.03727	6.13302e-31	NA	NA	-4.02924	0.0205955
QTRT2	1027.51	1040.53	679.37	752.047	210.188	191.309	266.249	282.085	-1.91152	6.32026e-31	-2.36027	2.15492e-41	-0.530887	0.00176595
HMGCR	3687.69	4196.19	3470.19	3494.19	12569	11977.3	1669.72	1747.57	-1.20426	8.88784e-31	1.63925	2.53316e-59	NA	NA
F3	67.3194	68.1692	110.398	124.532	0	0	569.32	675.044	3.20169	9.67994e-31	-7.98078	1.67033e-07	0.794066	0.013001
ADCYAP1R1	330.928	336.112	907.885	549.884	460.175	415.073	4.24866	9.80511	-5.43657	1.04377e-30	NA	NA	1.12826	0.00024977
UNC119B	1665.27	1655.94	2324.52	2313.55	608.178	638.836	679.785	655.434	-1.31666	1.05073e-30	-1.41508	1.79965e-33	0.481769	2.66544e-05
LIG3	1904.08	1900.22	1862.09	1611.64	1123.08	999.249	647.212	619.985	-1.58772	1.12828e-30	-0.839976	1.33176e-09	NA	NA
ZBTB24	947.432	967.624	509.527	504.599	226.357	222.055	235.092	263.984	-1.93247	1.19719e-30	-2.09348	3.70195e-33	-0.916962	2.96866e-08
SMPDL3B	488.952	456.355	6.17609	4.04326	0	1.70812	8.49732	13.5763	-5.35806	1.25454e-30	-9.34668	2.20348e-10	-6.52649	8.90904e-34
GLIPR2	97.0817	84.2647	358.213	195.694	47.2613	39.2867	1048	1150.21	3.59729	1.35549e-30	-1.06035	0.00580257	1.60884	1.2109e-06
COL12A1	178.574	168.529	26.2484	13.7471	36.0678	37.5786	1121.65	1093.65	2.67276	1.37735e-30	-2.24075	6.7521e-13	-3.11184	2.34486e-23
SPHKAP	1.41725	4.73397	0	0	89.5476	99.0709	485.763	444.247	7.33928	1.51474e-30	5.03553	1.33138e-14	-4.30339	0.0162216
TPX2	2746.63	2721.09	3653.93	3347.82	90.7914	73.4491	1079.16	1076.3	-1.34308	1.56867e-30	-5.03905	2.5402e-182	0.356783	0.00408025
PHLDA3	40.3917	42.6057	127.382	108.359	100.741	90.5303	403.623	425.391	3.32359	1.66571e-30	1.21115	0.00017708	1.50893	1.28044e-06
LIMS1	535.721	567.13	382.917	440.715	195.264	189.601	1882.16	1765.67	1.72578	1.73769e-30	-1.5165	3.10303e-18	-0.420747	0.0149527
FNBP1L	3947.75	3869.55	2109.91	1893.86	7535.68	7343.2	1801.43	1758.13	-1.13576	1.90851e-30	0.928557	8.78165e-22	-0.965255	1.91879e-22
ROR2	21.2588	22.7231	161.35	150.409	27.3618	29.038	317.233	401.255	4.03734	1.91122e-30	NA	NA	2.82909	6.13579e-15
E2F5	634.928	643.82	393.726	439.098	128.103	129.817	126.044	123.695	-2.35766	1.91995e-30	-2.31028	1.73551e-27	-0.618741	0.00250241
B2M	404.625	398.6	220.795	178.712	64.6733	39.2867	1754.7	1852.41	2.16723	1.98349e-30	-2.91459	1.24208e-30	-1.00704	1.30096e-06
MGAT4C	424.467	452.568	6.17609	3.23461	690.263	708.869	65.1461	62.6019	-2.78296	2.02831e-30	0.67414	0.00202562	-6.53216	1.18032e-43
DAB2	80.7833	92.7858	105.765	54.1797	23.6306	18.7893	1050.83	1135.13	3.65775	2.31656e-30	-2.01401	2.4241e-06	NA	NA
EDEM3	468.401	505.588	747.307	840.19	920.351	1036.83	1727.79	1533.37	1.74289	2.39662e-30	1.00615	1.45048e-10	0.705791	1.34723e-05
USP7	5473.42	5570.94	3985.12	3968.87	3972.43	3725.41	2797.03	2713	-1.00382	2.53117e-30	-0.519943	5.05127e-09	-0.473476	1.54532e-07
TMEM30A	885.782	995.081	1013.65	1028.61	1278.54	1356.25	2421.74	2406.02	1.36143	2.53171e-30	0.486793	0.000111438	NA	NA
NUP54	1599.37	1513.92	860.792	829.677	590.766	474.857	463.104	432.933	-1.79999	3.09386e-30	-1.5417	2.70577e-22	-0.881252	2.65184e-08
FEN1	1654.64	1734.53	1357.97	1610.84	252.475	210.099	484.347	419.357	-1.91229	3.9435e-30	-2.86562	4.72769e-58	NA	NA
LSR	763.19	772.584	35.5125	30.7288	22.3869	17.0812	111.881	104.839	-2.82935	4.10482e-30	-5.25902	3.90139e-49	-4.53381	1.41848e-60
KIF22	1246.47	1144.67	1228.27	1363.39	273.618	266.467	345.558	368.823	-1.73995	4.22765e-30	-2.14594	6.19158e-41	NA	NA
TAF1D	1996.91	1879.39	1108.61	1049.63	425.351	415.073	733.602	708.985	-1.42787	4.48032e-30	-2.20489	3.67413e-62	-0.845128	1.6097e-11
EXOSC2	1267.02	1249.77	970.418	1024.56	467.638	433.862	410.704	350.721	-1.73334	4.48598e-30	-1.47901	6.43995e-22	-0.335382	0.0415665
ATP11B	395.413	420.377	826.824	857.171	660.414	688.372	1179.71	1193.21	1.54211	4.91418e-30	0.725699	4.05145e-07	1.04698	4.20391e-14
EFEMP2	27.6364	39.7654	104.221	39.624	109.447	76.8653	931.872	1061.97	4.89657	5.01375e-30	1.48346	0.00152011	1.10516	0.0265601
CA14	389.744	360.729	185.283	190.033	120.641	97.3628	35.4055	30.1696	-3.53659	5.22255e-30	-1.77611	2.19281e-10	-1.00034	0.00030424
CDT1	505.25	547.247	569.744	585.464	21.1432	17.0812	90.638	82.2121	-2.61456	5.26133e-30	-4.76302	2.29015e-43	NA	NA
GPR155	53.1469	45.4461	118.118	119.681	405.452	394.575	369.633	347.704	2.85377	5.86262e-30	3.01349	4.11349e-33	1.26262	3.49361e-06
PEAR1	8.50351	4.73397	1.54402	0	4.97487	5.12436	388.044	454.806	5.95592	5.9059e-30	NA	NA	-3.10677	0.0169527
FBXL17	68.7367	70.0628	230.831	238.552	582.06	474.857	413.536	462.349	2.66146	6.16036e-30	2.93263	4.31271e-36	1.75847	3.65347e-13
STEAP2	423.049	401.441	135.874	105.125	175.364	157.147	38.2379	33.1865	-3.54538	6.27242e-30	-1.30756	3.16421e-06	-1.77405	1.73631e-10
RAB2A	902.789	852.115	813.699	720.509	1654.14	1685.91	2280.11	2259.7	1.37028	6.41841e-30	0.927391	5.05894e-14	NA	NA
PTPRZ1	6846.03	6967.46	5659.61	14458.7	1511.12	1486.06	188.357	194.594	-5.17236	6.54213e-30	-2.20438	1.62445e-06	NA	NA
IFITM3	120.466	155.274	15.4402	14.5557	2.48743	0	1002.68	975.231	2.84737	6.82877e-30	-6.58143	1.35891e-09	-3.19478	5.81775e-20
ITPR1	269.278	292.559	222.339	242.596	38.5552	37.5786	1168.38	1135.88	2.03726	6.91052e-30	-2.87976	7.23563e-27	NA	NA
TET1	4358.76	4359.04	2606.31	2026.48	2629.22	2485.31	1462.95	1382.52	-1.61628	6.9531e-30	-0.768972	9.61429e-08	-0.911927	3.34127e-10
SRC	386.201	401.441	494.087	453.654	965.125	1018.04	1191.04	1342.55	1.68869	6.96412e-30	1.33209	1.32891e-18	NA	NA
PRRC2C	11901.4	11838.7	8260.52	8135.04	6840.45	6600.17	6372.99	5880.8	-0.955053	7.00628e-30	-0.820473	2.35412e-22	-0.534024	6.08131e-10
TGFB1	91.4127	72.9032	40.1446	14.5557	27.3618	27.3299	1236.36	1154.74	3.8588	7.91599e-30	-1.59105	0.000213113	-1.58504	9.94139e-05
HIVEP3	5.669	6.62756	45.5486	27.4942	351.972	317.71	294.574	270.772	5.53369	8.00094e-30	5.78075	1.44619e-32	2.5858	1.15121e-06
COL6A6	36.1399	49.2333	40.1446	44.4759	39.799	46.1192	473.017	549.84	3.59583	9.0686e-30	NA	NA	NA	NA
CHD7	5808.6	5758.4	9522.75	8713.23	4110.49	3851.81	2687.98	2418.09	-1.18167	9.23037e-30	-0.538251	3.88681e-07	0.656773	5.42684e-10
PKNOX2	43.2262	53.9673	441.59	449.611	322.123	362.121	321.482	379.382	2.86594	9.258e-30	2.82395	1.56959e-28	3.20757	1.91145e-37
RNF138	1068.61	1107.75	738.814	760.133	482.562	483.398	341.309	285.102	-1.80698	9.47234e-30	-1.17165	1.9356e-13	-0.537739	0.00102772
ACSL1	80.0747	84.2647	121.206	120.489	573.354	538.057	429.115	474.417	2.4639	9.67821e-30	2.76076	4.83525e-37	0.558614	0.0297099
FAXC	243.059	268.89	348.949	267.664	2080.74	1812.31	24.0757	30.1696	-3.20272	9.72407e-30	2.92917	7.12103e-48	NA	NA
URB2	1164.98	1164.56	772.011	920.246	203.97	182.769	252.087	298.679	-2.07203	1.02336e-29	-2.58607	3.9018e-41	-0.46129	0.0178341
SOGA1	1238.68	1197.69	3017.79	2785	6384	6632.62	2629.92	2634.56	1.11108	1.05007e-29	2.41679	4.40525e-140	1.25158	1.28964e-37
XIRP1	0.708625	0.946794	5.40408	3.23461	2.48743	0	3380.52	3027.52	11.9476	1.09746e-29	NA	NA	NA	NA
MTUS1	119.049	137.285	497.947	721.318	1613.1	1499.73	698.196	776.866	2.53009	1.16029e-29	3.60626	4.18473e-60	2.25326	1.73695e-23
ZNF611	391.161	413.749	490.999	495.704	455.201	442.403	1213.7	1228.66	1.60286	1.25241e-29	NA	NA	NA	NA
SMIM13	166.527	178.944	240.095	252.299	943.981	944.59	647.212	633.561	1.89215	1.30144e-29	2.45312	1.66344e-49	0.513514	0.00688485
ZBTB4	170.07	163.795	215.391	199.737	478.831	514.144	769.007	686.358	2.1204	1.33061e-29	1.56992	3.66421e-16	NA	NA
TANC1	218.965	209.242	474.787	196.502	47.2613	58.076	3100.1	2774.85	3.77767	1.33353e-29	-2.03212	1.13264e-07	NA	NA
GINS4	1007.67	1074.61	900.937	918.629	43.5301	47.8273	235.092	281.331	-2.00102	1.33844e-29	-4.51789	1.34022e-75	NA	NA
AP1M2	506.667	513.163	0.772011	0.808652	4.97487	3.41624	4.24866	3.7712	-7.0128	1.34718e-29	-6.88891	1.38789e-23	-9.33428	4.50742e-17
CXCL14	4.96038	6.62756	3.86005	0	2.48743	1.70812	417.785	440.476	6.23162	1.41482e-29	NA	NA	NA	NA
TICRR	1286.86	1308.47	956.521	1277.67	155.465	169.104	288.909	285.857	-2.17528	1.49491e-29	-3.00287	2.73242e-48	NA	NA
APBB1	153.772	138.232	445.45	440.715	2080.74	1979.71	509.839	605.654	1.93581	1.60548e-29	3.79394	6.75855e-116	1.59759	3.24285e-20
EIF3B	4640.08	4547.45	2847.18	2776.91	890.502	792.567	2105.92	2081.7	-1.1339	1.62575e-29	-2.44486	1.47409e-118	-0.708117	3.5848e-12
CD81	826.966	799.094	594.448	601.637	344.51	329.667	2090.34	2243.86	1.41502	1.8079e-29	-1.26866	2.75743e-19	-0.443575	0.00155401
U2SURP	4084.52	4412.06	3171.42	3144.85	2970	2676.62	1856.66	1685.72	-1.26405	1.87048e-29	-0.588177	2.39979e-07	-0.427525	0.000307721
PON2	288.411	284.038	634.593	555.544	240.037	210.099	1069.25	1066.49	1.89914	1.91908e-29	NA	NA	1.05582	1.72058e-09
DNAH1	53.8555	41.659	196.091	211.058	871.846	850.643	308.736	296.416	2.64783	1.98974e-29	4.15894	5.58247e-74	2.07755	4.26972e-18
XPO1	9104.42	9815.42	7138.01	7505.91	2992.38	3008	4793.9	4590.3	-1.01199	2.07163e-29	-1.65666	8.04411e-75	-0.369436	0.000101346
CADM1	309.669	292.559	1945.47	1218.64	4515.94	4365.95	1495.53	1730.22	2.42159	2.14103e-29	3.88182	8.34673e-75	2.39288	1.75708e-28
PRICKLE2	230.303	230.071	164.438	143.94	1394.21	1439.94	769.007	796.477	1.76674	2.54228e-29	2.62162	1.66477e-64	-0.577325	0.00173864
BIRC5	1704.24	1660.68	1764.04	1939.96	42.2864	23.9137	553.742	516.654	-1.65544	2.56889e-29	-5.61633	9.10948e-110	NA	NA
DENND1B	49.6038	53.0205	108.854	92.995	238.794	275.007	434.779	396.73	3.01916	2.85801e-29	2.32352	3.67969e-17	0.979328	0.00120857
KCNMA1	104.877	138.232	63.3049	24.2596	1241.23	1214.47	1267.52	1315.39	3.41377	2.87732e-29	3.34081	3.81758e-28	-1.4642	3.40353e-05
SERINC3	829.092	858.743	554.304	626.705	1540.97	1458.73	2210.72	2184.28	1.38099	3.04816e-29	0.830986	4.91247e-11	-0.51502	0.000140713
TOP2A	7133.02	7671.87	6673.26	8688.97	271.13	312.586	2358.01	2337.39	-1.65676	3.07303e-29	-4.6701	2.13609e-184	NA	NA
VCAN	15671.3	16047.2	16342.7	13227.9	7958.55	7734.36	38434.8	39753.7	1.30169	3.15765e-29	-1.01509	4.0629e-18	NA	NA
NBEAL1	420.215	418.483	387.549	383.301	772.348	835.27	1256.19	1218.1	1.55999	3.50124e-29	0.936865	8.43672e-11	NA	NA
SNRPN	5892.22	5697.81	911.745	706.762	2919	3108.78	1771.69	1999.49	-1.6183	3.60159e-29	-0.943598	8.9894e-11	-2.8398	1.29226e-85
MAPK11	6.37763	6.62756	404.534	254.725	633.052	611.506	230.844	239.094	5.1794	4.24764e-29	6.58382	4.12982e-47	5.66735	1.2075e-34
FZD8	103.459	115.509	20.8443	38.0067	22.3869	29.038	907.797	952.604	3.08946	4.28143e-29	-2.10725	2.06388e-08	-1.89789	1.42558e-08
MFHAS1	1191.91	1249.77	917.921	992.216	1284.76	1339.17	437.612	438.967	-1.47726	4.53302e-29	NA	NA	-0.353878	0.0109028
MAD2L1	1417.96	1425.87	1117.87	1376.33	50.9924	30.7461	345.558	341.67	-2.04942	4.5554e-29	-5.0807	6.64411e-87	NA	NA
TMEM50B	99.2076	102.254	197.635	215.101	266.156	268.175	529.666	517.408	2.37827	4.5987e-29	1.40808	3.05099e-10	1.03552	5.90305e-06
VPS54	449.977	463.929	741.902	766.602	593.253	589.301	1288.76	1259.58	1.47954	4.86115e-29	0.372664	0.0112108	0.723598	1.85692e-07
ANKRD52	871.609	862.53	913.289	1034.27	1003.68	999.249	2203.64	2313.25	1.38172	4.92855e-29	NA	NA	NA	NA
LIG1	1257.81	1227.05	1414.32	1529.97	297.248	329.667	424.866	398.993	-1.5964	5.37196e-29	-1.99146	2.20418e-40	NA	NA
PRKCE	18.4243	16.0955	304.944	164.156	235.063	263.05	386.628	383.908	4.47339	5.97815e-29	3.84271	2.23812e-21	3.75816	2.37536e-20
SNTB1	586.033	586.066	36.2845	42.8586	18.6558	13.6649	50.9839	30.1696	-3.89762	6.09474e-29	-5.15684	9.15075e-33	-3.88938	3.32833e-30
MDK	648.392	710.096	1578.76	1280.1	211.432	208.39	2298.52	2191.07	1.72511	6.23698e-29	-1.69247	5.90865e-22	1.07463	1.39535e-11
PPP3CC	44.6434	31.2442	117.346	109.168	264.912	247.677	362.552	357.509	3.2295	6.52804e-29	2.74086	1.36042e-20	1.56155	4.79807e-07
APAF1	433.679	441.206	676.282	544.223	587.035	568.804	1499.78	1513	1.78433	6.62821e-29	0.402747	0.022924	0.480983	0.00704065
IGFBP5	26.9278	27.457	4419.76	1603.56	850.703	872.849	1863.74	2035.69	6.1644	6.88426e-29	4.98639	2.39599e-19	6.79164	1.6159e-34
TMBIM1	157.315	146.753	33.1965	35.5807	53.4798	58.076	804.413	886.985	2.4755	7.95234e-29	-1.45361	2.42426e-07	-2.1466	6.62394e-15
MTF2	2332.79	2304.5	1548.65	1442.64	2262.32	2174.44	1018.26	1015.21	-1.18956	8.03099e-29	NA	NA	-0.632484	4.3653e-09
H4C2	1894.86	1921.99	2362.35	2786.62	114.422	119.568	640.131	648.646	-1.56581	8.05568e-29	-4.03084	3.76515e-117	0.431873	0.00350011
ZNF525	1091.99	1141.83	183.739	128.576	136.809	152.023	188.357	199.873	-2.52158	8.31278e-29	-2.95504	6.37202e-36	-2.83712	3.95949e-36
PSMD11	3212.2	3228.57	1943.92	2172.85	1221.33	1219.6	1383.65	1390.82	-1.21484	8.31818e-29	-1.39975	1.05944e-36	-0.645827	5.85215e-09
SLC39A14	3281.64	3500.3	885.496	670.373	126.859	165.688	827.072	893.019	-1.97769	9.47018e-29	-4.54768	5.38566e-114	-2.12355	6.87586e-33
ZNF551	919.796	989.4	636.137	678.459	429.082	406.532	286.076	270.772	-1.78051	9.83711e-29	-1.18976	1.05585e-13	-0.537832	0.000996679
DPYSL5	170.779	174.21	4877.56	4742.75	7013.32	6591.63	21.2433	33.1865	-2.5806	1.0127e-28	5.30272	0	4.80247	0
VAMP3	474.779	490.439	552.76	573.334	302.223	288.672	1440.3	1384.78	1.54919	1.02645e-28	-0.705298	8.75849e-06	NA	NA
PLCL2	205.501	194.093	406.85	472.253	926.569	989.001	778.921	727.087	1.91071	1.02932e-28	2.25861	9.33555e-40	1.13551	1.89821e-10
PASK	706.5	733.766	892.445	727.787	513.655	486.814	171.363	144.814	-2.19944	1.05128e-28	-0.524311	0.00795657	NA	NA
CNDP2	2799.78	2640.61	1795.7	1614.88	936.519	814.773	991.354	1021.24	-1.43403	1.09882e-28	-1.63249	1.08498e-35	-0.673837	3.36423e-07
RFC4	1041.68	979.932	1081.59	1059.33	202.726	196.434	314.401	322.06	-1.66639	1.20802e-28	-2.33935	6.63302e-47	NA	NA
COL5A2	648.392	628.671	115.03	46.0932	208.945	204.974	16303.5	17360.3	4.72026	1.30373e-28	-1.62529	0.000301439	-2.98513	3.22914e-11
B3GALT1	648.392	737.553	81.0611	136.662	364.409	411.657	52.4001	70.8985	-3.46894	1.34384e-28	-0.837511	0.00595891	-2.67131	5.22482e-19
TC2N	443.6	468.663	0.772011	0	34.8241	44.4111	1.41622	6.78815	-6.58244	1.60221e-28	-3.53608	3.23757e-18	-10.1736	5.1104e-11
MTURN	143.142	159.061	354.353	435.055	4743.54	4553.84	545.244	693.9	2.04577	1.65656e-28	4.94676	6.40242e-170	1.38817	2.61935e-13
ITGB3	3.54313	3.78718	7.72011	1.6173	19.8995	34.1624	485.763	443.493	6.99069	1.73982e-28	2.86141	3.78028e-05	NA	NA
CCDC138	643.432	736.606	586.728	688.163	245.012	204.974	124.627	136.517	-2.39431	1.86657e-28	-1.61023	4.879e-14	NA	NA
B3GNT7	732.719	728.085	2.31603	0.808652	7.4623	1.70812	15.5784	37.712	-4.70943	1.87701e-28	-7.20293	1.18337e-26	-8.85461	2.1608e-26
KIT	441.474	424.164	1402.74	1431.31	1004.92	1079.53	118.962	119.17	-1.86261	1.88348e-28	1.26577	1.0354e-18	1.71019	3.59156e-34
SIRT2	25.5105	23.6699	118.118	84.0998	417.889	418.489	274.747	306.221	3.56085	1.9547e-28	4.08384	2.47363e-37	2.0368	2.06264e-09
NAA15	4073.18	4414.9	2408.67	2683.92	1389.23	1361.37	1821.26	1667.62	-1.28428	1.9876e-28	-1.62506	1.42883e-43	-0.736859	4.68257e-10
ANKRD6	145.977	139.179	584.412	1054.48	512.412	555.139	1175.46	1155.49	3.03022	2.01071e-28	1.90297	1.0799e-11	2.52184	1.0992e-19
CTCF	2393.74	2355.62	1520.09	1750.73	1559.62	1475.81	916.294	926.96	-1.36516	2.09342e-28	-0.645077	2.4195e-07	-0.538337	2.43361e-05
PLXNA2	33.3054	32.191	1412.78	4141.92	11760.6	11084	2506.71	2768.06	6.33106	2.1992e-28	8.44568	5.71894e-50	6.40557	1.0941e-28
CDC20	1211.04	1175.92	975.05	1026.99	26.1181	23.9137	260.584	329.603	-2.00488	2.23721e-28	-5.56818	2.40506e-77	NA	NA
RASSF4	68.028	68.1692	163.666	117.255	124.372	121.276	563.655	537.018	3.01397	2.2943e-28	0.851836	0.00556527	1.04548	0.000523821
RRAS2	1654.64	1635.11	337.369	375.215	159.196	143.482	515.504	451.035	-1.77233	2.34779e-28	-3.43653	1.01717e-79	-2.20721	5.01965e-43
STXBP5L	439.348	483.812	402.99	295.967	676.582	686.664	72.2272	62.6019	-2.78852	2.50619e-28	0.563031	0.0169361	NA	NA
FAM155B	252.979	267.943	309.576	251.491	253.718	254.51	5.66488	6.03391	-5.46394	2.54536e-28	NA	NA	NA	NA
NIN	970.817	913.657	4537.88	5768.12	3020.99	2989.21	2787.12	2709.23	1.54344	2.76382e-28	1.67272	4.57708e-33	2.45058	2.29559e-70
PCNA	2346.26	2230.65	2203.32	2154.25	245.012	204.974	793.083	884.723	-1.44436	2.87693e-28	-3.33704	4.57574e-111	NA	NA
ACAT2	1568.9	1493.09	1425.13	1534.82	1409.13	1231.55	499.925	550.595	-1.53924	3.16577e-28	NA	NA	NA	NA
COPG1	1280.49	1250.72	1083.13	993.834	1313.37	1298.17	2870.68	3071.26	1.23181	3.25581e-28	NA	NA	-0.285434	0.0257083
WDR35	1445.6	1491.2	1205.88	1036.69	313.417	302.337	437.612	477.433	-1.67825	3.28209e-28	-2.25224	3.32143e-45	-0.388725	0.0175184
HECTD4	1171.36	1178.76	2892.72	2632.16	9360.22	8960.79	2481.22	2602.88	1.11433	3.3898e-28	2.96297	2.02497e-199	1.23341	1.938e-34
PRMT1	2923.79	2670.91	2160.09	2163.95	1063.38	963.379	1152.8	1172.09	-1.26685	3.49156e-28	-1.46302	6.1401e-36	-0.372161	0.00237152
TRIOBP	394.704	389.132	436.186	463.358	431.57	529.517	1314.25	1436.07	1.81204	3.56129e-28	NA	NA	NA	NA
ADAM12	9.92076	14.2019	422.29	129.384	23.6306	23.9137	2161.15	2555.36	7.62127	3.60646e-28	NA	NA	4.52562	2.53732e-10
TRAF3	255.814	266.049	724.918	689.78	641.758	679.831	814.326	886.985	1.70832	3.8219e-28	1.34029	3.50942e-17	1.43991	4.16034e-20
SRPX2	1.41725	2.84038	6.9481	9.70383	7.4623	0	538.163	640.349	8.17641	4.06753e-28	NA	NA	2.02652	0.0259577
HECA	128.261	124.03	159.034	114.02	951.444	852.351	688.283	643.366	2.39787	4.15219e-28	2.83798	3.79834e-39	NA	NA
RELN	10.6294	9.46794	29.3364	122.106	11355.1	10851.7	2808.36	3351.84	8.25662	4.40533e-28	10.1065	8.78787e-42	2.9095	0.000352481
JAK1	539.973	551.981	440.046	596.785	1187.75	1069.28	2062.02	2022.12	1.90319	4.73643e-28	1.04886	3.8676e-09	NA	NA
OSBPL5	32.5968	30.2974	156.718	201.354	539.773	556.847	271.914	271.526	3.10695	4.82694e-28	4.11948	1.48627e-49	2.50443	3.58083e-18
PPM1H	1104.04	988.453	207.671	189.225	111.935	109.32	239.341	256.441	-2.07444	4.89275e-28	-3.24075	3.82638e-53	-2.39866	4.38859e-37
FZD4	131.096	108.881	110.398	109.168	55.9673	76.8653	726.521	778.375	2.64513	5.08331e-28	-0.875668	0.00326641	NA	NA
NAE1	1982.03	2059.28	1414.32	1200.85	651.708	596.133	693.948	691.637	-1.54425	5.4381e-28	-1.69293	2.94049e-32	-0.627537	1.47743e-05
CPED1	2.12588	3.78718	0	0.808652	1.24372	1.70812	414.952	553.612	7.40602	5.47458e-28	NA	NA	NA	NA
USP10	2521.29	2452.2	2002.6	1801.68	1057.16	929.217	960.197	956.375	-1.376	5.59193e-28	-1.32156	1.82225e-25	-0.386671	0.00390378
SDC1	573.278	513.163	1150.3	1085.21	124.372	119.568	126.044	128.221	-2.09494	5.71151e-28	-2.15406	7.60864e-27	1.03975	2.36469e-09
TRERF1	900.663	911.763	514.931	513.494	662.901	602.966	262.001	282.085	-1.73097	5.88783e-28	-0.515493	0.00117447	-0.817362	1.60895e-07
ZNF738	703.665	721.457	686.318	570.908	588.278	604.674	181.276	168.95	-2.02973	6.49929e-28	NA	NA	NA	NA
GRIN2B	307.543	334.218	25.4764	21.025	5686.28	5624.83	89.2218	63.3561	-2.11754	6.75845e-28	4.14151	2.37504e-171	-3.78225	7.45528e-55
DUSP10	9.21213	8.52115	13.8962	7.27787	95.7662	100.779	308.736	296.416	5.087	6.82848e-28	3.46384	5.91937e-13	NA	NA
ZNF92	1083.49	1050.94	545.04	684.12	539.773	587.593	269.082	273.789	-1.97444	6.96732e-28	-0.922731	2.826e-07	-0.796711	1.18216e-05
OLFM1	512.336	516.95	430.01	190.033	3528.43	3212.97	25.492	37.712	-3.98933	7.42655e-28	2.71154	6.59458e-18	-0.730468	0.0429856
ANP32E	4990.14	5269.86	3306.52	3835.44	618.128	633.712	1988.37	1650.28	-1.49821	7.47847e-28	-3.03543	2.17502e-101	-0.522595	0.000321554
KHSRP	3543.13	3704.81	3730.36	3699.58	1334.51	1424.57	1753.28	1746.06	-1.05035	8.60845e-28	-1.39474	4.80764e-46	NA	NA
GPATCH4	1075.69	1050.94	511.843	595.977	190.289	194.726	273.33	214.204	-2.13743	8.80767e-28	-2.46659	7.12109e-34	-0.941188	1.62682e-06
MECOM	12.7553	17.9891	71.797	310.522	216.407	271.591	1081.99	1039.34	6.11965	9.0149e-28	3.99845	2.15163e-12	3.6469	3.34127e-10
PUS1	901.372	878.625	351.265	463.358	101.985	93.9465	171.363	164.424	-2.40871	9.03189e-28	-3.17945	2.30282e-40	-1.12823	2.41658e-07
NFATC2	31.1795	23.6699	19.3003	7.27787	11.1935	11.9568	559.407	565.679	4.34876	9.11041e-28	-1.25936	0.0295774	NA	NA
JAK2	105.585	90.8923	185.283	185.181	534.798	587.593	473.017	486.484	2.28315	9.86214e-28	2.50695	4.14766e-33	0.909385	6.61411e-05
IGSF3	795.786	782.999	554.304	502.982	2645.39	2606.59	1862.33	1868.25	1.24037	1.06494e-27	1.73393	1.93072e-53	-0.578369	3.0862e-06
HERC1	2221.54	2242.96	3514.19	3267.76	11851.4	11468.3	4352.04	4317.27	0.957395	1.08276e-27	2.38522	4.08152e-170	0.603388	2.09885e-11
GCLC	1126.01	1165.5	542.724	520.772	359.434	379.202	379.547	359.772	-1.63477	1.08357e-27	-1.63502	1.55638e-26	-1.1071	7.2913e-14
CADPS	214.005	207.348	229.287	180.329	3891.59	3522.14	716.607	715.773	1.76431	1.10148e-27	4.13659	3.79121e-155	NA	NA
TUBB	18562.4	17157.8	17949.3	16933.2	16648.4	15779.6	8375.52	9092.35	-1.03159	1.11113e-27	NA	NA	NA	NA
PAK1IP1	870.192	786.786	308.032	338.017	248.743	283.548	198.271	189.314	-2.09961	1.11972e-27	-1.64323	1.77109e-17	-1.35977	5.01974e-13
SESN3	840.43	979.932	1790.29	1458	1552.16	1492.9	2751.71	2802	1.61079	1.2426e-27	0.744056	1.17259e-06	0.837026	5.58131e-08
ITCH	1042.39	1145.62	1390.39	1333.47	1379.28	1385.28	2567.61	2507.85	1.21478	1.2426e-27	0.338608	0.0049352	0.317362	0.0107517
ERV3-1	188.494	184.625	512.615	451.228	1001.19	876.265	691.115	707.476	1.90628	1.26516e-27	2.33232	5.40913e-41	1.36882	2.04812e-14
SMARCC1	8026.6	8195.45	7040.74	7099.97	3137.9	3142.94	4541.82	4545.8	-0.835883	1.32468e-27	-1.36887	1.15541e-69	-0.198025	0.0196484
SMTN	102.042	113.615	178.335	142.323	105.716	75.1572	737.85	715.019	2.75433	1.349e-27	NA	NA	NA	NA
RBM24	0	2.84038	23.1603	38.8153	78.3542	100.779	1243.44	924.697	9.78481	1.35e-27	6.18083	1.49791e-11	4.6545	1.14664e-06
FLNA	17009.8	16935.3	10412.1	11164.3	3275.95	3397.45	31938.6	35111.3	0.982204	1.44364e-27	-2.34716	2.68155e-145	-0.653782	1.81788e-12
TNS3	290.536	346.527	425.378	594.359	140.54	141.774	1523.85	1835.82	2.40206	1.49139e-27	-1.17244	2.48569e-06	0.680331	0.00551949
KIAA0895	2.8345	6.62756	375.969	400.283	557.185	555.139	172.779	205.153	5.40495	1.50519e-27	6.95418	1.0315e-45	6.43505	7.63516e-39
SERTAD2	126.844	150.54	401.446	382.493	333.316	365.537	597.645	639.595	2.164	1.50822e-27	1.33594	1.25275e-10	1.50417	1.76833e-13
TSHZ1	2.12588	2.84038	451.626	474.679	1700.16	1489.48	286.076	263.984	6.81611	1.53399e-27	9.35716	1.29462e-51	7.57218	1.39983e-33
ADAR	7384.59	7545.95	4005.96	3713.33	4527.13	4195.14	3270.05	3606.02	-1.11719	1.59958e-27	-0.774853	6.91432e-14	-0.951619	3.71387e-20
SYNJ1	116.215	122.136	342.001	380.875	1421.57	1388.7	492.844	439.721	1.9656	1.75648e-27	3.56185	5.64705e-92	1.60241	2.27288e-18
PDLIM7	374.154	406.175	308.804	234.509	98.2537	131.525	1698.05	1943.67	2.22432	1.80306e-27	-1.77678	5.46176e-14	-0.520761	0.02838
NIBAN2	536.429	534.939	181.423	202.163	237.55	220.347	1645.65	1891.63	1.72483	1.81595e-27	-1.22317	8.02474e-12	-1.48238	1.06156e-17
SV2A	791.535	776.371	650.805	658.243	2815.78	2844.02	274.747	300.941	-1.43791	1.89336e-27	1.8515	2.03575e-55	NA	NA
ANKRD1	0.708625	0	4.63207	6.46922	4.97487	11.9568	20179.7	17306	15.4895	2.04849e-27	4.28506	0.00650524	3.76306	0.0236404
TPM4	6409.52	6594.42	4703.09	4125.74	2785.93	2867.93	13769.9	13414.9	1.06383	2.17361e-27	-1.20191	2.85428e-33	-0.558483	5.15064e-08
C6orf132	1043.1	1072.72	6.17609	2.42596	1.24372	5.12436	140.206	93.5257	-3.19694	2.20526e-27	-8.51166	1.51821e-27	-7.93008	5.09506e-52
TCF3	2018.87	2076.32	2487.42	2393.61	802.198	789.151	910.629	914.138	-1.16581	2.21436e-27	-1.3629	4.36484e-35	0.253534	0.0293041
KIF20B	2248.47	2383.08	856.16	1167.69	213.919	187.893	599.061	536.264	-2.031	2.43241e-27	-3.52196	3.59495e-69	-1.1945	3.13006e-10
VANGL2	1262.77	1263.97	2204.09	2239.16	2782.2	2999.46	514.088	543.807	-1.2524	2.43759e-27	1.1934	2.30823e-28	0.814331	1.38133e-13
PLEKHG1	37.5571	23.6699	514.159	647.73	333.316	314.294	293.157	276.052	3.19088	2.49874e-27	3.37983	1.92335e-30	4.22188	3.90562e-48
SHMT1	631.385	571.864	471.699	428.586	85.8165	68.3247	104.8	113.89	-2.45427	2.54643e-27	-2.95224	4.41376e-33	NA	NA
NEDD9	135.347	127.817	294.136	192.459	233.819	242.553	859.645	860.587	2.70739	2.67189e-27	0.854106	0.00168538	0.886367	0.00130612
DPYSL4	196.998	218.71	1150.3	1057.72	1817.07	1996.79	637.299	690.883	1.68222	2.71618e-27	3.20022	3.7728e-100	2.41273	5.87587e-57
PES1	1473.94	1446.7	895.533	875.77	333.316	321.126	545.244	546.823	-1.41923	2.73387e-27	-2.1564	1.43604e-53	-0.721582	4.23969e-08
DMKN	671.068	665.596	0	0	0	0	72.2272	67.8815	-3.25837	2.76054e-27	-11.2836	6.85164e-14	-12.167	1.56594e-15
RHOC	79.366	109.828	84.9212	79.2479	22.3869	15.3731	730.769	712.002	2.93845	2.87764e-27	-2.28682	8.86776e-09	NA	NA
PALM	16.2984	27.457	335.825	180.329	825.828	864.308	356.887	359.018	4.05715	2.96701e-27	5.29617	2.31371e-46	3.58575	3.49408e-21
SPTAN1	6393.93	6089.78	6855.46	5148.69	21786.2	19985	18199.8	17794.8	1.52763	2.96823e-27	1.74246	2.59054e-35	NA	NA
PABPC1	19414.9	19642.2	15961.3	18845.6	4703.74	4465.02	8828.71	8884.94	-1.14068	3.2984e-27	-2.09042	1.33426e-87	NA	NA
CBX4	11.338	12.3083	154.402	131.81	538.53	585.885	199.687	170.458	3.968	3.37457e-27	5.57681	2.71906e-54	3.6042	2.49596e-22
ZNF649	996.327	990.347	557.392	555.544	541.017	471.441	297.406	247.39	-1.87707	3.40589e-27	-0.969398	2.15234e-08	-0.836021	1.49491e-06
ZNF616	1028.92	1094.49	670.105	654.2	434.057	384.327	320.066	335.636	-1.69205	3.44874e-27	-1.3712	4.20692e-18	-0.680612	1.63453e-05
SMPD1	13.4639	8.52115	39.3726	61.4576	182.826	194.726	283.244	280.577	4.65228	3.57765e-27	4.07286	8.95987e-21	2.1673	3.69462e-06
LEPROT	310.378	323.804	380.601	492.469	457.688	555.139	1304.34	1355.37	2.06937	3.97154e-27	0.672545	0.00108179	0.46139	0.0362905
PDGFC	30.4709	39.7654	290.276	198.12	88.3039	63.2004	441.86	451.789	3.67984	4.63577e-27	1.13126	0.00328716	2.80837	8.60196e-16
ORC2	1308.12	1298.06	670.877	684.928	385.552	432.154	453.19	448.772	-1.53136	5.20287e-27	-1.67644	2.0449e-30	-0.94289	2.59784e-11
GPR107	1181.28	1210	1573.36	1508.14	1864.33	1762.78	2564.77	2700.93	1.1401	5.46768e-27	0.602312	4.01296e-08	0.366242	0.00153021
LENG8	1273.4	1307.52	2254.27	1842.11	2802.1	2936.26	3322.45	3511.74	1.4056	5.62447e-27	1.15262	2.03491e-18	0.666849	1.15967e-06
PHF21B	374.154	380.611	880.864	647.73	2242.42	2488.73	66.5623	71.6527	-2.4407	5.94373e-27	2.64785	7.80719e-45	1.01865	3.22727e-07
MIS18BP1	2089.03	2193.72	947.257	1205.7	85.8165	111.028	597.645	567.942	-1.87874	6.2138e-27	-4.45902	5.94507e-101	-0.992286	2.38565e-08
NAALAD2	107.711	115.509	443.134	583.038	456.444	479.981	594.812	559.646	2.37153	6.47733e-27	2.06997	2.28154e-20	2.20251	3.49953e-23
SCO1	1865.81	1948.5	963.47	1043.97	549.723	520.976	753.429	736.138	-1.35719	6.6465e-27	-1.83076	1.73244e-44	-0.925928	2.31512e-13
ANKRD36	534.304	577.545	1421.27	1469.32	2917.76	2994.33	1304.34	1291.26	1.22468	7.30413e-27	2.41234	1.84057e-104	1.38025	2.93221e-34
MACF1	14755.7	14599.6	14284.5	10235.9	23735.1	22333.7	45160.4	44218	1.60629	8.25543e-27	0.650205	2.42047e-05	NA	NA
SBDS	291.954	285.932	288.732	256.343	416.645	351.872	1043.75	1075.55	1.87483	8.25543e-27	0.415459	0.0344054	NA	NA
ERBB4	7.08625	5.68077	332.737	1275.24	1555.89	1422.86	2387.75	2041.73	8.43008	8.42923e-27	7.85778	1.42986e-23	6.96819	2.54254e-18
UGT8	401.082	391.026	63.3049	38.8153	9.94974	13.6649	11.3298	12.8221	-5.01923	8.52777e-27	-5.09276	3.09072e-23	-2.95383	3.01482e-14
SPEG	155.898	161.902	82.6052	38.8153	411.67	459.484	1284.51	1232.43	2.98578	1.07541e-26	1.45418	5.04147e-07	-1.38415	1.3976e-05
FAM136A	2147.14	2098.1	793.627	907.308	187.801	141.774	657.126	563.417	-1.80277	1.08777e-26	-3.67383	2.16233e-85	-1.31975	5.92911e-15
POSTN	31.1795	29.3506	1.54402	0.808652	57.211	63.2004	395.125	400.501	3.71403	1.11091e-26	0.985467	0.0143369	-4.67797	1.11647e-06
NUP50	2675.06	2712.57	1822.72	2348.33	838.265	826.729	861.061	894.528	-1.61671	1.14288e-26	-1.69385	1.19575e-28	-0.369355	0.0267046
H2BC4	1604.33	1426.82	1850.51	1940.77	249.987	234.012	540.996	552.857	-1.47027	1.23564e-26	-2.64426	1.92982e-68	0.32195	0.0298085
SEC22B	362.108	406.175	498.719	496.512	494.999	538.057	1195.29	1159.27	1.61742	1.24961e-26	0.427231	0.0106227	0.375706	0.0303009
CNBP	6009.85	6114.4	4359.55	4323.05	1779.76	1486.06	2498.21	2678.3	-1.22677	1.26373e-26	-1.88959	1.12575e-59	-0.481651	6.76895e-05
TEAD1	1844.55	1955.13	2426.43	2682.3	533.555	503.895	4234.5	4549.57	1.21012	1.33392e-26	-1.87021	2.03272e-51	0.427436	0.000465774
SRSF2	4089.48	4431.94	2423.34	3110.08	1029.8	944.59	1351.07	1449.65	-1.60401	1.42203e-26	-2.10825	6.8837e-44	-0.622879	8.10155e-05
MBNL1	359.273	376.824	558.936	675.225	419.133	372.37	1270.35	1276.17	1.79144	1.42733e-26	NA	NA	0.746058	3.16176e-05
ZNF232	569.026	510.322	447.766	418.073	378.09	363.829	124.627	120.678	-2.14146	1.6849e-26	-0.540983	0.00631648	NA	NA
FERMT2	1551.18	1547.06	641.541	646.113	448.982	423.613	3357.86	3387.29	1.12249	1.77572e-26	-1.82533	3.34923e-53	-1.26676	1.94662e-30
NECTIN1	1152.93	1103.02	550.444	846.659	1036.02	1105.15	222.346	187.806	-2.46696	1.83312e-26	NA	NA	-0.691797	0.00444058
CHRDL1	248.728	293.506	316.524	279.794	74.623	64.9085	2.83244	6.78815	-5.6687	1.8763e-26	-1.95105	1.71018e-09	NA	NA
ATCAY	385.492	343.686	233.919	105.125	3116.76	3284.71	21.2433	25.6441	-3.93785	1.89314e-26	3.13336	1.32722e-25	-1.10412	0.000903367
CXADR	3216.45	3563.73	1364.92	1095.72	4055.76	4125.11	1242.02	1221.11	-1.46088	1.9098e-26	NA	NA	-1.46171	1.76837e-26
PCYOX1	982.155	1006.44	1174.23	1199.23	758.668	702.037	2335.35	2256.68	1.20711	1.95022e-26	-0.442309	0.000397974	NA	NA
RASA3	282.033	279.304	690.178	778.732	412.914	452.651	904.964	955.621	1.72982	2.13646e-26	0.621919	0.000414412	1.38739	4.09863e-17
ACOX3	101.333	93.7326	193.775	237.744	363.165	341.624	509.839	515.9	2.39232	2.16799e-26	1.85195	9.8681e-16	1.1423	1.91249e-06
UBR3	970.108	1083.13	1301.61	1615.69	2889.16	2885.01	3104.35	2832.92	1.53205	2.33017e-26	1.49266	4.55422e-25	0.507466	0.00121345
ATP7B	211.17	197.88	246.271	181.947	369.384	365.537	968.694	1282.96	2.46214	2.89751e-26	0.844458	0.000672921	NA	NA
UBE2H	1402.37	1448.6	679.37	529.667	2336.94	2428.94	3873.36	3922.8	1.45163	3.44279e-26	0.74121	1.40055e-07	-1.2368	5.63289e-18
PCDHGB6	111.963	117.403	308.032	258.769	1249.94	1328.92	456.023	461.594	2.00257	3.4484e-26	3.49227	1.01636e-80	1.30763	2.26863e-11
PTPRD	1539.84	1562.21	2729.06	3617.1	8203.56	7889.8	4441.26	4434.93	1.51679	3.70921e-26	2.37534	4.08467e-63	1.03262	2.03032e-12
CLIP4	2.12588	3.78718	159.034	118.872	461.419	425.322	262.001	257.95	6.5118	3.82208e-26	7.28329	1.02052e-32	5.60922	2.82938e-19
KDELR3	110.546	97.5198	80.2891	73.5874	121.884	92.2384	633.05	648.646	2.62002	3.82208e-26	NA	NA	NA	NA
LACC1	69.4453	77.6371	30.8804	29.1115	49.7487	64.9085	661.374	538.527	3.02882	3.89545e-26	NA	NA	-1.29026	0.000254585
PIK3CA	289.119	313.389	426.15	380.067	1089.5	1127.36	934.705	908.858	1.61471	4.07326e-26	1.88095	5.23717e-35	0.422531	0.0146014
NFIB	287.702	277.411	22.3883	6.46922	519.874	464.608	1355.32	1372.72	2.27087	4.23922e-26	0.802034	0.000443813	-4.27849	4.46843e-40
NUCB1	997.745	959.103	724.146	659.052	567.135	488.522	2564.77	2885.72	1.47865	4.45927e-26	-0.886557	4.11383e-09	-0.50071	0.0012011
RARRES2	672.486	659.916	149.77	337.208	1.24372	3.41624	11.3298	23.3814	-5.19951	4.6093e-26	-8.25713	3.44373e-18	-1.45262	0.00178654
MLLT3	70.1539	71.0096	902.481	477.105	869.358	813.064	651.461	653.925	3.20938	4.78484e-26	3.57577	3.02995e-32	3.28943	3.98743e-27
RORB	601.623	620.15	68.709	54.9884	83.3291	49.5354	62.3137	64.8646	-3.26105	5.02725e-26	-3.1788	1.22802e-23	-3.30298	1.83115e-27
SNRNP40	1158.6	1049.05	1004.39	1002.73	441.52	428.738	345.558	383.908	-1.59255	6.02345e-26	-1.34288	1.61946e-18	NA	NA
BMPER	10.6294	4.73397	3.86005	3.23461	21.1432	25.6218	308.736	420.111	5.52469	6.51343e-26	1.54987	0.0120253	NA	NA
TMEM117	16.2984	18.9359	83.3772	92.995	52.2361	49.5354	286.076	264.738	3.97341	6.707e-26	1.54122	0.000294018	2.33166	4.56181e-09
BTBD11	292.662	309.602	121.206	101.082	78.3542	80.2816	19.8271	21.8729	-3.83912	6.93543e-26	-1.92521	1.83629e-09	-1.43705	3.93391e-06
CAST	556.271	580.385	519.563	468.21	202.726	216.931	1639.98	1605.02	1.51372	6.94455e-26	-1.44036	4.29169e-18	NA	NA
GALNT3	378.406	382.505	2.31603	6.46922	26.1181	20.4974	4.24866	8.29663	-5.82441	7.29948e-26	-4.01538	2.00495e-18	-6.44817	3.71725e-28
PPP2R2B	877.278	847.381	65.6209	44.4759	2014.82	2121.48	246.422	254.179	-1.78291	7.41534e-26	1.26137	1.67102e-15	-3.96608	1.15838e-89
ZNF883	389.744	354.101	75.6571	97.8469	161.683	153.731	38.2379	26.3984	-3.56557	7.67803e-26	-1.23715	5.73224e-05	-2.1015	6.56415e-12
PTPN13	2906.78	3016.49	3633.86	3580.71	640.514	591.009	1389.31	1424.76	-1.07265	8.32701e-26	-2.26244	8.61527e-96	0.284767	0.00939573
PDGFRB	156.606	167.583	47.8647	14.5557	11.1935	13.6649	1838.25	2165.42	3.62742	8.49847e-26	-3.72023	9.253e-14	-2.3703	1.89391e-09
SFRP1	11354.3	11464.7	1387.3	793.288	145.515	150.314	2280.11	2377.36	-2.29242	8.52076e-26	-6.27049	4.20688e-154	-3.38715	1.94861e-54
BRCA2	2376.02	2563.92	1400.43	2160.72	47.2613	66.6166	502.758	455.561	-2.36782	8.5211e-26	-5.45994	9.18056e-89	NA	NA
RNF217	144.56	148.647	262.484	142.323	267.399	234.012	1270.35	1128.34	3.032	8.57707e-26	0.776648	0.0138343	NA	NA
ARHGAP6	10.6294	11.3615	121.206	71.97	24.8743	15.3731	346.974	340.916	4.97075	8.90516e-26	NA	NA	3.13963	1.93404e-10
CCDC9B	9.92076	13.2551	3.86005	3.23461	19.8995	15.3731	368.217	308.484	4.88205	9.08596e-26	NA	NA	-1.68938	0.0257678
PIEZO1	668.942	672.224	51.7247	52.5624	74.623	95.6546	2033.69	2003.26	1.58966	9.92879e-26	-2.99565	3.44442e-50	-3.68496	3.16263e-79
KITLG	106.294	140.126	454.714	486	53.4798	46.1192	665.623	632.807	2.40393	1.05494e-25	-1.28975	1.14216e-05	1.93976	8.27012e-17
ZNF620	442.182	481.918	418.43	428.586	358.191	353.581	107.633	94.2799	-2.20593	1.11594e-25	NA	NA	NA	NA
LRP8	1526.38	1553.69	2272.8	1293.84	2920.25	2709.08	278.995	231.551	-2.5986	1.19066e-25	0.870205	0.00046502	NA	NA
CREB3L1	49.6038	32.191	1.54402	0.808652	6.21859	5.12436	631.634	534.001	3.8191	1.20506e-25	-2.84456	1.27489e-05	-5.12249	1.02392e-07
SLIT3	17.007	14.2019	1489.98	316.183	225.113	215.223	4830.72	5465.22	8.36283	1.2381e-25	3.81561	3.34841e-06	5.85181	8.3376e-13
ELFN1	4.96038	9.46794	204.583	231.275	412.914	546.598	191.19	173.475	4.70836	1.2381e-25	6.10468	3.11379e-43	4.96883	2.05621e-28
MYH11	58.1073	63.4352	46.3207	63.8835	7.4623	10.2487	553.742	547.578	3.18213	1.24597e-25	-2.80614	1.1615e-07	NA	NA
DAPK3	713.586	749.861	442.362	447.993	509.924	527.809	1795.77	1872.78	1.32736	1.28869e-25	-0.496363	0.000430436	-0.716203	1.81556e-07
PROSER1	1558.27	1662.57	1114.78	1242.09	892.989	910.427	631.634	603.391	-1.38447	1.29579e-25	-0.836659	3.3935e-10	-0.450257	0.00113579
CSRP2	1040.26	980.879	791.311	696.25	507.437	476.565	2527.95	2625.51	1.35021	1.47309e-25	-1.03695	1.41e-13	-0.442576	0.00200526
TNRC6A	4488.43	4485.91	3002.35	2987.16	4212.47	4049.95	2416.07	2425.63	-0.890183	1.5462e-25	NA	NA	-0.583365	1.32642e-11
FAM214B	36.8485	35.0314	77.2011	78.4393	145.515	189.601	361.136	327.34	3.25559	1.61754e-25	2.21227	8.40186e-12	1.11229	0.00153451
PIPOX	405.334	384.399	3.86005	5.66057	23.6306	18.7893	8.49732	17.3475	-4.85064	1.61754e-25	-4.20502	2.79438e-20	-6.37899	1.12892e-29
TUBA4A	462.024	406.175	0	2.42596	3.73115	11.9568	14.1622	12.8221	-5.02023	1.6824e-25	-5.88277	1.08114e-22	-8.51441	2.0377e-19
MYL12B	939.637	925.965	396.814	401.9	656.683	589.301	2239.04	2312.5	1.28702	1.79981e-25	-0.579206	1.70672e-05	-1.22413	1.10949e-20
CHST6	409.586	409.962	233.919	182.755	34.8241	39.2867	46.7352	38.4662	-3.28499	1.81243e-25	-3.47466	9.61087e-25	-0.975468	0.00109765
TSPAN5	286.993	295.4	549.672	371.98	1272.32	1275.96	1237.78	1290.5	2.11895	1.81719e-25	2.12987	1.05147e-25	0.663241	0.00307196
KAT2B	29.0536	35.0314	196.091	223.188	343.266	379.202	269.082	244.374	3.00916	1.90335e-25	3.50343	2.30116e-34	2.71979	9.07721e-21
LRIG1	2132.96	2104.72	7444.5	6140.1	1060.89	999.249	786.002	830.417	-1.38867	1.9076e-25	-1.03949	8.967e-15	1.6806	2.82545e-39
ADAMTS5	36.8485	40.7122	27.0204	27.4942	172.877	136.649	355.471	426.145	3.33988	1.93506e-25	2.00621	2.2122e-09	NA	NA
BACE1	354.313	350.314	711.794	684.928	1065.87	1041.95	967.278	928.469	1.42625	1.9856e-25	1.58096	9.4979e-31	0.986905	1.86048e-12
EMB	867.358	877.678	342.773	297.584	261.181	210.099	185.525	131.992	-2.47611	1.98708e-25	-1.88315	1.90439e-15	-1.44602	6.99749e-10
ZNF587B	2336.34	2319.65	887.041	932.376	638.027	606.382	1031.01	983.528	-1.21039	2.0347e-25	-1.90193	8.16564e-56	-1.35577	9.34248e-32
KIF11	2444.76	2576.23	2268.94	2940.26	70.8919	95.6546	718.023	748.205	-1.77476	2.11106e-25	-4.93391	1.36273e-118	NA	NA
GALNT2	1372.61	1420.19	1436.71	1212.17	634.296	642.253	3506.56	4022.36	1.43198	2.12119e-25	-1.12954	9.08568e-15	NA	NA
H2BC11	1116.09	980.879	3968.91	3690.69	131.834	131.525	325.73	376.365	-1.57134	2.24601e-25	-2.99417	3.78244e-65	1.86787	2.3517e-40
PURA	94.9558	103.201	193.775	252.299	278.593	286.964	567.904	529.476	2.47049	2.35636e-25	1.51484	9.07922e-10	1.17249	3.59186e-06
MGST3	240.224	200.72	177.563	148.792	266.156	269.883	938.954	911.875	2.06547	2.37584e-25	NA	NA	NA	NA
SIDT2	177.865	173.263	216.935	243.404	365.653	360.413	661.374	714.265	1.9711	2.4276e-25	1.04778	1.55092e-07	NA	NA
CBR1	946.724	738.5	108.082	123.724	99.4974	80.2816	135.957	144.814	-2.58312	2.57502e-25	-3.21989	5.4613e-34	-2.86345	6.75235e-31
TAF4B	517.297	529.258	100.361	79.2479	13.6809	15.3731	59.4812	40.7289	-3.415	2.60668e-25	-5.18034	2.56996e-32	-2.54188	3.74641e-16
EZH2	1318.75	1339.71	2360.04	2450.22	900.451	1026.58	538.163	502.323	-1.35689	2.66548e-25	-0.466911	0.000445898	0.855632	1.26056e-11
ZNF114	441.474	434.579	107.31	131.81	85.8165	78.5735	28.3244	47.5171	-3.48341	2.70944e-25	-2.41074	6.9534e-14	-1.87388	1.60739e-09
TAX1BP1	1432.84	1445.76	708.706	829.677	1614.35	1402.37	3989.49	3642.98	1.40616	2.74309e-25	NA	NA	-0.904187	2.08144e-10
ESPL1	958.062	1059.46	1023.69	1263.11	28.6055	18.7893	228.011	249.653	-2.07354	2.91006e-25	-5.37432	2.44661e-66	NA	NA
RAD54L	570.443	587.959	622.241	672.799	44.7738	39.2867	90.638	122.941	-2.41659	3.17493e-25	-3.77485	9.67438e-41	NA	NA
BCL6	25.5105	21.7763	49.4087	63.0749	272.374	225.472	278.995	274.543	3.54059	3.26636e-25	3.3911	5.64091e-23	1.2408	0.00133431
CSGALNACT2	197.706	195.04	348.177	389.77	761.155	676.415	725.104	683.341	1.84053	3.27219e-25	1.87359	7.93576e-26	0.909252	1.25615e-06
PITX2	2.12588	1.89359	22.3883	67.1181	59.6984	40.9948	606.142	703.705	8.33903	3.30036e-25	4.64696	2.49951e-08	4.46459	1.38289e-07
INCENP	1374.02	1413.56	1714.64	1576.06	251.231	249.385	543.828	523.442	-1.38677	3.39742e-25	-2.47662	8.74835e-64	NA	NA
TRIM58	46.7693	32.191	1.54402	0	1.24372	0	633.05	521.179	3.85731	3.45221e-25	-5.78151	0.000130271	-5.65578	1.03064e-06
MAN2B2	75.1143	59.648	171.386	155.261	268.643	268.175	395.125	455.561	2.65306	3.49738e-25	1.98576	4.48285e-14	1.26932	3.53521e-06
TMSB15A	423.049	398.6	1202.02	1035.88	1222.57	1106.86	86.3894	106.348	-2.07109	3.57302e-25	1.50357	2.98059e-18	1.44481	7.82054e-17
CHD3	597.371	612.576	1202.02	2109.77	9664.93	9029.12	2957.07	3001.87	2.30032	3.85125e-25	3.94977	9.96942e-73	1.45263	2.14979e-10
QKI	2726.79	2800.62	4320.17	4619.83	1216.36	1240.09	6668.98	5742.02	1.16609	4.03884e-25	-1.17028	1.64845e-23	0.693779	2.42076e-09
LRRC4C	17.007	13.2551	13.8962	25.8769	859.409	857.476	220.93	181.772	3.71102	4.25136e-25	5.80964	3.89995e-62	NA	NA
ZNF423	1419.38	1388.95	1674.49	2562.62	4170.18	4190.02	334.228	335.636	-2.06769	4.28405e-25	1.57374	2.72858e-16	0.593138	0.00482258
CHSY3	29.0536	33.1378	10.0361	8.89517	33.5804	30.7461	399.374	373.348	3.63953	4.30166e-25	NA	NA	-1.70931	0.000543807
RBM19	1718.42	1620.91	955.749	1027.8	641.758	591.009	658.542	638.086	-1.36655	4.36027e-25	-1.43567	1.32861e-26	-0.752004	1.62435e-08
CEP112	75.1143	52.0737	351.265	360.659	99.4974	121.276	431.947	452.544	2.78627	4.51885e-25	0.775399	0.0115685	2.47222	1.04522e-19
MYBPC3	0.708625	0	0	1.6173	2.48743	5.12436	11693.7	10902.5	14.7592	5.10976e-25	NA	NA	NA	NA
AAK1	1363.4	1377.59	1070.78	1221.87	2859.31	2854.27	3219.07	3003.38	1.18199	5.39611e-25	1.05982	3.40525e-20	NA	NA
SART3	2266.18	2374.56	1808.05	1879.31	1258.64	1183.73	1038.09	1071.77	-1.13565	5.39611e-25	-0.924364	8.59506e-17	-0.331491	0.00470983
RFC2	890.034	916.497	732.638	781.158	162.927	136.649	242.174	270.018	-1.8119	5.47442e-25	-2.58294	6.44483e-42	NA	NA
MAP1LC3B	708.625	685.479	558.164	553.118	1547.18	1467.27	1703.71	1609.55	1.24705	5.67255e-25	1.11284	8.31043e-20	-0.32767	0.0180852
POLQ	1819.04	1856.66	1347.93	1746.69	47.2613	51.2436	539.58	471.4	-1.86623	5.69916e-25	-5.22793	1.38314e-99	NA	NA
CACYBP	2058.56	2027.09	1230.59	1496.82	698.969	725.95	727.937	623.756	-1.60054	6.39144e-25	-1.52048	2.62446e-22	-0.583276	0.000329373
RPF2	909.875	907.976	440.046	529.667	148.002	111.028	199.687	208.924	-2.15108	6.43274e-25	-2.79816	2.27717e-36	-0.906886	1.59488e-05
ACTN4	3008.12	2908.55	1759.41	1609.22	879.308	792.567	6370.16	7148.68	1.19262	6.60252e-25	-1.82078	1.61007e-50	-0.81267	1.32794e-11
FKBP14	218.965	246.167	255.536	338.017	77.1105	61.4923	1144.31	1075.55	2.25596	7.23559e-25	-1.73169	7.55483e-11	NA	NA
RIOK3	408.168	399.547	561.252	566.057	965.125	987.293	1237.78	1073.28	1.51306	7.63559e-25	1.27252	1.47649e-17	0.48051	0.00303908
DNAJC15	279.907	294.453	115.802	67.1181	179.095	146.898	1651.31	1572.59	2.48904	7.86003e-25	-0.81066	0.00285467	-1.64793	6.74622e-10
HERPUD1	141.725	177.051	228.515	179.521	421.62	387.743	760.51	770.078	2.26861	8.10456e-25	1.35072	3.45247e-09	NA	NA
ABLIM1	1546.22	1614.28	1607.33	1030.22	1630.51	1539.01	6469.29	6015.06	1.98186	8.42986e-25	NA	NA	NA	NA
ZNF195	1427.88	1526.23	1046.07	873.344	1623.05	1632.96	539.58	499.306	-1.5106	9.96633e-25	NA	NA	-0.621372	3.81826e-05
GTF2E1	1294.66	1225.15	439.274	371.98	243.769	254.51	389.46	379.382	-1.71405	1.01246e-24	-2.34032	1.28305e-40	-1.635	5.70464e-23
H2AC16	450.686	447.834	404.534	538.562	12.4372	6.83247	48.1515	58.0764	-3.06407	1.01246e-24	-5.48942	2.67801e-31	NA	NA
ZNF83	317.464	331.378	824.508	609.724	565.891	592.717	1264.68	1218.1	1.93621	1.03141e-24	0.836335	2.48657e-05	1.14535	4.75944e-09
DLK1	0.708625	0.946794	23.1603	6.46922	1532.26	1525.35	1413.39	2401.5	11.2004	1.11053e-24	10.8798	1.64338e-23	4.20047	0.000464421
MCC	688.784	758.382	652.349	608.106	656.683	650.793	1865.16	1799.61	1.34128	1.15544e-24	NA	NA	NA	NA
CNOT1	7802.67	7816.73	7151.14	6901.85	2882.94	2584.38	4014.98	4070.63	-0.949704	1.19189e-24	-1.51287	3.20103e-59	NA	NA
ZNF253	1194.74	1234.62	499.491	450.419	711.406	715.702	439.028	386.925	-1.56247	1.49796e-24	-0.767372	5.85932e-07	-1.35421	3.4719e-19
ASAH1	352.895	334.218	503.351	291.115	814.635	855.767	1872.24	1899.93	2.45635	1.53606e-24	1.28071	2.13661e-07	NA	NA
RNF150	299.749	322.857	1020.6	795.714	1772.3	1685.91	1244.86	1031.8	1.86908	1.60088e-24	2.47524	1.42851e-42	1.54614	7.25642e-17
LIX1	3.54313	8.52115	308.032	371.171	83.3291	71.741	206.768	180.263	5.06867	1.75921e-24	3.75838	2.35628e-13	5.88365	1.00122e-32
ZNF101	710.751	665.596	240.867	300.819	148.002	163.979	143.038	138.026	-2.29457	1.81756e-24	-2.14562	6.8304e-21	-1.34622	9.07341e-10
FAT3	4207.11	4123.29	5761.52	5312.85	8954.76	8600.38	1794.35	2062.09	-1.10813	1.84528e-24	1.0755	4.24328e-24	0.410724	0.000313408
IGSF9	305.418	319.07	349.721	287.072	225.113	191.309	31.1568	40.7289	-3.088	1.84887e-24	-0.580357	0.0386072	NA	NA
EFR3B	204.084	206.401	1449.84	1625.39	2650.36	2524.6	567.904	573.976	1.47697	1.95152e-24	3.65702	1.7981e-155	2.9056	3.29947e-98
GUCY1A1	0	0	180.651	324.27	104.472	81.9897	5683.29	6163.64	15.2629	1.99341e-24	9.28305	9.45575e-10	10.7095	2.79258e-12
REV3L	548.476	605.948	1500.79	1753.97	2831.94	2692	1754.7	1512.25	1.49993	2.01613e-24	2.26029	9.99013e-55	1.49668	3.4112e-24
NLN	4095.15	4202.82	1242.17	715.657	2032.23	1919.93	844.067	857.57	-2.28562	2.02612e-24	-1.06988	2.54352e-06	-2.08317	2.39761e-20
FUBP1	4706.69	4959.31	4966.35	5656.52	4160.23	4135.36	2331.1	2237.83	-1.08168	2.06829e-24	NA	NA	NA	NA
SALL3	862.397	915.55	888.585	468.21	187.801	186.185	104.8	87.4918	-3.21752	2.26286e-24	-2.24885	5.34964e-13	NA	NA
METTL8	1045.22	1088.81	484.051	545.84	235.063	223.764	314.401	247.39	-1.93654	2.29354e-24	-2.21562	1.40227e-29	-1.05107	3.27066e-08
ABCA1	804.999	863.476	2637.19	1801.68	2014.82	1979.71	3070.36	2963.41	1.85481	2.3803e-24	1.26006	8.45398e-12	1.41228	2.82138e-14
NCOA4	941.055	970.464	1011.33	1075.51	1803.39	1735.45	2062.02	2202.38	1.15935	2.39331e-24	0.889603	1.52793e-14	NA	NA
PCDHB9	24.8019	31.2442	46.3207	59.0316	567.135	591.009	223.763	240.602	3.06624	2.39899e-24	4.38174	4.6022e-50	0.922133	0.00888579
C2orf69	778.071	803.828	515.703	472.253	579.572	628.588	240.757	194.594	-1.87452	2.49104e-24	-0.390084	0.0394728	-0.678714	0.000267685
ARHGAP21	918.379	970.464	2073.62	2323.26	9281.86	8579.88	2142.74	2051.53	1.15088	2.54867e-24	3.2424	2.52064e-192	1.21968	3.44565e-27
ANKRD28	1600.08	1691.92	814.471	685.737	812.147	838.686	545.244	595.849	-1.52489	2.70069e-24	-0.996064	3.9099e-11	-1.1332	3.92101e-14
BUB3	1783.61	1785.65	1226.73	1409.48	560.917	546.598	699.612	694.654	-1.35639	2.76353e-24	-1.6875	6.44256e-35	-0.437335	0.00185879
MBD5	262.9	265.102	534.232	549.884	1523.55	1533.89	716.607	706.722	1.43037	2.78739e-24	2.53389	1.57993e-76	1.03809	4.81806e-13
NOL11	1543.39	1617.12	1003.61	1208.94	384.309	396.284	526.834	545.315	-1.55807	2.79056e-24	-2.01825	2.80698e-37	-0.514412	0.00139263
SOX5	54.5642	50.1801	653.893	842.616	422.864	461.192	290.325	329.603	2.56556	2.82293e-24	3.07198	1.29594e-34	3.83259	9.20836e-55
GRTP1	411.711	395.76	96.5014	86.5258	34.8241	40.9948	46.7352	46.0086	-3.12382	2.85505e-24	-3.42337	9.94317e-25	-2.14121	9.31061e-14
SCLY	534.304	477.184	351.265	343.677	110.691	129.817	89.2218	101.822	-2.39473	2.92076e-24	-2.08031	2.82953e-18	-0.542394	0.0243595
IL18R1	1.41725	4.73397	8.49212	12.9384	1.24372	0	345.558	392.204	6.99862	3.01927e-24	NA	NA	1.88873	0.0232778
GALNT10	277.073	279.304	407.622	855.554	154.221	174.228	2156.9	2544.05	3.07928	3.16755e-24	-0.762852	0.0243724	1.18262	0.000284256
TMEM87B	206.919	206.401	220.795	160.922	251.231	297.213	940.37	996.35	2.22893	3.17072e-24	NA	NA	NA	NA
ATRN	775.945	808.562	1162.65	1369.05	2287.2	2249.59	1923.23	1988.17	1.30477	3.23705e-24	1.51837	2.02508e-32	0.676411	4.77473e-07
SRRM1	2988.98	2997.55	2228.8	2088.75	1222.57	1170.06	1461.54	1367.44	-1.08348	3.42898e-24	-1.32207	3.1203e-34	-0.471415	2.02019e-05
IPO11	1325.13	1458.06	973.506	981.704	430.326	409.948	508.423	534.756	-1.41265	3.49895e-24	-1.72535	3.63338e-33	-0.50871	0.000413827
SETD4	699.413	658.022	432.326	464.975	383.065	399.7	194.022	193.839	-1.80796	3.644e-24	-0.796061	6.86598e-06	-0.598001	0.000881589
H3C2	2981.19	2582.86	7994.17	6950.37	74.623	78.5735	931.872	1074.79	-1.46844	3.73925e-24	-5.18716	4.4319e-151	1.42496	1.29196e-23
MYO19	1352.06	1273.44	814.471	799.757	393.015	322.834	422.033	449.527	-1.58848	3.82223e-24	-1.86866	4.82153e-31	-0.702095	1.08787e-05
FLNB	3918.7	3707.65	2105.27	1489.54	776.08	756.697	11394.9	12654.6	1.65701	4.00291e-24	-2.31455	3.5568e-43	-1.08498	1.46009e-10
CTTNBP2	950.267	985.613	366.705	295.158	1353.16	1284.51	297.406	300.187	-1.69495	4.04101e-24	0.447118	0.00761818	-1.54744	7.2296e-21
LUM	0.708625	0	0.772011	0.808652	95.7662	87.1141	8419.42	10603.8	14.5117	4.22836e-24	7.81659	8.73023e-08	NA	NA
HMGB1	6028.28	6298.08	4202.06	5154.35	2562.06	2463.11	2612.92	2522.18	-1.26365	4.27402e-24	-1.29406	4.0443e-25	-0.397714	0.00318029
ESRP2	540.681	494.227	33.9685	60.6489	8.70602	6.83247	35.4055	33.9408	-3.90331	4.35392e-24	-6.03655	3.476e-27	-3.45382	9.30732e-21
PGAM5	1037.43	1028.22	802.119	771.454	247.5	240.845	371.05	358.264	-1.5041	4.85981e-24	-2.0794	1.97703e-39	-0.39256	0.0123784
PENK	1.41725	4.73397	6.17609	2.42596	12.4372	20.4974	380.963	358.264	6.99939	4.95481e-24	2.48116	0.00167522	NA	NA
CBX5	13488.7	13995.5	19872.3	20072.4	15168.4	14963.1	7872.76	7120.77	-0.875111	5.40103e-24	NA	NA	0.539467	1.12859e-09
HCN4	282.033	245.22	173.702	82.4825	844.484	797.691	1801.43	2016.08	2.85527	5.71208e-24	1.63816	1.40512e-08	-1.04072	0.0010153
MLLT6	175.739	211.135	477.103	732.639	1233.77	1366.49	975.775	985.791	2.34527	5.76811e-24	2.75125	9.10288e-33	1.64746	4.71864e-12
UBE2K	3244.09	3452.96	1602.69	1676.34	1695.19	1656.88	1634.32	1493.39	-1.10054	5.80453e-24	-0.997781	1.01358e-19	-1.03002	3.498e-21
RBBP8	1207.5	1202.43	809.839	1098.96	145.515	146.898	310.152	279.069	-2.03637	5.96203e-24	-3.04333	5.65043e-45	NA	NA
DACT3	4.96038	7.57436	66.3929	20.2163	297.248	298.921	390.877	383.154	5.97407	5.96203e-24	5.5975	3.48038e-21	2.81732	1.00248e-05
THRAP3	5178.63	5021.8	3701.02	3708.48	2563.3	2447.73	2797.03	2748.45	-0.879818	5.98563e-24	-1.02479	1.88011e-31	-0.461338	2.63956e-07
TNFRSF11A	409.586	476.238	0	0.808652	2.48743	3.41624	1.41622	3.7712	-7.25424	6.1927e-24	-7.2609	1.80183e-18	-10.1299	7.37897e-11
JADE2	880.821	823.711	1.54402	0	3.73115	13.6649	94.8867	120.678	-2.97159	6.37181e-24	-6.72813	1.10697e-38	-10.0767	2.6122e-20
SLAIN1	420.215	357.888	595.992	790.862	706.431	671.291	73.6434	55.8137	-2.61597	6.37584e-24	0.823286	0.00047217	0.832061	0.000584742
ESCO1	1626.3	1572.63	501.035	447.993	574.597	618.339	603.309	538.527	-1.49086	6.41595e-24	-1.42508	1.63241e-21	-1.75296	1.2092e-32
ADGRA2	29.0536	39.7654	41.6886	10.5125	44.7738	52.9517	3046.29	2887.23	6.43383	6.7425e-24	NA	NA	NA	NA
BTG2	19.1329	14.2019	491.771	158.496	743.743	669.583	502.758	512.128	4.91692	6.91411e-24	5.39488	9.79122e-29	4.27508	5.45276e-18
TRA2B	4528.12	4458.45	3305.75	4028.71	2186.46	2145.4	1910.48	1866.74	-1.25089	7.2708e-24	-1.05263	3.12572e-17	-0.293227	0.0340911
ASPM	4135.54	4354.31	3140.54	4094.21	125.615	129.817	1492.7	1331.99	-1.5892	7.31623e-24	-5.05655	2.92908e-159	NA	NA
PLXNA1	1114.67	1173.08	2950.63	2856.97	2678.97	2666.37	2256.04	2407.53	1.02971	7.53285e-24	1.2252	3.16169e-33	1.34482	2.29839e-40
CRISPLD2	96.3731	77.6371	9.26413	4.85191	8.70602	6.83247	695.364	1026.52	3.30514	7.56906e-24	-3.46722	5.33676e-10	-3.62025	1.0281e-13
SCD5	4.25175	8.52115	665.473	641.261	2317.05	2288.88	101.968	126.712	4.24986	7.63399e-24	8.56008	6.43969e-99	6.74254	5.61195e-61
GABRB2	18.4243	22.7231	16.2122	14.5557	186.558	210.099	246.422	270.772	3.66499	7.7128e-24	3.27798	5.86171e-19	NA	NA
TGFB2	19.8415	15.1487	36.2845	7.27787	105.716	109.32	2930.16	2602.88	7.29997	7.84997e-24	2.61438	0.000599529	NA	NA
ZNF117	744.057	729.978	1212.06	1259.07	2249.88	2280.34	1957.22	1667.62	1.29499	8.01871e-24	1.61939	9.94443e-37	0.745061	2.38176e-08
PABPC4L	81.4919	70.0628	39.3726	70.3527	3.73115	0	757.677	755.748	3.31677	8.37056e-24	-5.14815	3.02089e-08	NA	NA
GRM4	465.567	481.918	6.17609	0	98.2537	124.693	1.41622	3.01696	-7.60513	8.97673e-24	-2.09239	3.83324e-08	-7.23417	4.06399e-30
DAP	370.611	389.132	621.469	667.138	254.962	225.472	1132.98	1104.96	1.55902	9.0007e-24	-0.65477	0.000226956	0.763039	3.09106e-06
LTBP2	53.8555	35.9782	38.6005	75.2047	80.8416	78.5735	582.066	626.019	3.73937	9.69658e-24	NA	NA	NA	NA
DIP2C	330.219	331.378	1028.32	827.251	2441.42	2302.54	965.862	1101.94	1.64675	9.72404e-24	2.84251	3.93272e-70	1.48818	2.08118e-19
TNFRSF10D	260.774	272.677	68.709	76.0133	7.4623	10.2487	1165.55	1034.06	2.04309	9.74901e-24	-4.94477	5.24958e-26	-1.88201	5.13498e-16
SEMA6B	320.299	320.963	211.531	236.935	507.437	553.43	60.8974	58.8307	-2.42507	1.01737e-23	0.724889	0.000697432	-0.516214	0.0273119
UHRF1	1361.98	1218.52	2950.63	2727.58	118.153	122.985	468.769	496.289	-1.41703	1.02539e-23	-3.4234	2.57987e-87	1.13695	4.63335e-17
CCDC6	2847.97	2989.98	1554.83	1365.81	1185.26	1130.77	1280.26	1174.35	-1.25201	1.09985e-23	-1.33273	3.44532e-26	-0.9988	1.64165e-15
RTN3	1876.44	1875.6	1830.44	1664.21	4329.38	4167.81	832.737	888.494	-1.12133	1.12289e-23	1.17959	2.25144e-28	NA	NA
CHPF	298.331	301.081	101.905	73.5874	222.625	245.969	1145.72	1212.06	1.97663	1.15103e-23	NA	NA	-1.77005	1.51824e-15
PTPN4	1532.05	1642.69	802.891	794.905	863.14	975.336	630.218	613.951	-1.35209	1.15976e-23	-0.790164	6.18225e-09	-0.990046	1.88594e-13
GALNT7	2759.39	2782.63	944.941	794.905	345.753	341.624	1110.32	1048.39	-1.36165	1.20395e-23	-3.01072	4.16815e-94	-1.67112	6.73122e-35
H2AZ1	6474.71	6250.74	3845.39	5392.9	1017.36	1016.33	1815.59	2102.82	-1.69808	1.27274e-23	-2.64557	2.74194e-54	-0.462129	0.0133039
PATJ	1816.21	1858.56	196.863	145.557	471.369	447.527	567.904	564.925	-1.69779	1.32095e-23	-1.99835	5.04531e-31	-3.42234	6.69916e-84
MSI1	748.308	747.021	2304.45	2535.93	1499.92	1315.25	273.33	262.475	-1.48382	1.3294e-23	0.914549	3.58481e-11	1.69457	1.70747e-36
NFAT5	1686.53	1663.52	1814.23	1553.42	2660.31	2762.03	3772.81	3681.44	1.15351	1.33263e-23	0.694249	3.65834e-09	NA	NA
BRIX1	798.621	812.35	423.834	440.715	154.221	174.228	237.925	229.289	-1.78793	1.38831e-23	-2.30003	1.1411e-33	-0.897856	4.13086e-07
VPS13C	1074.28	1143.73	2844.86	2341.86	3671.45	3527.27	3064.7	2711.49	1.38022	1.52146e-23	1.69924	2.83852e-35	1.22622	1.44368e-18
RPA2	1114.67	1028.22	869.284	994.642	180.339	184.477	349.806	309.238	-1.70775	1.59771e-23	-2.55592	5.4117e-44	NA	NA
PPP1R9A	1053.02	1083.13	911.745	1006.77	1981.24	1986.54	433.363	375.611	-1.40898	1.60592e-23	0.89357	2.95402e-11	NA	NA
TCAP	4.96038	4.73397	11.5802	13.7471	19.8995	22.2055	345.558	236.077	5.89946	1.67606e-23	2.10934	0.00179354	NA	NA
WIPF1	76.5315	73.85	203.039	134.236	67.1607	56.3679	555.158	630.544	2.97955	1.878e-23	NA	NA	1.16522	0.000338437
AGO4	401.082	404.281	651.577	545.032	2384.21	2280.34	1101.82	1077.05	1.43548	1.88549e-23	2.53457	1.52354e-72	0.571832	0.000223496
ZHX1	205.501	211.135	746.535	620.236	752.449	739.615	699.612	693.146	1.74157	1.94282e-23	1.84147	7.02875e-26	1.71493	1.00358e-22
BUB1	2083.36	2264.73	1525.49	1521.88	31.0929	29.038	880.889	773.849	-1.39735	1.94665e-23	-6.16911	2.5285e-123	-0.512426	0.000491962
SH3RF2	14.8811	14.2019	15.4402	4.04326	3.73115	0	488.596	446.51	5.00443	1.94995e-23	-2.77543	0.00800503	NA	NA
CD164	1116.79	1161.72	335.053	417.265	277.349	295.505	3309.7	3018.47	1.47328	2.12529e-23	-1.9941	2.5726e-34	-1.59905	6.47755e-25
EIF5A	6809.89	6874.67	3442.4	3448.9	1220.09	1081.24	3384.76	3566.8	-0.976314	2.20113e-23	-2.56878	4.66208e-141	-0.989676	7.10893e-24
MAP4K4	5155.25	5040.73	6183.81	5988.88	13241.9	12892.9	8960.42	8614.17	0.78498	2.28657e-23	1.35796	2.89766e-68	0.255539	0.00291842
XPO4	2235	2363.2	1561.78	1694.13	906.67	842.102	4793.9	4710.22	1.04771	2.49324e-23	-1.39214	1.10501e-35	-0.497732	9.05835e-06
GREB1L	97.0817	101.307	2360.81	3281.51	2054.62	1902.84	406.455	428.408	2.07657	2.54662e-23	4.32021	1.72033e-102	4.8314	7.5844e-129
GLIPR1	63.7763	68.1692	58.6728	57.4143	100.741	104.195	481.515	407.289	2.75109	2.71277e-23	0.636083	0.0478088	NA	NA
HDGFL3	2243.51	2218.34	1645.93	1626.2	3802.04	3727.11	1135.81	1025.77	-1.0498	2.73669e-23	0.754941	2.1282e-13	-0.447483	3.99599e-05
DEK	4559.3	4599.53	3206.16	4183.97	966.368	956.546	1647.06	1341.79	-1.61819	2.74002e-23	-2.25172	5.97921e-43	NA	NA
SLC16A10	330.219	345.58	260.168	240.978	75.8668	70.0329	50.9839	40.7289	-2.90463	2.7456e-23	-2.2073	1.50695e-14	NA	NA
PRKACA	260.774	253.741	368.249	409.987	494.999	471.441	817.159	803.265	1.65399	2.76961e-23	0.91005	1.85604e-07	0.596034	0.00106452
ERBIN	1412.29	1445.76	1809.59	2151.01	2206.35	2246.18	3322.45	3266.61	1.20506	2.83312e-23	0.639608	2.92811e-07	0.470726	0.000293217
NREP	2236.42	2477.76	3258.66	2867.48	10433.5	9951.5	5310.82	4959.12	1.12343	3.07494e-23	2.1132	2.30801e-80	0.378693	0.00207914
PKD1	370.611	362.622	884.724	740.725	1344.46	1498.02	1052.25	1116.27	1.56515	3.24838e-23	1.9532	1.07317e-35	1.14834	1.01093e-12
JMJD1C	7394.51	7593.29	1988.7	2163.95	3784.63	3672.46	4019.23	3770.44	-0.945002	3.3302e-23	-1.00672	5.10965e-26	-1.85173	7.82772e-85
H3C10	1220.25	1096.39	2155.45	2177.7	62.1859	46.1192	253.503	350.721	-1.92599	3.35614e-23	-4.39801	8.4021e-71	0.902881	3.27564e-06
CROCC	1625.59	1578.31	2519.07	1617.3	1001.19	1077.82	365.385	371.84	-2.11922	3.41954e-23	-0.624582	0.00450576	NA	NA
H2BC13	615.087	533.045	258.624	216.719	22.3869	30.7461	92.0543	95.0341	-2.6161	3.45119e-23	-4.45913	3.22547e-39	-1.2727	7.78849e-07
SF3A1	2237.13	2345.21	2115.31	2230.26	1247.45	1260.59	1005.52	1097.42	-1.12017	3.49458e-23	-0.869425	2.41408e-14	NA	NA
EHD1	308.961	332.325	484.823	481.957	355.703	343.332	1108.9	946.57	1.67886	3.54629e-23	NA	NA	0.593637	0.00134624
PIK3IP1	22.676	17.9891	23.1603	21.8336	87.0602	73.4491	288.909	276.806	3.7862	3.62797e-23	1.97508	1.4085e-06	NA	NA
KCTD20	934.677	978.985	1090.08	1052.06	1111.88	1021.45	2100.25	2157.12	1.15477	3.71367e-23	NA	NA	NA	NA
KLF9	6.37763	12.3083	47.8647	120.489	7.4623	3.41624	477.266	454.806	5.67114	3.71367e-23	NA	NA	3.20123	1.01321e-07
DSTN	2051.47	2033.71	1056.11	821.591	1783.49	1706.41	5640.8	5150.7	1.40094	3.71367e-23	NA	NA	-1.12111	1.92177e-14
TRPS1	213.296	197.88	724.146	1204.08	639.271	632.004	1084.82	1176.61	2.459	3.73475e-23	1.6275	1.2591e-10	2.22814	6.25058e-19
JCAD	63.0677	57.7545	106.538	84.9085	53.4798	63.2004	433.363	451.035	2.86964	3.9882e-23	NA	NA	NA	NA
SRL	2.12588	5.68077	34.7405	38.0067	26.1181	15.3731	277.579	275.297	6.22003	4.11099e-23	2.51325	0.000365255	3.29378	9.52211e-07
SLC16A9	491.786	548.194	1009.02	1121.6	740.012	621.755	133.125	140.289	-1.92172	4.28041e-23	0.393051	0.0393869	1.03588	7.93073e-09
AP3B2	189.203	179.891	215.391	128.576	1261.13	1264.01	7.0811	9.05087	-4.47389	4.33467e-23	2.77363	1.23315e-24	NA	NA
ELF4	10.6294	17.9891	79.5171	97.0383	4.97487	13.6649	308.736	314.518	4.47109	4.44374e-23	NA	NA	2.65076	2.35182e-08
NOD1	86.4523	84.2647	117.346	105.933	11.1935	25.6218	566.488	573.222	2.73849	4.56699e-23	-2.28135	2.82678e-08	NA	NA
INO80D	2542.55	2685.11	981.998	1271.2	1845.68	1788.4	944.618	897.545	-1.50578	5.00261e-23	-0.524129	0.000825816	-1.2143	2.26463e-15
CYB5R3	272.821	250.901	315.752	282.22	425.351	377.494	886.553	873.409	1.74658	5.00261e-23	0.617668	0.00124458	NA	NA
PRDM6	1.41725	0.946794	1.54402	8.08652	19.8995	25.6218	627.385	671.273	9.06406	5.03529e-23	4.21305	1.60439e-05	NA	NA
KLHL31	12.0466	17.9891	8.49212	12.1298	9.94974	10.2487	393.709	298.679	4.54283	5.06501e-23	NA	NA	NA	NA
B4GALT5	1763.06	1751.57	1265.33	1221.87	1493.7	1427.99	786.002	823.629	-1.12454	5.11689e-23	-0.265776	0.0263579	-0.498843	1.86888e-05
C1QTNF6	29.0536	33.1378	75.6571	45.2845	9.94974	17.0812	426.282	463.103	3.84326	5.12055e-23	-1.23843	0.0249748	0.9656	0.0339318
MAT2A	7206.72	6996.81	4872.93	5605.58	3152.82	2869.64	3362.11	3305.08	-1.09138	5.17343e-23	-1.237	4.85972e-29	-0.438945	0.000172204
FGFR4	351.478	326.644	56.3568	29.1115	31.0929	34.1624	9.91354	6.78815	-5.39836	5.17779e-23	-3.38175	1.79175e-13	-2.98617	6.56341e-12
PXDC1	9.92076	14.2019	48.6367	16.173	53.4798	29.038	573.569	480.45	5.46335	5.18811e-23	1.8059	0.00313536	1.44371	0.0250762
HSDL2	300.457	287.825	573.604	532.093	226.357	245.969	1057.92	906.596	1.73594	5.22759e-23	NA	NA	0.909673	8.21923e-07
ZWINT	1369.06	1287.64	961.154	1251.79	27.3618	37.5786	356.887	343.933	-1.92412	5.29714e-23	-5.3816	8.03403e-79	NA	NA
NUP35	559.105	568.077	333.509	299.201	202.726	193.017	135.957	136.517	-2.04807	5.30268e-23	-1.5081	3.51254e-13	-0.832701	4.70131e-05
SLC20A1	2745.92	2821.45	1517	1686.04	929.057	792.567	1103.23	1166.81	-1.29273	5.41504e-23	-1.68968	5.23738e-37	-0.797555	2.02525e-09
ITGA1	178.574	183.678	59.4448	17.7903	2.48743	5.12436	11451.6	11927.5	6.01216	5.86692e-23	-5.62914	4.78379e-10	-2.22763	0.000996977
IL11RA	36.8485	32.191	105.765	91.3777	287.299	230.596	274.747	306.975	3.07136	5.96282e-23	2.90493	2.25315e-20	1.50815	6.7461e-06
USP54	1213.88	1181.6	940.309	940.463	743.743	707.161	481.515	494.781	-1.29366	6.09676e-23	-0.722261	4.83911e-08	-0.349257	0.0119984
RRP12	1152.93	1225.15	695.582	845.85	233.819	225.472	373.882	362.035	-1.69326	6.17509e-23	-2.37051	2.84988e-39	-0.625438	0.000428097
DIP2A	496.038	538.726	1241.39	1286.57	1161.63	1211.06	1209.45	1304.08	1.28402	6.40863e-23	1.19815	8.72038e-20	1.2903	4.00874e-23
CD47	155.189	159.061	717.97	769.028	793.492	790.859	495.677	487.993	1.64653	6.49978e-23	2.33491	8.84951e-46	2.24323	4.37573e-43
ZNF800	127.553	134.445	460.118	469.827	476.344	452.651	501.342	458.577	1.87216	6.52928e-23	1.82916	1.63987e-21	1.82941	6.16032e-22
FBRS	56.69	60.5948	239.323	288.689	404.208	493.646	359.72	327.34	2.55052	6.61693e-23	2.93623	3.93526e-30	2.17288	1.17521e-16
CCSER2	500.998	557.662	846.124	849.893	2496.14	2538.26	1254.77	1201.5	1.21534	7.04645e-23	2.25178	6.62928e-78	0.682276	1.08751e-07
MAP2	677.446	662.756	2990.77	3630.85	33152.5	32059.7	209.6	262.475	-1.48745	7.1958e-23	5.60433	0	2.30432	4.66376e-66
DCAF5	607.292	568.077	973.506	838.572	1657.88	1655.17	1536.6	1454.17	1.34524	7.38883e-23	1.49397	7.28358e-28	0.623698	1.63325e-05
MYL4	0	0	0	0.808652	0	1.70812	4499.33	3397.85	14.6768	7.66746e-23	NA	NA	NA	NA
WDR3	1644.01	1657.84	1266.87	1119.98	580.816	683.247	601.893	617.722	-1.43583	7.88347e-23	-1.38908	5.2403e-21	-0.46797	0.00239046
MEF2D	167.236	188.412	108.854	87.3344	368.14	375.786	705.277	739.154	2.02559	8.165e-23	1.067	7.9826e-07	-0.854265	0.000336958
BTG1	414.546	502.748	698.67	732.639	1953.88	1935.3	1274.6	1196.98	1.43221	8.69389e-23	2.08764	9.8822e-48	0.645327	3.11201e-05
H2AC11	1797.78	1655	5529.14	5012.03	170.389	152.023	747.764	701.443	-1.25572	8.79833e-23	-3.41385	1.52896e-108	1.60965	7.33153e-40
ACAP3	201.958	230.071	709.478	604.872	1642.95	1825.98	675.537	792.705	1.77187	8.8909e-23	3.00773	3.00183e-65	1.60861	8.435e-19
KCNT2	403.917	381.558	436.186	355.807	322.123	326.251	76.4759	77.6866	-2.34822	9.22166e-23	NA	NA	NA	NA
CCDC141	783.74	793.414	6.17609	1.6173	6.21859	15.3731	2593.1	2319.29	1.63833	9.26054e-23	-6.28236	6.19994e-50	-7.64241	2.99917e-54
MXD1	56.69	71.0096	137.418	121.298	851.946	855.767	324.314	297.17	2.28987	9.29388e-23	3.75143	1.14509e-61	1.0294	4.87633e-05
EEF1AKNMT	960.896	983.719	459.346	479.531	223.869	201.558	283.244	320.552	-1.68064	9.36972e-23	-2.18781	6.08862e-34	-1.0504	6.59665e-10
MYOZ2	0.708625	0.946794	0	0.808652	0	1.70812	1335.49	1109.49	10.5565	1.03369e-22	NA	NA	NA	NA
XRCC4	156.606	171.37	110.398	131.81	68.4045	75.1572	777.504	716.527	2.18822	1.04549e-22	-1.19549	1.05611e-05	NA	NA
SLFN5	111.254	117.403	38.6005	46.9018	73.3793	54.6598	652.877	633.561	2.49296	1.052e-22	-0.819665	0.00842528	-1.41928	2.53116e-06
CLCN5	395.413	355.995	442.362	337.208	485.05	502.187	1353.91	1284.47	1.80988	1.08734e-22	NA	NA	NA	NA
THSD7A	89.2868	92.7858	648.489	589.507	17958	17139.3	247.838	297.925	1.6023	1.1517e-22	7.5932	0	2.76813	1.1934e-72
PTH1R	4.25175	3.78718	5.40408	1.6173	9.94974	15.3731	293.157	303.204	6.20479	1.17863e-22	1.61763	0.0369315	NA	NA
FAM117B	717.838	699.681	580.552	559.587	1303.42	1385.28	239.341	262.475	-1.49138	1.18769e-22	0.922363	7.93846e-11	NA	NA
DDX46	3618.24	3784.34	2240.38	2453.45	1491.22	1465.57	1852.42	1793.58	-1.02231	1.27966e-22	-1.32343	5.54478e-36	-0.657151	5.86613e-10
DAZAP2	145.268	127.817	437.73	414.839	491.268	459.484	597.645	500.815	1.99979	1.28565e-22	1.79723	4.04978e-18	1.63878	2.78774e-15
DGKH	481.865	470.557	1341.75	988.982	1138	1250.34	1705.13	1545.44	1.76974	1.29192e-22	1.32518	4.77737e-13	1.29107	2.94752e-12
OSMR	62.359	48.2865	7.72011	6.46922	9.94974	22.2055	579.234	536.264	3.32638	1.42272e-22	-1.84962	0.000111135	-2.96755	2.8972e-09
LRP1B	2.8345	5.68077	61.7609	20.2163	615.64	556.847	295.99	282.84	6.13708	1.45562e-22	7.15624	1.36614e-30	3.32098	6.85545e-07
IMPDH2	3252.59	3095.07	2668.07	2046.7	812.147	720.826	1045.17	1113.26	-1.5552	1.4628e-22	-2.048	3.98677e-37	-0.429027	0.0136469
MOB3A	85.7437	67.2224	340.457	287.072	396.746	368.954	388.044	402.764	2.36236	1.47285e-22	2.31615	1.84648e-21	2.02805	1.14475e-16
NOP58	2826	2838.49	1230.59	1678.76	726.331	739.615	931.872	894.528	-1.63374	1.53711e-22	-1.9504	6.54906e-31	-0.961461	1.84094e-08
SYT2	521.548	525.471	257.08	338.017	509.924	478.273	113.298	109.365	-2.23598	1.63639e-22	NA	NA	-0.815602	0.000326823
CRYAB	15.5898	6.62756	3.86005	4.04326	12.4372	1.70812	509.839	381.645	5.28954	1.65989e-22	NA	NA	NA	NA
MYO15B	45.352	44.4993	97.2734	54.1797	82.0853	114.444	505.59	523.442	3.51738	1.67274e-22	1.1198	0.00487757	NA	NA
NUCB2	225.343	212.082	301.856	279.794	426.595	440.695	698.196	740.663	1.71776	1.6872e-22	0.985091	9.16934e-08	0.409809	0.0444812
CLU	1302.45	1186.33	83.3772	100.273	73.3793	78.5735	291.741	346.196	-1.95794	1.70859e-22	-4.03834	4.17538e-65	-3.76185	4.95093e-70
PDGFD	93.5386	89.9455	47.0927	47.7105	14.9246	10.2487	559.407	552.103	2.59758	1.80498e-22	-2.83299	1.27989e-10	-0.953746	0.00297477
CREB5	31.8881	38.8186	120.434	42.8586	52.2361	68.3247	737.85	734.629	4.38485	1.8239e-22	NA	NA	1.21386	0.0176953
GSTM3	17.7156	20.8295	135.874	147.983	281.08	266.467	181.276	192.331	3.28935	1.87513e-22	3.83956	1.69868e-30	2.89053	2.6643e-17
DDI2	2089.74	2100.94	1379.58	1457.19	401.721	384.327	944.618	963.918	-1.13391	1.89971e-22	-2.41241	1.69571e-81	-0.562978	2.21925e-06
TFAP4	427.301	355.048	409.938	299.201	64.6733	66.6166	49.5677	46.7628	-3.0282	1.99977e-22	-2.57761	1.37705e-16	NA	NA
KIF13A	1588.74	1642.69	787.451	953.401	670.364	674.707	3915.85	3796.09	1.25489	2.03863e-22	-1.26443	1.71949e-20	-0.892504	3.50759e-11
GYG1	322.425	316.229	412.254	340.443	109.447	64.9085	1382.23	1329.72	2.08565	2.09688e-22	-1.84668	2.19594e-13	NA	NA
TGFBR1	1853.06	1937.14	3697.93	4358.64	3887.86	3701.49	4194.84	4812.05	1.24999	2.11995e-22	1.00225	8.84982e-15	1.08808	5.56491e-17
STAT4	6.37763	7.57436	28.5644	10.5125	111.935	104.195	334.228	271.526	5.44885	2.15619e-22	3.96506	4.2489e-12	1.50145	0.0241715
PWWP2A	1039.55	1079.35	495.631	591.125	666.632	655.918	362.552	331.111	-1.61527	2.19449e-22	-0.67941	4.95639e-05	-0.963374	6.17936e-09
WDR4	691.618	745.127	450.082	552.309	167.902	172.52	181.276	178.755	-1.99694	2.20706e-22	-2.07798	8.6695e-23	-0.519142	0.0157622
MAVS	1048.06	1014.02	1784.89	1694.13	945.225	932.633	2169.65	2126.2	1.05793	2.23479e-22	NA	NA	0.754165	1.11504e-11
BRSK2	200.541	231.018	726.462	629.94	1712.6	1691.04	39.6541	46.7628	-2.29242	2.33297e-22	2.98311	1.68029e-65	1.65594	2.67018e-20
PLCB3	1690.78	1780.92	535.776	498.938	64.6733	68.3247	617.472	666.748	-1.43178	2.40431e-22	-4.71035	7.95569e-116	-1.74596	1.4376e-32
DNAJB9	155.898	129.711	139.734	147.983	307.198	252.802	722.272	625.264	2.23172	2.52255e-22	0.9717	7.12056e-05	NA	NA
CPLANE1	545.642	581.332	1549.43	2022.44	1864.33	1988.25	1703.71	1635.94	1.56753	2.5567e-22	1.77367	2.51696e-28	1.66483	6.618e-25
DENND5A	983.572	1006.44	2035.02	1610.03	1407.89	1289.63	2622.84	2757.5	1.43556	2.73157e-22	0.440084	0.00526161	0.873524	1.11407e-08
AGRN	920.504	963.837	2072.08	1641.56	1965.07	2387.95	2703.56	2838.96	1.55719	2.77012e-22	1.20704	8.68935e-14	0.979265	3.29451e-09
AFF4	2531.92	2759.91	2473.52	2104.11	5331.82	5131.19	5802.25	5714.12	1.1222	2.9678e-22	0.984111	2.22523e-17	NA	NA
RRS1	751.143	799.094	342.001	421.308	55.9673	52.9517	185.525	153.111	-2.20467	3.15716e-22	-3.82723	6.40947e-46	-1.02215	7.3151e-06
TPM2	1111.12	1073.66	66.3929	29.9201	24.8743	32.4543	5663.46	4695.89	2.2449	3.23261e-22	-5.27289	1.56019e-58	-4.49862	9.53851e-65
CD44	82.9092	89.9455	3.86005	8.08652	39.799	58.076	597.645	646.383	2.85008	3.70904e-22	-0.838878	0.0213571	-3.86248	2.2929e-15
SAMHD1	726.341	694	213.075	131.81	245.012	203.266	107.633	96.5426	-2.80442	3.78756e-22	-1.6604	5.99728e-09	-2.04124	7.09608e-13
WBP1L	270.695	310.549	263.256	305.671	446.495	526.101	985.689	1125.32	1.86484	3.83449e-22	0.741841	0.000289994	NA	NA
STAG2	3874.76	3934.88	1997.96	1800.06	1150.44	1178.6	1950.13	1867.5	-1.03351	3.87547e-22	-1.74602	1.00151e-57	-1.0398	2.32525e-22
NFKBIZ	328.802	328.538	40.1446	71.1614	31.0929	32.4543	1509.69	1667.62	2.2737	3.88826e-22	-3.37397	8.94762e-26	-2.56562	6.70704e-22
LDLRAD4	19.1329	17.0423	8.49212	19.4077	267.399	302.337	243.59	298.679	3.90353	3.9249e-22	3.97021	7.56684e-23	NA	NA
PPM1E	238.807	233.858	956.521	928.333	1422.81	1390.41	41.0704	62.6019	-2.13154	4.09761e-22	2.57304	1.54785e-52	1.99508	9.53059e-32
NABP1	75.8229	62.4884	108.082	59.0316	36.0678	29.038	684.034	669.01	3.28596	4.52765e-22	-1.07913	0.0111466	NA	NA
CELF1	4844.87	4770.9	4480.75	4284.24	4811.94	4572.63	2687.98	2654.92	-0.848161	4.73024e-22	NA	NA	NA	NA
CCNF	880.113	888.093	909.429	986.556	172.877	181.061	298.822	310.747	-1.53398	4.87701e-22	-2.32311	3.90194e-41	NA	NA
HCFC2	56.69	33.1378	152.858	196.502	532.311	560.263	324.314	374.857	2.94367	5.2178e-22	3.58443	1.85069e-32	1.93943	9.19173e-10
TLK1	2380.27	2394.44	1544.79	1768.52	818.366	811.356	1065	974.477	-1.22985	5.35788e-22	-1.55055	5.97538e-33	-0.527258	7.00436e-05
PA2G4	2254.85	2138.81	1845.11	1678.76	442.763	444.111	927.624	770.833	-1.37675	5.41124e-22	-2.30895	2.08893e-54	-0.318415	0.0443384
DGKK	554.854	543.46	13.8962	6.46922	18.6558	18.7893	65.1461	64.1103	-3.08814	6.07039e-22	-4.875	8.29485e-33	-5.74497	1.25769e-44
PHF2	307.543	305.815	792.083	842.616	1615.59	1697.87	753.429	797.231	1.34002	6.21885e-22	2.43272	3.89941e-72	1.41393	1.65349e-24
BMP4	12.7553	11.3615	1.54402	0	3.73115	3.41624	288.909	340.916	4.7027	6.24938e-22	-1.75185	0.0467189	-3.9402	0.00158536
COPA	2379.56	2402.96	3107.34	2453.45	3008.55	2927.72	5649.3	6096.52	1.29672	6.26913e-22	0.312004	0.0315522	NA	NA
KCNK5	576.821	599.321	153.63	126.958	2.48743	5.12436	2.83244	0.754239	-8.62331	6.32072e-22	-7.3457	7.21543e-25	-2.06695	3.89911e-12
CDC42EP3	445.017	404.281	213.075	124.532	838.265	813.064	1943.05	1889.37	2.17295	6.45387e-22	0.958739	4.37521e-05	-1.3302	5.05602e-08
ERLEC1	327.385	297.293	272.52	305.671	452.713	452.651	1009.76	930.731	1.63173	6.49799e-22	0.533492	0.00382374	NA	NA
BCORL1	80.0747	91.8391	741.13	584.656	700.213	702.037	372.466	371.086	2.11798	6.81112e-22	3.03332	8.84835e-45	2.95273	8.65432e-43
ARRDC4	103.459	125.924	802.119	670.373	381.821	392.867	473.017	458.577	2.02751	7.28353e-22	1.76168	2.36248e-16	2.68908	1.94023e-38
TRIML2	508.084	529.258	0	0	0	0	53.8163	41.4832	-3.46288	7.4883e-22	-10.9177	6.4528e-13	-11.8011	1.78469e-14
PPP2R3A	549.185	537.779	653.121	670.373	2116.81	1989.96	1355.32	1221.87	1.24246	7.62906e-22	1.91798	3.21396e-51	NA	NA
CCDC80	169.361	161.902	156.718	46.0932	440.276	386.035	6758.2	7324.42	5.40965	7.79202e-22	1.31891	0.0289749	NA	NA
EIF1AX	2271.14	2340.48	1424.36	1575.25	1210.14	1106.86	994.186	840.977	-1.33395	7.79937e-22	-0.991507	1.33582e-12	-0.620467	1.55709e-05
RNF14	306.835	259.422	347.405	387.344	671.607	676.415	909.213	869.638	1.64694	8.05207e-22	1.24766	1.09912e-12	NA	NA
GDI1	639.18	596.48	1897.6	1605.98	8063.02	7589.17	1445.96	1433.81	1.21923	8.78425e-22	3.66196	2.48335e-196	1.50249	8.13843e-33
TTLL7	145.977	124.03	307.26	441.524	786.029	806.232	645.796	622.247	2.22709	8.88094e-22	2.55595	1.88739e-28	1.46717	9.71773e-10
FAM126A	2334.92	2248.64	1531.67	1159.61	575.841	580.76	786.002	754.994	-1.5737	8.88094e-22	-1.98687	8.05798e-33	-0.768071	5.76036e-06
ZNF33B	1091.28	1108.7	514.931	540.18	1437.74	1393.82	468.769	449.527	-1.26278	8.88804e-22	0.364773	0.0059188	-1.06007	3.75095e-16
H2AW	369.902	321.91	249.36	208.632	169.146	203.266	46.7352	52.0425	-2.79884	9.50602e-22	-0.899322	0.00115991	-0.595882	0.0407836
FAM83D	633.511	633.405	436.186	442.333	32.3367	18.7893	154.368	150.848	-2.05492	9.80988e-22	-4.58569	1.85944e-49	-0.5282	0.0183261
CTSL	348.644	327.591	237.007	230.466	189.045	179.352	1012.6	1020.49	1.58704	9.99001e-22	-0.874916	4.47377e-06	-0.533719	0.00485071
PLK4	774.528	754.595	819.104	958.253	90.7914	80.2816	198.271	225.518	-1.84394	1.00444e-21	-3.15254	5.86674e-46	NA	NA
MPRIP	2475.94	2535.52	4193.56	4130.6	8391.36	7901.76	4393.11	4536.75	0.834142	1.01268e-21	1.70156	3.39938e-88	0.732322	8.2299e-17
DIAPH1	2993.94	3062.88	1555.6	1744.26	879.308	787.443	1302.92	1374.98	-1.17603	1.0267e-21	-1.85871	1.48608e-49	-0.876191	1.58596e-12
MIS18A	410.294	489.493	336.597	405.943	50.9924	58.076	79.3083	67.8815	-2.6231	1.08115e-21	-3.05067	7.46792e-25	NA	NA
ARHGDIB	3.54313	1.89359	0	0	2.48743	1.70812	322.898	301.696	6.79531	1.11963e-21	NA	NA	-4.2734	0.0192999
FAM219A	126.844	137.285	372.109	323.461	1217.6	1185.43	431.947	457.069	1.75616	1.15017e-21	3.18881	5.12218e-72	1.40031	6.28515e-14
ADGRG2	401.791	347.474	15.4402	17.7903	115.666	95.6546	35.4055	42.2374	-3.25533	1.24305e-21	-1.82119	1.78191e-08	-4.49701	1.75152e-33
ANP32A	3815.24	3992.63	3506.47	2911.96	1149.19	1144.44	1729.2	1649.52	-1.20919	1.26947e-21	-1.76708	2.35462e-43	-0.282462	0.0461818
PTX3	31.8881	36.925	444.678	319.418	60.9421	54.6598	295.99	285.857	3.08545	1.37695e-21	0.760002	0.0477702	3.47964	2.83564e-27
GOLM2	781.614	747.968	1042.21	1062.57	1613.1	1624.42	1739.12	1601.25	1.1242	1.54269e-21	1.08089	9.22014e-20	0.459747	0.000277573
KLHL7	1437.09	1553.69	626.101	617.81	1873.04	1692.75	618.888	640.349	-1.24582	1.57828e-21	NA	NA	-1.26499	2.09397e-22
SLC39A7	1392.45	1448.6	1266.1	1327	1091.98	1002.67	2882.01	2971.7	1.04382	1.71203e-21	-0.437171	0.000215326	NA	NA
PRIM2	673.194	694.947	533.46	523.198	95.7662	114.444	178.444	199.119	-1.85016	1.75532e-21	-2.71225	1.42447e-36	NA	NA
KIF23	1929.59	1924.83	1267.64	1235.62	37.3115	35.8705	845.483	838.714	-1.19477	1.8145e-21	-5.71504	5.97803e-130	-0.622682	1.17808e-06
RPA1	2155.64	2123.66	1989.47	1904.38	282.324	292.088	841.234	973.723	-1.2328	1.82248e-21	-2.89895	2.03263e-91	NA	NA
FAM135A	1061.52	1140.89	789.767	870.11	727.575	795.983	402.206	417.849	-1.42271	1.9393e-21	-0.532916	0.000460971	-0.407564	0.0100934
ACTN3	562.649	483.812	6.9481	0.808652	1.24372	5.12436	29.7406	17.3475	-4.51825	1.97053e-21	-7.48547	7.54037e-19	-7.05732	4.25369e-29
MTREX	2745.21	2899.08	2004.14	1904.38	1506.14	1414.32	1379.4	1230.92	-1.11547	1.99758e-21	-0.949255	9.75995e-16	-0.529842	1.27281e-05
EWSR1	4825.03	4699.89	3991.3	4107.14	3124.22	3115.61	2743.22	2632.3	-0.826472	1.99796e-21	-0.610302	3.54408e-12	-0.234232	0.013599
RAB5B	559.814	534.939	628.417	604.063	1263.62	1205.93	1253.35	1286.73	1.21405	2.06902e-21	1.17357	8.38328e-20	NA	NA
ARHGAP24	3.54313	0.946794	38.6005	69.5441	179.095	179.352	254.92	270.772	6.7738	2.10573e-21	6.22049	3.25351e-18	4.48987	1.45506e-09
SAAL1	655.479	612.576	554.304	556.353	315.904	305.753	203.936	183.28	-1.7198	2.10969e-21	-1.02806	1.28587e-08	NA	NA
H2BC12	1526.38	1389.89	3568.23	2963.71	155.465	131.525	529.666	460.086	-1.56461	2.12063e-21	-3.33646	1.69266e-71	1.16298	5.75737e-13
ANAPC7	1495.91	1572.63	1363.37	1321.34	647.977	715.702	650.045	670.519	-1.2146	2.1396e-21	-1.1725	1.68218e-19	NA	NA
DNMT3A	4273.72	4094.89	1453.7	1407.86	3407.79	3226.64	2258.87	2129.97	-0.932754	2.17041e-21	-0.334612	0.000990358	-1.54833	2.2168e-56
SPIRE1	298.331	286.879	939.537	777.115	1256.15	1205.93	880.889	828.909	1.54441	2.18327e-21	2.07246	5.76315e-38	1.55195	1.49851e-21
PDE4D	75.1143	80.4775	128.926	316.992	3110.54	3062.66	725.104	690.129	3.1862	2.20079e-21	5.31156	2.12799e-58	1.51935	2.09875e-05
INPP5A	317.464	300.134	389.093	333.973	359.434	341.624	981.44	936.011	1.63244	2.40352e-21	NA	NA	NA	NA
RHOJ	3.54313	4.73397	2.31603	6.46922	33.5804	47.8273	267.665	254.933	6.0014	2.43365e-21	3.30707	8.2665e-07	NA	NA
ZIK1	775.945	782.052	531.143	603.255	444.007	416.781	212.433	251.916	-1.73628	2.453e-21	-0.85436	3.0896e-06	-0.457915	0.0176953
GOLGA8A	139.599	142.019	680.914	1091.68	889.258	789.151	732.185	718.79	2.36532	2.52008e-21	2.57652	3.6023e-25	2.65412	1.652e-26
FAM177A1	257.231	247.113	186.827	160.922	549.723	567.095	921.959	791.197	1.76048	2.55869e-21	1.14552	2.18809e-09	-0.536552	0.0130445
PVR	344.392	362.622	501.035	350.955	411.67	391.159	1413.39	1309.36	1.94515	2.5858e-21	NA	NA	NA	NA
ALAD	184.243	182.731	261.712	228.04	532.311	509.019	621.72	617.722	1.75554	2.58615e-21	1.50539	1.36676e-15	NA	NA
PAIP2B	846.099	879.572	700.214	454.463	509.924	421.905	172.779	144.814	-2.44972	2.6085e-21	-0.886613	0.00063556	-0.579182	0.0378398
PGD	4325.45	4015.35	4876.79	4867.28	3691.35	3448.69	2243.29	2121.68	-0.935886	3.2277e-21	-0.223906	0.0332851	0.223986	0.0415846
METTL16	1320.88	1454.28	1034.49	1107.04	547.236	519.268	569.32	537.018	-1.32866	3.25142e-21	-1.37741	6.02951e-22	-0.373306	0.0130798
NCKAP5	21.9674	23.6699	1690.7	1939.15	160.44	227.18	150.119	167.441	2.8101	3.39082e-21	3.08022	3.8482e-25	6.31858	3.16835e-111
ORAI2	221.8	218.71	527.283	518.346	690.263	748.156	644.38	628.281	1.52932	3.65902e-21	1.70517	7.37693e-26	1.24675	3.14148e-14
ZNF730	524.383	508.429	566.656	476.296	223.869	220.347	134.541	122.187	-2.01594	3.67583e-21	-1.21701	8.71565e-09	NA	NA
ZSWIM6	250.853	258.475	1084.68	1035.88	2519.77	2324.75	621.72	639.595	1.31064	3.75992e-21	3.25154	2.12222e-133	2.05891	4.02403e-53
MEGF8	921.922	889.04	1147.21	1098.15	1768.57	1735.45	1876.49	1835.82	1.03442	3.78461e-21	0.951968	7.90249e-18	0.309676	0.0109726
WWTR1	201.958	203.561	235.463	367.128	38.5552	47.8273	1203.79	1037.08	2.46525	4.15916e-21	-2.2442	4.71067e-12	NA	NA
ACADVL	873.027	859.689	778.187	665.521	853.19	881.389	2033.69	2243.86	1.30486	4.21074e-21	NA	NA	NA	NA
DVL3	768.859	761.223	931.045	883.857	1166.61	1156.4	1741.95	1621.61	1.13463	4.37532e-21	0.602399	1.54899e-06	NA	NA
LARS1	6884.3	6940.95	5537.63	4207.42	1843.19	1935.3	2753.13	2695.65	-1.34348	4.37532e-21	-1.87185	2.30096e-39	-0.504472	0.000946797
GPX8	625.716	665.596	525.739	474.679	17.412	8.54059	1729.2	1792.07	1.44846	4.49492e-21	-5.56666	1.1382e-51	-0.367262	0.0386285
FBXL20	170.779	177.051	427.694	257.96	1218.84	1438.24	883.721	893.019	2.35347	4.85668e-21	2.9332	2.33899e-32	0.980371	0.00027361
MVB12B	82.9092	98.4666	551.988	719.7	1507.39	1533.89	354.055	380.137	2.02643	4.86212e-21	4.07422	4.18752e-86	2.81607	7.17568e-41
RPL22L1	879.404	907.029	406.85	330.739	55.9673	73.4491	212.433	230.797	-2.00691	5.23598e-21	-3.80418	2.22191e-51	-1.27567	1.96899e-09
IMP3	658.313	680.745	375.969	432.629	208.945	204.974	194.022	182.526	-1.83397	5.42123e-21	-1.69278	1.63749e-17	-0.727729	0.000215167
ITGB1BP2	116.923	116.456	113.486	118.872	83.3291	102.487	597.645	528.722	2.26867	5.43941e-21	NA	NA	NA	NA
PALB2	671.777	664.65	383.689	390.579	279.836	252.802	205.352	202.136	-1.71472	5.51381e-21	-1.32363	6.08075e-13	-0.787622	1.47936e-05
PLK1	1005.54	1086.92	854.616	972	50.9924	64.9085	304.487	340.162	-1.6931	5.69297e-21	-4.19209	2.00152e-71	NA	NA
SUV39H2	756.812	788.68	896.305	1148.29	305.954	251.093	208.184	193.085	-1.94926	5.80015e-21	-1.46653	1.81403e-12	NA	NA
MBTD1	1896.28	1866.13	1006.7	1045.59	1769.81	1730.32	936.121	910.367	-1.02825	6.01318e-21	NA	NA	-0.874656	1.11693e-15
NFKB1	136.765	110.775	281.784	371.171	353.216	312.586	579.234	607.917	2.25756	6.01818e-21	1.42471	1.03299e-08	1.39385	2.47499e-08
HES1	54.5642	48.2865	227.743	160.113	68.4045	52.9517	444.693	389.942	3.01497	6.18175e-21	NA	NA	1.91177	1.06076e-08
NDFIP1	643.432	672.224	697.126	794.905	2289.68	2193.22	1546.51	1487.36	1.20526	6.42532e-21	1.76983	2.91362e-44	NA	NA
ZBTB3	477.614	420.377	116.574	105.125	114.422	124.693	62.3137	80.7036	-2.63167	6.45549e-21	-1.91282	5.24256e-12	-2.01857	8.63467e-14
ACKR3	9.21213	5.68077	89.5533	166.582	31.0929	30.7461	226.595	319.043	5.17098	6.59325e-21	2.0267	0.000972527	4.07585	5.11566e-13
PLXNA4	86.4523	70.0628	134.33	373.597	3631.65	3525.56	2348.09	2604.39	4.98214	6.73432e-21	5.51332	1.54982e-25	1.69622	0.00353884
DCBLD1	204.793	204.508	229.287	220.762	99.4974	117.86	757.677	717.282	1.84834	7.06977e-21	-0.922278	8.26612e-05	NA	NA
TDP1	634.22	608.789	604.485	565.248	340.779	322.834	179.86	199.873	-1.70364	7.16034e-21	-0.904167	6.10425e-07	NA	NA
SH3RF3	7.08625	6.62756	36.2845	32.3461	135.565	152.023	198.271	158.39	4.69088	7.55869e-21	4.38334	3.53188e-18	2.31898	2.24383e-05
LINGO1	418.089	389.132	660.069	391.388	712.65	809.648	50.9839	58.0764	-2.87753	7.85492e-21	0.913963	0.00138684	NA	NA
RUSC2	114.089	78.5839	231.603	152.027	1406.64	1405.78	505.59	579.256	2.48617	7.85693e-21	3.85844	1.24873e-49	0.985323	0.000677873
CPQ	15.5898	16.0955	8.49212	17.7903	6.21859	1.70812	327.147	359.772	4.44045	8.21531e-21	-1.89531	0.0202777	NA	NA
ARF1	1838.17	1792.28	1761.73	1620.54	1723.79	1605.63	3561.79	3623.37	0.984865	8.26097e-21	NA	NA	NA	NA
IGF2BP3	2826	2918.02	2329.93	2062.87	675.339	678.123	1372.32	1306.34	-1.10172	8.29271e-21	-2.08538	2.97074e-65	-0.386643	0.00203197
JUN	258.648	240.486	170.614	103.507	840.753	852.351	1199.54	1065.74	2.18017	8.44125e-21	1.7611	7.15153e-14	-0.863916	0.00101934
FBN3	1453.39	1394.63	481.735	268.473	911.645	975.336	195.438	268.509	-2.60947	8.63367e-21	-0.5943	0.0420041	-1.9241	6.49026e-12
PPIA	10043.3	9389.36	6210.06	6219.34	3545.84	3491.39	5717.28	5481.06	-0.795919	9.11149e-21	-1.46538	5.52366e-66	-0.644914	7.6199e-14
SLC38A1	10393.4	10384.4	6301.92	5010.41	8080.43	7982.04	4731.59	4364.03	-1.19237	9.31212e-21	-0.371319	0.00540133	-0.877079	1.5644e-11
DAZAP1	2224.38	2267.57	963.47	784.393	588.278	572.22	893.634	858.324	-1.35938	9.31616e-21	-1.95182	2.54318e-39	-1.36135	7.9077e-21
EPHA2	383.366	373.984	596.764	407.561	34.8241	35.8705	1536.6	1567.31	2.03495	9.3242e-21	-3.4238	4.06741e-30	NA	NA
GSDME	116.215	123.083	313.436	297.584	456.444	449.235	419.201	466.12	1.89279	9.80981e-21	1.92249	4.44495e-21	1.35451	7.71891e-11
ISYNA1	451.394	441.206	876.232	618.619	371.871	338.207	1549.34	1811.68	1.91378	1.03716e-20	NA	NA	0.744014	0.000790442
THBD	4.96038	4.73397	3.08804	0	0	1.70812	329.979	264.738	5.93413	1.03716e-20	NA	NA	NA	NA
SPON2	8.50351	5.68077	21.6163	9.70383	41.0427	46.1192	235.092	339.408	5.32019	1.12312e-20	2.59283	2.29409e-05	NA	NA
TBX18	0	0	0	0	1.24372	1.70812	2246.12	2369.82	13.9033	1.13521e-20	NA	NA	NA	NA
PELP1	1258.52	1250.72	744.991	861.215	554.698	589.301	471.601	484.222	-1.39128	1.14058e-20	-1.13477	5.05894e-14	-0.643881	2.40235e-05
SEH1L	1371.9	1287.64	1062.29	963.105	533.555	561.971	543.828	481.205	-1.38124	1.19455e-20	-1.28139	1.39298e-17	-0.39328	0.0132101
ALPL	996.327	998.868	542.724	769.028	16.1683	13.6649	2.83244	0	-9.96971	1.2307e-20	-6.04865	4.49343e-51	-0.60527	0.0307915
CPE	154.48	153.381	922.553	409.987	2662.8	2403.32	1181.13	1133.62	2.91022	1.2393e-20	4.04061	3.70537e-39	2.1141	4.14781e-11
PIGW	773.819	768.797	276.38	365.511	83.3291	78.5735	184.109	165.178	-2.14845	1.24134e-20	-3.2491	3.03424e-37	-1.26551	3.52445e-08
PPP4R4	216.839	214.922	154.402	138.28	54.7236	39.2867	14.1622	9.05087	-4.28336	1.29678e-20	-2.18501	1.36256e-08	NA	NA
EVI5L	78.6574	61.5416	152.858	135.045	666.632	720.826	341.309	317.535	2.22029	1.31655e-20	3.29621	2.4672e-45	1.0288	6.66724e-05
KCNH7	19.1329	18.9359	240.867	90.569	483.806	493.646	454.606	331.865	4.36597	1.34213e-20	4.68187	1.13681e-23	3.12254	1.04643e-10
TTLL3	39.683	43.5525	219.251	143.94	222.625	223.764	310.152	368.069	3.03284	1.34999e-20	2.42632	2.88565e-13	2.12956	2.47627e-10
ID2	126.844	120.243	185.283	142.323	1024.82	1026.58	504.174	453.298	1.94959	1.47515e-20	3.05184	4.6022e-50	NA	NA
TSC22D3	54.5642	41.659	213.075	127.767	426.595	450.943	406.455	371.84	3.00589	1.47723e-20	3.17987	6.48301e-23	1.81693	7.90872e-08
PPP1R18	194.872	218.71	430.782	453.654	910.401	992.417	634.466	599.62	1.57874	1.49998e-20	2.20397	1.55396e-39	1.09981	2.94068e-10
WDR12	1310.25	1372.85	912.517	735.065	368.14	360.413	470.185	426.145	-1.58525	1.51351e-20	-1.87994	4.63531e-27	-0.703039	6.28048e-05
SGCB	476.196	523.577	467.067	482.765	1427.79	1410.91	1264.68	1158.51	1.27695	1.52326e-20	1.50753	3.59559e-28	NA	NA
PTAR1	2502.87	2592.32	2008.77	1844.54	861.896	860.892	1256.19	1245.25	-1.02644	1.56421e-20	-1.56413	2.55195e-43	-0.402707	0.000520193
HEPH	209.753	207.348	39.3726	16.173	73.3793	54.6598	1246.27	1363.66	2.64589	1.59985e-20	-1.69082	2.687e-07	-2.90251	7.55409e-18
ST3GAL6	88.5782	83.3179	200.723	154.453	109.447	104.195	471.601	458.577	2.43371	1.65243e-20	NA	NA	1.0459	0.000232751
EP300	5368.55	5234.83	3278.73	3490.14	3871.69	3708.33	2952.82	2980.75	-0.837466	1.65243e-20	-0.483869	1.26143e-07	-0.647715	1.26062e-12
OBSL1	993.493	981.826	765.835	673.607	921.595	963.379	2189.48	2203.13	1.15295	1.72767e-20	NA	NA	-0.456404	0.000826904
ANXA3	225.343	196.933	0.772011	4.04326	16.1683	6.83247	1104.65	973.723	2.29625	1.75475e-20	-4.12606	2.30031e-21	-6.47754	4.87116e-23
PAXIP1	831.218	852.115	626.873	628.323	378.09	355.289	312.985	303.958	-1.44967	1.77039e-20	-1.19625	4.30368e-14	-0.423158	0.00973645
SSTR2	121.175	132.551	162.894	152.835	1664.09	1692.75	2.83244	6.03391	-4.69272	1.86826e-20	3.72879	1.27109e-88	NA	NA
CELF2	492.495	462.036	545.04	1106.24	1798.42	1832.81	2754.55	2717.52	2.51885	1.87106e-20	1.92721	1.80305e-12	0.790061	0.0084894
SNX5	2585.77	2633.04	1414.32	1293.03	291.03	316.002	1106.07	1214.33	-1.16673	1.90059e-20	-3.10776	5.8875e-110	-0.946627	7.6199e-14
HNRNPF	5969.46	5756.51	3081.87	2370.97	802.198	725.95	2295.69	2292.13	-1.3539	1.91746e-20	-2.93799	1.9575e-86	-1.10455	8.45425e-14
KSR2	182.117	187.465	16.9842	18.599	466.394	403.116	1.41622	5.27967	-5.5763	1.95814e-20	1.23612	3.35016e-05	-3.37713	1.33235e-20
LMOD2	0	2.84038	0.772011	1.6173	6.21859	5.12436	505.59	441.984	8.58465	1.98953e-20	NA	NA	NA	NA
P3H4	210.462	200.72	348.177	324.27	55.9673	78.5735	747.764	788.934	1.90195	2.01489e-20	-1.63473	1.66925e-10	0.708829	0.00161334
PCDHGB4	48.1865	44.4993	51.7247	41.2413	291.03	280.131	287.493	303.204	2.67013	2.08415e-20	2.62091	1.71523e-19	NA	NA
HJURP	836.178	876.732	741.902	740.725	6.21859	17.0812	267.665	271.526	-1.66645	2.19562e-20	-6.30003	5.34074e-53	NA	NA
API5	3093.86	3093.18	2532.97	2657.23	1476.29	1431.4	1665.47	1548.45	-0.947081	2.27592e-20	-1.08871	7.09283e-26	-0.253513	0.0240523
NPPB	0	0	0	0.808652	0	0	2485.47	1939.15	13.8408	2.38498e-20	NA	NA	NA	NA
POLD3	756.103	724.298	1018.28	894.369	222.625	232.304	250.671	240.602	-1.59442	2.39846e-20	-1.70449	1.15331e-21	0.369324	0.042764
N4BP3	629.968	635.299	31.6524	76.0133	79.5979	85.4059	53.8163	46.0086	-3.67301	2.4484e-20	-2.94067	7.38808e-14	-3.55748	1.06275e-19
RAB3IP	346.518	343.686	498.719	752.047	404.208	304.045	1795.77	1481.33	2.24618	2.59829e-20	NA	NA	0.857323	0.00115049
DECR1	201.25	240.486	372.881	308.905	332.073	355.289	913.462	776.866	1.93687	2.6324e-20	0.639627	0.00495876	0.629749	0.00690647
SLC4A3	55.2728	68.1692	35.5125	62.2662	388.04	377.494	456.023	417.849	2.82835	2.77424e-20	2.63898	1.11517e-17	NA	NA
CRLS1	10.6294	8.52115	5.40408	9.70383	8.70602	8.54059	256.336	263.984	4.75227	2.8098e-20	NA	NA	NA	NA
NOC3L	824.131	846.434	598.308	607.298	208.945	198.142	300.239	291.136	-1.49978	2.99392e-20	-2.03412	5.20427e-32	-0.470353	0.00551704
RNF168	1774.4	1695.71	1412.78	1393.31	677.826	650.793	827.072	757.256	-1.13506	2.9941e-20	-1.38415	3.99075e-28	-0.306746	0.0215198
GAB2	123.301	155.274	802.891	597.594	1560.87	1581.72	562.239	521.934	1.96497	2.99646e-20	3.50199	6.76902e-64	2.33636	2.06756e-28
FAM160B1	240.224	267.943	311.892	240.17	674.095	618.339	912.045	865.112	1.80733	3.01799e-20	1.34997	1.42916e-11	NA	NA
FGF10	2.8345	3.78718	313.436	445.567	12.4372	13.6649	185.525	164.424	5.74605	3.11025e-20	1.99666	0.00739417	6.86574	2.1104e-28
PRDX1	5270.05	4936.59	2274.34	1842.92	389.284	353.581	2156.9	1930.1	-1.32187	3.21401e-20	-3.77707	3.73421e-134	-1.30973	1.06275e-19
SAR1B	412.42	426.057	536.548	626.705	764.886	753.28	1130.14	1086.86	1.40253	3.23468e-20	0.857392	5.2709e-08	0.472586	0.00489103
JPT2	2402.24	2420.95	3127.42	3527.34	592.009	493.646	1057.92	1014.45	-1.21983	3.39337e-20	-2.14585	5.18575e-55	0.46437	0.000827847
FRAT2	695.162	634.352	71.025	38.0067	150.49	160.563	96.3029	89.7545	-2.8411	3.4858e-20	-2.09747	7.54755e-12	-3.60555	1.79724e-30
RANGAP1	1945.18	1887.91	1194.3	1334.28	807.173	847.227	842.651	874.918	-1.15697	3.67541e-20	-1.2136	1.71259e-21	-0.600541	3.09004e-06
HABP4	129.678	136.338	446.994	336.399	506.193	498.771	631.634	525.705	2.11902	3.69839e-20	1.91899	1.57693e-16	1.55987	3.99363e-11
KLHL9	548.476	502.748	941.081	1032.65	1696.43	1595.38	1213.7	1245.25	1.22494	3.77783e-20	1.64594	1.10352e-35	0.907016	2.55947e-11
SIRPA	73.697	88.9987	193.003	104.316	164.171	122.985	727.937	677.307	3.11357	3.94746e-20	0.829018	0.0270671	0.874366	0.0233027
AJAP1	153.772	159.061	116.574	236.935	6367.83	6094.57	4.24866	5.27967	-4.99532	4.25301e-20	5.3166	4.35783e-88	NA	NA
MON2	880.821	929.752	1347.93	1524.31	1859.36	1824.27	1928.89	1974.6	1.10951	4.29343e-20	1.02569	3.54586e-17	0.666304	1.04355e-07
ESF1	1416.54	1452.38	704.074	819.973	456.444	416.781	524.001	417.849	-1.6145	4.40612e-20	-1.71381	7.0981e-22	-0.912682	3.27252e-07
GALC	204.084	196.933	369.793	436.672	485.05	442.403	644.38	701.443	1.74785	4.88674e-20	1.21071	7.2399e-10	1.00675	4.41738e-07
TNFRSF8	402.499	414.696	0	1.6173	1.24372	3.41624	1.41622	2.26272	-7.70757	4.90531e-20	-7.55376	6.55498e-16	-9.01253	1.57826e-15
AGTPBP1	1505.12	1500.67	1466.82	1320.53	2448.88	2452.86	692.531	718.79	-1.08892	5.1434e-20	0.705503	9.99757e-10	NA	NA
CCT3	5221.86	5209.26	3874.72	3425.45	1475.05	1385.28	2685.15	2621.74	-0.97537	5.14935e-20	-1.86541	8.57505e-67	-0.514813	3.06961e-06
DDX60L	12.7553	14.2019	6.17609	5.66057	13.6809	13.6649	264.833	249.653	4.25899	5.42021e-20	NA	NA	NA	NA
RBM12	3419.83	3628.12	3001.58	3377.74	2507.33	2514.35	1770.27	1776.99	-0.990125	5.59834e-20	-0.488785	9.34403e-06	NA	NA
MVP	3.54313	8.52115	28.5644	6.46922	47.2613	44.4111	372.466	429.162	6.09984	5.60431e-20	2.97223	2.54244e-05	1.58846	0.0452201
NPTX1	158.023	148.647	53.2688	54.1797	1404.16	1226.43	2.83244	3.7712	-5.48066	5.64061e-20	3.10005	8.27581e-50	-1.51469	1.62794e-09
OPTN	226.76	192.199	97.2734	42.0499	1216.36	1164.94	1283.09	1328.22	2.63836	6.06117e-20	2.50532	3.80009e-18	-1.58689	7.37219e-07
SF3B3	4119.95	4265.31	4554.09	4808.25	2314.56	2112.94	2132.83	2257.44	-0.932135	6.3215e-20	-0.919852	2.9507e-19	NA	NA
UGT3A2	277.073	324.75	2.31603	4.85191	0	3.41624	7.0811	8.29663	-5.26848	6.56945e-20	-7.68648	1.09957e-11	-6.3997	3.77851e-22
CENPH	603.749	596.48	680.914	513.494	41.0427	42.703	137.373	112.382	-2.27684	6.59824e-20	-3.84393	5.29985e-38	NA	NA
AURKB	612.961	560.502	548.9	538.562	11.1935	1.70812	148.703	127.466	-2.09756	6.65707e-20	-6.36276	1.12697e-35	NA	NA
PPP1R3C	29.7623	26.5102	43.2326	160.113	32.3367	34.1624	781.753	731.612	4.74643	6.7305e-20	NA	NA	1.84958	0.00111088
HSPB8	111.963	127.817	5.40408	0	4.97487	13.6649	784.586	767.816	2.69677	6.74993e-20	-3.77311	2.95247e-13	-5.43985	1.6914e-17
C18orf54	837.595	843.594	844.58	879.005	251.231	198.142	286.076	257.196	-1.63548	6.82921e-20	-1.89413	1.79561e-24	NA	NA
POLR3E	1156.48	1075.56	821.42	879.005	435.301	394.575	436.196	432.933	-1.36169	7.52199e-20	-1.42474	9.28142e-21	-0.393173	0.0133867
GART	2641.05	2493.86	1859.77	1508.14	595.741	517.56	972.943	1000.12	-1.37948	7.59715e-20	-2.20229	6.85288e-46	-0.608513	0.000119203
ZNF85	609.418	607.842	219.251	244.213	223.869	225.472	172.779	171.212	-1.82382	7.93515e-20	-1.43803	9.83955e-13	-1.39347	1.26193e-12
NUDT15	783.031	836.966	558.936	663.095	177.852	170.812	252.087	208.924	-1.82239	8.36553e-20	-2.21404	2.45205e-26	NA	NA
ABCA2	109.837	119.296	626.101	337.208	1003.68	1048.78	667.039	794.214	2.67597	8.65635e-20	3.16437	1.88536e-27	2.07373	5.05746e-12
ZFHX2	687.367	694.947	197.635	177.903	1084.52	1098.32	243.59	251.162	-1.48003	8.6869e-20	0.65907	2.35645e-05	-1.87938	5.78634e-31
PHKB	778.071	835.073	1744.74	1487.92	1299.68	1229.85	1870.83	1889.37	1.22198	8.97026e-20	0.650735	2.88512e-06	1.0039	1.76833e-13
RICTOR	867.358	901.348	700.986	750.429	1900.4	1762.78	1954.38	1839.59	1.10039	9.14422e-20	1.05197	5.2005e-18	-0.284866	0.040878
BGN	13.4639	11.3615	22.3883	4.85191	2.48743	0	477.266	463.857	5.23803	9.3843e-20	-3.13465	0.0133433	NA	NA
SEMA6D	68.028	82.3711	318.84	587.89	1906.62	1921.63	443.277	534.756	2.70848	9.49365e-20	4.67467	5.07273e-58	2.59627	4.98636e-18
ST14	350.77	358.835	0	0	1.24372	0	4.24866	1.50848	-7.13303	9.67322e-20	-8.93964	2.41997e-09	-11.2533	7.56356e-13
GATA4	0	0	0	0	0	0	1832.59	1865.99	13.5834	9.99538e-20	NA	NA	NA	NA
HNRNPK	13557.4	13366.8	11848.8	11911.4	8696.07	8926.63	8501.57	8031.14	-0.704209	1.06677e-19	-0.611682	3.60958e-15	-0.180391	0.0381205
CHST3	148.811	150.54	460.891	304.862	123.128	90.5303	815.742	797.985	2.43046	1.08746e-19	NA	NA	1.35568	1.36735e-06
ACACA	5301.94	5410.93	10277.8	8421.3	4202.52	4048.24	2468.47	2537.26	-1.09726	1.10314e-19	-0.37647	0.00271892	0.803717	4.55326e-11
PHF20L1	709.334	726.191	799.803	983.321	1669.07	1679.08	1826.92	1723.44	1.30582	1.14158e-19	1.22201	2.83335e-17	NA	NA
UBE2C	765.315	704.415	607.573	547.458	17.412	17.0812	192.606	215.712	-1.84209	1.16209e-19	-5.41183	2.391e-53	NA	NA
SSR1	1874.31	1907.79	2264.31	2212.47	2161.58	2027.54	3944.17	3527.58	0.98105	1.18051e-19	NA	NA	0.243446	0.0477215
ADD3	1366.23	1390.84	792.083	787.627	330.829	280.131	2865.01	2998.86	1.08946	1.21997e-19	-2.16555	1.98556e-56	-0.803297	1.87424e-10
AKIRIN1	3159.76	3227.62	1292.35	1072.27	976.318	971.92	1437.46	1316.9	-1.21523	1.325e-19	-1.7129	1.50047e-36	-1.4333	1.06019e-26
SLC5A6	1291.12	1356.76	771.239	1104.62	276.105	216.931	321.482	339.408	-2.00054	1.43381e-19	-2.41876	9.17139e-27	-0.497366	0.0406395
AP1M1	291.245	276.464	857.704	771.454	1028.55	973.628	723.688	783.655	1.40988	1.51139e-19	1.8179	6.18083e-32	1.51975	1.18414e-22
GALNT5	1.41725	2.84038	0.772011	0	3.73115	1.70812	286.076	310.747	7.19001	1.51388e-19	NA	NA	NA	NA
H2AC8	1578.11	1570.73	4523.98	3414.13	1513.6	1421.15	540.996	583.781	-1.48272	1.5294e-19	NA	NA	1.33404	7.57612e-17
STIP1	3756.42	3369.64	2976.1	2795.51	1402.91	1344.29	1800.01	1765.67	-0.999857	1.53078e-19	-1.37479	8.29503e-35	-0.304563	0.0113086
ASAP2	458.481	400.494	1044.53	758.516	1591.96	1576.59	1385.06	1356.12	1.6722	1.55157e-19	1.88154	1.59305e-24	1.06839	2.33452e-08
CUL7	256.522	249.954	541.952	494.895	437.789	473.149	706.694	763.29	1.53863	1.63121e-19	0.84421	2.36843e-06	1.0332	3.93036e-09
RAB1A	1560.39	1672.99	1615.82	1496.01	2302.12	2181.27	3152.5	3166.3	0.967368	1.67381e-19	0.47298	2.05187e-05	NA	NA
GRID1	3.54313	1.89359	46.3207	58.223	310.929	356.997	152.952	154.619	5.76784	1.75346e-19	6.88464	1.11909e-27	4.20959	2.03102e-10
HNRNPM	9164.65	9240.71	6226.27	7936.11	2928.95	2912.34	4158.02	3776.48	-1.2146	1.78484e-19	-1.65572	5.14208e-35	-0.378108	0.0104363
MBOAT2	363.525	379.665	826.824	878.196	1937.71	1931.88	870.975	826.646	1.19094	1.82295e-19	2.38161	1.92585e-77	1.19905	8.3378e-20
SAT1	175.739	179.891	148.998	92.1864	108.203	95.6546	919.126	902.824	2.35722	1.8473e-19	-0.79775	0.00820901	NA	NA
ZHX3	166.527	207.348	501.807	421.308	1028.55	948.006	640.131	618.476	1.75579	1.9095e-19	2.40865	4.34335e-36	1.30967	4.86647e-11
TGIF1	1230.88	1235.57	283.328	251.491	23.6306	27.3299	427.698	402.01	-1.57414	1.93293e-19	-5.61057	3.73587e-80	-2.20491	2.77887e-36
STIL	877.987	880.519	658.525	714.849	67.1607	58.076	298.822	303.204	-1.54565	2.09529e-19	-3.80051	1.10385e-65	NA	NA
PLOD3	274.238	297.293	182.195	163.348	119.397	126.401	892.218	929.977	1.67496	2.11636e-19	-1.21893	2.06372e-08	-0.724055	0.000552376
CPSF2	2345.55	2443.68	1829.67	1906.8	742.499	746.448	1242.02	1200.75	-0.972164	2.15554e-19	-1.68539	2.73745e-51	-0.357883	0.00172028
RPS27L	482.574	485.706	826.052	608.106	249.987	198.142	1654.14	1658.57	1.7746	2.15556e-19	-1.10401	3.04199e-07	0.567089	0.00938342
PTPRE	18.4243	14.2019	23.9323	25.8769	160.44	145.19	209.6	190.068	3.59834	2.18573e-19	3.21561	2.00062e-15	NA	NA
ZNF148	666.817	702.521	967.33	878.196	1621.81	1574.89	1553.59	1463.98	1.13944	2.21285e-19	1.22439	4.35573e-22	0.431612	0.00168943
ILF2	3816.66	3575.1	3164.47	3056.71	1604.4	1498.02	1781.6	1958.01	-0.981173	2.28804e-19	-1.25158	4.63885e-30	-0.24899	0.040124
PNPLA8	164.401	158.115	167.526	158.496	839.509	741.323	540.996	511.374	1.70332	2.31891e-19	2.29388	1.21041e-34	NA	NA
GLIS3	6.37763	4.73397	17.7563	6.46922	77.1105	75.1572	222.346	237.585	5.35286	2.54218e-19	3.75783	8.75877e-10	NA	NA
UCHL1	3815.24	3628.12	1440.57	1208.13	3757.27	3283	1462.95	1643.49	-1.25888	2.54932e-19	NA	NA	-1.49061	1.80734e-26
GTF3C4	1916.83	2001.52	2038.88	2151.01	1348.19	1303.29	921.959	995.596	-1.02763	2.56617e-19	-0.562433	1.28501e-06	NA	NA
CDC42	1707.79	1655.94	1976.35	1761.24	2814.53	2707.37	3268.63	3297.53	0.964818	2.62388e-19	0.715245	5.12734e-11	NA	NA
CACNB3	72.2798	69.116	193.775	149.601	664.145	643.961	332.812	310.747	2.18236	2.6383e-19	3.20829	1.57423e-41	1.27913	5.59312e-07
ZNF215	400.373	403.334	159.034	181.947	44.7738	49.5354	62.3137	74.6697	-2.53838	2.68491e-19	-3.09724	1.55664e-23	-1.23725	6.26019e-06
VRK1	794.369	778.265	795.943	830.486	222.625	244.261	283.244	291.136	-1.45161	2.71951e-19	-1.75645	2.62381e-25	NA	NA
SLC44A1	2563.1	2660.49	650.033	586.273	441.52	406.532	1222.2	1174.35	-1.12497	2.72674e-19	-2.6194	2.12245e-85	-2.07855	2.05508e-61
VRTN	2814.66	2639.66	0	2.42596	0	0	0	0.754239	-12.4006	2.86221e-19	-13.3125	3.19596e-19	-11.1678	1.23102e-37
CACNA2D3	124.009	111.722	31.6524	37.198	1078.3	1023.16	8.49732	7.54239	-3.90333	3.07394e-19	3.15375	4.47531e-44	-1.77988	3.22375e-10
GABARAPL2	328.802	346.527	406.078	426.16	980.049	866.016	897.883	874.163	1.39221	3.10636e-19	1.45402	1.03103e-20	NA	NA
IFFO2	152.354	136.338	112.714	80.8652	345.753	336.499	638.715	602.637	2.1009	3.1198e-19	1.23886	3.65805e-07	-0.577528	0.0399041
SH3PXD2A	418.089	373.037	912.517	382.493	1542.21	1602.22	2804.11	2797.47	2.82331	3.1474e-19	1.99019	3.78156e-10	0.710816	0.0474096
HMGA2	2412.87	2293.14	3579.81	2646.72	49.7487	47.8273	6619.41	6203.62	1.4458	3.37444e-19	-5.58876	1.14534e-122	0.403878	0.025627
TOX3	221.091	219.656	484.823	1136.97	697.725	751.572	1.41622	5.27967	-5.84583	3.37444e-19	1.71702	7.53233e-06	1.87931	1.50193e-06
JAG1	593.119	594.587	1169.6	2643.48	841.997	710.577	3873.36	3810.42	2.69362	3.37444e-19	NA	NA	1.68266	6.59103e-08
NRBP2	96.3731	101.307	197.635	124.532	502.462	601.258	556.574	528.722	2.45728	3.43087e-19	2.48058	1.63142e-19	0.70689	0.0239621
CA11	538.555	498.961	39.3726	31.5374	221.382	310.878	65.1461	89.0002	-2.73185	3.47824e-19	-0.968537	0.00129953	-3.86991	1.0722e-33
MPZL1	1288.28	1250.72	1795.7	1304.36	1399.18	1404.07	3458.41	3513.25	1.45717	3.50937e-19	NA	NA	NA	NA
RNASEH2A	578.947	612.576	762.747	687.354	90.7914	90.5303	120.379	167.441	-2.02917	3.57069e-19	-2.71564	1.52023e-28	NA	NA
ANKRD50	1597.24	1622.81	1147.21	1493.58	2608.08	2649.29	3905.93	3890.37	1.27577	3.67666e-19	0.707243	1.25909e-06	NA	NA
DCTN3	119.049	88.9987	358.985	399.474	787.273	690.08	402.206	467.628	2.05887	3.73567e-19	2.82066	1.45813e-35	1.8572	1.31707e-15
PATZ1	1021.13	1025.38	893.989	1161.22	879.308	951.422	322.898	345.442	-1.61149	3.74721e-19	NA	NA	NA	NA
TWSG1	401.082	428.898	637.681	695.441	233.819	234.012	1052.25	1103.45	1.37925	3.7527e-19	-0.825902	2.28631e-06	0.684722	2.69943e-05
RPS6	14292.3	13489.9	17589.5	16477.1	5190.03	4910.84	8131.93	7634.41	-0.817903	3.84043e-19	-1.45932	9.07318e-58	0.294116	0.00288103
ZC3H4	1495.91	1467.53	996.666	1031.84	710.163	818.189	648.629	579.256	-1.27568	3.89322e-19	-0.958511	2.76178e-11	-0.547033	0.000216001
HMMR	1142.3	1153.2	640.769	610.532	32.3367	22.2055	422.033	368.823	-1.54285	3.96048e-19	-5.36121	3.35273e-79	-0.875245	5.37856e-07
OSBPL1A	1247.89	1227.99	1171.91	1062.57	328.341	321.126	528.25	509.112	-1.2569	4.05919e-19	-1.92981	9.168e-39	NA	NA
HDAC2	6109.06	6508.26	4639.79	4256.75	4788.31	4781.02	3556.13	3442.35	-0.850606	4.06705e-19	-0.39869	4.26217e-05	-0.503816	2.74881e-07
ZNF441	32.5968	30.2974	161.35	268.473	1088.25	1012.91	216.682	239.848	2.85919	4.09252e-19	5.05901	6.12332e-60	2.76841	7.16891e-18
RAB39A	238.098	257.528	187.599	110.785	46.0175	58.076	14.1622	8.29663	-4.53406	4.16788e-19	-2.25879	1.93549e-07	NA	NA
BACH1	975.777	1014.96	1329.4	1297.89	1652.9	1501.44	2005.37	2029.66	1.02007	4.20545e-19	0.66623	1.3101e-08	0.400868	0.00115827
EPM2AIP1	550.602	552.928	1110.92	1234	2064.57	1966.04	1253.35	1187.17	1.14367	4.21556e-19	1.86954	5.24519e-50	1.08733	2.67584e-17
PSAP	4529.53	4513.37	2785.42	2806.83	4504.74	4183.18	8066.79	9223.59	0.935839	4.33928e-19	NA	NA	-0.693378	1.47583e-10
ITGA8	0	0	3.08804	3.23461	2.48743	3.41624	1591.83	1570.33	13.3572	4.39116e-19	4.25744	0.0156946	4.39037	0.0121386
MYL12A	1099.08	1023.48	375.197	368.745	198.995	189.601	2421.74	2915.13	1.33129	4.53815e-19	-2.4476	2.07305e-46	-1.51305	3.5399e-22
SCRN3	40.3917	50.1801	198.407	256.343	445.251	461.192	263.417	245.882	2.49877	4.9902e-19	3.33224	1.17576e-33	2.33704	1.18917e-16
PRIM1	396.122	355.995	240.867	183.564	55.9673	47.8273	53.8163	58.0764	-2.74334	5.01787e-19	-2.8497	1.02519e-18	-0.82566	0.00715703
DKK1	1.41725	0	12.3522	10.5125	11.1935	10.2487	603.309	804.773	9.77216	5.09301e-19	3.74045	0.00193803	3.82723	0.0017208
RTL8C	77.9488	62.4884	118.118	145.557	262.424	232.304	395.125	365.806	2.42924	5.19815e-19	1.81227	9.8958e-11	0.901232	0.00292005
TCP1	5333.12	5522.65	3465.56	3393.91	2840.65	2731.28	3117.1	3207.78	-0.778585	5.45262e-19	-0.961424	7.14946e-28	-0.662106	5.98445e-14
STMN3	330.928	346.527	609.889	579.804	823.341	908.719	106.216	92.7714	-1.78106	5.52035e-19	1.3537	7.48803e-15	0.8133	7.3139e-06
RMI1	566.192	659.916	461.663	515.111	200.238	210.099	172.779	174.984	-1.81581	5.75968e-19	-1.57966	2.25041e-14	NA	NA
PLCL1	2.12588	0.946794	74.113	23.4509	545.992	539.765	325.73	331.111	7.67327	5.95214e-19	8.39826	1.11292e-22	4.92478	4.51205e-08
MAP3K21	476.196	494.227	38.6005	15.3644	73.3793	46.1192	31.1568	30.1696	-3.98625	6.00364e-19	-3.00866	5.75902e-12	-4.16435	7.85111e-21
PSME3	2834.5	2908.55	1361.83	1613.26	939.007	825.021	1161.3	1258.83	-1.24493	6.12346e-19	-1.70041	3.09958e-33	-0.948965	2.09301e-11
TWNK	625.008	660.862	215.391	259.577	100.741	93.9465	123.211	159.899	-2.16882	6.16803e-19	-2.72005	6.40881e-26	-1.43693	2.57772e-09
ECPAS	5166.59	5307.73	2830.96	3057.51	1998.65	1947.26	2920.24	2954.36	-0.833952	6.42005e-19	-1.40782	6.46052e-50	-0.830862	1.07269e-18
PNN	3698.32	3866.71	2566.94	2979.07	1578.28	1626.13	1814.18	1555.24	-1.1694	6.60499e-19	-1.23953	6.28911e-21	-0.447854	0.00143326
ZBTB41	197.706	206.401	647.717	680.885	1044.72	1041.95	533.915	527.213	1.39372	6.6444e-19	2.36993	2.42637e-54	1.71848	7.26282e-29
NUFIP2	6556.2	6606.73	4310.14	4176.69	1873.04	1837.94	3820.96	3429.53	-0.861933	6.6444e-19	-1.82624	3.4295e-77	-0.633137	1.44071e-10
REEP3	316.047	358.835	575.92	857.171	276.105	271.591	1410.55	1265.61	1.98795	6.66381e-19	NA	NA	1.08746	3.6278e-06
OCLN	459.189	466.77	22.3883	11.3211	24.8743	15.3731	48.1515	43.7459	-3.33942	6.71499e-19	-4.49319	8.26167e-25	-4.77448	1.59714e-31
RSPO3	0.708625	1.89359	0.772011	5.66057	2.48743	5.12436	468.769	395.221	8.46093	6.9008e-19	NA	NA	NA	NA
CAPN7	383.366	355.048	612.977	743.96	910.401	891.638	1012.6	995.596	1.44163	7.37708e-19	1.28604	4.84694e-15	0.876115	2.12593e-07
GMNN	887.199	849.275	805.979	918.629	58.4547	46.1192	293.157	256.441	-1.66663	7.47722e-19	-4.03601	1.17172e-61	NA	NA
SYT16	222.508	203.561	95.7294	57.4143	2012.33	1991.67	31.1568	39.2204	-2.57045	7.72438e-19	3.23094	1.95814e-45	-1.47492	1.59371e-08
TALDO1	1505.12	1518.66	792.855	778.732	559.673	520.976	689.699	610.18	-1.22279	7.84172e-19	-1.48224	7.53063e-26	-0.944032	8.45017e-12
DNAJB2	158.732	134.445	250.132	261.195	317.148	327.959	566.488	505.34	1.86306	7.9184e-19	1.13254	2.49231e-07	0.797959	0.000460444
IQSEC2	403.208	444.047	5.40408	4.04326	73.3793	71.741	45.319	61.8476	-2.96018	8.30249e-19	-2.54422	3.36915e-14	-6.4824	1.77698e-35
SAV1	981.446	1033.9	322.701	373.597	200.238	222.055	348.39	309.992	-1.61886	8.41682e-19	-2.25846	4.69612e-32	-1.53329	3.31492e-17
MGME1	1152.93	1102.07	680.142	674.416	141.784	172.52	433.363	422.374	-1.39938	8.53407e-19	-2.85418	4.72769e-58	-0.735619	4.57662e-06
OSBPL9	1131.67	1104.91	1313.19	1025.37	1267.35	1125.65	2886.26	2829.15	1.35323	9.03423e-19	NA	NA	NA	NA
DYNLT3	63.0677	85.2115	36.2845	29.1115	47.2613	27.3299	563.655	527.213	2.88498	9.09701e-19	-0.955817	0.0180562	-1.17314	0.00277163
SLC26A2	329.511	339.899	510.299	520.772	279.836	276.715	926.208	855.307	1.41085	9.16261e-19	NA	NA	0.623787	0.000266985
MAPKAPK2	390.453	361.675	803.663	642.07	475.1	476.565	1069.25	1116.27	1.53843	9.19304e-19	NA	NA	0.941846	1.84701e-07
SLC46A3	3.54313	5.68077	3.86005	1.6173	24.8743	20.4974	240.757	202.136	5.61599	9.68205e-19	2.33993	0.000956429	NA	NA
SURF4	1529.21	1520.55	1019.05	1121.6	582.06	572.22	2978.31	3113.5	0.998725	1.01367e-18	-1.40114	1.54222e-30	-0.510894	2.39253e-05
AP1AR	683.824	734.712	426.15	503.79	488.781	531.225	232.26	194.594	-1.74213	1.02389e-18	-0.476836	0.0183579	-0.608933	0.00280459
TMEM132D	441.474	402.388	230.059	71.97	124.372	112.736	8.49732	14.3305	-5.15815	1.0352e-18	-1.83051	0.000479417	-1.48169	0.00688485
POU4F1	1.41725	0.946794	6.17609	42.8586	3637.87	3906.47	450.358	416.34	8.4813	1.04896e-18	11.6036	2.22324e-34	4.33117	2.56162e-05
LOXL4	30.4709	28.4038	67.937	53.371	19.8995	15.3731	273.33	338.653	3.37823	1.0773e-18	NA	NA	1.04119	0.0179676
HNRNPA2B1	22873.7	22907.7	16225.4	16592.7	10381.3	11095.9	13047.6	11138.6	-0.9212	1.07984e-18	-1.09216	6.59037e-26	-0.480273	1.10781e-05
KCNK12	228.886	199.774	260.168	250.682	124.372	124.693	21.2433	30.9238	-2.99499	1.08096e-18	-0.784934	0.0110078	NA	NA
TNK2	187.077	182.731	253.992	193.268	429.082	493.646	715.191	671.273	1.90498	1.09438e-18	1.31627	2.85834e-09	NA	NA
TAF15	3995.23	3932.98	2891.18	2961.28	1832	1909.68	2278.7	2123.94	-0.850454	1.17073e-18	-1.08419	6.9664e-29	-0.43806	1.16004e-05
ARPC5	684.532	710.096	686.318	683.311	773.592	693.496	1535.18	1549.21	1.14586	1.18078e-18	NA	NA	NA	NA
CDC27	1068.61	1053.78	1647.47	1780.65	1450.17	1451.9	2060.6	2068.88	0.960153	1.18269e-18	0.451168	7.70282e-05	0.691411	5.39552e-10
GTF3C2	1474.65	1500.67	1041.44	1031.03	569.623	497.063	621.72	667.502	-1.20352	1.19211e-18	-1.47559	4.33942e-26	-0.521547	0.000226395
FLRT3	17.7156	19.8827	233.147	86.5258	264.912	269.883	351.222	352.984	4.2315	1.20253e-18	3.83432	1.78967e-15	3.09294	3.92421e-10
KIF4A	1179.15	1208.11	1443.66	1713.53	65.917	49.5354	389.46	438.213	-1.52345	1.21378e-18	-4.34819	2.29687e-80	0.403309	0.030504
LRRC8C	29.7623	31.2442	157.49	95.421	44.7738	44.4111	321.482	309.992	3.37293	1.29819e-18	NA	NA	2.05422	3.15088e-07
FAM8A1	218.257	241.433	393.726	389.77	644.246	671.291	691.115	625.264	1.51755	1.30883e-18	1.51872	2.09463e-18	0.771893	2.37889e-05
PAWR	3380.14	3493.67	1222.09	996.26	232.575	216.931	1457.29	1251.28	-1.34596	1.31282e-18	-3.93152	8.49305e-120	-1.63132	1.32396e-26
ZSWIM8	302.583	296.347	351.265	423.734	930.301	994.125	814.326	894.528	1.51421	1.31657e-18	1.68266	1.11618e-22	NA	NA
ITPRIPL1	278.49	249.954	96.5014	59.0316	9.94974	11.9568	14.1622	9.05087	-4.56496	1.33463e-18	-4.60623	1.83671e-16	-1.76402	8.16402e-05
SRGAP2	406.751	389.132	1412.01	1067.42	611.909	645.669	1192.46	1175.86	1.5724	1.34515e-18	0.658457	0.000485195	1.63896	5.56467e-20
ANKRD44	31.8881	23.6699	68.709	65.5008	757.424	666.166	168.53	174.229	2.60942	1.40114e-18	4.66331	2.38519e-60	1.25538	0.000112808
CCPG1	186.368	180.838	207.671	136.662	670.364	642.253	811.494	724.824	2.06279	1.46973e-18	1.8377	7.3796e-15	NA	NA
APEX1	3361.72	3220.05	3017.79	2655.61	1478.78	1323.79	1598.91	1467	-1.10413	1.47738e-18	-1.23018	1.95088e-22	NA	NA
LARGE2	342.266	300.134	12.3522	6.46922	4.97487	3.41624	0	6.78815	-6.28276	1.52839e-18	-6.2271	1.53064e-15	-5.0888	2.44387e-18
ZNF480	1456.23	1462.8	571.288	556.353	430.326	485.106	583.482	460.84	-1.49069	1.54007e-18	-1.67586	2.18512e-22	-1.37211	5.85801e-16
SRRT	2365.39	2358.46	1638.98	1940.77	1087.01	1065.87	1089.07	975.231	-1.19723	1.54216e-18	-1.13338	1.42661e-16	-0.400273	0.00628393
LMO3	208.336	223.443	698.67	781.967	273.618	215.223	43.9028	31.678	-2.55405	1.54216e-18	NA	NA	1.77882	8.19525e-14
SF3A3	3271.02	3238.98	2289.78	2579.6	1121.83	1030	1614.49	1442.86	-1.09283	1.55703e-18	-1.59546	7.60879e-37	-0.419049	0.0015572
CLDN7	267.152	280.251	3.08804	4.04326	8.70602	5.12436	2.83244	3.01696	-6.53665	1.55931e-18	-5.26481	9.71404e-17	-6.2654	1.08283e-21
PHB	2323.58	2296.92	1096.26	1170.12	376.846	331.375	1069.25	1107.98	-1.08455	1.57496e-18	-2.70005	7.33934e-90	-1.02784	8.63839e-17
CCDC69	110.546	115.509	13.8962	7.27787	0	0	685.45	632.053	2.54304	1.57809e-18	-8.71885	1.0115e-08	-3.40831	7.45478e-17
NUP188	2244.93	2249.58	2286.7	2193.06	1001.19	954.838	1084.82	1182.65	-0.984057	1.61471e-18	-1.19899	5.97039e-26	NA	NA
INPP4B	18.4243	13.2551	14.6682	8.89517	37.3115	71.741	345.558	282.085	4.29342	1.65312e-18	1.75218	0.00101361	NA	NA
DOCK9	538.555	541.566	99.5894	92.995	134.321	134.941	1525.27	1369.7	1.42089	1.66152e-18	-2.0043	1.20011e-25	-2.48706	1.94759e-41
SIX4	676.737	704.415	178.335	105.125	37.3115	34.1624	106.216	102.577	-2.72724	1.68297e-18	-4.26701	5.47523e-33	-2.28344	1.10624e-13
PHIP	4638.66	4707.46	3690.21	3862.93	4227.4	4029.45	2727.64	2534.24	-0.830312	1.69313e-18	NA	NA	-0.307263	0.00239258
NCAPD3	1236.55	1300.9	1180.4	1157.99	294.761	292.088	562.239	568.696	-1.16484	1.69468e-18	-2.11141	2.45356e-49	NA	NA
GRIK5	486.826	484.759	71.025	16.173	549.723	526.101	16.9946	19.6102	-4.71882	1.69825e-18	NA	NA	-3.47483	6.95852e-12
STAM2	282.742	273.624	331.965	431.012	722.6	773.778	909.213	848.519	1.6578	1.71963e-18	1.42583	8.48428e-14	0.454462	0.0347627
MRTO4	1023.96	1052.84	731.866	835.338	247.5	244.261	405.039	370.331	-1.42544	1.75412e-18	-2.07757	6.16908e-34	-0.406158	0.0196399
SLC2A3	8086.12	7962.54	496.403	252.299	1027.31	963.379	1875.07	1783.02	-2.13354	1.79694e-18	-3.01073	2.25957e-35	-4.42112	1.49558e-73
PNRC2	1788.57	1805.54	1520.86	1607.6	533.555	522.684	897.883	846.256	-1.04541	1.81164e-18	-1.76585	1.13055e-45	NA	NA
CDK5RAP2	2203.12	2294.08	3365.97	3360.76	1710.11	1593.67	1162.72	1215.83	-0.916916	1.8118e-18	-0.443218	3.35577e-05	0.581207	2.49044e-08
PSPC1	1815.5	1744	958.838	1132.11	1373.06	1421.15	793.083	766.307	-1.19212	1.81884e-18	-0.349953	0.0136891	-0.76801	2.45507e-08
POLK	136.056	151.487	380.601	369.554	436.545	396.284	474.434	468.383	1.71613	1.93544e-18	1.53986	1.05037e-14	1.38682	3.39505e-12
FURIN	243.767	213.029	67.937	33.1547	108.203	141.774	1312.84	1271.65	2.49877	2.00433e-18	-0.878829	0.00602322	-2.17365	9.27838e-12
PLK3	45.352	51.1269	89.5533	94.6123	180.339	146.898	288.909	297.925	2.60993	2.03578e-18	1.7719	1.13183e-08	0.93704	0.00520098
ACBD3	839.013	818.977	554.304	614.576	768.617	754.988	1934.56	1769.45	1.15786	2.05604e-18	NA	NA	-0.504888	0.000489598
FGFRL1	38.2658	30.2974	600.624	440.715	34.8241	42.703	249.255	242.865	2.83284	2.05898e-18	NA	NA	3.91508	7.23639e-35
INPPL1	973.651	970.464	1126.36	1180.63	1055.92	966.795	1960.05	1977.62	1.01836	2.06562e-18	NA	NA	NA	NA
KLHL29	61.6504	49.2333	130.47	195.694	1033.53	1149.56	286.076	303.958	2.40486	2.07642e-18	4.29005	1.93788e-58	1.54688	6.82385e-08
MLXIP	650.518	680.745	917.149	917.012	896.72	869.432	1397.81	1573.34	1.16137	2.10687e-18	0.409194	0.00409405	0.463032	0.00126171
DYNC2H1	2204.53	2302.6	3057.16	2950.77	992.486	930.925	1015.43	1156.25	-1.049	2.19338e-18	-1.22678	5.5135e-24	0.414949	0.000927552
TRANK1	370.611	390.079	24.7043	41.2413	110.691	104.195	1251.94	1358.38	1.78026	2.27695e-18	-1.82012	9.97666e-15	-3.53224	6.62816e-43
MARVELD2	566.9	509.375	4.63207	12.1298	4.97487	3.41624	67.9785	61.0934	-3.06636	2.38386e-18	-6.96672	1.8703e-24	-6.01511	7.2967e-40
RILPL1	102.042	104.147	381.373	266.855	238.794	213.515	572.153	477.433	2.3455	2.41987e-18	1.13622	6.33443e-05	1.65348	2.29407e-09
ST6GALNAC5	46.0607	46.3929	246.271	281.411	146.759	134.941	243.59	311.501	2.5925	2.4465e-18	1.61014	2.57592e-07	2.51295	3.59166e-17
APLP2	6661.08	6532.88	4756.36	4264.83	5094.27	4837.39	11729.1	11564.8	0.819938	2.47281e-18	-0.409419	2.479e-05	-0.548472	1.74427e-08
MINAR1	22.676	21.7763	125.066	94.6123	1009.9	958.255	150.119	137.272	2.68479	2.55021e-18	5.46616	3.10766e-78	2.30356	1.62301e-13
TRIM36	280.616	306.761	436.186	494.895	1830.75	1730.32	84.9732	92.0172	-1.71928	2.68921e-18	2.60238	4.62898e-58	0.666285	0.000178298
DDIAS	454.229	453.515	389.093	486	9.94974	15.3731	94.8867	92.0172	-2.28217	2.73828e-18	-5.20469	2.01703e-34	NA	NA
SFMBT1	524.383	583.225	456.258	490.852	342.022	273.299	128.876	155.373	-1.94947	2.97545e-18	-0.841981	0.000160832	NA	NA
USP53	403.917	394.813	179.879	134.236	98.2537	83.6978	1407.72	1273.91	1.74607	2.98923e-18	-2.12556	3.06602e-19	-1.34556	5.67343e-10
CD151	203.376	188.412	306.488	188.416	114.422	117.86	914.878	1157.76	2.40403	3.02908e-18	-0.75607	0.0162575	NA	NA
DNER	127.553	130.658	137.418	74.396	1952.64	1829.4	5.66488	7.54239	-4.23752	3.42988e-18	3.87314	4.57272e-45	NA	NA
PXK	140.308	146.753	231.603	242.596	333.316	367.246	481.515	599.62	1.91896	3.53261e-18	1.28621	1.7438e-08	0.725132	0.00284489
CDC42BPB	2789.15	2748.54	2800.08	2690.39	4553.25	4424.03	4609.79	4788.67	0.763566	3.53943e-18	0.697164	2.847e-15	NA	NA
RAB39B	162.984	161.902	120.434	96.2296	425.351	471.441	16.9946	20.3645	-3.09425	3.57657e-18	1.46352	6.19598e-08	NA	NA
THOP1	963.022	1004.55	1018.28	946.123	366.897	353.581	369.633	411.06	-1.32765	3.58173e-18	-1.44768	2.39255e-20	NA	NA
[truncated: 11,089 more rows]

## Sheet: Ext Data Fig. 1c
Condition	Rep	Type	Count	Proportion
NPC	r2	Uniquely mapped	3088838	0.807942
NPC	r2	Multi-mapped	71386	0.0186723
NPC	r2	Unmapped	662870	0.173386
hiPSC	r2	Uniquely mapped	1972588	0.805801
hiPSC	r2	Multi-mapped	53345	0.0217914
hiPSC	r2	Unmapped	422051	0.172408
CM	r2	Uniquely mapped	4066116	0.808379
CM	r2	Multi-mapped	99951	0.0198711
CM	r2	Unmapped	863895	0.17175
Neurons	r2	Uniquely mapped	3623918	0.786292
Neurons	r2	Multi-mapped	85042	0.0184518
Neurons	r2	Unmapped	899912	0.195256
Neurons	r3	Uniquely mapped	789303	0.775051
Neurons	r3	Multi-mapped	17026	0.0167186
Neurons	r3	Unmapped	212060	0.208231
NPC	r3	Uniquely mapped	1879646	0.805154
NPC	r3	Multi-mapped	42033	0.018005
NPC	r3	Unmapped	412839	0.176841
hiPSC	r3	Uniquely mapped	3580647	0.807681
hiPSC	r3	Multi-mapped	90362	0.0203828
hiPSC	r3	Unmapped	762234	0.171936
CM	r3	Uniquely mapped	4715373	0.805864
CM	r3	Multi-mapped	116255	0.0198682
CM	r3	Unmapped	1019695	0.174267

## Sheet: Ext Data Fig. 1d
isodecoder	canon_pos	proportion	cov	condition	rep
Ala-AGC-1	1	0.812449	8040	CM	1
Ala-AGC-11	1	0.812461	9063	CM	1
Ala-AGC-12	1	0.396694	48	CM	1
Ala-AGC-13	1	0.914754	279	CM	1
Ala-AGC-15	1	0.757845	1280	CM	1
Ala-AGC-2	1	0.831987	30073	CM	1
Ala-AGC-24	1	0.859459	159	CM	1
Ala-AGC-3	1	0.786275	10827	CM	1
Ala-AGC-4	1	0.808076	25974	CM	1
Ala-AGC-5	1	0.92597	3102	CM	1
Ala-AGC-6	1	0.756579	1150	CM	1
Ala-AGC-8	1	0.823213	47706	CM	1
Ala-AGC-9	1	0.989619	286	CM	1
Ala-CGC-1	1	0.871399	14277	CM	1
Ala-CGC-2	1	0.861352	12922	CM	1
Ala-CGC-3	1	0.845826	16859	CM	1
Ala-CGC-4	1	0.789779	8577	CM	1
Ala-TGC-1	1	0.816024	6671	CM	1
Ala-TGC-2	1	0.864182	4244	CM	1
Ala-TGC-3	1	0.861791	41004	CM	1
Ala-TGC-4	1	0.795924	13709	CM	1
Ala-TGC-5	1	0.791351	6368	CM	1
Ala-TGC-6	1	0.924119	1023	CM	1
Arg-ACG-1	1	0.776839	50124	CM	1
Arg-ACG-2	1	0.738436	41458	CM	1
Arg-CCG-1	1	0.851459	31372	CM	1
Arg-CCG-2	1	0.667007	15700	CM	1
Arg-CCT-1	1	0.858216	13141	CM	1
Arg-CCT-2	1	0.86776	10322	CM	1
Arg-CCT-3	1	0.871074	5270	CM	1
Arg-CCT-4	1	0.851	24045	CM	1
Arg-TCG-1	1	0.787879	20020	CM	1
Arg-TCG-2	1	0.694775	4441	CM	1
Arg-TCG-3	1	0.843768	22089	CM	1
Arg-TCG-4	1	0.660503	893	CM	1
Arg-TCG-5	1	0.700826	9506	CM	1
Arg-TCT-1	1	0.864994	27403	CM	1
Arg-TCT-2	1	0.819846	8956	CM	1
Arg-TCT-3	1	0.846956	6663	CM	1
Arg-TCT-4	1	0.810145	559	CM	1
Asn-GTT-1	1	0.783911	10154	CM	1
Asn-GTT-2	1	0.799255	71889	CM	1
Asn-GTT-3	1	0.797729	21987	CM	1
Asn-GTT-4	1	0.517526	2008	CM	1
Asn-GTT-5	1	0.714489	503	CM	1
Asp-GTC-1	1	0.798627	13143	CM	1
Asp-GTC-2	1	0.840355	107699	CM	1
Asp-GTC-3	1	0.552875	1375	CM	1
Cys-GCA-11	1	0.937699	8850	CM	1
Cys-GCA-13	1	0.770492	94	CM	1
Cys-GCA-14	1	0.653439	247	CM	1
Cys-GCA-2	1	0.899905	33139	CM	1
Cys-GCA-4	1	0.802851	26474	CM	1
Cys-GCA-5	1	1	1533	CM	1
Cys-GCA-6	1	0.845904	3387	CM	1
Cys-GCA-8	1	0.873656	2275	CM	1
Cys-GCA-9	1	0.928474	11631	CM	1
Gln-CTG-1	1	0.808075	88700	CM	1
Gln-CTG-2	1	0.870279	11868	CM	1
Gln-CTG-3	1	0.934055	5439	CM	1
Gln-CTG-4	1	0.417662	804	CM	1
Gln-TTG-1	1	0.990248	24676	CM	1
Gln-TTG-2	1	0.407321	701	CM	1
Gln-TTG-3	1	0.63871	13068	CM	1
Glu-CTC-1	1	0.93825	151851	CM	1
Glu-TTC-1	1	0.850308	27919	CM	1
Glu-TTC-2	1	0.85843	42027	CM	1
Glu-TTC-3	1	0.874476	2501	CM	1
Glu-TTC-4	1	0.832848	12008	CM	1
Gly-CCC-1	1	0.921342	3432	CM	1
Gly-CCC-2	1	0.909446	68956	CM	1
Gly-GCC-1	1	0.903583	34122	CM	1
Gly-GCC-2	1	0.873683	96244	CM	1
Gly-TCC-1/2/3	1	0.880114	94291	CM	1
His-GTG-1	0	0.856397	91798	CM	1
Ile-AAT-1	1	0.840183	184	CM	1
Ile-AAT-12	1	0.772204	939	CM	1
Ile-AAT-2	1	0.982777	5535	CM	1
Ile-AAT-3	1	0.32746	762	CM	1
Ile-AAT-4	1	0.745325	7454	CM	1
Ile-AAT-6	1	0.804756	2403	CM	1
Ile-AAT-7/5	1	0.880358	68336	CM	1
Ile-AAT-8	1	0.837222	3050	CM	1
Ile-TAT-1	1	0.602207	6222	CM	1
Ile-TAT-2	1	0.607291	13726	CM	1
Ile-TAT-3	1	0.612695	666	CM	1
iMet-CAT-2/1	1	0.881561	88822	CM	1
Leu-AAG-1	1	0.910834	5986	CM	1
Leu-AAG-2	1	0.889189	65928	CM	1
Leu-AAG-3	1	0.841805	1474	CM	1
Leu-CAA-1	1	0.850477	11319	CM	1
Leu-CAA-2	1	0.791776	2715	CM	1
Leu-CAA-3	1	0.823579	971	CM	1
Leu-CAA-4	1	0.811307	7692	CM	1
Leu-CAG-1	1	0.805061	49599	CM	1
Leu-CAG-2	1	0.804656	25267	CM	1
Leu-TAA-1	1	0.730616	12834	CM	1
Leu-TAA-2	1	0.773389	744	CM	1
Leu-TAA-3	1	0.677952	2463	CM	1
Leu-TAG-1	1	0.904557	10937	CM	1
Leu-TAG-2	1	0.859169	6241	CM	1
Leu-TAG-3	1	0.880521	16029	CM	1
Lys-CTT-1	1	0.888753	42198	CM	1
Lys-CTT-2	1	0.844371	54060	CM	1
Lys-CTT-4	1	0.904306	4158	CM	1
Lys-TTT-2/4	1	0.326732	3085	CM	1
Lys-TTT-3	1	0.301646	38986	CM	1
Lys-TTT-6	1	0.317658	1378	CM	1
Met-CAT-1	1	0.796825	16413	CM	1
Met-CAT-3	1	0.722856	20918	CM	1
Met-CAT-4/2/5	1	0.823195	17290	CM	1
Met-CAT-6	1	0.797095	19151	CM	1
mitoAla-TGC-1	1	0.789454	4162	CM	1
mitoArg-TCG-1	1	0.746234	3517	CM	1
mitoAsn-GTT-1	1	0.803938	1960	CM	1
mitoAsp-GTC-1	1	0.617509	3019	CM	1
mitoCys-GCA-1	1	0.879655	7748	CM	1
mitoGln-TTG-1	1	0.69722	3035	CM	1
mitoGlu-TTC-1	1	0.828273	6820	CM	1
mitoGly-TCC-1	1	0.759159	2818	CM	1
mitoHis-GTG-1	1	0.832682	4688	CM	1
mitoIle-GAT-1	1	0.807054	3455	CM	1
mitoLeu-TAA-1	1	0.784081	4561	CM	1
mitoLeu-TAG-1	1	0.783295	2729	CM	1
mitoLys-TTT-1	1	0.784834	4140	CM	1
mitoMet-CAT-1	1	0.87623	6414	CM	1
mitoPhe-GAA-1	1	0.184948	1821	CM	1
mitoPro-TGG-1	1	0.815723	6786	CM	1
mitoSer-TGA-1	1	0.203814	2116	CM	1
mitoThr-TGT-1	1	0.859981	4502	CM	1
mitoTrp-TCA-1	1	0.175819	1761	CM	1
mitoTyr-GTA-1	1	0.136625	999	CM	1
mitoVal-TAC-1	1	0.719092	12482	CM	1
Phe-GAA-3/1	1	0.704411	76480	CM	1
Pro-AGG-1/2	1	0.827965	77558	CM	1
Pro-CGG-1	1	0.829968	21619	CM	1
Pro-CGG-2	1	0.79482	3560	CM	1
Pro-TGG-1	1	0.680284	1532	CM	1
Pro-TGG-2	1	0.817551	17310	CM	1
Pro-TGG-3	1	0.831678	24700	CM	1
SeC-TCA-1	1	0.890749	6971	CM	1
Ser-AGA-2/1	1	0.909525	68017	CM	1
Ser-CGA-1/2	1	0.88694	13352	CM	1
Ser-CGA-3	1	0.881159	304	CM	1
Ser-CGA-4	1	0.83519	8245	CM	1
Ser-GCT-1	1	0.864324	3026	CM	1
Ser-GCT-2	1	0.877854	6152	CM	1
Ser-GCT-3/4	1	0.862292	58660	CM	1
Ser-GCT-5	1	0.860061	3368	CM	1
Ser-TGA-1	1	0.813469	18940	CM	1
Ser-TGA-3/2	1	0.880045	7740	CM	1
Ser-TGA-4	1	0.87967	2025	CM	1
Thr-AGT-1	1	0.668937	34176	CM	1
Thr-AGT-2	1	0.818242	18507	CM	1
Thr-AGT-3	1	0.716949	1269	CM	1
Thr-AGT-4	1	0.738717	622	CM	1
Thr-AGT-5	1	0.764358	3620	CM	1
Thr-AGT-6	1	0.983178	4208	CM	1
Thr-CGT-2	1	0.776452	19006	CM	1
Thr-CGT-3	1	0.819718	4124	CM	1
Thr-CGT-4	1	0.787456	12078	CM	1
Thr-TGT-1	1	0.742479	5158	CM	1
Thr-TGT-2	1	0.803503	5872	CM	1
Thr-TGT-3	1	0.847493	4868	CM	1
Thr-TGT-5	1	0.407355	9227	CM	1
Trp-CCA-1	1	0.991038	7409	CM	1
Trp-CCA-2	1	0.716728	12785	CM	1
Trp-CCA-3/5	1	0.521297	10929	CM	1
Trp-CCA-4	1	0.686057	13846	CM	1
Tyr-GTA-1	1	0.0392921	1603	CM	1
Tyr-GTA-2/5/8	1	0.0473373	3424	CM	1
Tyr-GTA-4	1	0.0544218	16	CM	1
Tyr-GTA-6/3	1	0.0834526	175	CM	1
Val-AAC-1/2	1	0.845851	69737	CM	1
Val-AAC-3	1	0.800329	1948	CM	1
Val-CAC-1	1	0.861904	58700	CM	1
Val-CAC-2	1	0.84716	9844	CM	1
Val-CAC-3	1	0.807925	11765	CM	1
Val-TAC-1	1	0.927602	19821	CM	1
Val-TAC-2	1	0.669315	11456	CM	1
Val-TAC-3	1	0.785226	574	CM	1
Val-TAC-4	1	0.746032	611	CM	1
Ala-AGC-1	1	0.799647	6350	hiPSC	1
Ala-AGC-11	1	0.808717	5826	hiPSC	1
Ala-AGC-12	1	0.57246	1189	hiPSC	1
Ala-AGC-13	1	0.905799	3202	hiPSC	1
Ala-AGC-15	1	0.772938	1331	hiPSC	1
Ala-AGC-2	1	0.835808	13510	hiPSC	1
Ala-AGC-24	1	0.843975	1877	hiPSC	1
Ala-AGC-3	1	0.779983	4481	hiPSC	1
Ala-AGC-4	1	0.802435	8306	hiPSC	1
Ala-AGC-5	1	0.859843	5368	hiPSC	1
Ala-AGC-6	1	0.7765	1553	hiPSC	1
Ala-AGC-8	1	0.826667	14117	hiPSC	1
Ala-AGC-9	1	0.989101	1815	hiPSC	1
Ala-CGC-1	1	0.871028	7456	hiPSC	1
Ala-CGC-2	1	0.867133	5828	hiPSC	1
Ala-CGC-3	1	0.844073	5056	hiPSC	1
Ala-CGC-4	1	0.79488	5061	hiPSC	1
Ala-TGC-1	1	0.823234	5407	hiPSC	1
Ala-TGC-2	1	0.863389	3811	hiPSC	1
Ala-TGC-3	1	0.865424	15228	hiPSC	1
Ala-TGC-4	1	0.8312	6170	hiPSC	1
Ala-TGC-5	1	0.788599	4316	hiPSC	1
Ala-TGC-6	1	0.868015	1631	hiPSC	1
Arg-ACG-1	1	0.77704	19196	hiPSC	1
Arg-ACG-2	1	0.739811	20094	hiPSC	1
Arg-CCG-1	1	0.850942	15134	hiPSC	1
Arg-CCG-2	1	0.666184	5983	hiPSC	1
Arg-CCT-1	1	0.839455	5485	hiPSC	1
Arg-CCT-2	1	0.862908	3122	hiPSC	1
Arg-CCT-3	1	0.870264	5145	hiPSC	1
Arg-CCT-4	1	0.855977	5872	hiPSC	1
Arg-TCG-1	1	0.797083	6120	hiPSC	1
Arg-TCG-2	1	0.694865	3491	hiPSC	1
Arg-TCG-3	1	0.845797	7295	hiPSC	1
Arg-TCG-4	1	0.664139	1489	hiPSC	1
Arg-TCG-5	1	0.703349	4768	hiPSC	1
Arg-TCT-1	1	0.864673	8300	hiPSC	1
Arg-TCT-2	1	0.804613	4814	hiPSC	1
Arg-TCT-3	1	0.83891	6895	hiPSC	1
Arg-TCT-4	1	0.806763	167	hiPSC	1
Asn-GTT-1	1	0.782646	3680	hiPSC	1
Asn-GTT-2	1	0.810589	25630	hiPSC	1
Asn-GTT-3	1	0.812166	10334	hiPSC	1
Asn-GTT-4	1	0.593253	1231	hiPSC	1
Asn-GTT-5	1	0.780252	806	hiPSC	1
Asp-GTC-1	1	0.805074	3808	hiPSC	1
Asp-GTC-2	1	0.841314	71505	hiPSC	1
Asp-GTC-3	1	0.549906	1168	hiPSC	1
Cys-GCA-11	1	0.921504	4778	hiPSC	1
Cys-GCA-13	1	0.762183	2346	hiPSC	1
Cys-GCA-14	1	0.731773	813	hiPSC	1
Cys-GCA-2	1	0.898379	10865	hiPSC	1
Cys-GCA-4	1	0.813067	8425	hiPSC	1
Cys-GCA-5	1	1	1264	hiPSC	1
Cys-GCA-6	1	0.867628	662	hiPSC	1
Cys-GCA-8	1	0.902849	1933	hiPSC	1
Cys-GCA-9	1	0.930259	3268	hiPSC	1
Gln-CTG-1	1	0.81106	28542	hiPSC	1
Gln-CTG-2	1	0.882765	7816	hiPSC	1
Gln-CTG-3	1	0.929048	6272	hiPSC	1
Gln-CTG-4	1	0.6449	1511	hiPSC	1
Gln-TTG-1	1	0.988743	8344	hiPSC	1
Gln-TTG-2	1	0.377488	550	hiPSC	1
Gln-TTG-3	1	0.725596	8890	hiPSC	1
Glu-CTC-1	1	0.943007	96927	hiPSC	1
Glu-TTC-1	1	0.853814	8685	hiPSC	1
Glu-TTC-2	1	0.865964	14375	hiPSC	1
Glu-TTC-3	1	0.894503	4426	hiPSC	1
Glu-TTC-4	1	0.888676	16708	hiPSC	1
Gly-CCC-1	1	0.906702	6453	hiPSC	1
Gly-CCC-2	1	0.90919	15048	hiPSC	1
Gly-GCC-1	1	0.903262	77172	hiPSC	1
Gly-GCC-2	1	0.881691	24146	hiPSC	1
Gly-TCC-1/2/3	1	0.887153	39009	hiPSC	1
His-GTG-1	0	0.84057	34228	hiPSC	1
Ile-AAT-1	1	0.850578	2795	hiPSC	1
Ile-AAT-12	1	0.809253	2851	hiPSC	1
Ile-AAT-2	1	0.984821	4866	hiPSC	1
Ile-AAT-3	1	0.457549	1094	hiPSC	1
Ile-AAT-4	1	0.762456	2173	hiPSC	1
Ile-AAT-6	1	0.824113	2905	hiPSC	1
Ile-AAT-7/5	1	0.883509	28775	hiPSC	1
Ile-AAT-8	1	0.886464	2803	hiPSC	1
Ile-TAT-1	1	0.58827	2006	hiPSC	1
Ile-TAT-2	1	0.617533	4797	hiPSC	1
Ile-TAT-3	1	0.617313	2660	hiPSC	1
iMet-CAT-2/1	1	0.876713	32357	hiPSC	1
Leu-AAG-1	1	0.919189	14093	hiPSC	1
Leu-AAG-2	1	0.892028	25512	hiPSC	1
Leu-AAG-3	1	0.856816	1873	hiPSC	1
Leu-CAA-1	1	0.847833	5438	hiPSC	1
Leu-CAA-2	1	0.791395	2667	hiPSC	1
Leu-CAA-3	1	0.825758	2725	hiPSC	1
Leu-CAA-4	1	0.809933	3017	hiPSC	1
Leu-CAG-1	1	0.804839	21391	hiPSC	1
Leu-CAG-2	1	0.807394	10396	hiPSC	1
Leu-TAA-1	1	0.720048	4231	hiPSC	1
Leu-TAA-2	1	0.763219	1631	hiPSC	1
Leu-TAA-3	1	0.665337	1334	hiPSC	1
Leu-TAG-1	1	0.905984	7131	hiPSC	1
Leu-TAG-2	1	0.862022	5679	hiPSC	1
Leu-TAG-3	1	0.884192	6192	hiPSC	1
Lys-CTT-1	1	0.885397	12678	hiPSC	1
Lys-CTT-2	1	0.848372	35484	hiPSC	1
Lys-CTT-4	1	0.900966	3730	hiPSC	1
Lys-TTT-2/4	1	0.12043	1657	hiPSC	1
Lys-TTT-3	1	0.11059	6984	hiPSC	1
Lys-TTT-6	1	0.119483	1175	hiPSC	1
Met-CAT-1	1	0.804761	4023	hiPSC	1
Met-CAT-3	1	0.720094	8891	hiPSC	1
Met-CAT-4/2/5	1	0.832396	13914	hiPSC	1
Met-CAT-6	1	0.775322	5894	hiPSC	1
mitoAla-TGC-1	1	0.828818	673	hiPSC	1
mitoArg-TCG-1	1	0.762067	1342	hiPSC	1
mitoAsn-GTT-1	1	0.781879	466	hiPSC	1
mitoAsp-GTC-1	1	0.531576	1069	hiPSC	1
mitoCys-GCA-1	1	0.866412	1135	hiPSC	1
mitoGln-TTG-1	1	0.712919	447	hiPSC	1
mitoGlu-TTC-1	1	0.830499	2881	hiPSC	1
mitoGly-TCC-1	1	0.76603	1123	hiPSC	1
mitoHis-GTG-1	1	0.815534	1512	hiPSC	1
mitoIle-GAT-1	1	0.815341	1722	hiPSC	1
mitoLeu-TAA-1	1	0.785766	2186	hiPSC	1
mitoLeu-TAG-1	1	0.736748	820	hiPSC	1
mitoLys-TTT-1	1	0.803279	1715	hiPSC	1
mitoMet-CAT-1	1	0.858909	2849	hiPSC	1
mitoPhe-GAA-1	1	0.143013	1179	hiPSC	1
mitoPro-TGG-1	1	0.822502	2683	hiPSC	1
mitoSer-TGA-1	1	0.174383	452	hiPSC	1
mitoThr-TGT-1	1	0.857992	1299	hiPSC	1
mitoTrp-TCA-1	1	0.131934	597	hiPSC	1
mitoTyr-GTA-1	1	0.0809992	107	hiPSC	1
mitoVal-TAC-1	1	0.709001	6766	hiPSC	1
Phe-GAA-3/1	1	0.614764	30590	hiPSC	1
Pro-AGG-1/2	1	0.826617	33168	hiPSC	1
Pro-CGG-1	1	0.825831	8971	hiPSC	1
Pro-CGG-2	1	0.819084	2970	hiPSC	1
Pro-TGG-1	1	0.784169	1704	hiPSC	1
Pro-TGG-2	1	0.801702	4144	hiPSC	1
Pro-TGG-3	1	0.830321	10981	hiPSC	1
SeC-TCA-1	1	0.882264	2338	hiPSC	1
Ser-AGA-2/1	1	0.9098	31359	hiPSC	1
Ser-CGA-1/2	1	0.88739	5461	hiPSC	1
Ser-CGA-3	1	0.867833	893	hiPSC	1
Ser-CGA-4	1	0.837281	2969	hiPSC	1
Ser-GCT-1	1	0.861662	3214	hiPSC	1
Ser-GCT-2	1	0.870091	6182	hiPSC	1
Ser-GCT-3/4	1	0.861884	23401	hiPSC	1
Ser-GCT-5	1	0.844391	2469	hiPSC	1
Ser-TGA-1	1	0.820517	5591	hiPSC	1
Ser-TGA-3/2	1	0.89479	7969	hiPSC	1
Ser-TGA-4	1	0.863834	4758	hiPSC	1
Thr-AGT-1	1	0.666162	12771	hiPSC	1
Thr-AGT-2	1	0.817128	9942	hiPSC	1
Thr-AGT-3	1	0.779612	4298	hiPSC	1
Thr-AGT-4	1	0.72923	2642	hiPSC	1
Thr-AGT-5	1	0.762047	2546	hiPSC	1
Thr-AGT-6	1	0.977384	2204	hiPSC	1
Thr-CGT-2	1	0.767606	7085	hiPSC	1
Thr-CGT-3	1	0.808634	1948	hiPSC	1
Thr-CGT-4	1	0.789504	4077	hiPSC	1
Thr-TGT-1	1	0.741284	2828	hiPSC	1
Thr-TGT-2	1	0.800408	3140	hiPSC	1
Thr-TGT-3	1	0.842231	2477	hiPSC	1
Thr-TGT-5	1	0.428615	4176	hiPSC	1
Trp-CCA-1	1	0.991181	3147	hiPSC	1
Trp-CCA-2	1	0.714286	3600	hiPSC	1
Trp-CCA-3/5	1	0.581495	8723	hiPSC	1
Trp-CCA-4	1	0.705554	3544	hiPSC	1
Tyr-GTA-1	1	0.0413129	837	hiPSC	1
Tyr-GTA-2/5/8	1	0.0457793	1730	hiPSC	1
Tyr-GTA-4	1	0.0519987	160	hiPSC	1
Tyr-GTA-6/3	1	0.0628591	186	hiPSC	1
Val-AAC-1/2	1	0.833422	31435	hiPSC	1
Val-AAC-3	1	0.794728	1417	hiPSC	1
Val-CAC-1	1	0.857563	28851	hiPSC	1
Val-CAC-2	1	0.831567	5021	hiPSC	1
Val-CAC-3	1	0.782071	3987	hiPSC	1
Val-TAC-1	1	0.928411	8689	hiPSC	1
Val-TAC-2	1	0.649155	5301	hiPSC	1
Val-TAC-3	1	0.768676	1173	hiPSC	1
Val-TAC-4	1	0.741192	2251	hiPSC	1
Ala-AGC-1	1	0.78374	482	Neurons	1
Ala-AGC-11	1	0.798333	4311	Neurons	1
Ala-AGC-12	1	0.707317	174	Neurons	1
Ala-AGC-13	1	0.92	23	Neurons	1
Ala-AGC-15	1	0.702028	450	Neurons	1
Ala-AGC-2	1	0.81696	21031	Neurons	1
Ala-AGC-24	1	0.84	21	Neurons	1
Ala-AGC-3	1	0.75577	5239	Neurons	1
Ala-AGC-4	1	0.784705	38037	Neurons	1
Ala-AGC-5	1	0.959581	641	Neurons	1
Ala-AGC-6	1	0.661538	43	Neurons	1
Ala-AGC-8	1	0.809734	50942	Neurons	1
Ala-AGC-9	1	1	9	Neurons	1
Ala-CGC-1	1	0.84667	12485	Neurons	1
Ala-CGC-2	1	0.841723	9030	Neurons	1
Ala-CGC-3	1	0.82591	18431	Neurons	1
Ala-CGC-4	1	0.768527	840	Neurons	1
Ala-TGC-1	1	0.821206	790	Neurons	1
Ala-TGC-2	1	0.818406	996	Neurons	1
Ala-TGC-3	1	0.841406	43499	Neurons	1
Ala-TGC-4	1	0.709264	10834	Neurons	1
Ala-TGC-5	1	0.747126	455	Neurons	1
Ala-TGC-6	1	0.862745	88	Neurons	1
Arg-ACG-1	1	0.73274	54233	Neurons	1
Arg-ACG-2	1	0.67969	31280	Neurons	1
Arg-CCG-1	1	0.835395	21818	Neurons	1
Arg-CCG-2	1	0.61407	18688	Neurons	1
Arg-CCT-1	1	0.774875	5249	Neurons	1
Arg-CCT-2	1	0.858684	6447	Neurons	1
Arg-CCT-3	1	0.861159	2971	Neurons	1
Arg-CCT-4	1	0.804171	25834	Neurons	1
Arg-TCG-1	1	0.741695	21188	Neurons	1
Arg-TCG-2	1	0.67354	980	Neurons	1
Arg-TCG-3	1	0.822148	19956	Neurons	1
Arg-TCG-4	1	0.575	23	Neurons	1
Arg-TCG-5	1	0.663788	1076	Neurons	1
Arg-TCT-1	1	0.845	11094	Neurons	1
Arg-TCT-2	1	0.800242	1983	Neurons	1
Arg-TCT-3	1	0.838217	2031	Neurons	1
Arg-TCT-4	1	0.814867	8156	Neurons	1
Asn-GTT-1	1	0.663487	765	Neurons	1
Asn-GTT-2	1	0.77182	57117	Neurons	1
Asn-GTT-3	1	0.769106	14270	Neurons	1
Asn-GTT-4	1	0.362202	895	Neurons	1
Asn-GTT-5	1	0.299213	38	Neurons	1
Asp-GTC-1	1	0.798012	15013	Neurons	1
Asp-GTC-2	1	0.835145	89419	Neurons	1
Asp-GTC-3	1	0.414327	723	Neurons	1
Cys-GCA-11	1	0.916851	6649	Neurons	1
Cys-GCA-13	1	0.666667	24	Neurons	1
Cys-GCA-14	1	0.492147	94	Neurons	1
Cys-GCA-2	1	0.891943	31185	Neurons	1
Cys-GCA-4	1	0.801011	26785	Neurons	1
Cys-GCA-5	1	1	557	Neurons	1
Cys-GCA-6	1	0.770213	181	Neurons	1
Cys-GCA-8	1	0.855711	854	Neurons	1
Cys-GCA-9	1	0.924731	344	Neurons	1
Gln-CTG-1	1	0.805341	81995	Neurons	1
Gln-CTG-2	1	0.870784	1833	Neurons	1
Gln-CTG-3	1	0.931973	274	Neurons	1
Gln-CTG-4	1	0.0687732	37	Neurons	1
Gln-TTG-1	1	0.989092	27294	Neurons	1
Gln-TTG-2	1	0.430876	187	Neurons	1
Gln-TTG-3	1	0.369162	3644	Neurons	1
Glu-CTC-1	1	0.935006	132408	Neurons	1
Glu-TTC-1	1	0.840794	50583	Neurons	1
Glu-TTC-2	1	0.84278	43999	Neurons	1
Glu-TTC-3	1	0.875	70	Neurons	1
Glu-TTC-4	1	0.348444	784	Neurons	1
Gly-CCC-1	1	0.904	113	Neurons	1
Gly-CCC-2	1	0.904888	98574	Neurons	1
Gly-GCC-1	1	0.896925	12661	Neurons	1
Gly-GCC-2	1	0.887202	121757	Neurons	1
Gly-TCC-1/2/3	1	0.884411	83438	Neurons	1
His-GTG-1	0	0.859234	75189	Neurons	1
Ile-AAT-1	1	0.741573	66	Neurons	1
Ile-AAT-12	1	0.779026	208	Neurons	1
Ile-AAT-2	1	0.983721	5076	Neurons	1
Ile-AAT-3	1	0.0581132	77	Neurons	1
Ile-AAT-4	1	0.72959	4093	Neurons	1
Ile-AAT-6	1	0.783088	426	Neurons	1
Ile-AAT-7/5	1	0.873448	63787	Neurons	1
Ile-AAT-8	1	0.436447	285	Neurons	1
Ile-TAT-1	1	0.564858	6214	Neurons	1
Ile-TAT-2	1	0.586138	17277	Neurons	1
Ile-TAT-3	1	0.614286	43	Neurons	1
iMet-CAT-2/1	1	0.875409	87556	Neurons	1
Leu-AAG-1	1	0.935393	333	Neurons	1
Leu-AAG-2	1	0.881163	59460	Neurons	1
Leu-AAG-3	1	0.741818	204	Neurons	1
Leu-CAA-1	1	0.843333	10809	Neurons	1
Leu-CAA-2	1	0.591054	185	Neurons	1
Leu-CAA-3	1	0.846154	55	Neurons	1
Leu-CAA-4	1	0.806161	9395	Neurons	1
Leu-CAG-1	1	0.788517	29362	Neurons	1
Leu-CAG-2	1	0.801424	28925	Neurons	1
Leu-TAA-1	1	0.706186	20240	Neurons	1
Leu-TAA-2	1	0.793103	23	Neurons	1
Leu-TAA-3	1	0.664903	1131	Neurons	1
Leu-TAG-1	1	0.892262	4232	Neurons	1
Leu-TAG-2	1	0.813525	397	Neurons	1
Leu-TAG-3	1	0.870796	24391	Neurons	1
Lys-CTT-1	1	0.886098	46319	Neurons	1
Lys-CTT-2	1	0.82474	27769	Neurons	1
Lys-CTT-4	1	0.908629	358	Neurons	1
Lys-TTT-2/4	1	0.10455	216	Neurons	1
Lys-TTT-3	1	0.121579	19601	Neurons	1
Lys-TTT-6	1	0.107748	89	Neurons	1
Met-CAT-1	1	0.797954	23171	Neurons	1
Met-CAT-3	1	0.72546	8876	Neurons	1
Met-CAT-4/2/5	1	0.82068	2869	Neurons	1
Met-CAT-6	1	0.787828	25721	Neurons	1
mitoAla-TGC-1	1	0.788223	4645	Neurons	1
mitoArg-TCG-1	1	0.697196	2984	Neurons	1
mitoAsn-GTT-1	1	0.790364	2756	Neurons	1
mitoAsp-GTC-1	1	0.534696	1857	Neurons	1
mitoCys-GCA-1	1	0.858548	8030	Neurons	1
mitoGln-TTG-1	1	0.667898	2894	Neurons	1
mitoGlu-TTC-1	1	0.733587	4045	Neurons	1
mitoGly-TCC-1	1	0.746868	2862	Neurons	1
mitoHis-GTG-1	1	0.831378	5882	Neurons	1
mitoIle-GAT-1	1	0.804333	3490	Neurons	1
mitoLeu-TAA-1	1	0.767671	4279	Neurons	1
mitoLeu-TAG-1	1	0.754014	3240	Neurons	1
mitoLys-TTT-1	1	0.768001	4757	Neurons	1
mitoMet-CAT-1	1	0.863577	6558	Neurons	1
mitoPhe-GAA-1	1	0.197105	1348	Neurons	1
mitoPro-TGG-1	1	0.808205	6186	Neurons	1
mitoSer-TGA-1	1	0.206918	2010	Neurons	1
mitoThr-TGT-1	1	0.857013	5676	Neurons	1
mitoTrp-TCA-1	1	0.180066	1859	Neurons	1
mitoTyr-GTA-1	1	0.130641	990	Neurons	1
mitoVal-TAC-1	1	0.709474	12828	Neurons	1
Phe-GAA-3/1	1	0.585106	46675	Neurons	1
Pro-AGG-1/2	1	0.821787	52836	Neurons	1
Pro-CGG-1	1	0.821249	15970	Neurons	1
Pro-CGG-2	1	0.768083	669	Neurons	1
Pro-TGG-1	1	0.295499	151	Neurons	1
Pro-TGG-2	1	0.812817	25342	Neurons	1
Pro-TGG-3	1	0.826142	15030	Neurons	1
SeC-TCA-1	1	0.887796	12003	Neurons	1
Ser-AGA-2/1	1	0.901401	68776	Neurons	1
Ser-CGA-1/2	1	0.894539	12842	Neurons	1
Ser-CGA-3	1	0.813559	48	Neurons	1
Ser-CGA-4	1	0.829677	10931	Neurons	1
Ser-GCT-1	1	0.830769	216	Neurons	1
Ser-GCT-2	1	0.903342	1757	Neurons	1
Ser-GCT-3/4	1	0.854846	74811	Neurons	1
Ser-GCT-5	1	0.841026	656	Neurons	1
Ser-TGA-1	1	0.81379	30273	Neurons	1
Ser-TGA-3/2	1	0.7715	1543	Neurons	1
Ser-TGA-4	1	0.814516	202	Neurons	1
Thr-AGT-1	1	0.560539	25083	Neurons	1
Thr-AGT-2	1	0.751777	10785	Neurons	1
Thr-AGT-3	1	0.672727	37	Neurons	1
Thr-AGT-4	1	0.442623	27	Neurons	1
Thr-AGT-5	1	0.592336	1113	Neurons	1
Thr-AGT-6	1	0.975877	1335	Neurons	1
Thr-CGT-2	1	0.69958	18315	Neurons	1
Thr-CGT-3	1	0.736284	1181	Neurons	1
Thr-CGT-4	1	0.715916	9473	Neurons	1
Thr-TGT-1	1	0.701812	426	Neurons	1
Thr-TGT-2	1	0.784698	4523	Neurons	1
Thr-TGT-3	1	0.784296	1698	Neurons	1
Thr-TGT-5	1	0.343025	6418	Neurons	1
Trp-CCA-1	1	0.990683	1914	Neurons	1
Trp-CCA-2	1	0.624507	12497	Neurons	1
Trp-CCA-3/5	1	0.34111	2237	Neurons	1
Trp-CCA-4	1	0.552734	8967	Neurons	1
Tyr-GTA-1	1	0.0375944	1479	Neurons	1
Tyr-GTA-2/5/8	1	0.0404553	3231	Neurons	1
Tyr-GTA-4	1	0.0520833	5	Neurons	1
Tyr-GTA-6/3	1	0.0868167	27	Neurons	1
Val-AAC-1/2	1	0.852485	60766	Neurons	1
Val-AAC-3	1	0.794473	460	Neurons	1
Val-CAC-1	1	0.868233	47857	Neurons	1
Val-CAC-2	1	0.836904	2930	Neurons	1
Val-CAC-3	1	0.814929	14236	Neurons	1
Val-TAC-1	1	0.931051	21835	Neurons	1
Val-TAC-2	1	0.634291	8653	Neurons	1
Val-TAC-3	1	0.784672	215	Neurons	1
Val-TAC-4	1	0.5625	9	Neurons	1
Ala-AGC-1	1	0.795966	3749	NPC	1
Ala-AGC-11	1	0.800331	5327	NPC	1
Ala-AGC-12	1	0.6875	176	NPC	1
Ala-AGC-13	1	0.880342	103	NPC	1
Ala-AGC-15	1	0.737418	674	NPC	1
Ala-AGC-2	1	0.824088	23189	NPC	1
Ala-AGC-24	1	0.795918	39	NPC	1
Ala-AGC-3	1	0.741334	3700	NPC	1
Ala-AGC-4	1	0.800389	27134	NPC	1
Ala-AGC-5	1	0.973652	2365	NPC	1
Ala-AGC-6	1	0.739645	125	NPC	1
Ala-AGC-8	1	0.824434	45038	NPC	1
Ala-AGC-9	1	1	67	NPC	1
Ala-CGC-1	1	0.870722	14043	NPC	1
Ala-CGC-2	1	0.861696	10436	NPC	1
Ala-CGC-3	1	0.841712	12826	NPC	1
Ala-CGC-4	1	0.785047	1596	NPC	1
Ala-TGC-1	1	0.806848	1838	NPC	1
Ala-TGC-2	1	0.843144	2392	NPC	1
Ala-TGC-3	1	0.860041	39973	NPC	1
Ala-TGC-4	1	0.783834	10483	NPC	1
Ala-TGC-5	1	0.777886	795	NPC	1
Ala-TGC-6	1	0.899563	206	NPC	1
Arg-ACG-1	1	0.758023	39114	NPC	1
Arg-ACG-2	1	0.711586	27448	NPC	1
Arg-CCG-1	1	0.850293	18726	NPC	1
Arg-CCG-2	1	0.627571	15469	NPC	1
Arg-CCT-1	1	0.83192	7063	NPC	1
Arg-CCT-2	1	0.867651	6818	NPC	1
Arg-CCT-3	1	0.867484	5237	NPC	1
Arg-CCT-4	1	0.826587	16111	NPC	1
Arg-TCG-1	1	0.771912	17737	NPC	1
Arg-TCG-2	1	0.679431	1863	NPC	1
Arg-TCG-3	1	0.838463	18551	NPC	1
Arg-TCG-4	1	0.565574	69	NPC	1
Arg-TCG-5	1	0.684264	2022	NPC	1
Arg-TCT-1	1	0.856546	22773	NPC	1
Arg-TCT-2	1	0.811371	4224	NPC	1
Arg-TCT-3	1	0.833506	2418	NPC	1
Arg-TCT-4	1	0.824286	577	NPC	1
Asn-GTT-1	1	0.770303	3206	NPC	1
Asn-GTT-2	1	0.79268	39550	NPC	1
Asn-GTT-3	1	0.788454	11554	NPC	1
Asn-GTT-4	1	0.383791	573	NPC	1
Asn-GTT-5	1	0.40566	43	NPC	1
Asp-GTC-1	1	0.799986	11187	NPC	1
Asp-GTC-2	1	0.835687	84564	NPC	1
Asp-GTC-3	1	0.481826	1140	NPC	1
Cys-GCA-11	1	0.935665	6341	NPC	1
Cys-GCA-13	1	0.707692	46	NPC	1
Cys-GCA-14	1	0.635379	176	NPC	1
Cys-GCA-2	1	0.895996	24949	NPC	1
Cys-GCA-4	1	0.79665	20689	NPC	1
Cys-GCA-5	1	1	798	NPC	1
Cys-GCA-6	1	0.768657	103	NPC	1
Cys-GCA-8	1	0.821581	769	NPC	1
Cys-GCA-9	1	0.941935	438	NPC	1
Gln-CTG-1	1	0.807131	71988	NPC	1
Gln-CTG-2	1	0.860092	8041	NPC	1
Gln-CTG-3	1	0.871508	468	NPC	1
Gln-CTG-4	1	0.0800562	57	NPC	1
Gln-TTG-1	1	0.989841	22410	NPC	1
Gln-TTG-2	1	0.375	156	NPC	1
Gln-TTG-3	1	0.49186	5378	NPC	1
Glu-CTC-1	1	0.938669	115063	NPC	1
Glu-TTC-1	1	0.843549	24786	NPC	1
Glu-TTC-2	1	0.857014	43760	NPC	1
Glu-TTC-3	1	0.868207	639	NPC	1
Glu-TTC-4	1	0.713832	3597	NPC	1
Gly-CCC-1	1	0.911306	935	NPC	1
Gly-CCC-2	1	0.908599	55132	NPC	1
Gly-GCC-1	1	0.894504	30762	NPC	1
Gly-GCC-2	1	0.883472	71586	NPC	1
Gly-TCC-1/2/3	1	0.883993	75661	NPC	1
His-GTG-1	0	0.857566	61406	NPC	1
Ile-AAT-1	1	0.779661	92	NPC	1
Ile-AAT-12	1	0.774691	502	NPC	1
Ile-AAT-2	1	0.982658	4533	NPC	1
Ile-AAT-3	1	0.132653	156	NPC	1
Ile-AAT-4	1	0.746661	5423	NPC	1
Ile-AAT-6	1	0.817474	945	NPC	1
Ile-AAT-7/5	1	0.877116	56374	NPC	1
Ile-AAT-8	1	0.752624	1004	NPC	1
Ile-TAT-1	1	0.608374	3371	NPC	1
Ile-TAT-2	1	0.613376	11886	NPC	1
Ile-TAT-3	1	0.484536	47	NPC	1
iMet-CAT-2/1	1	0.879564	71629	NPC	1
Leu-AAG-1	1	0.909193	811	NPC	1
Leu-AAG-2	1	0.885215	46819	NPC	1
Leu-AAG-3	1	0.827078	617	NPC	1
Leu-CAA-1	1	0.842252	11143	NPC	1
Leu-CAA-2	1	0.761194	969	NPC	1
Leu-CAA-3	1	0.816901	348	NPC	1
Leu-CAA-4	1	0.811586	7495	NPC	1
Leu-CAG-1	1	0.795971	36274	NPC	1
Leu-CAG-2	1	0.80333	25958	NPC	1
Leu-TAA-1	1	0.723402	14034	NPC	1
Leu-TAA-2	1	0.724771	79	NPC	1
Leu-TAA-3	1	0.670844	2034	NPC	1
Leu-TAG-1	1	0.9056	7924	NPC	1
Leu-TAG-2	1	0.850508	1758	NPC	1
Leu-TAG-3	1	0.876923	16986	NPC	1
Lys-CTT-1	1	0.879711	36713	NPC	1
Lys-CTT-2	1	0.839196	39553	NPC	1
Lys-CTT-4	1	0.894737	680	NPC	1
Lys-TTT-2/4	1	0.101439	832	NPC	1
Lys-TTT-3	1	0.10377	15768	NPC	1
Lys-TTT-6	1	0.0961618	233	NPC	1
Met-CAT-1	1	0.795298	12145	NPC	1
Met-CAT-3	1	0.722818	14898	NPC	1
Met-CAT-4/2/5	1	0.823815	7100	NPC	1
Met-CAT-6	1	0.7924	18539	NPC	1
mitoAla-TGC-1	1	0.796063	2022	NPC	1
mitoArg-TCG-1	1	0.711123	2698	NPC	1
mitoAsn-GTT-1	1	0.805954	1462	NPC	1
mitoAsp-GTC-1	1	0.519292	1144	NPC	1
mitoCys-GCA-1	1	0.864679	3655	NPC	1
mitoGln-TTG-1	1	0.696316	1323	NPC	1
mitoGlu-TTC-1	1	0.797551	4298	NPC	1
mitoGly-TCC-1	1	0.764402	2667	NPC	1
mitoHis-GTG-1	1	0.819182	3647	NPC	1
mitoIle-GAT-1	1	0.805722	3098	NPC	1
mitoLeu-TAA-1	1	0.777391	3796	NPC	1
mitoLeu-TAG-1	1	0.776247	2536	NPC	1
mitoLys-TTT-1	1	0.787272	3934	NPC	1
mitoMet-CAT-1	1	0.870572	5825	NPC	1
mitoPhe-GAA-1	1	0.138682	1604	NPC	1
mitoPro-TGG-1	1	0.807557	4809	NPC	1
mitoSer-TGA-1	1	0.171709	806	NPC	1
mitoThr-TGT-1	1	0.859183	3850	NPC	1
mitoTrp-TCA-1	1	0.114185	1106	NPC	1
mitoTyr-GTA-1	1	0.0812903	315	NPC	1
mitoVal-TAC-1	1	0.711423	11042	NPC	1
Phe-GAA-3/1	1	0.590111	42627	NPC	1
Pro-AGG-1/2	1	0.824232	46593	NPC	1
Pro-CGG-1	1	0.825476	15618	NPC	1
Pro-CGG-2	1	0.777046	826	NPC	1
Pro-TGG-1	1	0.626384	679	NPC	1
Pro-TGG-2	1	0.818145	14266	NPC	1
Pro-TGG-3	1	0.821292	16733	NPC	1
SeC-TCA-1	1	0.884742	5381	NPC	1
Ser-AGA-2/1	1	0.903243	52921	NPC	1
Ser-CGA-1/2	1	0.890735	10239	NPC	1
Ser-CGA-3	1	0.86	172	NPC	1
Ser-CGA-4	1	0.837708	7500	NPC	1
Ser-GCT-1	1	0.899836	548	NPC	1
Ser-GCT-2	1	0.886069	3422	NPC	1
Ser-GCT-3/4	1	0.871337	53880	NPC	1
Ser-GCT-5	1	0.871972	504	NPC	1
Ser-TGA-1	1	0.819084	19314	NPC	1
Ser-TGA-3/2	1	0.856936	2953	NPC	1
Ser-TGA-4	1	0.856729	592	NPC	1
Thr-AGT-1	1	0.6236	27454	NPC	1
Thr-AGT-2	1	0.802352	13234	NPC	1
Thr-AGT-3	1	0.720165	175	NPC	1
Thr-AGT-4	1	0.658915	85	NPC	1
Thr-AGT-5	1	0.718485	2713	NPC	1
Thr-AGT-6	1	0.977018	1743	NPC	1
Thr-CGT-2	1	0.753875	14154	NPC	1
Thr-CGT-3	1	0.796745	2105	NPC	1
Thr-CGT-4	1	0.772661	9496	NPC	1
Thr-TGT-1	1	0.737542	1554	NPC	1
Thr-TGT-2	1	0.804707	1949	NPC	1
Thr-TGT-3	1	0.839899	2985	NPC	1
Thr-TGT-5	1	0.39696	6634	NPC	1
Trp-CCA-1	1	0.992897	3355	NPC	1
Trp-CCA-2	1	0.698233	11974	NPC	1
Trp-CCA-3/5	1	0.423197	3375	NPC	1
Trp-CCA-4	1	0.646599	8764	NPC	1
Tyr-GTA-1	1	0.0374683	1065	NPC	1
Tyr-GTA-2/5/8	1	0.0427723	2940	NPC	1
Tyr-GTA-4	1	0.0731707	9	NPC	1
Tyr-GTA-6/3	1	0.0782209	51	NPC	1
Val-AAC-1/2	1	0.830425	52105	NPC	1
Val-AAC-3	1	0.774809	1827	NPC	1
Val-CAC-1	1	0.846166	36342	NPC	1
Val-CAC-2	1	0.836239	5469	NPC	1
Val-CAC-3	1	0.801719	11196	NPC	1
Val-TAC-1	1	0.925246	19098	NPC	1
Val-TAC-2	1	0.662919	9080	NPC	1
Val-TAC-3	1	0.817048	393	NPC	1
Val-TAC-4	1	0.680628	130	NPC	1
Ala-AGC-1	1	0.77673	8485	CM	2
Ala-AGC-11	1	0.788891	10340	CM	2
Ala-AGC-12	1	0.473282	62	CM	2
Ala-AGC-13	1	0.893891	278	CM	2
Ala-AGC-15	1	0.725479	1250	CM	2
Ala-AGC-2	1	0.799057	33908	CM	2
Ala-AGC-24	1	0.826087	133	CM	2
Ala-AGC-3	1	0.741686	11686	CM	2
Ala-AGC-4	1	0.773854	30438	CM	2
Ala-AGC-5	1	0.916744	2951	CM	2
Ala-AGC-6	1	0.742234	1123	CM	2
Ala-AGC-8	1	0.797363	54668	CM	2
Ala-AGC-9	1	1	267	CM	2
Ala-CGC-1	1	0.844323	15327	CM	2
Ala-CGC-2	1	0.835901	14431	CM	2
Ala-CGC-3	1	0.8163	19010	CM	2
Ala-CGC-4	1	0.747064	9416	CM	2
Ala-TGC-1	1	0.784278	7293	CM	2
Ala-TGC-2	1	0.823379	4494	CM	2
Ala-TGC-3	1	0.83153	45498	CM	2
Ala-TGC-4	1	0.763243	15042	CM	2
Ala-TGC-5	1	0.74856	6237	CM	2
Ala-TGC-6	1	0.900605	1042	CM	2
Arg-ACG-1	1	0.751611	55535	CM	2
Arg-ACG-2	1	0.710868	44007	CM	2
Arg-CCG-1	1	0.831507	33839	CM	2
Arg-CCG-2	1	0.645308	19276	CM	2
Arg-CCT-1	1	0.842699	14711	CM	2
Arg-CCT-2	1	0.86176	11732	CM	2
Arg-CCT-3	1	0.864279	5623	CM	2
Arg-CCT-4	1	0.843481	26433	CM	2
Arg-TCG-1	1	0.766568	21989	CM	2
Arg-TCG-2	1	0.661221	4493	CM	2
Arg-TCG-3	1	0.820269	24759	CM	2
Arg-TCG-4	1	0.620031	811	CM	2
Arg-TCG-5	1	0.665054	9759	CM	2
Arg-TCT-1	1	0.863317	29705	CM	2
Arg-TCT-2	1	0.817904	9374	CM	2
Arg-TCT-3	1	0.848956	6503	CM	2
Arg-TCT-4	1	0.820817	623	CM	2
Asn-GTT-1	1	0.769151	11085	CM	2
Asn-GTT-2	1	0.792352	83460	CM	2
Asn-GTT-3	1	0.803027	24987	CM	2
Asn-GTT-4	1	0.524761	2310	CM	2
Asn-GTT-5	1	0.709424	542	CM	2
Asp-GTC-1	1	0.80226	15121	CM	2
Asp-GTC-2	1	0.834441	116800	CM	2
Asp-GTC-3	1	0.529968	1344	CM	2
Cys-GCA-11	1	0.921675	9555	CM	2
Cys-GCA-13	1	0.698276	81	CM	2
Cys-GCA-14	1	0.586449	251	CM	2
Cys-GCA-2	1	0.889177	38769	CM	2
Cys-GCA-4	1	0.790267	28433	CM	2
Cys-GCA-5	1	1	1733	CM	2
Cys-GCA-6	1	0.862838	3636	CM	2
Cys-GCA-8	1	0.871874	2545	CM	2
Cys-GCA-9	1	0.92591	12547	CM	2
Gln-CTG-1	1	0.790802	107451	CM	2
Gln-CTG-2	1	0.867926	13741	CM	2
Gln-CTG-3	1	0.925226	6026	CM	2
Gln-CTG-4	1	0.381939	922	CM	2
Gln-TTG-1	1	0.987211	29565	CM	2
Gln-TTG-2	1	0.38438	753	CM	2
Gln-TTG-3	1	0.609901	14784	CM	2
Glu-CTC-1	1	0.937344	174240	CM	2
Glu-TTC-1	1	0.848725	30880	CM	2
Glu-TTC-2	1	0.855304	47903	CM	2
Glu-TTC-3	1	0.882393	2611	CM	2
Glu-TTC-4	1	0.821447	12739	CM	2
Gly-CCC-1	1	0.91121	3674	CM	2
Gly-CCC-2	1	0.909219	90680	CM	2
Gly-GCC-1	1	0.903564	40205	CM	2
Gly-GCC-2	1	0.888436	124700	CM	2
Gly-TCC-1/2/3	1	0.884115	113485	CM	2
His-GTG-1	0	0.86672	111130	CM	2
Ile-AAT-1	1	0.78744	163	CM	2
Ile-AAT-12	1	0.781619	927	CM	2
Ile-AAT-2	1	0.980136	6069	CM	2
Ile-AAT-3	1	0.301092	772	CM	2
Ile-AAT-4	1	0.73868	7994	CM	2
Ile-AAT-6	1	0.77476	2425	CM	2
Ile-AAT-7/5	1	0.869636	75280	CM	2
Ile-AAT-8	1	0.835955	3348	CM	2
Ile-TAT-1	1	0.5751	6869	CM	2
Ile-TAT-2	1	0.590856	15689	CM	2
Ile-TAT-3	1	0.614435	647	CM	2
iMet-CAT-2/1	1	0.879001	109519	CM	2
Leu-AAG-1	1	0.914414	6496	CM	2
Leu-AAG-2	1	0.881794	78753	CM	2
Leu-AAG-3	1	0.833333	1490	CM	2
Leu-CAA-1	1	0.82859	12520	CM	2
Leu-CAA-2	1	0.764646	3002	CM	2
Leu-CAA-3	1	0.812392	944	CM	2
Leu-CAA-4	1	0.80217	9018	CM	2
Leu-CAG-1	1	0.77716	55668	CM	2
Leu-CAG-2	1	0.785337	28536	CM	2
Leu-TAA-1	1	0.696087	15032	CM	2
Leu-TAA-2	1	0.779868	829	CM	2
Leu-TAA-3	1	0.628296	2740	CM	2
Leu-TAG-1	1	0.892495	12237	CM	2
Leu-TAG-2	1	0.849423	6916	CM	2
Leu-TAG-3	1	0.867408	18638	CM	2
Lys-CTT-1	1	0.895942	49473	CM	2
Lys-CTT-2	1	0.85892	61941	CM	2
Lys-CTT-4	1	0.91209	4202	CM	2
Lys-TTT-2/4	1	0.289291	3039	CM	2
Lys-TTT-3	1	0.273319	41917	CM	2
Lys-TTT-6	1	0.311194	1415	CM	2
Met-CAT-1	1	0.805999	19722	CM	2
Met-CAT-3	1	0.736921	24426	CM	2
Met-CAT-4/2/5	1	0.829819	19679	CM	2
Met-CAT-6	1	0.794151	22974	CM	2
mitoAla-TGC-1	1	0.785984	4161	CM	2
mitoArg-TCG-1	1	0.72716	2921	CM	2
mitoAsn-GTT-1	1	0.798758	1929	CM	2
mitoAsp-GTC-1	1	0.630132	3300	CM	2
mitoCys-GCA-1	1	0.871789	8316	CM	2
mitoGln-TTG-1	1	0.679171	2951	CM	2
mitoGlu-TTC-1	1	0.738642	4341	CM	2
mitoGly-TCC-1	1	0.782034	2838	CM	2
mitoHis-GTG-1	1	0.841406	5316	CM	2
mitoIle-GAT-1	1	0.837827	4009	CM	2
mitoLeu-TAA-1	1	0.789685	5298	CM	2
mitoLeu-TAG-1	1	0.77853	2988	CM	2
mitoLys-TTT-1	1	0.798041	4888	CM	2
mitoMet-CAT-1	1	0.86834	7057	CM	2
mitoPhe-GAA-1	1	0.172894	1837	CM	2
mitoPro-TGG-1	1	0.815255	6306	CM	2
mitoSer-TGA-1	1	0.170782	1840	CM	2
mitoThr-TGT-1	1	0.869375	4366	CM	2
mitoTrp-TCA-1	1	0.169493	1839	CM	2
mitoTyr-GTA-1	1	0.114377	934	CM	2
mitoVal-TAC-1	1	0.742672	14289	CM	2
Phe-GAA-3/1	1	0.687977	85576	CM	2
Pro-AGG-1/2	1	0.820903	88637	CM	2
Pro-CGG-1	1	0.821294	23967	CM	2
Pro-CGG-2	1	0.792354	3648	CM	2
Pro-TGG-1	1	0.653906	1691	CM	2
Pro-TGG-2	1	0.806972	19745	CM	2
Pro-TGG-3	1	0.820947	28069	CM	2
SeC-TCA-1	1	0.888608	7722	CM	2
Ser-AGA-2/1	1	0.899346	76234	CM	2
Ser-CGA-1/2	1	0.885803	15149	CM	2
Ser-CGA-3	1	0.858586	340	CM	2
Ser-CGA-4	1	0.828341	8821	CM	2
Ser-GCT-1	1	0.862761	3181	CM	2
Ser-GCT-2	1	0.854555	6698	CM	2
Ser-GCT-3/4	1	0.847511	65777	CM	2
Ser-GCT-5	1	0.842479	3439	CM	2
Ser-TGA-1	1	0.808578	22679	CM	2
Ser-TGA-3/2	1	0.869378	8080	CM	2
Ser-TGA-4	1	0.856364	1884	CM	2
Thr-AGT-1	1	0.639771	38337	CM	2
Thr-AGT-2	1	0.812704	20945	CM	2
Thr-AGT-3	1	0.781374	1376	CM	2
Thr-AGT-4	1	0.738896	549	CM	2
Thr-AGT-5	1	0.759287	4047	CM	2
Thr-AGT-6	1	0.974403	4530	CM	2
Thr-CGT-2	1	0.761856	23021	CM	2
Thr-CGT-3	1	0.819943	4572	CM	2
Thr-CGT-4	1	0.774581	14621	CM	2
Thr-TGT-1	1	0.729518	5672	CM	2
Thr-TGT-2	1	0.784635	6700	CM	2
Thr-TGT-3	1	0.826318	5281	CM	2
Thr-TGT-5	1	0.354563	9670	CM	2
Trp-CCA-1	1	0.991639	7828	CM	2
Trp-CCA-2	1	0.677008	14381	CM	2
Trp-CCA-3/5	1	0.475268	11261	CM	2
Trp-CCA-4	1	0.652005	16143	CM	2
Tyr-GTA-1	1	0.0348009	1754	CM	2
Tyr-GTA-2/5/8	1	0.0397009	3425	CM	2
Tyr-GTA-4	1	0.0557621	15	CM	2
Tyr-GTA-6/3	1	0.0624734	147	CM	2
Val-AAC-1/2	1	0.846604	84210	CM	2
Val-AAC-3	1	0.804669	2068	CM	2
Val-CAC-1	1	0.860983	70524	CM	2
Val-CAC-2	1	0.860748	12585	CM	2
Val-CAC-3	1	0.802356	13555	CM	2
Val-TAC-1	1	0.930509	22884	CM	2
Val-TAC-2	1	0.66921	13506	CM	2
Val-TAC-3	1	0.804718	614	CM	2
Val-TAC-4	1	0.738538	596	CM	2
Ala-AGC-1	1	0.790691	11688	hiPSC	2
Ala-AGC-11	1	0.787881	10727	hiPSC	2
Ala-AGC-12	1	0.548165	2151	hiPSC	2
Ala-AGC-13	1	0.893437	5718	hiPSC	2
Ala-AGC-15	1	0.775756	2387	hiPSC	2
Ala-AGC-2	1	0.811534	23571	hiPSC	2
Ala-AGC-24	1	0.827185	3341	hiPSC	2
Ala-AGC-3	1	0.761488	8004	hiPSC	2
Ala-AGC-4	1	0.79449	14072	hiPSC	2
Ala-AGC-5	1	0.842849	9788	hiPSC	2
Ala-AGC-6	1	0.761761	2769	hiPSC	2
Ala-AGC-8	1	0.811577	26373	hiPSC	2
Ala-AGC-9	1	0.992479	3035	hiPSC	2
Ala-CGC-1	1	0.851688	13116	hiPSC	2
Ala-CGC-2	1	0.852534	10094	hiPSC	2
Ala-CGC-3	1	0.83341	9060	hiPSC	2
Ala-CGC-4	1	0.772288	8550	hiPSC	2
Ala-TGC-1	1	0.803455	10326	hiPSC	2
Ala-TGC-2	1	0.849534	7018	hiPSC	2
Ala-TGC-3	1	0.847653	26529	hiPSC	2
Ala-TGC-4	1	0.808177	10714	hiPSC	2
Ala-TGC-5	1	0.772723	7575	hiPSC	2
Ala-TGC-6	1	0.871951	3146	hiPSC	2
Arg-ACG-1	1	0.76041	35080	hiPSC	2
Arg-ACG-2	1	0.718792	36000	hiPSC	2
Arg-CCG-1	1	0.836979	27776	hiPSC	2
Arg-CCG-2	1	0.650111	9058	hiPSC	2
Arg-CCT-1	1	0.840589	9597	hiPSC	2
Arg-CCT-2	1	0.86305	5552	hiPSC	2
Arg-CCT-3	1	0.862487	8599	hiPSC	2
Arg-CCT-4	1	0.849723	10110	hiPSC	2
Arg-TCG-1	1	0.786292	11277	hiPSC	2
Arg-TCG-2	1	0.686199	6628	hiPSC	2
Arg-TCG-3	1	0.831322	13844	hiPSC	2
Arg-TCG-4	1	0.637326	2708	hiPSC	2
Arg-TCG-5	1	0.68891	8827	hiPSC	2
Arg-TCT-1	1	0.86229	15172	hiPSC	2
Arg-TCT-2	1	0.821315	9078	hiPSC	2
Arg-TCT-3	1	0.847771	13143	hiPSC	2
Arg-TCT-4	1	0.801034	310	hiPSC	2
Asn-GTT-1	1	0.779257	7025	hiPSC	2
Asn-GTT-2	1	0.806557	48808	hiPSC	2
Asn-GTT-3	1	0.808089	19361	hiPSC	2
Asn-GTT-4	1	0.612953	2366	hiPSC	2
Asn-GTT-5	1	0.757906	1462	hiPSC	2
Asp-GTC-1	1	0.800568	6768	hiPSC	2
Asp-GTC-2	1	0.841197	127682	hiPSC	2
Asp-GTC-3	1	0.569978	2077	hiPSC	2
Cys-GCA-11	1	0.913559	8550	hiPSC	2
Cys-GCA-13	1	0.739075	4025	hiPSC	2
Cys-GCA-14	1	0.721778	1445	hiPSC	2
Cys-GCA-2	1	0.895549	19960	hiPSC	2
Cys-GCA-4	1	0.804516	14289	hiPSC	2
Cys-GCA-5	1	1	2365	hiPSC	2
Cys-GCA-6	1	0.842867	1223	hiPSC	2
Cys-GCA-8	1	0.876911	3441	hiPSC	2
Cys-GCA-9	1	0.921437	5618	hiPSC	2
Gln-CTG-1	1	0.803034	55892	hiPSC	2
Gln-CTG-2	1	0.879226	15186	hiPSC	2
Gln-CTG-3	1	0.924304	12345	hiPSC	2
Gln-CTG-4	1	0.635868	3035	hiPSC	2
Gln-TTG-1	1	0.985409	16276	hiPSC	2
Gln-TTG-2	1	0.383869	1147	hiPSC	2
Gln-TTG-3	1	0.709801	17251	hiPSC	2
Glu-CTC-1	1	0.939102	166144	hiPSC	2
Glu-TTC-1	1	0.851661	15513	hiPSC	2
Glu-TTC-2	1	0.857905	25732	hiPSC	2
Glu-TTC-3	1	0.89692	7979	hiPSC	2
Glu-TTC-4	1	0.885397	30262	hiPSC	2
Gly-CCC-1	1	0.920572	12100	hiPSC	2
Gly-CCC-2	1	0.913315	28816	hiPSC	2
Gly-GCC-1	1	0.895328	138518	hiPSC	2
Gly-GCC-2	1	0.868509	43250	hiPSC	2
Gly-TCC-1/2/3	1	0.884528	70389	hiPSC	2
His-GTG-1	0	0.843954	66896	hiPSC	2
Ile-AAT-1	1	0.844735	5038	hiPSC	2
Ile-AAT-12	1	0.799206	4832	hiPSC	2
Ile-AAT-2	1	0.980996	8311	hiPSC	2
Ile-AAT-3	1	0.445777	1821	hiPSC	2
Ile-AAT-4	1	0.77144	3868	hiPSC	2
Ile-AAT-6	1	0.797099	4726	hiPSC	2
Ile-AAT-7/5	1	0.877625	49864	hiPSC	2
Ile-AAT-8	1	0.869196	4811	hiPSC	2
Ile-TAT-1	1	0.601049	3783	hiPSC	2
Ile-TAT-2	1	0.602983	8774	hiPSC	2
Ile-TAT-3	1	0.617206	5108	hiPSC	2
iMet-CAT-2/1	1	0.877362	55693	hiPSC	2
Leu-AAG-1	1	0.904391	24821	hiPSC	2
Leu-AAG-2	1	0.874099	44378	hiPSC	2
Leu-AAG-3	1	0.838914	3182	hiPSC	2
Leu-CAA-1	1	0.833535	9639	hiPSC	2
Leu-CAA-2	1	0.771993	4686	hiPSC	2
Leu-CAA-3	1	0.807343	4706	hiPSC	2
Leu-CAA-4	1	0.793234	5229	hiPSC	2
Leu-CAG-1	1	0.793979	38296	hiPSC	2
Leu-CAG-2	1	0.788164	18313	hiPSC	2
Leu-TAA-1	1	0.715876	7589	hiPSC	2
Leu-TAA-2	1	0.729561	3043	hiPSC	2
Leu-TAA-3	1	0.65033	2269	hiPSC	2
Leu-TAG-1	1	0.884989	12758	hiPSC	2
Leu-TAG-2	1	0.845099	9673	hiPSC	2
Leu-TAG-3	1	0.867829	10650	hiPSC	2
Lys-CTT-1	1	0.896128	22845	hiPSC	2
Lys-CTT-2	1	0.867363	65322	hiPSC	2
Lys-CTT-4	1	0.908357	6750	hiPSC	2
Lys-TTT-2/4	1	0.124741	3071	hiPSC	2
Lys-TTT-3	1	0.109034	12038	hiPSC	2
Lys-TTT-6	1	0.116132	2007	hiPSC	2
Met-CAT-1	1	0.795986	7456	hiPSC	2
Met-CAT-3	1	0.734083	16130	hiPSC	2
Met-CAT-4/2/5	1	0.829524	26748	hiPSC	2
Met-CAT-6	1	0.790579	10808	hiPSC	2
mitoAla-TGC-1	1	0.792197	995	hiPSC	2
mitoArg-TCG-1	1	0.773982	1767	hiPSC	2
mitoAsn-GTT-1	1	0.750276	679	hiPSC	2
mitoAsp-GTC-1	1	0.633303	2088	hiPSC	2
mitoCys-GCA-1	1	0.876585	1797	hiPSC	2
mitoGln-TTG-1	1	0.65252	738	hiPSC	2
mitoGlu-TTC-1	1	0.833038	3757	hiPSC	2
mitoGly-TCC-1	1	0.791184	1777	hiPSC	2
mitoHis-GTG-1	1	0.835267	2880	hiPSC	2
mitoIle-GAT-1	1	0.82013	2909	hiPSC	2
mitoLeu-TAA-1	1	0.783115	3701	hiPSC	2
mitoLeu-TAG-1	1	0.768168	1723	hiPSC	2
mitoLys-TTT-1	1	0.807072	2853	hiPSC	2
mitoMet-CAT-1	1	0.868774	4535	hiPSC	2
mitoPhe-GAA-1	1	0.141739	1793	hiPSC	2
mitoPro-TGG-1	1	0.836305	4925	hiPSC	2
mitoSer-TGA-1	1	0.14814	641	hiPSC	2
mitoThr-TGT-1	1	0.872028	2017	hiPSC	2
mitoTrp-TCA-1	1	0.127052	921	hiPSC	2
mitoTyr-GTA-1	1	0.0765997	164	hiPSC	2
mitoVal-TAC-1	1	0.744146	10901	hiPSC	2
Phe-GAA-3/1	1	0.607242	54235	hiPSC	2
Pro-AGG-1/2	1	0.822952	61291	hiPSC	2
Pro-CGG-1	1	0.826443	16833	hiPSC	2
Pro-CGG-2	1	0.800707	5207	hiPSC	2
Pro-TGG-1	1	0.776777	3365	hiPSC	2
Pro-TGG-2	1	0.804618	7631	hiPSC	2
Pro-TGG-3	1	0.822006	20911	hiPSC	2
SeC-TCA-1	1	0.879083	3526	hiPSC	2
Ser-AGA-2/1	1	0.900264	57679	hiPSC	2
Ser-CGA-1/2	1	0.88008	10113	hiPSC	2
Ser-CGA-3	1	0.866738	1613	hiPSC	2
Ser-CGA-4	1	0.828139	5368	hiPSC	2
Ser-GCT-1	1	0.858998	6153	hiPSC	2
Ser-GCT-2	1	0.865813	11556	hiPSC	2
Ser-GCT-3/4	1	0.849088	42226	hiPSC	2
Ser-GCT-5	1	0.834284	4536	hiPSC	2
Ser-TGA-1	1	0.801457	10338	hiPSC	2
Ser-TGA-3/2	1	0.886963	15403	hiPSC	2
Ser-TGA-4	1	0.848815	9202	hiPSC	2
Thr-AGT-1	1	0.655032	23046	hiPSC	2
Thr-AGT-2	1	0.812311	17775	hiPSC	2
Thr-AGT-3	1	0.806209	8025	hiPSC	2
Thr-AGT-4	1	0.751719	4920	hiPSC	2
Thr-AGT-5	1	0.758543	4706	hiPSC	2
Thr-AGT-6	1	0.976799	4168	hiPSC	2
Thr-CGT-2	1	0.773727	13541	hiPSC	2
Thr-CGT-3	1	0.809896	3519	hiPSC	2
Thr-CGT-4	1	0.780693	7974	hiPSC	2
Thr-TGT-1	1	0.749481	5418	hiPSC	2
Thr-TGT-2	1	0.805363	5706	hiPSC	2
Thr-TGT-3	1	0.836882	4520	hiPSC	2
Thr-TGT-5	1	0.410651	7372	hiPSC	2
Trp-CCA-1	1	0.990566	5460	hiPSC	2
Trp-CCA-2	1	0.703272	6340	hiPSC	2
Trp-CCA-3/5	1	0.564286	15721	hiPSC	2
Trp-CCA-4	1	0.679942	6573	hiPSC	2
Tyr-GTA-1	1	0.0345872	1267	hiPSC	2
Tyr-GTA-2/5/8	1	0.0409287	2794	hiPSC	2
Tyr-GTA-4	1	0.0576508	347	hiPSC	2
Tyr-GTA-6/3	1	0.0551374	315	hiPSC	2
Val-AAC-1/2	1	0.833515	59503	hiPSC	2
Val-AAC-3	1	0.809975	2566	hiPSC	2
Val-CAC-1	1	0.856972	53068	hiPSC	2
Val-CAC-2	1	0.847277	9287	hiPSC	2
Val-CAC-3	1	0.787364	7091	hiPSC	2
Val-TAC-1	1	0.928375	16552	hiPSC	2
Val-TAC-2	1	0.647151	9550	hiPSC	2
Val-TAC-3	1	0.811817	2377	hiPSC	2
Val-TAC-4	1	0.744959	4101	hiPSC	2
Ala-AGC-1	1	0.784404	171	Neurons	2
Ala-AGC-11	1	0.762025	903	Neurons	2
Ala-AGC-12	1	0.658824	56	Neurons	2
Ala-AGC-13	1	0.904762	19	Neurons	2
Ala-AGC-15	1	0.717105	109	Neurons	2
Ala-AGC-2	1	0.785472	4401	Neurons	2
Ala-AGC-24	1	0.84	21	Neurons	2
Ala-AGC-3	1	0.722372	1072	Neurons	2
Ala-AGC-4	1	0.771656	7563	Neurons	2
Ala-AGC-5	1	0.938547	168	Neurons	2
Ala-AGC-6	1	0.8	28	Neurons	2
Ala-AGC-8	1	0.770931	10184	Neurons	2
Ala-AGC-9	1	1	12	Neurons	2
Ala-CGC-1	1	0.832846	2561	Neurons	2
Ala-CGC-2	1	0.833984	1924	Neurons	2
Ala-CGC-3	1	0.799748	3802	Neurons	2
Ala-CGC-4	1	0.77937	272	Neurons	2
Ala-TGC-1	1	0.747126	195	Neurons	2
Ala-TGC-2	1	0.854015	234	Neurons	2
Ala-TGC-3	1	0.824956	8813	Neurons	2
Ala-TGC-4	1	0.697581	2249	Neurons	2
Ala-TGC-5	1	0.77439	127	Neurons	2
Ala-TGC-6	1	0.888889	40	Neurons	2
Arg-ACG-1	1	0.71276	11082	Neurons	2
Arg-ACG-2	1	0.651682	6451	Neurons	2
Arg-CCG-1	1	0.828694	4823	Neurons	2
Arg-CCG-2	1	0.568534	3592	Neurons	2
Arg-CCT-1	1	0.792368	1412	Neurons	2
Arg-CCT-2	1	0.840144	1398	Neurons	2
Arg-CCT-3	1	0.869611	827	Neurons	2
Arg-CCT-4	1	0.79485	5494	Neurons	2
Arg-TCG-1	1	0.728546	4525	Neurons	2
Arg-TCG-2	1	0.642857	261	Neurons	2
Arg-TCG-3	1	0.798516	4197	Neurons	2
Arg-TCG-4	1	0.538462	14	Neurons	2
Arg-TCG-5	1	0.664474	303	Neurons	2
Arg-TCT-1	1	0.818469	2588	Neurons	2
Arg-TCT-2	1	0.752739	481	Neurons	2
Arg-TCT-3	1	0.825959	560	Neurons	2
Arg-TCT-4	1	0.791833	1978	Neurons	2
Asn-GTT-1	1	0.728324	252	Neurons	2
Asn-GTT-2	1	0.75625	12463	Neurons	2
Asn-GTT-3	1	0.767193	3302	Neurons	2
Asn-GTT-4	1	0.42278	219	Neurons	2
Asn-GTT-5	1	0.459459	17	Neurons	2
Asp-GTC-1	1	0.782694	3573	Neurons	2
Asp-GTC-2	1	0.816166	21932	Neurons	2
Asp-GTC-3	1	0.397531	161	Neurons	2
Cys-GCA-11	1	0.893151	1304	Neurons	2
Cys-GCA-13	1	0.777778	14	Neurons	2
Cys-GCA-14	1	0.625	25	Neurons	2
Cys-GCA-2	1	0.871624	6002	Neurons	2
Cys-GCA-4	1	0.7526	4776	Neurons	2
Cys-GCA-5	1	1	106	Neurons	2
Cys-GCA-6	1	0.8	60	Neurons	2
Cys-GCA-8	1	0.827225	158	Neurons	2
Cys-GCA-9	1	0.88806	119	Neurons	2
Gln-CTG-1	1	0.784825	16891	Neurons	2
Gln-CTG-2	1	0.870968	486	Neurons	2
Gln-CTG-3	1	0.899225	116	Neurons	2
Gln-CTG-4	1	0.182432	27	Neurons	2
Gln-TTG-1	1	0.986218	5367	Neurons	2
Gln-TTG-2	1	0.421053	40	Neurons	2
Gln-TTG-3	1	0.392113	885	Neurons	2
Glu-CTC-1	1	0.926665	31148	Neurons	2
Glu-TTC-1	1	0.829176	10970	Neurons	2
Glu-TTC-2	1	0.836373	9814	Neurons	2
Glu-TTC-3	1	0.888889	56	Neurons	2
Glu-TTC-4	1	0.473846	308	Neurons	2
Gly-CCC-1	1	0.864583	83	Neurons	2
Gly-CCC-2	1	0.900588	22068	Neurons	2
Gly-GCC-1	1	0.889973	3284	Neurons	2
Gly-GCC-2	1	0.85896	24720	Neurons	2
Gly-TCC-1/2/3	1	0.866904	16811	Neurons	2
His-GTG-1	0	0.856231	14752	Neurons	2
Ile-AAT-1	1	0.744186	32	Neurons	2
Ile-AAT-12	1	0.747126	65	Neurons	2
Ile-AAT-2	1	0.972578	1064	Neurons	2
Ile-AAT-3	1	0.0716253	26	Neurons	2
Ile-AAT-4	1	0.707001	818	Neurons	2
Ile-AAT-6	1	0.762238	109	Neurons	2
Ile-AAT-7/5	1	0.834669	12813	Neurons	2
Ile-AAT-8	1	0.436842	83	Neurons	2
Ile-TAT-1	1	0.575042	1364	Neurons	2
Ile-TAT-2	1	0.590309	3801	Neurons	2
Ile-TAT-3	1	0.52381	22	Neurons	2
iMet-CAT-2/1	1	0.865571	19409	Neurons	2
Leu-AAG-1	1	0.877828	194	Neurons	2
Leu-AAG-2	1	0.849888	12920	Neurons	2
Leu-AAG-3	1	0.731183	68	Neurons	2
Leu-CAA-1	1	0.828992	2705	Neurons	2
Leu-CAA-2	1	0.72973	108	Neurons	2
Leu-CAA-3	1	0.824561	47	Neurons	2
Leu-CAA-4	1	0.775326	2319	Neurons	2
Leu-CAG-1	1	0.76517	7364	Neurons	2
Leu-CAG-2	1	0.770568	6603	Neurons	2
Leu-TAA-1	1	0.68605	4200	Neurons	2
Leu-TAA-2	1	0.828571	29	Neurons	2
Leu-TAA-3	1	0.658416	266	Neurons	2
Leu-TAG-1	1	0.874144	1021	Neurons	2
Leu-TAG-2	1	0.83871	182	Neurons	2
Leu-TAG-3	1	0.847354	4996	Neurons	2
Lys-CTT-1	1	0.86022	9625	Neurons	2
Lys-CTT-2	1	0.815115	6137	Neurons	2
Lys-CTT-4	1	0.914062	117	Neurons	2
Lys-TTT-2/4	1	0.0975057	43	Neurons	2
Lys-TTT-3	1	0.123746	3751	Neurons	2
Lys-TTT-6	1	0.102703	19	Neurons	2
Met-CAT-1	1	0.797117	4424	Neurons	2
Met-CAT-3	1	0.714177	1869	Neurons	2
Met-CAT-4/2/5	1	0.783401	665	Neurons	2
Met-CAT-6	1	0.775943	4935	Neurons	2
mitoAla-TGC-1	1	0.79588	850	Neurons	2
mitoArg-TCG-1	1	0.665116	429	Neurons	2
mitoAsn-GTT-1	1	0.801858	518	Neurons	2
mitoAsp-GTC-1	1	0.48	180	Neurons	2
mitoCys-GCA-1	1	0.861127	1482	Neurons	2
mitoGln-TTG-1	1	0.688699	646	Neurons	2
mitoGlu-TTC-1	1	0.804529	1350	Neurons	2
mitoGly-TCC-1	1	0.78534	600	Neurons	2
mitoHis-GTG-1	1	0.845221	1185	Neurons	2
mitoIle-GAT-1	1	0.836779	769	Neurons	2
mitoLeu-TAA-1	1	0.776569	928	Neurons	2
mitoLeu-TAG-1	1	0.776347	663	Neurons	2
mitoLys-TTT-1	1	0.770588	1048	Neurons	2
mitoMet-CAT-1	1	0.873114	1273	Neurons	2
mitoPhe-GAA-1	1	0.211371	316	Neurons	2
mitoPro-TGG-1	1	0.802243	1359	Neurons	2
mitoSer-TGA-1	1	0.183445	328	Neurons	2
mitoThr-TGT-1	1	0.833887	1004	Neurons	2
mitoTrp-TCA-1	1	0.174711	333	Neurons	2
mitoTyr-GTA-1	1	0.136661	167	Neurons	2
mitoVal-TAC-1	1	0.737849	2778	Neurons	2
Phe-GAA-3/1	1	0.58363	9840	Neurons	2
Pro-AGG-1/2	1	0.811802	11198	Neurons	2
Pro-CGG-1	1	0.812297	3501	Neurons	2
Pro-CGG-2	1	0.763393	171	Neurons	2
Pro-TGG-1	1	0.358779	47	Neurons	2
Pro-TGG-2	1	0.794683	5171	Neurons	2
Pro-TGG-3	1	0.81411	3381	Neurons	2
SeC-TCA-1	1	0.885914	2283	Neurons	2
Ser-AGA-2/1	1	0.876695	14483	Neurons	2
Ser-CGA-1/2	1	0.876455	2710	Neurons	2
Ser-CGA-3	1	0.866667	26	Neurons	2
Ser-CGA-4	1	0.808887	2239	Neurons	2
Ser-GCT-1	1	0.895161	111	Neurons	2
Ser-GCT-2	1	0.901328	475	Neurons	2
Ser-GCT-3/4	1	0.848352	16503	Neurons	2
Ser-GCT-5	1	0.890995	188	Neurons	2
Ser-TGA-1	1	0.787355	6513	Neurons	2
Ser-TGA-3/2	1	0.763941	411	Neurons	2
Ser-TGA-4	1	0.853211	93	Neurons	2
Thr-AGT-1	1	0.549972	4980	Neurons	2
Thr-AGT-2	1	0.741616	2322	Neurons	2
Thr-AGT-3	1	0.888889	56	Neurons	2
Thr-AGT-4	1	0.693878	34	Neurons	2
Thr-AGT-5	1	0.578714	261	Neurons	2
Thr-AGT-6	1	0.957704	317	Neurons	2
Thr-CGT-2	1	0.708282	4011	Neurons	2
Thr-CGT-3	1	0.766585	312	Neurons	2
Thr-CGT-4	1	0.725645	2108	Neurons	2
Thr-TGT-1	1	0.723404	136	Neurons	2
Thr-TGT-2	1	0.737049	939	Neurons	2
Thr-TGT-3	1	0.747917	359	Neurons	2
Thr-TGT-5	1	0.309046	1264	Neurons	2
Trp-CCA-1	1	0.995575	450	Neurons	2
Trp-CCA-2	1	0.618547	2648	Neurons	2
Trp-CCA-3/5	1	0.386483	589	Neurons	2
Trp-CCA-4	1	0.543255	1953	Neurons	2
Tyr-GTA-1	1	0.036859	299	Neurons	2
Tyr-GTA-2/5/8	1	0.0378359	621	Neurons	2
Tyr-GTA-4	1	0.0277778	1	Neurons	2
Tyr-GTA-6/3	1	0.0684932	5	Neurons	2
Val-AAC-1/2	1	0.824607	14490	Neurons	2
Val-AAC-3	1	0.777778	126	Neurons	2
Val-CAC-1	1	0.839161	11280	Neurons	2
Val-CAC-2	1	0.831354	700	Neurons	2
Val-CAC-3	1	0.781093	2958	Neurons	2
Val-TAC-1	1	0.896375	4204	Neurons	2
Val-TAC-2	1	0.597791	1678	Neurons	2
Val-TAC-3	1	0.836364	46	Neurons	2
Val-TAC-4	1	0.695652	16	Neurons	2
Ala-AGC-1	1	0.75559	1960	NPC	2
Ala-AGC-11	1	0.769735	3169	NPC	2
Ala-AGC-12	1	0.776786	609	NPC	2
Ala-AGC-13	1	0.877551	43	NPC	2
Ala-AGC-15	1	0.692308	288	NPC	2
Ala-AGC-2	1	0.807906	14102	NPC	2
Ala-AGC-24	1	0.774194	24	NPC	2
Ala-AGC-3	1	0.717693	2227	NPC	2
Ala-AGC-4	1	0.783148	15670	NPC	2
Ala-AGC-5	1	0.966589	1244	NPC	2
Ala-AGC-6	1	0.6875	77	NPC	2
Ala-AGC-8	1	0.800921	26790	NPC	2
Ala-AGC-9	1	1	17	NPC	2
Ala-CGC-1	1	0.850125	8185	NPC	2
Ala-CGC-2	1	0.84302	6643	NPC	2
Ala-CGC-3	1	0.821898	8062	NPC	2
Ala-CGC-4	1	0.764588	1140	NPC	2
Ala-TGC-1	1	0.807806	1366	NPC	2
Ala-TGC-2	1	0.847438	1472	NPC	2
Ala-TGC-3	1	0.841017	23350	NPC	2
Ala-TGC-4	1	0.772346	6256	NPC	2
Ala-TGC-5	1	0.788937	542	NPC	2
Ala-TGC-6	1	0.871287	176	NPC	2
Arg-ACG-1	1	0.732559	22124	NPC	2
Arg-ACG-2	1	0.695268	15720	NPC	2
Arg-CCG-1	1	0.830647	12473	NPC	2
Arg-CCG-2	1	0.63099	8678	NPC	2
Arg-CCT-1	1	0.832	5304	NPC	2
Arg-CCT-2	1	0.851064	4280	NPC	2
Arg-CCT-3	1	0.858963	2966	NPC	2
Arg-CCT-4	1	0.823016	11500	NPC	2
Arg-TCG-1	1	0.756478	11385	NPC	2
Arg-TCG-2	1	0.664747	1154	NPC	2
Arg-TCG-3	1	0.816402	11090	NPC	2
Arg-TCG-4	1	0.638298	30	NPC	2
Arg-TCG-5	1	0.625535	1024	NPC	2
Arg-TCT-1	1	0.843964	17108	NPC	2
Arg-TCT-2	1	0.797359	2778	NPC	2
Arg-TCT-3	1	0.812656	1631	NPC	2
Arg-TCT-4	1	0.76087	210	NPC	2
Asn-GTT-1	1	0.739532	1360	NPC	2
Asn-GTT-2	1	0.785683	26670	NPC	2
Asn-GTT-3	1	0.793612	7429	NPC	2
Asn-GTT-4	1	0.417364	399	NPC	2
Asn-GTT-5	1	0.426471	29	NPC	2
Asp-GTC-1	1	0.799908	6964	NPC	2
Asp-GTC-2	1	0.827265	50076	NPC	2
Asp-GTC-3	1	0.479939	634	NPC	2
Cys-GCA-11	1	0.927235	3568	NPC	2
Cys-GCA-13	1	0.555556	15	NPC	2
Cys-GCA-14	1	0.6	102	NPC	2
Cys-GCA-2	1	0.870908	14127	NPC	2
Cys-GCA-4	1	0.766348	10981	NPC	2
Cys-GCA-5	1	1	471	NPC	2
Cys-GCA-6	1	0.738095	62	NPC	2
Cys-GCA-8	1	0.840525	448	NPC	2
Cys-GCA-9	1	0.915179	205	NPC	2
Gln-CTG-1	1	0.787856	41769	NPC	2
Gln-CTG-2	1	0.873177	3174	NPC	2
Gln-CTG-3	1	0.873518	221	NPC	2
Gln-CTG-4	1	0.064257	32	NPC	2
Gln-TTG-1	1	0.988147	13255	NPC	2
Gln-TTG-2	1	0.348936	82	NPC	2
Gln-TTG-3	1	0.488297	3463	NPC	2
Glu-CTC-1	1	0.936309	77121	NPC	2
Glu-TTC-1	1	0.838524	15994	NPC	2
Glu-TTC-2	1	0.842685	25546	NPC	2
Glu-TTC-3	1	0.901734	156	NPC	2
Glu-TTC-4	1	0.616199	1514	NPC	2
Gly-CCC-1	1	0.893617	420	NPC	2
Gly-CCC-2	1	0.903679	37434	NPC	2
Gly-GCC-1	1	0.898532	15851	NPC	2
Gly-GCC-2	1	0.872517	44104	NPC	2
Gly-TCC-1/2/3	1	0.867399	40269	NPC	2
His-GTG-1	0	0.849557	34396	NPC	2
Ile-AAT-1	1	0.714286	55	NPC	2
Ile-AAT-12	1	0.756364	416	NPC	2
Ile-AAT-2	1	0.980044	2652	NPC	2
Ile-AAT-3	1	0.0942408	72	NPC	2
Ile-AAT-4	1	0.73325	3513	NPC	2
Ile-AAT-6	1	0.771384	496	NPC	2
Ile-AAT-7/5	1	0.850143	34736	NPC	2
Ile-AAT-8	1	0.697051	520	NPC	2
Ile-TAT-1	1	0.59057	2768	NPC	2
Ile-TAT-2	1	0.605409	6424	NPC	2
Ile-TAT-3	1	0.531915	25	NPC	2
iMet-CAT-2/1	1	0.863199	42782	NPC	2
Leu-AAG-1	1	0.904139	415	NPC	2
Leu-AAG-2	1	0.871344	30450	NPC	2
Leu-AAG-3	1	0.804124	312	NPC	2
Leu-CAA-1	1	0.825517	6865	NPC	2
Leu-CAA-2	1	0.714744	223	NPC	2
Leu-CAA-3	1	0.808383	135	NPC	2
Leu-CAA-4	1	0.782609	4518	NPC	2
Leu-CAG-1	1	0.7674	20244	NPC	2
Leu-CAG-2	1	0.769003	16389	NPC	2
Leu-TAA-1	1	0.700087	8875	NPC	2
Leu-TAA-2	1	0.646154	42	NPC	2
Leu-TAA-3	1	0.631463	1429	NPC	2
Leu-TAG-1	1	0.893011	4983	NPC	2
Leu-TAG-2	1	0.83377	637	NPC	2
Leu-TAG-3	1	0.864009	11684	NPC	2
Lys-CTT-1	1	0.877893	24236	NPC	2
Lys-CTT-2	1	0.835843	23198	NPC	2
Lys-CTT-4	1	0.894505	407	NPC	2
Lys-TTT-2/4	1	0.10182	386	NPC	2
Lys-TTT-3	1	0.100079	8943	NPC	2
Lys-TTT-6	1	0.104959	127	NPC	2
Met-CAT-1	1	0.784805	7086	NPC	2
Met-CAT-3	1	0.720403	8294	NPC	2
Met-CAT-4/2/5	1	0.811918	3358	NPC	2
Met-CAT-6	1	0.779871	10554	NPC	2
mitoAla-TGC-1	1	0.772007	877	NPC	2
mitoArg-TCG-1	1	0.774263	1077	NPC	2
mitoAsn-GTT-1	1	0.76593	589	NPC	2
mitoAsp-GTC-1	1	0.551044	950	NPC	2
mitoCys-GCA-1	1	0.858393	1667	NPC	2
mitoGln-TTG-1	1	0.643868	546	NPC	2
mitoGlu-TTC-1	1	0.829883	2205	NPC	2
mitoGly-TCC-1	1	0.760938	974	NPC	2
mitoHis-GTG-1	1	0.825765	1673	NPC	2
mitoIle-GAT-1	1	0.810232	1362	NPC	2
mitoLeu-TAA-1	1	0.757652	1510	NPC	2
mitoLeu-TAG-1	1	0.745748	877	NPC	2
mitoLys-TTT-1	1	0.803563	1669	NPC	2
mitoMet-CAT-1	1	0.860145	2251	NPC	2
mitoPhe-GAA-1	1	0.129399	614	NPC	2
mitoPro-TGG-1	1	0.827971	2522	NPC	2
mitoSer-TGA-1	1	0.157704	261	NPC	2
mitoThr-TGT-1	1	0.870496	1667	NPC	2
mitoTrp-TCA-1	1	0.147203	542	NPC	2
mitoTyr-GTA-1	1	0.0869565	158	NPC	2
mitoVal-TAC-1	1	0.730722	4757	NPC	2
Phe-GAA-3/1	1	0.561813	25071	NPC	2
Pro-AGG-1/2	1	0.816884	27239	NPC	2
Pro-CGG-1	1	0.819	9923	NPC	2
Pro-CGG-2	1	0.749596	464	NPC	2
Pro-TGG-1	1	0.429319	164	NPC	2
Pro-TGG-2	1	0.80177	9242	NPC	2
Pro-TGG-3	1	0.816949	10421	NPC	2
SeC-TCA-1	1	0.884003	3498	NPC	2
Ser-AGA-2/1	1	0.890445	33381	NPC	2
Ser-CGA-1/2	1	0.870746	6447	NPC	2
Ser-CGA-3	1	0.882353	60	NPC	2
Ser-CGA-4	1	0.824631	4801	NPC	2
Ser-GCT-1	1	0.87372	256	NPC	2
Ser-GCT-2	1	0.873194	1632	NPC	2
Ser-GCT-3/4	1	0.846347	32278	NPC	2
Ser-GCT-5	1	0.827586	336	NPC	2
Ser-TGA-1	1	0.794657	12523	NPC	2
Ser-TGA-3/2	1	0.835013	1574	NPC	2
Ser-TGA-4	1	0.823344	261	NPC	2
Thr-AGT-1	1	0.612728	15260	NPC	2
Thr-AGT-2	1	0.780797	7156	NPC	2
Thr-AGT-3	1	0.724138	63	NPC	2
Thr-AGT-4	1	0.519231	27	NPC	2
Thr-AGT-5	1	0.69269	1535	NPC	2
Thr-AGT-6	1	0.971731	1100	NPC	2
Thr-CGT-2	1	0.754464	9126	NPC	2
Thr-CGT-3	1	0.785921	1630	NPC	2
Thr-CGT-4	1	0.764513	6545	NPC	2
Thr-TGT-1	1	0.752508	675	NPC	2
Thr-TGT-2	1	0.794455	1662	NPC	2
Thr-TGT-3	1	0.815966	1339	NPC	2
Thr-TGT-5	1	0.381861	4202	NPC	2
Trp-CCA-1	1	0.989393	1679	NPC	2
Trp-CCA-2	1	0.674473	6941	NPC	2
Trp-CCA-3/5	1	0.428885	2150	NPC	2
Trp-CCA-4	1	0.619247	5032	NPC	2
Tyr-GTA-1	1	0.0352941	729	NPC	2
Tyr-GTA-2/5/8	1	0.0379238	1652	NPC	2
Tyr-GTA-4	1	0.0574713	5	NPC	2
Tyr-GTA-6/3	1	0.0633397	33	NPC	2
Val-AAC-1/2	1	0.817226	34509	NPC	2
Val-AAC-3	1	0.773539	953	NPC	2
Val-CAC-1	1	0.828087	22914	NPC	2
Val-CAC-2	1	0.819742	2674	NPC	2
Val-CAC-3	1	0.796079	7472	NPC	2
Val-TAC-1	1	0.907204	11057	NPC	2
Val-TAC-2	1	0.637464	5370	NPC	2
Val-TAC-3	1	0.808581	245	NPC	2
Val-TAC-4	1	0.675	27	NPC	2

## Sheet: Ext Data Fig. 1e
isodecoder	end	rep	condition	count	prop
mitoAla-TGC-1	CCA	1	CM	5165	0.98456
mitoAla-TGC-1	CCA	1	hiPSC	801	0.992565
mitoAla-TGC-1	CCA	1	Neurons	5443	0.926941
mitoAla-TGC-1	CCA	1	NPC	2491	0.982643
mitoAla-TGC-1	CCA	2	CM	5220	0.988824
mitoAla-TGC-1	CCA	2	hiPSC	1225	0.98
mitoAla-TGC-1	CCA	2	Neurons	1011	0.951977
mitoAla-TGC-1	CCA	2	NPC	1117	0.986749
mitoArg-TCG-1	CCA	1	CM	4629	0.986994
mitoArg-TCG-1	CCA	1	hiPSC	1735	0.988041
mitoArg-TCG-1	CCA	1	Neurons	4202	0.985229
mitoArg-TCG-1	CCA	1	NPC	3713	0.983055
mitoArg-TCG-1	CCA	2	CM	3969	0.992746
mitoArg-TCG-1	CCA	2	hiPSC	2243	0.983772
mitoArg-TCG-1	CCA	2	Neurons	631	0.984399
mitoArg-TCG-1	CCA	2	NPC	1364	0.98769
mitoAsn-GTT-1	CCA	1	CM	2368	0.976495
mitoAsn-GTT-1	CCA	1	hiPSC	580	0.981387
mitoAsn-GTT-1	CCA	1	Neurons	3209	0.922922
mitoAsn-GTT-1	CCA	1	NPC	1757	0.97233
mitoAsn-GTT-1	CCA	2	CM	2329	0.967595
mitoAsn-GTT-1	CCA	2	hiPSC	893	0.987832
mitoAsn-GTT-1	CCA	2	Neurons	599	0.931571
mitoAsn-GTT-1	CCA	2	NPC	758	0.989556
mitoAsp-GTC-1	CCA	1	CM	4796	0.986425
mitoAsp-GTC-1	CCA	1	hiPSC	1989	0.993506
mitoAsp-GTC-1	CCA	1	Neurons	3396	0.982355
mitoAsp-GTC-1	CCA	1	NPC	2139	0.975821
mitoAsp-GTC-1	CCA	2	CM	5150	0.988484
mitoAsp-GTC-1	CCA	2	hiPSC	3227	0.985644
mitoAsp-GTC-1	CCA	2	Neurons	368	0.986595
mitoAsp-GTC-1	CCA	2	NPC	1704	0.992429
mitoCys-GCA-1	CCA	1	CM	8629	0.982914
mitoCys-GCA-1	CCA	1	hiPSC	1281	0.982362
mitoCys-GCA-1	CCA	1	Neurons	8588	0.92136
mitoCys-GCA-1	CCA	1	NPC	4116	0.977904
mitoCys-GCA-1	CCA	2	CM	9380	0.986745
mitoCys-GCA-1	CCA	2	hiPSC	1996	0.977952
mitoCys-GCA-1	CCA	2	Neurons	1637	0.953963
mitoCys-GCA-1	CCA	2	NPC	1903	0.983971
mitoGln-TTG-1	CCA	1	CM	4219	0.970778
mitoGln-TTG-1	CCA	1	hiPSC	603	0.961722
mitoGln-TTG-1	CCA	1	Neurons	3833	0.886858
mitoGln-TTG-1	CCA	1	NPC	1813	0.956728
mitoGln-TTG-1	CCA	2	CM	4195	0.967482
mitoGln-TTG-1	CCA	2	hiPSC	1087	0.963652
mitoGln-TTG-1	CCA	2	Neurons	844	0.900747
mitoGln-TTG-1	CCA	2	NPC	835	0.985832
mitoGlu-TTC-1	CCA	1	CM	8069	0.984024
mitoGlu-TTC-1	CCA	1	hiPSC	3406	0.988679
mitoGlu-TTC-1	CCA	1	Neurons	5091	0.930713
mitoGlu-TTC-1	CCA	1	NPC	5222	0.977354
mitoGlu-TTC-1	CCA	2	CM	5681	0.975614
mitoGlu-TTC-1	CCA	2	hiPSC	4383	0.978567
mitoGlu-TTC-1	CCA	2	Neurons	1625	0.973637
mitoGlu-TTC-1	CCA	2	NPC	2611	0.988266
mitoGly-TCC-1	CCA	1	CM	3636	0.982703
mitoGly-TCC-1	CCA	1	hiPSC	1432	0.984869
mitoGly-TCC-1	CCA	1	Neurons	3563	0.933211
mitoGly-TCC-1	CCA	1	NPC	3420	0.983041
mitoGly-TCC-1	CCA	2	CM	3574	0.988932
mitoGly-TCC-1	CCA	2	hiPSC	2193	0.981647
mitoGly-TCC-1	CCA	2	Neurons	714	0.937008
mitoGly-TCC-1	CCA	2	NPC	1264	0.989045
mitoHis-GTG-1	CCA	1	CM	5546	0.987711
mitoHis-GTG-1	CCA	1	hiPSC	1816	0.98535
mitoHis-GTG-1	CCA	1	Neurons	6623	0.939699
mitoHis-GTG-1	CCA	1	NPC	4378	0.985814
mitoHis-GTG-1	CCA	2	CM	6198	0.984435
mitoHis-GTG-1	CCA	2	hiPSC	3386	0.986022
mitoHis-GTG-1	CCA	2	Neurons	1329	0.951324
mitoHis-GTG-1	CCA	2	NPC	2003	0.991584
mitoIle-GAT-1	CCA	1	CM	4207	0.987095
mitoIle-GAT-1	CCA	1	hiPSC	2078	0.987173
mitoIle-GAT-1	CCA	1	Neurons	4230	0.978261
mitoIle-GAT-1	CCA	1	NPC	3782	0.987467
mitoIle-GAT-1	CCA	2	CM	4719	0.988479
mitoIle-GAT-1	CCA	2	hiPSC	3485	0.987252
mitoIle-GAT-1	CCA	2	Neurons	898	0.984649
mitoIle-GAT-1	CCA	2	NPC	1648	0.986236
mitoLeu-TAA-1	CCA	1	CM	5666	0.977402
mitoLeu-TAA-1	CCA	1	hiPSC	2741	0.98846
mitoLeu-TAA-1	CCA	1	Neurons	5163	0.929768
mitoLeu-TAA-1	CCA	1	NPC	4753	0.976176
mitoLeu-TAA-1	CCA	2	CM	6538	0.978596
mitoLeu-TAA-1	CCA	2	hiPSC	4595	0.974136
mitoLeu-TAA-1	CCA	2	Neurons	1144	0.958124
mitoLeu-TAA-1	CCA	2	NPC	1950	0.983359
mitoLeu-TAG-1	CCA	1	CM	3420	0.983041
mitoLeu-TAG-1	CCA	1	hiPSC	1093	0.985573
mitoLeu-TAG-1	CCA	1	Neurons	4069	0.950923
mitoLeu-TAG-1	CCA	1	NPC	3190	0.978828
mitoLeu-TAG-1	CCA	2	CM	3750	0.980136
mitoLeu-TAG-1	CCA	2	hiPSC	2185	0.975011
mitoLeu-TAG-1	CCA	2	Neurons	808	0.949471
mitoLeu-TAG-1	CCA	2	NPC	1160	0.987234
mitoLys-TTT-1	CCA	1	CM	5144	0.978691
mitoLys-TTT-1	CCA	1	hiPSC	2106	0.990593
mitoLys-TTT-1	CCA	1	Neurons	5562	0.900437
mitoLys-TTT-1	CCA	1	NPC	4869	0.97673
mitoLys-TTT-1	CCA	2	CM	5990	0.980842
mitoLys-TTT-1	CCA	2	hiPSC	3461	0.982959
mitoLys-TTT-1	CCA	2	Neurons	1240	0.918519
mitoLys-TTT-1	CCA	2	NPC	2046	0.988406
mitoMet-CAT-1	CCA	1	CM	7196	0.985483
mitoMet-CAT-1	CCA	1	hiPSC	3277	0.99003
mitoMet-CAT-1	CCA	1	Neurons	7268	0.96074
mitoMet-CAT-1	CCA	1	NPC	6549	0.980977
mitoMet-CAT-1	CCA	2	CM	7963	0.982116
mitoMet-CAT-1	CCA	2	hiPSC	5120	0.984805
mitoMet-CAT-1	CCA	2	Neurons	1430	0.986888
mitoMet-CAT-1	CCA	2	NPC	2592	0.992343
mitoPhe-GAA-1	CCA	1	CM	9695	0.990499
mitoPhe-GAA-1	CCA	1	hiPSC	8129	0.99231
mitoPhe-GAA-1	CCA	1	Neurons	6575	0.967623
mitoPhe-GAA-1	CCA	1	NPC	11353	0.987132
mitoPhe-GAA-1	CCA	2	CM	10442	0.988358
mitoPhe-GAA-1	CCA	2	hiPSC	12468	0.99157
mitoPhe-GAA-1	CCA	2	Neurons	1458	0.979839
mitoPhe-GAA-1	CCA	2	NPC	4685	0.991534
mitoPro-TGG-1	CCA	1	CM	8168	0.985997
mitoPro-TGG-1	CCA	1	hiPSC	3210	0.989519
mitoPro-TGG-1	CCA	1	Neurons	7076	0.930318
mitoPro-TGG-1	CCA	1	NPC	5819	0.981447
mitoPro-TGG-1	CCA	2	CM	7548	0.983069
mitoPro-TGG-1	CCA	2	hiPSC	5779	0.987694
mitoPro-TGG-1	CCA	2	Neurons	1606	0.957092
mitoPro-TGG-1	CCA	2	NPC	2967	0.984733
mitoSer-GCT-1	CCA	1	CM	887	0.987751
mitoSer-GCT-1	CCA	1	hiPSC	98	1
mitoSer-GCT-1	CCA	1	Neurons	418	0.983529
mitoSer-GCT-1	CCA	1	NPC	279	0.989362
mitoSer-GCT-1	CCA	2	CM	185	1
mitoSer-GCT-1	CCA	2	hiPSC	45	1
mitoSer-GCT-1	CCA	2	Neurons	16	1
mitoSer-GCT-1	CCA	2	NPC	58	1
mitoSer-TGA-1	CCA	1	CM	10200	0.985412
mitoSer-TGA-1	CCA	1	hiPSC	2551	0.987994
mitoSer-TGA-1	CCA	1	Neurons	9066	0.93628
mitoSer-TGA-1	CCA	1	NPC	4598	0.982479
mitoSer-TGA-1	CCA	2	CM	10569	0.984353
mitoSer-TGA-1	CCA	2	hiPSC	4248	0.987448
mitoSer-TGA-1	CCA	2	Neurons	1698	0.953933
mitoSer-TGA-1	CCA	2	NPC	1632	0.988492
mitoThr-TGT-1	CCA	1	CM	5129	0.983698
mitoThr-TGT-1	CCA	1	hiPSC	1488	0.988704
mitoThr-TGT-1	CCA	1	Neurons	5851	0.88867
mitoThr-TGT-1	CCA	1	NPC	4370	0.979162
mitoThr-TGT-1	CCA	2	CM	4944	0.988602
mitoThr-TGT-1	CCA	2	hiPSC	2268	0.987375
mitoThr-TGT-1	CCA	2	Neurons	1111	0.931266
mitoThr-TGT-1	CCA	2	NPC	1896	0.994753
mitoTrp-TCA-1	CCA	1	CM	9839	0.984786
mitoTrp-TCA-1	CCA	1	hiPSC	4475	0.991141
mitoTrp-TCA-1	CCA	1	Neurons	10006	0.971551
mitoTrp-TCA-1	CCA	1	NPC	9508	0.984163
mitoTrp-TCA-1	CCA	2	CM	10683	0.988434
mitoTrp-TCA-1	CCA	2	hiPSC	7152	0.990033
mitoTrp-TCA-1	CCA	2	Neurons	1864	0.982086
mitoTrp-TCA-1	CCA	2	NPC	3637	0.991008
mitoTyr-GTA-1	CCA	1	CM	7121	0.984652
mitoTyr-GTA-1	CCA	1	hiPSC	1276	0.982294
mitoTyr-GTA-1	CCA	1	Neurons	7259	0.963755
mitoTyr-GTA-1	CCA	1	NPC	3771	0.987431
mitoTyr-GTA-1	CCA	2	CM	8006	0.988639
mitoTyr-GTA-1	CCA	2	hiPSC	2086	0.987222
mitoTyr-GTA-1	CCA	2	Neurons	1190	0.980231
mitoTyr-GTA-1	CCA	2	NPC	1760	0.988209
mitoVal-TAC-1	CCA	1	CM	17026	0.985643
mitoVal-TAC-1	CCA	1	hiPSC	9451	0.992961
mitoVal-TAC-1	CCA	1	Neurons	17411	0.965454
mitoVal-TAC-1	CCA	1	NPC	15254	0.985464
mitoVal-TAC-1	CCA	2	CM	18855	0.98547
mitoVal-TAC-1	CCA	2	hiPSC	14442	0.988433
mitoVal-TAC-1	CCA	2	Neurons	3648	0.974099
mitoVal-TAC-1	CCA	2	NPC	6433	0.991065
Ala-AGC-1	CCA	1	CM	9809	0.992914
Ala-AGC-1	CCA	1	hiPSC	7879	0.993443
Ala-AGC-1	CCA	1	Neurons	582	0.947883
Ala-AGC-1	CCA	1	NPC	4650	0.98831
Ala-AGC-1	CCA	2	CM	10780	0.988447
Ala-AGC-1	CCA	2	hiPSC	14594	0.988619
Ala-AGC-1	CCA	2	Neurons	211	0.96789
Ala-AGC-1	CCA	2	NPC	2576	0.994211
Ala-AGC-11	CCA	1	CM	11025	0.989499
Ala-AGC-11	CCA	1	hiPSC	7150	0.994298
Ala-AGC-11	CCA	1	Neurons	5150	0.954057
Ala-AGC-11	CCA	1	NPC	6572	0.988271
Ala-AGC-11	CCA	2	CM	12971	0.990909
Ala-AGC-11	CCA	2	hiPSC	13409	0.986246
Ala-AGC-11	CCA	2	Neurons	1127	0.953469
Ala-AGC-11	CCA	2	NPC	4082	0.992463
Ala-AGC-12	CCA	1	CM	119	0.983471
Ala-AGC-12	CCA	1	hiPSC	2065	0.996141
Ala-AGC-12	CCA	1	Neurons	221	0.898374
Ala-AGC-12	CCA	1	NPC	254	0.996078
Ala-AGC-12	CCA	2	CM	129	0.984733
Ala-AGC-12	CCA	2	hiPSC	3853	0.983912
Ala-AGC-12	CCA	2	Neurons	75	0.882353
Ala-AGC-12	CCA	2	NPC	775	0.991049
Ala-AGC-13	CCA	1	CM	300	0.983607
Ala-AGC-13	CCA	1	hiPSC	3506	0.992639
Ala-AGC-13	CCA	1	Neurons	21	0.875
Ala-AGC-13	CCA	1	NPC	117	1
Ala-AGC-13	CCA	2	CM	307	0.987138
Ala-AGC-13	CCA	2	hiPSC	6305	0.986698
Ala-AGC-13	CCA	2	Neurons	20	0.952381
Ala-AGC-13	CCA	2	NPC	49	1
Ala-AGC-15	CCA	1	CM	1662	0.984597
Ala-AGC-15	CCA	1	hiPSC	1712	0.995349
Ala-AGC-15	CCA	1	Neurons	610	0.951638
Ala-AGC-15	CCA	1	NPC	895	0.982437
Ala-AGC-15	CCA	2	CM	1704	0.991274
Ala-AGC-15	CCA	2	hiPSC	3031	0.988907
Ala-AGC-15	CCA	2	Neurons	148	0.973684
Ala-AGC-15	CCA	2	NPC	412	0.990385
Ala-AGC-2	CCA	1	CM	35776	0.991437
Ala-AGC-2	CCA	1	hiPSC	16031	0.993431
Ala-AGC-2	CCA	1	Neurons	24423	0.950533
Ala-AGC-2	CCA	1	NPC	27728	0.987253
Ala-AGC-2	CCA	2	CM	41902	0.989024
Ala-AGC-2	CCA	2	hiPSC	28694	0.989585
Ala-AGC-2	CCA	2	Neurons	5337	0.953717
Ala-AGC-2	CCA	2	NPC	17271	0.99139
Ala-AGC-24	CCA	1	CM	185	1
Ala-AGC-24	CCA	1	hiPSC	2203	0.991003
Ala-AGC-24	CCA	1	Neurons	23	0.92
Ala-AGC-24	CCA	1	NPC	48	0.979592
Ala-AGC-24	CCA	2	CM	157	0.98125
Ala-AGC-24	CCA	2	hiPSC	3981	0.987596
Ala-AGC-24	CCA	2	Neurons	24	0.96
Ala-AGC-24	CCA	2	NPC	31	1
Ala-AGC-3	CCA	1	CM	13608	0.990754
Ala-AGC-3	CCA	1	hiPSC	5684	0.991107
Ala-AGC-3	CCA	1	Neurons	6553	0.946965
Ala-AGC-3	CCA	1	NPC	4916	0.987149
Ala-AGC-3	CCA	2	CM	15580	0.990212
Ala-AGC-3	CCA	2	hiPSC	10350	0.987407
Ala-AGC-3	CCA	2	Neurons	1414	0.95476
Ala-AGC-3	CCA	2	NPC	3068	0.990636
Ala-AGC-4	CCA	1	CM	31759	0.990025
Ala-AGC-4	CCA	1	hiPSC	10287	0.994682
Ala-AGC-4	CCA	1	Neurons	46250	0.955342
Ala-AGC-4	CCA	1	NPC	33360	0.985233
Ala-AGC-4	CCA	2	CM	38828	0.988946
Ala-AGC-4	CCA	2	hiPSC	17455	0.986771
Ala-AGC-4	CCA	2	Neurons	9378	0.957721
Ala-AGC-4	CCA	2	NPC	19787	0.990638
Ala-AGC-5	CCA	1	CM	3326	0.994617
Ala-AGC-5	CCA	1	hiPSC	6200	0.994068
Ala-AGC-5	CCA	1	Neurons	633	0.949025
Ala-AGC-5	CCA	1	NPC	2405	0.990527
Ala-AGC-5	CCA	2	CM	3188	0.99191
Ala-AGC-5	CCA	2	hiPSC	11464	0.988532
Ala-AGC-5	CCA	2	Neurons	163	0.910615
Ala-AGC-5	CCA	2	NPC	1279	0.993784
Ala-AGC-6	CCA	1	CM	1504	0.990777
Ala-AGC-6	CCA	1	hiPSC	1968	0.986961
Ala-AGC-6	CCA	1	Neurons	63	0.969231
Ala-AGC-6	CCA	1	NPC	166	0.988095
Ala-AGC-6	CCA	2	CM	1477	0.978794
Ala-AGC-6	CCA	2	hiPSC	3573	0.984569
Ala-AGC-6	CCA	2	Neurons	34	0.971429
Ala-AGC-6	CCA	2	NPC	111	0.991071
Ala-AGC-8	CCA	1	CM	57297	0.990064
Ala-AGC-8	CCA	1	hiPSC	16940	0.993199
Ala-AGC-8	CCA	1	Neurons	59781	0.951412
Ala-AGC-8	CCA	1	NPC	53779	0.985722
Ala-AGC-8	CCA	2	CM	67716	0.989075
Ala-AGC-8	CCA	2	hiPSC	31981	0.98579
Ala-AGC-8	CCA	2	Neurons	12638	0.958005
Ala-AGC-8	CCA	2	NPC	33121	0.991498
Ala-AGC-9	CCA	1	CM	287	0.99308
Ala-AGC-9	CCA	1	hiPSC	1820	0.992908
Ala-AGC-9	CCA	1	Neurons	7	0.777778
Ala-AGC-9	CCA	1	NPC	66	0.985075
Ala-AGC-9	CCA	2	CM	264	0.988764
Ala-AGC-9	CCA	2	hiPSC	3020	0.98822
Ala-AGC-9	CCA	2	Neurons	12	1
Ala-AGC-9	CCA	2	NPC	17	1
Ala-CGC-1	CCA	1	CM	16210	0.990347
Ala-CGC-1	CCA	1	hiPSC	8477	0.991578
Ala-CGC-1	CCA	1	Neurons	13897	0.943961
Ala-CGC-1	CCA	1	NPC	15881	0.986153
Ala-CGC-1	CCA	2	CM	17962	0.991335
Ala-CGC-1	CCA	2	hiPSC	15126	0.983741
Ala-CGC-1	CCA	2	Neurons	2902	0.945585
Ala-CGC-1	CCA	2	NPC	9537	0.992094
Ala-CGC-2	CCA	1	CM	14845	0.990856
Ala-CGC-2	CCA	1	hiPSC	6661	0.992993
Ala-CGC-2	CCA	1	Neurons	10182	0.950345
Ala-CGC-2	CCA	1	NPC	11945	0.988334
Ala-CGC-2	CCA	2	CM	17035	0.988625
Ala-CGC-2	CCA	2	hiPSC	11673	0.98748
Ala-CGC-2	CCA	2	Neurons	2196	0.954783
Ala-CGC-2	CCA	2	NPC	7798	0.991733
Ala-CGC-3	CCA	1	CM	19704	0.99035
Ala-CGC-3	CCA	1	hiPSC	5940	0.993311
Ala-CGC-3	CCA	1	Neurons	21146	0.949273
Ala-CGC-3	CCA	1	NPC	15020	0.987054
Ala-CGC-3	CCA	2	CM	23044	0.990841
Ala-CGC-3	CCA	2	hiPSC	10736	0.988946
Ala-CGC-3	CCA	2	Neurons	4520	0.951779
Ala-CGC-3	CCA	2	NPC	9718	0.992038
Ala-CGC-4	CCA	1	CM	10791	0.995204
Ala-CGC-4	CCA	1	hiPSC	6315	0.993081
Ala-CGC-4	CCA	1	Neurons	1037	0.950504
Ala-CGC-4	CCA	1	NPC	2003	0.987186
Ala-CGC-4	CCA	2	CM	12464	0.990937
Ala-CGC-4	CCA	2	hiPSC	10971	0.992222
Ala-CGC-4	CCA	2	Neurons	337	0.971182
Ala-CGC-4	CCA	2	NPC	1477	0.991275
Ala-TGC-1	CCA	1	CM	8081	0.989591
Ala-TGC-1	CCA	1	hiPSC	6517	0.993597
Ala-TGC-1	CCA	1	Neurons	912	0.949011
Ala-TGC-1	CCA	1	NPC	2239	0.985042
Ala-TGC-1	CCA	2	CM	9191	0.990623
Ala-TGC-1	CCA	2	hiPSC	12684	0.988158
Ala-TGC-1	CCA	2	Neurons	246	0.942529
Ala-TGC-1	CCA	2	NPC	1666	0.986967
Ala-TGC-2	CCA	1	CM	4862	0.99184
Ala-TGC-2	CCA	1	hiPSC	4380	0.994099
Ala-TGC-2	CCA	1	Neurons	1132	0.930156
Ala-TGC-2	CCA	1	NPC	2790	0.985169
Ala-TGC-2	CCA	2	CM	5393	0.98936
Ala-TGC-2	CCA	2	hiPSC	8137	0.986423
Ala-TGC-2	CCA	2	Neurons	254	0.930403
Ala-TGC-2	CCA	2	NPC	1714	0.988466
Ala-TGC-3	CCA	1	CM	47153	0.99259
Ala-TGC-3	CCA	1	hiPSC	17441	0.992997
Ala-TGC-3	CCA	1	Neurons	49023	0.949782
Ala-TGC-3	CCA	1	NPC	45850	0.987806
Ala-TGC-3	CCA	2	CM	54127	0.990521
Ala-TGC-3	CCA	2	hiPSC	30916	0.989312
Ala-TGC-3	CCA	2	Neurons	10200	0.956579
Ala-TGC-3	CCA	2	NPC	27510	0.991923
Ala-TGC-4	CCA	1	CM	17074	0.992617
Ala-TGC-4	CCA	1	hiPSC	7354	0.992175
Ala-TGC-4	CCA	1	Neurons	14566	0.954834
Ala-TGC-4	CCA	1	NPC	13194	0.988241
Ala-TGC-4	CCA	2	CM	19478	0.990239
Ala-TGC-4	CCA	2	hiPSC	13114	0.991157
Ala-TGC-4	CCA	2	Neurons	3085	0.959266
Ala-TGC-4	CCA	2	NPC	8024	0.991964
Ala-TGC-5	CCA	1	CM	7963	0.990793
Ala-TGC-5	CCA	1	hiPSC	5438	0.994695
Ala-TGC-5	CCA	1	Neurons	560	0.924092
Ala-TGC-5	CCA	1	NPC	1009	0.988247
Ala-TGC-5	CCA	2	CM	8249	0.992182
Ala-TGC-5	CCA	2	hiPSC	9652	0.986206
Ala-TGC-5	CCA	2	Neurons	153	0.944444
Ala-TGC-5	CCA	2	NPC	678	0.9869
Ala-TGC-6	CCA	1	CM	1097	0.990967
Ala-TGC-6	CCA	1	hiPSC	1869	0.995208
Ala-TGC-6	CCA	1	Neurons	98	0.960784
Ala-TGC-6	CCA	1	NPC	227	0.991266
Ala-TGC-6	CCA	2	CM	1147	0.992215
Ala-TGC-6	CCA	2	hiPSC	3570	0.991391
Ala-TGC-6	CCA	2	Neurons	45	1
Ala-TGC-6	CCA	2	NPC	199	0.99005
Arg-ACG-1	CCA	1	CM	63925	0.991977
Arg-ACG-1	CCA	1	hiPSC	24493	0.993067
Arg-ACG-1	CCA	1	Neurons	70794	0.957996
Arg-ACG-1	CCA	1	NPC	50830	0.986684
Arg-ACG-1	CCA	2	CM	73005	0.990046
Arg-ACG-1	CCA	2	hiPSC	45492	0.98739
Arg-ACG-1	CCA	2	Neurons	14981	0.964525
Arg-ACG-1	CCA	2	NPC	29876	0.991208
Arg-ACG-2	CCA	1	CM	55578	0.991508
Arg-ACG-2	CCA	1	hiPSC	26908	0.992439
Arg-ACG-2	CCA	1	Neurons	43750	0.952225
Arg-ACG-2	CCA	1	NPC	37853	0.982863
Arg-ACG-2	CCA	2	CM	60793	0.983865
Arg-ACG-2	CCA	2	hiPSC	49400	0.987506
Arg-ACG-2	CCA	2	Neurons	9374	0.948306
Arg-ACG-2	CCA	2	NPC	22388	0.991497
Arg-CCG-1	CCA	1	CM	36397	0.989372
Arg-CCG-1	CCA	1	hiPSC	17593	0.990987
Arg-CCG-1	CCA	1	Neurons	24758	0.949893
Arg-CCG-1	CCA	1	NPC	21604	0.982715
Arg-CCG-1	CCA	2	CM	40088	0.986927
Arg-CCG-1	CCA	2	hiPSC	32643	0.985211
Arg-CCG-1	CCA	2	Neurons	5473	0.942321
Arg-CCG-1	CCA	2	NPC	14839	0.989927
Arg-CCG-2	CCA	1	CM	23293	0.991318
Arg-CCG-2	CCA	1	hiPSC	8924	0.994539
Arg-CCG-2	CCA	1	Neurons	29007	0.954869
Arg-CCG-2	CCA	1	NPC	24257	0.985696
Arg-CCG-2	CCA	2	CM	29537	0.990643
Arg-CCG-2	CCA	2	hiPSC	13751	0.988285
Arg-CCG-2	CCA	2	Neurons	6050	0.959404
Arg-CCG-2	CCA	2	NPC	13620	0.991627
Arg-CCT-1	CCA	1	CM	15004	0.981937
Arg-CCT-1	CCA	1	hiPSC	6424	0.98437
Arg-CCT-1	CCA	1	Neurons	6272	0.927673
Arg-CCT-1	CCA	1	NPC	8272	0.975932
Arg-CCT-1	CCA	2	CM	17061	0.979223
Arg-CCT-1	CCA	2	hiPSC	11102	0.973945
Arg-CCT-1	CCA	2	Neurons	1656	0.931384
Arg-CCT-1	CCA	2	NPC	6264	0.984132
Arg-CCT-2	CCA	1	CM	11758	0.990147
Arg-CCT-2	CCA	1	hiPSC	3576	0.990033
Arg-CCT-2	CCA	1	Neurons	7103	0.947193
Arg-CCT-2	CCA	1	NPC	7727	0.984959
Arg-CCT-2	CCA	2	CM	13452	0.989845
Arg-CCT-2	CCA	2	hiPSC	6347	0.988321
Arg-CCT-2	CCA	2	Neurons	1576	0.950543
Arg-CCT-2	CCA	2	NPC	4969	0.989446
Arg-CCT-3	CCA	1	CM	5952	0.98543
Arg-CCT-3	CCA	1	hiPSC	5821	0.986276
Arg-CCT-3	CCA	1	Neurons	3213	0.933469
Arg-CCT-3	CCA	1	NPC	5897	0.978268
Arg-CCT-3	CCA	2	CM	6350	0.977525
Arg-CCT-3	CCA	2	hiPSC	9688	0.973668
Arg-CCT-3	CCA	2	Neurons	881	0.926393
Arg-CCT-3	CCA	2	NPC	3395	0.984343
Arg-CCT-4	CCA	1	CM	27895	0.989079
Arg-CCT-4	CCA	1	hiPSC	6786	0.990512
Arg-CCT-4	CCA	1	Neurons	30480	0.950273
Arg-CCT-4	CCA	1	NPC	19140	0.983303
Arg-CCT-4	CCA	2	CM	30839	0.985775
Arg-CCT-4	CCA	2	hiPSC	11686	0.983918
Arg-CCT-4	CCA	2	Neurons	6607	0.957814
Arg-CCT-4	CCA	2	NPC	13810	0.989751
Arg-TCG-1	CCA	1	CM	25085	0.988649
Arg-TCG-1	CCA	1	hiPSC	7618	0.993609
Arg-TCG-1	CCA	1	Neurons	27126	0.951122
Arg-TCG-1	CCA	1	NPC	22551	0.983043
Arg-TCG-1	CCA	2	CM	28288	0.987985
Arg-TCG-1	CCA	2	hiPSC	14094	0.98408
Arg-TCG-1	CCA	2	Neurons	5914	0.953563
Arg-TCG-1	CCA	2	NPC	14904	0.991485
Arg-TCG-2	CCA	1	CM	6293	0.986982
Arg-TCG-2	CCA	1	hiPSC	4945	0.986829
Arg-TCG-2	CCA	1	Neurons	1337	0.921433
Arg-TCG-2	CCA	1	NPC	2674	0.976625
Arg-TCG-2	CCA	2	CM	6676	0.984661
Arg-TCG-2	CCA	2	hiPSC	9446	0.980181
Arg-TCG-2	CCA	2	Neurons	373	0.920988
Arg-TCG-2	CCA	2	NPC	1716	0.989049
Arg-TCG-3	CCA	1	CM	25939	0.992159
Arg-TCG-3	CCA	1	hiPSC	8549	0.9928
Arg-TCG-3	CCA	1	Neurons	23153	0.955512
Arg-TCG-3	CCA	1	NPC	21777	0.985965
Arg-TCG-3	CCA	2	CM	29838	0.99021
Arg-TCG-3	CCA	2	hiPSC	16416	0.987191
Arg-TCG-3	CCA	2	Neurons	5040	0.961465
Arg-TCG-3	CCA	2	NPC	13456	0.991965
Arg-TCG-4	CCA	1	CM	1319	0.975592
Arg-TCG-4	CCA	1	hiPSC	2212	0.988382
Arg-TCG-4	CCA	1	Neurons	30	0.769231
Arg-TCG-4	CCA	1	NPC	113	0.92623
Arg-TCG-4	CCA	2	CM	1254	0.963874
Arg-TCG-4	CCA	2	hiPSC	4130	0.974057
Arg-TCG-4	CCA	2	Neurons	24	0.923077
Arg-TCG-4	CCA	2	NPC	46	0.978723
Arg-TCG-5	CCA	1	CM	13432	0.991657
Arg-TCG-5	CCA	1	hiPSC	6721	0.993643
Arg-TCG-5	CCA	1	Neurons	1520	0.940594
Arg-TCG-5	CCA	1	NPC	2920	0.990166
Arg-TCG-5	CCA	2	CM	14512	0.990377
Arg-TCG-5	CCA	2	hiPSC	12662	0.98976
Arg-TCG-5	CCA	2	Neurons	439	0.962719
Arg-TCG-5	CCA	2	NPC	1613	0.990178
Arg-TCT-1	CCA	1	CM	31300	0.989723
Arg-TCT-1	CCA	1	hiPSC	9515	0.99363
Arg-TCT-1	CCA	1	Neurons	12204	0.935244
Arg-TCT-1	CCA	1	NPC	26125	0.985403
Arg-TCT-1	CCA	2	CM	33759	0.989478
Arg-TCT-1	CCA	2	hiPSC	17329	0.986564
Arg-TCT-1	CCA	2	Neurons	2925	0.927394
Arg-TCT-1	CCA	2	NPC	20060	0.991352
Arg-TCT-2	CCA	1	CM	10778	0.988445
Arg-TCT-2	CCA	1	hiPSC	5926	0.992464
Arg-TCT-2	CCA	1	Neurons	2354	0.956133
Arg-TCT-2	CCA	1	NPC	5134	0.988829
Arg-TCT-2	CCA	2	CM	11276	0.990513
Arg-TCT-2	CCA	2	hiPSC	10878	0.985862
Arg-TCT-2	CCA	2	Neurons	616	0.964006
Arg-TCT-2	CCA	2	NPC	3448	0.991659
Arg-TCT-3	CCA	1	CM	7753	0.987895
Arg-TCT-3	CCA	1	hiPSC	8163	0.994275
Arg-TCT-3	CCA	1	Neurons	2307	0.96045
Arg-TCT-3	CCA	1	NPC	2851	0.986505
Arg-TCT-3	CCA	2	CM	7506	0.989846
Arg-TCT-3	CCA	2	hiPSC	15264	0.986238
Arg-TCT-3	CCA	2	Neurons	638	0.942393
Arg-TCT-3	CCA	2	NPC	1974	0.988978
Arg-TCT-4	CCA	1	CM	666	0.968023
Arg-TCT-4	CCA	1	hiPSC	206	0.995169
Arg-TCT-4	CCA	1	Neurons	9562	0.957157
Arg-TCT-4	CCA	1	NPC	668	0.954286
Arg-TCT-4	CCA	2	CM	744	0.98153
Arg-TCT-4	CCA	2	hiPSC	380	0.981912
Arg-TCT-4	CCA	2	Neurons	2411	0.967108
Arg-TCT-4	CCA	2	NPC	271	0.981884
Asn-GTT-1	CCA	1	CM	12817	0.991567
Asn-GTT-1	CCA	1	hiPSC	4653	0.991688
Asn-GTT-1	CCA	1	Neurons	1097	0.954743
Asn-GTT-1	CCA	1	NPC	4108	0.988688
Asn-GTT-1	CCA	2	CM	14237	0.989505
Asn-GTT-1	CCA	2	hiPSC	8844	0.982667
Asn-GTT-1	CCA	2	Neurons	333	0.965217
Asn-GTT-1	CCA	2	NPC	1829	0.995645
Asn-GTT-2	CCA	1	CM	88899	0.989978
Asn-GTT-2	CCA	1	hiPSC	31318	0.992081
Asn-GTT-2	CCA	1	Neurons	70275	0.951398
Asn-GTT-2	CCA	1	NPC	49127	0.98609
Asn-GTT-2	CCA	2	CM	103981	0.988939
Asn-GTT-2	CCA	2	hiPSC	59590	0.986475
Asn-GTT-2	CCA	2	Neurons	15794	0.96018
Asn-GTT-2	CCA	2	NPC	33553	0.990027
Asn-GTT-3	CCA	1	CM	27234	0.989895
Asn-GTT-3	CCA	1	hiPSC	12616	0.992917
Asn-GTT-3	CCA	1	Neurons	17610	0.951223
Asn-GTT-3	CCA	1	NPC	14415	0.985102
Asn-GTT-3	CCA	2	CM	30740	0.989857
Asn-GTT-3	CCA	2	hiPSC	23593	0.986659
Asn-GTT-3	CCA	2	Neurons	4117	0.957887
Asn-GTT-3	CCA	2	NPC	9254	0.989944
Asn-GTT-4	CCA	1	CM	3833	0.989161
Asn-GTT-4	CCA	1	hiPSC	2058	0.994203
Asn-GTT-4	CCA	1	Neurons	2351	0.952979
Asn-GTT-4	CCA	1	NPC	1475	0.987944
Asn-GTT-4	CCA	2	CM	4338	0.986806
Asn-GTT-4	CCA	2	hiPSC	3795	0.986227
Asn-GTT-4	CCA	2	Neurons	498	0.96325
Asn-GTT-4	CCA	2	NPC	942	0.989496
Asn-GTT-5	CCA	1	CM	697	0.990057
Asn-GTT-5	CCA	1	hiPSC	1024	0.992248
Asn-GTT-5	CCA	1	Neurons	115	0.905512
Asn-GTT-5	CCA	1	NPC	105	0.990566
Asn-GTT-5	CCA	2	CM	759	0.996063
Asn-GTT-5	CCA	2	hiPSC	1904	0.987552
Asn-GTT-5	CCA	2	Neurons	35	0.945946
Asn-GTT-5	CCA	2	NPC	68	1
Asp-GTC-1	CCA	1	CM	16141	0.982889
Asp-GTC-1	CCA	1	hiPSC	4674	0.989416
Asp-GTC-1	CCA	1	Neurons	17649	0.939226
Asp-GTC-1	CCA	1	NPC	13530	0.969059
Asp-GTC-1	CCA	2	CM	18314	0.973114
Asp-GTC-1	CCA	2	hiPSC	8213	0.972758
Asp-GTC-1	CCA	2	Neurons	4284	0.939268
Asp-GTC-1	CCA	2	NPC	8581	0.986776
Asp-GTC-2	CCA	1	CM	126069	0.985068
Asp-GTC-2	CCA	1	hiPSC	84031	0.990301
Asp-GTC-2	CCA	1	Neurons	101522	0.949682
Asp-GTC-2	CCA	1	NPC	99123	0.981018
Asp-GTC-2	CCA	2	CM	137490	0.983871
Asp-GTC-2	CCA	2	hiPSC	148355	0.978743
Asp-GTC-2	CCA	2	Neurons	25850	0.963653
Asp-GTC-2	CCA	2	NPC	59640	0.986747
Asp-GTC-3	CCA	1	CM	2318	0.934677
Asp-GTC-3	CCA	1	hiPSC	2043	0.962771
Asp-GTC-3	CCA	1	Neurons	1410	0.812212
Asp-GTC-3	CCA	1	NPC	2157	0.91437
Asp-GTC-3	CCA	2	CM	2373	0.94092
Asp-GTC-3	CCA	2	hiPSC	3315	0.913475
Asp-GTC-3	CCA	2	Neurons	349	0.866005
Asp-GTC-3	CCA	2	NPC	1256	0.95586
Cys-GCA-11	CCA	1	CM	9377	0.993958
Cys-GCA-11	CCA	1	hiPSC	5149	0.99344
Cys-GCA-11	CCA	1	Neurons	6944	0.957925
Cys-GCA-11	CCA	1	NPC	6713	0.991141
Cys-GCA-11	CCA	2	CM	10276	0.992563
Cys-GCA-11	CCA	2	hiPSC	9264	0.99112
Cys-GCA-11	CCA	2	Neurons	1407	0.965683
Cys-GCA-11	CCA	2	NPC	3815	0.992972
Cys-GCA-13	CCA	1	CM	122	1
Cys-GCA-13	CCA	1	hiPSC	3050	0.993809
Cys-GCA-13	CCA	1	Neurons	36	1
Cys-GCA-13	CCA	1	NPC	65	1
Cys-GCA-13	CCA	2	CM	116	1
Cys-GCA-13	CCA	2	hiPSC	5390	0.991538
Cys-GCA-13	CCA	2	Neurons	18	1
Cys-GCA-13	CCA	2	NPC	27	1
Cys-GCA-14	CCA	1	CM	373	0.98939
Cys-GCA-14	CCA	1	hiPSC	1105	0.995495
Cys-GCA-14	CCA	1	Neurons	178	0.931937
Cys-GCA-14	CCA	1	NPC	275	0.99278
Cys-GCA-14	CCA	2	CM	424	0.992974
Cys-GCA-14	CCA	2	hiPSC	1982	0.991
Cys-GCA-14	CCA	2	Neurons	35	0.875
Cys-GCA-14	CCA	2	NPC	169	0.994118
Cys-GCA-2	CCA	1	CM	36578	0.994238
Cys-GCA-2	CCA	1	hiPSC	12023	0.995776
Cys-GCA-2	CCA	1	Neurons	33759	0.966836
Cys-GCA-2	CCA	1	NPC	27590	0.992553
Cys-GCA-2	CCA	2	CM	43265	0.993479
Cys-GCA-2	CCA	2	hiPSC	22088	0.992764
Cys-GCA-2	CCA	2	Neurons	6681	0.972631
Cys-GCA-2	CCA	2	NPC	16108	0.994567
Cys-GCA-4	CCA	1	CM	32722	0.993925
Cys-GCA-4	CCA	1	hiPSC	10292	0.995358
Cys-GCA-4	CCA	1	Neurons	32038	0.959538
Cys-GCA-4	CCA	1	NPC	25689	0.990782
Cys-GCA-4	CCA	2	CM	35641	0.992343
Cys-GCA-4	CCA	2	hiPSC	17570	0.991311
Cys-GCA-4	CCA	2	Neurons	6103	0.963074
Cys-GCA-4	CCA	2	NPC	14206	0.99301
Cys-GCA-5	CCA	1	CM	1520	0.993464
Cys-GCA-5	CCA	1	hiPSC	1257	0.996038
Cys-GCA-5	CCA	1	Neurons	530	0.951526
Cys-GCA-5	CCA	1	NPC	788	0.988708
Cys-GCA-5	CCA	2	CM	1716	0.993056
Cys-GCA-5	CCA	2	hiPSC	2333	0.989398
Cys-GCA-5	CCA	2	Neurons	95	0.896226
Cys-GCA-5	CCA	2	NPC	469	0.997872
Cys-GCA-6	CCA	1	CM	3977	0.993505
Cys-GCA-6	CCA	1	hiPSC	757	0.993438
Cys-GCA-6	CCA	1	Neurons	229	0.974468
Cys-GCA-6	CCA	1	NPC	121	0.902985
Cys-GCA-6	CCA	2	CM	4172	0.992152
Cys-GCA-6	CCA	2	hiPSC	1437	0.991718
Cys-GCA-6	CCA	2	Neurons	62	0.837838
Cys-GCA-6	CCA	2	NPC	82	0.97619
Cys-GCA-8	CCA	1	CM	2575	0.991529
Cys-GCA-8	CCA	1	hiPSC	2123	0.992056
Cys-GCA-8	CCA	1	Neurons	971	0.9749
Cys-GCA-8	CCA	1	NPC	930	0.994652
Cys-GCA-8	CCA	2	CM	2901	0.996223
Cys-GCA-8	CCA	2	hiPSC	3885	0.991324
Cys-GCA-8	CCA	2	Neurons	182	0.957895
Cys-GCA-8	CCA	2	NPC	530	0.996241
Cys-GCA-9	CCA	1	CM	12423	0.993522
Cys-GCA-9	CCA	1	hiPSC	3495	0.995726
Cys-GCA-9	CCA	1	Neurons	358	0.962366
Cys-GCA-9	CCA	1	NPC	460	0.995671
Cys-GCA-9	CCA	2	CM	13420	0.99187
Cys-GCA-9	CCA	2	hiPSC	6031	0.991941
Cys-GCA-9	CCA	2	Neurons	131	0.977612
Cys-GCA-9	CCA	2	NPC	223	0.995536
Gln-CTG-1	CCA	1	CM	108903	0.993931
Gln-CTG-1	CCA	1	hiPSC	34958	0.995019
Gln-CTG-1	CCA	1	Neurons	97094	0.955415
Gln-CTG-1	CCA	1	NPC	88178	0.990163
Gln-CTG-1	CCA	2	CM	134634	0.99251
Gln-CTG-1	CCA	2	hiPSC	68921	0.991797
Gln-CTG-1	CCA	2	Neurons	20599	0.958851
Gln-CTG-1	CCA	2	NPC	52502	0.99197
Gln-CTG-2	CCA	1	CM	13518	0.993167
Gln-CTG-2	CCA	1	hiPSC	8805	0.995928
Gln-CTG-2	CCA	1	Neurons	1990	0.947168
Gln-CTG-2	CCA	1	NPC	9250	0.991001
Gln-CTG-2	CCA	2	CM	15702	0.993609
Gln-CTG-2	CCA	2	hiPSC	17104	0.991709
Gln-CTG-2	CCA	2	Neurons	539	0.967684
Gln-CTG-2	CCA	2	NPC	3605	0.994757
Gln-CTG-3	CCA	1	CM	5787	0.995699
Gln-CTG-3	CCA	1	hiPSC	6693	0.991996
Gln-CTG-3	CCA	1	Neurons	272	0.92517
Gln-CTG-3	CCA	1	NPC	528	0.985075
Gln-CTG-3	CCA	2	CM	6443	0.992452
Gln-CTG-3	CCA	2	hiPSC	13216	0.991299
Gln-CTG-3	CCA	2	Neurons	123	0.953488
Gln-CTG-3	CCA	2	NPC	251	1
Gln-CTG-4	CCA	1	CM	1916	0.996878
Gln-CTG-4	CCA	1	hiPSC	2334	0.99701
Gln-CTG-4	CCA	1	Neurons	519	0.964684
Gln-CTG-4	CCA	1	NPC	706	0.991573
Gln-CTG-4	CCA	2	CM	2393	0.992946
Gln-CTG-4	CCA	2	hiPSC	4729	0.992445
Gln-CTG-4	CCA	2	Neurons	140	0.945946
Gln-CTG-4	CCA	2	NPC	496	0.995984
Gln-TTG-1	CCA	1	CM	24725	0.99397
Gln-TTG-1	CCA	1	hiPSC	8388	0.995372
Gln-TTG-1	CCA	1	Neurons	26205	0.951525
Gln-TTG-1	CCA	1	NPC	22380	0.990222
Gln-TTG-1	CCA	2	CM	29659	0.992272
Gln-TTG-1	CCA	2	hiPSC	16381	0.992668
Gln-TTG-1	CCA	2	Neurons	5196	0.955498
Gln-TTG-1	CCA	2	NPC	13291	0.992903
Gln-TTG-2	CCA	1	CM	1682	0.981903
Gln-TTG-2	CCA	1	hiPSC	1422	0.980014
Gln-TTG-2	CCA	1	Neurons	368	0.853828
Gln-TTG-2	CCA	1	NPC	406	0.983051
Gln-TTG-2	CCA	2	CM	1919	0.983094
Gln-TTG-2	CCA	2	hiPSC	2902	0.975134
Gln-TTG-2	CCA	2	Neurons	80	0.842105
Gln-TTG-2	CCA	2	NPC	230	0.982906
Gln-TTG-3	CCA	1	CM	20264	0.992506
Gln-TTG-3	CCA	1	hiPSC	12155	0.993299
Gln-TTG-3	CCA	1	Neurons	9281	0.941469
Gln-TTG-3	CCA	1	NPC	10795	0.989097
Gln-TTG-3	CCA	2	CM	23963	0.990411
Gln-TTG-3	CCA	2	hiPSC	24033	0.990439
Gln-TTG-3	CCA	2	Neurons	2125	0.944025
Gln-TTG-3	CCA	2	NPC	7037	0.993646
Glu-CTC-1	CCA	1	CM	159566	0.987291
Glu-CTC-1	CCA	1	hiPSC	101622	0.989995
Glu-CTC-1	CCA	1	Neurons	135041	0.955096
Glu-CTC-1	CCA	1	NPC	120057	0.98081
Glu-CTC-1	CCA	2	CM	182624	0.98414
Glu-CTC-1	CCA	2	hiPSC	173533	0.982299
Glu-CTC-1	CCA	2	Neurons	32295	0.962593
Glu-CTC-1	CCA	2	NPC	81021	0.985201
Glu-TTC-1	CCA	1	CM	32368	0.987311
Glu-TTC-1	CCA	1	hiPSC	10066	0.991236
Glu-TTC-1	CCA	1	Neurons	57350	0.954894
Glu-TTC-1	CCA	1	NPC	28819	0.982444
Glu-TTC-1	CCA	2	CM	35834	0.986347
Glu-TTC-1	CCA	2	hiPSC	17878	0.982902
Glu-TTC-1	CCA	2	Neurons	12738	0.964124
Glu-TTC-1	CCA	2	NPC	18815	0.987975
Glu-TTC-2	CCA	1	CM	48369	0.989445
Glu-TTC-2	CCA	1	hiPSC	16421	0.990769
Glu-TTC-2	CCA	1	Neurons	49365	0.947523
Glu-TTC-2	CCA	1	NPC	50174	0.984422
Glu-TTC-2	CCA	2	CM	55238	0.988317
Glu-TTC-2	CCA	2	hiPSC	29520	0.986532
Glu-TTC-2	CCA	2	Neurons	11170	0.954782
Glu-TTC-2	CCA	2	NPC	29880	0.987214
Glu-TTC-3	CCA	1	CM	2823	0.987063
Glu-TTC-3	CCA	1	hiPSC	4899	0.990898
Glu-TTC-3	CCA	1	Neurons	71	0.8875
Glu-TTC-3	CCA	1	NPC	721	0.980952
Glu-TTC-3	CCA	2	CM	2915	0.987132
Glu-TTC-3	CCA	2	hiPSC	8708	0.979968
Glu-TTC-3	CCA	2	Neurons	60	0.952381
Glu-TTC-3	CCA	2	NPC	169	0.982558
Glu-TTC-4	CCA	1	CM	14237	0.989299
Glu-TTC-4	CCA	1	hiPSC	18619	0.991955
Glu-TTC-4	CCA	1	Neurons	2145	0.955882
Glu-TTC-4	CCA	1	NPC	4944	0.982707
Glu-TTC-4	CCA	2	CM	15256	0.985976
Glu-TTC-4	CCA	2	hiPSC	33616	0.985055
Glu-TTC-4	CCA	2	Neurons	616	0.949153
Glu-TTC-4	CCA	2	NPC	2421	0.986553
Gly-CCC-1	CCA	1	CM	3683	0.989788
Gly-CCC-1	CCA	1	hiPSC	7043	0.990577
Gly-CCC-1	CCA	1	Neurons	118	0.944
Gly-CCC-1	CCA	1	NPC	1011	0.986341
Gly-CCC-1	CCA	2	CM	3963	0.984841
Gly-CCC-1	CCA	2	hiPSC	12929	0.984542
Gly-CCC-1	CCA	2	Neurons	93	0.96875
Gly-CCC-1	CCA	2	NPC	461	0.982942
Gly-CCC-2	CCA	1	CM	74940	0.989817
Gly-CCC-2	CCA	1	hiPSC	16403	0.992617
Gly-CCC-2	CCA	1	Neurons	103762	0.954063
Gly-CCC-2	CCA	1	NPC	59646	0.984404
Gly-CCC-2	CCA	2	CM	98364	0.987987
Gly-CCC-2	CCA	2	hiPSC	31092	0.987048
Gly-CCC-2	CCA	2	Neurons	23497	0.961062
Gly-CCC-2	CCA	2	NPC	40940	0.989702
Gly-GCC-1	CCA	1	CM	37305	0.98947
Gly-GCC-1	CCA	1	hiPSC	84725	0.993341
Gly-GCC-1	CCA	1	Neurons	13387	0.950309
Gly-GCC-1	CCA	1	NPC	33900	0.987676
Gly-GCC-1	CCA	2	CM	43976	0.990517
Gly-GCC-1	CCA	2	hiPSC	152332	0.986581
Gly-GCC-1	CCA	2	Neurons	3565	0.966649
Gly-GCC-1	CCA	2	NPC	17463	0.99154
Gly-GCC-2	CCA	1	CM	108979	0.990745
Gly-GCC-2	CCA	1	hiPSC	27089	0.991218
Gly-GCC-2	CCA	1	Neurons	131494	0.95988
Gly-GCC-2	CCA	1	NPC	79787	0.986535
Gly-GCC-2	CCA	2	CM	138505	0.988524
Gly-GCC-2	CCA	2	hiPSC	49008	0.985878
Gly-GCC-2	CCA	2	Neurons	27823	0.968161
Gly-GCC-2	CCA	2	NPC	49967	0.990328
Gly-TCC-1/2/3	CCA	1	CM	105890	0.989885
Gly-TCC-1/2/3	CCA	1	hiPSC	43517	0.991343
Gly-TCC-1/2/3	CCA	1	Neurons	89737	0.952673
Gly-TCC-1/2/3	CCA	1	NPC	84322	0.986903
Gly-TCC-1/2/3	CCA	2	CM	126657	0.988419
Gly-TCC-1/2/3	CCA	2	hiPSC	78131	0.983559
Gly-TCC-1/2/3	CCA	2	Neurons	18636	0.962852
Gly-TCC-1/2/3	CCA	2	NPC	45856	0.989214
His-GTG-1	CCA	1	CM	106067	0.991484
His-GTG-1	CCA	1	hiPSC	40429	0.994343
His-GTG-1	CCA	1	Neurons	83087	0.950881
His-GTG-1	CCA	1	NPC	70662	0.988612
His-GTG-1	CCA	2	CM	126762	0.990514
His-GTG-1	CCA	2	hiPSC	78431	0.991129
His-GTG-1	CCA	2	Neurons	16429	0.954619
His-GTG-1	CCA	2	NPC	40109	0.992429
Ile-AAT-1	CCA	1	CM	215	0.981735
Ile-AAT-1	CCA	1	hiPSC	3241	0.989316
Ile-AAT-1	CCA	1	Neurons	82	0.921348
Ile-AAT-1	CCA	1	NPC	115	0.974576
Ile-AAT-1	CCA	2	CM	204	0.985507
Ile-AAT-1	CCA	2	hiPSC	5895	0.990091
Ile-AAT-1	CCA	2	Neurons	41	0.953488
Ile-AAT-1	CCA	2	NPC	77	1
Ile-AAT-12	CCA	1	CM	1194	0.984336
Ile-AAT-12	CCA	1	hiPSC	3484	0.993158
Ile-AAT-12	CCA	1	Neurons	242	0.909774
Ile-AAT-12	CCA	1	NPC	634	0.979907
Ile-AAT-12	CCA	2	CM	1166	0.984797
Ile-AAT-12	CCA	2	hiPSC	5920	0.980295
Ile-AAT-12	CCA	2	Neurons	81	0.931034
Ile-AAT-12	CCA	2	NPC	542	0.989051
Ile-AAT-2	CCA	1	CM	5574	0.991638
Ile-AAT-2	CCA	1	hiPSC	4892	0.992896
Ile-AAT-2	CCA	1	Neurons	4907	0.951891
Ile-AAT-2	CCA	1	NPC	4540	0.985671
Ile-AAT-2	CCA	2	CM	6117	0.989166
Ile-AAT-2	CCA	2	hiPSC	8343	0.98687
Ile-AAT-2	CCA	2	Neurons	1040	0.953254
Ile-AAT-2	CCA	2	NPC	2666	0.988506
Ile-AAT-3	CCA	1	CM	2303	0.990964
Ile-AAT-3	CCA	1	hiPSC	2359	0.989929
Ile-AAT-3	CCA	1	Neurons	1244	0.939577
Ile-AAT-3	CCA	1	NPC	1159	0.988065
Ile-AAT-3	CCA	2	CM	2532	0.989062
Ile-AAT-3	CCA	2	hiPSC	4012	0.983816
Ile-AAT-3	CCA	2	Neurons	347	0.955923
Ile-AAT-3	CCA	2	NPC	751	0.982984
Ile-AAT-4	CCA	1	CM	9886	0.990482
Ile-AAT-4	CCA	1	hiPSC	2822	0.990871
Ile-AAT-4	CCA	1	Neurons	5359	0.957306
Ile-AAT-4	CCA	1	NPC	7167	0.989644
Ile-AAT-4	CCA	2	CM	10695	0.989911
Ile-AAT-4	CCA	2	hiPSC	4936	0.9872
Ile-AAT-4	CCA	2	Neurons	1121	0.971404
Ile-AAT-4	CCA	2	NPC	4741	0.99288
Ile-AAT-6	CCA	1	CM	2950	0.989933
Ile-AAT-6	CCA	1	hiPSC	3486	0.992032
Ile-AAT-6	CCA	1	Neurons	510	0.939227
Ile-AAT-6	CCA	1	NPC	1142	0.988745
Ile-AAT-6	CCA	2	CM	3096	0.991672
Ile-AAT-6	CCA	2	hiPSC	5831	0.9868
Ile-AAT-6	CCA	2	Neurons	136	0.951049
Ile-AAT-6	CCA	2	NPC	632	0.9875
Ile-AAT-7/5	CCA	1	CM	76770	0.990862
Ile-AAT-7/5	CCA	1	hiPSC	32229	0.992394
Ile-AAT-7/5	CCA	1	Neurons	69448	0.952647
Ile-AAT-7/5	CCA	1	NPC	63260	0.986096
Ile-AAT-7/5	CCA	2	CM	85568	0.990141
Ile-AAT-7/5	CCA	2	hiPSC	55954	0.987226
Ile-AAT-7/5	CCA	2	Neurons	14670	0.956885
Ile-AAT-7/5	CCA	2	NPC	40396	0.990656
Ile-AAT-8	CCA	1	CM	3600	0.990644
Ile-AAT-8	CCA	1	hiPSC	3130	0.993651
Ile-AAT-8	CCA	1	Neurons	617	0.947773
Ile-AAT-8	CCA	1	NPC	1310	0.984962
Ile-AAT-8	CCA	2	CM	3954	0.9885
Ile-AAT-8	CCA	2	hiPSC	5426	0.982793
Ile-AAT-8	CCA	2	Neurons	177	0.931579
Ile-AAT-8	CCA	2	NPC	735	0.987903
Ile-TAT-1	CCA	1	CM	10152	0.987261
Ile-TAT-1	CCA	1	hiPSC	3358	0.989976
Ile-TAT-1	CCA	1	Neurons	10397	0.948112
Ile-TAT-1	CCA	1	NPC	5429	0.984228
Ile-TAT-1	CCA	2	CM	11744	0.986642
Ile-TAT-1	CCA	2	hiPSC	6130	0.981742
Ile-TAT-1	CCA	2	Neurons	2265	0.958933
Ile-TAT-1	CCA	2	NPC	4610	0.988846
Ile-TAT-2	CCA	1	CM	22247	0.986913
Ile-TAT-2	CCA	1	hiPSC	7668	0.989419
Ile-TAT-2	CCA	1	Neurons	27904	0.948277
Ile-TAT-2	CCA	1	NPC	19008	0.982935
Ile-TAT-2	CCA	2	CM	26139	0.986675
Ile-TAT-2	CCA	2	hiPSC	14264	0.982301
Ile-TAT-2	CCA	2	Neurons	6174	0.960635
Ile-TAT-2	CCA	2	NPC	10470	0.989136
Ile-TAT-3	CCA	1	CM	1079	0.99447
Ile-TAT-3	CCA	1	hiPSC	4260	0.991851
Ile-TAT-3	CCA	1	Neurons	62	0.898551
Ile-TAT-3	CCA	1	NPC	93	0.958763
Ile-TAT-3	CCA	2	CM	1045	0.993346
Ile-TAT-3	CCA	2	hiPSC	8129	0.984737
Ile-TAT-3	CCA	2	Neurons	42	1
Ile-TAT-3	CCA	2	NPC	47	1
Leu-AAG-1	CCA	1	CM	6511	0.991473
Leu-AAG-1	CCA	1	hiPSC	15214	0.99373
Leu-AAG-1	CCA	1	Neurons	340	0.960452
Leu-AAG-1	CCA	1	NPC	868	0.976378
Leu-AAG-1	CCA	2	CM	7006	0.987456
Leu-AAG-1	CCA	2	hiPSC	27140	0.990186
Leu-AAG-1	CCA	2	Neurons	186	0.841629
Leu-AAG-1	CCA	2	NPC	458	1
Leu-AAG-2	CCA	1	CM	73291	0.990058
Leu-AAG-2	CCA	1	hiPSC	28311	0.991594
Leu-AAG-2	CCA	1	Neurons	63628	0.944498
Leu-AAG-2	CCA	1	NPC	51961	0.983979
Leu-AAG-2	CCA	2	CM	88081	0.987931
Leu-AAG-2	CCA	2	hiPSC	50111	0.988363
Leu-AAG-2	CCA	2	Neurons	14415	0.94998
Leu-AAG-2	CCA	2	NPC	34488	0.988591
Leu-AAG-3	CCA	1	CM	1734	0.990857
Leu-AAG-3	CCA	1	hiPSC	2163	0.990385
Leu-AAG-3	CCA	1	Neurons	254	0.927007
Leu-AAG-3	CCA	1	NPC	742	0.995973
Leu-AAG-3	CCA	2	CM	1762	0.987115
Leu-AAG-3	CCA	2	hiPSC	3749	0.991012
Leu-AAG-3	CCA	2	Neurons	91	0.978495
Leu-AAG-3	CCA	2	NPC	384	0.989691
Leu-CAA-1	CCA	1	CM	13032	0.980661
Leu-CAA-1	CCA	1	hiPSC	6307	0.984853
Leu-CAA-1	CCA	1	Neurons	11890	0.928979
Leu-CAA-1	CCA	1	NPC	12722	0.962913
Leu-CAA-1	CCA	2	CM	14822	0.98211
Leu-CAA-1	CCA	2	hiPSC	11255	0.97505
Leu-CAA-1	CCA	2	Neurons	2935	0.900583
Leu-CAA-1	CCA	2	NPC	8189	0.986389
Leu-CAA-2	CCA	1	CM	3356	0.98014
Leu-CAA-2	CCA	1	hiPSC	3322	0.986635
Leu-CAA-2	CCA	1	Neurons	290	0.929487
Leu-CAA-2	CCA	1	NPC	1228	0.965409
Leu-CAA-2	CCA	2	CM	3836	0.978821
Leu-CAA-2	CCA	2	hiPSC	5888	0.971136
Leu-CAA-2	CCA	2	Neurons	109	0.736486
Leu-CAA-2	CCA	2	NPC	309	0.993569
Leu-CAA-3	CCA	1	CM	1153	0.978778
Leu-CAA-3	CCA	1	hiPSC	3260	0.988778
Leu-CAA-3	CCA	1	Neurons	59	0.907692
Leu-CAA-3	CCA	1	NPC	410	0.964706
Leu-CAA-3	CCA	2	CM	1135	0.979292
Leu-CAA-3	CCA	2	hiPSC	5670	0.974227
Leu-CAA-3	CCA	2	Neurons	38	0.666667
Leu-CAA-3	CCA	2	NPC	166	0.994012
Leu-CAA-4	CCA	1	CM	9244	0.976341
Leu-CAA-4	CCA	1	hiPSC	3669	0.987086
Leu-CAA-4	CCA	1	Neurons	10747	0.923282
Leu-CAA-4	CCA	1	NPC	8765	0.950548
Leu-CAA-4	CCA	2	CM	11010	0.98041
Leu-CAA-4	CCA	2	hiPSC	6359	0.966413
Leu-CAA-4	CCA	2	Neurons	2626	0.878555
Leu-CAA-4	CCA	2	NPC	5665	0.981973
Leu-CAG-1	CCA	1	CM	60574	0.984463
Leu-CAG-1	CCA	1	hiPSC	26226	0.988243
Leu-CAG-1	CCA	1	Neurons	34890	0.93808
Leu-CAG-1	CCA	1	NPC	44256	0.972531
Leu-CAG-1	CCA	2	CM	70375	0.983702
Leu-CAG-1	CCA	2	hiPSC	47180	0.979468
Leu-CAG-1	CCA	2	Neurons	8832	0.919043
Leu-CAG-1	CCA	2	NPC	25954	0.985233
Leu-CAG-2	CCA	1	CM	30967	0.987626
Leu-CAG-2	CCA	1	hiPSC	12735	0.990126
Leu-CAG-2	CCA	1	Neurons	33966	0.942296
Leu-CAG-2	CCA	1	NPC	31686	0.98169
Leu-CAG-2	CCA	2	CM	35763	0.98575
Leu-CAG-2	CCA	2	hiPSC	22736	0.979704
Leu-CAG-2	CCA	2	Neurons	8179	0.956161
Leu-CAG-2	CCA	2	NPC	21015	0.987408
Leu-TAA-1	CCA	1	CM	17284	0.985911
Leu-TAA-1	CCA	1	hiPSC	5802	0.98909
Leu-TAA-1	CCA	1	Neurons	27192	0.950271
Leu-TAA-1	CCA	1	NPC	19013	0.981265
Leu-TAA-1	CCA	2	CM	21228	0.98547
Leu-TAA-1	CCA	2	hiPSC	10332	0.976375
Leu-TAA-1	CCA	2	Neurons	5869	0.960399
Leu-TAA-1	CCA	2	NPC	12479	0.985937
Leu-TAA-2	CCA	1	CM	946	0.984391
Leu-TAA-2	CCA	1	hiPSC	2096	0.983114
Leu-TAA-2	CCA	1	Neurons	28	0.965517
Leu-TAA-2	CCA	1	NPC	108	0.990826
Leu-TAA-2	CCA	2	CM	1044	0.986767
Leu-TAA-2	CCA	2	hiPSC	4121	0.989436
Leu-TAA-2	CCA	2	Neurons	33	0.942857
Leu-TAA-2	CCA	2	NPC	65	1
Leu-TAA-3	CCA	1	CM	3571	0.985375
Leu-TAA-3	CCA	1	hiPSC	1964	0.980529
Leu-TAA-3	CCA	1	Neurons	1609	0.948703
Leu-TAA-3	CCA	1	NPC	2956	0.976222
Leu-TAA-3	CCA	2	CM	4283	0.983693
Leu-TAA-3	CCA	2	hiPSC	3391	0.973866
Leu-TAA-3	CCA	2	Neurons	392	0.970297
Leu-TAA-3	CCA	2	NPC	2222	0.983621
Leu-TAG-1	CCA	1	CM	11952	0.99006
Leu-TAG-1	CCA	1	hiPSC	7776	0.989565
Leu-TAG-1	CCA	1	Neurons	4430	0.935191
Leu-TAG-1	CCA	1	NPC	8594	0.98307
Leu-TAG-1	CCA	2	CM	13520	0.98715
Leu-TAG-1	CCA	2	hiPSC	14178	0.984788
Leu-TAG-1	CCA	2	Neurons	1069	0.91681
Leu-TAG-1	CCA	2	NPC	5511	0.988875
Leu-TAG-2	CCA	1	CM	7175	0.989109
Leu-TAG-2	CCA	1	hiPSC	6524	0.992092
Leu-TAG-2	CCA	1	Neurons	452	0.930041
Leu-TAG-2	CCA	1	NPC	2017	0.981031
Leu-TAG-2	CCA	2	CM	8054	0.99053
Leu-TAG-2	CCA	2	hiPSC	11292	0.988272
Leu-TAG-2	CCA	2	Neurons	200	0.921659
Leu-TAG-2	CCA	2	NPC	753	0.986894
Leu-TAG-3	CCA	1	CM	17995	0.989824
Leu-TAG-3	CCA	1	hiPSC	6938	0.992277
Leu-TAG-3	CCA	1	Neurons	26396	0.944198
Leu-TAG-3	CCA	1	NPC	18998	0.982316
Leu-TAG-3	CCA	2	CM	21194	0.988111
Leu-TAG-3	CCA	2	hiPSC	12086	0.986371
Leu-TAG-3	CCA	2	Neurons	5548	0.942576
Leu-TAG-3	CCA	2	NPC	13371	0.990004
Lys-CTT-1	CCA	1	CM	46994	0.991372
Lys-CTT-1	CCA	1	hiPSC	14205	0.993565
Lys-CTT-1	CCA	1	Neurons	50332	0.965046
Lys-CTT-1	CCA	1	NPC	41165	0.988166
Lys-CTT-1	CCA	2	CM	54675	0.991891
Lys-CTT-1	CCA	2	hiPSC	25169	0.98927
Lys-CTT-1	CCA	2	Neurons	10834	0.969746
Lys-CTT-1	CCA	2	NPC	27336	0.991944
Lys-CTT-2	CCA	1	CM	63354	0.990897
Lys-CTT-2	CCA	1	hiPSC	41470	0.993722
Lys-CTT-2	CCA	1	Neurons	32231	0.959656
Lys-CTT-2	CCA	1	NPC	46512	0.98886
Lys-CTT-2	CCA	2	CM	71365	0.991373
Lys-CTT-2	CCA	2	hiPSC	74373	0.98899
Lys-CTT-2	CCA	2	Neurons	7245	0.963559
Lys-CTT-2	CCA	2	NPC	27485	0.99188
Lys-CTT-4	CCA	1	CM	4558	0.99238
Lys-CTT-4	CCA	1	hiPSC	4093	0.991521
Lys-CTT-4	CCA	1	Neurons	376	0.954315
Lys-CTT-4	CCA	1	NPC	751	0.98946
Lys-CTT-4	CCA	2	CM	4566	0.993473
Lys-CTT-4	CCA	2	hiPSC	7338	0.989349
Lys-CTT-4	CCA	2	Neurons	124	0.96875
Lys-CTT-4	CCA	2	NPC	450	0.989011
Lys-TTT-2/4	CCA	1	CM	9340	0.990771
Lys-TTT-2/4	CCA	1	hiPSC	13653	0.994319
Lys-TTT-2/4	CCA	1	Neurons	1946	0.943286
Lys-TTT-2/4	CCA	1	NPC	8117	0.991813
Lys-TTT-2/4	CCA	2	CM	10397	0.991512
Lys-TTT-2/4	CCA	2	hiPSC	24266	0.98815
Lys-TTT-2/4	CCA	2	Neurons	415	0.943182
Lys-TTT-2/4	CCA	2	NPC	3767	0.994982
Lys-TTT-3	CCA	1	CM	127850	0.99127
Lys-TTT-3	CCA	1	hiPSC	62581	0.99357
Lys-TTT-3	CCA	1	Neurons	153516	0.954577
Lys-TTT-3	CCA	1	NPC	149795	0.987983
Lys-TTT-3	CCA	2	CM	151644	0.990898
Lys-TTT-3	CCA	2	hiPSC	108878	0.98856
Lys-TTT-3	CCA	2	Neurons	29072	0.961503
Lys-TTT-3	CCA	2	NPC	88358	0.991016
Lys-TTT-6	CCA	1	CM	4282	0.9896
Lys-TTT-6	CCA	1	hiPSC	9751	0.993682
Lys-TTT-6	CCA	1	Neurons	777	0.940678
Lys-TTT-6	CCA	1	NPC	2393	0.989252
Lys-TTT-6	CCA	2	CM	4499	0.991843
Lys-TTT-6	CCA	2	hiPSC	17039	0.988341
Lys-TTT-6	CCA	2	Neurons	177	0.956757
Lys-TTT-6	CCA	2	NPC	1200	0.995025
Met-CAT-1	CCA	1	CM	20341	0.989541
Met-CAT-1	CCA	1	hiPSC	4947	0.99178
Met-CAT-1	CCA	1	Neurons	27609	0.953053
Met-CAT-1	CCA	1	NPC	15014	0.9853
Met-CAT-1	CCA	2	CM	24132	0.988247
Met-CAT-1	CCA	2	hiPSC	9209	0.985763
Met-CAT-1	CCA	2	Neurons	5341	0.964602
Met-CAT-1	CCA	2	NPC	8909	0.9889
Met-CAT-3	CCA	1	CM	28591	0.989787
Met-CAT-3	CCA	1	hiPSC	12237	0.992699
Met-CAT-3	CCA	1	Neurons	11624	0.951539
Met-CAT-3	CCA	1	NPC	20294	0.986055
Met-CAT-3	CCA	2	CM	32724	0.989238
Met-CAT-3	CCA	2	hiPSC	21605	0.985315
Met-CAT-3	CCA	2	Neurons	2521	0.964791
Met-CAT-3	CCA	2	NPC	11401	0.991564
Met-CAT-4/2/5	CCA	1	CM	20848	0.989135
Met-CAT-4/2/5	CCA	1	hiPSC	16647	0.991837
Met-CAT-4/2/5	CCA	1	Neurons	3285	0.932179
Met-CAT-4/2/5	CCA	1	NPC	8508	0.985178
Met-CAT-4/2/5	CCA	2	CM	23537	0.98841
Met-CAT-4/2/5	CCA	2	hiPSC	31790	0.981991
Met-CAT-4/2/5	CCA	2	Neurons	820	0.954598
Met-CAT-4/2/5	CCA	2	NPC	4101	0.991058
Met-CAT-6	CCA	1	CM	23743	0.989869
Met-CAT-6	CCA	1	hiPSC	7535	0.991969
Met-CAT-6	CCA	1	Neurons	31067	0.9528
Met-CAT-6	CCA	1	NPC	23007	0.984847
Met-CAT-6	CCA	2	CM	28541	0.988433
Met-CAT-6	CCA	2	hiPSC	13422	0.983657
Met-CAT-6	CCA	2	Neurons	6121	0.963634
Met-CAT-6	CCA	2	NPC	13399	0.99105
Phe-GAA-3/1	CCA	1	CM	107238	0.989454
Phe-GAA-3/1	CCA	1	hiPSC	49233	0.991042
Phe-GAA-3/1	CCA	1	Neurons	75874	0.953023
Phe-GAA-3/1	CCA	1	NPC	71155	0.986811
Phe-GAA-3/1	CCA	2	CM	122685	0.988279
Phe-GAA-3/1	CCA	2	hiPSC	87797	0.985011
Phe-GAA-3/1	CCA	2	Neurons	16166	0.960718
Phe-GAA-3/1	CCA	2	NPC	44115	0.990658
Pro-AGG-1/2	CCA	1	CM	92811	0.993268
Pro-AGG-1/2	CCA	1	hiPSC	39760	0.992982
Pro-AGG-1/2	CCA	1	Neurons	60605	0.945019
Pro-AGG-1/2	CCA	1	NPC	55883	0.990605
Pro-AGG-1/2	CCA	2	CM	106661	0.990426
Pro-AGG-1/2	CCA	2	hiPSC	73578	0.990096
Pro-AGG-1/2	CCA	2	Neurons	13122	0.953218
Pro-AGG-1/2	CCA	2	NPC	32981	0.991462
Pro-CGG-1	CCA	1	CM	25830	0.993806
Pro-CGG-1	CCA	1	hiPSC	10790	0.995296
Pro-CGG-1	CCA	1	Neurons	18475	0.953056
Pro-CGG-1	CCA	1	NPC	18700	0.991149
Pro-CGG-1	CCA	2	CM	28867	0.991244
Pro-CGG-1	CCA	2	hiPSC	20178	0.992377
Pro-CGG-1	CCA	2	Neurons	4141	0.961458
Pro-CGG-1	CCA	2	NPC	12020	0.993881
Pro-CGG-2	CCA	1	CM	4440	0.993289
Pro-CGG-2	CCA	1	hiPSC	3597	0.995021
Pro-CGG-2	CCA	1	Neurons	816	0.942263
Pro-CGG-2	CCA	1	NPC	1057	0.995292
Pro-CGG-2	CCA	2	CM	4558	0.993245
Pro-CGG-2	CCA	2	hiPSC	6425	0.990901
Pro-CGG-2	CCA	2	Neurons	212	0.950673
Pro-CGG-2	CCA	2	NPC	609	0.988636
Pro-TGG-1	CCA	1	CM	2224	0.991529
Pro-TGG-1	CCA	1	hiPSC	2133	0.988873
Pro-TGG-1	CCA	1	Neurons	422	0.835644
Pro-TGG-1	CCA	1	NPC	1058	0.983271
Pro-TGG-1	CCA	2	CM	2544	0.989883
Pro-TGG-1	CCA	2	hiPSC	4271	0.991872
Pro-TGG-1	CCA	2	Neurons	109	0.832061
Pro-TGG-1	CCA	2	NPC	375	0.981675
Pro-TGG-2	CCA	1	CM	20953	0.992657
Pro-TGG-2	CCA	1	hiPSC	5121	0.992057
Pro-TGG-2	CCA	1	Neurons	29453	0.947103
Pro-TGG-2	CCA	1	NPC	17176	0.987921
Pro-TGG-2	CCA	2	CM	24160	0.990286
Pro-TGG-2	CCA	2	hiPSC	9372	0.991222
Pro-TGG-2	CCA	2	Neurons	6179	0.952227
Pro-TGG-2	CCA	2	NPC	11382	0.989911
Pro-TGG-3	CCA	1	CM	29392	0.993208
Pro-TGG-3	CCA	1	hiPSC	13084	0.993168
Pro-TGG-3	CCA	1	Neurons	16898	0.932303
Pro-TGG-3	CCA	1	NPC	20074	0.987991
Pro-TGG-3	CCA	2	CM	33739	0.99043
Pro-TGG-3	CCA	2	hiPSC	25014	0.98893
Pro-TGG-3	CCA	2	Neurons	3891	0.939855
Pro-TGG-3	CCA	2	NPC	12611	0.990808
SeC-TCA-1	CCA	1	CM	7698	0.985912
SeC-TCA-1	CCA	1	hiPSC	2606	0.987121
SeC-TCA-1	CCA	1	Neurons	12718	0.942283
SeC-TCA-1	CCA	1	NPC	5972	0.984342
SeC-TCA-1	CCA	2	CM	8563	0.987203
SeC-TCA-1	CCA	2	hiPSC	3931	0.982996
SeC-TCA-1	CCA	2	Neurons	2441	0.949805
SeC-TCA-1	CCA	2	NPC	3907	0.988363
Ser-AGA-2/1	CCA	1	CM	73795	0.988229
Ser-AGA-2/1	CCA	1	hiPSC	34122	0.991457
Ser-AGA-2/1	CCA	1	Neurons	71842	0.943229
Ser-AGA-2/1	CCA	1	NPC	57433	0.98166
Ser-AGA-2/1	CCA	2	CM	83663	0.988504
Ser-AGA-2/1	CCA	2	hiPSC	62900	0.983443
Ser-AGA-2/1	CCA	2	Neurons	15603	0.945866
Ser-AGA-2/1	CCA	2	NPC	36990	0.98835
Ser-CGA-1/2	CCA	1	CM	14861	0.98823
Ser-CGA-1/2	CCA	1	hiPSC	6081	0.989585
Ser-CGA-1/2	CCA	1	Neurons	13494	0.941464
Ser-CGA-1/2	CCA	1	NPC	11272	0.982224
Ser-CGA-1/2	CCA	2	CM	16856	0.987753
Ser-CGA-1/2	CCA	2	hiPSC	11323	0.98684
Ser-CGA-1/2	CCA	2	Neurons	2891	0.936205
Ser-CGA-1/2	CCA	2	NPC	7299	0.987419
Ser-CGA-3	CCA	1	CM	342	0.994186
Ser-CGA-3	CCA	1	hiPSC	1013	0.986368
Ser-CGA-3	CCA	1	Neurons	52	0.881356
Ser-CGA-3	CCA	1	NPC	197	0.985
Ser-CGA-3	CCA	2	CM	393	0.992424
Ser-CGA-3	CCA	2	hiPSC	1824	0.982759
Ser-CGA-3	CCA	2	Neurons	26	0.866667
Ser-CGA-3	CCA	2	NPC	68	1
Ser-CGA-4	CCA	1	CM	9760	0.989758
Ser-CGA-4	CCA	1	hiPSC	3509	0.990963
Ser-CGA-4	CCA	1	Neurons	12425	0.944364
Ser-CGA-4	CCA	1	NPC	8779	0.981442
Ser-CGA-4	CCA	2	CM	10495	0.987672
Ser-CGA-4	CCA	2	hiPSC	6397	0.98887
Ser-CGA-4	CCA	2	Neurons	2625	0.948681
Ser-CGA-4	CCA	2	NPC	5756	0.990365
Ser-GCT-1	CCA	1	CM	3473	0.992853
Ser-GCT-1	CCA	1	hiPSC	3690	0.99087
Ser-GCT-1	CCA	1	Neurons	244	0.938462
Ser-GCT-1	CCA	1	NPC	601	0.988487
Ser-GCT-1	CCA	2	CM	3638	0.988856
Ser-GCT-1	CCA	2	hiPSC	7051	0.986154
Ser-GCT-1	CCA	2	Neurons	123	0.991935
Ser-GCT-1	CCA	2	NPC	290	0.989761
Ser-GCT-2	CCA	1	CM	6945	0.991859
Ser-GCT-2	CCA	1	hiPSC	7050	0.993517
Ser-GCT-2	CCA	1	Neurons	1849	0.951132
Ser-GCT-2	CCA	1	NPC	3815	0.989111
Ser-GCT-2	CCA	2	CM	7766	0.991953
Ser-GCT-2	CCA	2	hiPSC	13220	0.99145
Ser-GCT-2	CCA	2	Neurons	501	0.952471
Ser-GCT-2	CCA	2	NPC	1850	0.990364
Ser-GCT-3/4	CCA	1	CM	67386	0.991963
Ser-GCT-3/4	CCA	1	hiPSC	26949	0.994208
Ser-GCT-3/4	CCA	1	Neurons	83233	0.952541
Ser-GCT-3/4	CCA	1	NPC	61043	0.988855
Ser-GCT-3/4	CCA	2	CM	76747	0.990322
Ser-GCT-3/4	CCA	2	hiPSC	49143	0.989689
Ser-GCT-3/4	CCA	2	Neurons	18647	0.95985
Ser-GCT-3/4	CCA	2	NPC	37758	0.991544
Ser-GCT-5	CCA	1	CM	3882	0.992839
Ser-GCT-5	CCA	1	hiPSC	2902	0.993495
Ser-GCT-5	CCA	1	Neurons	729	0.935815
Ser-GCT-5	CCA	1	NPC	574	0.99308
Ser-GCT-5	CCA	2	CM	4046	0.99191
Ser-GCT-5	CCA	2	hiPSC	5373	0.990597
Ser-GCT-5	CCA	2	Neurons	198	0.938389
Ser-GCT-5	CCA	2	NPC	403	0.992611
Ser-TGA-1	CCA	1	CM	23055	0.991314
Ser-TGA-1	CCA	1	hiPSC	6744	0.991182
Ser-TGA-1	CCA	1	Neurons	35134	0.945963
Ser-TGA-1	CCA	1	NPC	23216	0.985817
Ser-TGA-1	CCA	2	CM	27706	0.98897
Ser-TGA-1	CCA	2	hiPSC	12709	0.987107
Ser-TGA-1	CCA	2	Neurons	7844	0.949407
Ser-TGA-1	CCA	2	NPC	15571	0.989514
Ser-TGA-3/2	CCA	1	CM	8692	0.990654
Ser-TGA-3/2	CCA	1	hiPSC	8832	0.992917
Ser-TGA-3/2	CCA	1	Neurons	1848	0.925852
Ser-TGA-3/2	CCA	1	NPC	3374	0.980814
Ser-TGA-3/2	CCA	2	CM	9197	0.991056
Ser-TGA-3/2	CCA	2	hiPSC	17126	0.987886
Ser-TGA-3/2	CCA	2	Neurons	501	0.932961
Ser-TGA-3/2	CCA	2	NPC	1866	0.990972
Ser-TGA-4	CCA	1	CM	2270	0.987815
Ser-TGA-4	CCA	1	hiPSC	5458	0.991642
Ser-TGA-4	CCA	1	Neurons	228	0.919355
Ser-TGA-4	CCA	1	NPC	672	0.973913
Ser-TGA-4	CCA	2	CM	2159	0.982257
Ser-TGA-4	CCA	2	hiPSC	10699	0.987722
Ser-TGA-4	CCA	2	Neurons	92	0.851852
Ser-TGA-4	CCA	2	NPC	314	0.990536
Thr-AGT-1	CCA	1	CM	50687	0.993804
Thr-AGT-1	CCA	1	hiPSC	19059	0.99556
Thr-AGT-1	CCA	1	Neurons	42636	0.954594
Thr-AGT-1	CCA	1	NPC	43517	0.9899
Thr-AGT-1	CCA	2	CM	59404	0.992963
Thr-AGT-1	CCA	2	hiPSC	34844	0.992169
Thr-AGT-1	CCA	2	Neurons	8665	0.9582
Thr-AGT-1	CCA	2	NPC	24717	0.994208
Thr-AGT-2	CCA	1	CM	22449	0.994286
Thr-AGT-2	CCA	1	hiPSC	12085	0.995306
Thr-AGT-2	CCA	1	Neurons	13691	0.955608
Thr-AGT-2	CCA	1	NPC	16325	0.991256
Thr-AGT-2	CCA	2	CM	25542	0.992693
Thr-AGT-2	CCA	2	hiPSC	21701	0.992999
Thr-AGT-2	CCA	2	Neurons	2994	0.95808
Thr-AGT-2	CCA	2	NPC	9104	0.994212
Thr-AGT-3	CCA	1	CM	1754	0.993768
Thr-AGT-3	CCA	1	hiPSC	5484	0.996004
Thr-AGT-3	CCA	1	Neurons	51	0.927273
Thr-AGT-3	CCA	1	NPC	240	0.987654
Thr-AGT-3	CCA	2	CM	1752	0.99602
Thr-AGT-3	CCA	2	hiPSC	9874	0.99346
Thr-AGT-3	CCA	2	Neurons	59	0.936508
Thr-AGT-3	CCA	2	NPC	87	1
Thr-AGT-4	CCA	1	CM	835	0.995232
Thr-AGT-4	CCA	1	hiPSC	3590	0.995011
Thr-AGT-4	CCA	1	Neurons	60	0.983607
Thr-AGT-4	CCA	1	NPC	128	0.992248
Thr-AGT-4	CCA	2	CM	740	0.997305
Thr-AGT-4	CCA	2	hiPSC	6475	0.99325
Thr-AGT-4	CCA	2	Neurons	48	0.979592
Thr-AGT-4	CCA	2	NPC	52	1
Thr-AGT-5	CCA	1	CM	4696	0.993022
Thr-AGT-5	CCA	1	hiPSC	3320	0.994608
Thr-AGT-5	CCA	1	Neurons	1762	0.938232
Thr-AGT-5	CCA	1	NPC	3738	0.992038
Thr-AGT-5	CCA	2	CM	5281	0.992856
Thr-AGT-5	CCA	2	hiPSC	6164	0.995157
Thr-AGT-5	CCA	2	Neurons	426	0.944568
Thr-AGT-5	CCA	2	NPC	2202	0.995029
Thr-AGT-6	CCA	1	CM	4253	0.994621
Thr-AGT-6	CCA	1	hiPSC	2244	0.996448
Thr-AGT-6	CCA	1	Neurons	1280	0.939105
Thr-AGT-6	CCA	1	NPC	1773	0.995508
Thr-AGT-6	CCA	2	CM	4606	0.991604
Thr-AGT-6	CCA	2	hiPSC	4229	0.992257
Thr-AGT-6	CCA	2	Neurons	313	0.948485
Thr-AGT-6	CCA	2	NPC	1118	0.991135
Thr-CGT-2	CCA	1	CM	24279	0.993209
Thr-CGT-2	CCA	1	hiPSC	9182	0.995987
Thr-CGT-2	CCA	1	Neurons	24846	0.95097
Thr-CGT-2	CCA	1	NPC	18470	0.985487
Thr-CGT-2	CCA	2	CM	29878	0.990387
Thr-CGT-2	CCA	2	hiPSC	17330	0.992327
Thr-CGT-2	CCA	2	Neurons	5387	0.953283
Thr-CGT-2	CCA	2	NPC	11987	0.992877
Thr-CGT-3	CCA	1	CM	5001	0.996414
Thr-CGT-3	CCA	1	hiPSC	2397	0.996674
Thr-CGT-3	CCA	1	Neurons	1524	0.951905
Thr-CGT-3	CCA	1	NPC	2603	0.987856
Thr-CGT-3	CCA	2	CM	5522	0.99263
Thr-CGT-3	CCA	2	hiPSC	4311	0.993089
Thr-CGT-3	CCA	2	Neurons	373	0.916462
Thr-CGT-3	CCA	2	NPC	2058	0.994683
Thr-CGT-4	CCA	1	CM	15205	0.992753
Thr-CGT-4	CCA	1	hiPSC	5143	0.996705
Thr-CGT-4	CCA	1	Neurons	12553	0.950265
Thr-CGT-4	CCA	1	NPC	12151	0.990463
Thr-CGT-4	CCA	2	CM	18665	0.990291
Thr-CGT-4	CCA	2	hiPSC	10116	0.992641
Thr-CGT-4	CCA	2	Neurons	2777	0.957586
Thr-CGT-4	CCA	2	NPC	8484	0.992397
Thr-TGT-1	CCA	1	CM	6904	0.995673
Thr-TGT-1	CCA	1	hiPSC	3788	0.994487
Thr-TGT-1	CCA	1	Neurons	570	0.940594
Thr-TGT-1	CCA	1	NPC	2081	0.990481
Thr-TGT-1	CCA	2	CM	7722	0.994975
Thr-TGT-1	CCA	2	hiPSC	7166	0.993346
Thr-TGT-1	CCA	2	Neurons	180	0.962567
Thr-TGT-1	CCA	2	NPC	888	0.992179
Thr-TGT-2	CCA	1	CM	7248	0.993285
Thr-TGT-2	CCA	1	hiPSC	3899	0.995151
Thr-TGT-2	CCA	1	Neurons	5506	0.956401
Thr-TGT-2	CCA	1	NPC	2386	0.987174
Thr-TGT-2	CCA	2	CM	8462	0.993309
Thr-TGT-2	CCA	2	hiPSC	7014	0.99236
Thr-TGT-2	CCA	2	Neurons	1227	0.963865
Thr-TGT-2	CCA	2	NPC	2080	0.995692
Thr-TGT-3	CCA	1	CM	5703	0.993381
Thr-TGT-3	CCA	1	hiPSC	2918	0.993193
Thr-TGT-3	CCA	1	Neurons	2057	0.950555
Thr-TGT-3	CCA	1	NPC	3517	0.990983
Thr-TGT-3	CCA	2	CM	6334	0.991547
Thr-TGT-3	CCA	2	hiPSC	5360	0.993144
Thr-TGT-3	CCA	2	Neurons	453	0.94375
Thr-TGT-3	CCA	2	NPC	1627	0.992073
Thr-TGT-5	CCA	1	CM	22484	0.993944
Thr-TGT-5	CCA	1	hiPSC	9683	0.995374
Thr-TGT-5	CCA	1	Neurons	17757	0.95064
Thr-TGT-5	CCA	1	NPC	16520	0.989755
Thr-TGT-5	CCA	2	CM	26999	0.991407
Thr-TGT-5	CCA	2	hiPSC	17768	0.991297
Thr-TGT-5	CCA	2	Neurons	3888	0.952474
Thr-TGT-5	CCA	2	NPC	10904	0.992988
Trp-CCA-1	CCA	1	CM	7393	0.99062
Trp-CCA-1	CCA	1	hiPSC	3146	0.991803
Trp-CCA-1	CCA	1	Neurons	1805	0.935718
Trp-CCA-1	CCA	1	NPC	3336	0.989031
Trp-CCA-1	CCA	2	CM	7788	0.987448
Trp-CCA-1	CCA	2	hiPSC	5422	0.985102
Trp-CCA-1	CCA	2	Neurons	427	0.951002
Trp-CCA-1	CCA	2	NPC	1683	0.99292
Trp-CCA-2	CCA	1	CM	17686	0.992703
Trp-CCA-2	CCA	1	hiPSC	5000	0.994036
Trp-CCA-2	CCA	1	Neurons	19015	0.95194
Trp-CCA-2	CCA	1	NPC	16907	0.987674
Trp-CCA-2	CCA	2	CM	21027	0.991325
Trp-CCA-2	CCA	2	hiPSC	8892	0.988
Trp-CCA-2	CCA	2	Neurons	4085	0.956003
Trp-CCA-2	CCA	2	NPC	10183	0.992012
Trp-CCA-3/5	CCA	1	CM	20744	0.990877
Trp-CCA-3/5	CCA	1	hiPSC	14880	0.992927
Trp-CCA-3/5	CCA	1	Neurons	6210	0.948236
Trp-CCA-3/5	CCA	1	NPC	7846	0.986174
Trp-CCA-3/5	CCA	2	CM	23415	0.990776
Trp-CCA-3/5	CCA	2	hiPSC	27468	0.987844
Trp-CCA-3/5	CCA	2	Neurons	1439	0.944846
Trp-CCA-3/5	CCA	2	NPC	4971	0.993802
Trp-CCA-4	CCA	1	CM	20001	0.991965
Trp-CCA-4	CCA	1	hiPSC	4979	0.992228
Trp-CCA-4	CCA	1	Neurons	15384	0.949571
Trp-CCA-4	CCA	1	NPC	13360	0.98802
Trp-CCA-4	CCA	2	CM	24530	0.992314
Trp-CCA-4	CCA	2	hiPSC	9525	0.987354
Trp-CCA-4	CCA	2	Neurons	3433	0.958671
Trp-CCA-4	CCA	2	NPC	8065	0.994697
Tyr-GTA-1	CCA	1	CM	40143	0.987188
Tyr-GTA-1	CCA	1	hiPSC	19993	0.989508
Tyr-GTA-1	CCA	1	Neurons	37334	0.952471
Tyr-GTA-1	CCA	1	NPC	27902	0.984371
Tyr-GTA-1	CCA	2	CM	49669	0.989166
Tyr-GTA-1	CCA	2	hiPSC	35890	0.982803
Tyr-GTA-1	CCA	2	Neurons	7756	0.960258
Tyr-GTA-1	CCA	2	NPC	20364	0.988304
Tyr-GTA-2/5/8	CCA	1	CM	71263	0.988186
Tyr-GTA-2/5/8	CCA	1	hiPSC	37355	0.991506
Tyr-GTA-2/5/8	CCA	1	Neurons	75872	0.953705
Tyr-GTA-2/5/8	CCA	1	NPC	67524	0.985076
Tyr-GTA-2/5/8	CCA	2	CM	84972	0.988587
Tyr-GTA-2/5/8	CCA	2	hiPSC	66959	0.984344
Tyr-GTA-2/5/8	CCA	2	Neurons	15670	0.957707
Tyr-GTA-2/5/8	CCA	2	NPC	42991	0.990074
Tyr-GTA-4	CCA	1	CM	291	0.989796
Tyr-GTA-4	CCA	1	hiPSC	3044	0.991854
Tyr-GTA-4	CCA	1	Neurons	95	0.989583
Tyr-GTA-4	CCA	1	NPC	122	0.99187
Tyr-GTA-4	CCA	2	CM	267	0.992565
Tyr-GTA-4	CCA	2	hiPSC	5865	0.979786
Tyr-GTA-4	CCA	2	Neurons	36	1
Tyr-GTA-4	CCA	2	NPC	86	0.988506
Tyr-GTA-6/3	CCA	1	CM	2063	0.986609
Tyr-GTA-6/3	CCA	1	hiPSC	2922	0.989502
Tyr-GTA-6/3	CCA	1	Neurons	295	0.948553
Tyr-GTA-6/3	CCA	1	NPC	641	0.984639
Tyr-GTA-6/3	CCA	2	CM	2312	0.985087
Tyr-GTA-6/3	CCA	2	hiPSC	5594	0.981576
Tyr-GTA-6/3	CCA	2	Neurons	71	0.972603
Tyr-GTA-6/3	CCA	2	NPC	518	0.996154
Val-AAC-1/2	CCA	1	CM	81034	0.984881
Val-AAC-1/2	CCA	1	hiPSC	37203	0.988994
Val-AAC-1/2	CCA	1	Neurons	66791	0.93888
Val-AAC-1/2	CCA	1	NPC	61325	0.979195
Val-AAC-1/2	CCA	2	CM	97731	0.984328
Val-AAC-1/2	CCA	2	hiPSC	69554	0.976813
Val-AAC-1/2	CCA	2	Neurons	16755	0.955463
Val-AAC-1/2	CCA	2	NPC	41616	0.987917
Val-AAC-3	CCA	1	CM	2397	0.988861
Val-AAC-3	CCA	1	hiPSC	1768	0.993817
Val-AAC-3	CCA	1	Neurons	530	0.915371
Val-AAC-3	CCA	1	NPC	2307	0.98212
Val-AAC-3	CCA	2	CM	2533	0.987524
Val-AAC-3	CCA	2	hiPSC	3094	0.978185
Val-AAC-3	CCA	2	Neurons	157	0.969136
Val-AAC-3	CCA	2	NPC	1213	0.986179
Val-CAC-1	CCA	1	CM	66920	0.984595
Val-CAC-1	CCA	1	hiPSC	33184	0.988413
Val-CAC-1	CCA	1	Neurons	51664	0.939038
Val-CAC-1	CCA	1	NPC	41901	0.97767
Val-CAC-1	CCA	2	CM	80419	0.983574
Val-CAC-1	CCA	2	hiPSC	60217	0.974306
Val-CAC-1	CCA	2	Neurons	12825	0.955521
Val-CAC-1	CCA	2	NPC	27261	0.987181
Val-CAC-2	CCA	1	CM	11449	0.986558
Val-CAC-2	CCA	1	hiPSC	5969	0.990705
Val-CAC-2	CCA	1	Neurons	3283	0.939342
Val-CAC-2	CCA	1	NPC	6420	0.984059
Val-CAC-2	CCA	2	CM	14417	0.988007
Val-CAC-2	CCA	2	hiPSC	10759	0.983186
Val-CAC-2	CCA	2	Neurons	793	0.945173
Val-CAC-2	CCA	2	NPC	3220	0.988033
Val-CAC-3	CCA	1	CM	14308	0.984789
Val-CAC-3	CCA	1	hiPSC	5039	0.991149
Val-CAC-3	CCA	1	Neurons	16427	0.942401
Val-CAC-3	CCA	1	NPC	13657	0.980191
Val-CAC-3	CCA	2	CM	16588	0.983867
Val-CAC-3	CCA	2	hiPSC	8738	0.973268
Val-CAC-3	CCA	2	Neurons	3623	0.957959
Val-CAC-3	CCA	2	NPC	9237	0.986332
Val-TAC-1	CCA	1	CM	21136	0.991556
Val-TAC-1	CCA	1	hiPSC	9299	0.994971
Val-TAC-1	CCA	1	Neurons	22328	0.953536
Val-TAC-1	CCA	1	NPC	20374	0.988549
Val-TAC-1	CCA	2	CM	24293	0.989814
Val-TAC-1	CCA	2	hiPSC	17575	0.987748
Val-TAC-1	CCA	2	Neurons	4520	0.964575
Val-TAC-1	CCA	2	NPC	12084	0.993587
Val-TAC-2	CCA	1	CM	16939	0.991222
Val-TAC-2	CCA	1	hiPSC	8089	0.992272
Val-TAC-2	CCA	1	Neurons	12980	0.95287
Val-TAC-2	CCA	1	NPC	13495	0.987126
Val-TAC-2	CCA	2	CM	19951	0.989928
Val-TAC-2	CCA	2	hiPSC	14544	0.987641
Val-TAC-2	CCA	2	Neurons	2693	0.961099
Val-TAC-2	CCA	2	NPC	8333	0.991434
Val-TAC-3	CCA	1	CM	729	0.99863
Val-TAC-3	CCA	1	hiPSC	1510	0.993421
Val-TAC-3	CCA	1	Neurons	264	0.967033
Val-TAC-3	CCA	1	NPC	479	0.997917
Val-TAC-3	CCA	2	CM	757	0.994744
Val-TAC-3	CCA	2	hiPSC	2884	0.98632
Val-TAC-3	CCA	2	Neurons	52	0.945455
Val-TAC-3	CCA	2	NPC	298	0.990033
Val-TAC-4	CCA	1	CM	802	0.984049
Val-TAC-4	CCA	1	hiPSC	3002	0.990432
Val-TAC-4	CCA	1	Neurons	15	0.9375
Val-TAC-4	CCA	1	NPC	185	0.968586
Val-TAC-4	CCA	2	CM	797	0.990062
Val-TAC-4	CCA	2	hiPSC	5386	0.981235
Val-TAC-4	CCA	2	Neurons	23	1
Val-TAC-4	CCA	2	NPC	40	1
iMet-CAT-2/1	CCA	1	CM	99444	0.988155
iMet-CAT-2/1	CCA	1	hiPSC	36594	0.993107
iMet-CAT-2/1	CCA	1	Neurons	96169	0.962942
iMet-CAT-2/1	CCA	1	NPC	79098	0.972628
iMet-CAT-2/1	CCA	2	CM	122674	0.986102
iMet-CAT-2/1	CCA	2	hiPSC	62415	0.984883
iMet-CAT-2/1	CCA	2	Neurons	20880	0.932393
iMet-CAT-2/1	CCA	2	NPC	49016	0.990282

## Sheet: Ext Data Fig. 1f
cell	mito	proportion
CM	cytosolic	0.966323
CM	mitochondrial	0.0336766
hiPSC	cytosolic	0.972964
hiPSC	mitochondrial	0.0270361
Neurons	cytosolic	0.962186
Neurons	mitochondrial	0.0378138
NPC	cytosolic	0.969622
NPC	mitochondrial	0.0303784

## Sheet: Ext Data Fig. 1h
isodecoder	anticodon	condition	prop	iso
Arg-TCT-4	Arg-TCT	kiPS	0.000110296	4
Arg-TCT-4	Arg-TCT	kNP	0.000194162	4
Arg-TCT-4	Arg-TCT	kMN	0.00310843	4
Arg-TCT-4	Arg-TCT	kCM	0.000172304	4

## Sheet: Ext Data Fig. 1j
Isodecoder	Method	condition	replicate	norm
Gly-CCC-2	Northern	hiPSC	1	0.853135
Gly-CCC-2	Northern	hiPSC	2	0.942425
Gly-CCC-2	Northern	hiPSC	3	1.20444
Gly-CCC-2	Northern	NPC	1	3.41888
Gly-CCC-2	Northern	NPC	2	3.30202
Gly-CCC-2	Northern	NPC	3	3.84338
Gly-CCC-2	Northern	Neurons	1	2.85801
Gly-CCC-2	Northern	Neurons	2	4.44206
Gly-CCC-2	Northern	Neurons	3	3.09515
Gly-CCC-2	Northern	CM	1	3.55404
Gly-CCC-2	Northern	CM	2	2.73847
Gly-CCC-2	Northern	CM	3	2.94267
Asn-GUU-1	Northern	hiPSC	1	0.928875
Asn-GUU-1	Northern	hiPSC	2	1.06243
Asn-GUU-1	Northern	hiPSC	3	1.0087
Asn-GUU-1	Northern	NPC	1	0.628249
Asn-GUU-1	Northern	NPC	2	0.801315
Asn-GUU-1	Northern	NPC	3	0.573194
Asn-GUU-1	Northern	Neurons	1	0.801262
Asn-GUU-1	Northern	Neurons	2	0.666596
Asn-GUU-1	Northern	Neurons	3	0.682296
Asn-GUU-1	Northern	CM	1	0.956349
Asn-GUU-1	Northern	CM	2	0.812454
Asn-GUU-1	Northern	CM	3	0.84974
Arg-UCU-4	Northern	hiPSC	1	0.776715
Arg-UCU-4	Northern	hiPSC	2	0.962467
Arg-UCU-4	Northern	hiPSC	3	1.26082
Arg-UCU-4	Northern	NPC	1	2.30361
Arg-UCU-4	Northern	NPC	2	3.01363
Arg-UCU-4	Northern	NPC	3	2.00956
Arg-UCU-4	Northern	Neurons	1	44.7483
Arg-UCU-4	Northern	Neurons	2	25.8095
Arg-UCU-4	Northern	Neurons	3	33.1872
Arg-UCU-4	Northern	CM	1	3.79464
Arg-UCU-4	Northern	CM	2	1.49606
Arg-UCU-4	Northern	CM	3	2.05833
Arg-UCU-4	mim-tRNAseq	NPC	2	2.14666
Asn-GUU-1	mim-tRNAseq	NPC	2	0.554728
Gly-CCC-2	mim-tRNAseq	NPC	2	2.30433
Arg-UCU-4	mim-tRNAseq	hiPSC	2	0.987251
Asn-GUU-1	mim-tRNAseq	hiPSC	2	0.974657
Gly-CCC-2	mim-tRNAseq	hiPSC	2	0.977527
Arg-UCU-4	mim-tRNAseq	CM	2	1.60687
Asn-GUU-1	mim-tRNAseq	CM	2	1.31104
Gly-CCC-2	mim-tRNAseq	CM	2	2.18663
Arg-UCU-4	mim-tRNAseq	Neurons	2	26.2798
Asn-GUU-1	mim-tRNAseq	Neurons	2	0.131575
Gly-CCC-2	mim-tRNAseq	Neurons	2	3.54198
Arg-UCU-4	mim-tRNAseq	Neurons	3	30.0854
Asn-GUU-1	mim-tRNAseq	Neurons	3	0.181114
Gly-CCC-2	mim-tRNAseq	Neurons	3	3.65467
Arg-UCU-4	mim-tRNAseq	NPC	3	1.37407
Asn-GUU-1	mim-tRNAseq	NPC	3	0.397919
Gly-CCC-2	mim-tRNAseq	NPC	3	2.55388
Arg-UCU-4	mim-tRNAseq	hiPSC	3	1.01275
Asn-GUU-1	mim-tRNAseq	hiPSC	3	1.02534
Gly-CCC-2	mim-tRNAseq	hiPSC	3	1.02247
Arg-UCU-4	mim-tRNAseq	CM	3	1.51752
Asn-GUU-1	mim-tRNAseq	CM	3	1.25236
Gly-CCC-2	mim-tRNAseq	CM	3	2.46935

## Sheet: Ext Data Fig. 1k
anticodon	variable	value	condition	prop
Arg-TCT	kNP_2	0.00899282	kNP	0.0119724
Arg-TCT	kiPS_2	0.00504945	kiPS	0.0126339
Arg-TCT	kCM_2	0.00813726	kCM	0.0131429
Arg-TCT	kMN_2	0.0038021	kMN	0.00812113
Arg-TCT	kMN_3	0.00420035	kMN	0.00926947
Arg-TCT	kNP_3	0.0111311	kNP	0.0142984
Arg-TCT	kiPS_3	0.00507857	kiPS	0.0128588
Arg-TCT	kCM_3	0.00758774	kCM	0.0119746

## Sheet: Ext Data Fig. 1l
Gene	anticodon	condition	prop	iso
Ala-AGC-1	Ala-AGC	kiPS	0.00422195	1
Ala-AGC-10	Ala-AGC	kiPS	0.00042461	10
Ala-AGC-11	Ala-AGC	kiPS	0.00385969	11
Ala-AGC-12	Ala-AGC	kiPS	0.0011126	12
Ala-AGC-13	Ala-AGC	kiPS	0.00185341	13
Ala-AGC-14	Ala-AGC	kiPS	0.000289193	14
Ala-AGC-15	Ala-AGC	kiPS	0.000896987	15
Ala-AGC-16	Ala-AGC	kiPS	4.07338e-07	16
Ala-AGC-17	Ala-AGC	kiPS	1.51065e-06	17
Ala-AGC-18	Ala-AGC	kiPS	0	18
Ala-AGC-19	Ala-AGC	kiPS	0.000105588	19
Ala-AGC-2	Ala-AGC	kiPS	0.00844318	2
Ala-AGC-20	Ala-AGC	kiPS	8.40293e-07	20
Ala-AGC-21	Ala-AGC	kiPS	0	21
Ala-AGC-23	Ala-AGC	kiPS	0	23
Ala-AGC-24	Ala-AGC	kiPS	0.00116786	24
Ala-AGC-3	Ala-AGC	kiPS	0.00302798	3
Ala-AGC-4	Ala-AGC	kiPS	0.00527868	4
Ala-AGC-5	Ala-AGC	kiPS	0.003318	5
Ala-AGC-6	Ala-AGC	kiPS	0.00105064	6
Ala-AGC-8	Ala-AGC	kiPS	0.00918136	8
Ala-AGC-9	Ala-AGC	kiPS	0.000923966	9
Ala-CGC-1	Ala-CGC	kiPS	0.00447395	1
Ala-CGC-2	Ala-CGC	kiPS	0.00347648	2
Ala-CGC-3	Ala-CGC	kiPS	0.00314437	3
Ala-CGC-4	Ala-CGC	kiPS	0.00327239	4
Ala-CGC-5	Ala-CGC	kiPS	2.88637e-07	5
Ala-TGC-1	Ala-TGC	kiPS	0.00358229	1
Ala-TGC-2	Ala-TGC	kiPS	0.00235318	2
Ala-TGC-3	Ala-TGC	kiPS	0.00914482	3
Ala-TGC-4	Ala-TGC	kiPS	0.00386562	4
Ala-TGC-5	Ala-TGC	kiPS	0.00285426	5
Ala-TGC-6	Ala-TGC	kiPS	0.00101491	6
Ala-TGC-7	Ala-TGC	kiPS	1.44318e-07	7
Ala-TGC-8	Ala-TGC	kiPS	0	8
Ala-TGC-9	Ala-TGC	kiPS	0	9
Arg-ACG-1	Arg-ACG	kiPS	0.0131555	1
Arg-ACG-2	Arg-ACG	kiPS	0.0143719	2
Arg-CCG-1	Arg-CCG	kiPS	0.00946715	1
Arg-CCG-2	Arg-CCG	kiPS	0.00437297	2
Arg-CCT-1	Arg-CCT	kiPS	0.00336625	1
Arg-CCT-2	Arg-CCT	kiPS	0.00188	2
Arg-CCT-3	Arg-CCT	kiPS	0.00299383	3
Arg-CCT-4	Arg-CCT	kiPS	0.00352141	4
Arg-CCT-5	Arg-CCT	kiPS	4.32955e-07	5
Arg-CCT-6	Arg-CCT	kiPS	0	6
Arg-CCT-7	Arg-CCT	kiPS	0	7
Arg-TCG-1	Arg-TCG	kiPS	0.00408928	1
Arg-TCG-2	Arg-TCG	kiPS	0.00271538	2
Arg-TCG-3	Arg-TCG	kiPS	0.00467188	3
Arg-TCG-4	Arg-TCG	kiPS	0.0012029	4
Arg-TCG-5	Arg-TCG	kiPS	0.00363216	5
Arg-TCG-6	Arg-TCG	kiPS	0	6
Arg-TCT-1	Arg-TCT	kiPS	0.00506401	1
Arg-TCT-2	Arg-TCT	kiPS	0.0031688	2
Arg-TCT-3	Arg-TCT	kiPS	0.00439913	3
Arg-TCT-4	Arg-TCT	kiPS	0.000110296	4
Arg-TCT-5	Arg-TCT	kiPS	4.099e-06	5
Asn-ATT-1	Asn-ATT	kiPS	0	1
Asn-GTT-1	Asn-GTT	kiPS	0.00253775	1
Asn-GTT-10	Asn-GTT	kiPS	9.84612e-07	10
Asn-GTT-11	Asn-GTT	kiPS	2.44403e-06	11
Asn-GTT-12	Asn-GTT	kiPS	0	12
Asn-GTT-13	Asn-GTT	kiPS	0	13
Asn-GTT-14	Asn-GTT	kiPS	1.44318e-07	14
Asn-GTT-15/19	Asn-GTT	kiPS	4.32955e-07	15
Asn-GTT-16	Asn-GTT	kiPS	0	16
Asn-GTT-17	Asn-GTT	kiPS	0	17
Asn-GTT-18	Asn-GTT	kiPS	0	18
Asn-GTT-2	Asn-GTT	kiPS	0.0170497	2
Asn-GTT-21	Asn-GTT	kiPS	0	21
Asn-GTT-22	Asn-GTT	kiPS	0	22
Asn-GTT-24	Asn-GTT	kiPS	8.65911e-07	24
Asn-GTT-25	Asn-GTT	kiPS	2.63019e-07	25
Asn-GTT-26	Asn-GTT	kiPS	0	26
Asn-GTT-27	Asn-GTT	kiPS	6.83166e-06	27
Asn-GTT-28	Asn-GTT	kiPS	0	28
Asn-GTT-3	Asn-GTT	kiPS	0.00680438	3
Asn-GTT-4	Asn-GTT	kiPS	0.00110283	4
Asn-GTT-5	Asn-GTT	kiPS	0.000550089	5
Asn-GTT-6	Asn-GTT	kiPS	3.40302e-06	6
Asn-GTT-7	Asn-GTT	kiPS	5.26039e-07	7
Asn-GTT-8	Asn-GTT	kiPS	7.62072e-06	8
Asn-GTT-9	Asn-GTT	kiPS	6.74789e-05	9
Asp-GTC-1	Asp-GTC	kiPS	0.00246415	1
Asp-GTC-10	Asp-GTC	kiPS	1.10331e-06	10
Asp-GTC-2	Asp-GTC	kiPS	0.0442601	2
Asp-GTC-3	Asp-GTC	kiPS	0.00108455	3
Asp-GTC-4	Asp-GTC	kiPS	1.11937e-05	4
Asp-GTC-5	Asp-GTC	kiPS	0	5
Asp-GTC-6	Asp-GTC	kiPS	0	6
Asp-GTC-8	Asp-GTC	kiPS	0	8
Asp-GTC-9	Asp-GTC	kiPS	0	9
Cys-ACA-1	Cys-ACA	kiPS	0	1
Cys-GCA-1	Cys-GCA	kiPS	5.52006e-05	1
Cys-GCA-10	Cys-GCA	kiPS	5.45209e-05	10
Cys-GCA-11	Cys-GCA	kiPS	0.00271443	11
Cys-GCA-12	Cys-GCA	kiPS	2.57579e-05	12
Cys-GCA-13	Cys-GCA	kiPS	0.00159553	13
Cys-GCA-14	Cys-GCA	kiPS	0.00058114	14
Cys-GCA-15	Cys-GCA	kiPS	9.16637e-06	15
Cys-GCA-16	Cys-GCA	kiPS	2.95383e-06	16
Cys-GCA-17	Cys-GCA	kiPS	8.14676e-07	17
Cys-GCA-18	Cys-GCA	kiPS	1.09819e-05	18
Cys-GCA-19	Cys-GCA	kiPS	5.51656e-06	19
Cys-GCA-2	Cys-GCA	kiPS	0.00639753	2
Cys-GCA-20	Cys-GCA	kiPS	1.0777e-06	20
Cys-GCA-21	Cys-GCA	kiPS	2.63019e-07	21
Cys-GCA-22	Cys-GCA	kiPS	0	22
Cys-GCA-23	Cys-GCA	kiPS	0	23
Cys-GCA-24	Cys-GCA	kiPS	4.07338e-07	24
Cys-GCA-3	Cys-GCA	kiPS	5.10923e-06	3
Cys-GCA-4	Cys-GCA	kiPS	0.00528865	4
Cys-GCA-5	Cys-GCA	kiPS	0.00067377	5
Cys-GCA-6	Cys-GCA	kiPS	0.00041009	6
Cys-GCA-7	Cys-GCA	kiPS	0	7
Cys-GCA-8	Cys-GCA	kiPS	0.00112943	8
Cys-GCA-9	Cys-GCA	kiPS	0.0018039	9
Gln-CTG-1	Gln-CTG	kiPS	0.0193006	1
Gln-CTG-10	Gln-CTG	kiPS	0	10
Gln-CTG-11	Gln-CTG	kiPS	0	11
Gln-CTG-12	Gln-CTG	kiPS	0	12
Gln-CTG-13	Gln-CTG	kiPS	0	13
Gln-CTG-16	Gln-CTG	kiPS	0	16
Gln-CTG-17	Gln-CTG	kiPS	0	17
Gln-CTG-2	Gln-CTG	kiPS	0.00482144	2
Gln-CTG-3	Gln-CTG	kiPS	0.00370316	3
Gln-CTG-4	Gln-CTG	kiPS	0.00130509	4
Gln-CTG-5	Gln-CTG	kiPS	8.4429e-05	5
Gln-CTG-6	Gln-CTG	kiPS	0.00024011	6
Gln-CTG-7	Gln-CTG	kiPS	4.07338e-07	7
Gln-CTG-8	Gln-CTG	kiPS	0	8
Gln-CTG-9	Gln-CTG	kiPS	2.63019e-07	9
Gln-TTG-1	Gln-TTG	kiPS	0.00460333	1
Gln-TTG-10	Gln-TTG	kiPS	0	10
Gln-TTG-2	Gln-TTG	kiPS	0.000814443	2
Gln-TTG-3	Gln-TTG	kiPS	0.00673003	3
Gln-TTG-4	Gln-TTG	kiPS	5.75397e-06	4
Gln-TTG-5	Gln-TTG	kiPS	0	5
Gln-TTG-6	Gln-TTG	kiPS	0	6
Glu-CTC-1	Glu-CTC	kiPS	0.052567	1
Glu-CTC-16	Glu-CTC	kiPS	0	16
Glu-CTC-2	Glu-CTC	kiPS	6.24396e-05	2
Glu-CTC-3	Glu-CTC	kiPS	4.07338e-07	3
Glu-CTC-5	Glu-CTC	kiPS	0	5
Glu-CTC-7	Glu-CTC	kiPS	2.88637e-07	7
Glu-TTC-1	Glu-TTC	kiPS	0.00530419	1
Glu-TTC-10/8/tRX2	Glu-TTC	kiPS	0	10
Glu-TTC-11	Glu-TTC	kiPS	0	11
Glu-TTC-12	Glu-TTC	kiPS	0	12
Glu-TTC-14	Glu-TTC	kiPS	0.000442181	14
Glu-TTC-2	Glu-TTC	kiPS	0.00869481	2
Glu-TTC-3	Glu-TTC	kiPS	0.00258528	3
Glu-TTC-4	Glu-TTC	kiPS	0.00987769	4
Glu-TTC-5	Glu-TTC	kiPS	0	5
Glu-TTC-6	Glu-TTC	kiPS	0	6
Glu-TTC-7	Glu-TTC	kiPS	1.44318e-07	7
Glu-TTC-9	Glu-TTC	kiPS	0	9
Gly-CCC-1	Gly-CCC	kiPS	0.00376883	1
Gly-CCC-2	Gly-CCC	kiPS	0.00890663	2
Gly-CCC-3	Gly-CCC	kiPS	2.63019e-07	3
Gly-CCC-4	Gly-CCC	kiPS	4.15023e-06	4
Gly-CCC-5	Gly-CCC	kiPS	9.58994e-07	5
Gly-CCC-6	Gly-CCC	kiPS	0	6
Gly-CCC-7	Gly-CCC	kiPS	0	7
Gly-CCC-8	Gly-CCC	kiPS	0	8
Gly-GCC-1	Gly-GCC	kiPS	0.0447994	1
Gly-GCC-2	Gly-GCC	kiPS	0.0143898	2
Gly-GCC-3	Gly-GCC	kiPS	4.32955e-07	3
Gly-GCC-4	Gly-GCC	kiPS	2.63019e-07	4
Gly-GCC-5	Gly-GCC	kiPS	0	5
Gly-GCC-6	Gly-GCC	kiPS	0	6
Gly-TCC-1/2/3	Gly-TCC	kiPS	0.0230498	1
Gly-TCC-4	Gly-TCC	kiPS	3.79413e-06	4
Gly-TCC-5	Gly-TCC	kiPS	0	5
Gly-TCC-6	Gly-TCC	kiPS	5.51656e-07	6
His-GTG-1	His-GTG	kiPS	0.0221496	1
His-GTG-2	His-GTG	kiPS	1.79929e-06	2
Ile-AAT-1	Ile-AAT	kiPS	0.001725	1
Ile-AAT-10	Ile-AAT	kiPS	6.95975e-07	10
Ile-AAT-11	Ile-AAT	kiPS	0	11
Ile-AAT-12	Ile-AAT	kiPS	0.00179917	12
Ile-AAT-2	Ile-AAT	kiPS	0.00252224	2
Ile-AAT-3	Ile-AAT	kiPS	0.00121842	3
Ile-AAT-4	Ile-AAT	kiPS	0.00147322	4
Ile-AAT-6	Ile-AAT	kiPS	0.00178281	6
Ile-AAT-7/5	Ile-AAT	kiPS	0.016766	7
Ile-AAT-8	Ile-AAT	kiPS	0.00163047	8
Ile-AAT-9	Ile-AAT	kiPS	0	9
Ile-GAT-1	Ile-GAT	kiPS	1.74318e-05	1
Ile-TAT-1	Ile-TAT	kiPS	0.00180524	1
Ile-TAT-2	Ile-TAT	kiPS	0.00414311	2
Ile-TAT-3	Ile-TAT	kiPS	0.00232773	3
iMet-CAT-2/1	iMet-CAT	kiPS	0.0188702	2
iMet-CAT-3	iMet-CAT	kiPS	4.17585e-06	3
Leu-AAG-1	Leu-AAG	kiPS	0.00799343	1
Leu-AAG-2	Leu-AAG	kiPS	0.0148494	2
Leu-AAG-3	Leu-AAG	kiPS	0.00112236	3
Leu-AAG-4	Leu-AAG	kiPS	2.34744e-05	4
Leu-AAG-5	Leu-AAG	kiPS	1.44318e-07	5
Leu-AAG-6	Leu-AAG	kiPS	1.44318e-07	6
Leu-AAG-7	Leu-AAG	kiPS	0	7
Leu-AAG-8	Leu-AAG	kiPS	4.07338e-07	8
Leu-CAA-1	Leu-CAA	kiPS	0.00335591	1
Leu-CAA-2	Leu-CAA	kiPS	0.00176239	2
Leu-CAA-3	Leu-CAA	kiPS	0.0017092	3
Leu-CAA-4	Leu-CAA	kiPS	0.00193109	4
Leu-CAA-5	Leu-CAA	kiPS	0	5
Leu-CAA-6	Leu-CAA	kiPS	5.51656e-07	6
Leu-CAG-1	Leu-CAG	kiPS	0.0139514	1
Leu-CAG-2	Leu-CAG	kiPS	0.00673988	2
Leu-TAA-1	Leu-TAA	kiPS	0.00307542	1
Leu-TAA-2	Leu-TAA	kiPS	0.00116402	2
Leu-TAA-3	Leu-TAA	kiPS	0.00103088	3
Leu-TAA-4	Leu-TAA	kiPS	2.45359e-05	4
Leu-TAA-5	Leu-TAA	kiPS	0	5
Leu-TAG-1	Leu-TAG	kiPS	0.00415072	1
Leu-TAG-2	Leu-TAG	kiPS	0.00338464	2
Leu-TAG-3	Leu-TAG	kiPS	0.003613	3
Leu-TAG-4	Leu-TAG	kiPS	0	4
Lys-CTT-1	Lys-CTT	kiPS	0.00744529	1
Lys-CTT-10	Lys-CTT	kiPS	1.44318e-07	10
Lys-CTT-11	Lys-CTT	kiPS	0	11
Lys-CTT-12	Lys-CTT	kiPS	1.44318e-07	12
Lys-CTT-13	Lys-CTT	kiPS	4.07338e-07	13
Lys-CTT-14	Lys-CTT	kiPS	0	14
Lys-CTT-15	Lys-CTT	kiPS	0	15
Lys-CTT-16	Lys-CTT	kiPS	0	16
Lys-CTT-2	Lys-CTT	kiPS	0.0218698	2
Lys-CTT-3	Lys-CTT	kiPS	9.25007e-06	3
Lys-CTT-4	Lys-CTT	kiPS	0.00216133	4
Lys-CTT-5	Lys-CTT	kiPS	1.10331e-06	5
Lys-CTT-6	Lys-CTT	kiPS	4.07338e-07	6
Lys-CTT-7	Lys-CTT	kiPS	0	7
Lys-CTT-8	Lys-CTT	kiPS	1.44318e-07	8
Lys-CTT-9	Lys-CTT	kiPS	0	9
Lys-TTT-1	Lys-TTT	kiPS	0.000473103	1
Lys-TTT-10	Lys-TTT	kiPS	0	10
Lys-TTT-11	Lys-TTT	kiPS	0	11
Lys-TTT-12	Lys-TTT	kiPS	0	12
Lys-TTT-13	Lys-TTT	kiPS	0	13
Lys-TTT-14	Lys-TTT	kiPS	2.63019e-07	14
Lys-TTT-15	Lys-TTT	kiPS	0	15
Lys-TTT-2/4	Lys-TTT	kiPS	0.00717186	2
Lys-TTT-3	Lys-TTT	kiPS	0.0325438	3
Lys-TTT-5	Lys-TTT	kiPS	1.17291e-05	5
Lys-TTT-6	Lys-TTT	kiPS	0.00508064	6
Lys-TTT-7	Lys-TTT	kiPS	5.51656e-07	7
Lys-TTT-8	Lys-TTT	kiPS	0	8
Lys-TTT-9	Lys-TTT	kiPS	2.46964e-06	9
Met-CAT-1	Met-CAT	kiPS	0.00266667	1
Met-CAT-3	Met-CAT	kiPS	0.00641861	3
Met-CAT-4/2/5	Met-CAT	kiPS	0.0095827	4
Met-CAT-6	Met-CAT	kiPS	0.00397245	6
Met-CAT-7	Met-CAT	kiPS	0	7
Phe-GAA-10	Phe-GAA	kiPS	1.85052e-06	10
Phe-GAA-11	Phe-GAA	kiPS	0	11
Phe-GAA-12	Phe-GAA	kiPS	0	12
Phe-GAA-2	Phe-GAA	kiPS	0	2
Phe-GAA-3/1	Phe-GAA	kiPS	0.0259814	3
Phe-GAA-4	Phe-GAA	kiPS	4.75099e-05	4
Phe-GAA-5	Phe-GAA	kiPS	0	5
Phe-GAA-6	Phe-GAA	kiPS	0	6
Phe-GAA-7	Phe-GAA	kiPS	0	7
Phe-GAA-8	Phe-GAA	kiPS	0	8
Pro-AGG-1/2	Pro-AGG	kiPS	0.0213021	1
Pro-AGG-3	Pro-AGG	kiPS	5.26039e-07	3
Pro-AGG-4	Pro-AGG	kiPS	0	4
Pro-CGG-1	Pro-CGG	kiPS	0.00579666	1
Pro-CGG-2	Pro-CGG	kiPS	0.00189221	2
Pro-GGG-1	Pro-GGG	kiPS	0	1
Pro-TGG-1	Pro-TGG	kiPS	0.00119673	1
Pro-TGG-2	Pro-TGG	kiPS	0.00272826	2
Pro-TGG-3	Pro-TGG	kiPS	0.00714975	3
Pro-TGG-4	Pro-TGG	kiPS	0	4
Pro-TGG-5	Pro-TGG	kiPS	0	5
SeC-TCA-1	SeC-TCA	kiPS	0.00127586	1
SeC-TCA-2	SeC-TCA	kiPS	0	2
SeC-TCA-3	SeC-TCA	kiPS	0	3
Ser-ACT-1	Ser-ACT	kiPS	2.63019e-07	1
Ser-AGA-2/1	Ser-AGA	kiPS	0.0183121	2
Ser-AGA-3	Ser-AGA	kiPS	8.90959e-05	3
Ser-AGA-4	Ser-AGA	kiPS	0.000231239	4
Ser-AGA-5	Ser-AGA	kiPS	1.44318e-07	5
Ser-AGA-6	Ser-AGA	kiPS	0	6
Ser-CGA-1/2	Ser-CGA	kiPS	0.00342474	1
Ser-CGA-3	Ser-CGA	kiPS	0.000539224	3
Ser-CGA-4	Ser-CGA	kiPS	0.00186814	4
Ser-GCT-1	Ser-GCT	kiPS	0.00201482	1
Ser-GCT-2	Ser-GCT	kiPS	0.00379497	2
Ser-GCT-3/4	Ser-GCT	kiPS	0.0143183	3
Ser-GCT-5	Ser-GCT	kiPS	0.00155373	5
Ser-GCT-6	Ser-GCT	kiPS	1.94011e-05	6
Ser-TGA-1	Ser-TGA	kiPS	0.00365378	1
Ser-TGA-3/2	Ser-TGA	kiPS	0.00484869	3
Ser-TGA-4	Ser-TGA	kiPS	0.00301327	4
Thr-AGT-1	Thr-AGT	kiPS	0.0101199	1
Thr-AGT-2	Thr-AGT	kiPS	0.00635813	2
Thr-AGT-3	Thr-AGT	kiPS	0.00288657	3
Thr-AGT-4	Thr-AGT	kiPS	0.00189748	4
Thr-AGT-5	Thr-AGT	kiPS	0.0017741	5
Thr-AGT-6	Thr-AGT	kiPS	0.00120892	6
Thr-AGT-7	Thr-AGT	kiPS	0	7
Thr-CGT-1	Thr-CGT	kiPS	0.000392818	1
Thr-CGT-2	Thr-CGT	kiPS	0.00495339	2
Thr-CGT-3	Thr-CGT	kiPS	0.00126068	3
Thr-CGT-4	Thr-CGT	kiPS	0.0028323	4
Thr-CGT-5	Thr-CGT	kiPS	0	5
Thr-CGT-6	Thr-CGT	kiPS	0	6
Thr-TGT-1	Thr-TGT	kiPS	0.0020467	1
Thr-TGT-2	Thr-TGT	kiPS	0.00205432	2
Thr-TGT-3	Thr-TGT	kiPS	0.001553	3
Thr-TGT-4	Thr-TGT	kiPS	0	4
Thr-TGT-5	Thr-TGT	kiPS	0.0051534	5
Thr-TGT-6	Thr-TGT	kiPS	5.83082e-06	6
Trp-CCA-1	Trp-CCA	kiPS	0.00163057	1
Trp-CCA-2	Trp-CCA	kiPS	0.00262665	2
Trp-CCA-3/5	Trp-CCA	kiPS	0.00796627	3
Trp-CCA-4	Trp-CCA	kiPS	0.00271627	4
Tyr-ATA-1	Tyr-ATA	kiPS	2.88637e-07	1
Tyr-GTA-1	Tyr-GTA	kiPS	0.0106154	1
Tyr-GTA-10	Tyr-GTA	kiPS	0	10
Tyr-GTA-2/5/8	Tyr-GTA	kiPS	0.0197914	2
Tyr-GTA-4	Tyr-GTA	kiPS	0.00167796	4
Tyr-GTA-6/3	Tyr-GTA	kiPS	0.00160277	6
Tyr-GTA-7	Tyr-GTA	kiPS	0.000142783	7
Tyr-GTA-9	Tyr-GTA	kiPS	0	9
Val-AAC-1/2	Val-AAC	kiPS	0.0202232	1
Val-AAC-3	Val-AAC	kiPS	0.000926164	3
Val-AAC-4	Val-AAC	kiPS	1.51065e-06	4
Val-AAC-5	Val-AAC	kiPS	3.97193e-05	5
Val-AAC-6	Val-AAC	kiPS	2.88637e-07	6
Val-AAC-7	Val-AAC	kiPS	0	7
Val-CAC-1	Val-CAC	kiPS	0.0177857	1
Val-CAC-10	Val-CAC	kiPS	0	10
Val-CAC-11	Val-CAC	kiPS	0	11
Val-CAC-13	Val-CAC	kiPS	0	13
Val-CAC-14	Val-CAC	kiPS	0	14
Val-CAC-2	Val-CAC	kiPS	0.00316999	2
Val-CAC-3	Val-CAC	kiPS	0.0026406	3
Val-CAC-4	Val-CAC	kiPS	7.21295e-05	4
Val-CAC-6	Val-CAC	kiPS	3.57296e-06	6
Val-CAC-7	Val-CAC	kiPS	0	7
Val-CAC-8	Val-CAC	kiPS	2.63019e-07	8
Val-CAC-9	Val-CAC	kiPS	0	9
Val-TAC-1	Val-TAC	kiPS	0.00503465	1
Val-TAC-2	Val-TAC	kiPS	0.00427752	2
Val-TAC-3	Val-TAC	kiPS	0.000823932	3
Val-TAC-4	Val-TAC	kiPS	0.00159326	4
Ala-AGC-1	Ala-AGC	kNP	0.00150876	1
Ala-AGC-10	Ala-AGC	kNP	6.16973e-06	10
Ala-AGC-11	Ala-AGC	kNP	0.00225602	11
Ala-AGC-12	Ala-AGC	kNP	0.000258547	12
Ala-AGC-13	Ala-AGC	kNP	3.32404e-05	13
Ala-AGC-14	Ala-AGC	kNP	8.57705e-06	14
Ala-AGC-15	Ala-AGC	kNP	0.000268792	15
Ala-AGC-16	Ala-AGC	kNP	2.74556e-07	16
Ala-AGC-17	Ala-AGC	kNP	7.18233e-07	17
Ala-AGC-18	Ala-AGC	kNP	0	18
Ala-AGC-19	Ala-AGC	kNP	1.62752e-06	19
Ala-AGC-2	Ala-AGC	kNP	0.00955127	2
Ala-AGC-20	Ala-AGC	kNP	0	20
Ala-AGC-21	Ala-AGC	kNP	0	21
Ala-AGC-23	Ala-AGC	kNP	0	23
Ala-AGC-24	Ala-AGC	kNP	1.67982e-05	24
Ala-AGC-3	Ala-AGC	kNP	0.00169603	3
Ala-AGC-4	Ala-AGC	kNP	0.011227	4
Ala-AGC-5	Ala-AGC	kNP	0.000764148	5
Ala-AGC-6	Ala-AGC	kNP	5.93317e-05	6
Ala-AGC-8	Ala-AGC	kNP	0.0184225	8
Ala-AGC-9	Ala-AGC	kNP	1.59985e-05	9
Ala-CGC-1	Ala-CGC	kNP	0.00537101	1
Ala-CGC-2	Ala-CGC	kNP	0.00421172	2
Ala-CGC-3	Ala-CGC	kNP	0.00527018	3
Ala-CGC-4	Ala-CGC	kNP	0.000753186	4
Ala-CGC-5	Ala-CGC	kNP	0	5
Ala-TGC-1	Ala-TGC	kNP	0.000849532	1
Ala-TGC-2	Ala-TGC	kNP	0.0009567	2
Ala-TGC-3	Ala-TGC	kNP	0.0154832	3
Ala-TGC-4	Ala-TGC	kNP	0.00448573	4
Ala-TGC-5	Ala-TGC	kNP	0.000361461	5
Ala-TGC-6	Ala-TGC	kNP	9.4189e-05	6
Ala-TGC-7	Ala-TGC	kNP	0	7
Ala-TGC-8	Ala-TGC	kNP	0	8
Ala-TGC-9	Ala-TGC	kNP	0	9
Arg-ACG-1	Arg-ACG	kNP	0.0170185	1
Arg-ACG-2	Arg-ACG	kNP	0.0127312	2
Arg-CCG-1	Arg-CCG	kNP	0.00784728	1
Arg-CCG-2	Arg-CCG	kNP	0.00794463	2
Arg-CCT-1	Arg-CCT	kNP	0.00318613	1
Arg-CCT-2	Arg-CCT	kNP	0.00270969	2
Arg-CCT-3	Arg-CCT	kNP	0.00196902	3
Arg-CCT-4	Arg-CCT	kNP	0.00713271	4
Arg-CCT-5	Arg-CCT	kNP	4.43677e-07	5
Arg-CCT-6	Arg-CCT	kNP	6.76482e-07	6
Arg-CCT-7	Arg-CCT	kNP	0	7
Arg-TCG-1	Arg-TCG	kNP	0.00801813	1
Arg-TCG-2	Arg-TCG	kNP	0.000940359	2
Arg-TCG-3	Arg-TCG	kNP	0.00747137	3
Arg-TCG-4	Arg-TCG	kNP	3.35369e-05	4
Arg-TCG-5	Arg-TCG	kNP	0.0009492	5
Arg-TCG-6	Arg-TCG	kNP	0	6
Arg-TCT-1	Arg-TCT	kNP	0.0100619	1
Arg-TCT-2	Arg-TCT	kNP	0.001837	2
Arg-TCT-3	Arg-TCT	kNP	0.00104165	3
Arg-TCT-4	Arg-TCT	kNP	0.000194162	4
Arg-TCT-5	Arg-TCT	kNP	6.12798e-07	5
Asn-ATT-1	Asn-ATT	kNP	0	1
Asn-GTT-1	Asn-GTT	kNP	0.00120879	1
Asn-GTT-10	Asn-GTT	kNP	0	10
Asn-GTT-11	Asn-GTT	kNP	1.69121e-07	11
Asn-GTT-12	Asn-GTT	kNP	0	12
Asn-GTT-13	Asn-GTT	kNP	0	13
Asn-GTT-14	Asn-GTT	kNP	0	14
Asn-GTT-15/19	Asn-GTT	kNP	1.05647e-06	15
Asn-GTT-16	Asn-GTT	kNP	0	16
Asn-GTT-17	Asn-GTT	kNP	0	17
Asn-GTT-18	Asn-GTT	kNP	0	18
Asn-GTT-2	Asn-GTT	kNP	0.0177579	2
Asn-GTT-21	Asn-GTT	kNP	0	21
Asn-GTT-22	Asn-GTT	kNP	0	22
Asn-GTT-24	Asn-GTT	kNP	1.71102e-06	24
Asn-GTT-25	Asn-GTT	kNP	0	25
Asn-GTT-26	Asn-GTT	kNP	0	26
Asn-GTT-27	Asn-GTT	kNP	1.69121e-07	27
Asn-GTT-28	Asn-GTT	kNP	0	28
Asn-GTT-3	Asn-GTT	kNP	0.00504842	3
Asn-GTT-4	Asn-GTT	kNP	0.000514973	4
Asn-GTT-5	Asn-GTT	kNP	3.65966e-05	5
Asn-GTT-6	Asn-GTT	kNP	4.43677e-07	6
Asn-GTT-7	Asn-GTT	kNP	8.87354e-07	7
Asn-GTT-8	Asn-GTT	kNP	1.69121e-07	8
Asn-GTT-9	Asn-GTT	kNP	2.55663e-06	9
Asp-GTC-1	Asp-GTC	kNP	0.00475527	1
Asp-GTC-10	Asp-GTC	kNP	8.87354e-07	10
Asp-GTC-2	Asp-GTC	kNP	0.0337329	2
Asp-GTC-3	Asp-GTC	kNP	0.000762828	3
Asp-GTC-4	Asp-GTC	kNP	9.15021e-06	4
Asp-GTC-5	Asp-GTC	kNP	0	5
Asp-GTC-6	Asp-GTC	kNP	0	6
Asp-GTC-8	Asp-GTC	kNP	0	8
Asp-GTC-9	Asp-GTC	kNP	0	9
Cys-ACA-1	Cys-ACA	kNP	0	1
Cys-GCA-1	Cys-GCA	kNP	3.84591e-06	1
Cys-GCA-10	Cys-GCA	kNP	1.90208e-06	10
Cys-GCA-11	Cys-GCA	kNP	0.00220262	11
Cys-GCA-12	Cys-GCA	kNP	2.684e-06	12
Cys-GCA-13	Cys-GCA	kNP	1.84059e-05	13
Cys-GCA-14	Cys-GCA	kNP	9.3521e-05	14
Cys-GCA-15	Cys-GCA	kNP	1.77471e-06	15
Cys-GCA-16	Cys-GCA	kNP	3.38241e-07	16
Cys-GCA-17	Cys-GCA	kNP	7.81918e-07	17
Cys-GCA-18	Cys-GCA	kNP	7.81918e-07	18
Cys-GCA-19	Cys-GCA	kNP	4.43677e-07	19
Cys-GCA-2	Cys-GCA	kNP	0.00916274	2
Cys-GCA-20	Cys-GCA	kNP	0	20
Cys-GCA-21	Cys-GCA	kNP	2.74556e-07	21
Cys-GCA-22	Cys-GCA	kNP	0	22
Cys-GCA-23	Cys-GCA	kNP	0	23
Cys-GCA-24	Cys-GCA	kNP	1.69121e-07	24
Cys-GCA-3	Cys-GCA	kNP	0	3
Cys-GCA-4	Cys-GCA	kNP	0.00832618	4
Cys-GCA-5	Cys-GCA	kNP	0.000264274	5
Cys-GCA-6	Cys-GCA	kNP	4.57249e-05	6
Cys-GCA-7	Cys-GCA	kNP	0	7
Cys-GCA-8	Cys-GCA	kNP	0.000304635	8
Cys-GCA-9	Cys-GCA	kNP	0.000140142	9
Gln-CTG-1	Gln-CTG	kNP	0.0296397	1
Gln-CTG-10	Gln-CTG	kNP	0	10
Gln-CTG-11	Gln-CTG	kNP	0	11
Gln-CTG-12	Gln-CTG	kNP	0	12
Gln-CTG-13	Gln-CTG	kNP	0	13
Gln-CTG-16	Gln-CTG	kNP	0	16
Gln-CTG-17	Gln-CTG	kNP	0	17
Gln-CTG-2	Gln-CTG	kNP	0.00257912	2
Gln-CTG-3	Gln-CTG	kNP	0.000160281	3
Gln-CTG-4	Gln-CTG	kNP	0.000257143	4
Gln-CTG-5	Gln-CTG	kNP	8.30672e-06	5
Gln-CTG-6	Gln-CTG	kNP	4.89184e-05	6
Gln-CTG-7	Gln-CTG	kNP	6.12798e-07	7
Gln-CTG-8	Gln-CTG	kNP	0	8
Gln-CTG-9	Gln-CTG	kNP	1.05647e-06	9
Gln-TTG-1	Gln-TTG	kNP	0.00751179	1
Gln-TTG-10	Gln-TTG	kNP	0	10
Gln-TTG-2	Gln-TTG	kNP	0.000134875	2
Gln-TTG-3	Gln-TTG	kNP	0.00379632	3
Gln-TTG-4	Gln-TTG	kNP	1.73296e-06	4
Gln-TTG-5	Gln-TTG	kNP	0	5
Gln-TTG-6	Gln-TTG	kNP	0	6
Glu-CTC-1	Glu-CTC	kNP	0.0433454	1
Glu-CTC-16	Glu-CTC	kNP	0	16
Glu-CTC-2	Glu-CTC	kNP	5.73681e-05	2
Glu-CTC-3	Glu-CTC	kNP	1.69121e-07	3
Glu-CTC-5	Glu-CTC	kNP	0	5
Glu-CTC-7	Glu-CTC	kNP	5.49113e-07	7
Glu-TTC-1	Glu-TTC	kNP	0.0102062	1
Glu-TTC-10/8/tRX2	Glu-TTC	kNP	3.38241e-07	10
Glu-TTC-11	Glu-TTC	kNP	0	11
Glu-TTC-12	Glu-TTC	kNP	1.69121e-07	12
Glu-TTC-14	Glu-TTC	kNP	5.07787e-05	14
Glu-TTC-2	Glu-TTC	kNP	0.0169586	2
Glu-TTC-3	Glu-TTC	kNP	0.000171971	3
Glu-TTC-4	Glu-TTC	kNP	0.00152678	4
Glu-TTC-5	Glu-TTC	kNP	0	5
Glu-TTC-6	Glu-TTC	kNP	0	6
Glu-TTC-7	Glu-TTC	kNP	0	7
Glu-TTC-9	Glu-TTC	kNP	0	9
Gly-CCC-1	Gly-CCC	kNP	0.000302559	1
Gly-CCC-2	Gly-CCC	kNP	0.0216351	2
Gly-CCC-3	Gly-CCC	kNP	0	3
Gly-CCC-4	Gly-CCC	kNP	2.74556e-07	4
Gly-CCC-5	Gly-CCC	kNP	0	5
Gly-CCC-6	Gly-CCC	kNP	0	6
Gly-CCC-7	Gly-CCC	kNP	0	7
Gly-CCC-8	Gly-CCC	kNP	0	8
Gly-GCC-1	Gly-GCC	kNP	0.0106595	1
Gly-GCC-2	Gly-GCC	kNP	0.0275818	2
Gly-GCC-3	Gly-GCC	kNP	7.81918e-07	3
Gly-GCC-4	Gly-GCC	kNP	4.43677e-07	4
Gly-GCC-5	Gly-GCC	kNP	0	5
Gly-GCC-6	Gly-GCC	kNP	0	6
Gly-TCC-1/2/3	Gly-TCC	kNP	0.0272213	1
Gly-TCC-4	Gly-TCC	kNP	2.0712e-06	4
Gly-TCC-5	Gly-TCC	kNP	7.18233e-07	5
Gly-TCC-6	Gly-TCC	kNP	3.38241e-07	6
His-GTG-1	His-GTG	kNP	0.0232258	1
His-GTG-2	His-GTG	kNP	2.17663e-06	2
Ile-AAT-1	Ile-AAT	kNP	4.10971e-05	1
Ile-AAT-10	Ile-AAT	kNP	3.38241e-07	10
Ile-AAT-11	Ile-AAT	kNP	0	11
Ile-AAT-12	Ile-AAT	kNP	0.000260596	12
Ile-AAT-2	Ile-AAT	kNP	0.0015231	2
Ile-AAT-3	Ile-AAT	kNP	0.000408647	3
Ile-AAT-4	Ile-AAT	kNP	0.00254372	4
Ile-AAT-6	Ile-AAT	kNP	0.000372043	6
Ile-AAT-7/5	Ile-AAT	kNP	0.0220878	7
Ile-AAT-8	Ile-AAT	kNP	0.000430426	8
Ile-AAT-9	Ile-AAT	kNP	0	9
Ile-GAT-1	Ile-GAT	kNP	1.69121e-07	1
Ile-TAT-1	Ile-TAT	kNP	0.00222394	1
Ile-TAT-2	Ile-TAT	kNP	0.00619054	2
Ile-TAT-3	Ile-TAT	kNP	2.93088e-05	3
iMet-CAT-2/1	iMet-CAT	kNP	0.0273828	2
iMet-CAT-3	iMet-CAT	kNP	8.17724e-06	3
Leu-AAG-1	Leu-AAG	kNP	0.000276877	1
Leu-AAG-2	Leu-AAG	kNP	0.0185394	2
Leu-AAG-3	Leu-AAG	kNP	0.000232692	3
Leu-AAG-4	Leu-AAG	kNP	1.85311e-05	4
Leu-AAG-5	Leu-AAG	kNP	1.69121e-07	5
Leu-AAG-6	Leu-AAG	kNP	0	6
Leu-AAG-7	Leu-AAG	kNP	0	7
Leu-AAG-8	Leu-AAG	kNP	2.74556e-07	8
Leu-CAA-1	Leu-CAA	kNP	0.00452068	1
Leu-CAA-2	Leu-CAA	kNP	0.000300952	2
Leu-CAA-3	Leu-CAA	kNP	0.000117896	3
Leu-CAA-4	Leu-CAA	kNP	0.00314684	4
Leu-CAA-5	Leu-CAA	kNP	0	5
Leu-CAA-6	Leu-CAA	kNP	0	6
Leu-CAG-1	Leu-CAG	kNP	0.01495	1
Leu-CAG-2	Leu-CAG	kNP	0.0113161	2
Leu-TAA-1	Leu-TAA	kNP	0.00676149	1
Leu-TAA-2	Leu-TAA	kNP	3.62803e-05	2
Leu-TAA-3	Leu-TAA	kNP	0.00113409	3
Leu-TAA-4	Leu-TAA	kNP	2.21839e-06	4
Leu-TAA-5	Leu-TAA	kNP	4.43677e-07	5
Leu-TAG-1	Leu-TAG	kNP	0.00301183	1
Leu-TAG-2	Leu-TAG	kNP	0.000559333	2
Leu-TAG-3	Leu-TAG	kNP	0.00698869	3
Leu-TAG-4	Leu-TAG	kNP	0	4
Lys-CTT-1	Lys-CTT	kNP	0.0146376	1
Lys-CTT-10	Lys-CTT	kNP	0	10
Lys-CTT-11	Lys-CTT	kNP	7.18233e-07	11
Lys-CTT-12	Lys-CTT	kNP	0	12
Lys-CTT-13	Lys-CTT	kNP	0	13
Lys-CTT-14	Lys-CTT	kNP	0	14
Lys-CTT-15	Lys-CTT	kNP	0	15
Lys-CTT-16	Lys-CTT	kNP	0	16
Lys-CTT-2	Lys-CTT	kNP	0.015591	2
Lys-CTT-3	Lys-CTT	kNP	7.35357e-06	3
Lys-CTT-4	Lys-CTT	kNP	0.000253455	4
Lys-CTT-5	Lys-CTT	kNP	3.38241e-07	5
Lys-CTT-6	Lys-CTT	kNP	5.49113e-07	6
Lys-CTT-7	Lys-CTT	kNP	0	7
Lys-CTT-8	Lys-CTT	kNP	0	8
Lys-CTT-9	Lys-CTT	kNP	0	9
Lys-TTT-1	Lys-TTT	kNP	0.000156756	1
Lys-TTT-10	Lys-TTT	kNP	0	10
Lys-TTT-11	Lys-TTT	kNP	0	11
Lys-TTT-12	Lys-TTT	kNP	0	12
Lys-TTT-13	Lys-TTT	kNP	0	13
Lys-TTT-14	Lys-TTT	kNP	0	14
Lys-TTT-15	Lys-TTT	kNP	0	15
Lys-TTT-2/4	Lys-TTT	kNP	0.00242797	2
Lys-TTT-3	Lys-TTT	kNP	0.0502321	3
Lys-TTT-5	Lys-TTT	kNP	1.48961e-05	5
Lys-TTT-6	Lys-TTT	kNP	0.000741992	6
Lys-TTT-7	Lys-TTT	kNP	6.12798e-07	7
Lys-TTT-8	Lys-TTT	kNP	0	8
Lys-TTT-9	Lys-TTT	kNP	6.12798e-07	9
Met-CAT-1	Met-CAT	kNP	0.00506161	1
Met-CAT-3	Met-CAT	kNP	0.00664671	3
Met-CAT-4/2/5	Met-CAT	kNP	0.00260902	4
Met-CAT-6	Met-CAT	kNP	0.00767232	6
Met-CAT-7	Met-CAT	kNP	0	7
Phe-GAA-10	Phe-GAA	kNP	1.28928e-06	10
Phe-GAA-11	Phe-GAA	kNP	0	11
Phe-GAA-12	Phe-GAA	kNP	0	12
Phe-GAA-2	Phe-GAA	kNP	0	2
Phe-GAA-3/1	Phe-GAA	kNP	0.0244691	3
Phe-GAA-4	Phe-GAA	kNP	3.03193e-05	4
Phe-GAA-5	Phe-GAA	kNP	0	5
Phe-GAA-6	Phe-GAA	kNP	0	6
Phe-GAA-7	Phe-GAA	kNP	0	7
Phe-GAA-8	Phe-GAA	kNP	0	8
Pro-AGG-1/2	Pro-AGG	kNP	0.0187153	1
Pro-AGG-3	Pro-AGG	kNP	4.43677e-07	3
Pro-AGG-4	Pro-AGG	kNP	0	4
Pro-CGG-1	Pro-CGG	kNP	0.00652629	1
Pro-CGG-2	Pro-CGG	kNP	0.000349726	2
Pro-GGG-1	Pro-GGG	kNP	0	1
Pro-TGG-1	Pro-TGG	kNP	0.000288207	1
Pro-TGG-2	Pro-TGG	kNP	0.00611377	2
Pro-TGG-3	Pro-TGG	kNP	0.0069479	3
Pro-TGG-4	Pro-TGG	kNP	0	4
Pro-TGG-5	Pro-TGG	kNP	0	5
SeC-TCA-1	SeC-TCA	kNP	0.00211501	1
SeC-TCA-2	SeC-TCA	kNP	0	2
SeC-TCA-3	SeC-TCA	kNP	0	3
Ser-ACT-1	Ser-ACT	kNP	1.69121e-07	1
Ser-AGA-2/1	Ser-AGA	kNP	0.0202013	2
Ser-AGA-3	Ser-AGA	kNP	2.56519e-05	3
Ser-AGA-4	Ser-AGA	kNP	2.47645e-05	4
Ser-AGA-5	Ser-AGA	kNP	0	5
Ser-AGA-6	Ser-AGA	kNP	0	6
Ser-CGA-1/2	Ser-CGA	kNP	0.00399414	1
Ser-CGA-3	Ser-CGA	kNP	5.24939e-05	3
Ser-CGA-4	Ser-CGA	kNP	0.0031126	4
Ser-GCT-1	Ser-GCT	kNP	0.000183439	1
Ser-GCT-2	Ser-GCT	kNP	0.00116629	2
Ser-GCT-3/4	Ser-GCT	kNP	0.0209288	3
Ser-GCT-5	Ser-GCT	kNP	0.000209222	5
Ser-GCT-6	Ser-GCT	kNP	9.95195e-06	6
Ser-TGA-1	Ser-TGA	kNP	0.0083146	1
Ser-TGA-3/2	Ser-TGA	kNP	0.00110033	3
Ser-TGA-4	Ser-TGA	kNP	0.000203897	4
Thr-AGT-1	Thr-AGT	kNP	0.0142834	1
Thr-AGT-2	Thr-AGT	kNP	0.00530578	2
Thr-AGT-3	Thr-AGT	kNP	6.49827e-05	3
Thr-AGT-4	Thr-AGT	kNP	3.60935e-05	4
Thr-AGT-5	Thr-AGT	kNP	0.00124702	5
Thr-AGT-6	Thr-AGT	kNP	0.000612509	6
Thr-AGT-7	Thr-AGT	kNP	0	7
Thr-CGT-1	Thr-CGT	kNP	2.24407e-05	1
Thr-CGT-2	Thr-CGT	kNP	0.00649627	2
Thr-CGT-3	Thr-CGT	kNP	0.00101625	3
Thr-CGT-4	Thr-CGT	kNP	0.00442897	4
Thr-CGT-5	Thr-CGT	kNP	0	5
Thr-CGT-6	Thr-CGT	kNP	0	6
Thr-TGT-1	Thr-TGT	kNP	0.000602614	1
Thr-TGT-2	Thr-TGT	kNP	0.000983982	2
Thr-TGT-3	Thr-TGT	kNP	0.0010516	3
Thr-TGT-4	Thr-TGT	kNP	1.69121e-07	4
Thr-TGT-5	Thr-TGT	kNP	0.00584756	5
Thr-TGT-6	Thr-TGT	kNP	7.18445e-06	6
Trp-CCA-1	Trp-CCA	kNP	0.00103738	1
Trp-CCA-2	Trp-CCA	kNP	0.00572571	2
Trp-CCA-3/5	Trp-CCA	kNP	0.00272509	3
Trp-CCA-4	Trp-CCA	kNP	0.00452331	4
Tyr-ATA-1	Tyr-ATA	kNP	0	1
Tyr-GTA-1	Tyr-GTA	kNP	0.010478	1
Tyr-GTA-10	Tyr-GTA	kNP	0	10
Tyr-GTA-2/5/8	Tyr-GTA	kNP	0.0235846	2
Tyr-GTA-4	Tyr-GTA	kNP	4.46882e-05	4
Tyr-GTA-6/3	Tyr-GTA	kNP	0.000253311	6
Tyr-GTA-7	Tyr-GTA	kNP	4.02515e-05	7
Tyr-GTA-9	Tyr-GTA	kNP	0	9
Val-AAC-1/2	Val-AAC	kNP	0.0222052	1
Val-AAC-3	Val-AAC	kNP	0.00073704	3
Val-AAC-4	Val-AAC	kNP	1.2256e-06	4
Val-AAC-5	Val-AAC	kNP	3.69745e-05	5
Val-AAC-6	Val-AAC	kNP	0	6
Val-AAC-7	Val-AAC	kNP	0	7
Val-CAC-1	Val-CAC	kNP	0.0148608	1
Val-CAC-10	Val-CAC	kNP	0	10
Val-CAC-11	Val-CAC	kNP	0	11
Val-CAC-13	Val-CAC	kNP	0	13
Val-CAC-14	Val-CAC	kNP	0	14
Val-CAC-2	Val-CAC	kNP	0.00200165	2
Val-CAC-3	Val-CAC	kNP	0.00493876	3
Val-CAC-4	Val-CAC	kNP	9.93213e-06	4
Val-CAC-6	Val-CAC	kNP	3.71854e-06	6
Val-CAC-7	Val-CAC	kNP	0	7
Val-CAC-8	Val-CAC	kNP	6.12798e-07	8
Val-CAC-9	Val-CAC	kNP	2.74556e-07	9
Val-TAC-1	Val-TAC	kNP	0.00683711	1
Val-TAC-2	Val-TAC	kNP	0.00462931	2
Val-TAC-3	Val-TAC	kNP	0.000164538	3
Val-TAC-4	Val-TAC	kNP	4.32843e-05	4
Ala-AGC-1	Ala-AGC	kMN	0.000233845	1
Ala-AGC-10	Ala-AGC	kMN	5.28833e-06	10
Ala-AGC-11	Ala-AGC	kMN	0.00156898	11
Ala-AGC-12	Ala-AGC	kMN	9.20766e-05	12
Ala-AGC-13	Ala-AGC	kMN	1.7568e-05	13
Ala-AGC-14	Ala-AGC	kMN	4.91374e-06	14
Ala-AGC-15	Ala-AGC	kMN	0.000193773	15
Ala-AGC-16	Ala-AGC	kMN	0	16
Ala-AGC-17	Ala-AGC	kMN	0	17
Ala-AGC-18	Ala-AGC	kMN	0	18
Ala-AGC-19	Ala-AGC	kMN	4.34393e-07	19
Ala-AGC-2	Ala-AGC	kMN	0.007449	2
Ala-AGC-20	Ala-AGC	kMN	0	20
Ala-AGC-21	Ala-AGC	kMN	0	21
Ala-AGC-23	Ala-AGC	kMN	0	23
Ala-AGC-24	Ala-AGC	kMN	2.02248e-05	24
Ala-AGC-3	Ala-AGC	kMN	0.0019894	3
Ala-AGC-4	Ala-AGC	kMN	0.0135285	4
Ala-AGC-5	Ala-AGC	kMN	0.000215615	5
Ala-AGC-6	Ala-AGC	kMN	3.26586e-05	6
Ala-AGC-8	Ala-AGC	kMN	0.0178835	8
Ala-AGC-9	Ala-AGC	kMN	9.27349e-06	9
Ala-CGC-1	Ala-CGC	kMN	0.00417758	1
Ala-CGC-2	Ala-CGC	kMN	0.00308568	2
Ala-CGC-3	Ala-CGC	kMN	0.00638888	3
Ala-CGC-4	Ala-CGC	kMN	0.000390067	4
Ala-CGC-5	Ala-CGC	kMN	0	5
Ala-TGC-1	Ala-TGC	kMN	0.00031265	1
Ala-TGC-2	Ala-TGC	kMN	0.000358208	2
Ala-TGC-3	Ala-TGC	kMN	0.0145813	3
Ala-TGC-4	Ala-TGC	kMN	0.00435314	4
Ala-TGC-5	Ala-TGC	kMN	0.000197109	5
Ala-TGC-6	Ala-TGC	kMN	4.4658e-05	6
Ala-TGC-7	Ala-TGC	kMN	0	7
Ala-TGC-8	Ala-TGC	kMN	0	8
Ala-TGC-9	Ala-TGC	kMN	0	9
Arg-ACG-1	Arg-ACG	kMN	0.0210439	1
Arg-ACG-2	Arg-ACG	kMN	0.0132386	2
Arg-CCG-1	Arg-CCG	kMN	0.00764728	1
Arg-CCG-2	Arg-CCG	kMN	0.008603	2
Arg-CCT-1	Arg-CCT	kMN	0.00216445	1
Arg-CCT-2	Arg-CCT	kMN	0.00219236	2
Arg-CCT-3	Arg-CCT	kMN	0.0011312	3
Arg-CCT-4	Arg-CCT	kMN	0.00924253	4
Arg-CCT-5	Arg-CCT	kMN	4.34393e-07	5
Arg-CCT-6	Arg-CCT	kMN	0	6
Arg-CCT-7	Arg-CCT	kMN	0	7
Arg-TCG-1	Arg-TCG	kMN	0.00826174	1
Arg-TCG-2	Arg-TCG	kMN	0.000480343	2
Arg-TCG-3	Arg-TCG	kMN	0.00700567	3
Arg-TCG-4	Arg-TCG	kMN	2.30609e-05	4
Arg-TCG-5	Arg-TCG	kMN	0.000537589	5
Arg-TCG-6	Arg-TCG	kMN	0	6
Arg-TCT-1	Arg-TCT	kMN	0.00400123	1
Arg-TCT-2	Arg-TCT	kMN	0.000783228	2
Arg-TCT-3	Arg-TCT	kMN	0.000801167	3
Arg-TCT-4	Arg-TCT	kMN	0.00310843	4
Arg-TCT-5	Arg-TCT	kMN	1.24338e-06	5
Asn-ATT-1	Asn-ATT	kMN	0	1
Asn-GTT-1	Asn-GTT	kMN	0.000396762	1
Asn-GTT-10	Asn-GTT	kMN	0	10
Asn-GTT-11	Asn-GTT	kMN	0	11
Asn-GTT-12	Asn-GTT	kMN	0	12
Asn-GTT-13	Asn-GTT	kMN	0	13
Asn-GTT-14	Asn-GTT	kMN	0	14
Asn-GTT-15/19	Asn-GTT	kMN	4.34393e-07	15
Asn-GTT-16	Asn-GTT	kMN	0	16
Asn-GTT-17	Asn-GTT	kMN	0	17
Asn-GTT-18	Asn-GTT	kMN	0	18
Asn-GTT-2	Asn-GTT	kMN	0.0216614	2
Asn-GTT-21	Asn-GTT	kMN	0	21
Asn-GTT-22	Asn-GTT	kMN	0	22
Asn-GTT-24	Asn-GTT	kMN	1.09859e-06	24
Asn-GTT-25	Asn-GTT	kMN	0	25
Asn-GTT-26	Asn-GTT	kMN	0	26
Asn-GTT-27	Asn-GTT	kMN	0	27
Asn-GTT-28	Asn-GTT	kMN	0	28
Asn-GTT-3	Asn-GTT	kMN	0.00554526	3
Asn-GTT-4	Asn-GTT	kMN	0.000701847	4
Asn-GTT-5	Asn-GTT	kMN	4.29644e-05	5
Asn-GTT-6	Asn-GTT	kMN	1.44798e-07	6
Asn-GTT-7	Asn-GTT	kMN	9.53788e-07	7
Asn-GTT-8	Asn-GTT	kMN	1.44798e-07	8
Asn-GTT-9	Asn-GTT	kMN	2.89596e-07	9
Asp-GTC-1	Asp-GTC	kMN	0.00575612	1
Asp-GTC-10	Asp-GTC	kMN	1.47318e-06	10
Asp-GTC-2	Asp-GTC	kMN	0.0333517	2
Asp-GTC-3	Asp-GTC	kMN	0.00052167	3
Asp-GTC-4	Asp-GTC	kMN	8.35429e-06	4
Asp-GTC-5	Asp-GTC	kMN	1.44798e-07	5
Asp-GTC-6	Asp-GTC	kMN	0	6
Asp-GTC-8	Asp-GTC	kMN	0	8
Asp-GTC-9	Asp-GTC	kMN	2.89596e-07	9
Cys-ACA-1	Cys-ACA	kMN	0	1
Cys-GCA-1	Cys-GCA	kMN	1.32428e-05	1
Cys-GCA-10	Cys-GCA	kMN	1.90758e-06	10
Cys-GCA-11	Cys-GCA	kMN	0.00201979	11
Cys-GCA-12	Cys-GCA	kMN	1.38818e-06	12
Cys-GCA-13	Cys-GCA	kMN	1.71682e-05	13
Cys-GCA-14	Cys-GCA	kMN	5.42241e-05	14
Cys-GCA-15	Cys-GCA	kMN	4.34393e-07	15
Cys-GCA-16	Cys-GCA	kMN	1.44798e-07	16
Cys-GCA-17	Cys-GCA	kMN	7.23989e-07	17
Cys-GCA-18	Cys-GCA	kMN	9.53788e-07	18
Cys-GCA-19	Cys-GCA	kMN	1.44798e-07	19
Cys-GCA-2	Cys-GCA	kMN	0.00963619	2
Cys-GCA-20	Cys-GCA	kMN	0	20
Cys-GCA-21	Cys-GCA	kMN	4.34393e-07	21
Cys-GCA-22	Cys-GCA	kMN	0	22
Cys-GCA-23	Cys-GCA	kMN	0	23
Cys-GCA-24	Cys-GCA	kMN	1.44798e-07	24
Cys-GCA-3	Cys-GCA	kMN	1.01358e-06	3
Cys-GCA-4	Cys-GCA	kMN	0.00905686	4
Cys-GCA-5	Cys-GCA	kMN	0.000151057	5
Cys-GCA-6	Cys-GCA	kMN	8.38419e-05	6
Cys-GCA-7	Cys-GCA	kMN	0	7
Cys-GCA-8	Cys-GCA	kMN	0.000271369	8
Cys-GCA-9	Cys-GCA	kMN	0.000142867	9
Gln-CTG-1	Gln-CTG	kMN	0.0290372	1
Gln-CTG-10	Gln-CTG	kMN	0	10
Gln-CTG-11	Gln-CTG	kMN	1.44798e-07	11
Gln-CTG-12	Gln-CTG	kMN	0	12
Gln-CTG-13	Gln-CTG	kMN	0	13
Gln-CTG-16	Gln-CTG	kMN	0	16
Gln-CTG-17	Gln-CTG	kMN	0	17
Gln-CTG-2	Gln-CTG	kMN	0.000675419	2
Gln-CTG-3	Gln-CTG	kMN	0.000128251	3
Gln-CTG-4	Gln-CTG	kMN	0.000176202	4
Gln-CTG-5	Gln-CTG	kMN	1.53298e-06	5
Gln-CTG-6	Gln-CTG	kMN	2.12477e-05	6
Gln-CTG-7	Gln-CTG	kMN	1.44798e-07	7
Gln-CTG-8	Gln-CTG	kMN	0	8
Gln-CTG-9	Gln-CTG	kMN	1.44798e-07	9
Gln-TTG-1	Gln-TTG	kMN	0.00761023	1
Gln-TTG-10	Gln-TTG	kMN	0	10
Gln-TTG-2	Gln-TTG	kMN	0.000125941	2
Gln-TTG-3	Gln-TTG	kMN	0.00292838	3
Gln-TTG-4	Gln-TTG	kMN	4.24955e-06	4
Gln-TTG-5	Gln-TTG	kMN	0	5
Gln-TTG-6	Gln-TTG	kMN	0	6
Glu-CTC-1	Glu-CTC	kMN	0.0428306	1
Glu-CTC-16	Glu-CTC	kMN	0	16
Glu-CTC-2	Glu-CTC	kMN	5.13439e-05	2
Glu-CTC-3	Glu-CTC	kMN	0	3
Glu-CTC-5	Glu-CTC	kMN	0	5
Glu-CTC-7	Glu-CTC	kMN	0	7
Glu-TTC-1	Glu-TTC	kMN	0.0174984	1
Glu-TTC-10/8/tRX2	Glu-TTC	kMN	1.53298e-06	10
Glu-TTC-11	Glu-TTC	kMN	0	11
Glu-TTC-12	Glu-TTC	kMN	0	12
Glu-TTC-14	Glu-TTC	kMN	5.31507e-05	14
Glu-TTC-2	Glu-TTC	kMN	0.0153531	2
Glu-TTC-3	Glu-TTC	kMN	5.34279e-05	3
Glu-TTC-4	Glu-TTC	kMN	0.00075752	4
Glu-TTC-5	Glu-TTC	kMN	0	5
Glu-TTC-6	Glu-TTC	kMN	0	6
Glu-TTC-7	Glu-TTC	kMN	2.89596e-07	7
Glu-TTC-9	Glu-TTC	kMN	0	9
Gly-CCC-1	Gly-CCC	kMN	8.18622e-05	1
Gly-CCC-2	Gly-CCC	kMN	0.0320489	2
Gly-CCC-3	Gly-CCC	kMN	0	3
Gly-CCC-4	Gly-CCC	kMN	0	4
Gly-CCC-5	Gly-CCC	kMN	0	5
Gly-CCC-6	Gly-CCC	kMN	0	6
Gly-CCC-7	Gly-CCC	kMN	0	7
Gly-CCC-8	Gly-CCC	kMN	0	8
Gly-GCC-1	Gly-GCC	kMN	0.00449484	1
Gly-GCC-2	Gly-GCC	kMN	0.0389864	2
Gly-GCC-3	Gly-GCC	kMN	2.25697e-06	3
Gly-GCC-4	Gly-GCC	kMN	0	4
Gly-GCC-5	Gly-GCC	kMN	0	5
Gly-GCC-6	Gly-GCC	kMN	0	6
Gly-TCC-1/2/3	Gly-TCC	kMN	0.0265407	1
Gly-TCC-4	Gly-TCC	kMN	1.24338e-06	4
Gly-TCC-5	Gly-TCC	kMN	1.44798e-07	5
Gly-TCC-6	Gly-TCC	kMN	0	6
His-GTG-1	His-GTG	kMN	0.0241142	1
His-GTG-2	His-GTG	kMN	2.54656e-06	2
Ile-AAT-1	Ile-AAT	kMN	4.14473e-05	1
Ile-AAT-10	Ile-AAT	kMN	1.44798e-07	10
Ile-AAT-11	Ile-AAT	kMN	0	11
Ile-AAT-12	Ile-AAT	kMN	9.64457e-05	12
Ile-AAT-2	Ile-AAT	kMN	0.00147378	2
Ile-AAT-3	Ile-AAT	kMN	0.000432959	3
Ile-AAT-4	Ile-AAT	kMN	0.00158079	4
Ile-AAT-6	Ile-AAT	kMN	0.00017375	6
Ile-AAT-7/5	Ile-AAT	kMN	0.0207705	7
Ile-AAT-8	Ile-AAT	kMN	0.00022075	8
Ile-AAT-9	Ile-AAT	kMN	0	9
Ile-GAT-1	Ile-GAT	kMN	7.23989e-07	1
Ile-TAT-1	Ile-TAT	kMN	0.00316838	1
Ile-TAT-2	Ile-TAT	kMN	0.00854479	2
Ile-TAT-3	Ile-TAT	kMN	3.80319e-05	3
iMet-CAT-2/1	iMet-CAT	kMN	0.0293795	2
iMet-CAT-3	iMet-CAT	kMN	5.61252e-06	3
Leu-AAG-1	Leu-AAG	kMN	0.000198335	1
Leu-AAG-2	Leu-AAG	kMN	0.0198679	2
Leu-AAG-3	Leu-AAG	kMN	0.000101589	3
Leu-AAG-4	Leu-AAG	kMN	2.19811e-05	4
Leu-AAG-5	Leu-AAG	kMN	1.44798e-07	5
Leu-AAG-6	Leu-AAG	kMN	6.64192e-07	6
Leu-AAG-7	Leu-AAG	kMN	0	7
Leu-AAG-8	Leu-AAG	kMN	0	8
Leu-CAA-1	Leu-CAA	kMN	0.00402313	1
Leu-CAA-2	Leu-CAA	kMN	0.000143622	2
Leu-CAA-3	Leu-CAA	kMN	4.72708e-05	3
Leu-CAA-4	Leu-CAA	kMN	0.00367407	4
Leu-CAA-5	Leu-CAA	kMN	0	5
Leu-CAA-6	Leu-CAA	kMN	9.53788e-07	6
Leu-CAG-1	Leu-CAG	kMN	0.011784	1
Leu-CAG-2	Leu-CAG	kMN	0.0109175	2
Leu-TAA-1	Leu-TAA	kMN	0.00821624	1
Leu-TAA-2	Leu-TAA	kMN	2.74459e-05	2
Leu-TAA-3	Leu-TAA	kMN	0.000514635	3
Leu-TAA-4	Leu-TAA	kMN	4.34393e-07	4
Leu-TAA-5	Leu-TAA	kMN	0	5
Leu-TAG-1	Leu-TAG	kMN	0.00146255	1
Leu-TAG-2	Leu-TAG	kMN	0.000214791	2
Leu-TAG-3	Leu-TAG	kMN	0.00797186	3
Leu-TAG-4	Leu-TAG	kMN	6.64192e-07	4
Lys-CTT-1	Lys-CTT	kMN	0.0150007	1
Lys-CTT-10	Lys-CTT	kMN	0	10
Lys-CTT-11	Lys-CTT	kMN	1.44798e-07	11
Lys-CTT-12	Lys-CTT	kMN	1.44798e-07	12
Lys-CTT-13	Lys-CTT	kMN	4.34393e-07	13
Lys-CTT-14	Lys-CTT	kMN	0	14
Lys-CTT-15	Lys-CTT	kMN	0	15
Lys-CTT-16	Lys-CTT	kMN	1.44798e-07	16
Lys-CTT-2	Lys-CTT	kMN	0.00987605	2
Lys-CTT-3	Lys-CTT	kMN	4.62414e-06	3
Lys-CTT-4	Lys-CTT	kMN	0.000142067	4
Lys-CTT-5	Lys-CTT	kMN	1.44798e-07	5
Lys-CTT-6	Lys-CTT	kMN	2.28217e-06	6
Lys-CTT-7	Lys-CTT	kMN	0	7
Lys-CTT-8	Lys-CTT	kMN	0	8
Lys-CTT-9	Lys-CTT	kMN	0	9
Lys-TTT-1	Lys-TTT	kMN	9.88757e-05	1
Lys-TTT-10	Lys-TTT	kMN	0	10
Lys-TTT-11	Lys-TTT	kMN	1.44798e-07	11
Lys-TTT-12	Lys-TTT	kMN	0	12
Lys-TTT-13	Lys-TTT	kMN	0	13
Lys-TTT-14	Lys-TTT	kMN	0	14
Lys-TTT-15	Lys-TTT	kMN	0	15
Lys-TTT-2/4	Lys-TTT	kMN	0.000592061	2
Lys-TTT-3	Lys-TTT	kMN	0.0434773	3
Lys-TTT-5	Lys-TTT	kMN	1.33278e-05	5
Lys-TTT-6	Lys-TTT	kMN	0.000242479	6
Lys-TTT-7	Lys-TTT	kMN	0	7
Lys-TTT-8	Lys-TTT	kMN	0	8
Lys-TTT-9	Lys-TTT	kMN	0	9
Met-CAT-1	Met-CAT	kMN	0.00789091	1
Met-CAT-3	Met-CAT	kMN	0.00350979	3
Met-CAT-4/2/5	Met-CAT	kMN	0.00108815	4
Met-CAT-6	Met-CAT	kMN	0.00895162	6
Met-CAT-7	Met-CAT	kMN	0	7
Phe-GAA-10	Phe-GAA	kMN	4.34393e-07	10
Phe-GAA-11	Phe-GAA	kMN	0	11
Phe-GAA-12	Phe-GAA	kMN	0	12
Phe-GAA-2	Phe-GAA	kMN	0	2
Phe-GAA-3/1	Phe-GAA	kMN	0.0227491	3
Phe-GAA-4	Phe-GAA	kMN	2.18017e-05	4
Phe-GAA-5	Phe-GAA	kMN	1.44798e-07	5
Phe-GAA-6	Phe-GAA	kMN	0	6
Phe-GAA-7	Phe-GAA	kMN	0	7
Phe-GAA-8	Phe-GAA	kMN	0	8
Pro-AGG-1/2	Pro-AGG	kMN	0.0184715	1
Pro-AGG-3	Pro-AGG	kMN	6.64192e-07	3
Pro-AGG-4	Pro-AGG	kMN	0	4
Pro-CGG-1	Pro-CGG	kMN	0.00567841	1
Pro-CGG-2	Pro-CGG	kMN	0.000274898	2
Pro-GGG-1	Pro-GGG	kMN	0	1
Pro-TGG-1	Pro-TGG	kMN	0.000161001	1
Pro-TGG-2	Pro-TGG	kMN	0.00883641	2
Pro-TGG-3	Pro-TGG	kMN	0.0053927	3
Pro-TGG-4	Pro-TGG	kMN	0	4
Pro-TGG-5	Pro-TGG	kMN	0	5
SeC-TCA-1	SeC-TCA	kMN	0.00366929	1
SeC-TCA-2	SeC-TCA	kMN	0	2
SeC-TCA-3	SeC-TCA	kMN	0	3
Ser-ACT-1	Ser-ACT	kMN	0	1
Ser-AGA-2/1	Ser-AGA	kMN	0.0220204	2
Ser-AGA-3	Ser-AGA	kMN	3.4116e-05	3
Ser-AGA-4	Ser-AGA	kMN	1.90851e-05	4
Ser-AGA-5	Ser-AGA	kMN	0	5
Ser-AGA-6	Ser-AGA	kMN	0	6
Ser-CGA-1/2	Ser-CGA	kMN	0.00414602	1
Ser-CGA-3	Ser-CGA	kMN	2.84688e-05	3
Ser-CGA-4	Ser-CGA	kMN	0.0037462	4
Ser-GCT-1	Ser-GCT	kMN	0.000120007	1
Ser-GCT-2	Ser-GCT	kMN	0.000631661	2
Ser-GCT-3/4	Ser-GCT	kMN	0.0255924	3
Ser-GCT-5	Ser-GCT	kMN	0.000253087	5
Ser-GCT-6	Ser-GCT	kMN	1.01517e-05	6
Ser-TGA-1	Ser-TGA	kMN	0.0108807	1
Ser-TGA-3/2	Ser-TGA	kMN	0.000646931	3
Ser-TGA-4	Ser-TGA	kMN	0.000108307	4
Thr-AGT-1	Thr-AGT	kMN	0.0124937	1
Thr-AGT-2	Thr-AGT	kMN	0.00415686	2
Thr-AGT-3	Thr-AGT	kMN	4.9808e-05	3
Thr-AGT-4	Thr-AGT	kMN	4.13781e-05	4
Thr-AGT-5	Thr-AGT	kMN	0.000571626	5
Thr-AGT-6	Thr-AGT	kMN	0.000417931	6
Thr-AGT-7	Thr-AGT	kMN	6.64192e-07	7
Thr-CGT-1	Thr-CGT	kMN	1.62396e-05	1
Thr-CGT-2	Thr-CGT	kMN	0.00755213	2
Thr-CGT-3	Thr-CGT	kMN	0.000502582	3
Thr-CGT-4	Thr-CGT	kMN	0.00384544	4
Thr-CGT-5	Thr-CGT	kMN	0	5
Thr-CGT-6	Thr-CGT	kMN	0	6
Thr-TGT-1	Thr-TGT	kMN	0.00021276	1
Thr-TGT-2	Thr-TGT	kMN	0.0016808	2
Thr-TGT-3	Thr-TGT	kMN	0.0006323	3
Thr-TGT-4	Thr-TGT	kMN	0	4
Thr-TGT-5	Thr-TGT	kMN	0.00542571	5
Thr-TGT-6	Thr-TGT	kMN	6.07212e-06	6
Trp-CCA-1	Trp-CCA	kMN	0.000579964	1
Trp-CCA-2	Trp-CCA	kMN	0.00574096	2
Trp-CCA-3/5	Trp-CCA	kMN	0.00196181	3
Trp-CCA-4	Trp-CCA	kMN	0.00473683	4
Tyr-ATA-1	Tyr-ATA	kMN	0	1
Tyr-GTA-1	Tyr-GTA	kMN	0.0110844	1
Tyr-GTA-10	Tyr-GTA	kMN	0	10
Tyr-GTA-2/5/8	Tyr-GTA	kMN	0.0224658	2
Tyr-GTA-4	Tyr-GTA	kMN	3.78115e-05	4
Tyr-GTA-6/3	Tyr-GTA	kMN	9.35182e-05	6
Tyr-GTA-7	Tyr-GTA	kMN	3.44401e-05	7
Tyr-GTA-9	Tyr-GTA	kMN	0	9
Val-AAC-1/2	Val-AAC	kMN	0.0219925	1
Val-AAC-3	Val-AAC	kMN	0.000191437	3
Val-AAC-4	Val-AAC	kMN	5.79191e-07	4
Val-AAC-5	Val-AAC	kMN	3.62123e-05	5
Val-AAC-6	Val-AAC	kMN	0	6
Val-AAC-7	Val-AAC	kMN	0	7
Val-CAC-1	Val-CAC	kMN	0.0169093	1
Val-CAC-10	Val-CAC	kMN	0	10
Val-CAC-11	Val-CAC	kMN	0	11
Val-CAC-13	Val-CAC	kMN	0	13
Val-CAC-14	Val-CAC	kMN	0	14
Val-CAC-2	Val-CAC	kMN	0.00106619	2
Val-CAC-3	Val-CAC	kMN	0.00504477	3
Val-CAC-4	Val-CAC	kMN	1.11055e-05	4
Val-CAC-6	Val-CAC	kMN	2.57177e-06	6
Val-CAC-7	Val-CAC	kMN	0	7
Val-CAC-8	Val-CAC	kMN	0	8
Val-CAC-9	Val-CAC	kMN	0	9
Val-TAC-1	Val-TAC	kMN	0.00651086	1
Val-TAC-2	Val-TAC	kMN	0.00383972	2
Val-TAC-3	Val-TAC	kMN	7.62052e-05	3
Val-TAC-4	Val-TAC	kMN	1.75932e-05	4
Ala-AGC-1	Ala-AGC	kCM	0.00247543	1
Ala-AGC-10	Ala-AGC	kCM	5.89333e-06	10
Ala-AGC-11	Ala-AGC	kCM	0.00287782	11
Ala-AGC-12	Ala-AGC	kCM	2.99841e-05	12
Ala-AGC-13	Ala-AGC	kCM	7.34621e-05	13
Ala-AGC-14	Ala-AGC	kCM	7.54599e-06	14
Ala-AGC-15	Ala-AGC	kCM	0.000406897	15
Ala-AGC-16	Ala-AGC	kCM	0	16
Ala-AGC-17	Ala-AGC	kCM	0	17
Ala-AGC-18	Ala-AGC	kCM	0	18
Ala-AGC-19	Ala-AGC	kCM	4.11224e-06	19
Ala-AGC-2	Ala-AGC	kCM	0.00932113	2
Ala-AGC-20	Ala-AGC	kCM	0	20
Ala-AGC-21	Ala-AGC	kCM	0	21
Ala-AGC-23	Ala-AGC	kCM	0	23
Ala-AGC-24	Ala-AGC	kCM	4.15114e-05	24
Ala-AGC-3	Ala-AGC	kCM	0.00350574	3
Ala-AGC-4	Ala-AGC	kCM	0.008465	4
Ala-AGC-5	Ala-AGC	kCM	0.000785168	5
Ala-AGC-6	Ala-AGC	kCM	0.000362037	6
Ala-AGC-8	Ala-AGC	kCM	0.0150022	8
Ala-AGC-9	Ala-AGC	kCM	6.65557e-05	9
Ala-CGC-1	Ala-CGC	kCM	0.00410575	1
Ala-CGC-2	Ala-CGC	kCM	0.00383024	2
Ala-CGC-3	Ala-CGC	kCM	0.00512761	3
Ala-CGC-4	Ala-CGC	kCM	0.00278447	4
Ala-CGC-5	Ala-CGC	kCM	0	5
Ala-TGC-1	Ala-TGC	kCM	0.00207523	1
Ala-TGC-2	Ala-TGC	kCM	0.00123252	2
Ala-TGC-3	Ala-TGC	kCM	0.0121437	3
Ala-TGC-4	Ala-TGC	kCM	0.00438509	4
Ala-TGC-5	Ala-TGC	kCM	0.00195216	5
Ala-TGC-6	Ala-TGC	kCM	0.000269743	6
Ala-TGC-7	Ala-TGC	kCM	1.28429e-07	7
Ala-TGC-8	Ala-TGC	kCM	0	8
Ala-TGC-9	Ala-TGC	kCM	0	9
Arg-ACG-1	Arg-ACG	kCM	0.0164336	1
Arg-ACG-2	Arg-ACG	kCM	0.0140362	2
Arg-CCG-1	Arg-CCG	kCM	0.00921916	1
Arg-CCG-2	Arg-CCG	kCM	0.00631657	2
Arg-CCT-1	Arg-CCT	kCM	0.00389133	1
Arg-CCT-2	Arg-CCT	kCM	0.00302876	2
Arg-CCT-3	Arg-CCT	kCM	0.00149435	3
Arg-CCT-4	Arg-CCT	kCM	0.00708413	4
Arg-CCT-5	Arg-CCT	kCM	9.18425e-07	5
Arg-CCT-6	Arg-CCT	kCM	2.3869e-07	6
Arg-CCT-7	Arg-CCT	kCM	0	7
Arg-TCG-1	Arg-TCG	kCM	0.00642622	1
Arg-TCG-2	Arg-TCG	kCM	0.00157014	2
Arg-TCG-3	Arg-TCG	kCM	0.00669027	3
Arg-TCG-4	Arg-TCG	kCM	0.000317858	4
Arg-TCG-5	Arg-TCG	kCM	0.00335998	5
Arg-TCG-6	Arg-TCG	kCM	1.10261e-07	6
Arg-TCT-1	Arg-TCT	kCM	0.0078625	1
Arg-TCT-2	Arg-TCT	kCM	0.00266666	2
Arg-TCT-3	Arg-TCT	kCM	0.00185495	3
Arg-TCT-4	Arg-TCT	kCM	0.000172304	4
Arg-TCT-5	Arg-TCT	kCM	2.3324e-06	5
Asn-ATT-1	Asn-ATT	kCM	0	1
Asn-GTT-1	Asn-GTT	kCM	0.00325262	1
Asn-GTT-10	Asn-GTT	kCM	7.1607e-07	10
Asn-GTT-11	Asn-GTT	kCM	6.05809e-07	11
Asn-GTT-12	Asn-GTT	kCM	0	12
Asn-GTT-13	Asn-GTT	kCM	0	13
Asn-GTT-14	Asn-GTT	kCM	0	14
Asn-GTT-15/19	Asn-GTT	kCM	1.70717e-06	15
Asn-GTT-16	Asn-GTT	kCM	0	16
Asn-GTT-17	Asn-GTT	kCM	2.56858e-07	17
Asn-GTT-18	Asn-GTT	kCM	0	18
Asn-GTT-2	Asn-GTT	kCM	0.0231656	2
Asn-GTT-21	Asn-GTT	kCM	0	21
Asn-GTT-22	Asn-GTT	kCM	0	22
Asn-GTT-24	Asn-GTT	kCM	1.74476e-06	24
Asn-GTT-25	Asn-GTT	kCM	0	25
Asn-GTT-26	Asn-GTT	kCM	0	26
Asn-GTT-27	Asn-GTT	kCM	5.32385e-06	27
Asn-GTT-28	Asn-GTT	kCM	0	28
Asn-GTT-3	Asn-GTT	kCM	0.00697065	3
Asn-GTT-4	Asn-GTT	kCM	0.000983674	4
Asn-GTT-5	Asn-GTT	kCM	0.000174654	5
Asn-GTT-6	Asn-GTT	kCM	1.90952e-06	6
Asn-GTT-7	Asn-GTT	kCM	3.67119e-07	7
Asn-GTT-8	Asn-GTT	kCM	4.62721e-06	8
Asn-GTT-9	Asn-GTT	kCM	2.70096e-05	9
Asp-GTC-1	Asp-GTC	kCM	0.00419176	1
Asp-GTC-10	Asp-GTC	kCM	2.3869e-07	10
Asp-GTC-2	Asp-GTC	kCM	0.031893	2
Asp-GTC-3	Asp-GTC	kCM	0.000599025	3
Asp-GTC-4	Asp-GTC	kCM	9.85897e-06	4
Asp-GTC-5	Asp-GTC	kCM	0	5
Asp-GTC-6	Asp-GTC	kCM	0	6
Asp-GTC-8	Asp-GTC	kCM	0	8
Asp-GTC-9	Asp-GTC	kCM	2.3869e-07	9
Cys-ACA-1	Cys-ACA	kCM	0	1
Cys-GCA-1	Cys-GCA	kCM	6.09593e-05	1
Cys-GCA-10	Cys-GCA	kCM	1.32927e-05	10
Cys-GCA-11	Cys-GCA	kCM	0.00235519	11
Cys-GCA-12	Cys-GCA	kCM	5.93092e-06	12
Cys-GCA-13	Cys-GCA	kCM	2.84586e-05	13
Cys-GCA-14	Cys-GCA	kCM	9.57379e-05	14
Cys-GCA-15	Cys-GCA	kCM	1.15492e-05	15
Cys-GCA-16	Cys-GCA	kCM	1.21162e-06	16
Cys-GCA-17	Cys-GCA	kCM	1.00926e-06	17
Cys-GCA-18	Cys-GCA	kCM	1.5092e-05	18
Cys-GCA-19	Cys-GCA	kCM	1.00068e-05	19
Cys-GCA-2	Cys-GCA	kCM	0.0095369	2
Cys-GCA-20	Cys-GCA	kCM	1.28429e-07	20
Cys-GCA-21	Cys-GCA	kCM	6.97903e-07	21
Cys-GCA-22	Cys-GCA	kCM	0	22
Cys-GCA-23	Cys-GCA	kCM	0	23
Cys-GCA-24	Cys-GCA	kCM	9.91096e-07	24
Cys-GCA-3	Cys-GCA	kCM	6.22411e-06	3
Cys-GCA-4	Cys-GCA	kCM	0.00820203	4
Cys-GCA-5	Cys-GCA	kCM	0.000387964	5
Cys-GCA-6	Cys-GCA	kCM	0.00097887	6
Cys-GCA-7	Cys-GCA	kCM	1.28429e-07	7
Cys-GCA-8	Cys-GCA	kCM	0.000656281	8
Cys-GCA-9	Cys-GCA	kCM	0.00310298	9
Gln-CTG-1	Gln-CTG	kCM	0.0290791	1
Gln-CTG-10	Gln-CTG	kCM	0	10
Gln-CTG-11	Gln-CTG	kCM	1.10261e-07	11
Gln-CTG-12	Gln-CTG	kCM	0	12
Gln-CTG-13	Gln-CTG	kCM	0	13
Gln-CTG-16	Gln-CTG	kCM	0	16
Gln-CTG-17	Gln-CTG	kCM	0	17
Gln-CTG-2	Gln-CTG	kCM	0.00349704	2
Gln-CTG-3	Gln-CTG	kCM	0.00146597	3
Gln-CTG-4	Gln-CTG	kCM	0.000513396	4
Gln-CTG-5	Gln-CTG	kCM	1.45419e-05	5
Gln-CTG-6	Gln-CTG	kCM	7.53678e-05	6
Gln-CTG-7	Gln-CTG	kCM	8.26332e-07	7
Gln-CTG-8	Gln-CTG	kCM	0	8
Gln-CTG-9	Gln-CTG	kCM	9.72928e-07	9
Gln-TTG-1	Gln-TTG	kCM	0.00650242	1
Gln-TTG-10	Gln-TTG	kCM	0	10
Gln-TTG-2	Gln-TTG	kCM	0.000437028	2
Gln-TTG-3	Gln-TTG	kCM	0.00530039	3
Gln-TTG-4	Gln-TTG	kCM	3.54402e-06	4
Gln-TTG-5	Gln-TTG	kCM	0	5
Gln-TTG-6	Gln-TTG	kCM	0	6
Glu-CTC-1	Glu-CTC	kCM	0.0412817	1
Glu-CTC-16	Glu-CTC	kCM	0	16
Glu-CTC-2	Glu-CTC	kCM	4.34454e-05	2
Glu-CTC-3	Glu-CTC	kCM	1.28429e-07	3
Glu-CTC-5	Glu-CTC	kCM	1.28429e-07	5
Glu-CTC-7	Glu-CTC	kCM	3.48951e-07	7
[truncated: 203 more rows]
