# Supplementary material for: Selective gene expression maintains human tRNA anticodon pools during differentiation
Source: Nat Cell Biol. 2024 Jan 8;26(1):100–12. doi: 10.1038/s41556-023-01317-3 (PMC10791582; doi:10.1038/s41556-023-01317-3)
Supplement: Supplementary file 12 — Statistical source data. [file 41556_2023_1317_MOESM12_ESM.xlsx]

## Sheet: Ext Data Fig. 2a
hiPSC_top5	NPC_top5	Neurons_top5	CM_top5
ENST00000344843.12	ENST00000378609.9	ENST00000617444.5	ENST00000360001.12
ENST00000378609.9	ENST00000378453.4	ENST00000378609.9	ENST00000378609.9
ENST00000234875.9	ENST00000234875.9	ENST00000234875.9	ENST00000234875.9
ENST00000338639.10	ENST00000338639.10	ENST00000338639.10	ENST00000338639.10
ENST00000234590.10	ENST00000234590.10	ENST00000400908.7	ENST00000234590.10
ENST00000270776.13	ENST00000676179.1	ENST00000234590.10	ENST00000270776.13
ENST00000240185.8	ENST00000270776.13	ENST00000377298.9	ENST00000240185.8
ENST00000376957.7	ENST00000240185.8	ENST00000676179.1	ENST00000376480.7
ENST00000376692.9	ENST00000375436.9	ENST00000270776.13	ENST00000376468.4
ENST00000375436.9	ENST00000264202.8	ENST00000240185.8	ENST00000196061.5
ENST00000264202.8	ENST00000302271.11	ENST00000294485.6	ENST00000311890.14
ENST00000602624.7	ENST00000643754.2	ENST00000375759.8	ENST00000264202.8
ENST00000643754.2	ENST00000334351.8	ENST00000264202.8	ENST00000602624.7
ENST00000334351.8	ENST00000323848.14	ENST00000375078.4	ENST00000374695.8
ENST00000323848.14	ENST00000374379.9	ENST00000602326.5	ENST00000643754.2
ENST00000374379.9	ENST00000455785.7	ENST00000302271.11	ENST00000374379.9
ENST00000455785.7	ENST00000326279.11	ENST00000643754.2	ENST00000243189.12
ENST00000326279.11	ENST00000361427.6	ENST00000455785.7	ENST00000455785.7
ENST00000361427.6	ENST00000321265.10	ENST00000361427.6	ENST00000270792.10
ENST00000321265.10	ENST00000373912.8	ENST00000324856.13	ENST00000361427.6
ENST00000263697.6	ENST00000263697.6	ENST00000343067.9	ENST00000321265.10
ENST00000335514.10	ENST00000373812.8	ENST00000647444.2	ENST00000335514.10
ENST00000373812.8	ENST00000343067.9	ENST00000327300.12	ENST00000327300.12
ENST00000327300.12	ENST00000373795.7	ENST00000329421.8	ENST00000329421.8
ENST00000329421.8	ENST00000263694.9	ENST00000373493.10	ENST00000357214.6
ENST00000373477.8	ENST00000647444.2	ENST00000373471.9	ENST00000372969.8
ENST00000357214.6	ENST00000327300.12	ENST00000357214.6	ENST00000564288.5
ENST00000354618.10	ENST00000329421.8	ENST00000373204.6	ENST00000372805.8
ENST00000373116.6	ENST00000373493.10	ENST00000354618.10	ENST00000321358.12
ENST00000373062.8	ENST00000357214.6	ENST00000372969.8	ENST00000296388.10
ENST00000373019.5	ENST00000354618.10	ENST00000564288.5	ENST00000396651.8
ENST00000432648.8	ENST00000373116.6	ENST00000372684.8	ENST00000319248.13
ENST00000372969.8	ENST00000373019.5	ENST00000321358.12	ENST00000311672.10
ENST00000372805.8	ENST00000372969.8	ENST00000396651.8	ENST00000428468.6
ENST00000642050.2	ENST00000650070.2	ENST00000319248.13	ENST00000370986.9
ENST00000321358.12	ENST00000321358.12	ENST00000262741.10	ENST00000262348.9
ENST00000236051.3	ENST00000426263.10	ENST00000311672.10	ENST00000370949.1
ENST00000310955.11	ENST00000310955.11	ENST00000371269.9	ENST00000334785.12
ENST00000396651.8	ENST00000396651.8	ENST00000370949.1	ENST00000370645.9
ENST00000319248.13	ENST00000319248.13	ENST00000370768.7	ENST00000451137.7
ENST00000311672.10	ENST00000311672.10	ENST00000370321.8	ENST00000370321.8
ENST00000352171.12	ENST00000352171.12	ENST00000674951.1	ENST00000370206.9
ENST00000371269.9	ENST00000371470.8	ENST00000234677.7	ENST00000234677.7
ENST00000498273.2	ENST00000371269.9	ENST00000602318.6	ENST00000602318.6
ENST00000370949.1	ENST00000370949.1	ENST00000263168.4	ENST00000263168.4
ENST00000370321.8	ENST00000370768.7	ENST00000369541.4	ENST00000339083.12
ENST00000370206.9	ENST00000370321.8	ENST00000358528.9	ENST00000369626.8
ENST00000263168.4	ENST00000370206.9	ENST00000320238.3	ENST00000358528.9
ENST00000369626.8	ENST00000234677.7	ENST00000583313.7	ENST00000295598.10
ENST00000369541.4	ENST00000263168.4	ENST00000578186.2	ENST00000641023.2
ENST00000358528.9	ENST00000369626.8	ENST00000369159.2	ENST00000582401.6
ENST00000295598.10	ENST00000358528.9	ENST00000369155.3	ENST00000322209.4
ENST00000641023.2	ENST00000295598.10	ENST00000331380.4	ENST00000331491.2
ENST00000369167.2	ENST00000641023.2	ENST00000331128.6	ENST00000578186.2
ENST00000331491.2	ENST00000583313.7	ENST00000369146.8	ENST00000369159.2
ENST00000578186.2	ENST00000582401.6	ENST00000369124.5	ENST00000331380.4
ENST00000369158.1	ENST00000369167.2	ENST00000369026.3	ENST00000331128.6
ENST00000369159.2	ENST00000331491.2	ENST00000369014.10	ENST00000369026.3
ENST00000403683.1	ENST00000578186.2	ENST00000368921.5	ENST00000368884.8
ENST00000331380.4	ENST00000369158.1	ENST00000368884.8	ENST00000290541.7
ENST00000331128.6	ENST00000369159.2	ENST00000290541.7	ENST00000368811.8
ENST00000583931.6	ENST00000403683.1	ENST00000361891.9	ENST00000271638.3
ENST00000369026.3	ENST00000369155.3	ENST00000651669.1	ENST00000368719.9
ENST00000369014.10	ENST00000331380.4	ENST00000428931.6	ENST00000361891.9
ENST00000368884.8	ENST00000331128.6	ENST00000368474.9	ENST00000368575.5
ENST00000290541.7	ENST00000583931.6	ENST00000368324.5	ENST00000651669.1
ENST00000361891.9	ENST00000369026.3	ENST00000295702.9	ENST00000448116.7
ENST00000356205.9	ENST00000369014.10	ENST00000295688.8	ENST00000295702.9
ENST00000368575.5	ENST00000368884.8	ENST00000368061.3	ENST00000368300.9
ENST00000651669.1	ENST00000290541.7	ENST00000368010.4	ENST00000295688.8
ENST00000428931.6	ENST00000361891.9	ENST00000676972.1	ENST00000368223.4
ENST00000368474.9	ENST00000651669.1	ENST00000420696.7	ENST00000368222.8
ENST00000308987.6	ENST00000368521.10	ENST00000367815.9	ENST00000359209.11
ENST00000295702.9	ENST00000428931.6	ENST00000361580.7	ENST00000368097.9
ENST00000295688.8	ENST00000368474.9	ENST00000367590.9	ENST00000360472.9
ENST00000368223.4	ENST00000308987.6	ENST00000367549.4	ENST00000241704.8
ENST00000357325.10	ENST00000295702.9	ENST00000367498.8	ENST00000676972.1
ENST00000676972.1	ENST00000295688.8	ENST00000358823.6	ENST00000367889.8
ENST00000340385.6	ENST00000368223.4	ENST00000461742.7	ENST00000359523.7
ENST00000367679.7	ENST00000368222.8	ENST00000367265.9	ENST00000367815.9
ENST00000367549.4	ENST00000357325.10	ENST00000357681.10	ENST00000340385.6
ENST00000367498.8	ENST00000368010.4	ENST00000331830.7	ENST00000367549.4
ENST00000414487.7	ENST00000340385.6	ENST00000367142.5	ENST00000258341.5
ENST00000367142.5	ENST00000367679.7	ENST00000367033.4	ENST00000367498.8
ENST00000366955.8	ENST00000367549.4	ENST00000366843.6	ENST00000367385.9
ENST00000366923.8	ENST00000367498.8	ENST00000304786.12	ENST00000656932.1
ENST00000366843.6	ENST00000414487.7	ENST00000366815.10	ENST00000361379.9
ENST00000304786.12	ENST00000367142.5	ENST00000272102.10	ENST00000340006.7
ENST00000366815.10	ENST00000366955.8	ENST00000674635.1	ENST00000357681.10
ENST00000366794.10	ENST00000366923.8	ENST00000366607.5	ENST00000367142.5
ENST00000272102.10	ENST00000272163.9	ENST00000366542.6	ENST00000366923.8
ENST00000366607.5	ENST00000366843.6	ENST00000640218.2	ENST00000295006.6
ENST00000366535.4	ENST00000304786.12	ENST00000543802.2	ENST00000366843.6
ENST00000640218.2	ENST00000366815.10	ENST00000380191.9	ENST00000304786.12
ENST00000380191.9	ENST00000366794.10	ENST00000356708.12	ENST00000366815.10
ENST00000356708.12	ENST00000272102.10	ENST00000357447.7	ENST00000272102.10
ENST00000281141.9	ENST00000366607.5	ENST00000396432.7	ENST00000366672.5
ENST00000327347.10	ENST00000366560.4	ENST00000302418.5	ENST00000366663.10
ENST00000302278.8	ENST00000640218.2	ENST00000302278.8	ENST00000674635.1
ENST00000265866.11	ENST00000543802.2	ENST00000374189.5	ENST00000366607.5
ENST00000265872.11	ENST00000380191.9	ENST00000280772.7	ENST00000366578.6
ENST00000354185.9	ENST00000356708.12	ENST00000265866.11	ENST00000366542.6
ENST00000359426.7	ENST00000281141.9	ENST00000359426.7	ENST00000640218.2
ENST00000373232.8	ENST00000302418.5	ENST00000373255.9	ENST00000381125.9
ENST00000394936.8	ENST00000302278.8	ENST00000373232.8	ENST00000497571.6
ENST00000211998.10	ENST00000265866.11	ENST00000394936.8	ENST00000380191.9
ENST00000332211.10	ENST00000373255.9	ENST00000332211.10	ENST00000356708.12
ENST00000372360.9	ENST00000373232.8	ENST00000372391.7	ENST00000281141.9
ENST00000348459.10	ENST00000373218.5	ENST00000372360.9	ENST00000376016.8
ENST00000334828.6	ENST00000394936.8	ENST00000334512.10	ENST00000375533.6
ENST00000370355.3	ENST00000372950.6	ENST00000266058.9	ENST00000355867.8
ENST00000299166.9	ENST00000332211.10	ENST00000334828.6	ENST00000302418.5
ENST00000361464.8	ENST00000372360.9	ENST00000370355.3	ENST00000302278.8
ENST00000605788.6	ENST00000372134.6	ENST00000299166.9	ENST00000359426.7
ENST00000369815.6	ENST00000311575.6	ENST00000361464.8	ENST00000394936.8
ENST00000361804.5	ENST00000348459.10	ENST00000369905.9	ENST00000394890.6
ENST00000369144.8	ENST00000334828.6	ENST00000369849.9	ENST00000394810.3
ENST00000298510.4	ENST00000370355.3	ENST00000369815.6	ENST00000211998.10
ENST00000436547.6	ENST00000299166.9	ENST00000361804.5	ENST00000332211.10
ENST00000278100.11	ENST00000361464.8	ENST00000355422.11	ENST00000372360.9
ENST00000331244.10	ENST00000605788.6	ENST00000436547.6	ENST00000372134.6
ENST00000368547.4	ENST00000369815.6	ENST00000650623.2	ENST00000361373.9
ENST00000532097.6	ENST00000369144.8	ENST00000338492.9	ENST00000224784.10
ENST00000319006.8	ENST00000298510.4	ENST00000532097.6	ENST00000371697.4
ENST00000321153.9	ENST00000436547.6	ENST00000321153.9	ENST00000329399.7
ENST00000380542.9	ENST00000368654.8	ENST00000380542.9	ENST00000371142.9
ENST00000300738.10	ENST00000331244.10	ENST00000609360.6	ENST00000334828.6
ENST00000314138.11	ENST00000368547.4	ENST00000314138.11	ENST00000370355.3
ENST00000379719.8	ENST00000532097.6	ENST00000339995.11	ENST00000299166.9
ENST00000339995.11	ENST00000319006.8	ENST00000525634.6	ENST00000361464.8
ENST00000256196.9	ENST00000321153.9	ENST00000263160.4	ENST00000369905.9
ENST00000396394.7	ENST00000380542.9	ENST00000278193.7	ENST00000369815.6
ENST00000525634.6	ENST00000300738.10	ENST00000341394.9	ENST00000369713.10
ENST00000422447.8	ENST00000314138.11	ENST00000278379.9	ENST00000369144.8
ENST00000054950.4	ENST00000379719.8	ENST00000529230.6	ENST00000368984.8
ENST00000341394.9	ENST00000339995.11	ENST00000263314.3	ENST00000532097.6
ENST00000531273.6	ENST00000396394.7	ENST00000287156.9	ENST00000399808.5
ENST00000395566.8	ENST00000525634.6	ENST00000399050.10	ENST00000321153.9
ENST00000298852.7	ENST00000054950.4	ENST00000301764.12	ENST00000397420.9
ENST00000278412.7	ENST00000341394.9	ENST00000278840.9	ENST00000416167.7
ENST00000257245.9	ENST00000531273.6	ENST00000273550.12	ENST00000263645.10
ENST00000301764.12	ENST00000395566.8	ENST00000329251.5	ENST00000380542.9
ENST00000537328.6	ENST00000529230.6	ENST00000301935.10	ENST00000299421.9
ENST00000305885.3	ENST00000298852.7	ENST00000360796.9	ENST00000314138.11
ENST00000278840.9	ENST00000278412.7	ENST00000294117.6	ENST00000379719.8
ENST00000273550.12	ENST00000227524.9	ENST00000314133.4	ENST00000339995.11
ENST00000329251.5	ENST00000301764.12	ENST00000305218.9	ENST00000439561.7
ENST00000356638.8	ENST00000537328.6	ENST00000265462.9	ENST00000396394.7
ENST00000301788.12	ENST00000305885.3	ENST00000377390.7	ENST00000525634.6
ENST00000338663.12	ENST00000350997.12	ENST00000529639.6	ENST00000422447.8
ENST00000314133.4	ENST00000278840.9	ENST00000308162.10	ENST00000265968.9
ENST00000305218.9	ENST00000273550.12	ENST00000312515.7	ENST00000379214.9
ENST00000309318.8	ENST00000329251.5	ENST00000312175.7	ENST00000054950.4
ENST00000544844.6	ENST00000278823.7	ENST00000322535.11	ENST00000341394.9
ENST00000265462.9	ENST00000356638.8	ENST00000310092.12	ENST00000395566.8
ENST00000377390.7	ENST00000301785.7	ENST00000533211.6	ENST00000545968.6
ENST00000529639.6	ENST00000301788.12	ENST00000322776.11	ENST00000399050.10
ENST00000308162.10	ENST00000314133.4	ENST00000301843.13	ENST00000301764.12
ENST00000312175.7	ENST00000305218.9	ENST00000393695.8	ENST00000278840.9
ENST00000322535.11	ENST00000544844.6	ENST00000336083.8	ENST00000273550.12
ENST00000310092.12	ENST00000265462.9	ENST00000298198.5	ENST00000329251.5
ENST00000376745.9	ENST00000377390.7	ENST00000531188.6	ENST00000356638.8
ENST00000398606.10	ENST00000529639.6	ENST00000304771.7	ENST00000314133.4
ENST00000301843.13	ENST00000308162.10	ENST00000393346.8	ENST00000305218.9
ENST00000531188.6	ENST00000312175.7	ENST00000278618.9	ENST00000265462.9
ENST00000358171.8	ENST00000322535.11	ENST00000316851.12	ENST00000529639.6
ENST00000227266.10	ENST00000310092.12	ENST00000527958.6	ENST00000308162.10
ENST00000448108.7	ENST00000376745.9	ENST00000526014.6	ENST00000312515.7
ENST00000504148.3	ENST00000398606.10	ENST00000300688.8	ENST00000312175.7
ENST00000300688.8	ENST00000227507.3	ENST00000534980.7	ENST00000322535.11
ENST00000534980.7	ENST00000531188.6	ENST00000527673.2	ENST00000320580.9
ENST00000527673.2	ENST00000358171.8	ENST00000397843.7	ENST00000310092.12
ENST00000617285.5	ENST00000448108.7	ENST00000534624.6	ENST00000398606.10
ENST00000534624.6	ENST00000398136.7	ENST00000397801.6	ENST00000322776.11
ENST00000278903.11	ENST00000527958.6	ENST00000278919.8	ENST00000227507.3
ENST00000338167.10	ENST00000300688.8	ENST00000338167.10	ENST00000301843.13
ENST00000261254.8	ENST00000534980.7	ENST00000229239.10	ENST00000531188.6
ENST00000009180.10	ENST00000527673.2	ENST00000544040.7	ENST00000358171.8
ENST00000229238.5	ENST00000617285.5	ENST00000309083.8	ENST00000393346.8
ENST00000229239.10	ENST00000534624.6	ENST00000396705.10	ENST00000280258.6
ENST00000544040.7	ENST00000278903.11	ENST00000229277.6	ENST00000645495.2
ENST00000309083.8	ENST00000338167.10	ENST00000229281.6	ENST00000265881.10
ENST00000396705.10	ENST00000261254.8	ENST00000535923.6	ENST00000392951.9
ENST00000229281.6	ENST00000229238.5	ENST00000261168.8	ENST00000300688.8
ENST00000535923.6	ENST00000315579.10	ENST00000419869.7	ENST00000264028.5
ENST00000075120.12	ENST00000229239.10	ENST00000350669.5	ENST00000534980.7
ENST00000544916.6	ENST00000544040.7	ENST00000446597.5	ENST00000527673.2
ENST00000228251.9	ENST00000309083.8	ENST00000361418.10	ENST00000617285.5
ENST00000539745.1	ENST00000396705.10	ENST00000398637.10	ENST00000534624.6
ENST00000419869.7	ENST00000229281.6	ENST00000256689.10	ENST00000338167.10
ENST00000396210.8	ENST00000535923.6	ENST00000336023.9	ENST00000261254.8
ENST00000350669.5	ENST00000419869.7	ENST00000301071.12	ENST00000229239.10
ENST00000261192.12	ENST00000396210.8	ENST00000257860.9	ENST00000544040.7
ENST00000337682.9	ENST00000350669.5	ENST00000334221.5	ENST00000203630.10
ENST00000398637.10	ENST00000261192.12	ENST00000267115.10	ENST00000309083.8
ENST00000256689.10	ENST00000337682.9	ENST00000447966.7	ENST00000396705.10
ENST00000336023.9	ENST00000429094.7	ENST00000262056.14	ENST00000229281.6
ENST00000301071.12	ENST00000398637.10	ENST00000334478.9	ENST00000535923.6
ENST00000301072.11	ENST00000336023.9	ENST00000546463.6	ENST00000318602.12
ENST00000267115.10	ENST00000301071.12	ENST00000209875.9	ENST00000419869.7
ENST00000388835.4	ENST00000267115.10	ENST00000257857.9	ENST00000350669.5
ENST00000262056.14	ENST00000394963.9	ENST00000336133.8	ENST00000340811.9
ENST00000334478.9	ENST00000262056.14	ENST00000546591.6	ENST00000256689.10
ENST00000546463.6	ENST00000334478.9	ENST00000550164.6	ENST00000380518.8
ENST00000209875.9	ENST00000546463.6	ENST00000351328.8	ENST00000336023.9
ENST00000257857.9	ENST00000394349.9	ENST00000262030.8	ENST00000301071.12
ENST00000336133.8	ENST00000209875.9	ENST00000262033.11	ENST00000267115.10
ENST00000646449.2	ENST00000257857.9	ENST00000243077.8	ENST00000388835.4
ENST00000303305.11	ENST00000336133.8	ENST00000262027.10	ENST00000262056.14
ENST00000546591.6	ENST00000646449.2	ENST00000455537.7	ENST00000334478.9
ENST00000262030.8	ENST00000303305.11	ENST00000315970.12	ENST00000546463.6
ENST00000262033.11	ENST00000546591.6	ENST00000435070.7	ENST00000257857.9
ENST00000328923.8	ENST00000351328.8	ENST00000299300.11	ENST00000336133.8
ENST00000262027.10	ENST00000262030.8	ENST00000519948.4	ENST00000646449.2
ENST00000332707.10	ENST00000262033.11	ENST00000311083.10	ENST00000546591.6
ENST00000299300.11	ENST00000328923.8	ENST00000261205.9	ENST00000351328.8
ENST00000618691.5	ENST00000262027.10	ENST00000436874.6	ENST00000262030.8
ENST00000311083.10	ENST00000257904.11	ENST00000299767.10	ENST00000262033.11
ENST00000256010.7	ENST00000332707.10	ENST00000261401.8	ENST00000243077.8
ENST00000323666.10	ENST00000403681.7	ENST00000539276.7	ENST00000262027.10
ENST00000258499.8	ENST00000435070.7	ENST00000228825.12	ENST00000315970.12
ENST00000266735.9	ENST00000299300.11	ENST00000335007.10	ENST00000403681.7
ENST00000299767.10	ENST00000618691.5	ENST00000202773.13	ENST00000299300.11
ENST00000242576.7	ENST00000311083.10	ENST00000315436.8	ENST00000618691.5
ENST00000228825.12	ENST00000266735.9	ENST00000261313.3	ENST00000311083.10
ENST00000335007.10	ENST00000552981.6	ENST00000392514.9	ENST00000266718.5
ENST00000202773.13	ENST00000299767.10	ENST00000229379.3	ENST00000327772.7
ENST00000261313.3	ENST00000378026.5	ENST00000229390.8	ENST00000552981.6
ENST00000392514.9	ENST00000539276.7	ENST00000242577.11	ENST00000299767.10
ENST00000229379.3	ENST00000228825.12	ENST00000337815.9	ENST00000378026.5
ENST00000229390.8	ENST00000335007.10	ENST00000339647.6	ENST00000280756.9
ENST00000242577.11	ENST00000202773.13	ENST00000543796.6	ENST00000261401.8
ENST00000228506.8	ENST00000261313.3	ENST00000338910.9	ENST00000539276.7
ENST00000280557.11	ENST00000392514.9	ENST00000382292.9	ENST00000228825.12
ENST00000261692.7	ENST00000257552.7	ENST00000311549.10	ENST00000335007.10
ENST00000262225.8	ENST00000229379.3	ENST00000341423.10	ENST00000228841.15
ENST00000339647.6	ENST00000229390.8	ENST00000379919.6	ENST00000202773.13
ENST00000543796.6	ENST00000242577.11	ENST00000360631.8	ENST00000351677.7
ENST00000338910.9	ENST00000228506.8	ENST00000530705.6	ENST00000261313.3
ENST00000311549.10	ENST00000261692.7	ENST00000357495.4	ENST00000392514.9
ENST00000380842.5	ENST00000262225.8	ENST00000544440.7	ENST00000229379.3
ENST00000341423.10	ENST00000337815.9	ENST00000377208.7	ENST00000229390.8
ENST00000530705.6	ENST00000339647.6	ENST00000535094.7	ENST00000242577.11
ENST00000357495.4	ENST00000543796.6	ENST00000216714.8	ENST00000228506.8
ENST00000377962.8	ENST00000382292.9	ENST00000553300.6	ENST00000261692.7
ENST00000651721.2	ENST00000311549.10	ENST00000216297.7	ENST00000262225.8
ENST00000332556.5	ENST00000380842.5	ENST00000646647.2	ENST00000339647.6
ENST00000216714.8	ENST00000341423.10	ENST00000361611.11	ENST00000543796.6
ENST00000553300.6	ENST00000320027.10	ENST00000216727.8	ENST00000248484.9
ENST00000216297.7	ENST00000389704.4	ENST00000539517.7	ENST00000311549.10
ENST00000537235.2	ENST00000530705.6	ENST00000261479.9	ENST00000380842.5
ENST00000250498.9	ENST00000378720.8	ENST00000396062.4	ENST00000530705.6
ENST00000361611.11	ENST00000258607.10	ENST00000245458.11	ENST00000357495.4
ENST00000605057.5	ENST00000357495.4	ENST00000298289.7	ENST00000646441.1
ENST00000216727.8	ENST00000651721.2	ENST00000556766.5	ENST00000375820.10
ENST00000250495.10	ENST00000375370.10	ENST00000360909.8	ENST00000360467.7
ENST00000261479.9	ENST00000358932.9	ENST00000557016.6	ENST00000332556.5
ENST00000216832.9	ENST00000216714.8	ENST00000557154.6	ENST00000216714.8
ENST00000396062.4	ENST00000553300.6	ENST00000316836.5	ENST00000553300.6
ENST00000245458.11	ENST00000216297.7	ENST00000325680.12	ENST00000250498.9
ENST00000298289.7	ENST00000250498.9	ENST00000303562.9	ENST00000311852.11
ENST00000247191.7	ENST00000361611.11	ENST00000557342.6	ENST00000361611.11
ENST00000395314.8	ENST00000605057.5	ENST00000356978.9	ENST00000216727.8
ENST00000216455.9	ENST00000216727.8	ENST00000605997.6	ENST00000405093.9
ENST00000337138.9	ENST00000250495.10	ENST00000555004.3	ENST00000355349.4
ENST00000652337.1	ENST00000261479.9	ENST00000392920.8	ENST00000250495.10
ENST00000394419.9	ENST00000216832.9	ENST00000360184.10	ENST00000261479.9
ENST00000557016.6	ENST00000396062.4	ENST00000216281.13	ENST00000307712.11
ENST00000557154.6	ENST00000245458.11	ENST00000361246.7	ENST00000396062.4
ENST00000256362.5	ENST00000298289.7	ENST00000216554.8	ENST00000245458.11
ENST00000216479.8	ENST00000216455.9	ENST00000429436.7	ENST00000298289.7
ENST00000557342.6	ENST00000557016.6	ENST00000348956.7	ENST00000216286.10
ENST00000356978.9	ENST00000557154.6	ENST00000286953.8	ENST00000341590.8
ENST00000605997.6	ENST00000361956.8	ENST00000649815.2	ENST00000395314.8
ENST00000216277.12	ENST00000216479.8	ENST00000329146.9	ENST00000216455.9
ENST00000360184.10	ENST00000557342.6	ENST00000390687.9	ENST00000337138.9
ENST00000216281.13	ENST00000356978.9	ENST00000359187.4	ENST00000394419.9
ENST00000216554.8	ENST00000605997.6	ENST00000561208.6	ENST00000557016.6
ENST00000348956.7	ENST00000216277.12	ENST00000267884.11	ENST00000557154.6
ENST00000286953.8	ENST00000392920.8	ENST00000382044.9	ENST00000555619.6
ENST00000390687.9	ENST00000360184.10	ENST00000530028.3	ENST00000303575.9
ENST00000561100.2	ENST00000216281.13	ENST00000220478.8	ENST00000557342.6
ENST00000267884.11	ENST00000216554.8	ENST00000261845.7	ENST00000605997.6
ENST00000287598.11	ENST00000348956.7	ENST00000333725.10	ENST00000360184.10
ENST00000300289.10	ENST00000286953.8	ENST00000443617.7	ENST00000216281.13
ENST00000530028.3	ENST00000390687.9	ENST00000300026.4	ENST00000348956.7
ENST00000260443.9	ENST00000359187.4	ENST00000261875.10	ENST00000286953.8
ENST00000380516.7	ENST00000267884.11	ENST00000261890.7	ENST00000329146.9
ENST00000403994.9	ENST00000559596.6	ENST00000307961.11	ENST00000390687.9
ENST00000300026.4	ENST00000300289.10	ENST00000260379.11	ENST00000614355.5
ENST00000261875.10	ENST00000530028.3	ENST00000335181.10	ENST00000359187.4
ENST00000307961.11	ENST00000260443.9	ENST00000299529.7	ENST00000290378.6
ENST00000465139.6	ENST00000389286.9	ENST00000426013.7	ENST00000260356.6
ENST00000260379.11	ENST00000333725.10	ENST00000647841.1	ENST00000267884.11
ENST00000335181.10	ENST00000288207.7	ENST00000379095.5	ENST00000300289.10
ENST00000299529.7	ENST00000300026.4	ENST00000394196.9	ENST00000648006.3
ENST00000426013.7	ENST00000327987.9	ENST00000650285.1	ENST00000316623.10
ENST00000647841.1	ENST00000261875.10	ENST00000293872.13	ENST00000530028.3
ENST00000268220.12	ENST00000307961.11	ENST00000343262.9	ENST00000281282.6
ENST00000268150.13	ENST00000465139.6	ENST00000301740.13	ENST00000451270.7
ENST00000379095.5	ENST00000260379.11	ENST00000344836.9	ENST00000403994.9
ENST00000254193.11	ENST00000335181.10	ENST00000329565.6	ENST00000300026.4
ENST00000293872.13	ENST00000267935.13	ENST00000328085.10	ENST00000307961.11
ENST00000219479.7	ENST00000299529.7	ENST00000322989.8	ENST00000465139.6
ENST00000248098.8	ENST00000426013.7	ENST00000304414.12	ENST00000260379.11
ENST00000268668.11	ENST00000647841.1	ENST00000358154.8	ENST00000322954.11
ENST00000343262.9	ENST00000268220.12	ENST00000268379.9	ENST00000335181.10
ENST00000320225.10	ENST00000330062.8	ENST00000331666.11	ENST00000426013.7
ENST00000301740.13	ENST00000379095.5	ENST00000254108.12	ENST00000647841.1
ENST00000328796.5	ENST00000254193.11	ENST00000219197.11	ENST00000268220.12
ENST00000246957.10	ENST00000293872.13	ENST00000563137.7	ENST00000268150.13
ENST00000344836.9	ENST00000248098.8	ENST00000300291.10	ENST00000330062.8
ENST00000328085.10	ENST00000343262.9	ENST00000562631.7	ENST00000379095.5
ENST00000322989.8	ENST00000320225.10	ENST00000570248.5	ENST00000268182.10
ENST00000304414.12	ENST00000301740.13	ENST00000245206.10	ENST00000254190.4
ENST00000268379.9	ENST00000246957.10	ENST00000258198.7	ENST00000219479.7
ENST00000007516.8	ENST00000344836.9	ENST00000563902.2	ENST00000268668.11
ENST00000331666.11	ENST00000328085.10	ENST00000268489.10	ENST00000343262.9
ENST00000313511.8	ENST00000622306.4	ENST00000219313.9	ENST00000301740.13
ENST00000338110.10	ENST00000322989.8	ENST00000283882.4	ENST00000328085.10
ENST00000651894.2	ENST00000304414.12	ENST00000037243.7	ENST00000622306.4
ENST00000254108.12	ENST00000358154.8	ENST00000300086.5	ENST00000322989.8
ENST00000317089.10	ENST00000268379.9	ENST00000537098.7	ENST00000268379.9
ENST00000300291.10	ENST00000331666.11	ENST00000262428.5	ENST00000007516.8
ENST00000317147.10	ENST00000313511.8	ENST00000253452.8	ENST00000331666.11
ENST00000245206.10	ENST00000160827.9	ENST00000268607.10	ENST00000338110.10
ENST00000290810.8	ENST00000338110.10	ENST00000301012.8	ENST00000651894.2
ENST00000261769.10	ENST00000651894.2	ENST00000311528.10	ENST00000254108.12
ENST00000261772.13	ENST00000254108.12	ENST00000315491.12	ENST00000219070.9
ENST00000219313.9	ENST00000251020.9	ENST00000264335.13	ENST00000268603.9
ENST00000302445.8	ENST00000300291.10	ENST00000304992.11	ENST00000258198.7
ENST00000315467.9	ENST00000317147.10	ENST00000397195.10	ENST00000219313.9
ENST00000219473.12	ENST00000245206.10	ENST00000270586.8	ENST00000037243.7
ENST00000253452.8	ENST00000258198.7	ENST00000225655.6	ENST00000262428.5
ENST00000311528.10	ENST00000290810.8	ENST00000568641.2	ENST00000253452.8
ENST00000315491.12	ENST00000261772.13	ENST00000593646.6	ENST00000268607.10
ENST00000264335.13	ENST00000219313.9	ENST00000302386.10	ENST00000311528.10
ENST00000304992.11	ENST00000283882.4	ENST00000336458.13	ENST00000315491.12
ENST00000301364.10	ENST00000302445.8	ENST00000293831.13	ENST00000264335.13
ENST00000270586.8	ENST00000315467.9	ENST00000330494.12	ENST00000304992.11
ENST00000225655.6	ENST00000262428.5	ENST00000303731.9	ENST00000397195.10
ENST00000225698.8	ENST00000253452.8	ENST00000648839.1	ENST00000270586.8
ENST00000336458.13	ENST00000311528.10	ENST00000302182.8	ENST00000225655.6
ENST00000293831.13	ENST00000315491.12	ENST00000395527.8	ENST00000519602.6
ENST00000648839.1	ENST00000264335.13	ENST00000261497.9	ENST00000593646.6
ENST00000302182.8	ENST00000304992.11	ENST00000262394.7	ENST00000356839.10
ENST00000261497.9	ENST00000397195.10	ENST00000422514.7	ENST00000302386.10
ENST00000422514.7	ENST00000270586.8	ENST00000261716.8	ENST00000336458.13
ENST00000261712.8	ENST00000225655.6	ENST00000313401.4	ENST00000293831.13
ENST00000605844.6	ENST00000225698.8	ENST00000610402.5	ENST00000303731.9
ENST00000619426.5	ENST00000317744.9	ENST00000605844.6	ENST00000648839.1
ENST00000479035.7	ENST00000302386.10	ENST00000619039.4	ENST00000302182.8
ENST00000225430.9	ENST00000336458.13	ENST00000479035.7	ENST00000395527.8
ENST00000269571.10	ENST00000293831.13	ENST00000225430.9	ENST00000261497.9
ENST00000423485.6	ENST00000648839.1	ENST00000264645.12	ENST00000262394.7
ENST00000361566.7	ENST00000299736.5	ENST00000348513.12	ENST00000422514.7
ENST00000469257.2	ENST00000302182.8	ENST00000469257.2	ENST00000394570.7
ENST00000352035.7	ENST00000268717.10	ENST00000352035.7	ENST00000610402.5
ENST00000457167.9	ENST00000261497.9	ENST00000457167.9	ENST00000605844.6
ENST00000590720.6	ENST00000226230.8	ENST00000343619.9	ENST00000619426.5
ENST00000253788.12	ENST00000422514.7	ENST00000253788.12	ENST00000479035.7
ENST00000355653.8	ENST00000261714.11	ENST00000355653.8	ENST00000318008.11
ENST00000290158.9	ENST00000610402.5	ENST00000322157.9	ENST00000225430.9
ENST00000225603.9	ENST00000605844.6	ENST00000290158.9	ENST00000361566.7
ENST00000290341.8	ENST00000619426.5	ENST00000338399.9	ENST00000469257.2
ENST00000300408.8	ENST00000479035.7	ENST00000225603.9	ENST00000393931.8
ENST00000225969.9	ENST00000225430.9	ENST00000505658.6	ENST00000321562.9
ENST00000393196.8	ENST00000264645.12	ENST00000262013.12	ENST00000352035.7
ENST00000512737.6	ENST00000423485.6	ENST00000393196.8	ENST00000264657.10
ENST00000225298.12	ENST00000469257.2	ENST00000512737.6	ENST00000357037.6
ENST00000258962.5	ENST00000352035.7	ENST00000284073.7	ENST00000253788.12
ENST00000269122.8	ENST00000457167.9	ENST00000258962.5	ENST00000355653.8
ENST00000225726.10	ENST00000253788.12	ENST00000579991.3	ENST00000393450.5
ENST00000389924.7	ENST00000322157.9	ENST00000330137.12	ENST00000290158.9
ENST00000310144.11	ENST00000290158.9	ENST00000269122.8	ENST00000225603.9
ENST00000225792.10	ENST00000338399.9	ENST00000614556.5	ENST00000320031.13
ENST00000330459.8	ENST00000225603.9	ENST00000389924.7	ENST00000225964.10
ENST00000311111.11	ENST00000290341.8	ENST00000310144.11	ENST00000225972.8
ENST00000301587.9	ENST00000300408.8	ENST00000225792.10	ENST00000393196.8
ENST00000409753.8	ENST00000262013.12	ENST00000262138.4	ENST00000512737.6
ENST00000420826.7	ENST00000393196.8	ENST00000330459.8	ENST00000258962.5
ENST00000254810.8	ENST00000512737.6	ENST00000589228.6	ENST00000269122.8
ENST00000359995.10	ENST00000258962.5	ENST00000311111.11	ENST00000262291.9
ENST00000649764.2	ENST00000579991.3	ENST00000301587.9	ENST00000389924.7
ENST00000573283.7	ENST00000269122.8	ENST00000409753.8	ENST00000310144.11
ENST00000333676.8	ENST00000389924.7	ENST00000420826.7	ENST00000225792.10
ENST00000331483.9	ENST00000310144.11	ENST00000254810.8	ENST00000330459.8
ENST00000505490.3	ENST00000225792.10	ENST00000359995.10	ENST00000589228.6
ENST00000306749.4	ENST00000330459.8	ENST00000573283.7	ENST00000311111.11
ENST00000323274.15	ENST00000589228.6	ENST00000331483.9	ENST00000301587.9
ENST00000217652.8	ENST00000311111.11	ENST00000306749.4	ENST00000254810.8
ENST00000237500.10	ENST00000301587.9	ENST00000237500.10	ENST00000449428.6
ENST00000318388.11	ENST00000409753.8	ENST00000318388.11	ENST00000359995.10
ENST00000261590.13	ENST00000420826.7	ENST00000261537.7	ENST00000573283.7
ENST00000398752.11	ENST00000254810.8	ENST00000361524.8	ENST00000331483.9
ENST00000580261.5	ENST00000359995.10	ENST00000269141.8	ENST00000505490.3
ENST00000256854.10	ENST00000350051.8	ENST00000300249.10	ENST00000344877.10
ENST00000333511.9	ENST00000649764.2	ENST00000269187.10	ENST00000323274.15
ENST00000356948.11	ENST00000573283.7	ENST00000255224.8	ENST00000356443.9
ENST00000263097.9	ENST00000331483.9	ENST00000398752.11	ENST00000217652.8
ENST00000354171.13	ENST00000505490.3	ENST00000580261.5	ENST00000237500.10
ENST00000233078.9	ENST00000344877.10	ENST00000442544.7	ENST00000318388.11
ENST00000592588.7	ENST00000306749.4	ENST00000400345.8	ENST00000317702.10
ENST00000325327.4	ENST00000323274.15	ENST00000591808.6	ENST00000269141.8
ENST00000309311.7	ENST00000318388.11	ENST00000333511.9	ENST00000590592.5
ENST00000262963.10	ENST00000269141.8	ENST00000354171.13	ENST00000398752.11
ENST00000588852.2	ENST00000269187.10	ENST00000592588.7	ENST00000580261.5
ENST00000347512.8	ENST00000398752.11	ENST00000450849.7	ENST00000256854.10
ENST00000600659.3	ENST00000580261.5	ENST00000309311.7	ENST00000361673.4
ENST00000325495.9	ENST00000256854.10	ENST00000262963.10	ENST00000333511.9
ENST00000320451.7	ENST00000333511.9	ENST00000588852.2	ENST00000263097.9
ENST00000586895.6	ENST00000356948.11	ENST00000347512.8	ENST00000354171.13
ENST00000253108.9	ENST00000263097.9	ENST00000264071.7	ENST00000592588.7
ENST00000222005.7	ENST00000354171.13	ENST00000600659.3	ENST00000545797.7
ENST00000344626.10	ENST00000592588.7	ENST00000328024.11	ENST00000309311.7
ENST00000677123.1	ENST00000325327.4	ENST00000325495.9	ENST00000262947.8
ENST00000242784.5	ENST00000309311.7	ENST00000586895.6	ENST00000347512.8
ENST00000301522.3	ENST00000650932.1	ENST00000344626.10	ENST00000600659.3
ENST00000316448.10	ENST00000262963.10	ENST00000359227.8	ENST00000325495.9
ENST00000222247.10	ENST00000588852.2	ENST00000242784.5	ENST00000586895.6
ENST00000507754.9	ENST00000347512.8	ENST00000301522.3	ENST00000222005.7
ENST00000590247.7	ENST00000600659.3	ENST00000316448.10	ENST00000677123.1
ENST00000544216.7	ENST00000325495.9	ENST00000397410.10	ENST00000252456.7
ENST00000356487.11	ENST00000586895.6	ENST00000222247.10	ENST00000242784.5
ENST00000246548.9	ENST00000253108.9	ENST00000222256.9	ENST00000301522.3
ENST00000443387.3	ENST00000222005.7	ENST00000252575.11	ENST00000316448.10
ENST00000301244.12	ENST00000344626.10	ENST00000507754.9	ENST00000215565.3
ENST00000248342.9	ENST00000677123.1	ENST00000300619.12	ENST00000222247.10
ENST00000221419.9	ENST00000242784.5	ENST00000221891.9	ENST00000338128.13
ENST00000251453.8	ENST00000301522.3	ENST00000221855.8	ENST00000262812.9
ENST00000221801.8	ENST00000221486.6	ENST00000248342.9	ENST00000507754.9
ENST00000392006.8	ENST00000316448.10	ENST00000221419.9	ENST00000356487.11
ENST00000598742.6	ENST00000222247.10	ENST00000251453.8	ENST00000649813.2
ENST00000252486.9	ENST00000593829.6	ENST00000392006.8	ENST00000246533.8
ENST00000342669.7	ENST00000507754.9	ENST00000598742.6	ENST00000248342.9
ENST00000291295.14	ENST00000590247.7	ENST00000262890.8	ENST00000252699.7
ENST00000270225.12	ENST00000544216.7	ENST00000422989.5	ENST00000221419.9
ENST00000246802.10	ENST00000246548.9	ENST00000222374.3	ENST00000251453.8
ENST00000330720.7	ENST00000221855.8	ENST00000291295.14	ENST00000392006.8
ENST00000549920.6	ENST00000443387.3	ENST00000672722.1	ENST00000598742.6
ENST00000331825.11	ENST00000215071.8	ENST00000246802.10	ENST00000252486.9
ENST00000598441.6	ENST00000248342.9	ENST00000452733.7	ENST00000291295.14
ENST00000391857.9	ENST00000221419.9	ENST00000549920.6	ENST00000270225.12
ENST00000270625.7	ENST00000251453.8	ENST00000331825.11	ENST00000601048.6
ENST00000454376.7	ENST00000221801.8	ENST00000598441.6	ENST00000330720.7
ENST00000302907.9	ENST00000392006.8	ENST00000391857.9	ENST00000549920.6
ENST00000308924.9	ENST00000598742.6	ENST00000270625.7	ENST00000405315.9
ENST00000196551.8	ENST00000342669.7	ENST00000454376.7	ENST00000345358.12
ENST00000253024.10	ENST00000291295.14	ENST00000309244.9	ENST00000331825.11
ENST00000272065.10	ENST00000270225.12	ENST00000302907.9	ENST00000391857.9
ENST00000645674.2	ENST00000246802.10	ENST00000326764.10	ENST00000270625.7
ENST00000238112.8	ENST00000549920.6	ENST00000196551.8	ENST00000454376.7
ENST00000238081.8	ENST00000331825.11	ENST00000253024.10	ENST00000334976.11
ENST00000304567.10	ENST00000598441.6	ENST00000272065.10	ENST00000309244.9
ENST00000234111.9	ENST00000391857.9	ENST00000645674.2	ENST00000302907.9
ENST00000272227.8	ENST00000270625.7	ENST00000322002.5	ENST00000196551.8
ENST00000233084.8	ENST00000454376.7	ENST00000396290.2	ENST00000253024.10
ENST00000175091.5	ENST00000302907.9	ENST00000238081.8	ENST00000272065.10
ENST00000233468.5	ENST00000308924.9	ENST00000234111.9	ENST00000252804.9
ENST00000380649.8	ENST00000196551.8	ENST00000272227.8	ENST00000645674.2
ENST00000456793.2	ENST00000253024.10	ENST00000155926.8	ENST00000238081.8
ENST00000344034.5	ENST00000272065.10	ENST00000233084.8	ENST00000234111.9
ENST00000407426.8	ENST00000645674.2	ENST00000361078.7	ENST00000272227.8
ENST00000234170.10	ENST00000322002.5	ENST00000272233.6	ENST00000233084.8
ENST00000313117.11	ENST00000238081.8	ENST00000233468.5	ENST00000175091.5
ENST00000260665.12	ENST00000304567.10	ENST00000264712.8	ENST00000233468.5
ENST00000272298.12	ENST00000234111.9	ENST00000288699.11	ENST00000380649.8
ENST00000263735.9	ENST00000272227.8	ENST00000456793.2	ENST00000317799.10
ENST00000233146.7	ENST00000381486.7	ENST00000344034.5	ENST00000456793.2
ENST00000234420.11	ENST00000233084.8	ENST00000395366.3	ENST00000344034.5
ENST00000356805.9	ENST00000233468.5	ENST00000395323.9	ENST00000379852.8
ENST00000272317.10	ENST00000380649.8	ENST00000272298.12	ENST00000395366.3
ENST00000401558.7	ENST00000288699.11	ENST00000401669.7	ENST00000395323.9
ENST00000394440.8	ENST00000456793.2	ENST00000356805.9	ENST00000404816.7
ENST00000233114.13	ENST00000344034.5	ENST00000272317.10	ENST00000280527.7
ENST00000337130.10	ENST00000395366.3	ENST00000436346.7	ENST00000272298.12
ENST00000260641.10	ENST00000313117.11	ENST00000398571.7	ENST00000356805.9
ENST00000303577.7	ENST00000260665.12	ENST00000394440.8	ENST00000272317.10
ENST00000272348.7	ENST00000272298.12	ENST00000233114.13	ENST00000401558.7
ENST00000258091.10	ENST00000233146.7	ENST00000409784.8	ENST00000394440.8
ENST00000233143.6	ENST00000234420.11	ENST00000260641.10	ENST00000233114.13
ENST00000306434.8	ENST00000272317.10	ENST00000272369.14	ENST00000337130.10
ENST00000410111.8	ENST00000401558.7	ENST00000303577.7	ENST00000409784.8
ENST00000337288.9	ENST00000394440.8	ENST00000433529.7	ENST00000260641.10
ENST00000323853.10	ENST00000233114.13	ENST00000264447.9	ENST00000303714.9
ENST00000258424.3	ENST00000409784.8	ENST00000258091.10	ENST00000303577.7
ENST00000264258.8	ENST00000260641.10	ENST00000628224.2	ENST00000272348.7
ENST00000258455.8	ENST00000303577.7	ENST00000233143.6	ENST00000258091.10
ENST00000283195.11	ENST00000272348.7	ENST00000306434.8	ENST00000628224.2
ENST00000272542.8	ENST00000264447.9	ENST00000323853.10	ENST00000233143.6
ENST00000355857.7	ENST00000258091.10	ENST00000420699.9	ENST00000306434.8
ENST00000264156.3	ENST00000628224.2	ENST00000264258.8	ENST00000410111.8
ENST00000303319.10	ENST00000233143.6	ENST00000283195.11	ENST00000419482.7
ENST00000409682.8	ENST00000306434.8	ENST00000389915.4	ENST00000258424.3
ENST00000260956.9	ENST00000410111.8	ENST00000435030.6	ENST00000264258.8
ENST00000337859.11	ENST00000337288.9	ENST00000303319.10	ENST00000263238.7
ENST00000314761.9	ENST00000323853.10	ENST00000263895.8	ENST00000355857.7
ENST00000359634.10	ENST00000264258.8	ENST00000392783.7	ENST00000303319.10
ENST00000335508.11	ENST00000283195.11	ENST00000283254.12	ENST00000409682.8
ENST00000388968.8	ENST00000355857.7	ENST00000260956.9	ENST00000260956.9
ENST00000233893.10	ENST00000264156.3	ENST00000397119.8	ENST00000589042.5
ENST00000409600.6	ENST00000409682.8	ENST00000410062.9	ENST00000261023.8
ENST00000392246.7	ENST00000260956.9	ENST00000335508.11	ENST00000304636.9
ENST00000264279.10	ENST00000410062.9	ENST00000388968.8	ENST00000374866.9
ENST00000392222.7	ENST00000337859.11	ENST00000233893.10	ENST00000335508.11
ENST00000345146.7	ENST00000392318.8	ENST00000409600.6	ENST00000388968.8
ENST00000236959.14	ENST00000335508.11	ENST00000321356.9	ENST00000233893.10
ENST00000392132.7	ENST00000388968.8	ENST00000392246.7	ENST00000409600.6
ENST00000491306.6	ENST00000233893.10	ENST00000357785.10	ENST00000237889.9
ENST00000233809.9	ENST00000409600.6	ENST00000392222.7	ENST00000392246.7
ENST00000315717.10	ENST00000237889.9	ENST00000345146.7	ENST00000392222.7
ENST00000326427.11	ENST00000392246.7	ENST00000392132.7	ENST00000354785.11
ENST00000308696.11	ENST00000264279.10	ENST00000491306.6	ENST00000392132.7
ENST00000322723.9	ENST00000392222.7	ENST00000315717.10	ENST00000491306.6
ENST00000409115.8	ENST00000345146.7	ENST00000305409.3	ENST00000315717.10
ENST00000607357.2	ENST00000236959.14	ENST00000341772.5	ENST00000409304.6
ENST00000310931.9	ENST00000392132.7	ENST00000322723.9	ENST00000326427.11
ENST00000391971.7	ENST00000491306.6	ENST00000409115.8	ENST00000308696.11
ENST00000400137.9	ENST00000233809.9	ENST00000607357.2	ENST00000322723.9
ENST00000381342.7	ENST00000315717.10	ENST00000391971.7	ENST00000409115.8
ENST00000329276.10	ENST00000308696.11	ENST00000399903.6	ENST00000295550.9
ENST00000379143.10	ENST00000322723.9	ENST00000246070.3	ENST00000607357.2
ENST00000377813.6	ENST00000409115.8	ENST00000254976.7	ENST00000310931.9
ENST00000377759.9	ENST00000310931.9	ENST00000246069.12	ENST00000391971.7
ENST00000377191.5	ENST00000391971.7	ENST00000377191.5	ENST00000400137.9
ENST00000300403.11	ENST00000381342.7	ENST00000377026.4	ENST00000379143.10
ENST00000328111.6	ENST00000329276.10	ENST00000375571.6	ENST00000378863.9
ENST00000375571.6	ENST00000379143.10	ENST00000348547.7	ENST00000378858.5
ENST00000374980.3	ENST00000377191.5	ENST00000253363.11	ENST00000246069.12
ENST00000217426.7	ENST00000217456.3	ENST00000373537.7	ENST00000377813.6
ENST00000348547.7	ENST00000300403.11	ENST00000649451.1	ENST00000216962.9
ENST00000374114.8	ENST00000375571.6	ENST00000244020.5	ENST00000375571.6
ENST00000374077.8	ENST00000217426.7	ENST00000353703.9	ENST00000217402.3
ENST00000253363.11	ENST00000348547.7	ENST00000371856.7	ENST00000374980.3
ENST00000237530.11	ENST00000374114.8	ENST00000371674.8	ENST00000348547.7
ENST00000361337.3	ENST00000253363.11	ENST00000621696.5	ENST00000374077.8
ENST00000244020.5	ENST00000237530.11	ENST00000338821.6	ENST00000279022.7
ENST00000353703.9	ENST00000361337.3	ENST00000243997.8	ENST00000237530.11
ENST00000356455.9	ENST00000244020.5	ENST00000279068.11	ENST00000244020.5
ENST00000262982.3	ENST00000353703.9	ENST00000370873.9	ENST00000353703.9
ENST00000371674.8	ENST00000356455.9	ENST00000343986.9	ENST00000370873.9
ENST00000217086.9	ENST00000262982.3	ENST00000217182.6	ENST00000343986.9
ENST00000370873.9	ENST00000371674.8	ENST00000328439.6	ENST00000217182.6
ENST00000253003.7	ENST00000621696.5	ENST00000284878.12	ENST00000284971.7
ENST00000343986.9	ENST00000370873.9	ENST00000284971.7	ENST00000346798.8
ENST00000398168.5	ENST00000343986.9	ENST00000346798.8	ENST00000286788.9
ENST00000284971.7	ENST00000398168.5	ENST00000286788.9	ENST00000270142.11
ENST00000346798.8	ENST00000610664.5	ENST00000270142.11	ENST00000356577.10
ENST00000286788.9	ENST00000284971.7	ENST00000356577.10	ENST00000290299.7
ENST00000270142.11	ENST00000346798.8	ENST00000290299.7	ENST00000380749.10
ENST00000356577.10	ENST00000286788.9	ENST00000380749.10	ENST00000333634.8
ENST00000290299.7	ENST00000270142.11	ENST00000330938.8	ENST00000291552.9
ENST00000399312.3	ENST00000356577.10	ENST00000361866.8	ENST00000330938.8
ENST00000290349.11	ENST00000290299.7	ENST00000397728.8	ENST00000300527.9
ENST00000380749.10	ENST00000380749.10	ENST00000355680.8	ENST00000253413.10
ENST00000291552.9	ENST00000291552.9	ENST00000455784.7	ENST00000215754.8
ENST00000332859.11	ENST00000332859.11	ENST00000215754.8	ENST00000397938.7
ENST00000430524.6	ENST00000430524.6	ENST00000397906.6	ENST00000248975.6
ENST00000215754.8	ENST00000215754.8	ENST00000397938.7	ENST00000216181.11
ENST00000215829.8	ENST00000215829.8	ENST00000216121.12	ENST00000216190.13
ENST00000397938.7	ENST00000397938.7	ENST00000248975.6	ENST00000215909.10
ENST00000248975.6	ENST00000216121.12	ENST00000652021.1	ENST00000652021.1
ENST00000216038.6	ENST00000248975.6	ENST00000396832.6	ENST00000216146.9
ENST00000216122.9	ENST00000216038.6	ENST00000216146.9	ENST00000216218.8
ENST00000216181.11	ENST00000216190.13	ENST00000216218.8	ENST00000360079.8
ENST00000216190.13	ENST00000652021.1	ENST00000360079.8	ENST00000498737.8
ENST00000652021.1	ENST00000216146.9	ENST00000361204.9	ENST00000327858.11
ENST00000216146.9	ENST00000674920.1	ENST00000498737.8	ENST00000359337.9
ENST00000674920.1	ENST00000216218.8	ENST00000252934.10	ENST00000530758.2
ENST00000216218.8	ENST00000360079.8	ENST00000319331.4	ENST00000350697.8
ENST00000360079.8	ENST00000401959.6	ENST00000383836.8	ENST00000429711.7
ENST00000401959.6	ENST00000498737.8	ENST00000530758.2	ENST00000334133.9
ENST00000498737.8	ENST00000327858.11	ENST00000429711.7	ENST00000307839.10
ENST00000429711.7	ENST00000530758.2	ENST00000307839.10	ENST00000264331.8
ENST00000307839.10	ENST00000350697.8	ENST00000264331.8	ENST00000295770.4
ENST00000264331.8	ENST00000429711.7	ENST00000273130.9	ENST00000301821.11
ENST00000295770.4	ENST00000307839.10	ENST00000352511.5	ENST00000232905.4
ENST00000383763.6	ENST00000264331.8	ENST00000301821.11	ENST00000349496.11
ENST00000301821.11	ENST00000295770.4	ENST00000232905.4	ENST00000292327.6
ENST00000349496.11	ENST00000383763.6	ENST00000349496.11	ENST00000254480.10
ENST00000265564.8	ENST00000301821.11	ENST00000232978.13	ENST00000438607.2
ENST00000296145.6	ENST00000396203.7	ENST00000438607.2	ENST00000203407.6
ENST00000254480.10	ENST00000349496.11	ENST00000328631.10	ENST00000306125.12
ENST00000354698.8	ENST00000265564.8	ENST00000418115.6	ENST00000305544.9
ENST00000438607.2	ENST00000254480.10	ENST00000266022.9	ENST00000418115.6
ENST00000203407.6	ENST00000438607.2	ENST00000347869.8	ENST00000313601.11
ENST00000326739.9	ENST00000203407.6	ENST00000461554.6	ENST00000528157.7
ENST00000306125.12	ENST00000326739.9	ENST00000294189.11	ENST00000294189.11
ENST00000419783.3	ENST00000306125.12	ENST00000296490.8	ENST00000232975.8
ENST00000418115.6	ENST00000418115.6	ENST00000303436.11	ENST00000422318.7
ENST00000294189.11	ENST00000313601.11	ENST00000383710.9	ENST00000303436.11
ENST00000422318.7	ENST00000294189.11	ENST00000464233.6	ENST00000295956.9
ENST00000418458.6	ENST00000296490.8	ENST00000394077.8	ENST00000302746.11
ENST00000462138.6	ENST00000422318.7	ENST00000478951.6	ENST00000295901.9
ENST00000303436.11	ENST00000418458.6	ENST00000315711.12	ENST00000326840.11
ENST00000302746.11	ENST00000462138.6	ENST00000273398.8	ENST00000240851.9
ENST00000295901.9	ENST00000303436.11	ENST00000305124.11	ENST00000394077.8
ENST00000394077.8	ENST00000295901.9	ENST00000261070.7	ENST00000493094.6
ENST00000335658.6	ENST00000273261.8	ENST00000264235.13	ENST00000261070.7
ENST00000240922.8	ENST00000394077.8	ENST00000342480.7	ENST00000295633.8
ENST00000261070.7	ENST00000184266.3	ENST00000243253.8	ENST00000184266.3
ENST00000295633.8	ENST00000265056.12	ENST00000265062.8	ENST00000311127.9
ENST00000184266.3	ENST00000243253.8	ENST00000398015.8	ENST00000243253.8
ENST00000265056.12	ENST00000322623.10	ENST00000239940.11	ENST00000296255.8
ENST00000322623.10	ENST00000296255.8	ENST00000242810.11	ENST00000265062.8
ENST00000296255.8	ENST00000264995.8	ENST00000292807.9	ENST00000314797.10
ENST00000264995.8	ENST00000264993.8	ENST00000310118.9	ENST00000264993.8
ENST00000264993.8	ENST00000286371.8	ENST00000317897.5	ENST00000333188.10
ENST00000286371.8	ENST00000239940.11	ENST00000323963.10	ENST00000282903.10
ENST00000239940.11	ENST00000325404.3	ENST00000321256.10	ENST00000305366.8
ENST00000325404.3	ENST00000292807.9	ENST00000647248.2	ENST00000265044.7
ENST00000292807.9	ENST00000310118.9	ENST00000304312.5	ENST00000415807.7
ENST00000310118.9	ENST00000346169.7	ENST00000621129.4	ENST00000292807.9
ENST00000346169.7	ENST00000453386.7	ENST00000382581.4	ENST00000310118.9
ENST00000453386.7	ENST00000323963.10	ENST00000320848.7	ENST00000346169.7
ENST00000323963.10	ENST00000296273.6	ENST00000336812.5	ENST00000265028.7
ENST00000321256.10	ENST00000321256.10	ENST00000295955.14	ENST00000323963.10
ENST00000647248.2	ENST00000647248.2	ENST00000284440.9	ENST00000360110.9
ENST00000511833.3	ENST00000304312.5	ENST00000264312.12	ENST00000321256.10
ENST00000304312.5	ENST00000508803.6	ENST00000642900.1	ENST00000647248.2
ENST00000382581.4	ENST00000382581.4	ENST00000314595.6	ENST00000304312.5
ENST00000499869.7	ENST00000336812.5	ENST00000381006.8	ENST00000382581.4
ENST00000336812.5	ENST00000295955.14	ENST00000359707.9	ENST00000499869.7
ENST00000295955.14	ENST00000284440.9	ENST00000264896.8	ENST00000336812.5
ENST00000284440.9	ENST00000512576.3	ENST00000237654.9	ENST00000295955.14
ENST00000512576.3	ENST00000642900.1	ENST00000313899.12	ENST00000284440.9
ENST00000359707.9	ENST00000314595.6	ENST00000295470.9	ENST00000314595.6
ENST00000514213.7	ENST00000359707.9	ENST00000319540.9	ENST00000295666.6
ENST00000237654.9	ENST00000264893.11	ENST00000354268.9	ENST00000359707.9
ENST00000313899.12	ENST00000237654.9	ENST00000296417.6	ENST00000264893.11
ENST00000295470.9	ENST00000313899.12	ENST00000453744.7	ENST00000237654.9
ENST00000296412.13	ENST00000295470.9	ENST00000394667.7	ENST00000264908.11
ENST00000296417.6	ENST00000296412.13	ENST00000357077.9	ENST00000313899.12
ENST00000453744.7	ENST00000296417.6	ENST00000394329.9	ENST00000295470.9
ENST00000394667.7	ENST00000453744.7	ENST00000283131.4	ENST00000395310.7
ENST00000361564.9	ENST00000394667.7	ENST00000317605.6	ENST00000317968.9
ENST00000296511.10	ENST00000361564.9	ENST00000274065.9	ENST00000296412.13
ENST00000274026.10	ENST00000296511.10	ENST00000264426.14	ENST00000296417.6
ENST00000226319.11	ENST00000274026.10	ENST00000261507.11	ENST00000453744.7
ENST00000283131.4	ENST00000283131.4	ENST00000402744.9	ENST00000265174.5
ENST00000296577.9	ENST00000296577.9	ENST00000393658.6	ENST00000394667.7
ENST00000274065.9	ENST00000274065.9	ENST00000274137.10	ENST00000361564.9
ENST00000274063.5	ENST00000296503.10	ENST00000274140.10	ENST00000296511.10
ENST00000296503.10	ENST00000441802.7	ENST00000304623.13	ENST00000274065.9
ENST00000283415.4	ENST00000283415.4	ENST00000344204.9	ENST00000505667.6
ENST00000274137.10	ENST00000274137.10	ENST00000322611.4	ENST00000296503.10
ENST00000280326.9	ENST00000280326.9	ENST00000274242.10	ENST00000284767.12
ENST00000265112.8	ENST00000322611.4	ENST00000325110.11	ENST00000441802.7
ENST00000274242.10	ENST00000265112.8	ENST00000306846.8	ENST00000264932.11
ENST00000325110.11	ENST00000274242.10	ENST00000282878.6	ENST00000274137.10
ENST00000230640.10	ENST00000325110.11	ENST00000296755.12	ENST00000280326.9
ENST00000256442.10	ENST00000256442.10	ENST00000302351.8	ENST00000265112.8
ENST00000380707.9	ENST00000380707.9	ENST00000287936.9	ENST00000265109.8
ENST00000287936.9	ENST00000296755.12	ENST00000380377.9	ENST00000325110.11
ENST00000380377.9	ENST00000287936.9	ENST00000296674.13	ENST00000282588.7
ENST00000296674.13	ENST00000380377.9	ENST00000247655.4	ENST00000381298.7
ENST00000247655.4	ENST00000296674.13	ENST00000265138.4	ENST00000274289.8
ENST00000651687.1	ENST00000247655.4	ENST00000438793.7	ENST00000296755.12
ENST00000257435.12	ENST00000327111.8	ENST00000361189.7	ENST00000302351.8
ENST00000343348.11	ENST00000257435.12	ENST00000257435.12	ENST00000380377.9
ENST00000510025.7	ENST00000261366.10	ENST00000257430.9	ENST00000296674.13
ENST00000261366.10	ENST00000304043.10	ENST00000261366.10	ENST00000274341.9
ENST00000304043.10	ENST00000304858.7	ENST00000304043.10	ENST00000247655.4
ENST00000304858.7	ENST00000265333.8	ENST00000265343.10	ENST00000379982.8
ENST00000265333.8	ENST00000511689.5	ENST00000304858.7	ENST00000438793.7
ENST00000360541.10	ENST00000314940.7	ENST00000265333.8	ENST00000361189.7
ENST00000297185.9	ENST00000360541.10	ENST00000481195.6	ENST00000257435.12
ENST00000302763.12	ENST00000297185.9	ENST00000314940.7	ENST00000231004.5
ENST00000394805.8	ENST00000302763.12	ENST00000239938.5	ENST00000306442.5
ENST00000265192.9	ENST00000394805.8	ENST00000302763.12	ENST00000262464.9
ENST00000313368.8	ENST00000265192.9	ENST00000394805.8	ENST00000304043.10
ENST00000394434.7	ENST00000313368.8	ENST00000265192.9	ENST00000304858.7
ENST00000643257.2	ENST00000394434.7	ENST00000417647.7	ENST00000265333.8
ENST00000407193.7	ENST00000407193.7	ENST00000504156.7	ENST00000511689.5
ENST00000231061.9	ENST00000356245.8	ENST00000274712.8	ENST00000442011.7
ENST00000356245.8	ENST00000424310.7	ENST00000194155.7	ENST00000360541.10
ENST00000231238.10	ENST00000352433.10	ENST00000313368.8	ENST00000297185.9
ENST00000352433.10	ENST00000340828.7	ENST00000253814.6	ENST00000302763.12
ENST00000340828.7	ENST00000296930.10	ENST00000407193.7	ENST00000394805.8
ENST00000231572.8	ENST00000303204.9	ENST00000447998.7	ENST00000265192.9
ENST00000296930.10	ENST00000393565.5	ENST00000620254.5	ENST00000313368.8
ENST00000614830.5	ENST00000358344.8	ENST00000313708.11	ENST00000407193.7
ENST00000303204.9	ENST00000247461.9	ENST00000424310.7	ENST00000307662.5
ENST00000393565.5	ENST00000512805.6	ENST00000239231.7	ENST00000354546.10
ENST00000358344.8	ENST00000333628.4	ENST00000593851.5	ENST00000231061.9
ENST00000247461.9	ENST00000259818.8	ENST00000296930.10	ENST00000257527.9
ENST00000512805.6	ENST00000379757.9	ENST00000303177.8	ENST00000340828.7
ENST00000333628.4	ENST00000652689.1	ENST00000310418.9	ENST00000231572.8
ENST00000259818.8	ENST00000230056.8	ENST00000393565.5	ENST00000296930.10
ENST00000379757.9	ENST00000613854.2	ENST00000358344.8	ENST00000393565.5
ENST00000341776.7	ENST00000617569.2	ENST00000247461.9	ENST00000355841.7
ENST00000652689.1	ENST00000377745.3	ENST00000512805.6	ENST00000332598.7
ENST00000613854.2	ENST00000621411.3	ENST00000333628.4	ENST00000358344.8
ENST00000617569.2	ENST00000615868.2	ENST00000259818.8	ENST00000247461.9
ENST00000377745.3	ENST00000343677.4	ENST00000244766.7	ENST00000512805.6
ENST00000621411.3	ENST00000377803.4	ENST00000379613.10	ENST00000380539.7
ENST00000615868.2	ENST00000396984.1	ENST00000244745.4	ENST00000379802.8
ENST00000343677.4	ENST00000377791.3	ENST00000378119.9	ENST00000379757.9
ENST00000377803.4	ENST00000304218.6	ENST00000343677.4	ENST00000379375.6
ENST00000396984.1	ENST00000377777.5	ENST00000377803.4	ENST00000229922.7
ENST00000304218.6	ENST00000614097.3	ENST00000396984.1	ENST00000377745.3
ENST00000377777.5	ENST00000614247.2	ENST00000304218.6	ENST00000621411.3
ENST00000614097.3	ENST00000356476.3	ENST00000377777.5	ENST00000343677.4
ENST00000614247.2	ENST00000341023.2	ENST00000614247.2	ENST00000377803.4
ENST00000356476.3	ENST00000356530.5	ENST00000615164.2	ENST00000396984.1
ENST00000341023.2	ENST00000615164.2	ENST00000355057.3	ENST00000304218.6
ENST00000356530.5	ENST00000541790.3	ENST00000377034.9	ENST00000377777.5
ENST00000615164.2	ENST00000614911.2	ENST00000327892.13	ENST00000614247.2
ENST00000614911.2	ENST00000244534.7	ENST00000376389.8	ENST00000615164.2
ENST00000244534.7	ENST00000618052.2	ENST00000376568.7	ENST00000377727.1
ENST00000619466.2	ENST00000619466.2	ENST00000396172.6	ENST00000339812.3
ENST00000377733.4	ENST00000377727.1	ENST00000676615.1	ENST00000356950.2
ENST00000377727.1	ENST00000339812.3	ENST00000375789.7	ENST00000358739.4
ENST00000339812.3	ENST00000359193.3	ENST00000439602.7	ENST00000355057.3
ENST00000359193.3	ENST00000615353.1	ENST00000488034.6	ENST00000331442.5
ENST00000615353.1	ENST00000356950.2	ENST00000607016.2	ENST00000359611.4
ENST00000356950.2	ENST00000377459.3	ENST00000648437.1	ENST00000327892.13
ENST00000377459.3	ENST00000377401.3	ENST00000322203.7	ENST00000376389.8
ENST00000377401.3	ENST00000358739.4	ENST00000373715.11	ENST00000259874.6
ENST00000358739.4	ENST00000355057.3	ENST00000371646.10	ENST00000396172.6
ENST00000333151.5	ENST00000611927.2	ENST00000370963.9	ENST00000374677.8
ENST00000621112.2	ENST00000613174.2	ENST00000626021.2	ENST00000439602.7
ENST00000355057.3	ENST00000331442.5	ENST00000309268.11	ENST00000488034.6
ENST00000611927.2	ENST00000616365.2	ENST00000369622.8	ENST00000648437.1
ENST00000613174.2	ENST00000359303.4	ENST00000606017.2	ENST00000322203.7
ENST00000331442.5	ENST00000359611.4	ENST00000392589.6	ENST00000373715.11
ENST00000359303.4	ENST00000616182.2	ENST00000329970.8	ENST00000244741.10
ENST00000359611.4	ENST00000327892.13	ENST00000354650.7	ENST00000373627.9
ENST00000616182.2	ENST00000396172.6	ENST00000612661.2	ENST00000373365.5
ENST00000326195.13	ENST00000375882.7	ENST00000420283.3	ENST00000371646.10
ENST00000327892.13	ENST00000439602.7	ENST00000339697.5	ENST00000626021.2
ENST00000259915.13	ENST00000488034.6	ENST00000230050.4	ENST00000309268.11
ENST00000396172.6	ENST00000311487.9	ENST00000531224.6	ENST00000237172.12
ENST00000439602.7	ENST00000648437.1	ENST00000402676.7	ENST00000369622.8
ENST00000488034.6	ENST00000244520.10	ENST00000367178.8	ENST00000230085.13
ENST00000311487.9	ENST00000322203.7	ENST00000367097.8	ENST00000310786.10
ENST00000648437.1	ENST00000373825.7	ENST00000367048.5	ENST00000329970.8
ENST00000244520.10	ENST00000373715.11	ENST00000321394.12	ENST00000357525.6
ENST00000322203.7	ENST00000373627.9	ENST00000262193.7	ENST00000282561.4
ENST00000373715.11	ENST00000373365.5	ENST00000646664.1	ENST00000339697.5
ENST00000373365.5	ENST00000398881.4	ENST00000382361.8	ENST00000367976.4
ENST00000398881.4	ENST00000371646.10	ENST00000348035.9	ENST00000230050.4
ENST00000244496.6	ENST00000596288.7	ENST00000316731.13	ENST00000402676.7
ENST00000371755.9	ENST00000304434.11	ENST00000634607.2	ENST00000367089.8
ENST00000371646.10	ENST00000626021.2	ENST00000423059.9	ENST00000367075.4
ENST00000596288.7	ENST00000309268.11	ENST00000258761.8	ENST00000321394.12
ENST00000626021.2	ENST00000369622.8	ENST00000262067.5	ENST00000262193.7
ENST00000309268.11	ENST00000328345.8	ENST00000297071.9	ENST00000646664.1
ENST00000369622.8	ENST00000606017.2	ENST00000396386.7	ENST00000382361.8
ENST00000369393.8	ENST00000368885.8	ENST00000242059.10	ENST00000348035.9
ENST00000606017.2	ENST00000329970.8	ENST00000324453.13	ENST00000258739.9
ENST00000368885.8	ENST00000612661.2	ENST00000350320.10	ENST00000258761.8
ENST00000329970.8	ENST00000368444.8	ENST00000356264.7	ENST00000358435.9
ENST00000282561.4	ENST00000230050.4	ENST00000468812.6	ENST00000396386.7
ENST00000230050.4	ENST00000531224.6	ENST00000352861.9	ENST00000389266.8
ENST00000531224.6	ENST00000367569.4	ENST00000275603.9	ENST00000242209.9
ENST00000367660.4	ENST00000367048.5	ENST00000395422.4	ENST00000408931.4
ENST00000367075.4	ENST00000321394.12	ENST00000342771.10	ENST00000350320.10
ENST00000367048.5	ENST00000262193.7	ENST00000265753.12	ENST00000223321.9
ENST00000321394.12	ENST00000360876.9	ENST00000223398.11	ENST00000223364.7
ENST00000262193.7	ENST00000646664.1	ENST00000307630.5	ENST00000223369.3
ENST00000360876.9	ENST00000382361.8	ENST00000356239.8	ENST00000468812.6
ENST00000646664.1	ENST00000348035.9	ENST00000003100.13	ENST00000613132.4
ENST00000348035.9	ENST00000258761.8	ENST00000324306.11	ENST00000352861.9
ENST00000316731.13	ENST00000258729.8	ENST00000303887.10	ENST00000275603.9
ENST00000406877.8	ENST00000297071.9	ENST00000292377.4	ENST00000395422.4
ENST00000358435.9	ENST00000396386.7	ENST00000249330.3	ENST00000246868.7
ENST00000258729.8	ENST00000389266.8	ENST00000428762.6	ENST00000265753.12
ENST00000297071.9	ENST00000223321.9	ENST00000265717.5	ENST00000248553.7
ENST00000396386.7	ENST00000468812.6	ENST00000379028.8	ENST00000307630.5
ENST00000275428.9	ENST00000308153.9	ENST00000428084.6	ENST00000424848.3
ENST00000389266.8	ENST00000352861.9	ENST00000354926.9	ENST00000297268.11
ENST00000223321.9	ENST00000275603.9	ENST00000255977.7	ENST00000262942.10
ENST00000223324.3	ENST00000395422.4	ENST00000247866.9	ENST00000646101.2
ENST00000468812.6	ENST00000339594.9	ENST00000265304.11	ENST00000303904.8
ENST00000352861.9	ENST00000265753.12	ENST00000479870.6	ENST00000222399.11
ENST00000275603.9	ENST00000307630.5	ENST00000340368.9	ENST00000354725.8
ENST00000265753.12	ENST00000003100.13	ENST00000220584.9	ENST00000325888.13
ENST00000307630.5	ENST00000394308.8	ENST00000325083.12	ENST00000355621.8
ENST00000003100.13	ENST00000222969.10	ENST00000381569.5	ENST00000378555.8
ENST00000303904.8	ENST00000303904.8	ENST00000221166.10	ENST00000285930.9
ENST00000303887.10	ENST00000303887.10	ENST00000610854.2	ENST00000393085.4
ENST00000341942.9	ENST00000341942.9	ENST00000520164.6	ENST00000354926.9
ENST00000417368.7	ENST00000354725.8	ENST00000380629.7	ENST00000247866.9
ENST00000354725.8	ENST00000262570.10	ENST00000240100.7	ENST00000265304.11
ENST00000378555.8	ENST00000285930.9	ENST00000256255.11	ENST00000479870.6
ENST00000262570.10	ENST00000285968.11	ENST00000221138.9	ENST00000652332.1
ENST00000285930.9	ENST00000348225.7	ENST00000317025.13	ENST00000220584.9
ENST00000285968.11	ENST00000354926.9	ENST00000022615.9	ENST00000353047.11
ENST00000247866.9	ENST00000247866.9	ENST00000331373.10	ENST00000389131.8
ENST00000265304.11	ENST00000265304.11	ENST00000009589.8	ENST00000256255.11
ENST00000652332.1	ENST00000320356.7	ENST00000352983.7	ENST00000221138.9
ENST00000223271.8	ENST00000652332.1	ENST00000220822.12	ENST00000487273.7
ENST00000220584.9	ENST00000220584.9	ENST00000651372.2	ENST00000022615.9
ENST00000381237.6	ENST00000325083.12	ENST00000396418.7	ENST00000314191.7
ENST00000256255.11	ENST00000221166.10	ENST00000220876.12	ENST00000009589.8
ENST00000220772.8	ENST00000610854.2	ENST00000287038.8	ENST00000260130.9
ENST00000022615.9	ENST00000256255.11	ENST00000520468.7	ENST00000352983.7
ENST00000314191.7	ENST00000022615.9	ENST00000318607.10	ENST00000297258.11
ENST00000649973.1	ENST00000314191.7	ENST00000395958.6	ENST00000287020.7
ENST00000521604.7	ENST00000649973.1	ENST00000220931.11	ENST00000521545.7
ENST00000009589.8	ENST00000521604.7	ENST00000337198.10	ENST00000287038.8
ENST00000276603.10	ENST00000009589.8	ENST00000220849.10	ENST00000520468.7
ENST00000352983.7	ENST00000423902.7	ENST00000297338.7	ENST00000318607.10
ENST00000297258.11	ENST00000352983.7	ENST00000276689.8	ENST00000395958.6
ENST00000521545.7	ENST00000297258.11	ENST00000265896.10	ENST00000337198.10
ENST00000287038.8	ENST00000521545.7	ENST00000528957.6	ENST00000220849.10
ENST00000520468.7	ENST00000287038.8	ENST00000381196.8	ENST00000297338.7
ENST00000318607.10	ENST00000520468.7	ENST00000380733.9	ENST00000276689.8
ENST00000395958.6	ENST00000318607.10	ENST00000380394.9	ENST00000304916.4
ENST00000520539.6	ENST00000395958.6	ENST00000330899.5	ENST00000528957.6
ENST00000337198.10	ENST00000337198.10	ENST00000259632.12	ENST00000380394.9
ENST00000612750.5	ENST00000220849.10	ENST00000358901.11	ENST00000276925.7
ENST00000220849.10	ENST00000521861.6	ENST00000377694.2	ENST00000330899.5
ENST00000297338.7	ENST00000297338.7	ENST00000286548.9	ENST00000358901.11
ENST00000276689.8	ENST00000276689.8	ENST00000376395.9	ENST00000645482.3
ENST00000265896.10	ENST00000265896.10	ENST00000376263.8	ENST00000314888.10
ENST00000528957.6	ENST00000618139.2	ENST00000357081.8	ENST00000377044.9
ENST00000397885.3	ENST00000526683.6	ENST00000388712.7	ENST00000257497.11
ENST00000380733.9	ENST00000528957.6	ENST00000375859.4	ENST00000376263.8
ENST00000380394.9	ENST00000380733.9	ENST00000374994.9	ENST00000443024.7
ENST00000330899.5	ENST00000380394.9	ENST00000223641.5	ENST00000339399.5
ENST00000358901.11	ENST00000330899.5	ENST00000374879.5	ENST00000374994.9
ENST00000356493.10	ENST00000358901.11	ENST00000277225.10	ENST00000223641.5
ENST00000645482.3	ENST00000356493.10	ENST00000374517.6	ENST00000374517.6
ENST00000321301.7	ENST00000321301.7	ENST00000374126.9	ENST00000350763.9
ENST00000376588.4	ENST00000377044.9	ENST00000259457.8	ENST00000432226.7
ENST00000376263.8	ENST00000376588.4	ENST00000348462.6	ENST00000259457.8
ENST00000388712.7	ENST00000376263.8	ENST00000324460.7	ENST00000348462.6
ENST00000314355.7	ENST00000388712.7	ENST00000373489.10	ENST00000324460.7
ENST00000443024.7	ENST00000314355.7	ENST00000361436.10	ENST00000361436.10
ENST00000223641.5	ENST00000443024.7	ENST00000373299.5	ENST00000372739.7
ENST00000358015.8	ENST00000331920.11	ENST00000372739.7	ENST00000322030.13
ENST00000374517.6	ENST00000339399.5	ENST00000322030.13	ENST00000323345.11
ENST00000259457.8	ENST00000374994.9	ENST00000323345.11	ENST00000371989.8
ENST00000487099.7	ENST00000223641.5	ENST00000371793.8	ENST00000371817.8
ENST00000348462.6	ENST00000277225.10	ENST00000389532.9	ENST00000290079.9
ENST00000324460.7	ENST00000358015.8	ENST00000247665.12	ENST00000247665.12
ENST00000361436.10	ENST00000374517.6	ENST00000224073.6	ENST00000224073.6
ENST00000372739.7	ENST00000259457.8	ENST00000381401.11	ENST00000340384.5
ENST00000322030.13	ENST00000348462.6	ENST00000451311.7	ENST00000381401.11
ENST00000247291.8	ENST00000324460.7	ENST00000253039.9	ENST00000381192.10
ENST00000323345.11	ENST00000361436.10	ENST00000644876.2	ENST00000451311.7
ENST00000224073.6	ENST00000372739.7	ENST00000378163.6	ENST00000379494.4
ENST00000340384.5	ENST00000322030.13	ENST00000335972.11	ENST00000404933.7
ENST00000381401.11	ENST00000323345.11	ENST00000377107.7	ENST00000379341.9
ENST00000451311.7	ENST00000247665.12	ENST00000376759.8	ENST00000379270.4
ENST00000380087.7	ENST00000224073.6	ENST00000376423.8	ENST00000253039.9
ENST00000379607.10	ENST00000340384.5	ENST00000326587.12	ENST00000644876.2
ENST00000404933.7	ENST00000381401.11	ENST00000335504.9	ENST00000335972.11
ENST00000379341.9	ENST00000451311.7	ENST00000262854.11	ENST00000218388.9
ENST00000253039.9	ENST00000380087.7	ENST00000375068.6	ENST00000326587.12
ENST00000378308.7	ENST00000404933.7	ENST00000374571.5	ENST00000262854.11
ENST00000644876.2	ENST00000253039.9	ENST00000276079.13	ENST00000375068.6
ENST00000335972.11	ENST00000644876.2	ENST00000373719.8	ENST00000360270.7
ENST00000262854.11	ENST00000335972.11	ENST00000316084.10	ENST00000276079.13
ENST00000360270.7	ENST00000376759.8	ENST00000373344.11	ENST00000316084.10
ENST00000276079.13	ENST00000326587.12	ENST00000674551.1	ENST00000373316.5
ENST00000316084.10	ENST00000335504.9	ENST00000372930.5	ENST00000553110.8
ENST00000373316.5	ENST00000262854.11	ENST00000553110.8	ENST00000316594.6
ENST00000553110.8	ENST00000360270.7	ENST00000316594.6	ENST00000471229.7
ENST00000316594.6	ENST00000276079.13	ENST00000289373.5	ENST00000372728.4
ENST00000289373.5	ENST00000373719.8	ENST00000372728.4	ENST00000372685.8
ENST00000372685.8	ENST00000316084.10	ENST00000372695.6	ENST00000372661.6
ENST00000372677.8	ENST00000553110.8	ENST00000372677.8	ENST00000361298.9
ENST00000361298.9	ENST00000316594.6	ENST00000361298.9	ENST00000441076.7
ENST00000441076.7	ENST00000289373.5	ENST00000441076.7	ENST00000328300.11
ENST00000355899.8	ENST00000361298.9	ENST00000636035.2	ENST00000355899.8
ENST00000217971.8	ENST00000441076.7	ENST00000217971.8	ENST00000217971.8
ENST00000317881.9	ENST00000217971.8	ENST00000317881.9	ENST00000317881.9
ENST00000361575.4	ENST00000317881.9	ENST00000361575.4	ENST00000361575.4
ENST00000370828.4	ENST00000361575.4	ENST00000370683.6	ENST00000371437.5
ENST00000218364.5	ENST00000370683.6	ENST00000218364.5	ENST00000370683.6
ENST00000320676.11	ENST00000218364.5	ENST00000320676.11	ENST00000320676.11
ENST00000325307.12	ENST00000320676.11	ENST00000325307.12	ENST00000345046.12
ENST00000345046.12	ENST00000325307.12	ENST00000393758.6	ENST00000370086.8
ENST00000369850.10	ENST00000369850.10	ENST00000370060.7	ENST00000369850.10
ENST00000369817.7	ENST00000369817.7	ENST00000369817.7	ENST00000369817.7
ENST00000369550.10	ENST00000447750.7	ENST00000447750.7	ENST00000381401.11_PAR_Y
ENST00000381401.11_PAR_Y	ENST00000381401.11_PAR_Y	ENST00000381401.11_PAR_Y	ENST00000381192.10_PAR_Y
ENST00000250784.13	ENST00000250784.13	ENST00000250784.13	ENST00000250784.13

## Sheet: Ext Data Fig. 2b
Transcript	Cell	mean_exp	top5	CU_anti_cor	class
ENST00000616016.4	Neurons	5.725	FALSE	0.123922	none
ENST00000327044.7	CM	94.25	FALSE	0.369728	none
ENST00000327044.7	NPC	119.57	FALSE	0.378827	none
ENST00000327044.7	Neurons	89.92	FALSE	0.338761	none
ENST00000327044.7	hiPSC	145.43	FALSE	0.322223	none
ENST00000338591.8	CM	7.815	FALSE	0.387996	none
ENST00000338591.8	NPC	8.575	FALSE	0.354109	none
ENST00000338591.8	Neurons	20.575	FALSE	0.35966	none
ENST00000338591.8	hiPSC	4.245	FALSE	0.332277	none
ENST00000304952.11	CM	10.57	FALSE	0.223341	none
ENST00000304952.11	NPC	18.62	FALSE	0.240032	none
ENST00000304952.11	Neurons	5.73	FALSE	0.208613	none
ENST00000649529.1	CM	135.955	FALSE	0.265453	none
ENST00000649529.1	NPC	45.525	FALSE	0.249399	none
ENST00000649529.1	Neurons	12.64	FALSE	0.243539	none
ENST00000649529.1	hiPSC	29.99	FALSE	0.248353	none
ENST00000379370.7	CM	103.31	FALSE	0.405219	none
ENST00000379370.7	NPC	68.53	FALSE	0.339894	none
ENST00000379370.7	Neurons	99.765	FALSE	0.360953	none
ENST00000379370.7	hiPSC	32.52	FALSE	0.358669	none
ENST00000421241.7	CM	4.02	FALSE	0.352013	none
ENST00000421241.7	NPC	6.26	FALSE	0.311425	none
ENST00000421241.7	Neurons	9.735	FALSE	0.339733	none
ENST00000421241.7	hiPSC	1.935	FALSE	0.285159	none
ENST00000360001.12	CM	205.855	TRUE	0.449036	CM specific
ENST00000360001.12	NPC	80.36	FALSE	0.421283	CM specific
ENST00000360001.12	Neurons	79.42	FALSE	0.391545	CM specific
ENST00000360001.12	hiPSC	87.715	FALSE	0.450332	CM specific
ENST00000379198.5	CM	33.245	FALSE	0.25565	none
ENST00000379198.5	NPC	35.38	FALSE	0.255759	none
ENST00000379198.5	Neurons	40.92	FALSE	0.255501	none
ENST00000379198.5	hiPSC	26.04	FALSE	0.22697	none
ENST00000330388.2	Neurons	2.06	FALSE	0.310197	none
ENST00000330388.2	hiPSC	1.255	FALSE	0.290201	none
ENST00000349431.11	CM	41.37	FALSE	0.336612	none
ENST00000349431.11	NPC	43.915	FALSE	0.34994	none
ENST00000349431.11	Neurons	46.875	FALSE	0.291378	none
ENST00000349431.11	hiPSC	36.525	FALSE	0.276477	none
ENST00000379116.10	CM	1.7	FALSE	0.267323	none
ENST00000379116.10	NPC	1.335	FALSE	0.218587	none
ENST00000379116.10	Neurons	2.39	FALSE	0.222486	none
ENST00000354700.10	CM	49.68	FALSE	0.433426	none
ENST00000354700.10	NPC	43.275	FALSE	0.425735	none
ENST00000354700.10	Neurons	151.955	FALSE	0.392796	none
ENST00000354700.10	hiPSC	12.51	FALSE	0.410162	none
ENST00000379031.10	CM	6.11	FALSE	0.318137	none
ENST00000379031.10	NPC	9.05	FALSE	0.29233	none
ENST00000379031.10	Neurons	3.825	FALSE	0.287207	none
ENST00000379031.10	hiPSC	13.34	FALSE	0.231476	none
ENST00000435064.6	CM	47.07	FALSE	0.437862	none
ENST00000435064.6	NPC	73.43	FALSE	0.405306	none
ENST00000435064.6	Neurons	63.205	FALSE	0.35424	none
ENST00000435064.6	hiPSC	66.255	FALSE	0.388692	none
ENST00000343938.9	CM	7.48	FALSE	0.359776	none
ENST00000343938.9	NPC	3.96	FALSE	0.344338	none
ENST00000343938.9	Neurons	8.7	FALSE	0.316136	none
ENST00000343938.9	hiPSC	4.295	FALSE	0.305653	none
ENST00000339381.6	NPC	2.655	FALSE	0.285435	none
ENST00000339381.6	Neurons	3.63	FALSE	0.276199	none
ENST00000339381.6	hiPSC	1.525	FALSE	0.263642	none
ENST00000378888.10	CM	16.68	FALSE	0.362432	none
ENST00000378888.10	NPC	25.365	FALSE	0.34111	none
ENST00000378888.10	Neurons	31.75	FALSE	0.374348	none
ENST00000378888.10	hiPSC	22.525	FALSE	0.33008	none
ENST00000309212.11	CM	40.435	FALSE	0.373041	none
ENST00000309212.11	NPC	3.915	FALSE	0.360744	none
ENST00000309212.11	Neurons	4.18	FALSE	0.36401	none
ENST00000309212.11	hiPSC	4	FALSE	0.348189	none
ENST00000338338.9	CM	62.23	FALSE	0.223387	none
ENST00000338338.9	NPC	64.66	FALSE	0.239355	none
ENST00000338338.9	Neurons	45.79	FALSE	0.206976	none
ENST00000338338.9	hiPSC	92.57	FALSE	0.155085	none
ENST00000400809.8	CM	107.24	FALSE	0.35582	none
ENST00000400809.8	NPC	109.325	FALSE	0.395189	none
ENST00000400809.8	Neurons	162.735	FALSE	0.376778	none
ENST00000400809.8	hiPSC	71.11	FALSE	0.331715	none
ENST00000344843.12	CM	142.195	FALSE	0.359783	hiPSC specific
ENST00000344843.12	NPC	126.19	FALSE	0.40055	hiPSC specific
ENST00000344843.12	Neurons	123.505	FALSE	0.297055	hiPSC specific
ENST00000344843.12	hiPSC	246.415	TRUE	0.237176	hiPSC specific
ENST00000537107.5	NPC	1.225	FALSE	0.274042	none
ENST00000537107.5	Neurons	2.185	FALSE	0.275605	none
ENST00000476993.2	CM	6.3	FALSE	0.313466	none
ENST00000476993.2	NPC	2.37	FALSE	0.306962	none
ENST00000476993.2	Neurons	1.395	FALSE	0.312865	none
ENST00000476993.2	hiPSC	9.895	FALSE	0.301639	none
ENST00000673477.1	CM	17.72	FALSE	0.413602	none
ENST00000673477.1	NPC	18.375	FALSE	0.407402	none
ENST00000673477.1	Neurons	14.115	FALSE	0.371958	none
ENST00000673477.1	hiPSC	34.505	FALSE	0.365222	none
ENST00000378756.8	CM	51.72	FALSE	0.424631	none
ENST00000378756.8	NPC	63.12	FALSE	0.42485	none
ENST00000378756.8	Neurons	30.625	FALSE	0.389712	none
ENST00000378756.8	hiPSC	82.26	FALSE	0.371149	none
ENST00000378733.9	CM	1.165	FALSE	0.271484	none
ENST00000378733.9	Neurons	3.395	FALSE	0.209162	none
ENST00000291386.4	CM	126.56	FALSE	0.39527	none
ENST00000291386.4	NPC	135.605	FALSE	0.356167	none
ENST00000291386.4	Neurons	131.53	FALSE	0.309442	none
ENST00000291386.4	hiPSC	177.42	FALSE	0.310876	none
ENST00000422725.4	CM	3.265	FALSE	0.249245	none
ENST00000422725.4	NPC	1.17	FALSE	0.220032	none
ENST00000422725.4	Neurons	4.12	FALSE	0.215047	none
ENST00000422725.4	hiPSC	3.89	FALSE	0.200894	none
ENST00000355826.9	CM	42.245	FALSE	0.406501	none
ENST00000355826.9	NPC	28.03	FALSE	0.357904	none
ENST00000355826.9	Neurons	40.235	FALSE	0.36262	none
ENST00000355826.9	hiPSC	10.935	FALSE	0.365306	none
ENST00000356026.10	CM	16.7	FALSE	0.277162	none
ENST00000341832.11	CM	48.82	FALSE	0.393335	none
ENST00000341832.11	NPC	50.615	FALSE	0.454538	none
ENST00000341832.11	Neurons	65.86	FALSE	0.429193	none
ENST00000341832.11	hiPSC	59.685	FALSE	0.423682	none
ENST00000617444.5	CM	64.215	FALSE	0.214719	Neuron specific
ENST00000617444.5	NPC	75.985	FALSE	0.239715	Neuron specific
ENST00000617444.5	Neurons	219.92	TRUE	0.190139	Neuron specific
ENST00000617444.5	hiPSC	40.27	FALSE	0.191563	Neuron specific
ENST00000404249.8	CM	29.005	FALSE	0.389955	none
ENST00000404249.8	NPC	26.5	FALSE	0.450963	none
ENST00000404249.8	Neurons	49.81	FALSE	0.425639	none
ENST00000404249.8	hiPSC	34.98	FALSE	0.419664	none
ENST00000341426.9	CM	33.66	FALSE	0.394768	none
ENST00000341426.9	NPC	43.34	FALSE	0.365965	none
ENST00000341426.9	Neurons	18.845	FALSE	0.33143	none
ENST00000341426.9	hiPSC	29.615	FALSE	0.326899	none
ENST00000378609.9	CM	348.665	TRUE	0.551846	housekeeping
ENST00000378609.9	NPC	327.055	TRUE	0.509267	housekeeping
ENST00000378609.9	Neurons	736.68	TRUE	0.487074	housekeeping
ENST00000378609.9	hiPSC	279.195	TRUE	0.510574	housekeeping
ENST00000307786.8	CM	1.555	FALSE	0.444059	none
ENST00000310991.8	NPC	1.475	FALSE	0.150939	none
ENST00000310991.8	hiPSC	3.985	FALSE	0.124058	none
ENST00000378585.7	NPC	1.35	FALSE	0.357805	none
ENST00000378585.7	hiPSC	1.195	FALSE	0.327171	none
ENST00000378546.9	CM	25.645	FALSE	0.185531	none
ENST00000378546.9	NPC	16.175	FALSE	0.158943	none
ENST00000378546.9	Neurons	16.07	FALSE	0.161351	none
ENST00000378546.9	hiPSC	32.375	FALSE	0.149226	none
ENST00000378536.5	CM	76.01	FALSE	0.34777	none
ENST00000378536.5	NPC	74.355	FALSE	0.350351	none
ENST00000378536.5	Neurons	58.01	FALSE	0.304277	none
ENST00000378536.5	hiPSC	68.67	FALSE	0.330824	none
ENST00000378531.8	CM	7.16	FALSE	0.41241	none
ENST00000378531.8	NPC	15.475	FALSE	0.388311	none
ENST00000378531.8	Neurons	14.03	FALSE	0.418259	none
ENST00000378531.8	hiPSC	9.065	FALSE	0.370605	none
ENST00000605895.6	CM	114.755	FALSE	0.286725	none
ENST00000605895.6	NPC	80.225	FALSE	0.294772	none
ENST00000605895.6	Neurons	76.54	FALSE	0.216504	none
ENST00000605895.6	hiPSC	75.875	FALSE	0.263037	none
ENST00000447513.7	CM	11.375	FALSE	0.252294	none
ENST00000447513.7	NPC	13.515	FALSE	0.247482	none
ENST00000447513.7	Neurons	13.96	FALSE	0.226147	none
ENST00000447513.7	hiPSC	19.88	FALSE	0.189252	none
ENST00000378486.8	CM	1.285	FALSE	0.446236	none
ENST00000378486.8	NPC	1.75	FALSE	0.413292	none
ENST00000378486.8	Neurons	2.76	FALSE	0.416386	none
ENST00000378466.9	CM	21.545	FALSE	0.425581	none
ENST00000378466.9	NPC	33.54	FALSE	0.426546	none
ENST00000378466.9	Neurons	27.21	FALSE	0.39718	none
ENST00000378466.9	hiPSC	20.12	FALSE	0.389805	none
ENST00000378453.4	NPC	301.35	TRUE	0.358336	NPC specific
ENST00000378453.4	Neurons	3.585	FALSE	0.288382	NPC specific
ENST00000419916.8	CM	21.69	FALSE	0.387656	none
ENST00000419916.8	NPC	41.27	FALSE	0.392698	none
ENST00000419916.8	Neurons	22.725	FALSE	0.390599	none
ENST00000419916.8	hiPSC	33.77	FALSE	0.356666	none
ENST00000378412.8	Neurons	1.025	FALSE	0.344981	none
ENST00000270722.10	CM	5.185	FALSE	0.410883	none
ENST00000270722.10	NPC	1.77	FALSE	0.368907	none
ENST00000270722.10	Neurons	1.735	FALSE	0.347919	none
ENST00000378378.9	CM	6.77	FALSE	0.38521	none
ENST00000378378.9	NPC	4.48	FALSE	0.376495	none
ENST00000378378.9	hiPSC	19.79	FALSE	0.333753	none
ENST00000356575.9	CM	21.605	FALSE	0.389496	none
ENST00000356575.9	NPC	14.07	FALSE	0.278142	none
ENST00000356575.9	Neurons	2.4	FALSE	0.335414	none
ENST00000356575.9	hiPSC	7.915	FALSE	0.322233	none
ENST00000378344.7	CM	50.585	FALSE	0.371664	none
ENST00000378344.7	NPC	23.83	FALSE	0.356438	none
ENST00000378344.7	Neurons	25.035	FALSE	0.336907	none
ENST00000378344.7	hiPSC	38.95	FALSE	0.361232	none
ENST00000270708.12	CM	16.33	FALSE	0.301637	none
ENST00000270708.12	NPC	27.985	FALSE	0.310415	none
ENST00000270708.12	Neurons	17.1	FALSE	0.263609	none
ENST00000270708.12	hiPSC	17.24	FALSE	0.270766	none
ENST00000378295.9	NPC	2.865	FALSE	0.35889	none
ENST00000378295.9	Neurons	1.425	FALSE	0.354575	none
ENST00000378295.9	hiPSC	1.89	FALSE	0.344921	none
ENST00000642557.4	CM	2.46	FALSE	0.330988	none
ENST00000642557.4	hiPSC	1.625	FALSE	0.347771	none
ENST00000378251.3	CM	39.23	FALSE	0.31428	none
ENST00000378251.3	NPC	42.21	FALSE	0.315216	none
ENST00000378251.3	Neurons	58.52	FALSE	0.301417	none
ENST00000378251.3	hiPSC	52.235	FALSE	0.297779	none
ENST00000378230.8	CM	21.34	FALSE	0.460255	none
ENST00000378230.8	NPC	19.21	FALSE	0.569051	none
ENST00000378230.8	Neurons	34.815	FALSE	0.475305	none
ENST00000378230.8	hiPSC	14.48	FALSE	0.443925	none
ENST00000378209.8	CM	6.74	FALSE	0.400184	none
ENST00000378209.8	NPC	9.185	FALSE	0.39088	none
ENST00000378209.8	Neurons	10.04	FALSE	0.36086	none
ENST00000378209.8	hiPSC	7.125	FALSE	0.383487	none
ENST00000361605.4	CM	35.47	FALSE	0.341979	none
ENST00000361605.4	NPC	66.54	FALSE	0.379355	none
ENST00000361605.4	Neurons	38.06	FALSE	0.362136	none
ENST00000361605.4	hiPSC	42.18	FALSE	0.358942	none
ENST00000378191.5	NPC	4.11	FALSE	0.192671	none
ENST00000378191.5	Neurons	194.615	FALSE	0.164786	none
ENST00000378191.5	hiPSC	3.475	FALSE	0.151658	none
ENST00000378156.9	CM	7.145	FALSE	0.375947	none
ENST00000378156.9	NPC	18.85	FALSE	0.339082	none
ENST00000378156.9	Neurons	19.95	FALSE	0.302485	none
ENST00000378156.9	hiPSC	8.64	FALSE	0.306929	none
ENST00000262450.8	Neurons	36.445	FALSE	0.42013	none
ENST00000262450.8	hiPSC	1.085	FALSE	0.458456	none
ENST00000234875.9	CM	519.125	TRUE	0.417056	housekeeping
ENST00000234875.9	NPC	816.165	TRUE	0.503548	housekeeping
ENST00000234875.9	Neurons	673.62	TRUE	0.443089	housekeeping
ENST00000234875.9	hiPSC	716.57	TRUE	0.409431	housekeeping
ENST00000377939.5	CM	63.4	FALSE	0.379544	none
ENST00000377939.5	NPC	1.76	FALSE	0.360368	none
ENST00000377939.5	Neurons	2.24	FALSE	0.314441	none
ENST00000377939.5	hiPSC	1.975	FALSE	0.313714	none
ENST00000343813.10	CM	78.155	FALSE	0.202437	none
ENST00000343813.10	NPC	83.5	FALSE	0.18167	none
ENST00000343813.10	Neurons	31.1	FALSE	0.170198	none
ENST00000343813.10	hiPSC	152.7	FALSE	0.134744	none
ENST00000377898.4	NPC	6.505	FALSE	0.255057	none
ENST00000377898.4	hiPSC	23.745	FALSE	0.252264	none
ENST00000377893.3	CM	9.515	FALSE	0.337833	none
ENST00000377893.3	NPC	14.6	FALSE	0.32145	none
ENST00000377893.3	Neurons	55.87	FALSE	0.31169	none
ENST00000377893.3	hiPSC	5.59	FALSE	0.323386	none
ENST00000377834.8	Neurons	2.09	FALSE	0.165137	none
ENST00000645284.1	hiPSC	1.115	FALSE	0.323609	none
ENST00000356876.8	CM	5.945	FALSE	0.377929	none
ENST00000356876.8	NPC	1.405	FALSE	0.305822	none
ENST00000356876.8	Neurons	13.695	FALSE	0.311107	none
ENST00000356876.8	hiPSC	1.945	FALSE	0.325982	none
ENST00000377728.8	CM	24.025	FALSE	0.369853	none
ENST00000377728.8	NPC	5.725	FALSE	0.376875	none
ENST00000377728.8	Neurons	52.155	FALSE	0.359503	none
ENST00000377728.8	hiPSC	7.14	FALSE	0.354974	none
ENST00000377705.6	CM	32.095	FALSE	0.411025	none
ENST00000377705.6	NPC	51.11	FALSE	0.454238	none
ENST00000377705.6	Neurons	51.025	FALSE	0.360579	none
ENST00000377705.6	hiPSC	64.44	FALSE	0.383103	none
ENST00000377674.9	CM	20.895	FALSE	0.485219	none
ENST00000377674.9	NPC	21.925	FALSE	0.428607	none
ENST00000377674.9	Neurons	31.985	FALSE	0.398314	none
ENST00000377674.9	hiPSC	18.74	FALSE	0.419101	none
ENST00000377658.8	CM	41.085	FALSE	0.352154	none
ENST00000377658.8	NPC	15.45	FALSE	0.332016	none
ENST00000377658.8	Neurons	8.17	FALSE	0.327729	none
ENST00000377658.8	hiPSC	19.88	FALSE	0.309166	none
ENST00000377648.5	CM	46.985	FALSE	0.41635	none
ENST00000377648.5	NPC	44.995	FALSE	0.437165	none
ENST00000377648.5	Neurons	22.105	FALSE	0.391219	none
ENST00000377648.5	hiPSC	55.67	FALSE	0.428178	none
ENST00000054650.8	CM	10.485	FALSE	0.372641	none
ENST00000054650.8	NPC	17.75	FALSE	0.3249	none
ENST00000054650.8	Neurons	28.83	FALSE	0.290245	none
ENST00000054650.8	hiPSC	8.59	FALSE	0.259504	none
ENST00000377577.10	CM	65.5	FALSE	0.459456	none
ENST00000377577.10	NPC	74.565	FALSE	0.483674	none
ENST00000377577.10	Neurons	65.325	FALSE	0.405222	none
ENST00000377577.10	hiPSC	106.42	FALSE	0.408628	none
ENST00000303635.12	CM	7.055	FALSE	0.431216	none
ENST00000303635.12	NPC	8.45	FALSE	0.436929	none
ENST00000303635.12	Neurons	118.585	FALSE	0.409664	none
ENST00000303635.12	hiPSC	5.235	FALSE	0.373053	none
ENST00000054666.11	CM	184.335	FALSE	0.195863	none
ENST00000054666.11	NPC	72.215	FALSE	0.21084	none
ENST00000054666.11	Neurons	43.625	FALSE	0.141938	none
ENST00000054666.11	hiPSC	56.885	FALSE	0.215938	none
ENST00000377532.7	CM	1.635	FALSE	0.29849	none
ENST00000377532.7	NPC	3.98	FALSE	0.335987	none
ENST00000377532.7	Neurons	6.2	FALSE	0.296935	none
ENST00000377532.7	hiPSC	5.825	FALSE	0.24509	none
ENST00000361696.10	Neurons	6.465	FALSE	0.0736462	none
ENST00000377507.8	CM	5.435	FALSE	0.186272	none
ENST00000338639.10	CM	457.96	TRUE	0.527604	housekeeping
ENST00000338639.10	NPC	488.755	TRUE	0.611341	housekeeping
ENST00000338639.10	Neurons	346.575	TRUE	0.544133	housekeeping
ENST00000338639.10	hiPSC	526.585	TRUE	0.530621	housekeeping
ENST00000377482.10	CM	161.36	FALSE	0.176018	none
ENST00000377482.10	NPC	21.095	FALSE	0.204063	none
ENST00000377482.10	Neurons	63.13	FALSE	0.206446	none
ENST00000377482.10	hiPSC	70.62	FALSE	0.166792	none
ENST00000471889.7	CM	2.685	FALSE	0.288274	none
ENST00000471889.7	NPC	1.085	FALSE	0.259091	none
ENST00000471889.7	Neurons	9.135	FALSE	0.252716	none
ENST00000400908.7	CM	175.705	FALSE	0.400691	Neuron specific
ENST00000400908.7	NPC	105.72	FALSE	0.368487	Neuron specific
ENST00000400908.7	Neurons	386.36	TRUE	0.322551	Neuron specific
ENST00000400908.7	hiPSC	88.475	FALSE	0.339894	Neuron specific
ENST00000234590.10	CM	1596.44	TRUE	0.632025	housekeeping
ENST00000234590.10	NPC	1837.06	TRUE	0.639127	housekeeping
ENST00000234590.10	Neurons	356.55	TRUE	0.581126	housekeeping
ENST00000234590.10	hiPSC	2628.03	TRUE	0.602455	housekeeping
ENST00000377411.5	CM	2.5	FALSE	0.163266	none
ENST00000377411.5	NPC	1.125	FALSE	0.145984	none
ENST00000377411.5	hiPSC	1.115	FALSE	0.105607	none
ENST00000377403.7	CM	23.415	FALSE	0.436776	none
ENST00000377403.7	NPC	14.135	FALSE	0.400965	none
ENST00000377403.7	Neurons	4.585	FALSE	0.365116	none
ENST00000377403.7	hiPSC	3.34	FALSE	0.369687	none
ENST00000328089.11	CM	31.14	FALSE	0.372905	none
ENST00000328089.11	NPC	1.365	FALSE	0.358386	none
ENST00000328089.11	Neurons	2.6	FALSE	0.333009	none
ENST00000328089.11	hiPSC	1.48	FALSE	0.303281	none
ENST00000302692.7	CM	10.865	FALSE	0.35386	none
ENST00000302692.7	NPC	29.835	FALSE	0.385145	none
ENST00000302692.7	Neurons	30.485	FALSE	0.320377	none
ENST00000302692.7	hiPSC	28.865	FALSE	0.3177	none
ENST00000340381.11	CM	5.06	FALSE	0.305714	none
ENST00000340381.11	NPC	17.34	FALSE	0.258945	none
ENST00000340381.11	Neurons	12.495	FALSE	0.232806	none
ENST00000340381.11	hiPSC	11.825	FALSE	0.237414	none
ENST00000377346.9	CM	6.355	FALSE	0.418548	none
ENST00000377346.9	NPC	3.11	FALSE	0.392407	none
ENST00000377346.9	Neurons	7.585	FALSE	0.341949	none
ENST00000377346.9	hiPSC	13.05	FALSE	0.351458	none
ENST00000377298.9	CM	118.985	FALSE	0.50162	Neuron specific
ENST00000377298.9	NPC	153.93	FALSE	0.500998	Neuron specific
ENST00000377298.9	Neurons	311.15	TRUE	0.468333	Neuron specific
ENST00000377298.9	hiPSC	102.285	FALSE	0.494627	Neuron specific
ENST00000377263.6	CM	30.99	FALSE	0.2915	none
ENST00000377263.6	NPC	30.965	FALSE	0.269104	none
ENST00000377263.6	Neurons	44.645	FALSE	0.254407	none
ENST00000377263.6	hiPSC	29.44	FALSE	0.225914	none
ENST00000377223.6	CM	34.185	FALSE	0.233299	none
ENST00000377223.6	NPC	36.97	FALSE	0.370851	none
ENST00000377223.6	Neurons	66.77	FALSE	0.267463	none
ENST00000377223.6	hiPSC	21.115	FALSE	0.306093	none
ENST00000377205.6	CM	16.54	FALSE	0.365572	none
ENST00000377205.6	NPC	7.845	FALSE	0.416334	none
ENST00000377205.6	Neurons	6.17	FALSE	0.337904	none
ENST00000377205.6	hiPSC	3.08	FALSE	0.339438	none
ENST00000294435.8	CM	1.24	FALSE	0.445259	none
ENST00000294435.8	hiPSC	4.46	FALSE	0.434581	none
ENST00000676179.1	CM	62.895	FALSE	0.524415	none
ENST00000676179.1	NPC	239.685	TRUE	0.57611	none
ENST00000676179.1	Neurons	560.515	TRUE	0.525002	none
ENST00000676179.1	hiPSC	59.445	FALSE	0.521276	none
ENST00000270776.13	CM	279.185	TRUE	0.553451	housekeeping
ENST00000270776.13	NPC	653.155	TRUE	0.577424	housekeeping
ENST00000270776.13	Neurons	604.185	TRUE	0.496484	housekeeping
ENST00000270776.13	hiPSC	514.505	TRUE	0.550128	housekeeping
ENST00000309048.8	CM	18.97	FALSE	0.368984	none
ENST00000309048.8	NPC	36.61	FALSE	0.448993	none
ENST00000309048.8	Neurons	11.04	FALSE	0.346634	none
ENST00000309048.8	hiPSC	34.505	FALSE	0.371929	none
ENST00000377049.4	CM	5.015	FALSE	0.263391	none
ENST00000377049.4	NPC	9.43	FALSE	0.26094	none
ENST00000377049.4	Neurons	6.04	FALSE	0.233317	none
ENST00000377049.4	hiPSC	4.505	FALSE	0.229398	none
ENST00000377038.8	CM	51.98	FALSE	0.389164	none
ENST00000377038.8	NPC	58.33	FALSE	0.43621	none
ENST00000377038.8	Neurons	37.745	FALSE	0.383109	none
ENST00000377038.8	hiPSC	69.58	FALSE	0.401515	none
ENST00000356607.9	CM	17.81	FALSE	0.383169	none
ENST00000356607.9	NPC	14.465	FALSE	0.375116	none
ENST00000356607.9	Neurons	15.665	FALSE	0.355041	none
ENST00000356607.9	hiPSC	12.245	FALSE	0.390488	none
ENST00000377022.8	CM	31.545	FALSE	0.452033	none
ENST00000377022.8	NPC	4.295	FALSE	0.412223	none
ENST00000377022.8	Neurons	35.48	FALSE	0.38252	none
ENST00000240185.8	CM	214.585	TRUE	0.452272	housekeeping
ENST00000240185.8	NPC	389.14	TRUE	0.421103	housekeeping
ENST00000240185.8	Neurons	324.005	TRUE	0.449481	housekeeping
ENST00000240185.8	hiPSC	357.935	TRUE	0.45384	housekeeping
ENST00000400897.8	CM	9.075	FALSE	0.530001	none
ENST00000400897.8	NPC	11.32	FALSE	0.553152	none
ENST00000400897.8	Neurons	22.945	FALSE	0.515761	none
ENST00000400897.8	hiPSC	6.485	FALSE	0.542517	none
ENST00000376957.7	CM	109.09	FALSE	0.468313	hiPSC specific
ENST00000376957.7	NPC	132.165	FALSE	0.417924	hiPSC specific
ENST00000376957.7	Neurons	74.165	FALSE	0.382581	hiPSC specific
ENST00000376957.7	hiPSC	203.335	TRUE	0.436202	hiPSC specific
ENST00000376936.9	CM	64.975	FALSE	0.455934	none
ENST00000376936.9	NPC	111.03	FALSE	0.512623	none
ENST00000376936.9	Neurons	88.445	FALSE	0.405382	none
ENST00000376936.9	hiPSC	109.06	FALSE	0.416715	none
ENST00000361445.9	CM	54.895	FALSE	0.515657	none
ENST00000361445.9	NPC	75.58	FALSE	0.520288	none
ENST00000361445.9	Neurons	78.625	FALSE	0.43566	none
ENST00000361445.9	hiPSC	84.925	FALSE	0.456006	none
ENST00000376819.4	CM	2.23	FALSE	0.510108	none
ENST00000376819.4	NPC	3.555	FALSE	0.465377	none
ENST00000376819.4	Neurons	5.9	FALSE	0.440307	none
ENST00000376819.4	hiPSC	4.51	FALSE	0.46297	none
ENST00000376810.6	CM	11.125	FALSE	0.38199	none
ENST00000376810.6	NPC	16.53	FALSE	0.388737	none
ENST00000376810.6	Neurons	16.125	FALSE	0.321004	none
ENST00000376810.6	hiPSC	19.495	FALSE	0.34483	none
ENST00000294484.7	NPC	9.02	FALSE	0.367659	none
ENST00000294484.7	Neurons	77.65	FALSE	0.340206	none
ENST00000294484.7	hiPSC	2	FALSE	0.347506	none
ENST00000354287.5	CM	30.745	FALSE	0.408167	none
ENST00000354287.5	NPC	1.515	FALSE	0.402304	none
ENST00000354287.5	Neurons	13.975	FALSE	0.403544	none
ENST00000354287.5	hiPSC	55.475	FALSE	0.411012	none
ENST00000251547.10	CM	15.41	FALSE	0.361008	none
ENST00000251547.10	NPC	5.905	FALSE	0.324257	none
ENST00000251547.10	Neurons	35.72	FALSE	0.284274	none
ENST00000251547.10	hiPSC	12.3	FALSE	0.310647	none
ENST00000376753.9	CM	2.85	FALSE	0.482359	none
ENST00000376753.9	NPC	2.68	FALSE	0.456202	none
ENST00000376753.9	Neurons	6.445	FALSE	0.391296	none
ENST00000376753.9	hiPSC	3.385	FALSE	0.42501	none
ENST00000376692.9	CM	42.06	FALSE	0.354791	hiPSC specific
ENST00000376692.9	NPC	114.565	FALSE	0.34929	hiPSC specific
ENST00000376692.9	Neurons	89.345	FALSE	0.281865	hiPSC specific
ENST00000376692.9	hiPSC	243.065	TRUE	0.321993	hiPSC specific
ENST00000294485.6	NPC	113.095	FALSE	0.38653	Neuron specific
ENST00000294485.6	Neurons	263.39	TRUE	0.357919	Neuron specific
ENST00000294485.6	hiPSC	25.865	FALSE	0.350615	Neuron specific
ENST00000314340.10	CM	15.28	FALSE	0.372639	none
ENST00000314340.10	NPC	25.925	FALSE	0.362217	none
ENST00000314340.10	Neurons	7.87	FALSE	0.354505	none
ENST00000314340.10	hiPSC	24.065	FALSE	0.420983	none
ENST00000376590.9	CM	15.19	FALSE	0.487978	none
ENST00000376590.9	NPC	10.595	FALSE	0.447058	none
ENST00000376590.9	Neurons	25.845	FALSE	0.417089	none
ENST00000376590.9	hiPSC	8.415	FALSE	0.475174	none
ENST00000346436.11	CM	23.48	FALSE	0.440363	none
ENST00000346436.11	NPC	34.2	FALSE	0.391592	none
ENST00000346436.11	Neurons	66.58	FALSE	0.352671	none
ENST00000346436.11	hiPSC	19.75	FALSE	0.392998	none
ENST00000376480.7	CM	1890.04	TRUE	0.243748	CM specific
ENST00000376480.7	NPC	1.96	FALSE	0.219324	CM specific
ENST00000376480.7	Neurons	6.055	FALSE	0.235074	CM specific
ENST00000376480.7	hiPSC	2.72	FALSE	0.205641	CM specific
ENST00000376468.4	CM	805.715	TRUE	0.218191	CM specific
ENST00000376572.8	CM	32.58	FALSE	0.311707	none
ENST00000376572.8	NPC	27.32	FALSE	0.273468	none
ENST00000376572.8	Neurons	24.88	FALSE	0.254802	none
ENST00000376572.8	hiPSC	26.87	FALSE	0.244743	none
ENST00000196061.5	CM	303.44	TRUE	0.477394	CM specific
ENST00000196061.5	NPC	35.175	FALSE	0.437496	CM specific
ENST00000196061.5	Neurons	15.19	FALSE	0.398021	CM specific
ENST00000196061.5	hiPSC	42.845	FALSE	0.43503	CM specific
ENST00000235329.10	CM	158.56	FALSE	0.515939	none
ENST00000235329.10	NPC	111.27	FALSE	0.487006	none
ENST00000235329.10	Neurons	131.685	FALSE	0.430123	none
ENST00000235329.10	hiPSC	100.275	FALSE	0.461098	none
ENST00000235332.6	CM	17.38	FALSE	0.188534	none
ENST00000235332.6	NPC	28.475	FALSE	0.181423	none
ENST00000235332.6	Neurons	24.655	FALSE	0.16419	none
ENST00000235332.6	hiPSC	25.16	FALSE	0.15608	none
ENST00000263932.7	hiPSC	28.065	FALSE	0.262311	none
ENST00000376259.7	CM	2.11	FALSE	0.223153	none
ENST00000376259.7	NPC	16.355	FALSE	0.186304	none
ENST00000620676.6	CM	43.765	FALSE	0.44354	none
ENST00000620676.6	NPC	32.31	FALSE	0.477509	none
ENST00000620676.6	Neurons	67.34	FALSE	0.411739	none
ENST00000620676.6	hiPSC	32.285	FALSE	0.423868	none
ENST00000616661.5	CM	16.61	FALSE	0.389258	none
ENST00000616661.5	NPC	5.515	FALSE	0.373726	none
ENST00000616661.5	Neurons	1.07	FALSE	0.307708	none
ENST00000616661.5	hiPSC	19.68	FALSE	0.357642	none
ENST00000376085.4	CM	1.99	FALSE	0.344532	none
ENST00000621990.4	CM	63.745	FALSE	0.126673	none
ENST00000621990.4	NPC	115.89	FALSE	0.193414	none
ENST00000621990.4	Neurons	8.385	FALSE	0.189278	none
ENST00000621990.4	hiPSC	106.015	FALSE	0.234292	none
ENST00000311066.9	CM	46.885	FALSE	0.353926	none
ENST00000311066.9	NPC	62.55	FALSE	0.432685	none
ENST00000311066.9	Neurons	135.075	FALSE	0.381056	none
ENST00000311066.9	hiPSC	27.28	FALSE	0.344212	none
ENST00000376030.7	CM	8.16	FALSE	0.434587	none
ENST00000376030.7	NPC	3.78	FALSE	0.425982	none
ENST00000376030.7	Neurons	32.9	FALSE	0.389863	none
ENST00000376030.7	hiPSC	2.01	FALSE	0.398831	none
ENST00000376008.3	CM	10.25	FALSE	0.422782	none
ENST00000376008.3	NPC	14.405	FALSE	0.44068	none
ENST00000376008.3	hiPSC	6.79	FALSE	0.404254	none
ENST00000375980.9	CM	14.175	FALSE	0.413362	none
ENST00000375980.9	NPC	32.65	FALSE	0.425636	none
ENST00000375980.9	Neurons	14.455	FALSE	0.38191	none
ENST00000375980.9	hiPSC	21.86	FALSE	0.408173	none
ENST00000375910.8	Neurons	1.16	FALSE	0.309935	none
ENST00000333868.10	CM	14.76	FALSE	0.468764	none
ENST00000333868.10	NPC	11.675	FALSE	0.456321	none
ENST00000333868.10	Neurons	19.575	FALSE	0.422108	none
ENST00000333868.10	hiPSC	14.235	FALSE	0.439695	none
ENST00000375847.8	CM	28.3	FALSE	0.411453	none
ENST00000375847.8	NPC	26.19	FALSE	0.493831	none
ENST00000375847.8	Neurons	20.345	FALSE	0.421389	none
ENST00000375847.8	hiPSC	24.315	FALSE	0.400081	none
ENST00000375826.4	CM	1.24	FALSE	0.385011	none
ENST00000375826.4	NPC	1.115	FALSE	0.347638	none
ENST00000375826.4	hiPSC	7.675	FALSE	0.322193	none
ENST00000480945.6	CM	30.615	FALSE	0.39209	none
ENST00000480945.6	NPC	47.925	FALSE	0.401189	none
ENST00000480945.6	Neurons	16.86	FALSE	0.358229	none
ENST00000480945.6	hiPSC	66.155	FALSE	0.367624	none
ENST00000345034.1	CM	9.02	FALSE	0.15245	none
ENST00000345034.1	NPC	14.045	FALSE	0.176636	none
ENST00000345034.1	Neurons	4.81	FALSE	0.203626	none
ENST00000345034.1	hiPSC	25.45	FALSE	0.172847	none
ENST00000375799.8	CM	66.16	FALSE	0.43779	none
ENST00000375799.8	NPC	44.745	FALSE	0.435461	none
ENST00000375799.8	Neurons	60.31	FALSE	0.408495	none
ENST00000375799.8	hiPSC	37.585	FALSE	0.412924	none
ENST00000294454.6	NPC	1.29	FALSE	0.360564	none
ENST00000294454.6	Neurons	3.19	FALSE	0.33532	none
ENST00000375766.8	CM	67.385	FALSE	0.402749	none
ENST00000375766.8	NPC	1.565	FALSE	0.330846	none
ENST00000375766.8	Neurons	13.21	FALSE	0.30451	none
ENST00000375766.8	hiPSC	32.225	FALSE	0.307121	none
ENST00000375759.8	CM	62.095	FALSE	0.390608	Neuron specific
ENST00000375759.8	NPC	104.205	FALSE	0.469781	Neuron specific
ENST00000375759.8	Neurons	205.82	TRUE	0.416661	Neuron specific
ENST00000375759.8	hiPSC	73.435	FALSE	0.387353	Neuron specific
ENST00000375743.9	CM	26.675	FALSE	0.495188	none
ENST00000375743.9	NPC	32.13	FALSE	0.455926	none
ENST00000375743.9	Neurons	56.635	FALSE	0.432692	none
ENST00000375743.9	hiPSC	13.585	FALSE	0.439738	none
ENST00000311890.14	CM	635.395	TRUE	0.283969	CM specific
ENST00000331433.5	CM	1.225	FALSE	0.344824	none
ENST00000375679.9	CM	1.72	FALSE	0.361024	none
ENST00000375662.5	Neurons	1.18	FALSE	0.347572	none
ENST00000358432.8	CM	109.98	FALSE	0.500736	none
ENST00000358432.8	NPC	37.655	FALSE	0.458503	none
ENST00000358432.8	Neurons	3.645	FALSE	0.430423	none
ENST00000358432.8	hiPSC	25.975	FALSE	0.472884	none
ENST00000270747.8	CM	4.345	FALSE	0.344204	none
ENST00000270747.8	NPC	2.305	FALSE	0.333518	none
ENST00000270747.8	Neurons	1.35	FALSE	0.314669	none
ENST00000270747.8	hiPSC	29.49	FALSE	0.29648	none
ENST00000375599.8	CM	9.19	FALSE	0.460475	none
ENST00000375599.8	NPC	6.73	FALSE	0.427629	none
ENST00000375599.8	Neurons	10.725	FALSE	0.398454	none
ENST00000375599.8	hiPSC	4.145	FALSE	0.402427	none
ENST00000375592.8	CM	17.97	FALSE	0.419347	none
ENST00000375592.8	NPC	20.745	FALSE	0.415761	none
ENST00000375592.8	Neurons	40.555	FALSE	0.420542	none
ENST00000375592.8	hiPSC	15.995	FALSE	0.36482	none
ENST00000401088.9	CM	89.945	FALSE	0.289271	none
ENST00000401088.9	NPC	81.18	FALSE	0.346848	none
ENST00000401088.9	Neurons	55.45	FALSE	0.313951	none
ENST00000401088.9	hiPSC	56.63	FALSE	0.314771	none
ENST00000337132.10	CM	73.86	FALSE	0.465714	none
ENST00000337132.10	NPC	35.505	FALSE	0.440169	none
ENST00000337132.10	Neurons	31.745	FALSE	0.401205	none
ENST00000337132.10	hiPSC	35.12	FALSE	0.393112	none
ENST00000375541.10	CM	14.29	FALSE	0.331318	none
ENST00000375541.10	NPC	84.185	FALSE	0.350815	none
ENST00000375541.10	Neurons	54.335	FALSE	0.317329	none
ENST00000375541.10	hiPSC	59.755	FALSE	0.304318	none
ENST00000375535.4	CM	53.48	FALSE	0.398833	none
ENST00000375535.4	NPC	27.675	FALSE	0.370321	none
ENST00000375535.4	Neurons	8.965	FALSE	0.351385	none
ENST00000375535.4	hiPSC	77.88	FALSE	0.33055	none
ENST00000326735.13	CM	25.765	FALSE	0.290886	none
ENST00000326735.13	NPC	22.545	FALSE	0.265865	none
ENST00000326735.13	Neurons	66.34	FALSE	0.233786	none
ENST00000326735.13	hiPSC	33.735	FALSE	0.228066	none
ENST00000375499.8	CM	151.115	FALSE	0.548122	none
ENST00000375499.8	NPC	79.34	FALSE	0.58646	none
ENST00000375499.8	Neurons	96.73	FALSE	0.475348	none
ENST00000375499.8	hiPSC	132.24	FALSE	0.508776	none
ENST00000375486.9	CM	1.65	FALSE	0.437978	none
ENST00000375486.9	hiPSC	3.71	FALSE	0.437866	none
ENST00000375436.9	CM	127.575	FALSE	0.505191	none
ENST00000375436.9	NPC	261.215	TRUE	0.509462	none
ENST00000375436.9	Neurons	99.845	FALSE	0.53056	none
ENST00000375436.9	hiPSC	742.93	TRUE	0.520477	none
ENST00000361221.8	CM	16.33	FALSE	0.417898	none
ENST00000361221.8	NPC	15.18	FALSE	0.393739	none
ENST00000361221.8	Neurons	32.17	FALSE	0.368231	none
ENST00000361221.8	hiPSC	17.9	FALSE	0.384332	none
ENST00000375406.2	hiPSC	1.695	FALSE	0.39422	none
ENST00000251296.4	Neurons	8.96	FALSE	0.337482	none
ENST00000251296.4	hiPSC	10.695	FALSE	0.35481	none
ENST00000400664.2	hiPSC	11.885	FALSE	0.380538	none
ENST00000420770.7	NPC	17.005	FALSE	0.408379	none
ENST00000420770.7	Neurons	7.725	FALSE	0.390772	none
ENST00000375341.8	CM	26.5	FALSE	0.44521	none
ENST00000375341.8	NPC	13.16	FALSE	0.424338	none
ENST00000375341.8	Neurons	9.49	FALSE	0.381936	none
ENST00000375341.8	hiPSC	20.76	FALSE	0.400136	none
ENST00000455833.7	CM	28.71	FALSE	0.454448	none
ENST00000455833.7	NPC	4.755	FALSE	0.422551	none
ENST00000455833.7	Neurons	21.055	FALSE	0.426069	none
ENST00000455833.7	hiPSC	6.55	FALSE	0.484469	none
ENST00000375254.8	CM	153.055	FALSE	0.530126	none
ENST00000375254.8	NPC	118.65	FALSE	0.538226	none
ENST00000375254.8	Neurons	166.725	FALSE	0.468587	none
ENST00000375254.8	hiPSC	162.605	FALSE	0.494382	none
ENST00000477853.6	CM	73.685	FALSE	0.397819	none
ENST00000477853.6	NPC	63.37	FALSE	0.402605	none
ENST00000477853.6	Neurons	82.59	FALSE	0.339243	none
ENST00000477853.6	hiPSC	57.475	FALSE	0.345455	none
ENST00000330263.5	CM	53.36	FALSE	0.456252	none
ENST00000330263.5	NPC	111.065	FALSE	0.51474	none
ENST00000330263.5	Neurons	42.345	FALSE	0.445485	none
ENST00000330263.5	hiPSC	136.505	FALSE	0.474754	none
ENST00000361640.5	CM	2	FALSE	0.459034	none
ENST00000361640.5	NPC	5.03	FALSE	0.420846	none
ENST00000361640.5	Neurons	6.51	FALSE	0.399173	none
ENST00000361640.5	hiPSC	1.8	FALSE	0.401901	none
ENST00000235835.7	CM	53.245	FALSE	0.486441	none
ENST00000235835.7	NPC	71.065	FALSE	0.458231	none
ENST00000235835.7	Neurons	37.84	FALSE	0.437878	none
ENST00000235835.7	hiPSC	30.09	FALSE	0.4331	none
ENST00000375153.8	CM	11.075	FALSE	0.269183	none
ENST00000375153.8	NPC	6.185	FALSE	0.266809	none
ENST00000375153.8	Neurons	8.175	FALSE	0.24886	none
ENST00000375153.8	hiPSC	5.58	FALSE	0.245081	none
ENST00000264202.8	CM	338.79	TRUE	0.456043	housekeeping
ENST00000264202.8	NPC	231.465	TRUE	0.508618	housekeeping
ENST00000264202.8	Neurons	258.585	TRUE	0.44201	housekeeping
ENST00000264202.8	hiPSC	363.82	TRUE	0.457015	housekeeping
ENST00000322753.7	CM	63.6	FALSE	0.317569	none
ENST00000322753.7	NPC	31.305	FALSE	0.345691	none
ENST00000322753.7	Neurons	34.425	FALSE	0.269271	none
ENST00000322753.7	hiPSC	54.835	FALSE	0.340347	none
ENST00000375136.8	CM	6.78	FALSE	0.402062	none
ENST00000375136.8	Neurons	3.315	FALSE	0.318818	none
ENST00000375136.8	hiPSC	1.175	FALSE	0.313022	none
ENST00000294543.10	CM	3.66	FALSE	0.466214	none
ENST00000294543.10	hiPSC	5.28	FALSE	0.4352	none
ENST00000375120.4	CM	34.525	FALSE	0.499671	none
ENST00000375120.4	NPC	46.11	FALSE	0.456499	none
ENST00000375120.4	Neurons	52.805	FALSE	0.436248	none
ENST00000375120.4	hiPSC	31.55	FALSE	0.477407	none
ENST00000375099.4	CM	1.825	FALSE	0.28556	none
ENST00000375099.4	NPC	2.08	FALSE	0.344888	none
ENST00000375099.4	Neurons	1.095	FALSE	0.280293	none
ENST00000375099.4	hiPSC	2.005	FALSE	0.254916	none
ENST00000375078.4	CM	15.095	FALSE	0.438087	Neuron specific
ENST00000375078.4	NPC	43.32	FALSE	0.408564	Neuron specific
ENST00000375078.4	Neurons	198.69	TRUE	0.401209	Neuron specific
ENST00000375078.4	hiPSC	7.225	FALSE	0.493481	Neuron specific
ENST00000264198.5	CM	34.61	FALSE	0.396583	none
ENST00000264198.5	NPC	29.185	FALSE	0.389514	none
ENST00000264198.5	Neurons	38.665	FALSE	0.328485	none
ENST00000264198.5	hiPSC	26.89	FALSE	0.335288	none
ENST00000375071.4	hiPSC	5.33	FALSE	0.323617	none
ENST00000321556.5	CM	50.14	FALSE	0.364396	none
ENST00000321556.5	NPC	13.305	FALSE	0.340326	none
ENST00000321556.5	Neurons	58.76	FALSE	0.328786	none
ENST00000321556.5	hiPSC	13.215	FALSE	0.334414	none
ENST00000602624.7	CM	338.545	TRUE	0.506301	none
ENST00000602624.7	NPC	144.375	FALSE	0.478824	none
ENST00000602624.7	Neurons	131.495	FALSE	0.452191	none
ENST00000602624.7	hiPSC	252.665	TRUE	0.509885	none
ENST00000400463.8	CM	1.385	FALSE	0.437779	none
ENST00000400463.8	NPC	11.19	FALSE	0.427589	none
ENST00000400463.8	Neurons	7.01	FALSE	0.381926	none
ENST00000400463.8	hiPSC	4.495	FALSE	0.404662	none
ENST00000444387.7	NPC	5.305	FALSE	0.342574	none
ENST00000444387.7	Neurons	8.025	FALSE	0.338571	none
ENST00000444387.7	hiPSC	7.255	FALSE	0.30614	none
ENST00000602326.5	CM	114.845	FALSE	0.316596	Neuron specific
ENST00000602326.5	NPC	118.89	FALSE	0.407102	Neuron specific
ENST00000602326.5	Neurons	207.445	TRUE	0.326188	Neuron specific
ENST00000602326.5	hiPSC	93.605	FALSE	0.354121	Neuron specific
ENST00000318249.10	CM	5.84	FALSE	0.334769	none
ENST00000318249.10	NPC	12.19	FALSE	0.372711	none
ENST00000318249.10	Neurons	10.13	FALSE	0.346768	none
ENST00000318249.10	hiPSC	9.315	FALSE	0.372959	none
ENST00000374840.8	NPC	79.065	FALSE	0.510393	none
ENST00000374840.8	Neurons	2.03	FALSE	0.478599	none
ENST00000374840.8	hiPSC	110.515	FALSE	0.509524	none
ENST00000374765.8	CM	4.085	FALSE	0.420562	none
ENST00000374765.8	NPC	3.145	FALSE	0.3803	none
ENST00000374765.8	Neurons	15.14	FALSE	0.370346	none
ENST00000374765.8	hiPSC	4.77	FALSE	0.396293	none
ENST00000308271.14	CM	127.6	FALSE	0.385385	none
ENST00000308271.14	NPC	83.78	FALSE	0.448338	none
ENST00000308271.14	Neurons	113.575	FALSE	0.39418	none
ENST00000308271.14	hiPSC	114.52	FALSE	0.390444	none
ENST00000344642.7	CM	4.52	FALSE	0.227985	none
ENST00000374695.8	CM	246.635	TRUE	0.447865	CM specific
ENST00000374695.8	NPC	31.51	FALSE	0.378901	CM specific
ENST00000374695.8	Neurons	2.085	FALSE	0.400776	CM specific
ENST00000374695.8	hiPSC	27.09	FALSE	0.394506	CM specific
ENST00000656825.1	CM	88.165	FALSE	0.216929	none
ENST00000656825.1	NPC	52.43	FALSE	0.274767	none
ENST00000656825.1	Neurons	77.2	FALSE	0.195082	none
ENST00000656825.1	hiPSC	44.635	FALSE	0.264887	none
ENST00000290167.11	CM	4.365	FALSE	0.348656	none
ENST00000290167.11	NPC	2.63	FALSE	0.291061	none
ENST00000290167.11	Neurons	14.37	FALSE	0.29492	none
ENST00000290167.11	hiPSC	1.97	FALSE	0.292761	none
ENST00000375647.5	CM	26.545	FALSE	0.428102	none
ENST00000375647.5	NPC	40.685	FALSE	0.44754	none
ENST00000375647.5	Neurons	30.17	FALSE	0.363682	none
ENST00000375647.5	hiPSC	20.78	FALSE	0.395455	none
ENST00000374630.8	CM	23.15	FALSE	0.507129	none
ENST00000374630.8	NPC	47.04	FALSE	0.46522	none
ENST00000374630.8	Neurons	100.825	FALSE	0.439867	none
ENST00000374630.8	hiPSC	8.355	FALSE	0.473805	none
ENST00000374619.1	NPC	11.58	FALSE	0.245227	none
ENST00000374619.1	hiPSC	4.275	FALSE	0.211761	none
ENST00000302271.11	CM	132.015	FALSE	0.3897	none
ENST00000302271.11	NPC	262.115	TRUE	0.440679	none
ENST00000302271.11	Neurons	224.685	TRUE	0.432883	none
ENST00000302271.11	hiPSC	194.58	FALSE	0.421097	none
ENST00000314011.9	CM	45.855	FALSE	0.395296	none
ENST00000314011.9	NPC	16.98	FALSE	0.386508	none
ENST00000314011.9	Neurons	54.31	FALSE	0.375439	none
ENST00000314011.9	hiPSC	1.265	FALSE	0.3175	none
ENST00000450454.7	CM	33.63	FALSE	0.377819	none
ENST00000450454.7	NPC	2.145	FALSE	0.427953	none
ENST00000450454.7	Neurons	2.25	FALSE	0.371948	none
ENST00000336689.8	CM	35.315	FALSE	0.453138	none
ENST00000336689.8	NPC	55.255	FALSE	0.436829	none
ENST00000336689.8	Neurons	21.715	FALSE	0.410394	none
ENST00000336689.8	hiPSC	34.49	FALSE	0.402379	none
ENST00000361729.3	CM	3.235	FALSE	0.292448	none
ENST00000361729.3	NPC	27.955	FALSE	0.291852	none
ENST00000361729.3	hiPSC	7.48	FALSE	0.268396	none
ENST00000374561.6	CM	123.51	FALSE	0.291423	none
ENST00000374561.6	NPC	59.945	FALSE	0.296424	none
ENST00000374561.6	Neurons	25.42	FALSE	0.275811	none
ENST00000374561.6	hiPSC	89.04	FALSE	0.276153	none
ENST00000643754.2	CM	1083.61	TRUE	0.494517	housekeeping
ENST00000643754.2	NPC	1736.26	TRUE	0.542337	housekeeping
ENST00000643754.2	Neurons	1111.56	TRUE	0.497725	housekeeping
ENST00000643754.2	hiPSC	1568.63	TRUE	0.520807	housekeeping
ENST00000613537.4	CM	70.74	FALSE	0.408023	none
ENST00000613537.4	NPC	64.705	FALSE	0.497923	none
ENST00000613537.4	Neurons	75.88	FALSE	0.40703	none
ENST00000613537.4	hiPSC	90.875	FALSE	0.406587	none
ENST00000246151.9	CM	69.525	FALSE	0.48092	none
ENST00000246151.9	NPC	99.25	FALSE	0.467751	none
ENST00000246151.9	Neurons	91.165	FALSE	0.464885	none
ENST00000246151.9	hiPSC	113.15	FALSE	0.509828	none
ENST00000374514.8	CM	34.575	FALSE	0.416294	none
ENST00000374514.8	NPC	36.24	FALSE	0.352559	none
ENST00000374514.8	Neurons	36.795	FALSE	0.304208	none
ENST00000374514.8	hiPSC	67.86	FALSE	0.319246	none
ENST00000617979.5	CM	53.355	FALSE	0.520593	none
ENST00000617979.5	NPC	31.385	FALSE	0.477913	none
ENST00000617979.5	Neurons	41.06	FALSE	0.462614	none
ENST00000617979.5	hiPSC	29.46	FALSE	0.500558	none
ENST00000374490.8	CM	26.66	FALSE	0.433241	none
ENST00000374490.8	NPC	16	FALSE	0.460016	none
ENST00000374490.8	Neurons	9.24	FALSE	0.389281	none
ENST00000374490.8	hiPSC	9.475	FALSE	0.418143	none
ENST00000374479.4	CM	28.52	FALSE	0.289159	none
ENST00000374479.4	NPC	7.275	FALSE	0.280546	none
ENST00000374479.4	Neurons	18.995	FALSE	0.241435	none
ENST00000374479.4	hiPSC	15.29	FALSE	0.255795	none
ENST00000334351.8	CM	143.92	FALSE	0.21738	none
ENST00000334351.8	NPC	274.265	TRUE	0.202171	none
ENST00000334351.8	Neurons	119.275	FALSE	0.172984	none
ENST00000334351.8	hiPSC	295.865	TRUE	0.156746	none
ENST00000492112.3	CM	55.7	FALSE	0.104084	none
ENST00000492112.3	NPC	96.41	FALSE	0.197358	none
ENST00000492112.3	Neurons	70.43	FALSE	0.166893	none
ENST00000492112.3	hiPSC	104.665	FALSE	0.115645	none
ENST00000327535.6	CM	1.125	FALSE	0.287076	none
ENST00000327535.6	hiPSC	5.87	FALSE	0.235017	none
ENST00000361548.9	CM	1.08	FALSE	0.467949	none
ENST00000361548.9	hiPSC	1.1	FALSE	0.45991	none
ENST00000337248.9	CM	4.825	FALSE	0.295934	none
ENST00000337248.9	NPC	4.905	FALSE	0.319608	none
ENST00000337248.9	Neurons	2.805	FALSE	0.227539	none
ENST00000337248.9	hiPSC	6.5	FALSE	0.238629	none
ENST00000374399.9	CM	40.485	FALSE	0.342412	none
ENST00000374399.9	NPC	2.23	FALSE	0.334345	none
ENST00000374399.9	Neurons	6.23	FALSE	0.287316	none
ENST00000374399.9	hiPSC	10.54	FALSE	0.30539	none
ENST00000374395.9	CM	13.95	FALSE	0.265044	none
ENST00000374395.9	NPC	1.395	FALSE	0.302813	none
ENST00000374395.9	Neurons	4.185	FALSE	0.25771	none
ENST00000374395.9	hiPSC	27.03	FALSE	0.248676	none
ENST00000323848.14	CM	116.605	FALSE	-0.0423678	none
ENST00000323848.14	NPC	181.975	TRUE	0.0565936	none
ENST00000323848.14	Neurons	123.28	FALSE	-0.00781468	none
ENST00000323848.14	hiPSC	238.64	TRUE	-0.0338541	none
ENST00000374379.9	CM	492.54	TRUE	0.393086	none
ENST00000374379.9	NPC	251.205	TRUE	0.466103	none
ENST00000374379.9	Neurons	180.055	FALSE	0.389856	none
ENST00000374379.9	hiPSC	397.945	TRUE	0.394634	none
ENST00000236273.9	CM	55.475	FALSE	0.371371	none
ENST00000236273.9	NPC	29.9	FALSE	0.498977	none
ENST00000236273.9	Neurons	66.965	FALSE	0.420237	none
ENST00000236273.9	hiPSC	55.045	FALSE	0.347015	none
ENST00000243189.12	CM	202.555	TRUE	-0.0896923	CM specific
ENST00000243189.12	NPC	99.075	FALSE	0.0135529	CM specific
ENST00000243189.12	Neurons	87.285	FALSE	0.0217137	CM specific
ENST00000243189.12	hiPSC	73.22	FALSE	-0.0727061	CM specific
ENST00000328664.9	CM	1.68	FALSE	0.242459	none
ENST00000328664.9	NPC	1.24	FALSE	0.225152	none
ENST00000328664.9	Neurons	1.08	FALSE	0.201377	none
ENST00000328664.9	hiPSC	2.065	FALSE	0.208812	none
ENST00000374358.5	CM	113.825	FALSE	0.333386	none
ENST00000374358.5	NPC	58.71	FALSE	0.334532	none
ENST00000374358.5	Neurons	107.04	FALSE	0.30235	none
ENST00000374358.5	hiPSC	92.68	FALSE	0.354946	none
ENST00000294413.13	CM	1.09	FALSE	0.209322	none
ENST00000374343.5	CM	52.31	FALSE	0.389684	none
ENST00000374343.5	NPC	27.86	FALSE	0.490042	none
ENST00000374343.5	Neurons	165.995	FALSE	0.392959	none
ENST00000374343.5	hiPSC	26.675	FALSE	0.3702	none
ENST00000374338.5	CM	15.695	FALSE	0.372825	none
ENST00000374338.5	NPC	17.545	FALSE	0.377939	none
ENST00000374338.5	hiPSC	10.55	FALSE	0.348059	none
ENST00000374332.8	CM	18.255	FALSE	0.429394	none
ENST00000374332.8	NPC	14.665	FALSE	0.418135	none
ENST00000374332.8	hiPSC	3.925	FALSE	0.385823	none
ENST00000361547.7	CM	62.195	FALSE	0.402654	none
ENST00000361547.7	NPC	83.03	FALSE	0.363308	none
ENST00000361547.7	Neurons	36.125	FALSE	0.329218	none
ENST00000361547.7	hiPSC	45.815	FALSE	0.352138	none
ENST00000374303.7	CM	66.62	FALSE	0.29314	none
ENST00000374303.7	NPC	40.26	FALSE	0.345342	none
ENST00000374303.7	Neurons	71.65	FALSE	0.279585	none
ENST00000374303.7	hiPSC	23.82	FALSE	0.255544	none
ENST00000374298.4	CM	5.005	FALSE	0.308347	none
ENST00000374298.4	NPC	26.135	FALSE	0.330821	none
ENST00000374298.4	Neurons	4.25	FALSE	0.263131	none
ENST00000374298.4	hiPSC	35.2	FALSE	0.30003	none
ENST00000675840.1	CM	15.02	FALSE	0.371523	none
ENST00000675840.1	NPC	12.11	FALSE	0.339521	none
ENST00000675840.1	Neurons	15.42	FALSE	0.268538	none
ENST00000675840.1	hiPSC	11.51	FALSE	0.27931	none
ENST00000455785.7	CM	708.685	TRUE	0.397976	housekeeping
ENST00000455785.7	NPC	1092.23	TRUE	0.498027	housekeeping
ENST00000455785.7	Neurons	3490.75	TRUE	0.435648	housekeeping
ENST00000455785.7	hiPSC	771.25	TRUE	0.390848	housekeeping
ENST00000374282.8	CM	17.98	FALSE	0.492389	none
ENST00000374282.8	NPC	13.13	FALSE	0.419362	none
ENST00000374282.8	Neurons	2.585	FALSE	0.39136	none
ENST00000374282.8	hiPSC	12.555	FALSE	0.389295	none
ENST00000374280.4	CM	11.285	FALSE	0.357912	none
ENST00000374280.4	Neurons	1.135	FALSE	0.268187	none
ENST00000374276.4	CM	1.39	FALSE	0.372165	none
ENST00000374272.4	CM	43.815	FALSE	0.424822	none
ENST00000374269.2	CM	10.45	FALSE	0.301887	none
ENST00000374269.2	NPC	36.515	FALSE	0.382196	none
ENST00000374269.2	Neurons	79.675	FALSE	0.326117	none
ENST00000374269.2	hiPSC	7.245	FALSE	0.289909	none
ENST00000374268.5	CM	5.44	FALSE	0.262506	none
ENST00000374268.5	NPC	3.755	FALSE	0.248036	none
ENST00000634842.2	Neurons	2.165	FALSE	0.286382	none
ENST00000374266.7	CM	37.185	FALSE	0.284766	none
ENST00000374266.7	NPC	35.39	FALSE	0.281481	none
ENST00000374266.7	Neurons	32.035	FALSE	0.236995	none
ENST00000374266.7	hiPSC	48.005	FALSE	0.254726	none
ENST00000361530.11	CM	4.86	FALSE	0.331448	none
ENST00000361530.11	NPC	1.48	FALSE	0.305632	none
ENST00000361530.11	Neurons	2.81	FALSE	0.288094	none
ENST00000361530.11	hiPSC	5.78	FALSE	0.29132	none
ENST00000451429.8	CM	16.9	FALSE	0.330405	none
ENST00000451429.8	NPC	55.22	FALSE	0.353638	none
ENST00000451429.8	Neurons	22.955	FALSE	0.308273	none
ENST00000451429.8	hiPSC	41.805	FALSE	0.291396	none
ENST00000270792.10	CM	203.98	TRUE	0.398332	CM specific
ENST00000270792.10	NPC	42.51	FALSE	0.39791	CM specific
ENST00000270792.10	Neurons	91.355	FALSE	0.381767	CM specific
ENST00000270792.10	hiPSC	60.32	FALSE	0.346543	CM specific
ENST00000374222.5	CM	9.73	FALSE	0.357712	none
ENST00000374222.5	NPC	24.85	FALSE	0.318845	none
ENST00000374222.5	Neurons	13.73	FALSE	0.297843	none
ENST00000374222.5	hiPSC	10.505	FALSE	0.371275	none
ENST00000374213.3	hiPSC	2.085	FALSE	-0.00018084	none
ENST00000308182.9	hiPSC	5.405	FALSE	0.421634	none
ENST00000326279.11	CM	35.405	FALSE	0.413491	none
ENST00000326279.11	NPC	928.06	TRUE	0.376797	none
ENST00000326279.11	hiPSC	2047.44	TRUE	0.354668	none
ENST00000236342.12	CM	42.475	FALSE	0.379711	none
ENST00000236342.12	NPC	31.295	FALSE	0.367669	none
ENST00000236342.12	Neurons	40.3	FALSE	0.31765	none
ENST00000236342.12	hiPSC	37.33	FALSE	0.326289	none
ENST00000361427.6	CM	247.94	TRUE	0.380808	housekeeping
ENST00000361427.6	NPC	641.81	TRUE	0.452161	housekeeping
ENST00000361427.6	Neurons	195.03	TRUE	0.359081	housekeeping
ENST00000361427.6	hiPSC	388.205	TRUE	0.354311	housekeeping
ENST00000374168.7	CM	13.31	FALSE	0.470203	none
ENST00000374168.7	NPC	27.105	FALSE	0.468306	none
ENST00000374168.7	Neurons	10.855	FALSE	0.40762	none
ENST00000374168.7	hiPSC	42.715	FALSE	0.453957	none
ENST00000324856.13	CM	99.89	FALSE	0.361541	Neuron specific
ENST00000324856.13	NPC	135.655	FALSE	0.303098	Neuron specific
ENST00000324856.13	Neurons	227.755	TRUE	0.318584	Neuron specific
ENST00000324856.13	hiPSC	132.265	FALSE	0.301321	Neuron specific
ENST00000674202.1	CM	3.875	FALSE	0.243423	none
ENST00000674202.1	NPC	4.99	FALSE	0.187889	none
ENST00000674202.1	Neurons	3.27	FALSE	0.127349	none
ENST00000674202.1	hiPSC	3.935	FALSE	0.180192	none
ENST00000374142.9	CM	8.02	FALSE	0.327133	none
ENST00000374142.9	NPC	13.935	FALSE	0.267339	none
ENST00000374142.9	Neurons	14.325	FALSE	0.266037	none
ENST00000374142.9	hiPSC	9.74	FALSE	0.280883	none
ENST00000339276.6	hiPSC	4.475	FALSE	0.513482	none
ENST00000374135.9	CM	20.455	FALSE	0.411917	none
ENST00000374135.9	NPC	20.83	FALSE	0.38219	none
ENST00000374135.9	Neurons	26.515	FALSE	0.362508	none
ENST00000374135.9	hiPSC	17.21	FALSE	0.356126	none
ENST00000361720.10	CM	14.135	FALSE	0.436465	none
ENST00000361720.10	NPC	20.845	FALSE	0.419901	none
ENST00000361720.10	Neurons	23.76	FALSE	0.424977	none
ENST00000361720.10	hiPSC	19.85	FALSE	0.473974	none
ENST00000321265.10	CM	201.155	TRUE	0.424642	none
ENST00000321265.10	NPC	252.53	TRUE	0.425367	none
ENST00000321265.10	Neurons	149.58	FALSE	0.375004	none
ENST00000321265.10	hiPSC	369.225	TRUE	0.408135	none
ENST00000320567.6	hiPSC	7.465	FALSE	0.417794	none
ENST00000522111.3	CM	20.595	FALSE	0.204121	none
ENST00000522111.3	NPC	1.96	FALSE	0.192729	none
ENST00000522111.3	Neurons	8.175	FALSE	0.226484	none
ENST00000522111.3	hiPSC	33.23	FALSE	0.204851	none
ENST00000289166.6	CM	9.26	FALSE	0.370347	none
ENST00000289166.6	NPC	1.225	FALSE	0.347153	none
ENST00000289166.6	Neurons	1.105	FALSE	0.325813	none
ENST00000289166.6	hiPSC	117.94	FALSE	0.318978	none
ENST00000263980.8	CM	19.615	FALSE	0.350456	none
ENST00000263980.8	NPC	13.63	FALSE	0.328119	none
ENST00000263980.8	Neurons	10.025	FALSE	0.290904	none
ENST00000263980.8	hiPSC	19.08	FALSE	0.332611	none
ENST00000319394.8	CM	28.445	FALSE	0.624927	none
ENST00000319394.8	NPC	17.74	FALSE	0.571324	none
ENST00000319394.8	Neurons	49.325	FALSE	0.554588	none
ENST00000319394.8	hiPSC	14.865	FALSE	0.567241	none
ENST00000374076.8	CM	31.91	FALSE	0.254626	none
ENST00000374076.8	NPC	27.695	FALSE	0.167508	none
ENST00000374076.8	Neurons	42.835	FALSE	0.167072	none
ENST00000374076.8	hiPSC	27.92	FALSE	0.192604	none
ENST00000616558.5	CM	4.26	FALSE	0.391455	none
ENST00000616558.5	hiPSC	1.23	FALSE	0.352615	none
ENST00000357582.3	CM	10.27	FALSE	0.359472	none
ENST00000357582.3	NPC	3.02	FALSE	0.33488	none
ENST00000357582.3	Neurons	2.885	FALSE	0.309075	none
ENST00000357582.3	hiPSC	3.51	FALSE	0.303726	none
ENST00000374024.4	CM	2.04	FALSE	0.326238	none
ENST00000374024.4	NPC	2.155	FALSE	0.291816	none
ENST00000374024.4	Neurons	9.165	FALSE	0.256796	none
ENST00000374024.4	hiPSC	5.475	FALSE	0.287193	none
ENST00000618852.5	CM	75.675	FALSE	0.206094	none
ENST00000618852.5	NPC	46.815	FALSE	0.207808	none
ENST00000618852.5	Neurons	14.13	FALSE	0.183631	none
ENST00000618852.5	hiPSC	65.565	FALSE	0.192719	none
ENST00000673934.1	CM	30.675	FALSE	0.382807	none
ENST00000673934.1	NPC	19.94	FALSE	0.358737	none
ENST00000673934.1	Neurons	40.535	FALSE	0.358012	none
ENST00000673934.1	hiPSC	12.7	FALSE	0.366469	none
ENST00000361157.11	CM	10.56	FALSE	0.36255	none
ENST00000361157.11	NPC	6.21	FALSE	0.366711	none
ENST00000361157.11	Neurons	1.19	FALSE	0.382259	none
ENST00000361157.11	hiPSC	3.795	FALSE	0.376233	none
ENST00000373954.11	CM	9.2	FALSE	0.370718	none
ENST00000373954.11	NPC	14.02	FALSE	0.421847	none
ENST00000373954.11	Neurons	23.18	FALSE	0.315335	none
ENST00000373954.11	hiPSC	11.76	FALSE	0.308589	none
ENST00000373943.9	CM	54.345	FALSE	0.279738	none
ENST00000373943.9	NPC	25.115	FALSE	0.318354	none
ENST00000373943.9	Neurons	114.925	FALSE	0.27381	none
ENST00000373943.9	hiPSC	7.775	FALSE	0.239854	none
ENST00000311772.10	CM	56.76	FALSE	0.371818	none
ENST00000311772.10	NPC	88.895	FALSE	0.34004	none
ENST00000311772.10	Neurons	72.16	FALSE	0.298765	none
ENST00000311772.10	hiPSC	73.93	FALSE	0.403683	none
ENST00000373921.8	NPC	3.295	FALSE	0.355545	none
ENST00000373921.8	Neurons	1.03	FALSE	0.312986	none
ENST00000373921.8	hiPSC	6.215	FALSE	0.352	none
ENST00000373912.8	CM	62.77	FALSE	0.388799	NPC specific
ENST00000373912.8	NPC	178.605	TRUE	0.37428	NPC specific
ENST00000373912.8	Neurons	43.465	FALSE	0.357013	NPC specific
ENST00000373912.8	hiPSC	189.515	FALSE	0.313277	NPC specific
ENST00000373894.8	CM	1.455	FALSE	0.543741	none
ENST00000373894.8	hiPSC	63.07	FALSE	0.453027	none
ENST00000373884.6	CM	18.015	FALSE	0.235995	none
ENST00000373884.6	NPC	5.325	FALSE	0.224963	none
ENST00000373884.6	Neurons	1.885	FALSE	0.183813	none
ENST00000373884.6	hiPSC	17.245	FALSE	0.194897	none
ENST00000373871.8	CM	30.39	FALSE	0.268766	none
ENST00000373871.8	NPC	43.67	FALSE	0.321682	none
ENST00000373871.8	Neurons	26.985	FALSE	0.267927	none
ENST00000373871.8	hiPSC	41.62	FALSE	0.319028	none
ENST00000373857.8	hiPSC	2.085	FALSE	0.260972	none
ENST00000263697.6	CM	129.385	FALSE	0.352967	none
ENST00000263697.6	NPC	170.58	TRUE	0.502527	none
ENST00000263697.6	Neurons	159.045	FALSE	0.402075	none
ENST00000263697.6	hiPSC	207.33	TRUE	0.402214	none
ENST00000335514.10	CM	287.845	TRUE	0.37594	none
ENST00000335514.10	NPC	122.775	FALSE	0.45177	none
ENST00000335514.10	Neurons	155.7	FALSE	0.400094	none
ENST00000335514.10	hiPSC	274.53	TRUE	0.412804	none
ENST00000253063.4	CM	31.595	FALSE	0.449365	none
ENST00000253063.4	NPC	26.1	FALSE	0.428334	none
ENST00000253063.4	Neurons	14.33	FALSE	0.401835	none
ENST00000253063.4	hiPSC	10.27	FALSE	0.420616	none
ENST00000373842.9	CM	20.85	FALSE	0.345819	none
ENST00000373842.9	NPC	18.6	FALSE	0.308008	none
ENST00000373842.9	Neurons	10.995	FALSE	0.302032	none
ENST00000373842.9	hiPSC	15.61	FALSE	0.298508	none
ENST00000373839.8	CM	31.89	FALSE	0.206175	none
ENST00000373839.8	NPC	56.58	FALSE	0.290346	none
ENST00000373839.8	Neurons	69.095	FALSE	0.235068	none
ENST00000373839.8	hiPSC	38.28	FALSE	0.24135	none
ENST00000373830.4	CM	31.965	FALSE	0.513706	none
ENST00000373830.4	NPC	33.45	FALSE	0.559519	none
ENST00000373830.4	Neurons	53.915	FALSE	0.517162	none
ENST00000373830.4	hiPSC	51.585	FALSE	0.47975	none
ENST00000465518.2	CM	2.99	FALSE	0.405406	none
ENST00000465518.2	NPC	2.745	FALSE	0.382167	none
ENST00000465518.2	hiPSC	6.755	FALSE	0.383876	none
ENST00000373824.9	CM	34.2	FALSE	0.373486	none
ENST00000373824.9	NPC	38.615	FALSE	0.417317	none
ENST00000373824.9	Neurons	29.87	FALSE	0.348761	none
ENST00000373824.9	hiPSC	33.55	FALSE	0.362938	none
ENST00000373816.6	CM	12.43	FALSE	0.34955	none
ENST00000373816.6	NPC	15.215	FALSE	0.370559	none
ENST00000373816.6	Neurons	26.965	FALSE	0.326737	none
ENST00000373816.6	hiPSC	18.81	FALSE	0.335602	none
ENST00000373812.8	CM	147.775	FALSE	0.484304	none
ENST00000373812.8	NPC	217.015	TRUE	0.457343	none
ENST00000373812.8	Neurons	182.355	FALSE	0.456019	none
ENST00000373812.8	hiPSC	279.89	TRUE	0.422838	none
ENST00000234961.7	hiPSC	4.505	FALSE	0.298883	none
ENST00000343067.9	CM	29	FALSE	0.334889	none
ENST00000343067.9	NPC	182.645	TRUE	0.455529	none
ENST00000343067.9	Neurons	455.275	TRUE	0.367114	none
ENST00000343067.9	hiPSC	87.42	FALSE	0.391813	none
ENST00000521452.2	CM	28.845	FALSE	0.184394	none
ENST00000521452.2	NPC	1.285	FALSE	0.16456	none
ENST00000521452.2	Neurons	2.025	FALSE	0.238431	none
ENST00000521452.2	hiPSC	4.7	FALSE	0.178739	none
ENST00000373795.7	CM	139.99	FALSE	0.184231	NPC specific
ENST00000373795.7	NPC	184.15	TRUE	0.264559	NPC specific
ENST00000373795.7	Neurons	173.15	FALSE	0.286923	NPC specific
ENST00000373795.7	hiPSC	143.225	FALSE	0.223598	NPC specific
ENST00000263702.11	CM	15.08	FALSE	0.383508	none
ENST00000263702.11	NPC	16.885	FALSE	0.367086	none
ENST00000263702.11	Neurons	20.48	FALSE	0.316424	none
ENST00000263702.11	hiPSC	16.725	FALSE	0.281511	none
ENST00000373779.8	CM	25.845	FALSE	0.484751	none
ENST00000373779.8	NPC	2.515	FALSE	0.449865	none
ENST00000373779.8	Neurons	6.41	FALSE	0.420751	none
ENST00000373779.8	hiPSC	17.765	FALSE	0.439749	none
ENST00000373765.5	CM	1.64	FALSE	0.463567	none
ENST00000294507.4	CM	2.705	FALSE	0.197011	none
ENST00000339394.7	CM	63.415	FALSE	0.280486	none
ENST00000339394.7	NPC	28.88	FALSE	0.284717	none
ENST00000339394.7	Neurons	97.485	FALSE	0.256075	none
ENST00000339394.7	hiPSC	12.31	FALSE	0.264442	none
ENST00000426105.7	CM	116.36	FALSE	0.513422	none
ENST00000426105.7	NPC	129.06	FALSE	0.450439	none
ENST00000426105.7	Neurons	161.865	FALSE	0.427721	none
ENST00000426105.7	hiPSC	120.66	FALSE	0.438337	none
ENST00000373736.7	NPC	41.955	FALSE	0.306342	none
ENST00000373736.7	Neurons	194.5	FALSE	0.265653	none
ENST00000373736.7	hiPSC	28.16	FALSE	0.266377	none
ENST00000263694.9	CM	60.395	FALSE	0.355712	NPC specific
ENST00000263694.9	NPC	179.855	TRUE	0.341124	NPC specific
ENST00000263694.9	Neurons	89.55	FALSE	0.294196	NPC specific
ENST00000263694.9	hiPSC	184.395	FALSE	0.336661	NPC specific
ENST00000344147.10	CM	72.705	FALSE	0.300181	none
ENST00000344147.10	NPC	72.74	FALSE	0.354468	none
ENST00000344147.10	Neurons	161.21	FALSE	0.269509	none
ENST00000344147.10	hiPSC	105.64	FALSE	0.342663	none
ENST00000373713.7	CM	175.415	FALSE	0.308578	none
ENST00000373713.7	NPC	10.635	FALSE	0.340829	none
ENST00000373713.7	Neurons	48.22	FALSE	0.264289	none
ENST00000373713.7	hiPSC	34.25	FALSE	0.363067	none
ENST00000373709.8	CM	7.865	FALSE	0.335873	none
ENST00000373709.8	NPC	10.675	FALSE	0.277975	none
ENST00000373709.8	Neurons	16.26	FALSE	0.247545	none
ENST00000373709.8	hiPSC	21.785	FALSE	0.285016	none
ENST00000271064.12	CM	7.68	FALSE	0.535518	none
ENST00000271064.12	hiPSC	2.7	FALSE	0.482149	none
ENST00000403528.6	NPC	1	FALSE	0.346169	none
ENST00000403528.6	Neurons	2.6	FALSE	0.303659	none
ENST00000373703.5	CM	62.045	FALSE	0.478144	none
ENST00000373703.5	NPC	51.965	FALSE	0.403429	none
ENST00000373703.5	Neurons	47.525	FALSE	0.418102	none
ENST00000373703.5	hiPSC	47.52	FALSE	0.417527	none
ENST00000373672.8	CM	41.39	FALSE	0.334789	none
ENST00000373672.8	hiPSC	4.235	FALSE	0.361834	none
ENST00000360482.6	CM	3.035	FALSE	0.361823	none
ENST00000647444.2	CM	186.01	FALSE	0.315817	none
ENST00000647444.2	NPC	174.615	TRUE	0.326056	none
ENST00000647444.2	Neurons	197.87	TRUE	0.245912	none
ENST00000647444.2	hiPSC	136.645	FALSE	0.227179	none
ENST00000327300.12	CM	268.835	TRUE	0.369715	housekeeping
ENST00000327300.12	NPC	441.72	TRUE	0.418003	housekeeping
ENST00000327300.12	Neurons	545.33	TRUE	0.38953	housekeeping
ENST00000327300.12	hiPSC	420.23	TRUE	0.374344	housekeeping
ENST00000336294.10	CM	13.87	FALSE	0.245605	none
ENST00000336294.10	NPC	29.57	FALSE	0.203328	none
ENST00000336294.10	Neurons	47.15	FALSE	0.167255	none
ENST00000336294.10	hiPSC	29.135	FALSE	0.155301	none
ENST00000373625.8	CM	72.625	FALSE	0.477812	none
ENST00000373625.8	NPC	58.69	FALSE	0.474911	none
ENST00000373625.8	Neurons	56.54	FALSE	0.404684	none
ENST00000373625.8	hiPSC	88.325	FALSE	0.450689	none
ENST00000373610.8	CM	87.35	FALSE	0.397062	none
ENST00000373610.8	NPC	108.185	FALSE	0.422015	none
ENST00000373610.8	Neurons	75.73	FALSE	0.37204	none
ENST00000373610.8	hiPSC	82.54	FALSE	0.369893	none
ENST00000373602.10	CM	77.785	FALSE	0.441136	none
ENST00000373602.10	NPC	26.155	FALSE	0.440752	none
ENST00000373602.10	Neurons	88.64	FALSE	0.404843	none
ENST00000373602.10	hiPSC	28.34	FALSE	0.395356	none
ENST00000291358.11	CM	3.925	FALSE	0.252786	none
ENST00000291358.11	NPC	16.41	FALSE	0.293058	none
ENST00000291358.11	Neurons	10.93	FALSE	0.230571	none
ENST00000291358.11	hiPSC	8.55	FALSE	0.258419	none
ENST00000409358.1	CM	2.235	FALSE	0.32247	none
ENST00000409358.1	NPC	2.44	FALSE	0.30326	none
ENST00000409358.1	Neurons	6.725	FALSE	0.274755	none
ENST00000409358.1	hiPSC	1.145	FALSE	0.244749	none
ENST00000309777.11	CM	20.995	FALSE	0.215608	none
ENST00000309777.11	NPC	11.435	FALSE	0.208977	none
ENST00000309777.11	Neurons	23.295	FALSE	0.140543	none
ENST00000309777.11	hiPSC	10.685	FALSE	0.170802	none
ENST00000373582.4	NPC	1.45	FALSE	0.319973	none
ENST00000373582.4	hiPSC	1.1	FALSE	0.247837	none
ENST00000336890.10	hiPSC	95.005	FALSE	0.40718	none
ENST00000373548.8	CM	110.82	FALSE	0.640404	none
ENST00000373548.8	NPC	134.395	FALSE	0.684165	none
ENST00000373548.8	Neurons	38.445	FALSE	0.62569	none
ENST00000373548.8	hiPSC	125.58	FALSE	0.648475	none
ENST00000329421.8	CM	349.315	TRUE	0.456089	housekeeping
ENST00000329421.8	NPC	807.605	TRUE	0.450585	housekeeping
ENST00000329421.8	Neurons	1497.43	TRUE	0.448672	housekeeping
ENST00000329421.8	hiPSC	509.935	TRUE	0.467624	housekeeping
ENST00000432622.1	CM	1.62	FALSE	0.209252	none
ENST00000432622.1	Neurons	2.01	FALSE	0.180996	none
ENST00000373534.4	CM	16.535	FALSE	0.491493	none
ENST00000373534.4	NPC	8.545	FALSE	0.527213	none
ENST00000373534.4	Neurons	39.25	FALSE	0.472996	none
ENST00000373534.4	hiPSC	6.995	FALSE	0.449521	none
ENST00000455895.7	CM	76.43	FALSE	0.361581	none
ENST00000455895.7	NPC	25.205	FALSE	0.40204	none
ENST00000455895.7	Neurons	110.885	FALSE	0.361209	none
ENST00000455895.7	hiPSC	35.35	FALSE	0.415869	none
ENST00000609129.2	CM	4.58	FALSE	0.476824	none
ENST00000609129.2	NPC	7.21	FALSE	0.470942	none
ENST00000609129.2	Neurons	16.475	FALSE	0.459799	none
ENST00000609129.2	hiPSC	6.285	FALSE	0.4769	none
ENST00000373510.9	CM	28.185	FALSE	0.288489	none
ENST00000373510.9	NPC	15.785	FALSE	0.376985	none
ENST00000373510.9	Neurons	52.25	FALSE	0.347274	none
ENST00000373510.9	hiPSC	14.965	FALSE	0.297745	none
ENST00000468695.5	CM	31.345	FALSE	0.163444	none
ENST00000468695.5	NPC	24.855	FALSE	0.202156	none
ENST00000468695.5	Neurons	26.62	FALSE	0.167087	none
ENST00000468695.5	hiPSC	26.12	FALSE	0.180304	none
ENST00000373493.10	CM	120.39	FALSE	0.374686	none
ENST00000373493.10	NPC	206.045	TRUE	0.388445	none
ENST00000373493.10	Neurons	221.955	TRUE	0.38605	none
ENST00000373493.10	hiPSC	188.4	FALSE	0.348884	none
ENST00000409190.8	CM	14.5	FALSE	0.363295	none
ENST00000409190.8	Neurons	3.94	FALSE	0.346377	none
ENST00000401073.7	CM	12.045	FALSE	0.2775	none
ENST00000401073.7	NPC	10.845	FALSE	0.255702	none
ENST00000401073.7	Neurons	9.77	FALSE	0.265039	none
ENST00000401073.7	hiPSC	23.435	FALSE	0.252642	none
ENST00000373477.8	CM	125.825	FALSE	0.448283	hiPSC specific
ENST00000373477.8	NPC	157.835	FALSE	0.518376	hiPSC specific
ENST00000373477.8	Neurons	69.345	FALSE	0.431544	hiPSC specific
ENST00000373477.8	hiPSC	200.31	TRUE	0.45835	hiPSC specific
ENST00000373475.10	CM	40.14	FALSE	0.271337	none
ENST00000373475.10	NPC	48.185	FALSE	0.309302	none
ENST00000373475.10	Neurons	33.51	FALSE	0.308433	none
ENST00000373475.10	hiPSC	46.435	FALSE	0.307749	none
ENST00000373471.9	CM	6.4	FALSE	0.419344	Neuron specific
ENST00000373471.9	NPC	21.61	FALSE	0.391714	Neuron specific
ENST00000373471.9	Neurons	290.215	TRUE	0.357295	Neuron specific
ENST00000373471.9	hiPSC	1.735	FALSE	0.356004	Neuron specific
ENST00000373467.4	NPC	2.055	FALSE	0.412038	none
ENST00000373467.4	Neurons	3.18	FALSE	0.367941	none
ENST00000373463.8	CM	2.105	FALSE	0.268406	none
ENST00000373463.8	NPC	2.02	FALSE	0.238239	none
ENST00000373463.8	Neurons	1.02	FALSE	0.217157	none
ENST00000373463.8	hiPSC	2.195	FALSE	0.237113	none
ENST00000235150.5	CM	21.285	FALSE	0.470164	none
ENST00000235150.5	NPC	28.91	FALSE	0.488501	none
ENST00000235150.5	Neurons	62.93	FALSE	0.485594	none
ENST00000235150.5	hiPSC	22.64	FALSE	0.506743	none
ENST00000672715.1	CM	48.145	FALSE	0.439173	none
ENST00000672715.1	NPC	51.435	FALSE	0.526332	none
ENST00000672715.1	Neurons	24.015	FALSE	0.445672	none
ENST00000672715.1	hiPSC	53.045	FALSE	0.447825	none
ENST00000294517.11	CM	1.45	FALSE	0.482199	none
ENST00000294517.11	NPC	2.37	FALSE	0.466313	none
ENST00000294517.11	Neurons	3.36	FALSE	0.42213	none
ENST00000294517.11	hiPSC	1.13	FALSE	0.465256	none
ENST00000291416.10	CM	6.71	FALSE	0.40292	none
ENST00000291416.10	NPC	9.395	FALSE	0.386203	none
ENST00000291416.10	Neurons	23.255	FALSE	0.340404	none
ENST00000291416.10	hiPSC	7.225	FALSE	0.366035	none
ENST00000539719.6	CM	28.615	FALSE	0.23291	none
ENST00000539719.6	NPC	29.135	FALSE	0.192333	none
ENST00000539719.6	Neurons	56.76	FALSE	0.137772	none
ENST00000539719.6	hiPSC	17.505	FALSE	0.17487	none
ENST00000373381.8	CM	2.02	FALSE	0.476886	none
ENST00000373381.8	NPC	1.805	FALSE	0.385773	none
ENST00000373381.8	Neurons	58.815	FALSE	0.412581	none
ENST00000373381.8	hiPSC	11.395	FALSE	0.428875	none
ENST00000488417.2	hiPSC	3.965	FALSE	0.321197	none
ENST00000373366.3	Neurons	1.29	FALSE	0.290521	none
ENST00000342280.5	CM	3.36	FALSE	0.314207	none
ENST00000342280.5	Neurons	1.005	FALSE	0.247298	none
ENST00000521580.3	CM	23.8	FALSE	0.392472	none
ENST00000521580.3	NPC	21.925	FALSE	0.365971	none
ENST00000521580.3	Neurons	27.975	FALSE	0.329398	none
ENST00000521580.3	hiPSC	19.035	FALSE	0.355637	none
ENST00000373347.6	NPC	2.185	FALSE	0.393578	none
ENST00000373347.6	Neurons	24	FALSE	0.409863	none
ENST00000373347.6	hiPSC	5.625	FALSE	0.405289	none
ENST00000357182.9	CM	19.16	FALSE	0.174089	none
ENST00000357182.9	NPC	18.965	FALSE	0.247413	none
ENST00000357182.9	Neurons	30.555	FALSE	0.189977	none
ENST00000357182.9	hiPSC	17.815	FALSE	0.191367	none
ENST00000359858.9	CM	24.92	FALSE	0.14361	none
ENST00000359858.9	NPC	36.94	FALSE	0.245006	none
ENST00000359858.9	Neurons	19.76	FALSE	0.182683	none
ENST00000359858.9	hiPSC	46.26	FALSE	0.178096	none
ENST00000357214.6	CM	430.11	TRUE	0.275799	housekeeping
ENST00000357214.6	NPC	804.31	TRUE	0.282533	housekeeping
ENST00000357214.6	Neurons	796.095	TRUE	0.313428	housekeeping
ENST00000357214.6	hiPSC	808.725	TRUE	0.320285	housekeeping
ENST00000314607.11	CM	77.5	FALSE	0.322204	none
ENST00000314607.11	NPC	133.69	FALSE	0.40278	none
ENST00000314607.11	Neurons	130.615	FALSE	0.344451	none
ENST00000314607.11	hiPSC	106.22	FALSE	0.326042	none
ENST00000325722.8	CM	53.595	FALSE	0.37538	none
ENST00000325722.8	NPC	34.155	FALSE	0.41169	none
ENST00000325722.8	Neurons	57.95	FALSE	0.34161	none
ENST00000325722.8	hiPSC	35.12	FALSE	0.362843	none
ENST00000373243.7	CM	20.935	FALSE	0.396633	none
ENST00000373243.7	NPC	14.28	FALSE	0.38136	none
ENST00000373243.7	Neurons	36.155	FALSE	0.32934	none
ENST00000373243.7	hiPSC	29.275	FALSE	0.34225	none
ENST00000373235.4	Neurons	14.815	FALSE	0.373605	none
ENST00000373237.4	CM	47.91	FALSE	0.565491	none
ENST00000373237.4	NPC	60.2	FALSE	0.592403	none
ENST00000373237.4	Neurons	67.375	FALSE	0.523438	none
ENST00000373237.4	hiPSC	57.025	FALSE	0.55186	none
ENST00000270815.5	CM	24.91	FALSE	0.438659	none
ENST00000270815.5	NPC	26.57	FALSE	0.387045	none
ENST00000270815.5	Neurons	5.705	FALSE	0.402405	none
ENST00000270815.5	hiPSC	20.95	FALSE	0.364323	none
ENST00000318121.8	CM	20.58	FALSE	0.338202	none
ENST00000318121.8	NPC	63.965	FALSE	0.432377	none
ENST00000318121.8	Neurons	6.7	FALSE	0.402706	none
ENST00000318121.8	hiPSC	64.83	FALSE	0.381375	none
ENST00000373210.4	CM	38.885	FALSE	0.417068	none
ENST00000373210.4	NPC	21.945	FALSE	0.439584	none
ENST00000373210.4	Neurons	111.485	FALSE	0.338119	none
ENST00000373210.4	hiPSC	13.79	FALSE	0.377867	none
ENST00000373204.6	CM	36.92	FALSE	0.517796	Neuron specific
ENST00000373204.6	NPC	95.495	FALSE	0.485333	Neuron specific
ENST00000373204.6	Neurons	208.235	TRUE	0.424503	Neuron specific
ENST00000373204.6	hiPSC	109.225	FALSE	0.415048	Neuron specific
ENST00000373191.9	CM	19.76	FALSE	0.267322	none
ENST00000373191.9	NPC	19.7	FALSE	0.310646	none
ENST00000373191.9	Neurons	32.205	FALSE	0.205651	none
ENST00000373191.9	hiPSC	9.32	FALSE	0.223131	none
ENST00000207457.8	NPC	13.765	FALSE	0.396464	none
ENST00000207457.8	Neurons	19.29	FALSE	0.311452	none
ENST00000207457.8	hiPSC	1.39	FALSE	0.368731	none
ENST00000373178.5	CM	34.04	FALSE	0.567854	none
ENST00000373178.5	NPC	48.31	FALSE	0.583836	none
ENST00000373178.5	Neurons	43.535	FALSE	0.557417	none
ENST00000373178.5	hiPSC	34.06	FALSE	0.572621	none
ENST00000397799.2	hiPSC	1.32	FALSE	0.242003	none
ENST00000373166.8	CM	85.73	FALSE	0.425925	none
ENST00000373166.8	NPC	44.32	FALSE	0.428369	none
ENST00000373166.8	Neurons	93.32	FALSE	0.400788	none
ENST00000373166.8	hiPSC	60.28	FALSE	0.420402	none
ENST00000354618.10	CM	167.085	FALSE	0.356564	none
ENST00000354618.10	NPC	237.51	TRUE	0.446089	none
ENST00000354618.10	Neurons	205.085	TRUE	0.41653	none
ENST00000354618.10	hiPSC	306.02	TRUE	0.404496	none
ENST00000453908.8	CM	12.125	FALSE	0.300036	none
ENST00000453908.8	NPC	3.385	FALSE	0.331319	none
ENST00000453908.8	Neurons	3.2	FALSE	0.278986	none
ENST00000453908.8	hiPSC	7.19	FALSE	0.294783	none
ENST00000373132.4	CM	63.04	FALSE	0.404718	none
ENST00000373132.4	NPC	58.795	FALSE	0.403519	none
ENST00000373132.4	Neurons	65.265	FALSE	0.357083	none
ENST00000373132.4	hiPSC	22.775	FALSE	0.36926	none
ENST00000315732.3	CM	63.29	FALSE	0.410352	none
ENST00000315732.3	NPC	45.065	FALSE	0.372922	none
ENST00000315732.3	Neurons	47.53	FALSE	0.352279	none
ENST00000315732.3	hiPSC	71.375	FALSE	0.393139	none
ENST00000235532.9	CM	9.94	FALSE	0.360111	none
ENST00000235532.9	NPC	14.16	FALSE	0.383295	none
ENST00000235532.9	Neurons	33.64	FALSE	0.316563	none
ENST00000235532.9	hiPSC	3.53	FALSE	0.322346	none
ENST00000373116.6	CM	152.465	FALSE	0.342587	none
ENST00000373116.6	NPC	197.255	TRUE	0.430088	none
ENST00000373116.6	Neurons	81.255	FALSE	0.290308	none
ENST00000373116.6	hiPSC	264.945	TRUE	0.303325	none
ENST00000373091.8	NPC	71.795	FALSE	0.45178	none
ENST00000373091.8	Neurons	86.995	FALSE	0.395566	none
ENST00000373091.8	hiPSC	2.69	FALSE	0.440675	none
ENST00000373087.7	CM	8.73	FALSE	0.378005	none
ENST00000373087.7	NPC	2.215	FALSE	0.354252	none
ENST00000373087.7	hiPSC	6.92	FALSE	0.372947	none
ENST00000296214.10	CM	22.02	FALSE	0.390348	none
ENST00000296214.10	NPC	31.295	FALSE	0.434468	none
ENST00000296214.10	Neurons	83.445	FALSE	0.369487	none
ENST00000296214.10	hiPSC	21.72	FALSE	0.338292	none
ENST00000296215.8	CM	17.1	FALSE	0.409771	none
ENST00000296215.8	NPC	19.79	FALSE	0.459385	none
ENST00000296215.8	Neurons	33.41	FALSE	0.479018	none
ENST00000296215.8	hiPSC	16.905	FALSE	0.428225	none
ENST00000652629.1	CM	10.685	FALSE	0.27128	none
ENST00000652629.1	NPC	23.095	FALSE	0.28962	none
ENST00000652629.1	Neurons	29.46	FALSE	0.215248	none
ENST00000652629.1	hiPSC	12.885	FALSE	0.24508	none
ENST00000373062.8	CM	124.665	FALSE	0.381839	hiPSC specific
ENST00000373062.8	NPC	133.01	FALSE	0.46188	hiPSC specific
ENST00000373062.8	Neurons	63.225	FALSE	0.383879	hiPSC specific
ENST00000373062.8	hiPSC	198.81	TRUE	0.412005	hiPSC specific
ENST00000373055.6	CM	25.835	FALSE	0.3748	none
ENST00000373055.6	NPC	109.455	FALSE	0.442947	none
ENST00000373055.6	Neurons	4.07	FALSE	0.383315	none
ENST00000373055.6	hiPSC	64.875	FALSE	0.370265	none
ENST00000373048.9	Neurons	8.755	FALSE	0.373156	none
ENST00000373045.10	CM	1.165	FALSE	0.427011	none
ENST00000373045.10	NPC	9.435	FALSE	0.390314	none
ENST00000373045.10	Neurons	39.61	FALSE	0.368462	none
ENST00000373045.10	hiPSC	3.655	FALSE	0.39513	none
ENST00000373044.3	CM	21.09	FALSE	0.370932	none
ENST00000373044.3	NPC	19.025	FALSE	0.364543	none
ENST00000373044.3	Neurons	30.345	FALSE	0.374967	none
ENST00000373044.3	hiPSC	26.51	FALSE	0.351537	none
ENST00000373042.5	CM	64.075	FALSE	0.348837	none
ENST00000373042.5	NPC	27.625	FALSE	0.34605	none
ENST00000373042.5	Neurons	66.25	FALSE	0.364275	none
ENST00000373042.5	hiPSC	32.52	FALSE	0.359219	none
ENST00000373036.5	CM	11.98	FALSE	0.282702	none
ENST00000373036.5	NPC	19.6	FALSE	0.256155	none
ENST00000373036.5	Neurons	24.145	FALSE	0.233078	none
ENST00000373036.5	hiPSC	12.77	FALSE	0.272514	none
ENST00000373019.5	CM	142.645	FALSE	0.494914	none
ENST00000373019.5	NPC	251.175	TRUE	0.533221	none
ENST00000373019.5	Neurons	132.005	FALSE	0.480574	none
ENST00000373019.5	hiPSC	310.81	TRUE	0.492793	none
ENST00000373016.4	CM	34.1	FALSE	0.426186	none
ENST00000373016.4	NPC	4.97	FALSE	0.332272	none
ENST00000373016.4	Neurons	4.755	FALSE	0.351897	none
ENST00000373016.4	hiPSC	10.08	FALSE	0.3113	none
ENST00000373014.5	CM	80.875	FALSE	0.335729	none
ENST00000373014.5	NPC	69.59	FALSE	0.484335	none
ENST00000373014.5	Neurons	72.315	FALSE	0.345358	none
ENST00000373014.5	hiPSC	115.035	FALSE	0.32516	none
ENST00000373012.5	NPC	4.825	FALSE	0.190337	none
ENST00000373012.5	Neurons	23.92	FALSE	0.205504	none
ENST00000373012.5	hiPSC	11.735	FALSE	0.26833	none
ENST00000373001.4	CM	39.065	FALSE	0.495728	none
ENST00000373001.4	NPC	33.805	FALSE	0.556734	none
ENST00000373001.4	Neurons	37.665	FALSE	0.532398	none
ENST00000373001.4	hiPSC	33.075	FALSE	0.54951	none
ENST00000397572.5	CM	27.91	FALSE	0.335254	none
ENST00000397572.5	NPC	24.035	FALSE	0.454345	none
ENST00000397572.5	Neurons	15.275	FALSE	0.397983	none
ENST00000397572.5	hiPSC	37.075	FALSE	0.311672	none
ENST00000357771.5	CM	2.825	FALSE	0.247487	none
ENST00000357771.5	NPC	6.245	FALSE	0.236412	none
ENST00000357771.5	Neurons	8.255	FALSE	0.188735	none
ENST00000357771.5	hiPSC	2.725	FALSE	0.229203	none
ENST00000372990.6	NPC	1.435	FALSE	0.411814	none
ENST00000372990.6	Neurons	2.51	FALSE	0.33323	none
ENST00000372990.6	hiPSC	1.005	FALSE	0.318965	none
ENST00000432648.8	CM	143.98	FALSE	0.0919812	hiPSC specific
ENST00000432648.8	NPC	128.87	FALSE	0.12537	hiPSC specific
ENST00000432648.8	Neurons	138.335	FALSE	0.0965927	hiPSC specific
ENST00000432648.8	hiPSC	324.11	TRUE	0.119264	hiPSC specific
ENST00000372969.8	CM	1078.54	TRUE	0.321547	housekeeping
ENST00000372969.8	NPC	747.315	TRUE	0.351798	housekeeping
ENST00000372969.8	Neurons	721.045	TRUE	0.296193	housekeeping
ENST00000372969.8	hiPSC	1183.21	TRUE	0.351425	housekeeping
ENST00000564288.5	CM	481.04	TRUE	0.379221	none
ENST00000564288.5	NPC	135.195	FALSE	0.458552	none
ENST00000564288.5	Neurons	327.055	TRUE	0.382679	none
ENST00000564288.5	hiPSC	150.295	FALSE	0.384	none
ENST00000331593.6	CM	2.88	FALSE	0.378443	none
ENST00000331593.6	NPC	9.855	FALSE	0.326601	none
ENST00000331593.6	Neurons	16.61	FALSE	0.316041	none
ENST00000331593.6	hiPSC	4.705	FALSE	0.326145	none
ENST00000372852.4	CM	12.46	FALSE	0.287945	none
ENST00000372852.4	NPC	6.93	FALSE	0.289544	none
ENST00000372852.4	hiPSC	1.715	FALSE	0.225777	none
ENST00000235628.1	Neurons	1.215	FALSE	0.486545	none
ENST00000372844.8	NPC	5.22	FALSE	0.406424	none
ENST00000372844.8	Neurons	37.175	FALSE	0.355468	none
ENST00000372844.8	hiPSC	1.345	FALSE	0.422384	none
ENST00000324379.10	CM	18.21	FALSE	0.557221	none
ENST00000324379.10	NPC	31.715	FALSE	0.533052	none
ENST00000324379.10	Neurons	23.295	FALSE	0.503653	none
ENST00000324379.10	hiPSC	16.75	FALSE	0.54625	none
ENST00000372827.8	CM	1.095	FALSE	0.373573	none
ENST00000372827.8	NPC	3.15	FALSE	0.323176	none
ENST00000372827.8	Neurons	3.78	FALSE	0.311892	none
ENST00000372827.8	hiPSC	1.09	FALSE	0.328231	none
ENST00000327582.5	Neurons	1.665	FALSE	0.433248	none
ENST00000327582.5	hiPSC	3.575	FALSE	0.426776	none
ENST00000316891.10	CM	13.185	FALSE	0.532577	none
ENST00000316891.10	NPC	33.205	FALSE	0.596039	none
ENST00000316891.10	Neurons	36.51	FALSE	0.528611	none
ENST00000316891.10	hiPSC	22.48	FALSE	0.570145	none
ENST00000372816.3	CM	2.325	FALSE	0.409471	none
ENST00000372816.3	NPC	36.395	FALSE	0.425826	none
ENST00000372816.3	Neurons	37.76	FALSE	0.406757	none
ENST00000372816.3	hiPSC	11.62	FALSE	0.408561	none
ENST00000372811.10	CM	2.14	FALSE	0.351876	none
ENST00000372811.10	NPC	14.44	FALSE	0.34903	none
ENST00000372811.10	Neurons	14.77	FALSE	0.276874	none
ENST00000372811.10	hiPSC	17.935	FALSE	0.33836	none
ENST00000372805.8	CM	366.205	TRUE	0.452837	none
ENST00000372805.8	NPC	149.38	FALSE	0.504995	none
ENST00000372805.8	Neurons	153.025	FALSE	0.422368	none
ENST00000372805.8	hiPSC	233.61	TRUE	0.442677	none
ENST00000642050.2	CM	55.02	FALSE	0.390662	hiPSC specific
ENST00000642050.2	NPC	153.415	FALSE	0.377649	hiPSC specific
ENST00000642050.2	Neurons	64.79	FALSE	0.31552	hiPSC specific
ENST00000642050.2	hiPSC	230.4	TRUE	0.302143	hiPSC specific
ENST00000372771.5	CM	50.655	FALSE	0.245623	none
ENST00000372771.5	NPC	62.65	FALSE	0.321368	none
ENST00000372771.5	Neurons	92.63	FALSE	0.282508	none
ENST00000372771.5	hiPSC	45.705	FALSE	0.240488	none
ENST00000372759.4	CM	68.83	FALSE	0.288699	none
ENST00000372759.4	NPC	54.815	FALSE	0.367361	none
ENST00000372759.4	Neurons	48.035	FALSE	0.277532	none
ENST00000372759.4	hiPSC	98.585	FALSE	0.309125	none
ENST00000372748.8	CM	1.01	FALSE	0.344002	none
ENST00000372748.8	NPC	1.665	FALSE	0.303635	none
ENST00000372748.8	Neurons	10.135	FALSE	0.354681	none
ENST00000372748.8	hiPSC	1.805	FALSE	0.372008	none
ENST00000361584.5	CM	13	FALSE	0.282988	none
ENST00000361584.5	NPC	38.355	FALSE	0.359661	none
ENST00000361584.5	Neurons	109.38	FALSE	0.255338	none
ENST00000361584.5	hiPSC	26.13	FALSE	0.243683	none
ENST00000372706.6	CM	6.755	FALSE	0.292224	none
ENST00000372706.6	NPC	10.77	FALSE	0.355301	none
ENST00000372706.6	Neurons	19.82	FALSE	0.277692	none
ENST00000372706.6	hiPSC	8.41	FALSE	0.229585	none
ENST00000372699.8	CM	8.78	FALSE	0.31412	none
ENST00000372699.8	NPC	8.385	FALSE	0.346041	none
ENST00000372699.8	Neurons	8.395	FALSE	0.263943	none
ENST00000372699.8	hiPSC	10.9	FALSE	0.252994	none
ENST00000372684.8	CM	6.375	FALSE	0.35043	Neuron specific
ENST00000372684.8	NPC	30.975	FALSE	0.356518	Neuron specific
ENST00000372684.8	Neurons	241.83	TRUE	0.345952	Neuron specific
ENST00000372684.8	hiPSC	12.805	FALSE	0.317357	Neuron specific
ENST00000447388.7	CM	80.19	FALSE	0.278382	none
ENST00000447388.7	NPC	67.42	FALSE	0.254785	none
ENST00000447388.7	Neurons	77.895	FALSE	0.19279	none
ENST00000447388.7	hiPSC	61.605	FALSE	0.213898	none
ENST00000347132.10	NPC	1.675	FALSE	0.359274	none
ENST00000347132.10	Neurons	1.005	FALSE	0.34172	none
ENST00000372638.4	CM	3.88	FALSE	0.120713	none
ENST00000372638.4	NPC	1.005	FALSE	0.109771	none
ENST00000650070.2	CM	65.985	FALSE	0.402742	NPC specific
ENST00000650070.2	NPC	194.795	TRUE	0.452071	NPC specific
ENST00000650070.2	Neurons	73.56	FALSE	0.396416	NPC specific
ENST00000650070.2	hiPSC	194.785	FALSE	0.415527	NPC specific
ENST00000302946.12	CM	5.72	FALSE	0.347453	none
ENST00000302946.12	NPC	13.125	FALSE	0.31671	none
ENST00000302946.12	Neurons	6.35	FALSE	0.286348	none
ENST00000302946.12	hiPSC	7.595	FALSE	0.327765	none
ENST00000372587.5	CM	1.01	FALSE	0.217569	none
ENST00000372583.6	CM	6.14	FALSE	0.266983	none
ENST00000372583.6	Neurons	9.92	FALSE	0.273179	none
ENST00000361346.6	CM	54.845	FALSE	0.112532	none
ENST00000361346.6	NPC	45.015	FALSE	0.0575683	none
ENST00000361346.6	Neurons	79.985	FALSE	0.0607095	none
ENST00000361346.6	hiPSC	54.05	FALSE	0.05946	none
ENST00000431473.4	CM	2.17	FALSE	0.480248	none
ENST00000431473.4	NPC	2.23	FALSE	0.440992	none
ENST00000431473.4	Neurons	17.575	FALSE	0.431793	none
ENST00000431473.4	hiPSC	2.53	FALSE	0.455264	none
ENST00000372565.8	Neurons	1.435	FALSE	0.444504	none
ENST00000372561.4	CM	29.525	FALSE	0.375122	none
ENST00000372561.4	NPC	17.065	FALSE	0.407134	none
ENST00000372561.4	Neurons	22.565	FALSE	0.354294	none
ENST00000372561.4	hiPSC	19.22	FALSE	0.39202	none
ENST00000304979.8	CM	41.985	FALSE	0.410644	none
ENST00000304979.8	NPC	91.69	FALSE	0.334065	none
ENST00000304979.8	Neurons	34.07	FALSE	0.319951	none
ENST00000304979.8	hiPSC	93.615	FALSE	0.353618	none
ENST00000321358.12	CM	453.215	TRUE	0.530117	housekeeping
ENST00000321358.12	NPC	746.81	TRUE	0.487546	housekeeping
ENST00000321358.12	Neurons	699.98	TRUE	0.512284	housekeeping
ENST00000321358.12	hiPSC	719.6	TRUE	0.517369	housekeeping
ENST00000296387.6	hiPSC	3.5	FALSE	0.356328	none
ENST00000296388.10	CM	213.81	TRUE	0.553039	CM specific
ENST00000296388.10	NPC	46.275	FALSE	0.542877	CM specific
ENST00000296388.10	Neurons	28.275	FALSE	0.505628	CM specific
ENST00000296388.10	hiPSC	39.28	FALSE	0.488986	CM specific
ENST00000372525.7	CM	11.785	FALSE	0.48574	none
ENST00000372525.7	NPC	15.96	FALSE	0.520667	none
ENST00000372525.7	Neurons	53.385	FALSE	0.445168	none
ENST00000372525.7	hiPSC	9.73	FALSE	0.457041	none
ENST00000637012.1	NPC	1.25	FALSE	0.286018	none
ENST00000637012.1	Neurons	5.695	FALSE	0.219014	none
ENST00000372521.9	CM	29.465	FALSE	0.330728	none
ENST00000372521.9	NPC	48.465	FALSE	0.423501	none
ENST00000372521.9	Neurons	126.44	FALSE	0.310025	none
ENST00000372521.9	hiPSC	39.07	FALSE	0.289922	none
ENST00000372517.8	CM	12.48	FALSE	0.347771	none
ENST00000372517.8	NPC	7.73	FALSE	0.361193	none
ENST00000372517.8	Neurons	4.02	FALSE	0.311217	none
ENST00000372517.8	hiPSC	7.245	FALSE	0.318194	none
ENST00000426263.10	CM	147.635	FALSE	0.378826	NPC specific
ENST00000426263.10	NPC	263.32	TRUE	0.338723	NPC specific
ENST00000426263.10	Neurons	29.205	FALSE	0.307641	NPC specific
ENST00000426263.10	hiPSC	110.68	FALSE	0.353859	NPC specific
ENST00000335282.5	CM	1.01	FALSE	0.380795	none
ENST00000335282.5	NPC	7.065	FALSE	0.357975	none
ENST00000335282.5	Neurons	2.3	FALSE	0.286452	none
ENST00000335282.5	hiPSC	1.02	FALSE	0.274069	none
ENST00000236051.3	CM	133.72	FALSE	0.426924	hiPSC specific
ENST00000236051.3	NPC	159.31	FALSE	0.489047	hiPSC specific
ENST00000236051.3	Neurons	87.05	FALSE	0.382708	hiPSC specific
ENST00000236051.3	hiPSC	232.025	TRUE	0.422878	hiPSC specific
ENST00000372492.9	NPC	1.91	FALSE	0.495858	none
ENST00000372492.9	Neurons	1.7	FALSE	0.410796	none
ENST00000439858.6	hiPSC	16.27	FALSE	0.264191	none
ENST00000523677.6	hiPSC	5.7	FALSE	0.393248	none
ENST00000372476.8	CM	1.83	FALSE	0.455079	none
ENST00000372476.8	hiPSC	1.335	FALSE	0.394385	none
ENST00000310955.11	CM	51.09	FALSE	0.498219	none
ENST00000310955.11	NPC	182.78	TRUE	0.472862	none
ENST00000310955.11	Neurons	3.77	FALSE	0.458692	none
ENST00000310955.11	hiPSC	202.77	TRUE	0.443423	none
ENST00000372458.8	CM	69.275	FALSE	0.283992	none
ENST00000372458.8	NPC	12.225	FALSE	0.23272	none
ENST00000372458.8	Neurons	7.615	FALSE	0.178282	none
ENST00000372458.8	hiPSC	16.89	FALSE	0.208249	none
ENST00000372457.9	CM	73.05	FALSE	0.351151	none
ENST00000372457.9	NPC	41.23	FALSE	0.361424	none
ENST00000372457.9	Neurons	54.945	FALSE	0.305583	none
ENST00000372457.9	hiPSC	32.405	FALSE	0.291997	none
ENST00000634258.3	CM	18.53	FALSE	0.376309	none
ENST00000634258.3	NPC	12.28	FALSE	0.352642	none
ENST00000634258.3	Neurons	26.8	FALSE	0.347153	none
ENST00000634258.3	hiPSC	5.945	FALSE	0.310835	none
ENST00000372430.8	CM	23.35	FALSE	0.357862	none
ENST00000372430.8	NPC	14.89	FALSE	0.337644	none
ENST00000372430.8	Neurons	18.315	FALSE	0.308887	none
ENST00000372430.8	hiPSC	7.855	FALSE	0.299979	none
ENST00000359947.9	CM	177.03	FALSE	0.444775	none
ENST00000359947.9	NPC	122.445	FALSE	0.409847	none
ENST00000359947.9	Neurons	86.7	FALSE	0.381174	none
ENST00000359947.9	hiPSC	170.625	FALSE	0.42241	none
ENST00000372396.4	CM	108.74	FALSE	0.567384	none
ENST00000372396.4	NPC	86.235	FALSE	0.578761	none
ENST00000372396.4	Neurons	153.435	FALSE	0.519997	none
ENST00000372396.4	hiPSC	131.55	FALSE	0.542523	none
ENST00000347631.8	CM	14.48	FALSE	0.487823	none
ENST00000347631.8	NPC	18.92	FALSE	0.498958	none
ENST00000347631.8	Neurons	25.315	FALSE	0.425115	none
ENST00000347631.8	hiPSC	3.305	FALSE	0.516851	none
ENST00000372359.10	hiPSC	1.42	FALSE	0.104506	none
ENST00000372343.8	CM	13.425	FALSE	0.420333	none
ENST00000372343.8	NPC	15.35	FALSE	0.391652	none
ENST00000372343.8	Neurons	30.605	FALSE	0.326515	none
ENST00000372343.8	hiPSC	11.35	FALSE	0.353045	none
ENST00000255108.8	CM	19.595	FALSE	0.362681	none
ENST00000255108.8	NPC	30.385	FALSE	0.355492	none
ENST00000255108.8	Neurons	15.12	FALSE	0.340439	none
ENST00000255108.8	hiPSC	55.365	FALSE	0.322261	none
ENST00000472174.7	CM	58.825	FALSE	0.402605	none
ENST00000472174.7	NPC	36.715	FALSE	0.369116	none
ENST00000472174.7	Neurons	85.7	FALSE	0.344063	none
ENST00000472174.7	hiPSC	46.165	FALSE	0.399853	none
ENST00000372324.5	CM	46.895	FALSE	0.43554	none
ENST00000372324.5	NPC	64.82	FALSE	0.362626	none
ENST00000372324.5	Neurons	66.12	FALSE	0.360429	none
ENST00000372324.5	hiPSC	33.92	FALSE	0.403943	none
ENST00000372318.8	CM	1.785	FALSE	0.236949	none
ENST00000372318.8	Neurons	1.65	FALSE	0.185206	none
ENST00000372318.8	hiPSC	2.665	FALSE	0.194559	none
ENST00000372310.8	CM	6.96	FALSE	0.39856	none
ENST00000372310.8	NPC	15.505	FALSE	0.348247	none
ENST00000372310.8	Neurons	12.09	FALSE	0.32723	none
ENST00000372310.8	hiPSC	15.03	FALSE	0.351964	none
ENST00000372289.7	CM	34.395	FALSE	0.40762	none
ENST00000372289.7	NPC	45.945	FALSE	0.425057	none
ENST00000372289.7	Neurons	64.855	FALSE	0.355563	none
ENST00000372289.7	hiPSC	43.28	FALSE	0.412925	none
ENST00000372257.7	CM	45.28	FALSE	0.320187	none
ENST00000372257.7	NPC	50.995	FALSE	0.261427	none
ENST00000372257.7	Neurons	49.185	FALSE	0.21081	none
ENST00000372257.7	hiPSC	47.86	FALSE	0.309258	none
ENST00000361799.7	CM	16.52	FALSE	0.528121	none
ENST00000361799.7	NPC	51.735	FALSE	0.5172	none
ENST00000361799.7	Neurons	35.875	FALSE	0.479059	none
ENST00000361799.7	hiPSC	38.765	FALSE	0.527942	none
ENST00000372237.8	CM	2.195	FALSE	0.399193	none
ENST00000372237.8	NPC	2.365	FALSE	0.389543	none
ENST00000372237.8	Neurons	8.525	FALSE	0.36078	none
ENST00000372237.8	hiPSC	2.68	FALSE	0.368929	none
ENST00000535358.6	CM	1.14	FALSE	0.365864	none
ENST00000535358.6	NPC	1.26	FALSE	0.409597	none
ENST00000535358.6	Neurons	5.56	FALSE	0.356421	none
ENST00000372224.9	CM	29.2	FALSE	0.450784	none
ENST00000372224.9	NPC	126	FALSE	0.474261	none
ENST00000372224.9	Neurons	3.59	FALSE	0.418303	none
ENST00000372224.9	hiPSC	100.25	FALSE	0.400053	none
ENST00000396651.8	CM	2877.76	TRUE	0.500519	housekeeping
ENST00000396651.8	NPC	5602.93	TRUE	0.570796	housekeeping
ENST00000396651.8	Neurons	2948.46	TRUE	0.489865	housekeeping
ENST00000396651.8	hiPSC	3909.17	TRUE	0.50171	housekeeping
ENST00000372207.4	Neurons	1.235	FALSE	0.364374	none
ENST00000372207.4	hiPSC	1.015	FALSE	0.384996	none
ENST00000372201.5	CM	30.525	FALSE	0.469099	none
ENST00000372201.5	NPC	9.745	FALSE	0.439171	none
ENST00000372201.5	Neurons	19.065	FALSE	0.40885	none
ENST00000372201.5	hiPSC	4.435	FALSE	0.413515	none
ENST00000339355.3	CM	1.945	FALSE	0.219364	none
ENST00000372192.4	NPC	4.78	FALSE	0.378031	none
ENST00000372192.4	Neurons	3.695	FALSE	0.337095	none
ENST00000360403.7	CM	39	FALSE	0.371348	none
ENST00000360403.7	NPC	49.56	FALSE	0.468259	none
ENST00000360403.7	Neurons	42.095	FALSE	0.399059	none
ENST00000360403.7	hiPSC	41.56	FALSE	0.375777	none
ENST00000372172.5	CM	27.585	FALSE	0.402172	none
ENST00000372172.5	NPC	20.385	FALSE	0.395067	none
ENST00000372172.5	Neurons	36.64	FALSE	0.371893	none
ENST00000372172.5	hiPSC	30.425	FALSE	0.405418	none
ENST00000246337.9	CM	117.745	FALSE	0.506136	none
ENST00000246337.9	NPC	69.085	FALSE	0.491955	none
ENST00000246337.9	Neurons	52.06	FALSE	0.447638	none
ENST00000246337.9	hiPSC	97.985	FALSE	0.460908	none
ENST00000359600.6	CM	3.3	FALSE	0.503814	none
ENST00000359600.6	NPC	23.975	FALSE	0.503994	none
ENST00000359600.6	Neurons	58.52	FALSE	0.453849	none
ENST00000359600.6	hiPSC	5	FALSE	0.469532	none
ENST00000334815.5	NPC	4.915	FALSE	0.364187	none
ENST00000334815.5	Neurons	4.905	FALSE	0.352642	none
ENST00000334815.5	hiPSC	7.75	FALSE	0.349882	none
ENST00000456914.7	CM	6.03	FALSE	0.388555	none
ENST00000456914.7	NPC	28.005	FALSE	0.371282	none
ENST00000456914.7	Neurons	15.655	FALSE	0.335144	none
ENST00000456914.7	hiPSC	26.15	FALSE	0.293949	none
ENST00000372090.6	CM	12.115	FALSE	0.595332	none
ENST00000372090.6	NPC	28.555	FALSE	0.563875	none
ENST00000372090.6	Neurons	19.66	FALSE	0.544915	none
ENST00000372090.6	hiPSC	38.33	FALSE	0.524856	none
ENST00000372086.4	CM	2.885	FALSE	0.478415	none
ENST00000372086.4	NPC	4.53	FALSE	0.470315	none
ENST00000372086.4	Neurons	2.695	FALSE	0.460849	none
ENST00000372086.4	hiPSC	10.275	FALSE	0.444911	none
ENST00000629482.3	CM	2.72	FALSE	0.243835	none
ENST00000629482.3	NPC	2.225	FALSE	0.224573	none
ENST00000629482.3	Neurons	3.125	FALSE	0.169531	none
ENST00000629482.3	hiPSC	2.97	FALSE	0.157609	none
ENST00000401061.9	CM	5.815	FALSE	0.333639	none
ENST00000401061.9	NPC	10.395	FALSE	0.293827	none
ENST00000401061.9	Neurons	3.46	FALSE	0.253825	none
ENST00000401061.9	hiPSC	12.365	FALSE	0.279239	none
ENST00000319248.13	CM	822.285	TRUE	0.516027	housekeeping
ENST00000319248.13	NPC	883.6	TRUE	0.559257	housekeeping
ENST00000319248.13	Neurons	205.52	TRUE	0.467936	housekeeping
ENST00000319248.13	hiPSC	2006.16	TRUE	0.518372	housekeeping
ENST00000351829.9	CM	85.81	FALSE	0.491605	none
ENST00000351829.9	NPC	154.995	FALSE	0.480974	none
ENST00000351829.9	Neurons	48.365	FALSE	0.412996	none
ENST00000351829.9	hiPSC	142.875	FALSE	0.440505	none
ENST00000528266.6	CM	2.135	FALSE	0.182567	none
ENST00000528266.6	NPC	2.575	FALSE	0.159895	none
ENST00000528266.6	Neurons	2.145	FALSE	0.159101	none
ENST00000528266.6	hiPSC	1.95	FALSE	0.154312	none
ENST00000355105.8	CM	81.115	FALSE	0.416188	none
ENST00000355105.8	NPC	68.885	FALSE	0.417033	none
ENST00000355105.8	Neurons	48.105	FALSE	0.407281	none
ENST00000355105.8	hiPSC	109.375	FALSE	0.39533	none
ENST00000372025.5	CM	30.45	FALSE	-0.0489132	none
ENST00000372025.5	NPC	32.86	FALSE	0.000508735	none
ENST00000372025.5	Neurons	29.36	FALSE	-0.0797754	none
ENST00000372025.5	hiPSC	45.615	FALSE	-0.0376536	none
ENST00000396478.4	CM	32.49	FALSE	0.364894	none
ENST00000396478.4	NPC	27.91	FALSE	0.414695	none
ENST00000396478.4	Neurons	24.86	FALSE	0.374285	none
ENST00000396478.4	hiPSC	8.005	FALSE	0.343068	none
ENST00000262741.10	CM	51.395	FALSE	0.446694	Neuron specific
ENST00000262741.10	NPC	152.26	FALSE	0.508809	Neuron specific
ENST00000262741.10	Neurons	298.87	TRUE	0.453139	Neuron specific
ENST00000262741.10	hiPSC	27.82	FALSE	0.44216	Neuron specific
ENST00000371984.8	CM	58.895	FALSE	0.49061	none
ENST00000371984.8	NPC	33.265	FALSE	0.477325	none
ENST00000371984.8	Neurons	47.71	FALSE	0.43764	none
ENST00000371984.8	hiPSC	26.535	FALSE	0.479389	none
ENST00000371980.4	CM	2.16	FALSE	0.295866	none
ENST00000371980.4	NPC	3.715	FALSE	0.320132	none
ENST00000371980.4	Neurons	2.225	FALSE	0.329586	none
ENST00000371980.4	hiPSC	4.94	FALSE	0.338556	none
ENST00000371975.9	CM	7.6	FALSE	0.482819	none
ENST00000371975.9	NPC	61.745	FALSE	0.503133	none
ENST00000371975.9	Neurons	1.455	FALSE	0.441337	none
ENST00000371975.9	hiPSC	53.555	FALSE	0.457363	none
ENST00000617190.4	CM	55.59	FALSE	0.363836	none
ENST00000617190.4	NPC	55.065	FALSE	0.355597	none
ENST00000617190.4	Neurons	42.9	FALSE	0.337334	none
ENST00000617190.4	hiPSC	25.92	FALSE	0.309927	none
ENST00000311672.10	CM	637.76	TRUE	0.237987	housekeeping
ENST00000311672.10	NPC	547.93	TRUE	0.257923	housekeeping
ENST00000311672.10	Neurons	404.08	TRUE	0.237153	housekeeping
ENST00000311672.10	hiPSC	869.57	TRUE	0.287318	housekeeping
ENST00000474844.5	CM	21.23	FALSE	0.504466	none
ENST00000474844.5	NPC	28.51	FALSE	0.46641	none
ENST00000474844.5	Neurons	21.725	FALSE	0.403841	none
ENST00000474844.5	hiPSC	20.86	FALSE	0.437992	none
ENST00000243167.9	CM	2.875	FALSE	0.356981	none
ENST00000243167.9	NPC	2.985	FALSE	0.335548	none
ENST00000243167.9	Neurons	15.255	FALSE	0.313842	none
ENST00000243167.9	hiPSC	6.43	FALSE	0.296346	none
ENST00000360032.4	Neurons	2.765	FALSE	0.425603	none
ENST00000371945.10	CM	16.72	FALSE	0.51342	none
ENST00000371945.10	NPC	20.005	FALSE	0.544997	none
ENST00000371945.10	Neurons	26.43	FALSE	0.498337	none
ENST00000371945.10	hiPSC	10.11	FALSE	0.515553	none
ENST00000319928.8	CM	6.965	FALSE	0.372969	none
ENST00000319928.8	NPC	3.335	FALSE	0.327256	none
ENST00000319928.8	Neurons	2.71	FALSE	0.297288	none
ENST00000319928.8	hiPSC	7.78	FALSE	0.310446	none
ENST00000334122.5	NPC	2.335	FALSE	0.259589	none
ENST00000334122.5	Neurons	6.185	FALSE	0.21315	none
ENST00000371933.8	CM	55.605	FALSE	0.380264	none
ENST00000371933.8	NPC	30.71	FALSE	0.457765	none
ENST00000371933.8	Neurons	28.485	FALSE	0.38937	none
ENST00000371933.8	hiPSC	35.13	FALSE	0.407734	none
ENST00000371901.4	hiPSC	3.625	FALSE	0.286627	none
ENST00000371877.8	CM	15.08	FALSE	0.115838	none
ENST00000371877.8	NPC	36.475	FALSE	0.109613	none
ENST00000371877.8	Neurons	4.325	FALSE	0.10288	none
ENST00000371877.8	hiPSC	43.57	FALSE	0.0880161	none
ENST00000371873.9	CM	159.37	FALSE	0.389747	none
ENST00000371873.9	NPC	87.105	FALSE	0.434871	none
ENST00000371873.9	Neurons	144.01	FALSE	0.418043	none
ENST00000371873.9	hiPSC	49.95	FALSE	0.399849	none
ENST00000606738.3	CM	8.225	FALSE	0.352288	none
ENST00000606738.3	NPC	4.42	FALSE	0.293639	none
ENST00000606738.3	Neurons	1.145	FALSE	0.259419	none
ENST00000606738.3	hiPSC	2	FALSE	0.247067	none
ENST00000438567.7	NPC	2.84	FALSE	0.278028	none
ENST00000438567.7	Neurons	1.86	FALSE	0.250472	none
ENST00000438567.7	hiPSC	1.265	FALSE	0.269644	none
ENST00000371847.8	CM	6.465	FALSE	0.202778	none
ENST00000371847.8	NPC	18.995	FALSE	0.280488	none
ENST00000371847.8	Neurons	11.44	FALSE	0.208229	none
ENST00000371847.8	hiPSC	9.54	FALSE	0.214237	none
ENST00000371839.6	Neurons	4.365	FALSE	0.468152	none
ENST00000371833.4	CM	4.93	FALSE	0.408282	none
ENST00000371833.4	NPC	16.54	FALSE	0.483113	none
ENST00000371833.4	Neurons	57.04	FALSE	0.427006	none
ENST00000371833.4	hiPSC	5.47	FALSE	0.42011	none
ENST00000371824.7	NPC	37.125	FALSE	0.364953	none
ENST00000371824.7	Neurons	158.5	FALSE	0.338721	none
ENST00000396153.7	CM	20.705	FALSE	0.256375	none
ENST00000396153.7	NPC	36.52	FALSE	0.292134	none
ENST00000396153.7	Neurons	42.235	FALSE	0.256345	none
ENST00000396153.7	hiPSC	28.7	FALSE	0.287074	none
ENST00000371761.4	CM	2.45	FALSE	0.38174	none
ENST00000371761.4	NPC	8.165	FALSE	0.326258	none
ENST00000371761.4	Neurons	2.66	FALSE	0.316248	none
ENST00000242719.4	CM	83.8	FALSE	0.137876	none
ENST00000242719.4	NPC	41.955	FALSE	0.181108	none
ENST00000242719.4	Neurons	172.49	FALSE	0.142785	none
ENST00000242719.4	hiPSC	40.8	FALSE	0.153166	none
ENST00000371733.8	CM	119.965	FALSE	0.295466	none
ENST00000371733.8	NPC	51.29	FALSE	0.367244	none
ENST00000371733.8	Neurons	107.33	FALSE	0.329859	none
ENST00000371733.8	hiPSC	62.175	FALSE	0.317528	none
ENST00000428468.6	CM	198.03	TRUE	0.299219	CM specific
ENST00000428468.6	NPC	83.6	FALSE	0.346578	CM specific
ENST00000428468.6	Neurons	99.21	FALSE	0.304779	CM specific
ENST00000428468.6	hiPSC	76.095	FALSE	0.30878	CM specific
ENST00000352171.12	CM	169.815	FALSE	0.451224	none
ENST00000352171.12	NPC	169.94	TRUE	0.503753	none
ENST00000352171.12	Neurons	180.86	FALSE	0.444596	none
ENST00000352171.12	hiPSC	233.185	TRUE	0.440253	none
ENST00000371655.4	CM	21.395	FALSE	0.53434	none
ENST00000371655.4	NPC	9.295	FALSE	0.54451	none
ENST00000371655.4	Neurons	48.285	FALSE	0.480064	none
ENST00000371655.4	hiPSC	60.205	FALSE	0.526631	none
ENST00000371626.9	CM	92.86	FALSE	0.423766	none
ENST00000371626.9	NPC	98.09	FALSE	0.459069	none
ENST00000371626.9	Neurons	35.68	FALSE	0.450145	none
ENST00000371626.9	hiPSC	136.23	FALSE	0.374612	none
ENST00000371614.2	CM	17.295	FALSE	0.354221	none
ENST00000371614.2	NPC	15.915	FALSE	0.355084	none
ENST00000371614.2	Neurons	20.62	FALSE	0.363743	none
ENST00000371614.2	hiPSC	18.045	FALSE	0.326172	none
ENST00000313334.13	CM	48.18	FALSE	0.359468	none
ENST00000313334.13	NPC	82.93	FALSE	0.424748	none
ENST00000313334.13	Neurons	113.51	FALSE	0.38616	none
ENST00000313334.13	hiPSC	79.605	FALSE	0.380503	none
ENST00000287727.7	CM	42.32	FALSE	0.358312	none
ENST00000287727.7	NPC	58.405	FALSE	0.355439	none
ENST00000287727.7	Neurons	107.14	FALSE	0.33156	none
ENST00000287727.7	hiPSC	66.49	FALSE	0.32218	none
ENST00000284376.8	CM	22.42	FALSE	0.462539	none
ENST00000284376.8	NPC	13.23	FALSE	0.478709	none
ENST00000284376.8	Neurons	22.975	FALSE	0.408599	none
ENST00000284376.8	hiPSC	14.31	FALSE	0.449334	none
ENST00000371568.8	CM	6.8	FALSE	0.363349	none
ENST00000371568.8	NPC	63.49	FALSE	0.433334	none
ENST00000371568.8	Neurons	3.29	FALSE	0.316187	none
ENST00000371568.8	hiPSC	100.46	FALSE	0.345309	none
ENST00000257181.10	CM	30.78	FALSE	0.263995	none
ENST00000257181.10	NPC	69.755	FALSE	0.319435	none
ENST00000257181.10	Neurons	63.015	FALSE	0.301356	none
ENST00000257181.10	hiPSC	64.665	FALSE	0.287502	none
ENST00000257177.9	CM	72.125	FALSE	0.281472	none
ENST00000257177.9	NPC	96.51	FALSE	0.357596	none
ENST00000257177.9	Neurons	139.79	FALSE	0.294545	none
ENST00000257177.9	hiPSC	53.72	FALSE	0.278076	none
ENST00000361314.5	CM	80.21	FALSE	0.373781	none
ENST00000361314.5	NPC	10.37	FALSE	0.32933	none
ENST00000361314.5	Neurons	4.575	FALSE	0.2598	none
ENST00000361314.5	hiPSC	15.125	FALSE	0.311817	none
ENST00000517870.2	Neurons	1.02	FALSE	0.292929	none
ENST00000371538.5	CM	21.25	FALSE	0.64937	none
ENST00000371538.5	NPC	44.265	FALSE	0.65082	none
ENST00000371538.5	Neurons	49.9	FALSE	0.597125	none
ENST00000371538.5	hiPSC	88.855	FALSE	0.620028	none
ENST00000294353.7	CM	40.775	FALSE	0.30175	none
ENST00000294353.7	NPC	37.45	FALSE	0.317997	none
ENST00000294353.7	Neurons	94.045	FALSE	0.258563	none
ENST00000294353.7	hiPSC	22.525	FALSE	0.258745	none
ENST00000371528.2	hiPSC	1.38	FALSE	0.220569	none
ENST00000371522.9	CM	8.685	FALSE	0.387513	none
ENST00000371522.9	NPC	1.925	FALSE	0.388513	none
ENST00000371522.9	Neurons	2.505	FALSE	0.363042	none
ENST00000371522.9	hiPSC	7.235	FALSE	0.32462	none
ENST00000371514.8	CM	101.165	FALSE	0.465245	none
ENST00000371514.8	NPC	51.5	FALSE	0.50641	none
ENST00000371514.8	Neurons	50.39	FALSE	0.441959	none
ENST00000371514.8	hiPSC	41.235	FALSE	0.472037	none
ENST00000371486.4	CM	24.23	FALSE	0.565923	none
ENST00000371486.4	NPC	22.64	FALSE	0.567105	none
ENST00000371486.4	Neurons	13.46	FALSE	0.494869	none
ENST00000371486.4	hiPSC	29.485	FALSE	0.510608	none
ENST00000294360.5	CM	53.4	FALSE	0.54346	none
ENST00000294360.5	NPC	85.605	FALSE	0.536619	none
ENST00000294360.5	Neurons	64.34	FALSE	0.499149	none
ENST00000294360.5	hiPSC	66.055	FALSE	0.523665	none
ENST00000371470.8	CM	88.475	FALSE	0.397297	NPC specific
ENST00000371470.8	NPC	174.805	TRUE	0.464235	NPC specific
ENST00000371470.8	Neurons	41.815	FALSE	0.408504	NPC specific
ENST00000371470.8	hiPSC	184.525	FALSE	0.457843	NPC specific
ENST00000306052.12	CM	8.555	FALSE	0.506871	none
ENST00000306052.12	NPC	60.95	FALSE	0.461022	none
ENST00000306052.12	Neurons	128.91	FALSE	0.452433	none
ENST00000306052.12	hiPSC	48.235	FALSE	0.499161	none
ENST00000371429.4	CM	25.155	FALSE	0.0661487	none
ENST00000371429.4	NPC	91.005	FALSE	0.084363	none
ENST00000371429.4	Neurons	12.665	FALSE	0.026852	none
ENST00000371429.4	hiPSC	115.43	FALSE	0.0469178	none
ENST00000072644.7	CM	28.385	FALSE	0.295155	none
ENST00000072644.7	NPC	23.26	FALSE	0.326132	none
ENST00000072644.7	Neurons	46.12	FALSE	0.250466	none
ENST00000072644.7	hiPSC	31.07	FALSE	0.302277	none
ENST00000361921.8	NPC	1.645	FALSE	0.288735	none
ENST00000194214.10	CM	86.59	FALSE	0.0697876	none
ENST00000194214.10	NPC	82.825	FALSE	0.143851	none
ENST00000194214.10	Neurons	40.58	FALSE	0.124689	none
ENST00000194214.10	hiPSC	97.345	FALSE	0.0831212	none
ENST00000371370.8	CM	62.005	FALSE	0.449006	none
ENST00000371370.8	NPC	59.035	FALSE	0.483512	none
ENST00000371370.8	Neurons	24.985	FALSE	0.421194	none
ENST00000371370.8	hiPSC	69.43	FALSE	0.420416	none
ENST00000234831.10	CM	55.985	FALSE	0.104066	none
ENST00000234831.10	NPC	15.01	FALSE	0.143429	none
ENST00000234831.10	Neurons	63.625	FALSE	0.0974462	none
ENST00000234831.10	hiPSC	20.395	FALSE	0.105111	none
ENST00000234827.6	CM	5.225	FALSE	0.166279	none
ENST00000234827.6	NPC	11.63	FALSE	0.295705	none
ENST00000234827.6	Neurons	6.735	FALSE	0.200843	none
ENST00000234827.6	hiPSC	5.895	FALSE	0.173227	none
ENST00000534324.5	CM	2.765	FALSE	0.449205	none
ENST00000534324.5	NPC	8.895	FALSE	0.441472	none
ENST00000534324.5	Neurons	3.2	FALSE	0.386705	none
ENST00000534324.5	hiPSC	5.485	FALSE	0.438436	none
ENST00000360840.9	CM	73.98	FALSE	0.507759	none
ENST00000360840.9	NPC	97.895	FALSE	0.455978	none
ENST00000360840.9	Neurons	45.525	FALSE	0.400347	none
ENST00000360840.9	hiPSC	119.755	FALSE	0.467755	none
ENST00000343744.7	CM	20.14	FALSE	0.488786	none
ENST00000343744.7	hiPSC	4.335	FALSE	0.417605	none
ENST00000302250.7	CM	2.105	FALSE	0.364908	none
ENST00000421030.7	CM	5.145	FALSE	0.358066	none
ENST00000371281.4	CM	23.385	FALSE	0.508227	none
ENST00000371281.4	NPC	42.67	FALSE	0.559801	none
ENST00000371281.4	Neurons	28.775	FALSE	0.480378	none
ENST00000371281.4	hiPSC	41.985	FALSE	0.517647	none
ENST00000371279.4	CM	5.555	FALSE	0.473401	none
ENST00000371279.4	NPC	9.74	FALSE	0.467866	none
ENST00000371279.4	Neurons	3.91	FALSE	0.408092	none
ENST00000371279.4	hiPSC	9.03	FALSE	0.4275	none
ENST00000371273.3	Neurons	2.375	FALSE	0.381724	none
ENST00000371269.9	CM	121.48	FALSE	0.412359	none
ENST00000371269.9	NPC	287	TRUE	0.37484	none
ENST00000371269.9	Neurons	335.385	TRUE	0.324455	none
ENST00000371269.9	hiPSC	500.235	TRUE	0.363292	none
ENST00000302118.5	NPC	4.79	FALSE	0.406272	none
ENST00000302118.5	hiPSC	12.745	FALSE	0.38542	none
ENST00000294383.7	CM	55.12	FALSE	0.312163	none
ENST00000294383.7	NPC	79.01	FALSE	0.374271	none
ENST00000294383.7	Neurons	108.29	FALSE	0.32339	none
ENST00000294383.7	hiPSC	73.625	FALSE	0.337703	none
ENST00000371250.4	CM	15.61	FALSE	0.36253	none
ENST00000371250.4	NPC	37.845	FALSE	0.322785	none
ENST00000371250.4	Neurons	41.91	FALSE	0.281996	none
ENST00000371250.4	hiPSC	25.845	FALSE	0.300824	none
ENST00000371244.9	CM	15.68	FALSE	0.397108	none
ENST00000371244.9	NPC	22.625	FALSE	0.480606	none
ENST00000371244.9	Neurons	20.65	FALSE	0.421556	none
ENST00000371244.9	hiPSC	9.735	FALSE	0.433546	none
ENST00000371236.7	CM	13.68	FALSE	0.383343	none
ENST00000371236.7	NPC	13.94	FALSE	0.441473	none
ENST00000371236.7	Neurons	80.79	FALSE	0.390675	none
ENST00000371236.7	hiPSC	10.635	FALSE	0.3968	none
ENST00000371226.8	CM	22.49	FALSE	0.156213	none
ENST00000371226.8	NPC	29.645	FALSE	0.200442	none
ENST00000371226.8	Neurons	12.465	FALSE	0.114322	none
ENST00000371226.8	hiPSC	20.27	FALSE	0.13457	none
ENST00000371225.4	hiPSC	2.46	FALSE	0.339756	none
ENST00000472487.6	CM	44.525	FALSE	0.207899	none
ENST00000472487.6	NPC	35.935	FALSE	0.307045	none
ENST00000472487.6	Neurons	44.795	FALSE	0.264886	none
ENST00000472487.6	hiPSC	92.645	FALSE	0.224952	none
ENST00000371222.4	CM	103.285	FALSE	0.310241	none
ENST00000371222.4	NPC	12.975	FALSE	0.280909	none
ENST00000371222.4	Neurons	105.09	FALSE	0.246901	none
ENST00000371222.4	hiPSC	21.71	FALSE	0.246588	none
ENST00000303721.12	CM	12.15	FALSE	0.434542	none
ENST00000303721.12	NPC	12.56	FALSE	0.473228	none
ENST00000303721.12	Neurons	12.755	FALSE	0.418337	none
ENST00000303721.12	hiPSC	8.33	FALSE	0.407188	none
ENST00000371208.5	CM	11.65	FALSE	0.208821	none
ENST00000371208.5	NPC	2.155	FALSE	0.295582	none
ENST00000371208.5	Neurons	14.57	FALSE	0.254797	none
ENST00000371208.5	hiPSC	52.88	FALSE	0.225049	none
ENST00000371204.4	CM	12.68	FALSE	0.438154	none
ENST00000371204.4	hiPSC	2.39	FALSE	0.367344	none
ENST00000403491.8	CM	21.465	FALSE	0.115377	none
ENST00000403491.8	Neurons	6.86	FALSE	0.118971	none
ENST00000403491.8	hiPSC	1.5	FALSE	0.103198	none
ENST00000606498.5	CM	43.795	FALSE	0.224574	none
ENST00000606498.5	NPC	22.445	FALSE	0.241605	none
ENST00000606498.5	Neurons	34.215	FALSE	0.208003	none
ENST00000606498.5	hiPSC	16.025	FALSE	0.227797	none
ENST00000642238.2	CM	17.01	FALSE	0.312934	none
ENST00000642238.2	NPC	5.215	FALSE	0.365712	none
ENST00000642238.2	Neurons	16.135	FALSE	0.347281	none
ENST00000642238.2	hiPSC	52.635	FALSE	0.344878	none
ENST00000498273.2	CM	1.24	FALSE	0.178238	hiPSC specific
ENST00000498273.2	hiPSC	1758.38	TRUE	0.255658	hiPSC specific
ENST00000371153.9	CM	1.665	FALSE	0.420651	none
ENST00000339950.5	CM	56.57	FALSE	0.180528	none
ENST00000339950.5	NPC	158.725	FALSE	0.264835	none
ENST00000339950.5	Neurons	45.745	FALSE	0.238034	none
ENST00000339950.5	hiPSC	151.165	FALSE	0.214493	none
ENST00000371129.4	CM	1.41	FALSE	0.0987678	none
ENST00000371129.4	NPC	1.395	FALSE	0.18169	none
ENST00000371129.4	Neurons	4.155	FALSE	0.143816	none
ENST00000371129.4	hiPSC	1.085	FALSE	0.165003	none
ENST00000317868.9	CM	13.91	FALSE	0.209673	none
ENST00000317868.9	NPC	27.945	FALSE	0.322093	none
ENST00000317868.9	Neurons	10.835	FALSE	0.255785	none
ENST00000317868.9	hiPSC	34.53	FALSE	0.272645	none
ENST00000371116.4	hiPSC	22.02	FALSE	0.34515	none
ENST00000263440.6	CM	10.645	FALSE	-0.0220839	none
ENST00000263440.6	NPC	26.25	FALSE	0.0270201	none
ENST00000263440.6	Neurons	11.72	FALSE	-0.0440517	none
ENST00000263440.6	hiPSC	37.06	FALSE	-0.00817379	none
ENST00000271002.15	CM	25.885	FALSE	0.0688165	none
ENST00000271002.15	NPC	58.11	FALSE	0.194739	none
ENST00000271002.15	Neurons	17.065	FALSE	0.141149	none
ENST00000271002.15	hiPSC	61.195	FALSE	0.11511	none
ENST00000371088.5	CM	12.255	FALSE	0.17474	none
ENST00000371088.5	NPC	12.165	FALSE	0.258046	none
ENST00000371088.5	Neurons	34.065	FALSE	0.202562	none
ENST00000371088.5	hiPSC	5.415	FALSE	0.22727	none
ENST00000371084.8	CM	83.235	FALSE	0.630057	none
ENST00000371084.8	NPC	40.175	FALSE	0.647598	none
ENST00000371084.8	Neurons	6.73	FALSE	0.584477	none
ENST00000371084.8	hiPSC	68.415	FALSE	0.584098	none
ENST00000371079.6	CM	28.535	FALSE	0.418045	none
ENST00000371079.6	NPC	8.14	FALSE	0.393749	none
ENST00000371079.6	Neurons	1.06	FALSE	0.363324	none
ENST00000371079.6	hiPSC	107.025	FALSE	0.330373	none
ENST00000342505.5	CM	110.705	FALSE	0.557564	none
ENST00000342505.5	NPC	28.13	FALSE	0.588115	none
ENST00000342505.5	Neurons	78.61	FALSE	0.507161	none
ENST00000342505.5	hiPSC	27.06	FALSE	0.511276	none
ENST00000327299.8	CM	30.38	FALSE	0.473705	none
ENST00000327299.8	NPC	33.735	FALSE	0.506797	none
ENST00000327299.8	Neurons	4.63	FALSE	0.465136	none
ENST00000327299.8	hiPSC	151.615	FALSE	0.4995	none
[truncated: 47,994 more rows]
