# Supplementary material for: Selective gene expression maintains human tRNA anticodon pools during differentiation
Source: Nat Cell Biol. 2024 Jan 8;26(1):100–12. doi: 10.1038/s41556-023-01317-3 (PMC10791582; doi:10.1038/s41556-023-01317-3)
Supplement: Supplementary file 13 — Statistical source data. [file 41556_2023_1317_MOESM13_ESM.xlsx]

## Sheet: Ext Data Fig. 3b
codon	Anticodon	hiPSC	NPC	hiPSC_1_28_33_Psite	hiPSC_2_28_33_Psite	hiPSC_1_20_23_Psite	hiPSC_2_20_23_Psite
AAA	TTT	0.0452844	0.053575	0.9947	0.9853	0.9014	0.8881
AAC	GTT	0.0281357	0.0245739	0.997	0.9918	0.929	0.9449
AAG	CTT	0.0314993	0.03051	0.9774	0.9681	0.9509	0.9366
AAT	GTT	0.0281357	0.0245739	0.9944	1.0109	0.9332	0.9986
ACA	TGT	0.0108133	0.00849311	0.9648	0.9639	0.941	0.9661
ACC	AGT	0.0242451	0.0215497	0.9675	0.9607	1.0319	1.02
ACG	CGT	0.00943918	0.0119639	0.9601	0.9766	0.9696	0.9778
ACT	AGT	0.0242451	0.0215497	0.9932	0.993	0.9968	0.9997
AGA	TCT	0.0127463	0.0131354	1.0054	1.0136	0.9853	0.9401
AGC	GCT	0.0217013	0.0224977	1.0342	1.0153	1.04	1.0429
AGG	CCT	0.0117619	0.0149987	1.0011	0.972	0.9938	1.0045
AGT	GCT	0.0217013	0.0224977	0.9881	0.9925	0.9996	1.0097
ATA	TAT	0.00827608	0.00844379	0.9922	0.9997	0.9485	0.9365
ATC	AAT	0.028918	0.0276678	0.981	0.9895	0.9778	0.9313
ATG	CAT	0.0226408	0.0219898	0.9597	0.9529	0.9522	0.9096
ATT	AAT	0.028918	0.0276678	1.0019	0.9732	0.9507	0.9441
CAA	TTG	0.0121536	0.0114447	0.9917	1.0093	0.9497	0.9717
CAC	GTG	0.0221514	0.023228	1.008	1.0027	0.9896	1.0161
CAG	CTG	0.0294555	0.0326952	1.0111	1.0122	1.0087	0.9821
CAT	GTG	0.0221514	0.023228	1.0286	1.0129	0.9914	0.9645
CCA	TGG	0.0110747	0.0133499	1.0566	1.0374	1.0385	1.0311
CCC	AGG	0.0213026	0.0187157	0.9837	0.991	1.1066	1.0856
CCG	CGG	0.00768887	0.00687601	1.0238	1	1.0577	1.0806
CCT	AGG	0.0213026	0.0187157	1.0625	1.0537	1.0825	1.0925
CGA	TCG	0.0163116	0.0174126	1.058	1.0076	1.0166	0.9495
CGC	ACG	0.0275274	0.0297497	1	1.0143	1.0564	1.0605
CGG	CCG	0.0138401	0.0157919	1.0332	1.022	1.0673	1.1198
CGT	ACG	0.0275274	0.0297497	1.0365	1.0204	1.0339	1.0561
CTA	TAG	0.0111484	0.0105599	1.007	1.0013	0.9567	0.989
CTC	AAG	0.0239894	0.019068	0.9746	0.9728	1.0348	1.0217
CTG	CAG	0.0206915	0.0262663	0.9691	0.9995	0.9981	1.0129
CTT	AAG	0.0239894	0.019068	1.0058	1.0051	1.0069	1.002
GAA	TTC	0.0269043	0.0289148	0.9837	0.9731	0.996	0.9679
GAC	GTC	0.0478211	0.0392611	1.0461	1.0534	1.019	1.0047
GAG	CTC	0.052637	0.0434091	0.9872	0.9911	1.0233	1.0122
GAT	GTC	0.0478211	0.0392611	1.0485	1.0251	0.9845	0.9515
GCA	TGC	0.0228152	0.0222308	0.975	0.9729	0.9688	1.0003
GCC	AGC	0.0453674	0.0461009	1.004	1.0009	1.0539	1.0469
GCG	CGC	0.0143675	0.0156061	0.9521	0.9515	1.0019	1.0089
GCT	AGC	0.0453674	0.0461009	1.016	1.0316	1.0288	1.0214
GGA	TCC	0.0230541	0.0272244	1.0388	1.0555	1.0413	1.0484
GGC	GCC	0.0591899	0.0382425	1.0526	1.0474	1.1422	1.1201
GGG	CCC	0.0126808	0.021938	1.0349	1.0254	1.1212	1.115
GGT	GCC	0.0591899	0.0382425	1.0927	1.0353	1.0677	1.06
GTA	TAC	0.0117301	0.0116747	0.996	0.9845	0.9666	0.9702
GTC	AAC	0.0211935	0.0229831	0.9875	0.9961	1.0849	1.1009
GTG	CAC	0.0236722	0.0218158	0.9969	0.9951	0.9978	0.9945
GTT	AAC	0.0211935	0.0229831	1.0014	1.0113	1.0403	1.0312
TAC	GTA	0.0338304	0.0344009	0.9569	0.9564	0.9911	0.9499
TAT	GTA	0.0338304	0.0344009	1.0226	1.0194	0.9674	0.9483
TCA	TGA	0.0115157	0.00961882	1	0.984	1.011	0.9909
TCC	AGA	0.0186326	0.0202518	1.0035	1.0007	1.0236	1.0077
TCG	CGA	0.00583211	0.00715924	0.9789	0.9826	1	0.9538
TCT	AGA	0.0186326	0.0202518	1.0209	1.0128	1.003	1
TGC	GCA	0.0207665	0.0205716	0.9705	0.9737	0.9783	1.0015
TGG	CCA	0.0149398	0.014012	1.0337	1.0357	1.0263	1.0442
TGT	GCA	0.0207665	0.0205716	0.9944	0.9658	0.9889	0.9998
TTA	TAA	0.00529486	0.00793453	0.9772	0.9576	1.0008	0.9479
TTC	GAA	0.0260307	0.0245007	1.0238	1.0149	1.0242	0.9912
TTG	CAA	0.00875914	0.00808637	0.9665	0.9448	0.9569	0.9536
TTT	GAA	0.0260307	0.0245007	0.9996	1.0036	0.9538	0.9608

## Sheet: Ext Data Fig. 3d
codon	Anticodon	hiPSC	NPC	hiPSC_2_28_32	hiPSC_2_20_22
AAA	TTT	0.0452844	0.053575	1.1941	0.9837
AAC	GTT	0.0281357	0.0245739	1.1543	0.9903
AAG	CTT	0.0314993	0.03051	1.0977	1
AAT	GTT	0.0281357	0.0245739	1.1138	1.0088
ACA	TGT	0.0108133	0.00849311	1.0041	0.9646
ACC	AGT	0.0242451	0.0215497	0.9834	0.9456
ACG	CGT	0.00943918	0.0119639	1.1774	1.0211
ACT	AGT	0.0242451	0.0215497	0.9571	0.9793
AGA	TCT	0.0127463	0.0131354	0.8947	1.0189
AGC	GCT	0.0217013	0.0224977	1.0476	0.943
AGG	CCT	0.0117619	0.0149987	1.0508	1.0258
AGT	GCT	0.0217013	0.0224977	1.0857	1.0333
ATA	TAT	0.00827608	0.00844379	1.0754	0.9424
ATC	AAT	0.028918	0.0276678	1.0167	0.9362
ATG	CAT	0.0226408	0.0219898	0.9403	1.0196
ATT	AAT	0.028918	0.0276678	0.9193	0.9868
CAA	TTG	0.0121536	0.0114447	0.9821	0.9807
CAC	GTG	0.0221514	0.023228	1.2056	1.0694
CAG	CTG	0.0294555	0.0326952	1	1.0197
CAT	GTG	0.0221514	0.023228	1.205	1.1234
CCA	TGG	0.0110747	0.0133499	1.0299	1.0577
CCC	AGG	0.0213026	0.0187157	0.9904	1.0192
CCG	CGG	0.00768887	0.00687601	1.1503	1.0734
CCT	AGG	0.0213026	0.0187157	1.0008	1.0336
CGA	TCG	0.0163116	0.0174126	1.0075	1.016
CGC	ACG	0.0275274	0.0297497	1.0342	1.0393
CGG	CCG	0.0138401	0.0157919	0.998	1.029
CGT	ACG	0.0275274	0.0297497	1.0121	1.0285
CTA	TAG	0.0111484	0.0105599	0.8651	1.0479
CTC	AAG	0.0239894	0.019068	0.8906	0.97
CTG	CAG	0.0206915	0.0262663	1.0163	1.0407
CTT	AAG	0.0239894	0.019068	0.8802	1.0223
GAA	TTC	0.0269043	0.0289148	1.2228	0.9896
GAC	GTC	0.0478211	0.0392611	1.1833	1.0171
GAG	CTC	0.052637	0.0434091	1.1272	0.9512
GAT	GTC	0.0478211	0.0392611	1.1023	1.0031
GCA	TGC	0.0228152	0.0222308	0.9357	0.9732
GCC	AGC	0.0453674	0.0461009	0.9502	0.9061
GCG	CGC	0.0143675	0.0156061	0.9271	0.9452
GCT	AGC	0.0453674	0.0461009	0.9675	0.9432
GGA	TCC	0.0230541	0.0272244	0.9372	0.961
GGC	GCC	0.0591899	0.0382425	0.9838	0.9127
GGG	CCC	0.0126808	0.021938	0.9599	0.965
GGT	GCC	0.0591899	0.0382425	1.0067	0.9634
GTA	TAC	0.0117301	0.0116747	0.9478	0.9838
GTC	AAC	0.0211935	0.0229831	0.8385	0.9837
GTG	CAC	0.0236722	0.0218158	0.7416	0.9819
GTT	AAC	0.0211935	0.0229831	0.7523	0.9717
TAC	GTA	0.0338304	0.0344009	1.0461	1.0344
TAT	GTA	0.0338304	0.0344009	1.0239	0.9695
TCA	TGA	0.0115157	0.00961882	0.9169	0.9707
TCC	AGA	0.0186326	0.0202518	0.9231	1.0111
TCG	CGA	0.00583211	0.00715924	1.0345	1.0883
TCT	AGA	0.0186326	0.0202518	0.9281	1.0021
TGC	GCA	0.0207665	0.0205716	1.013	0.9954
TGG	CCA	0.0149398	0.014012	1.0627	0.981
TGT	GCA	0.0207665	0.0205716	0.9776	1.0051
TTA	TAA	0.00529486	0.00793453	0.9566	1.0018
TTC	GAA	0.0260307	0.0245007	0.795	0.9519
TTG	CAA	0.00875914	0.00808637	0.9752	1.0356
TTT	GAA	0.0260307	0.0245007	0.8065	1.0025

## Sheet: Ext Data Fig. 3e
codon	Anticodon	hiPSC	NPC	hiPSC_2_28_32_Psite	hiPSC_2_20_22_Psite
AAA	TTT	0.0452844	0.053575	0.9039	0.9539
AAC	GTT	0.0281358	0.0245739	0.9573	1
AAG	CTT	0.0314992	0.03051	0.9152	0.9675
AAT	GTT	0.0281358	0.0245739	0.9261	0.9659
ACA	TGT	0.0108133	0.00849311	1.0231	1.0476
ACC	AGT	0.0242451	0.0215497	1	0.987
ACG	CGT	0.00943918	0.0119639	0.9942	1.0162
ACT	AGT	0.0242451	0.0215497	1.0131	0.9485
AGA	TCT	0.0127463	0.0131354	1.0433	0.9953
AGC	GCT	0.0217013	0.0224977	1.0057	1.0095
AGG	CCT	0.0117619	0.0149987	0.9588	0.9764
AGT	GCT	0.0217013	0.0224977	0.92	0.9752
ATA	TAT	0.00827608	0.00844379	0.9512	0.9505
ATC	AAT	0.028918	0.0276678	0.9579	1.0108
ATG	CAT	0.0226408	0.0219898	1.0033	0.9887
ATT	AAT	0.028918	0.0276678	0.9526	0.9612
CAA	TTG	0.0121536	0.0114447	0.988	0.9836
CAC	GTG	0.0221514	0.023228	0.987	0.9628
CAG	CTG	0.0294555	0.0326952	0.9971	0.9722
CAT	GTG	0.0221514	0.023228	1.0219	0.9674
CCA	TGG	0.0110747	0.0133499	1.1022	1.0381
CCC	AGG	0.0213026	0.0187157	1.1171	0.9924
CCG	CGG	0.00768887	0.00687601	1.0429	1.0161
CCT	AGG	0.0213026	0.0187157	1.1432	1.0307
CGA	TCG	0.0163116	0.0174126	1.2011	1.0627
CGC	ACG	0.0275274	0.0297497	1.0527	0.9375
CGG	CCG	0.0138401	0.0157919	0.9861	1.0122
CGT	ACG	0.0275274	0.0297497	0.9805	0.9816
CTA	TAG	0.0111484	0.0105599	1.1048	1.0011
CTC	AAG	0.0239894	0.019068	1.0461	1.0477
CTG	CAG	0.0206915	0.0262663	0.9741	0.9976
CTT	AAG	0.0239894	0.019068	1.0436	1.0442
GAA	TTC	0.0269043	0.0289148	0.9238	0.9853
GAC	GTC	0.0478211	0.0392611	0.9799	1.0057
GAG	CTC	0.052637	0.0434091	0.8934	0.9861
GAT	GTC	0.0478211	0.0392611	0.9528	1.0224
GCA	TGC	0.0228152	0.0222308	1.003	0.9519
GCC	AGC	0.0453674	0.0461009	0.9925	0.993
GCG	CGC	0.0143675	0.0156061	0.9398	1.0097
GCT	AGC	0.0453674	0.0461009	1.001	0.998
GGA	TCC	0.0230541	0.0272244	1.0202	0.9433
GGC	GCC	0.0591899	0.0382425	1.0101	1.0404
GGG	CCC	0.0126808	0.021938	0.9678	0.9682
GGT	GCC	0.0591899	0.0382425	0.9722	1.0433
GTA	TAC	0.0117301	0.0116747	0.9535	0.9531
GTC	AAC	0.0211935	0.0229831	1.0478	1.0574
GTG	CAC	0.0236722	0.0218158	1.0396	1.0774
GTT	AAC	0.0211935	0.0229831	1.0588	1.0655
TAC	GTA	0.0338304	0.0344009	0.9901	1.0058
TAT	GTA	0.0338304	0.0344009	0.9695	0.9796
TCA	TGA	0.0115157	0.00961882	1.0187	1.0383
TCC	AGA	0.0186326	0.0202518	1.089	1.0293
TCG	CGA	0.00583211	0.00715924	1.0881	1.0809
TCT	AGA	0.0186326	0.0202518	1.0922	1.0108
TGC	GCA	0.0207665	0.0205716	1.0117	1.0287
TGG	CCA	0.0149398	0.014012	1.0251	0.9827
TGT	GCA	0.0207665	0.0205716	0.9566	1.0032
TTA	TAA	0.00529486	0.00793453	0.9871	0.9637
TTC	GAA	0.0260307	0.0245007	1.0301	1.047
TTG	CAA	0.00875914	0.00808637	1.0289	1.0514
TTT	GAA	0.0260307	0.0245007	0.9773	1.0044

## Sheet: Ext Data Fig. 3f
codon	sample	codon_DT	Anticodon	lfc	AA	codon_AA
AAA	lib1745_hrf_gr_ips_wt_tig_mono_r1_28_33_20230315	1.0294	TTT	0.230817	K	K | AAA
AAA	lib1745_hrf_gr_ips_wt_tig_mono_r2_28_33_20230315	1.0407	TTT	0.230817	K	K | AAA
AAA	lib1745_hrf_gr_npc_wt_tig_mono_r1_28_33_20230315	1.0728	TTT	0.230817	K	K | AAA
AAA	lib1745_hrf_gr_npc_wt_tig_mono_r2_28_33_20230315	1.061	TTT	0.230817	K	K | AAA
AAG	lib1745_hrf_gr_npc_wt_tig_mono_r2_28_33_20230315	0.9517	CTT	0.0579239	K	K | AAG
AAG	lib1745_hrf_gr_npc_wt_tig_mono_r1_28_33_20230315	0.9526	CTT	0.0579239	K	K | AAG
AAG	lib1745_hrf_gr_ips_wt_tig_mono_r1_28_33_20230315	0.9567	CTT	0.0579239	K	K | AAG
AAG	lib1745_hrf_gr_ips_wt_tig_mono_r2_28_33_20230315	0.9562	CTT	0.0579239	K	K | AAG
AAC	lib1745_hrf_gr_npc_wt_tig_mono_r1_28_33_20230315	0.9698	GTT	0.207907	N	N | AAC
AAC	lib1745_hrf_gr_npc_wt_tig_mono_r2_28_33_20230315	1.003	GTT	0.207907	N	N | AAC
AAC	lib1745_hrf_gr_ips_wt_tig_mono_r1_28_33_20230315	0.9458	GTT	0.207907	N	N | AAC
AAC	lib1745_hrf_gr_ips_wt_tig_mono_r2_28_33_20230315	0.9184	GTT	0.207907	N	N | AAC
AAC	lib1745_hrf_gr_npc_wt_tig_mono_r1_28_33_20230315	0.9698	GTT	0.207907	N	N | AAC
AAC	lib1745_hrf_gr_npc_wt_tig_mono_r2_28_33_20230315	1.003	GTT	0.207907	N	N | AAC
AAC	lib1745_hrf_gr_ips_wt_tig_mono_r2_28_33_20230315	0.9184	GTT	0.207907	N	N | AAC
AAC	lib1745_hrf_gr_ips_wt_tig_mono_r1_28_33_20230315	0.9458	GTT	0.207907	N	N | AAC
AAT	lib1745_hrf_gr_npc_wt_tig_mono_r1_28_33_20230315	1.0349	GTT	0.207907	N	N | AAT
AAT	lib1745_hrf_gr_ips_wt_tig_mono_r1_28_33_20230315	0.9706	GTT	0.207907	N	N | AAT
AAT	lib1745_hrf_gr_ips_wt_tig_mono_r2_28_33_20230315	0.9653	GTT	0.207907	N	N | AAT
AAT	lib1745_hrf_gr_npc_wt_tig_mono_r1_28_33_20230315	1.0349	GTT	0.207907	N	N | AAT
AAT	lib1745_hrf_gr_npc_wt_tig_mono_r2_28_33_20230315	1.012	GTT	0.207907	N	N | AAT
AAT	lib1745_hrf_gr_ips_wt_tig_mono_r2_28_33_20230315	0.9653	GTT	0.207907	N	N | AAT
AAT	lib1745_hrf_gr_ips_wt_tig_mono_r1_28_33_20230315	0.9706	GTT	0.207907	N	N | AAT
AAT	lib1745_hrf_gr_npc_wt_tig_mono_r2_28_33_20230315	1.012	GTT	0.207907	N	N | AAT
ACA	lib1745_hrf_gr_npc_wt_tig_mono_r2_28_33_20230315	1.0613	TGT	0.361362	T	T | ACA
ACA	lib1745_hrf_gr_ips_wt_tig_mono_r1_28_33_20230315	1.0429	TGT	0.361362	T	T | ACA
ACA	lib1745_hrf_gr_ips_wt_tig_mono_r2_28_33_20230315	1.0349	TGT	0.361362	T	T | ACA
ACA	lib1745_hrf_gr_npc_wt_tig_mono_r1_28_33_20230315	1.0297	TGT	0.361362	T	T | ACA
ACC	lib1745_hrf_gr_npc_wt_tig_mono_r1_28_33_20230315	0.9124	AGT	0.181507	T	T | ACC
ACC	lib1745_hrf_gr_ips_wt_tig_mono_r2_28_33_20230315	0.9399	AGT	0.181507	T	T | ACC
ACC	lib1745_hrf_gr_npc_wt_tig_mono_r1_28_33_20230315	0.9124	AGT	0.181507	T	T | ACC
ACC	lib1745_hrf_gr_npc_wt_tig_mono_r2_28_33_20230315	0.9175	AGT	0.181507	T	T | ACC
ACC	lib1745_hrf_gr_ips_wt_tig_mono_r1_28_33_20230315	0.9276	AGT	0.181507	T	T | ACC
ACC	lib1745_hrf_gr_ips_wt_tig_mono_r2_28_33_20230315	0.9399	AGT	0.181507	T	T | ACC
ACC	lib1745_hrf_gr_ips_wt_tig_mono_r1_28_33_20230315	0.9276	AGT	0.181507	T	T | ACC
ACC	lib1745_hrf_gr_npc_wt_tig_mono_r2_28_33_20230315	0.9175	AGT	0.181507	T	T | ACC
ACG	lib1745_hrf_gr_npc_wt_tig_mono_r2_28_33_20230315	1.1282	CGT	0.328981	T	T | ACG
ACG	lib1745_hrf_gr_ips_wt_tig_mono_r2_28_33_20230315	1.1121	CGT	0.328981	T	T | ACG
ACG	lib1745_hrf_gr_npc_wt_tig_mono_r1_28_33_20230315	1.0773	CGT	0.328981	T	T | ACG
ACG	lib1745_hrf_gr_ips_wt_tig_mono_r1_28_33_20230315	1.1191	CGT	0.328981	T	T | ACG
ACT	lib1745_hrf_gr_npc_wt_tig_mono_r1_28_33_20230315	1.0003	AGT	0.181507	T	T | ACT
ACT	lib1745_hrf_gr_npc_wt_tig_mono_r1_28_33_20230315	1.0003	AGT	0.181507	T	T | ACT
ACT	lib1745_hrf_gr_npc_wt_tig_mono_r2_28_33_20230315	1.0004	AGT	0.181507	T	T | ACT
ACT	lib1745_hrf_gr_ips_wt_tig_mono_r1_28_33_20230315	0.9965	AGT	0.181507	T	T | ACT
ACT	lib1745_hrf_gr_ips_wt_tig_mono_r2_28_33_20230315	0.9953	AGT	0.181507	T	T | ACT
ACT	lib1745_hrf_gr_ips_wt_tig_mono_r1_28_33_20230315	0.9965	AGT	0.181507	T	T | ACT
ACT	lib1745_hrf_gr_npc_wt_tig_mono_r2_28_33_20230315	1.0004	AGT	0.181507	T	T | ACT
ACT	lib1745_hrf_gr_ips_wt_tig_mono_r2_28_33_20230315	0.9953	AGT	0.181507	T	T | ACT
AGA	lib1745_hrf_gr_npc_wt_tig_mono_r2_28_33_20230315	1.0414	TCT	0.0305158	R	R | AGA
AGA	lib1745_hrf_gr_ips_wt_tig_mono_r2_28_33_20230315	1.0412	TCT	0.0305158	R	R | AGA
AGA	lib1745_hrf_gr_npc_wt_tig_mono_r1_28_33_20230315	1.038	TCT	0.0305158	R	R | AGA
AGA	lib1745_hrf_gr_ips_wt_tig_mono_r1_28_33_20230315	1.0086	TCT	0.0305158	R	R | AGA
AGG	lib1745_hrf_gr_npc_wt_tig_mono_r2_28_33_20230315	0.9871	CCT	0.338254	R	R | AGG
AGG	lib1745_hrf_gr_npc_wt_tig_mono_r1_28_33_20230315	1.0243	CCT	0.338254	R	R | AGG
AGG	lib1745_hrf_gr_ips_wt_tig_mono_r1_28_33_20230315	1.0396	CCT	0.338254	R	R | AGG
AGG	lib1745_hrf_gr_ips_wt_tig_mono_r2_28_33_20230315	1.0721	CCT	0.338254	R	R | AGG
AGC	lib1745_hrf_gr_ips_wt_tig_mono_r1_28_33_20230315	0.9366	GCT	0.0400327	S	S | AGC
AGC	lib1745_hrf_gr_npc_wt_tig_mono_r2_28_33_20230315	0.9186	GCT	0.0400327	S	S | AGC
AGC	lib1745_hrf_gr_ips_wt_tig_mono_r1_28_33_20230315	0.9366	GCT	0.0400327	S	S | AGC
AGC	lib1745_hrf_gr_ips_wt_tig_mono_r2_28_33_20230315	0.9066	GCT	0.0400327	S	S | AGC
AGC	lib1745_hrf_gr_npc_wt_tig_mono_r1_28_33_20230315	0.8867	GCT	0.0400327	S	S | AGC
AGC	lib1745_hrf_gr_npc_wt_tig_mono_r2_28_33_20230315	0.9186	GCT	0.0400327	S	S | AGC
AGC	lib1745_hrf_gr_ips_wt_tig_mono_r2_28_33_20230315	0.9066	GCT	0.0400327	S	S | AGC
AGC	lib1745_hrf_gr_npc_wt_tig_mono_r1_28_33_20230315	0.8867	GCT	0.0400327	S	S | AGC
AGT	lib1745_hrf_gr_npc_wt_tig_mono_r1_28_33_20230315	0.9264	GCT	0.0400327	S	S | AGT
AGT	lib1745_hrf_gr_ips_wt_tig_mono_r1_28_33_20230315	0.9593	GCT	0.0400327	S	S | AGT
AGT	lib1745_hrf_gr_ips_wt_tig_mono_r2_28_33_20230315	0.9379	GCT	0.0400327	S	S | AGT
AGT	lib1745_hrf_gr_npc_wt_tig_mono_r1_28_33_20230315	0.9264	GCT	0.0400327	S	S | AGT
AGT	lib1745_hrf_gr_npc_wt_tig_mono_r2_28_33_20230315	0.9611	GCT	0.0400327	S	S | AGT
AGT	lib1745_hrf_gr_ips_wt_tig_mono_r2_28_33_20230315	0.9379	GCT	0.0400327	S	S | AGT
AGT	lib1745_hrf_gr_ips_wt_tig_mono_r1_28_33_20230315	0.9593	GCT	0.0400327	S	S | AGT
AGT	lib1745_hrf_gr_npc_wt_tig_mono_r2_28_33_20230315	0.9611	GCT	0.0400327	S	S | AGT
ATA	lib1745_hrf_gr_npc_wt_tig_mono_r2_28_33_20230315	1.1097	TAT	0.0163633	I	I | ATA
ATA	lib1745_hrf_gr_ips_wt_tig_mono_r1_28_33_20230315	1.0682	TAT	0.0163633	I	I | ATA
ATA	lib1745_hrf_gr_ips_wt_tig_mono_r2_28_33_20230315	1.0969	TAT	0.0163633	I	I | ATA
ATA	lib1745_hrf_gr_npc_wt_tig_mono_r1_28_33_20230315	1.1213	TAT	0.0163633	I	I | ATA
ATC	lib1745_hrf_gr_npc_wt_tig_mono_r1_28_33_20230315	0.8678	AAT	0.0757598	I	I | ATC
ATC	lib1745_hrf_gr_ips_wt_tig_mono_r2_28_33_20230315	0.8755	AAT	0.0757598	I	I | ATC
ATC	lib1745_hrf_gr_npc_wt_tig_mono_r1_28_33_20230315	0.8678	AAT	0.0757598	I	I | ATC
ATC	lib1745_hrf_gr_npc_wt_tig_mono_r2_28_33_20230315	0.9385	AAT	0.0757598	I	I | ATC
ATC	lib1745_hrf_gr_ips_wt_tig_mono_r1_28_33_20230315	0.8528	AAT	0.0757598	I	I | ATC
ATC	lib1745_hrf_gr_ips_wt_tig_mono_r2_28_33_20230315	0.8755	AAT	0.0757598	I	I | ATC
ATC	lib1745_hrf_gr_ips_wt_tig_mono_r1_28_33_20230315	0.8528	AAT	0.0757598	I	I | ATC
ATC	lib1745_hrf_gr_npc_wt_tig_mono_r2_28_33_20230315	0.9385	AAT	0.0757598	I	I | ATC
ATT	lib1745_hrf_gr_npc_wt_tig_mono_r1_28_33_20230315	0.8578	AAT	0.0757598	I	I | ATT
ATT	lib1745_hrf_gr_ips_wt_tig_mono_r2_28_33_20230315	0.8796	AAT	0.0757598	I	I | ATT
ATT	lib1745_hrf_gr_npc_wt_tig_mono_r1_28_33_20230315	0.8578	AAT	0.0757598	I	I | ATT
ATT	lib1745_hrf_gr_npc_wt_tig_mono_r2_28_33_20230315	0.9	AAT	0.0757598	I	I | ATT
ATT	lib1745_hrf_gr_ips_wt_tig_mono_r1_28_33_20230315	0.8895	AAT	0.0757598	I	I | ATT
ATT	lib1745_hrf_gr_ips_wt_tig_mono_r2_28_33_20230315	0.8796	AAT	0.0757598	I	I | ATT
ATT	lib1745_hrf_gr_ips_wt_tig_mono_r1_28_33_20230315	0.8895	AAT	0.0757598	I	I | ATT
ATT	lib1745_hrf_gr_npc_wt_tig_mono_r2_28_33_20230315	0.9	AAT	0.0757598	I	I | ATT
ATG	lib1745_hrf_gr_npc_wt_tig_mono_r1_28_33_20230315	1.0662	CAT	0.053676	M	M | ATG
ATG	lib1745_hrf_gr_npc_wt_tig_mono_r2_28_33_20230315	1.0373	CAT	0.053676	M	M | ATG
ATG	lib1745_hrf_gr_ips_wt_tig_mono_r1_28_33_20230315	0.9965	CAT	0.053676	M	M | ATG
ATG	lib1745_hrf_gr_ips_wt_tig_mono_r2_28_33_20230315	0.9993	CAT	0.053676	M	M | ATG
ATG	lib1745_hrf_gr_npc_wt_tig_mono_r1_28_33_20230315	1.0662	CAT	0.053676	M	M | ATG
ATG	lib1745_hrf_gr_npc_wt_tig_mono_r2_28_33_20230315	1.0373	CAT	0.053676	M	M | ATG
ATG	lib1745_hrf_gr_ips_wt_tig_mono_r2_28_33_20230315	0.9993	CAT	0.053676	M	M | ATG
ATG	lib1745_hrf_gr_ips_wt_tig_mono_r1_28_33_20230315	0.9965	CAT	0.053676	M	M | ATG
CAC	lib1745_hrf_gr_npc_wt_tig_mono_r1_28_33_20230315	1.0177	GTG	0.0567365	H	H | CAC
CAC	lib1745_hrf_gr_ips_wt_tig_mono_r1_28_33_20230315	1.0176	GTG	0.0567365	H	H | CAC
CAC	lib1745_hrf_gr_npc_wt_tig_mono_r2_28_33_20230315	1.0565	GTG	0.0567365	H	H | CAC
CAC	lib1745_hrf_gr_ips_wt_tig_mono_r1_28_33_20230315	1.0176	GTG	0.0567365	H	H | CAC
CAC	lib1745_hrf_gr_npc_wt_tig_mono_r2_28_33_20230315	1.0565	GTG	0.0567365	H	H | CAC
CAC	lib1745_hrf_gr_npc_wt_tig_mono_r1_28_33_20230315	1.0177	GTG	0.0567365	H	H | CAC
CAC	lib1745_hrf_gr_ips_wt_tig_mono_r2_28_33_20230315	1.01	GTG	0.0567365	H	H | CAC
CAC	lib1745_hrf_gr_ips_wt_tig_mono_r2_28_33_20230315	1.01	GTG	0.0567365	H	H | CAC
CAT	lib1745_hrf_gr_npc_wt_tig_mono_r2_28_33_20230315	1.121	GTG	0.0567365	H	H | CAT
CAT	lib1745_hrf_gr_npc_wt_tig_mono_r1_28_33_20230315	1.1305	GTG	0.0567365	H	H | CAT
CAT	lib1745_hrf_gr_npc_wt_tig_mono_r2_28_33_20230315	1.121	GTG	0.0567365	H	H | CAT
CAT	lib1745_hrf_gr_ips_wt_tig_mono_r1_28_33_20230315	1.0896	GTG	0.0567365	H	H | CAT
CAT	lib1745_hrf_gr_npc_wt_tig_mono_r1_28_33_20230315	1.1305	GTG	0.0567365	H	H | CAT
CAT	lib1745_hrf_gr_ips_wt_tig_mono_r1_28_33_20230315	1.0896	GTG	0.0567365	H	H | CAT
CAT	lib1745_hrf_gr_ips_wt_tig_mono_r2_28_33_20230315	1.0656	GTG	0.0567365	H	H | CAT
CAT	lib1745_hrf_gr_ips_wt_tig_mono_r2_28_33_20230315	1.0656	GTG	0.0567365	H	H | CAT
CAA	lib1745_hrf_gr_npc_wt_tig_mono_r2_28_33_20230315	1.1033	TTG	0.0990202	Q	Q | CAA
CAA	lib1745_hrf_gr_ips_wt_tig_mono_r2_28_33_20230315	1.0906	TTG	0.0990202	Q	Q | CAA
CAA	lib1745_hrf_gr_npc_wt_tig_mono_r1_28_33_20230315	1.1313	TTG	0.0990202	Q	Q | CAA
CAA	lib1745_hrf_gr_ips_wt_tig_mono_r1_28_33_20230315	1.0138	TTG	0.0990202	Q	Q | CAA
CAG	lib1745_hrf_gr_npc_wt_tig_mono_r1_28_33_20230315	1	CTG	0.13869	Q	Q | CAG
CAG	lib1745_hrf_gr_ips_wt_tig_mono_r2_28_33_20230315	0.9918	CTG	0.13869	Q	Q | CAG
CAG	lib1745_hrf_gr_npc_wt_tig_mono_r2_28_33_20230315	0.988	CTG	0.13869	Q	Q | CAG
CAG	lib1745_hrf_gr_ips_wt_tig_mono_r1_28_33_20230315	0.9931	CTG	0.13869	Q	Q | CAG
CCA	lib1745_hrf_gr_ips_wt_tig_mono_r2_28_33_20230315	1.0946	TGG	0.256561	P	P | CCA
CCA	lib1745_hrf_gr_ips_wt_tig_mono_r1_28_33_20230315	1.1057	TGG	0.256561	P	P | CCA
CCA	lib1745_hrf_gr_npc_wt_tig_mono_r1_28_33_20230315	1.0679	TGG	0.256561	P	P | CCA
CCA	lib1745_hrf_gr_npc_wt_tig_mono_r2_28_33_20230315	1.0641	TGG	0.256561	P	P | CCA
CCC	lib1745_hrf_gr_npc_wt_tig_mono_r2_28_33_20230315	1.0018	AGG	0.198439	P	P | CCC
CCC	lib1745_hrf_gr_npc_wt_tig_mono_r1_28_33_20230315	0.9875	AGG	0.198439	P	P | CCC
CCC	lib1745_hrf_gr_ips_wt_tig_mono_r1_28_33_20230315	1.0361	AGG	0.198439	P	P | CCC
CCC	lib1745_hrf_gr_ips_wt_tig_mono_r2_28_33_20230315	1.0503	AGG	0.198439	P	P | CCC
CCC	lib1745_hrf_gr_npc_wt_tig_mono_r1_28_33_20230315	0.9875	AGG	0.198439	P	P | CCC
CCC	lib1745_hrf_gr_npc_wt_tig_mono_r2_28_33_20230315	1.0018	AGG	0.198439	P	P | CCC
CCC	lib1745_hrf_gr_ips_wt_tig_mono_r2_28_33_20230315	1.0503	AGG	0.198439	P	P | CCC
CCC	lib1745_hrf_gr_ips_wt_tig_mono_r1_28_33_20230315	1.0361	AGG	0.198439	P	P | CCC
CCG	lib1745_hrf_gr_ips_wt_tig_mono_r1_28_33_20230315	1.1966	CGG	0.173954	P	P | CCG
CCG	lib1745_hrf_gr_ips_wt_tig_mono_r2_28_33_20230315	1.1859	CGG	0.173954	P	P | CCG
CCG	lib1745_hrf_gr_npc_wt_tig_mono_r1_28_33_20230315	1.2002	CGG	0.173954	P	P | CCG
CCG	lib1745_hrf_gr_npc_wt_tig_mono_r2_28_33_20230315	1.1524	CGG	0.173954	P	P | CCG
CCT	lib1745_hrf_gr_npc_wt_tig_mono_r1_28_33_20230315	1.1051	AGG	0.198439	P	P | CCT
CCT	lib1745_hrf_gr_npc_wt_tig_mono_r1_28_33_20230315	1.1051	AGG	0.198439	P	P | CCT
CCT	lib1745_hrf_gr_npc_wt_tig_mono_r2_28_33_20230315	1.0962	AGG	0.198439	P	P | CCT
CCT	lib1745_hrf_gr_ips_wt_tig_mono_r2_28_33_20230315	1.1067	AGG	0.198439	P	P | CCT
CCT	lib1745_hrf_gr_ips_wt_tig_mono_r1_28_33_20230315	1.1223	AGG	0.198439	P	P | CCT
CCT	lib1745_hrf_gr_ips_wt_tig_mono_r1_28_33_20230315	1.1223	AGG	0.198439	P	P | CCT
CCT	lib1745_hrf_gr_ips_wt_tig_mono_r2_28_33_20230315	1.1067	AGG	0.198439	P	P | CCT
CCT	lib1745_hrf_gr_npc_wt_tig_mono_r2_28_33_20230315	1.0962	AGG	0.198439	P	P | CCT
CGA	lib1745_hrf_gr_npc_wt_tig_mono_r1_28_33_20230315	1.1312	TCG	0.0816649	R	R | CGA
CGA	lib1745_hrf_gr_ips_wt_tig_mono_r1_28_33_20230315	1.1414	TCG	0.0816649	R	R | CGA
CGA	lib1745_hrf_gr_npc_wt_tig_mono_r2_28_33_20230315	1.081	TCG	0.0816649	R	R | CGA
CGA	lib1745_hrf_gr_ips_wt_tig_mono_r2_28_33_20230315	1.1022	TCG	0.0816649	R	R | CGA
CGC	lib1745_hrf_gr_npc_wt_tig_mono_r1_28_33_20230315	1.0458	ACG	0.100265	R	R | CGC
CGC	lib1745_hrf_gr_ips_wt_tig_mono_r2_28_33_20230315	1.008	ACG	0.100265	R	R | CGC
CGC	lib1745_hrf_gr_npc_wt_tig_mono_r1_28_33_20230315	1.0458	ACG	0.100265	R	R | CGC
CGC	lib1745_hrf_gr_npc_wt_tig_mono_r2_28_33_20230315	1.0191	ACG	0.100265	R	R | CGC
CGC	lib1745_hrf_gr_ips_wt_tig_mono_r1_28_33_20230315	1.0374	ACG	0.100265	R	R | CGC
CGC	lib1745_hrf_gr_ips_wt_tig_mono_r2_28_33_20230315	1.008	ACG	0.100265	R	R | CGC
CGC	lib1745_hrf_gr_ips_wt_tig_mono_r1_28_33_20230315	1.0374	ACG	0.100265	R	R | CGC
CGC	lib1745_hrf_gr_npc_wt_tig_mono_r2_28_33_20230315	1.0191	ACG	0.100265	R	R | CGC
CGG	lib1745_hrf_gr_ips_wt_tig_mono_r2_28_33_20230315	1.0861	CCG	0.178991	R	R | CGG
CGG	lib1745_hrf_gr_ips_wt_tig_mono_r1_28_33_20230315	1.0913	CCG	0.178991	R	R | CGG
CGG	lib1745_hrf_gr_npc_wt_tig_mono_r1_28_33_20230315	1.08	CCG	0.178991	R	R | CGG
CGG	lib1745_hrf_gr_npc_wt_tig_mono_r2_28_33_20230315	1.0721	CCG	0.178991	R	R | CGG
CGT	lib1745_hrf_gr_npc_wt_tig_mono_r1_28_33_20230315	0.9883	ACG	0.100265	R	R | CGT
CGT	lib1745_hrf_gr_npc_wt_tig_mono_r2_28_33_20230315	0.9785	ACG	0.100265	R	R | CGT
CGT	lib1745_hrf_gr_npc_wt_tig_mono_r2_28_33_20230315	0.9785	ACG	0.100265	R	R | CGT
CGT	lib1745_hrf_gr_ips_wt_tig_mono_r1_28_33_20230315	0.9727	ACG	0.100265	R	R | CGT
CGT	lib1745_hrf_gr_ips_wt_tig_mono_r2_28_33_20230315	0.9439	ACG	0.100265	R	R | CGT
CGT	lib1745_hrf_gr_npc_wt_tig_mono_r1_28_33_20230315	0.9883	ACG	0.100265	R	R | CGT
CGT	lib1745_hrf_gr_ips_wt_tig_mono_r1_28_33_20230315	0.9727	ACG	0.100265	R	R | CGT
CGT	lib1745_hrf_gr_ips_wt_tig_mono_r2_28_33_20230315	0.9439	ACG	0.100265	R	R | CGT
CTA	lib1745_hrf_gr_npc_wt_tig_mono_r2_28_33_20230315	1.0704	TAG	0.0907767	L	L | CTA
CTA	lib1745_hrf_gr_ips_wt_tig_mono_r2_28_33_20230315	1.1036	TAG	0.0907767	L	L | CTA
CTA	lib1745_hrf_gr_ips_wt_tig_mono_r1_28_33_20230315	1.0979	TAG	0.0907767	L	L | CTA
CTA	lib1745_hrf_gr_npc_wt_tig_mono_r1_28_33_20230315	1.0941	TAG	0.0907767	L	L | CTA
CTC	lib1745_hrf_gr_npc_wt_tig_mono_r1_28_33_20230315	0.9601	AAG	0.34362	L	L | CTC
CTC	lib1745_hrf_gr_npc_wt_tig_mono_r2_28_33_20230315	0.9876	AAG	0.34362	L	L | CTC
CTC	lib1745_hrf_gr_ips_wt_tig_mono_r1_28_33_20230315	0.9936	AAG	0.34362	L	L | CTC
CTC	lib1745_hrf_gr_ips_wt_tig_mono_r2_28_33_20230315	0.997	AAG	0.34362	L	L | CTC
CTC	lib1745_hrf_gr_npc_wt_tig_mono_r1_28_33_20230315	0.9601	AAG	0.34362	L	L | CTC
CTC	lib1745_hrf_gr_npc_wt_tig_mono_r2_28_33_20230315	0.9876	AAG	0.34362	L	L | CTC
CTC	lib1745_hrf_gr_ips_wt_tig_mono_r1_28_33_20230315	0.9936	AAG	0.34362	L	L | CTC
CTC	lib1745_hrf_gr_ips_wt_tig_mono_r2_28_33_20230315	0.997	AAG	0.34362	L	L | CTC
CTG	lib1745_hrf_gr_ips_wt_tig_mono_r2_28_33_20230315	1.0224	CAG	0.33222	L	L | CTG
CTG	lib1745_hrf_gr_npc_wt_tig_mono_r2_28_33_20230315	0.9677	CAG	0.33222	L	L | CTG
CTG	lib1745_hrf_gr_npc_wt_tig_mono_r1_28_33_20230315	0.9615	CAG	0.33222	L	L | CTG
CTG	lib1745_hrf_gr_ips_wt_tig_mono_r1_28_33_20230315	1.0141	CAG	0.33222	L	L | CTG
CTT	lib1745_hrf_gr_npc_wt_tig_mono_r1_28_33_20230315	0.969	AAG	0.34362	L	L | CTT
CTT	lib1745_hrf_gr_npc_wt_tig_mono_r2_28_33_20230315	0.9821	AAG	0.34362	L	L | CTT
CTT	lib1745_hrf_gr_ips_wt_tig_mono_r2_28_33_20230315	0.9695	AAG	0.34362	L	L | CTT
CTT	lib1745_hrf_gr_npc_wt_tig_mono_r1_28_33_20230315	0.969	AAG	0.34362	L	L | CTT
CTT	lib1745_hrf_gr_npc_wt_tig_mono_r2_28_33_20230315	0.9821	AAG	0.34362	L	L | CTT
CTT	lib1745_hrf_gr_ips_wt_tig_mono_r1_28_33_20230315	0.988	AAG	0.34362	L	L | CTT
CTT	lib1745_hrf_gr_ips_wt_tig_mono_r1_28_33_20230315	0.988	AAG	0.34362	L	L | CTT
CTT	lib1745_hrf_gr_ips_wt_tig_mono_r2_28_33_20230315	0.9695	AAG	0.34362	L	L | CTT
GAC	lib1745_hrf_gr_npc_wt_tig_mono_r2_28_33_20230315	0.9857	GTC	0.296413	D	D | GAC
GAC	lib1745_hrf_gr_npc_wt_tig_mono_r1_28_33_20230315	0.993	GTC	0.296413	D	D | GAC
GAC	lib1745_hrf_gr_npc_wt_tig_mono_r1_28_33_20230315	0.993	GTC	0.296413	D	D | GAC
GAC	lib1745_hrf_gr_npc_wt_tig_mono_r2_28_33_20230315	0.9857	GTC	0.296413	D	D | GAC
GAC	lib1745_hrf_gr_ips_wt_tig_mono_r1_28_33_20230315	0.9942	GTC	0.296413	D	D | GAC
GAC	lib1745_hrf_gr_ips_wt_tig_mono_r2_28_33_20230315	1	GTC	0.296413	D	D | GAC
GAC	lib1745_hrf_gr_ips_wt_tig_mono_r2_28_33_20230315	1	GTC	0.296413	D	D | GAC
GAC	lib1745_hrf_gr_ips_wt_tig_mono_r1_28_33_20230315	0.9942	GTC	0.296413	D	D | GAC
GAT	lib1745_hrf_gr_ips_wt_tig_mono_r1_28_33_20230315	0.9647	GTC	0.296413	D	D | GAT
GAT	lib1745_hrf_gr_ips_wt_tig_mono_r2_28_33_20230315	0.9517	GTC	0.296413	D	D | GAT
GAT	lib1745_hrf_gr_npc_wt_tig_mono_r2_28_33_20230315	0.997	GTC	0.296413	D	D | GAT
GAT	lib1745_hrf_gr_ips_wt_tig_mono_r1_28_33_20230315	0.9647	GTC	0.296413	D	D | GAT
GAT	lib1745_hrf_gr_npc_wt_tig_mono_r2_28_33_20230315	0.997	GTC	0.296413	D	D | GAT
GAT	lib1745_hrf_gr_npc_wt_tig_mono_r1_28_33_20230315	1.0012	GTC	0.296413	D	D | GAT
GAT	lib1745_hrf_gr_ips_wt_tig_mono_r2_28_33_20230315	0.9517	GTC	0.296413	D	D | GAT
GAT	lib1745_hrf_gr_npc_wt_tig_mono_r1_28_33_20230315	1.0012	GTC	0.296413	D	D | GAT
GAA	lib1745_hrf_gr_npc_wt_tig_mono_r2_28_33_20230315	1.0587	TTC	0.092244	E	E | GAA
GAA	lib1745_hrf_gr_ips_wt_tig_mono_r2_28_33_20230315	1.0762	TTC	0.092244	E	E | GAA
GAA	lib1745_hrf_gr_npc_wt_tig_mono_r1_28_33_20230315	1.0822	TTC	0.092244	E	E | GAA
GAA	lib1745_hrf_gr_ips_wt_tig_mono_r1_28_33_20230315	1.0724	TTC	0.092244	E	E | GAA
GAG	lib1745_hrf_gr_npc_wt_tig_mono_r2_28_33_20230315	0.9888	CTC	0.290393	E	E | GAG
GAG	lib1745_hrf_gr_ips_wt_tig_mono_r2_28_33_20230315	0.9738	CTC	0.290393	E	E | GAG
GAG	lib1745_hrf_gr_npc_wt_tig_mono_r1_28_33_20230315	0.9761	CTC	0.290393	E	E | GAG
GAG	lib1745_hrf_gr_ips_wt_tig_mono_r1_28_33_20230315	0.9842	CTC	0.290393	E	E | GAG
GCA	lib1745_hrf_gr_npc_wt_tig_mono_r1_28_33_20230315	0.9787	TGC	0.0492644	A	A | GCA
GCA	lib1745_hrf_gr_ips_wt_tig_mono_r1_28_33_20230315	1.0071	TGC	0.0492644	A	A | GCA
GCA	lib1745_hrf_gr_ips_wt_tig_mono_r2_28_33_20230315	0.9803	TGC	0.0492644	A	A | GCA
GCA	lib1745_hrf_gr_npc_wt_tig_mono_r2_28_33_20230315	1.0038	TGC	0.0492644	A	A | GCA
GCC	lib1745_hrf_gr_npc_wt_tig_mono_r2_28_33_20230315	0.9142	AGC	0.011222	A	A | GCC
GCC	lib1745_hrf_gr_npc_wt_tig_mono_r1_28_33_20230315	0.8939	AGC	0.011222	A	A | GCC
GCC	lib1745_hrf_gr_ips_wt_tig_mono_r1_28_33_20230315	0.9927	AGC	0.011222	A	A | GCC
GCC	lib1745_hrf_gr_ips_wt_tig_mono_r2_28_33_20230315	0.9433	AGC	0.011222	A	A | GCC
GCC	lib1745_hrf_gr_npc_wt_tig_mono_r1_28_33_20230315	0.8939	AGC	0.011222	A	A | GCC
GCC	lib1745_hrf_gr_npc_wt_tig_mono_r2_28_33_20230315	0.9142	AGC	0.011222	A	A | GCC
GCC	lib1745_hrf_gr_ips_wt_tig_mono_r2_28_33_20230315	0.9433	AGC	0.011222	A	A | GCC
GCC	lib1745_hrf_gr_ips_wt_tig_mono_r1_28_33_20230315	0.9927	AGC	0.011222	A	A | GCC
GCG	lib1745_hrf_gr_ips_wt_tig_mono_r1_28_33_20230315	1.0431	CGC	0.107345	A	A | GCG
GCG	lib1745_hrf_gr_ips_wt_tig_mono_r2_28_33_20230315	1.0051	CGC	0.107345	A	A | GCG
GCG	lib1745_hrf_gr_npc_wt_tig_mono_r2_28_33_20230315	1.0187	CGC	0.107345	A	A | GCG
GCG	lib1745_hrf_gr_npc_wt_tig_mono_r1_28_33_20230315	1.0104	CGC	0.107345	A	A | GCG
GCT	lib1745_hrf_gr_npc_wt_tig_mono_r1_28_33_20230315	0.9764	AGC	0.011222	A	A | GCT
GCT	lib1745_hrf_gr_npc_wt_tig_mono_r1_28_33_20230315	0.9764	AGC	0.011222	A	A | GCT
GCT	lib1745_hrf_gr_npc_wt_tig_mono_r2_28_33_20230315	0.9962	AGC	0.011222	A	A | GCT
GCT	lib1745_hrf_gr_ips_wt_tig_mono_r2_28_33_20230315	0.9816	AGC	0.011222	A	A | GCT
GCT	lib1745_hrf_gr_npc_wt_tig_mono_r2_28_33_20230315	0.9962	AGC	0.011222	A	A | GCT
GCT	lib1745_hrf_gr_ips_wt_tig_mono_r1_28_33_20230315	1	AGC	0.011222	A	A | GCT
GCT	lib1745_hrf_gr_ips_wt_tig_mono_r2_28_33_20230315	0.9816	AGC	0.011222	A	A | GCT
GCT	lib1745_hrf_gr_ips_wt_tig_mono_r1_28_33_20230315	1	AGC	0.011222	A	A | GCT
GGA	lib1745_hrf_gr_npc_wt_tig_mono_r2_28_33_20230315	0.9867	TCC	0.22847	G	G | GGA
GGA	lib1745_hrf_gr_ips_wt_tig_mono_r1_28_33_20230315	0.9997	TCC	0.22847	G	G | GGA
GGA	lib1745_hrf_gr_npc_wt_tig_mono_r1_28_33_20230315	0.9633	TCC	0.22847	G	G | GGA
GGA	lib1745_hrf_gr_ips_wt_tig_mono_r2_28_33_20230315	0.9854	TCC	0.22847	G	G | GGA
GGC	lib1745_hrf_gr_npc_wt_tig_mono_r1_28_33_20230315	0.9988	GCC	0.64194	G	G | GGC
GGC	lib1745_hrf_gr_npc_wt_tig_mono_r2_28_33_20230315	1.013	GCC	0.64194	G	G | GGC
GGC	lib1745_hrf_gr_npc_wt_tig_mono_r1_28_33_20230315	0.9988	GCC	0.64194	G	G | GGC
GGC	lib1745_hrf_gr_ips_wt_tig_mono_r1_28_33_20230315	1.0079	GCC	0.64194	G	G | GGC
GGC	lib1745_hrf_gr_ips_wt_tig_mono_r1_28_33_20230315	1.0079	GCC	0.64194	G	G | GGC
GGC	lib1745_hrf_gr_npc_wt_tig_mono_r2_28_33_20230315	1.013	GCC	0.64194	G	G | GGC
GGC	lib1745_hrf_gr_ips_wt_tig_mono_r2_28_33_20230315	1.005	GCC	0.64194	G	G | GGC
GGC	lib1745_hrf_gr_ips_wt_tig_mono_r2_28_33_20230315	1.005	GCC	0.64194	G	G | GGC
GGG	lib1745_hrf_gr_npc_wt_tig_mono_r1_28_33_20230315	1.0346	CCC	0.778185	G	G | GGG
GGG	lib1745_hrf_gr_ips_wt_tig_mono_r1_28_33_20230315	1.0618	CCC	0.778185	G	G | GGG
GGG	lib1745_hrf_gr_npc_wt_tig_mono_r2_28_33_20230315	0.9901	CCC	0.778185	G	G | GGG
GGG	lib1745_hrf_gr_ips_wt_tig_mono_r2_28_33_20230315	1.0623	CCC	0.778185	G	G | GGG
GGT	lib1745_hrf_gr_ips_wt_tig_mono_r1_28_33_20230315	0.992	GCC	0.64194	G	G | GGT
GGT	lib1745_hrf_gr_npc_wt_tig_mono_r1_28_33_20230315	1.0096	GCC	0.64194	G	G | GGT
GGT	lib1745_hrf_gr_npc_wt_tig_mono_r1_28_33_20230315	1.0096	GCC	0.64194	G	G | GGT
GGT	lib1745_hrf_gr_npc_wt_tig_mono_r2_28_33_20230315	0.9953	GCC	0.64194	G	G | GGT
GGT	lib1745_hrf_gr_ips_wt_tig_mono_r2_28_33_20230315	0.9895	GCC	0.64194	G	G | GGT
GGT	lib1745_hrf_gr_ips_wt_tig_mono_r2_28_33_20230315	0.9895	GCC	0.64194	G	G | GGT
GGT	lib1745_hrf_gr_ips_wt_tig_mono_r1_28_33_20230315	0.992	GCC	0.64194	G	G | GGT
GGT	lib1745_hrf_gr_npc_wt_tig_mono_r2_28_33_20230315	0.9953	GCC	0.64194	G	G | GGT
GTA	lib1745_hrf_gr_npc_wt_tig_mono_r1_28_33_20230315	0.8935	TAC	0.0186678	V	V | GTA
GTA	lib1745_hrf_gr_ips_wt_tig_mono_r1_28_33_20230315	0.9336	TAC	0.0186678	V	V | GTA
GTA	lib1745_hrf_gr_npc_wt_tig_mono_r2_28_33_20230315	0.921	TAC	0.0186678	V	V | GTA
GTA	lib1745_hrf_gr_ips_wt_tig_mono_r2_28_33_20230315	0.9144	TAC	0.0186678	V	V | GTA
GTC	lib1745_hrf_gr_ips_wt_tig_mono_r1_28_33_20230315	0.897	AAC	0.104471	V	V | GTC
GTC	lib1745_hrf_gr_npc_wt_tig_mono_r2_28_33_20230315	0.9315	AAC	0.104471	V	V | GTC
GTC	lib1745_hrf_gr_npc_wt_tig_mono_r1_28_33_20230315	0.9155	AAC	0.104471	V	V | GTC
GTC	lib1745_hrf_gr_ips_wt_tig_mono_r1_28_33_20230315	0.897	AAC	0.104471	V	V | GTC
GTC	lib1745_hrf_gr_ips_wt_tig_mono_r2_28_33_20230315	0.8901	AAC	0.104471	V	V | GTC
GTC	lib1745_hrf_gr_npc_wt_tig_mono_r1_28_33_20230315	0.9155	AAC	0.104471	V	V | GTC
GTC	lib1745_hrf_gr_npc_wt_tig_mono_r2_28_33_20230315	0.9315	AAC	0.104471	V	V | GTC
GTC	lib1745_hrf_gr_ips_wt_tig_mono_r2_28_33_20230315	0.8901	AAC	0.104471	V	V | GTC
GTG	lib1745_hrf_gr_npc_wt_tig_mono_r1_28_33_20230315	0.8714	CAC	0.130033	V	V | GTG
GTG	lib1745_hrf_gr_npc_wt_tig_mono_r2_28_33_20230315	0.8917	CAC	0.130033	V	V | GTG
GTG	lib1745_hrf_gr_ips_wt_tig_mono_r2_28_33_20230315	0.878	CAC	0.130033	V	V | GTG
GTG	lib1745_hrf_gr_ips_wt_tig_mono_r1_28_33_20230315	0.8905	CAC	0.130033	V	V | GTG
GTT	lib1745_hrf_gr_npc_wt_tig_mono_r2_28_33_20230315	0.9166	AAC	0.104471	V	V | GTT
GTT	lib1745_hrf_gr_npc_wt_tig_mono_r1_28_33_20230315	0.8641	AAC	0.104471	V	V | GTT
GTT	lib1745_hrf_gr_ips_wt_tig_mono_r1_28_33_20230315	0.8776	AAC	0.104471	V	V | GTT
GTT	lib1745_hrf_gr_ips_wt_tig_mono_r2_28_33_20230315	0.8578	AAC	0.104471	V	V | GTT
GTT	lib1745_hrf_gr_npc_wt_tig_mono_r1_28_33_20230315	0.8641	AAC	0.104471	V	V | GTT
GTT	lib1745_hrf_gr_npc_wt_tig_mono_r2_28_33_20230315	0.9166	AAC	0.104471	V	V | GTT
GTT	lib1745_hrf_gr_ips_wt_tig_mono_r1_28_33_20230315	0.8776	AAC	0.104471	V	V | GTT
GTT	lib1745_hrf_gr_ips_wt_tig_mono_r2_28_33_20230315	0.8578	AAC	0.104471	V	V | GTT
TAC	lib1745_hrf_gr_ips_wt_tig_mono_r1_28_33_20230315	0.9868	GTA	0.0117438	Y	Y | TAC
TAC	lib1745_hrf_gr_npc_wt_tig_mono_r2_28_33_20230315	0.9415	GTA	0.0117438	Y	Y | TAC
TAC	lib1745_hrf_gr_npc_wt_tig_mono_r1_28_33_20230315	0.9619	GTA	0.0117438	Y	Y | TAC
TAC	lib1745_hrf_gr_npc_wt_tig_mono_r2_28_33_20230315	0.9415	GTA	0.0117438	Y	Y | TAC
TAC	lib1745_hrf_gr_ips_wt_tig_mono_r1_28_33_20230315	0.9868	GTA	0.0117438	Y	Y | TAC
TAC	lib1745_hrf_gr_ips_wt_tig_mono_r2_28_33_20230315	0.9713	GTA	0.0117438	Y	Y | TAC
TAC	lib1745_hrf_gr_npc_wt_tig_mono_r1_28_33_20230315	0.9619	GTA	0.0117438	Y	Y | TAC
TAC	lib1745_hrf_gr_ips_wt_tig_mono_r2_28_33_20230315	0.9713	GTA	0.0117438	Y	Y | TAC
TAT	lib1745_hrf_gr_npc_wt_tig_mono_r2_28_33_20230315	1.0953	GTA	0.0117438	Y	Y | TAT
TAT	lib1745_hrf_gr_npc_wt_tig_mono_r1_28_33_20230315	1.1089	GTA	0.0117438	Y	Y | TAT
TAT	lib1745_hrf_gr_ips_wt_tig_mono_r1_28_33_20230315	1.0325	GTA	0.0117438	Y	Y | TAT
TAT	lib1745_hrf_gr_ips_wt_tig_mono_r2_28_33_20230315	1.0195	GTA	0.0117438	Y	Y | TAT
TAT	lib1745_hrf_gr_npc_wt_tig_mono_r1_28_33_20230315	1.1089	GTA	0.0117438	Y	Y | TAT
TAT	lib1745_hrf_gr_npc_wt_tig_mono_r2_28_33_20230315	1.0953	GTA	0.0117438	Y	Y | TAT
TAT	lib1745_hrf_gr_ips_wt_tig_mono_r1_28_33_20230315	1.0325	GTA	0.0117438	Y	Y | TAT
TAT	lib1745_hrf_gr_ips_wt_tig_mono_r2_28_33_20230315	1.0195	GTA	0.0117438	Y	Y | TAT
TCA	lib1745_hrf_gr_npc_wt_tig_mono_r2_28_33_20230315	1.015	TGA	0.272649	S	S | TCA
TCA	lib1745_hrf_gr_ips_wt_tig_mono_r2_28_33_20230315	0.9529	TGA	0.272649	S	S | TCA
TCA	lib1745_hrf_gr_npc_wt_tig_mono_r1_28_33_20230315	0.9712	TGA	0.272649	S	S | TCA
TCA	lib1745_hrf_gr_ips_wt_tig_mono_r1_28_33_20230315	0.97	TGA	0.272649	S	S | TCA
TCC	lib1745_hrf_gr_npc_wt_tig_mono_r2_28_33_20230315	0.972	AGA	0.107585	S	S | TCC
TCC	lib1745_hrf_gr_ips_wt_tig_mono_r1_28_33_20230315	1.0002	AGA	0.107585	S	S | TCC
TCC	lib1745_hrf_gr_ips_wt_tig_mono_r2_28_33_20230315	1.0023	AGA	0.107585	S	S | TCC
TCC	lib1745_hrf_gr_npc_wt_tig_mono_r1_28_33_20230315	0.971	AGA	0.107585	S	S | TCC
TCC	lib1745_hrf_gr_npc_wt_tig_mono_r2_28_33_20230315	0.972	AGA	0.107585	S	S | TCC
TCC	lib1745_hrf_gr_ips_wt_tig_mono_r1_28_33_20230315	1.0002	AGA	0.107585	S	S | TCC
TCC	lib1745_hrf_gr_ips_wt_tig_mono_r2_28_33_20230315	1.0023	AGA	0.107585	S	S | TCC
TCC	lib1745_hrf_gr_npc_wt_tig_mono_r1_28_33_20230315	0.971	AGA	0.107585	S	S | TCC
TCG	lib1745_hrf_gr_ips_wt_tig_mono_r2_28_33_20230315	1.067	CGA	0.282863	S	S | TCG
TCG	lib1745_hrf_gr_npc_wt_tig_mono_r1_28_33_20230315	1.0815	CGA	0.282863	S	S | TCG
TCG	lib1745_hrf_gr_ips_wt_tig_mono_r1_28_33_20230315	1.1269	CGA	0.282863	S	S | TCG
TCG	lib1745_hrf_gr_npc_wt_tig_mono_r2_28_33_20230315	1.0822	CGA	0.282863	S	S | TCG
TCT	lib1745_hrf_gr_ips_wt_tig_mono_r1_28_33_20230315	0.9998	AGA	0.107585	S	S | TCT
TCT	lib1745_hrf_gr_npc_wt_tig_mono_r2_28_33_20230315	0.9761	AGA	0.107585	S	S | TCT
TCT	lib1745_hrf_gr_npc_wt_tig_mono_r1_28_33_20230315	1.0041	AGA	0.107585	S	S | TCT
TCT	lib1745_hrf_gr_npc_wt_tig_mono_r2_28_33_20230315	0.9761	AGA	0.107585	S	S | TCT
TCT	lib1745_hrf_gr_ips_wt_tig_mono_r1_28_33_20230315	0.9998	AGA	0.107585	S	S | TCT
TCT	lib1745_hrf_gr_ips_wt_tig_mono_r2_28_33_20230315	0.9969	AGA	0.107585	S	S | TCT
TCT	lib1745_hrf_gr_npc_wt_tig_mono_r1_28_33_20230315	1.0041	AGA	0.107585	S	S | TCT
TCT	lib1745_hrf_gr_ips_wt_tig_mono_r2_28_33_20230315	0.9969	AGA	0.107585	S	S | TCT
TGC	lib1745_hrf_gr_npc_wt_tig_mono_r2_28_33_20230315	0.998	GCA	0.0251583	C	C | TGC
TGC	lib1745_hrf_gr_npc_wt_tig_mono_r1_28_33_20230315	0.9704	GCA	0.0251583	C	C | TGC
TGC	lib1745_hrf_gr_ips_wt_tig_mono_r1_28_33_20230315	1.0149	GCA	0.0251583	C	C | TGC
TGC	lib1745_hrf_gr_ips_wt_tig_mono_r2_28_33_20230315	1.0082	GCA	0.0251583	C	C | TGC
TGC	lib1745_hrf_gr_npc_wt_tig_mono_r1_28_33_20230315	0.9704	GCA	0.0251583	C	C | TGC
TGC	lib1745_hrf_gr_npc_wt_tig_mono_r2_28_33_20230315	0.998	GCA	0.0251583	C	C | TGC
TGC	lib1745_hrf_gr_ips_wt_tig_mono_r1_28_33_20230315	1.0149	GCA	0.0251583	C	C | TGC
TGC	lib1745_hrf_gr_ips_wt_tig_mono_r2_28_33_20230315	1.0082	GCA	0.0251583	C	C | TGC
TGT	lib1745_hrf_gr_npc_wt_tig_mono_r1_28_33_20230315	0.9635	GCA	0.0251583	C	C | TGT
TGT	lib1745_hrf_gr_ips_wt_tig_mono_r1_28_33_20230315	0.9907	GCA	0.0251583	C	C | TGT
TGT	lib1745_hrf_gr_npc_wt_tig_mono_r2_28_33_20230315	1	GCA	0.0251583	C	C | TGT
TGT	lib1745_hrf_gr_npc_wt_tig_mono_r1_28_33_20230315	0.9635	GCA	0.0251583	C	C | TGT
TGT	lib1745_hrf_gr_npc_wt_tig_mono_r2_28_33_20230315	1	GCA	0.0251583	C	C | TGT
TGT	lib1745_hrf_gr_ips_wt_tig_mono_r1_28_33_20230315	0.9907	GCA	0.0251583	C	C | TGT
TGT	lib1745_hrf_gr_ips_wt_tig_mono_r2_28_33_20230315	1.0208	GCA	0.0251583	C	C | TGT
TGT	lib1745_hrf_gr_ips_wt_tig_mono_r2_28_33_20230315	1.0208	GCA	0.0251583	C	C | TGT
TGG	lib1745_hrf_gr_npc_wt_tig_mono_r2_28_33_20230315	1.1041	CCA	0.104072	W	W | TGG
TGG	lib1745_hrf_gr_ips_wt_tig_mono_r2_28_33_20230315	1.1075	CCA	0.104072	W	W | TGG
TGG	lib1745_hrf_gr_npc_wt_tig_mono_r1_28_33_20230315	1.12	CCA	0.104072	W	W | TGG
TGG	lib1745_hrf_gr_ips_wt_tig_mono_r1_28_33_20230315	1.1188	CCA	0.104072	W	W | TGG
TTC	lib1745_hrf_gr_ips_wt_tig_mono_r1_28_33_20230315	0.9163	GAA	0.0992202	F	F | TTC
TTC	lib1745_hrf_gr_npc_wt_tig_mono_r2_28_33_20230315	0.9392	GAA	0.0992202	F	F | TTC
TTC	lib1745_hrf_gr_npc_wt_tig_mono_r1_28_33_20230315	0.9362	GAA	0.0992202	F	F | TTC
TTC	lib1745_hrf_gr_npc_wt_tig_mono_r2_28_33_20230315	0.9392	GAA	0.0992202	F	F | TTC
TTC	lib1745_hrf_gr_ips_wt_tig_mono_r1_28_33_20230315	0.9163	GAA	0.0992202	F	F | TTC
TTC	lib1745_hrf_gr_ips_wt_tig_mono_r2_28_33_20230315	0.914	GAA	0.0992202	F	F | TTC
TTC	lib1745_hrf_gr_npc_wt_tig_mono_r1_28_33_20230315	0.9362	GAA	0.0992202	F	F | TTC
TTC	lib1745_hrf_gr_ips_wt_tig_mono_r2_28_33_20230315	0.914	GAA	0.0992202	F	F | TTC
TTT	lib1745_hrf_gr_ips_wt_tig_mono_r1_28_33_20230315	0.9184	GAA	0.0992202	F	F | TTT
TTT	lib1745_hrf_gr_ips_wt_tig_mono_r2_28_33_20230315	0.9335	GAA	0.0992202	F	F | TTT
TTT	lib1745_hrf_gr_npc_wt_tig_mono_r1_28_33_20230315	0.9473	GAA	0.0992202	F	F | TTT
TTT	lib1745_hrf_gr_ips_wt_tig_mono_r1_28_33_20230315	0.9184	GAA	0.0992202	F	F | TTT
TTT	lib1745_hrf_gr_ips_wt_tig_mono_r2_28_33_20230315	0.9335	GAA	0.0992202	F	F | TTT
TTT	lib1745_hrf_gr_npc_wt_tig_mono_r1_28_33_20230315	0.9473	GAA	0.0992202	F	F | TTT
TTT	lib1745_hrf_gr_npc_wt_tig_mono_r2_28_33_20230315	0.9408	GAA	0.0992202	F	F | TTT
TTT	lib1745_hrf_gr_npc_wt_tig_mono_r2_28_33_20230315	0.9408	GAA	0.0992202	F	F | TTT
TTA	lib1745_hrf_gr_npc_wt_tig_mono_r2_28_33_20230315	1.0397	TAA	0.570694	L	L | TTA
TTA	lib1745_hrf_gr_ips_wt_tig_mono_r2_28_33_20230315	1.0471	TAA	0.570694	L	L | TTA
TTA	lib1745_hrf_gr_npc_wt_tig_mono_r1_28_33_20230315	1.015	TAA	0.570694	L	L | TTA
TTA	lib1745_hrf_gr_ips_wt_tig_mono_r1_28_33_20230315	1.089	TAA	0.570694	L	L | TTA
TTG	lib1745_hrf_gr_ips_wt_tig_mono_r2_28_33_20230315	1.0394	CAA	0.12709	L	L | TTG
TTG	lib1745_hrf_gr_npc_wt_tig_mono_r1_28_33_20230315	1.0484	CAA	0.12709	L	L | TTG
TTG	lib1745_hrf_gr_npc_wt_tig_mono_r2_28_33_20230315	1.0177	CAA	0.12709	L	L | TTG
TTG	lib1745_hrf_gr_ips_wt_tig_mono_r1_28_33_20230315	1.0532	CAA	0.12709	L	L | TTG

## Sheet: Ext Data Fig. 3g
cell	geneset	cor	mean_prop
hiPSC	All	0.95233	1
hiPSC	shared	0.958322	0.224789
hiPSC	specific	0.789101	0.0397706
NPC	All	0.94739	1
NPC	shared	0.949308	0.218842
NPC	specific	0.821871	0.0257202

## Sheet: Ext Data Fig. 3g,h
codon	AA	Anticodon	codon_AA	lfc	padj	iPSCAll	NPCAll	iPSCspecific	NPCspecific	iPSCshared	NPCshared
AAA	K	TTT	K | AAA	0.230817	0.00535906	1.03505	1.0669	1.0657	1.1606	1.01685	1.11225
AAG	K	CTT	K | AAG	-0.0579239	0.0106674	0.95645	0.95215	0.95205	0.9547	0.89185	0.9272
AAC	N	GTT	N | AAC	-0.207907	1.90581e-06	0.9321	0.9864	0.9803	1.04465	0.8325	0.9332
AAT	N	GTT	N | AAT	-0.207907	1.90581e-06	0.96795	1.02345	1.0118	1.0244	0.8907	1.03585
ACA	T	TGT	T | ACA	-0.361362	7.01453e-50	1.0389	1.0455	1.02255	1.0604	1.0601	1.10675
ACC	T	AGT	T | ACC	-0.181507	0.00184865	0.93375	0.91495	0.8121	0.8465	0.8616	0.90975
ACG	T	CGT	T | ACG	0.328981	5.26116e-09	1.1156	1.10275	1.3853	1.07575	1.28235	1.24685
ACT	T	AGT	T | ACT	-0.181507	0.00184865	0.9959	1.00035	0.98775	1.10315	1.0038	0.9952
AGA	R	TCT	R | AGA	NA	0.814522	1.0249	1.0397	0.9617	1.08925	1.02705	1.11115
AGG	R	CCT	R | AGG	0.338254	2.28515e-07	1.05585	1.0057	1.2171	1.0651	1.10965	1.01025
AGC	S	GCT	S | AGC	NA	0.232532	0.9216	0.90265	0.9043	0.78265	0.82835	0.81145
AGT	S	GCT	S | AGT	NA	0.232532	0.9486	0.94375	0.93005	1.0294	0.9068	0.91335
ATA	I	TAT	I | ATA	NA	0.68025	1.08255	1.1155	1.0755	1.22665	1.1214	1.2786
ATC	I	AAT	I | ATC	NA	0.104384	0.86415	0.90315	0.84765	0.88525	0.70565	0.7383
ATT	I	AAT	I | ATT	NA	0.104384	0.88455	0.8789	0.86355	1.07905	0.7875	0.79385
ATG	M	CAT	M | ATG	NA	0.540858	0.9979	1.05175	1.00765	1.18755	0.98215	1.06345
CAC	H	GTG	H | CAC	NA	0.555314	1.0138	1.0371	0.93105	0.907	1.0331	1.04635
CAT	H	GTG	H | CAT	NA	0.555314	1.0776	1.12575	1.0509	1.1558	1.08165	1.22375
CAA	Q	TTG	Q | CAA	NA	0.122554	1.0522	1.1173	1.014	1.31385	1.0527	1.22225
CAG	Q	CTG	Q | CAG	0.13869	0.0392753	0.99245	0.994	0.9736	0.9551	0.99245	1.0032
CCA	P	TGG	P | CCA	0.256561	4.37595e-13	1.10015	1.066	1.11195	1.1496	1.1402	1.1229
CCC	P	AGG	P | CCC	-0.198439	1.35736e-07	1.0432	0.99465	1.02205	0.9533	1.0475	0.9655
CCG	P	CGG	P | CCG	-0.173954	4.56053e-05	1.19125	1.1763	1.1885	1.3089	1.3708	1.31215
CCT	P	AGG	P | CCT	-0.198439	1.35736e-07	1.1145	1.10065	1.0631	1.4299	1.19425	1.2153
CGA	R	TCG	R | CGA	0.0816649	0.0379926	1.1218	1.1061	1.09325	1.2818	1.2053	1.22385
CGC	R	ACG	R | CGC	0.100265	0.0301511	1.0227	1.03245	1.0207	0.9061	1.0238	1.02525
CGG	R	CCG	R | CGG	0.178991	8.2402e-10	1.0887	1.07605	1.0185	1.05905	1.1876	1.1631
CGT	R	ACG	R | CGT	0.100265	0.0301511	0.9583	0.9834	1.0215	1.0965	0.86105	0.9911
CTA	L	TAG	L | CTA	-0.0907767	0.0301511	1.10075	1.08225	1.15335	1.23985	1.1168	1.1864
CTC	L	AAG	L | CTC	-0.34362	1.1521e-15	0.9953	0.97385	0.91035	0.9041	0.96295	0.9881
CTG	L	CAG	L | CTG	0.33222	2.50051e-07	1.01825	0.9646	1.02405	1.00335	1.0026	0.9495
CTT	L	AAG	L | CTT	-0.34362	1.1521e-15	0.97875	0.97555	1.0511	0.97055	0.9344	0.9693
GAC	D	GTC	D | GAC	-0.296413	5.62658e-05	0.9971	0.98935	0.9823	0.99765	1.01695	1.01795
GAT	D	GTC	D | GAT	-0.296413	5.62658e-05	0.9582	0.9991	1.0434	1.0799	0.865	0.98155
GAA	E	TTC	E | GAA	0.092244	0.0091254	1.0743	1.07045	1.0271	1.3062	1.1488	1.1661
GAG	E	CTC	E | GAG	-0.290393	4.54352e-06	0.979	0.98245	0.96615	0.9946	0.93105	0.9524
GCA	A	TGC	A | GCA	NA	0.190629	0.9937	0.99125	0.9854	0.94165	0.96285	0.96325
GCC	A	AGC	A | GCC	NA	0.773914	0.968	0.90405	0.9775	0.79805	0.9577	0.90525
GCG	A	CGC	A | GCG	0.107345	0.000173496	1.0241	1.01455	1.058	0.9843	0.99825	0.9652
GCT	A	AGC	A | GCT	NA	0.773914	0.9908	0.9863	0.9086	0.85005	1.01815	0.97795
GGA	G	TCC	G | GGA	0.22847	0.00349806	0.99255	0.975	1.0953	0.979	0.9462	0.94075
GGC	G	GCC	G | GGC	-0.64194	2.87401e-40	1.00645	1.0059	1.03135	1.06465	0.98395	1.02085
GGG	G	CCC	G | GGG	0.778185	9.82111e-26	1.06205	1.01235	0.9469	0.98795	1.1689	1.0313
GGT	G	GCC	G | GGT	-0.64194	2.87401e-40	0.99075	1.00245	0.98665	0.93715	1.0088	0.9759
GTA	V	TAC	V | GTA	NA	0.773914	0.924	0.90725	0.93505	1.08585	0.8946	0.83025
GTC	V	AAC	V | GTC	NA	0.189992	0.89355	0.9235	0.8652	0.8759	0.7734	0.79415
GTG	V	CAC	V | GTG	-0.130033	0.0115294	0.88425	0.88155	0.84415	0.8255	0.79145	0.8064
GTT	V	AAC	V | GTT	NA	0.189992	0.8677	0.89035	0.78255	1.04445	0.75325	0.7965
TAC	Y	GTA	Y | TAC	NA	0.842147	0.97905	0.9517	0.86415	0.8603	0.9528	0.9301
TAT	Y	GTA	Y | TAT	NA	0.842147	1.026	1.1021	1.0652	1.17975	1.0505	1.22725
TCA	S	TGA	S | TCA	-0.272649	2.19483e-08	0.96145	0.9931	0.99435	0.9188	0.88215	1.00405
TCC	S	AGA	S | TCC	0.107585	0.000512205	1.00125	0.9715	0.9059	0.8382	0.9877	0.9209
TCG	S	CGA	S | TCG	0.282863	3.1028e-11	1.09695	1.08185	1.0198	0.85945	1.1938	1.20725
TCT	S	AGA	S | TCT	0.107585	0.000512205	0.99835	0.9901	1.12585	0.94885	0.9794	0.94375
TGC	C	GCA	C | TGC	NA	0.78402	1.01155	0.9842	0.84885	0.8478	1.1405	1.07505
TGT	C	GCA	C | TGT	NA	0.78402	1.00575	0.98175	0.96145	1.0927	1.05755	1.01055
TGG	W	CCA	W | TGG	-0.104072	0.000917861	1.11315	1.11205	1.1201	1.3341	1.15035	1.22375
TTC	F	GAA	F | TTC	-0.0992202	0.000501709	0.91515	0.9377	0.8154	0.92905	0.8585	0.8853
TTT	F	GAA	F | TTT	-0.0992202	0.000501709	0.92595	0.94405	1.0332	0.94365	0.84845	0.8919
TTA	L	TAA	L | TTA	0.570694	4.19182e-29	1.06805	1.02735	1.06155	1.06345	1.1858	1.15835
TTG	L	CAA	L | TTG	NA	0.188673	1.0463	1.03305	1.0142	1.0929	1.12815	1.06945

## Sheet: Ext Data Fig. 3i
codon	codon_DT	AA	Anticodon	codon_AA	col	lfc	padj	diff
AAA	1.0657	K	TTT	K | AAA	iPSCspecific	0.230817	0.00535906	0.0949
AAA	1.1606	K	TTT	K | AAA	NPCspecific	0.230817	0.00535906	0.0949
AAG	0.95205	K	CTT	K | AAG	iPSCspecific	-0.0579239	0.0106674	0.00265
AAG	0.9547	K	CTT	K | AAG	NPCspecific	-0.0579239	0.0106674	0.00265
AAC	0.9803	N	GTT	N | AAC	iPSCspecific	-0.207907	1.90581e-06	0.06435
AAC	1.04465	N	GTT	N | AAC	NPCspecific	-0.207907	1.90581e-06	0.06435
AAT	1.0118	N	GTT	N | AAT	iPSCspecific	-0.207907	1.90581e-06	0.0126
AAT	1.0244	N	GTT	N | AAT	NPCspecific	-0.207907	1.90581e-06	0.0126
ACA	1.02255	T	TGT	T | ACA	iPSCspecific	-0.361362	7.01453e-50	0.03785
ACA	1.0604	T	TGT	T | ACA	NPCspecific	-0.361362	7.01453e-50	0.03785
ACC	0.8121	T	AGT	T | ACC	iPSCspecific	-0.181507	0.00184865	0.0344
ACC	0.8465	T	AGT	T | ACC	NPCspecific	-0.181507	0.00184865	0.0344
ACG	1.3853	T	CGT	T | ACG	iPSCspecific	0.328981	5.26116e-09	-0.30955
ACG	1.07575	T	CGT	T | ACG	NPCspecific	0.328981	5.26116e-09	-0.30955
ACT	0.98775	T	AGT	T | ACT	iPSCspecific	-0.181507	0.00184865	0.1154
ACT	1.10315	T	AGT	T | ACT	NPCspecific	-0.181507	0.00184865	0.1154
AGA	0.9617	R	TCT	R | AGA	iPSCspecific	0.0305158	0.814522	0.12755
AGA	1.08925	R	TCT	R | AGA	NPCspecific	0.0305158	0.814522	0.12755
AGG	1.2171	R	CCT	R | AGG	iPSCspecific	0.338254	2.28515e-07	-0.152
AGG	1.0651	R	CCT	R | AGG	NPCspecific	0.338254	2.28515e-07	-0.152
AGC	0.9043	S	GCT	S | AGC	iPSCspecific	0.0400327	0.232532	-0.12165
AGC	0.78265	S	GCT	S | AGC	NPCspecific	0.0400327	0.232532	-0.12165
AGT	0.93005	S	GCT	S | AGT	iPSCspecific	0.0400327	0.232532	0.09935
AGT	1.0294	S	GCT	S | AGT	NPCspecific	0.0400327	0.232532	0.09935
ATA	1.0755	I	TAT	I | ATA	iPSCspecific	0.0163633	0.68025	0.15115
ATA	1.22665	I	TAT	I | ATA	NPCspecific	0.0163633	0.68025	0.15115
ATC	0.84765	I	AAT	I | ATC	iPSCspecific	-0.0757598	0.104384	0.0376
ATC	0.88525	I	AAT	I | ATC	NPCspecific	-0.0757598	0.104384	0.0376
ATT	0.86355	I	AAT	I | ATT	iPSCspecific	-0.0757598	0.104384	0.2155
ATT	1.07905	I	AAT	I | ATT	NPCspecific	-0.0757598	0.104384	0.2155
ATG	1.00765	M	CAT	M | ATG	iPSCspecific	-0.053676	0.540858	0.1799
ATG	1.18755	M	CAT	M | ATG	NPCspecific	-0.053676	0.540858	0.1799
CAC	0.93105	H	GTG	H | CAC	iPSCspecific	0.0567365	0.555314	-0.02405
CAC	0.907	H	GTG	H | CAC	NPCspecific	0.0567365	0.555314	-0.02405
CAT	1.0509	H	GTG	H | CAT	iPSCspecific	0.0567365	0.555314	0.1049
CAT	1.1558	H	GTG	H | CAT	NPCspecific	0.0567365	0.555314	0.1049
CAA	1.014	Q	TTG	Q | CAA	iPSCspecific	-0.0990202	0.122554	0.29985
CAA	1.31385	Q	TTG	Q | CAA	NPCspecific	-0.0990202	0.122554	0.29985
CAG	0.9736	Q	CTG	Q | CAG	iPSCspecific	0.13869	0.0392753	-0.0185
CAG	0.9551	Q	CTG	Q | CAG	NPCspecific	0.13869	0.0392753	-0.0185
CCA	1.11195	P	TGG	P | CCA	iPSCspecific	0.256561	4.37595e-13	0.03765
CCA	1.1496	P	TGG	P | CCA	NPCspecific	0.256561	4.37595e-13	0.03765
CCC	1.02205	P	AGG	P | CCC	iPSCspecific	-0.198439	1.35736e-07	-0.06875
CCC	0.9533	P	AGG	P | CCC	NPCspecific	-0.198439	1.35736e-07	-0.06875
CCG	1.3089	P	CGG	P | CCG	NPCspecific	-0.173954	4.56053e-05	0.1204
CCG	1.1885	P	CGG	P | CCG	iPSCspecific	-0.173954	4.56053e-05	0.1204
CCT	1.0631	P	AGG	P | CCT	iPSCspecific	-0.198439	1.35736e-07	0.3668
CCT	1.4299	P	AGG	P | CCT	NPCspecific	-0.198439	1.35736e-07	0.3668
CGA	1.09325	R	TCG	R | CGA	iPSCspecific	0.0816649	0.0379926	0.18855
CGA	1.2818	R	TCG	R | CGA	NPCspecific	0.0816649	0.0379926	0.18855
CGC	0.9061	R	ACG	R | CGC	NPCspecific	0.100265	0.0301511	-0.1146
CGC	1.0207	R	ACG	R | CGC	iPSCspecific	0.100265	0.0301511	-0.1146
CGG	1.0185	R	CCG	R | CGG	iPSCspecific	0.178991	8.2402e-10	0.04055
CGG	1.05905	R	CCG	R | CGG	NPCspecific	0.178991	8.2402e-10	0.04055
CGT	1.0215	R	ACG	R | CGT	iPSCspecific	0.100265	0.0301511	0.075
CGT	1.0965	R	ACG	R | CGT	NPCspecific	0.100265	0.0301511	0.075
CTA	1.15335	L	TAG	L | CTA	iPSCspecific	-0.0907767	0.0301511	0.0865
CTA	1.23985	L	TAG	L | CTA	NPCspecific	-0.0907767	0.0301511	0.0865
CTC	0.91035	L	AAG	L | CTC	iPSCspecific	-0.34362	1.1521e-15	-0.00625
CTC	0.9041	L	AAG	L | CTC	NPCspecific	-0.34362	1.1521e-15	-0.00625
CTG	1.00335	L	CAG	L | CTG	NPCspecific	0.33222	2.50051e-07	-0.0207
CTG	1.02405	L	CAG	L | CTG	iPSCspecific	0.33222	2.50051e-07	-0.0207
CTT	1.0511	L	AAG	L | CTT	iPSCspecific	-0.34362	1.1521e-15	-0.08055
CTT	0.97055	L	AAG	L | CTT	NPCspecific	-0.34362	1.1521e-15	-0.08055
GAC	0.9823	D	GTC	D | GAC	iPSCspecific	-0.296413	5.62658e-05	0.01535
GAC	0.99765	D	GTC	D | GAC	NPCspecific	-0.296413	5.62658e-05	0.01535
GAT	1.0799	D	GTC	D | GAT	NPCspecific	-0.296413	5.62658e-05	0.0365
GAT	1.0434	D	GTC	D | GAT	iPSCspecific	-0.296413	5.62658e-05	0.0365
GAA	1.0271	E	TTC	E | GAA	iPSCspecific	0.092244	0.0091254	0.2791
GAA	1.3062	E	TTC	E | GAA	NPCspecific	0.092244	0.0091254	0.2791
GAG	0.96615	E	CTC	E | GAG	iPSCspecific	-0.290393	4.54352e-06	0.02845
GAG	0.9946	E	CTC	E | GAG	NPCspecific	-0.290393	4.54352e-06	0.02845
GCA	0.9854	A	TGC	A | GCA	iPSCspecific	-0.0492644	0.190629	-0.04375
GCA	0.94165	A	TGC	A | GCA	NPCspecific	-0.0492644	0.190629	-0.04375
GCC	0.9775	A	AGC	A | GCC	iPSCspecific	0.011222	0.773914	-0.17945
GCC	0.79805	A	AGC	A | GCC	NPCspecific	0.011222	0.773914	-0.17945
GCG	0.9843	A	CGC	A | GCG	NPCspecific	0.107345	0.000173496	-0.0737
GCG	1.058	A	CGC	A | GCG	iPSCspecific	0.107345	0.000173496	-0.0737
GCT	0.9086	A	AGC	A | GCT	iPSCspecific	0.011222	0.773914	-0.05855
GCT	0.85005	A	AGC	A | GCT	NPCspecific	0.011222	0.773914	-0.05855
GGA	1.0953	G	TCC	G | GGA	iPSCspecific	0.22847	0.00349806	-0.1163
GGA	0.979	G	TCC	G | GGA	NPCspecific	0.22847	0.00349806	-0.1163
GGC	1.03135	G	GCC	G | GGC	iPSCspecific	-0.64194	2.87401e-40	0.0333
GGC	1.06465	G	GCC	G | GGC	NPCspecific	-0.64194	2.87401e-40	0.0333
GGG	0.9469	G	CCC	G | GGG	iPSCspecific	0.778185	9.82111e-26	0.04105
GGG	0.98795	G	CCC	G | GGG	NPCspecific	0.778185	9.82111e-26	0.04105
GGT	0.98665	G	GCC	G | GGT	iPSCspecific	-0.64194	2.87401e-40	-0.0495
GGT	0.93715	G	GCC	G | GGT	NPCspecific	-0.64194	2.87401e-40	-0.0495
GTA	0.93505	V	TAC	V | GTA	iPSCspecific	-0.0186678	0.773914	0.1508
GTA	1.08585	V	TAC	V | GTA	NPCspecific	-0.0186678	0.773914	0.1508
GTC	0.8652	V	AAC	V | GTC	iPSCspecific	0.104471	0.189992	0.0107
GTC	0.8759	V	AAC	V | GTC	NPCspecific	0.104471	0.189992	0.0107
GTG	0.84415	V	CAC	V | GTG	iPSCspecific	-0.130033	0.0115294	-0.01865
GTG	0.8255	V	CAC	V | GTG	NPCspecific	-0.130033	0.0115294	-0.01865
GTT	0.78255	V	AAC	V | GTT	iPSCspecific	0.104471	0.189992	0.2619
GTT	1.04445	V	AAC	V | GTT	NPCspecific	0.104471	0.189992	0.2619
TAC	0.86415	Y	GTA	Y | TAC	iPSCspecific	0.0117438	0.842147	-0.00385
TAC	0.8603	Y	GTA	Y | TAC	NPCspecific	0.0117438	0.842147	-0.00385
TAT	1.0652	Y	GTA	Y | TAT	iPSCspecific	0.0117438	0.842147	0.11455
TAT	1.17975	Y	GTA	Y | TAT	NPCspecific	0.0117438	0.842147	0.11455
TCA	0.99435	S	TGA	S | TCA	iPSCspecific	-0.272649	2.19483e-08	-0.07555
TCA	0.9188	S	TGA	S | TCA	NPCspecific	-0.272649	2.19483e-08	-0.07555
TCC	0.9059	S	AGA	S | TCC	iPSCspecific	0.107585	0.000512205	-0.0677
TCC	0.8382	S	AGA	S | TCC	NPCspecific	0.107585	0.000512205	-0.0677
TCG	1.0198	S	CGA	S | TCG	iPSCspecific	0.282863	3.1028e-11	-0.16035
TCG	0.85945	S	CGA	S | TCG	NPCspecific	0.282863	3.1028e-11	-0.16035
TCT	1.12585	S	AGA	S | TCT	iPSCspecific	0.107585	0.000512205	-0.177
TCT	0.94885	S	AGA	S | TCT	NPCspecific	0.107585	0.000512205	-0.177
TGC	0.84885	C	GCA	C | TGC	iPSCspecific	-0.0251583	0.78402	-0.00105
TGC	0.8478	C	GCA	C | TGC	NPCspecific	-0.0251583	0.78402	-0.00105
TGT	0.96145	C	GCA	C | TGT	iPSCspecific	-0.0251583	0.78402	0.13125
TGT	1.0927	C	GCA	C | TGT	NPCspecific	-0.0251583	0.78402	0.13125
TGG	1.1201	W	CCA	W | TGG	iPSCspecific	-0.104072	0.000917861	0.214
TGG	1.3341	W	CCA	W | TGG	NPCspecific	-0.104072	0.000917861	0.214
TTC	0.8154	F	GAA	F | TTC	iPSCspecific	-0.0992202	0.000501709	0.11365
TTC	0.92905	F	GAA	F | TTC	NPCspecific	-0.0992202	0.000501709	0.11365
TTT	1.0332	F	GAA	F | TTT	iPSCspecific	-0.0992202	0.000501709	-0.08955
TTT	0.94365	F	GAA	F | TTT	NPCspecific	-0.0992202	0.000501709	-0.08955
TTA	1.06155	L	TAA	L | TTA	iPSCspecific	0.570694	4.19182e-29	0.0019
TTA	1.06345	L	TAA	L | TTA	NPCspecific	0.570694	4.19182e-29	0.0019
TTG	1.0142	L	CAA	L | TTG	iPSCspecific	-0.12709	0.188673	0.0787
TTG	1.0929	L	CAA	L | TTG	NPCspecific	-0.12709	0.188673	0.0787
