# Supplementary material for: Selective gene expression maintains human tRNA anticodon pools during differentiation
Source: Nat Cell Biol. 2024 Jan 8;26(1):100–12. doi: 10.1038/s41556-023-01317-3 (PMC10791582; doi:10.1038/s41556-023-01317-3)
Supplement: Supplementary file 14 — Statistical source data. [file 41556_2023_1317_MOESM14_ESM.xlsx]

## Sheet: Ext Data Fig. 4b
Gene	tRNA_NPC_2	tRNA_CM_2	RPC1_CM_2	RPC1_NPC_2
Homo_sapiens_tRNA-Ala-AGC-1	0.00159312	0.00254187	0.00251263	0.0015075
Homo_sapiens_tRNA-Ala-AGC-10	5.7501e-06	6.93516e-06	2.84879e-05	5.7664e-05
Homo_sapiens_tRNA-Ala-AGC-11	0.00225133	0.00286525	0.00239583	0.00175463
Homo_sapiens_tRNA-Ala-AGC-12	8.65897e-05	3.10798e-05	4.55807e-05	0.00079082
Homo_sapiens_tRNA-Ala-AGC-13	3.95742e-05	7.83416e-05	0.000150986	0.000197705
Homo_sapiens_tRNA-Ala-AGC-14	5.07362e-06	8.47631e-06	5.12783e-05	5.7664e-05
Homo_sapiens_tRNA-Ala-AGC-15	0.000309152	0.000433833	0.000883125	0.000584877
Homo_sapiens_tRNA-Ala-AGC-16	0	0	1.70928e-05	4.11885e-05
Homo_sapiens_tRNA-Ala-AGC-17	3.38241e-07	0	8.54638e-06	0.000296557
Homo_sapiens_tRNA-Ala-AGC-18	0	0	0.00035325	0.000148279
Homo_sapiens_tRNA-Ala-AGC-19	2.70593e-06	5.13716e-06	9.11613e-05	4.94262e-05
Homo_sapiens_tRNA-Ala-AGC-2	0.00951777	0.00928438	0.0108254	0.0124142
Homo_sapiens_tRNA-Ala-AGC-20	0	0	8.54638e-06	4.11885e-05
Homo_sapiens_tRNA-Ala-AGC-21	0	0	3.70343e-05	8.23771e-06
Homo_sapiens_tRNA-Ala-AGC-23	0	0	2.84879e-05	2.47131e-05
Homo_sapiens_tRNA-Ala-AGC-24	1.65738e-05	4.75187e-05	4.84295e-05	4.94262e-05
Homo_sapiens_tRNA-Ala-AGC-3	0.00168816	0.00353693	0.0018916	0.00130156
Homo_sapiens_tRNA-Ala-AGC-4	0.0114667	0.00825618	0.00386581	0.00603824
Homo_sapiens_tRNA-Ala-AGC-5	0.000821588	0.000860474	0.000287728	9.06148e-05
Homo_sapiens_tRNA-Ala-AGC-6	5.71627e-05	0.000390424	0.000598246	0.000247131
Homo_sapiens_tRNA-Ala-AGC-8	0.0184778	0.0148852	0.00981124	0.0109479
Homo_sapiens_tRNA-Ala-AGC-9	2.26622e-05	7.42319e-05	0.000441563	0.000238894
Homo_sapiens_tRNA-Ala-CGC-1	0.00545515	0.00420836	0.00306815	0.00397057
Homo_sapiens_tRNA-Ala-CGC-2	0.00409644	0.00385338	0.00397122	0.00480258
Homo_sapiens_tRNA-Ala-CGC-3	0.00515412	0.00511969	0.0039997	0.00387996
Homo_sapiens_tRNA-Ala-CGC-4	0.000687644	0.00278948	0.00297699	0.00106266
Homo_sapiens_tRNA-Ala-CGC-5	0	0	1.13952e-05	4.11885e-05
Homo_sapiens_tRNA-Ala-TGC-1	0.000770513	0.00209981	0.00126201	0.00102971
Homo_sapiens_tRNA-Ala-TGC-2	0.00095959	0.00126143	0.000900218	0.00112033
Homo_sapiens_tRNA-Ala-TGC-3	0.0157208	0.0122213	0.0103468	0.0147784
Homo_sapiens_tRNA-Ala-TGC-4	0.00452364	0.00442412	0.00403674	0.00463783
Homo_sapiens_tRNA-Ala-TGC-5	0.000345682	0.00206694	0.000934404	0.000403648
Homo_sapiens_tRNA-Ala-TGC-6	7.74572e-05	0.000284342	0.000219357	0.000197705
Homo_sapiens_tRNA-Ala-TGC-7	0	2.56858e-07	0.000276333	7.41394e-05
Homo_sapiens_tRNA-Ala-TGC-8	0	0	2.84879e-06	4.94262e-05
Homo_sapiens_tRNA-Ala-TGC-9	0	0	2.84879e-06	0
Homo_sapiens_tRNA-Arg-ACG-1	0.0174532	0.0165732	0.010589	0.00894615
Homo_sapiens_tRNA-Arg-ACG-2	0.013047	0.0144208	0.00963746	0.0110632
Homo_sapiens_tRNA-Arg-CCG-1	0.00744908	0.00946393	0.00955485	0.0119035
Homo_sapiens_tRNA-Arg-CCG-2	0.0083373	0.00604592	0.00503097	0.00471197
Homo_sapiens_tRNA-Arg-CCT-1	0.00287167	0.00393301	0.00474609	0.00309738
Homo_sapiens_tRNA-Arg-CCT-2	0.0026579	0.00305532	0.00439569	0.00398705
Homo_sapiens_tRNA-Arg-CCT-3	0.00204196	0.00155399	0.00340716	0.00491791
Homo_sapiens_tRNA-Arg-CCT-4	0.00659266	0.00725752	0.00661774	0.00604648
Homo_sapiens_tRNA-Arg-CCT-5	3.38241e-07	5.13716e-07	5.69758e-06	0
Homo_sapiens_tRNA-Arg-CCT-6	1.35296e-06	2.56858e-07	2.84879e-06	3.29508e-05
Homo_sapiens_tRNA-Arg-CCT-7	0	0	0	3.29508e-05
Homo_sapiens_tRNA-Arg-TCG-1	0.0077721	0.00652676	0.00526457	0.00707619
Homo_sapiens_tRNA-Arg-TCG-2	0.000927457	0.00164184	0.00131614	0.00130156
Homo_sapiens_tRNA-Arg-TCG-3	0.00748358	0.00672428	0.00552666	0.00562635
Homo_sapiens_tRNA-Arg-TCG-4	4.12654e-05	0.000347272	0.00033046	5.7664e-05
Homo_sapiens_tRNA-Arg-TCG-5	0.000999502	0.00348402	0.00309379	0.00142512
Homo_sapiens_tRNA-Arg-TCG-6	0	0	2.84879e-06	8.23771e-06
Homo_sapiens_tRNA-Arg-TCT-1	0.00899282	0.00813726	0.004239	0.00582406
Homo_sapiens_tRNA-Arg-TCT-2	0.00176088	0.00280592	0.000225055	0.00010709
Homo_sapiens_tRNA-Arg-TCT-3	0.000981237	0.0020207	0.00132469	0.000675492
Homo_sapiens_tRNA-Arg-TCT-4	0.000236769	0.000177232	0.000113952	0.000247131
Homo_sapiens_tRNA-Arg-TCT-5	6.76482e-07	1.798e-06	2.56391e-05	7.41394e-05
Homo_sapiens_tRNA-Asn-ATT-1	0	0	1.4244e-05	0.000123566
Homo_sapiens_tRNA-Asn-GTT-1	0.00140776	0.00332708	0.00387436	0.000642541
Homo_sapiens_tRNA-Asn-GTT-10	0	7.70574e-07	6.8371e-05	3.29508e-05
Homo_sapiens_tRNA-Asn-GTT-11	3.38241e-07	7.70574e-07	0.000105405	5.7664e-05
Homo_sapiens_tRNA-Asn-GTT-12	0	0	1.4244e-05	8.23771e-06
Homo_sapiens_tRNA-Asn-GTT-13	0	0	2.84879e-06	4.94262e-05
Homo_sapiens_tRNA-Asn-GTT-14	0	0	0.000743535	0.000148279
Homo_sapiens_tRNA-Asn-GTT-16	0	0	1.13952e-05	8.23771e-05
Homo_sapiens_tRNA-Asn-GTT-17	0	5.13716e-07	0.000968589	4.11885e-05
Homo_sapiens_tRNA-Asn-GTT-18	0	0	5.69758e-06	3.29508e-05
Homo_sapiens_tRNA-Asn-GTT-2	0.0168762	0.0231031	0.0287927	0.0204295
Homo_sapiens_tRNA-Asn-GTT-21	0	0	8.54638e-06	4.11885e-05
Homo_sapiens_tRNA-Asn-GTT-22	0	0	2.84879e-06	2.47131e-05
Homo_sapiens_tRNA-Asn-GTT-24	6.76482e-07	1.28429e-06	0.00122498	0.000263607
Homo_sapiens_tRNA-Asn-GTT-25	0	0	0.000410226	7.41394e-05
Homo_sapiens_tRNA-Asn-GTT-26	0	0	0	0
Homo_sapiens_tRNA-Asn-GTT-27	3.38241e-07	6.6783e-06	1.70928e-05	3.29508e-05
Homo_sapiens_tRNA-Asn-GTT-28	0	0	2.84879e-06	8.23771e-06
Homo_sapiens_tRNA-Asn-GTT-3	0.00495659	0.00707952	0.00159532	0.000675492
Homo_sapiens_tRNA-Asn-GTT-4	0.000504994	0.000996608	0.000868882	5.7664e-05
Homo_sapiens_tRNA-Asn-GTT-5	3.58536e-05	0.000180828	0.000176625	4.94262e-05
Homo_sapiens_tRNA-Asn-GTT-6	3.38241e-07	2.05486e-06	8.54638e-05	7.41394e-05
Homo_sapiens_tRNA-Asn-GTT-7	6.76482e-07	5.13716e-07	0.000438714	0.000189467
Homo_sapiens_tRNA-Asn-GTT-8	3.38241e-07	4.62344e-06	0.00054127	1.64754e-05
Homo_sapiens_tRNA-Asn-GTT-9	2.36769e-06	2.79975e-05	0.000883125	0.000156516
Homo_sapiens_tRNA-Asp-GTC-1	0.00472996	0.00422711	0.00617903	0.00749631
Homo_sapiens_tRNA-Asp-GTC-10	6.76482e-07	2.56858e-07	5.69758e-06	4.11885e-05
Homo_sapiens_tRNA-Asp-GTC-2	0.034227	0.0329186	0.0305334	0.0330497
Homo_sapiens_tRNA-Asp-GTC-3	0.000800278	0.000638805	0.00132469	0.00138393
Homo_sapiens_tRNA-Asp-GTC-4	1.1162e-05	1.15586e-05	1.13952e-05	4.11885e-05
Homo_sapiens_tRNA-Asp-GTC-5	0	0	1.13952e-05	3.29508e-05
Homo_sapiens_tRNA-Asp-GTC-6	0	0	2.84879e-06	5.7664e-05
Homo_sapiens_tRNA-Asp-GTC-8	0	0	2.84879e-06	2.47131e-05
Homo_sapiens_tRNA-Asp-GTC-9	0	2.56858e-07	0	0
Homo_sapiens_tRNA-Cys-ACA-1	0	0	2.84879e-06	5.7664e-05
Homo_sapiens_tRNA-Cys-GCA-1	4.39713e-06	6.37007e-05	0.000264938	4.94262e-05
Homo_sapiens_tRNA-Cys-GCA-10	2.70593e-06	1.48978e-05	2.84879e-05	8.23771e-05
Homo_sapiens_tRNA-Cys-GCA-11	0.00229226	0.00242422	7.97662e-05	9.88525e-05
Homo_sapiens_tRNA-Cys-GCA-12	3.72065e-06	5.90773e-06	9.68589e-05	3.29508e-05
Homo_sapiens_tRNA-Cys-GCA-13	2.19857e-05	3.13367e-05	5.12783e-05	6.59017e-05
Homo_sapiens_tRNA-Cys-GCA-14	9.36928e-05	9.70923e-05	0.000222206	0.000453074
Homo_sapiens_tRNA-Cys-GCA-15	1.35296e-06	1.20723e-05	2.27903e-05	4.11885e-05
Homo_sapiens_tRNA-Cys-GCA-16	6.76482e-07	1.54115e-06	5.12783e-05	4.11885e-05
Homo_sapiens_tRNA-Cys-GCA-17	1.01472e-06	1.798e-06	0.000592549	0.000354221
Homo_sapiens_tRNA-Cys-GCA-18	1.01472e-06	1.69526e-05	1.13952e-05	1.64754e-05
Homo_sapiens_tRNA-Cys-GCA-19	3.38241e-07	1.05312e-05	5.69758e-06	2.47131e-05
Homo_sapiens_tRNA-Cys-GCA-2	0.00941832	0.00945879	0.0173548	0.0179829
Homo_sapiens_tRNA-Cys-GCA-20	0	2.56858e-07	3.13367e-05	5.7664e-05
Homo_sapiens_tRNA-Cys-GCA-21	0	5.13716e-07	5.12783e-05	5.7664e-05
Homo_sapiens_tRNA-Cys-GCA-22	0	0	2.84879e-05	1.64754e-05
Homo_sapiens_tRNA-Cys-GCA-23	0	0	1.70928e-05	0
Homo_sapiens_tRNA-Cys-GCA-24	3.38241e-07	1.54115e-06	2.84879e-06	2.47131e-05
Homo_sapiens_tRNA-Cys-GCA-3	0	6.93516e-06	5.69758e-06	2.47131e-05
Homo_sapiens_tRNA-Cys-GCA-4	0.00878412	0.00846989	0.00380599	0.00406119
Homo_sapiens_tRNA-Cys-GCA-5	0.000269916	0.000393763	0.000279182	0.000354221
Homo_sapiens_tRNA-Cys-GCA-6	4.53243e-05	0.00102846	0.00056691	1.64754e-05
Homo_sapiens_tRNA-Cys-GCA-7	0	2.56858e-07	9.11613e-05	6.59017e-05
Homo_sapiens_tRNA-Cys-GCA-8	0.000316594	0.000668858	0.000398831	0.000131803
Homo_sapiens_tRNA-Cys-GCA-9	0.000157282	0.00321766	0.00511358	0.000444836
Homo_sapiens_tRNA-Gln-CTG-1	0.0301677	0.0281945	0.0166825	0.0183207
Homo_sapiens_tRNA-Gln-CTG-10	0	0	2.84879e-06	8.23771e-06
Homo_sapiens_tRNA-Gln-CTG-11	0	0	8.54638e-06	4.11885e-05
Homo_sapiens_tRNA-Gln-CTG-12	0	0	1.4244e-05	3.29508e-05
Homo_sapiens_tRNA-Gln-CTG-13	0	0	8.54638e-06	1.64754e-05
Homo_sapiens_tRNA-Gln-CTG-16	0	0	8.54638e-06	4.11885e-05
Homo_sapiens_tRNA-Gln-CTG-17	0	0	1.4244e-05	2.47131e-05
Homo_sapiens_tRNA-Gln-CTG-2	0.00316222	0.00350277	0.00123068	0.00089791
Homo_sapiens_tRNA-Gln-CTG-3	0.000181635	0.00149568	0.00129335	0.000280082
Homo_sapiens_tRNA-Gln-CTG-4	0.000240828	0.000494451	0.000384587	9.88525e-05
Homo_sapiens_tRNA-Gln-CTG-5	1.38679e-05	1.54115e-05	0.001168	0.000197705
Homo_sapiens_tRNA-Gln-CTG-6	5.44568e-05	8.50199e-05	0.00172922	0.0015734
Homo_sapiens_tRNA-Gln-CTG-7	6.76482e-07	7.70574e-07	5.69758e-06	5.7664e-05
Homo_sapiens_tRNA-Gln-CTG-8	0	0	7.69174e-05	0.000123566
Homo_sapiens_tRNA-Gln-CTG-9	1.01472e-06	1.28429e-06	0.00110818	5.7664e-05
Homo_sapiens_tRNA-Gln-TTG-1	0.00765778	0.00640064	0.00640408	0.00846013
Homo_sapiens_tRNA-Gln-TTG-10	0	0	2.84879e-06	0
Homo_sapiens_tRNA-Gln-TTG-2	0.000140708	0.000442052	0.00202549	0.000947336
Homo_sapiens_tRNA-Gln-TTG-3	0.00369833	0.00525531	0.00504236	0.00277611
Homo_sapiens_tRNA-Gln-TTG-4	2.36769e-06	3.33915e-06	1.4244e-05	4.11885e-05
Homo_sapiens_tRNA-Gln-TTG-5	0	0	0	2.47131e-05
Homo_sapiens_tRNA-Gln-TTG-6	0	0	8.54638e-06	4.94262e-05
Homo_sapiens_tRNA-Glu-CTC-1	0.0414619	0.0415712	0.0383476	0.0426054
Homo_sapiens_tRNA-Glu-CTC-16	0	0	5.69758e-06	1.64754e-05
Homo_sapiens_tRNA-Glu-CTC-2	5.81775e-05	4.21247e-05	0.00483725	0.00516504
Homo_sapiens_tRNA-Glu-CTC-3	3.38241e-07	2.56858e-07	4.84295e-05	6.59017e-05
Homo_sapiens_tRNA-Glu-CTC-5	0	2.56858e-07	8.54638e-06	3.29508e-05
Homo_sapiens_tRNA-Glu-CTC-7	0	2.56858e-07	0	2.47131e-05
Homo_sapiens_tRNA-Glu-TTC-1	0.00993854	0.00843367	0.00687413	0.0100994
Homo_sapiens_tRNA-Glu-TTC-11	0	0	5.69758e-06	6.59017e-05
Homo_sapiens_tRNA-Glu-TTC-12	3.38241e-07	0	2.84879e-06	3.29508e-05
Homo_sapiens_tRNA-Glu-TTC-14	5.81775e-05	0.000117641	0	0
Homo_sapiens_tRNA-Glu-TTC-2	0.0172709	0.0125752	0.011586	0.0145972
Homo_sapiens_tRNA-Glu-TTC-3	0.000248945	0.000734613	0.00119364	0.000313033
Homo_sapiens_tRNA-Glu-TTC-4	0.0017044	0.00370338	0.00328466	0.00128508
Homo_sapiens_tRNA-Glu-TTC-5	0	0	0.0034271	0.00177934
Homo_sapiens_tRNA-Glu-TTC-6	0	0	0.00054127	9.88525e-05
Homo_sapiens_tRNA-Glu-TTC-7	0	1.02743e-06	2.84879e-06	3.29508e-05
Homo_sapiens_tRNA-Glu-TTC-9	0	0	2.84879e-06	1.64754e-05
Homo_sapiens_tRNA-Gly-CCC-1	0.000347035	0.000956795	0.00132184	0.00106266
Homo_sapiens_tRNA-Gly-CCC-2	0.0205238	0.0194755	0.0141727	0.0188314
Homo_sapiens_tRNA-Gly-CCC-3	0	0	1.99415e-05	4.94262e-05
Homo_sapiens_tRNA-Gly-CCC-4	0	5.13716e-07	0.00152695	0.000815533
Homo_sapiens_tRNA-Gly-CCC-5	0	2.56858e-07	0.000173776	0.000140041
Homo_sapiens_tRNA-Gly-CCC-6	0	0	0.00177765	0.000345984
Homo_sapiens_tRNA-Gly-CCC-7	0	0	1.4244e-05	4.11885e-05
Homo_sapiens_tRNA-Gly-CCC-8	0	0	1.13952e-05	3.29508e-05
Homo_sapiens_tRNA-Gly-GCC-1	0.0116321	0.00969972	0.00743535	0.0106431
Homo_sapiens_tRNA-Gly-GCC-2	0.027407	0.0282952	0.0296531	0.0371521
Homo_sapiens_tRNA-Gly-GCC-3	1.01472e-06	1.54115e-06	0.000615339	0.000156516
Homo_sapiens_tRNA-Gly-GCC-4	3.38241e-07	0	1.99415e-05	3.29508e-05
Homo_sapiens_tRNA-Gly-GCC-5	0	2.56858e-07	1.4244e-05	2.47131e-05
Homo_sapiens_tRNA-Gly-GCC-6	0	0	5.69758e-06	2.47131e-05
Homo_sapiens_tRNA-Gly-TCC-4	3.04417e-06	2.56858e-06	0.000207962	4.94262e-05
Homo_sapiens_tRNA-Gly-TCC-5	3.38241e-07	0	0	8.23771e-06
Homo_sapiens_tRNA-Gly-TCC-6	6.76482e-07	0	0	8.23771e-06
Homo_sapiens_tRNA-His-GTG-1	0.0242198	0.0275328	0.0224143	0.0163766
Homo_sapiens_tRNA-His-GTG-2	2.70593e-06	3.33915e-06	8.54638e-06	3.29508e-05
Homo_sapiens_tRNA-Ile-AAT-1	3.99124e-05	5.62519e-05	3.13367e-05	0.000156516
Homo_sapiens_tRNA-Ile-AAT-10	6.76482e-07	0	5.69758e-06	8.23771e-06
Homo_sapiens_tRNA-Ile-AAT-11	0	0	2.84879e-06	8.23771e-06
Homo_sapiens_tRNA-Ile-AAT-12	0.00021918	0.000312339	0.000538422	0.00109562
Homo_sapiens_tRNA-Ile-AAT-2	0.00156031	0.00144662	0.00279182	0.00329508
Homo_sapiens_tRNA-Ile-AAT-3	0.000397772	0.000597708	0.000102557	3.29508e-05
Homo_sapiens_tRNA-Ile-AAT-4	0.00245665	0.00256884	0.00439284	0.00406119
Homo_sapiens_tRNA-Ile-AAT-6	0.000391007	0.000766978	5.69758e-06	0
Homo_sapiens_tRNA-Ile-AAT-8	0.000451214	0.000935733	0.00197136	0.000560164
Homo_sapiens_tRNA-Ile-AAT-9	0	0	5.69758e-06	8.23771e-06
Homo_sapiens_tRNA-Ile-GAT-1	3.38241e-07	0	8.54638e-06	3.29508e-05
Homo_sapiens_tRNA-Ile-TAT-1	0.00187419	0.00265386	0.00227903	0.00177111
Homo_sapiens_tRNA-Ile-TAT-2	0.00655444	0.0058055	0.00830423	0.0099841
Homo_sapiens_tRNA-Ile-TAT-3	3.28094e-05	0.000279204	0.000276333	0.000123566
Homo_sapiens_tRNA-Leu-AAG-1	0.000301711	0.00168807	0.00096574	0.000304795
Homo_sapiens_tRNA-Leu-AAG-2	0.0178896	0.0190445	0.0185114	0.0189467
Homo_sapiens_tRNA-Leu-AAG-3	0.000252328	0.000449758	0.00033046	0.000263607
Homo_sapiens_tRNA-Leu-AAG-4	1.89415e-05	1.74663e-05	2.84879e-05	3.29508e-05
Homo_sapiens_tRNA-Leu-AAG-5	3.38241e-07	7.70574e-07	2.84879e-06	4.94262e-05
Homo_sapiens_tRNA-Leu-AAG-6	0	2.56858e-07	8.54638e-06	4.94262e-05
Homo_sapiens_tRNA-Leu-AAG-7	0	0	1.70928e-05	3.29508e-05
Homo_sapiens_tRNA-Leu-AAG-8	0	2.56858e-07	0	8.23771e-06
Homo_sapiens_tRNA-Leu-CAA-1	0.00447493	0.00341852	0.0115604	0.01192
Homo_sapiens_tRNA-Leu-CAA-2	0.000430581	0.000880766	0.00163521	0.000329508
Homo_sapiens_tRNA-Leu-CAA-3	0.000144091	0.000302835	0.000472899	0.000411885
Homo_sapiens_tRNA-Leu-CAA-4	0.00312366	0.00243527	0.00786551	0.00543689
Homo_sapiens_tRNA-Leu-CAA-5	0	0	8.54638e-06	8.23771e-06
Homo_sapiens_tRNA-Leu-CAA-6	0	0	1.4244e-05	4.94262e-05
Homo_sapiens_tRNA-Leu-CAG-1	0.0154143	0.0158248	0.00972578	0.00804824
Homo_sapiens_tRNA-Leu-CAG-2	0.0109296	0.00806559	0.0103155	0.0133863
Homo_sapiens_tRNA-Leu-TAA-1	0.00656188	0.00451196	0.0055295	0.00682082
Homo_sapiens_tRNA-Leu-TAA-2	3.68683e-05	0.000247097	0.000489992	7.41394e-05
Homo_sapiens_tRNA-Leu-TAA-3	0.00102555	0.000933165	0.002826	0.00279258
Homo_sapiens_tRNA-Leu-TAA-4	1.69121e-06	4.10973e-06	0.00153265	0.000832008
Homo_sapiens_tRNA-Leu-TAA-5	3.38241e-07	0	1.4244e-05	8.23771e-06
Homo_sapiens_tRNA-Leu-TAG-1	0.00295961	0.00310567	0.00299693	0.00377287
Homo_sapiens_tRNA-Leu-TAG-2	0.000699144	0.00186582	0.00250124	0.000518976
Homo_sapiens_tRNA-Leu-TAG-3	0.00655173	0.00467584	0.00382023	0.00518976
Homo_sapiens_tRNA-Leu-TAG-4	0	0	5.69758e-06	5.7664e-05
Homo_sapiens_tRNA-Lys-CTT-1	0.0141158	0.0121956	0.0104266	0.0149679
Homo_sapiens_tRNA-Lys-CTT-10	0	0	2.84879e-06	1.64754e-05
Homo_sapiens_tRNA-Lys-CTT-11	3.38241e-07	2.56858e-07	5.69758e-06	6.59017e-05
Homo_sapiens_tRNA-Lys-CTT-12	0	0	1.13952e-05	4.94262e-05
Homo_sapiens_tRNA-Lys-CTT-13	0	0	8.54638e-06	1.64754e-05
Homo_sapiens_tRNA-Lys-CTT-14	0	0	7.97662e-05	8.23771e-05
Homo_sapiens_tRNA-Lys-CTT-15	0	0	0	0
Homo_sapiens_tRNA-Lys-CTT-16	0	0	8.54638e-06	4.11885e-05
Homo_sapiens_tRNA-Lys-CTT-2	0.015942	0.0164451	0.0109337	0.0111786
Homo_sapiens_tRNA-Lys-CTT-3	8.11779e-06	7.44888e-06	0.00142724	0.00107914
Homo_sapiens_tRNA-Lys-CTT-4	0.000257063	0.00118103	0.000615339	0.000205943
Homo_sapiens_tRNA-Lys-CTT-5	6.76482e-07	1.02743e-06	0.000210811	0.00010709
Homo_sapiens_tRNA-Lys-CTT-6	0	0	5.69758e-06	4.94262e-05
Homo_sapiens_tRNA-Lys-CTT-7	0	0	8.54638e-06	4.11885e-05
Homo_sapiens_tRNA-Lys-CTT-8	0	2.56858e-07	0	8.23771e-06
Homo_sapiens_tRNA-Lys-CTT-9	0	0	8.54638e-06	0
Homo_sapiens_tRNA-Lys-TTT-1	0.000142738	0.000308743	0.000467202	0.000255369
Homo_sapiens_tRNA-Lys-TTT-10	0	0	0	8.23771e-06
Homo_sapiens_tRNA-Lys-TTT-11	0	0	8.54638e-06	4.11885e-05
Homo_sapiens_tRNA-Lys-TTT-12	0	0	5.69758e-06	8.23771e-06
Homo_sapiens_tRNA-Lys-TTT-13	0	0	0.000119649	6.59017e-05
Homo_sapiens_tRNA-Lys-TTT-14	0	0	3.41855e-05	5.7664e-05
Homo_sapiens_tRNA-Lys-TTT-15	0	0	2.84879e-06	0
Homo_sapiens_tRNA-Lys-TTT-3	0.0513961	0.0331973	0.0254597	0.0360317
Homo_sapiens_tRNA-Lys-TTT-5	1.38679e-05	1.0788e-05	0.0013019	0.00118623
Homo_sapiens_tRNA-Lys-TTT-6	0.000819558	0.00111425	0.000347553	0.000362459
Homo_sapiens_tRNA-Lys-TTT-7	6.76482e-07	5.13716e-07	0.000407377	0.000148279
Homo_sapiens_tRNA-Lys-TTT-8	0	0	1.70928e-05	3.29508e-05
Homo_sapiens_tRNA-Lys-TTT-9	6.76482e-07	1.02743e-06	5.98246e-05	9.06148e-05
Homo_sapiens_tRNA-Met-CAT-1	0.00516528	0.00529076	0.0053073	0.00699381
Homo_sapiens_tRNA-Met-CAT-3	0.00697149	0.00743295	0.0100448	0.00815533
Homo_sapiens_tRNA-Met-CAT-6	0.00791349	0.00617127	0.00574886	0.00626066
Homo_sapiens_tRNA-Met-CAT-7	0	0	5.69758e-06	1.64754e-05
Homo_sapiens_tRNA-Phe-GAA-10	2.02945e-06	1.798e-06	5.69758e-06	4.11885e-05
Homo_sapiens_tRNA-Phe-GAA-11	0	0	1.70928e-05	4.94262e-05
Homo_sapiens_tRNA-Phe-GAA-12	0	0	5.69758e-06	5.7664e-05
Homo_sapiens_tRNA-Phe-GAA-2	0	0	0.00326187	0.00218299
Homo_sapiens_tRNA-Phe-GAA-4	2.60446e-05	3.69875e-05	8.54638e-06	4.94262e-05
Homo_sapiens_tRNA-Phe-GAA-5	0	0	3.41855e-05	4.94262e-05
Homo_sapiens_tRNA-Phe-GAA-6	0	0	2.84879e-06	8.23771e-06
Homo_sapiens_tRNA-Phe-GAA-7	0	0	0	1.64754e-05
Homo_sapiens_tRNA-Phe-GAA-8	0	0	2.84879e-05	3.29508e-05
Homo_sapiens_tRNA-Pro-AGG-3	3.38241e-07	1.02743e-06	0	3.29508e-05
Homo_sapiens_tRNA-Pro-AGG-4	0	0	2.84879e-06	3.29508e-05
Homo_sapiens_tRNA-Pro-CGG-1	0.00639952	0.00669063	0.0105519	0.012579
Homo_sapiens_tRNA-Pro-CGG-2	0.00035955	0.00115047	0.00217648	0.000930861
Homo_sapiens_tRNA-Pro-GGG-1	0	0	1.13952e-05	5.7664e-05
Homo_sapiens_tRNA-Pro-TGG-1	0.000366653	0.000578444	0.00159247	0.000345984
Homo_sapiens_tRNA-Pro-TGG-2	0.00589791	0.00543845	0.00698809	0.00967107
Homo_sapiens_tRNA-Pro-TGG-3	0.00689132	0.00762842	0.0110248	0.0148196
Homo_sapiens_tRNA-Pro-TGG-4	0	0	1.13952e-05	2.47131e-05
Homo_sapiens_tRNA-Pro-TGG-5	0	0	5.69758e-06	3.29508e-05
Homo_sapiens_tRNA-SeC-TCA-1	0.00205718	0.00201017	0.00231322	0.00313033
Homo_sapiens_tRNA-SeC-TCA-2	0	0	2.84879e-06	3.29508e-05
Homo_sapiens_tRNA-SeC-TCA-3	0	0	0	2.47131e-05
Homo_sapiens_tRNA-Ser-ACT-1	3.38241e-07	0	0.00173207	0.0005025
Homo_sapiens_tRNA-Ser-AGA-3	2.60446e-05	3.54464e-05	1.4244e-05	7.41394e-05
Homo_sapiens_tRNA-Ser-AGA-4	2.53681e-05	3.28778e-05	0.000489992	0.000230656
Homo_sapiens_tRNA-Ser-AGA-5	0	0	5.69758e-05	9.88525e-05
Homo_sapiens_tRNA-Ser-AGA-6	0	0	3.98831e-05	2.47131e-05
Homo_sapiens_tRNA-Ser-CGA-3	6.76482e-05	8.8616e-05	0.000900218	0.000486025
Homo_sapiens_tRNA-Ser-CGA-4	0.00302827	0.0025357	0.00289152	0.00224066
Homo_sapiens_tRNA-Ser-GCT-1	0.000205989	0.000899259	0.000544119	9.06148e-05
Homo_sapiens_tRNA-Ser-GCT-2	0.00130629	0.00180006	0.00124207	0.000650779
Homo_sapiens_tRNA-Ser-GCT-5	0.000195503	0.00100586	0.00158393	0.000378935
Homo_sapiens_tRNA-Ser-GCT-6	9.47075e-06	9.7606e-06	0.000843242	0.000271844
Homo_sapiens_tRNA-Ser-TGA-1	0.00797573	0.00598042	0.00677158	0.00785054
Homo_sapiens_tRNA-Ser-TGA-4	0.000233725	0.000591287	0.000678012	0.000329508
Homo_sapiens_tRNA-Sup-TTA-1	0	0	8.54638e-06	2.47131e-05
Homo_sapiens_tRNA-Thr-AGT-1	0.0148911	0.0131229	0.0133437	0.0165496
Homo_sapiens_tRNA-Thr-AGT-2	0.00557895	0.00580961	0.00780854	0.00732332
Homo_sapiens_tRNA-Thr-AGT-3	8.21926e-05	0.000454638	0.000296274	9.06148e-05
Homo_sapiens_tRNA-Thr-AGT-4	4.36331e-05	0.000216274	0.000125347	7.41394e-05
Homo_sapiens_tRNA-Thr-AGT-5	0.0012772	0.00121648	0.00179474	0.00240541
Homo_sapiens_tRNA-Thr-AGT-6	0.000603422	0.00109935	0.00092016	0.000939099
Homo_sapiens_tRNA-Thr-AGT-7	0	0	2.84879e-06	4.11885e-05
Homo_sapiens_tRNA-Thr-CGT-1	2.40151e-05	0.000297698	0.00143009	0.000222418
Homo_sapiens_tRNA-Thr-CGT-2	0.00635048	0.00628737	0.00392564	0.00345984
Homo_sapiens_tRNA-Thr-CGT-3	0.000893633	0.00129225	0.00294565	0.00274316
Homo_sapiens_tRNA-Thr-CGT-4	0.00415698	0.00393969	0.00498254	0.00629361
Homo_sapiens_tRNA-Thr-CGT-5	0	0	0.000646676	0.000510738
Homo_sapiens_tRNA-Thr-CGT-6	0	0	0.000227903	8.23771e-05
Homo_sapiens_tRNA-Thr-TGT-1	0.000712674	0.00178439	0.00311373	0.00109562
Homo_sapiens_tRNA-Thr-TGT-2	0.00081922	0.00187712	0.00168079	0.00159812
Homo_sapiens_tRNA-Thr-TGT-3	0.00120211	0.00147539	0.00382023	0.00226537
Homo_sapiens_tRNA-Thr-TGT-4	3.38241e-07	5.13716e-07	0.00295989	0.000724918
Homo_sapiens_tRNA-Thr-TGT-5	0.00565269	0.00581809	0.00392279	0.00405295
Homo_sapiens_tRNA-Thr-TGT-6	7.77955e-06	6.42145e-06	0.00590839	0.00774344
Homo_sapiens_tRNA-Trp-CCA-1	0.00114292	0.00192027	0.00354959	0.00176287
Homo_sapiens_tRNA-Trp-CCA-2	0.0058005	0.00458183	0.00717611	0.00939922
Homo_sapiens_tRNA-Trp-CCA-4	0.00458452	0.00518391	0.00529306	0.00254545
Homo_sapiens_tRNA-Tyr-ATA-1	0	0	5.69758e-06	1.64754e-05
Homo_sapiens_tRNA-Tyr-GTA-1	0.00961416	0.010479	0.00438144	0.00372344
Homo_sapiens_tRNA-Tyr-GTA-10	0	0	1.13952e-05	2.47131e-05
Homo_sapiens_tRNA-Tyr-GTA-4	4.16037e-05	7.55162e-05	6.55222e-05	0.00010709
Homo_sapiens_tRNA-Tyr-GTA-7	3.82212e-05	3.57032e-05	1.99415e-05	3.29508e-05
Homo_sapiens_tRNA-Tyr-GTA-9	0	0	0	5.7664e-05
Homo_sapiens_tRNA-Val-AAC-3	0.000797573	0.000625192	0.00343279	0.00325389
Homo_sapiens_tRNA-Val-AAC-4	1.35296e-06	1.798e-06	6.55222e-05	0.000115328
Homo_sapiens_tRNA-Val-AAC-5	3.11182e-05	3.36484e-05	0.00107684	0.000535451
Homo_sapiens_tRNA-Val-AAC-6	0	0	0.000370343	9.88525e-05
Homo_sapiens_tRNA-Val-AAC-7	0	0	5.69758e-06	1.64754e-05
Homo_sapiens_tRNA-Val-CAC-1	0.0145271	0.0174933	0.0192778	0.0164919
Homo_sapiens_tRNA-Val-CAC-10	0	0	8.54638e-06	1.64754e-05
Homo_sapiens_tRNA-Val-CAC-11	0	0	0.000498539	6.59017e-05
Homo_sapiens_tRNA-Val-CAC-13	0	0	1.99415e-05	9.88525e-05
Homo_sapiens_tRNA-Val-CAC-14	0	0	0.00118795	9.06148e-05
Homo_sapiens_tRNA-Val-CAC-2	0.0022121	0.00298469	0.00264083	0.00197705
Homo_sapiens_tRNA-Val-CAC-3	0.00472354	0.00374036	0.0027035	0.00297381
Homo_sapiens_tRNA-Val-CAC-4	1.21767e-05	4.03267e-05	0.000595397	2.47131e-05
Homo_sapiens_tRNA-Val-CAC-6	3.04417e-06	4.10973e-06	8.54638e-05	4.94262e-05
Homo_sapiens_tRNA-Val-CAC-7	0	0	1.13952e-05	3.29508e-05
Homo_sapiens_tRNA-Val-CAC-8	6.76482e-07	0	0.0013019	0.00068373
Homo_sapiens_tRNA-Val-CAC-9	0	0	5.69758e-06	2.47131e-05
Homo_sapiens_tRNA-Val-TAC-1	0.00698163	0.00548854	0.0074268	0.0091109
Homo_sapiens_tRNA-Val-TAC-2	0.00463289	0.00439638	0.00423615	0.00349279
Homo_sapiens_tRNA-Val-TAC-3	0.000162694	0.000187763	0.000222206	0.000131803
Homo_sapiens_tRNA-Val-TAC-4	6.4604e-05	0.000210367	0.000481446	0.000123566
Homo_sapiens_tRNA-iMet-CAT-3	8.11779e-06	7.19202e-06	8.54638e-06	2.47131e-05
Homo_sapiens_tRX-Ala-AGC-5	7.4413e-06	1.4384e-05	7.12198e-05	9.88525e-05
Homo_sapiens_tRX-Ala-AGC-6	0	0	3.98831e-05	4.94262e-05
Homo_sapiens_tRX-Ala-GGC-3	0	0	0	8.23771e-06
Homo_sapiens_tRX-Ala-GGC-4	0	0	2.84879e-06	2.47131e-05
Homo_sapiens_tRX-Arg-ACG-1	0	0	5.69758e-06	2.47131e-05
Homo_sapiens_tRX-Asn-GTT-1	0	0	5.69758e-06	2.47131e-05
Homo_sapiens_tRX-Asn-GTT-2	0	0	5.69758e-06	4.11885e-05
Homo_sapiens_tRX-Asp-ATC-1	0	0	8.54638e-06	3.29508e-05
Homo_sapiens_tRX-Cys-GCA-1	0	0	5.69758e-06	4.94262e-05
Homo_sapiens_tRX-Cys-GCA-2	0	0	2.84879e-06	7.41394e-05
Homo_sapiens_tRX-Cys-GCA-3	6.76482e-07	2.56858e-07	2.84879e-06	4.11885e-05
Homo_sapiens_tRX-Gln-CTG-2	0	0	1.4244e-05	4.94262e-05
Homo_sapiens_tRX-Gln-CTG-3	0	0	1.13952e-05	2.47131e-05
Homo_sapiens_tRX-Gln-TTG-1	0	0	0	2.47131e-05
Homo_sapiens_tRX-Glu-CTC-1	5.7501e-06	5.65087e-06	5.69758e-06	3.29508e-05
Homo_sapiens_tRX-Gly-CCC-1	0	0	8.54638e-06	1.64754e-05
Homo_sapiens_tRX-Gly-CCC-2	0	0	0	8.23771e-06
Homo_sapiens_tRX-Gly-CCC-3	0	0	2.84879e-06	9.06148e-05
Homo_sapiens_tRX-Ile-AAT-3	0	0	1.13952e-05	1.64754e-05
Homo_sapiens_tRX-Ile-GAT-1	0	0	8.54638e-06	3.29508e-05
Homo_sapiens_tRX-Ile-GAT-2	0	0	0	0
Homo_sapiens_tRX-Leu-CAA-3	0	0	8.54638e-06	3.29508e-05
Homo_sapiens_tRX-Leu-CAG-1	3.38241e-07	0	8.54638e-06	3.29508e-05
Homo_sapiens_tRX-Leu-TAA-2	0	0	1.70928e-05	4.94262e-05
Homo_sapiens_tRX-Lys-CTT-1	0	0	1.4244e-05	1.64754e-05
Homo_sapiens_tRX-Lys-CTT-3	1.58973e-05	1.18155e-05	8.54638e-06	8.23771e-06
Homo_sapiens_tRX-Lys-CTT-6	0	0	5.69758e-06	1.64754e-05
Homo_sapiens_tRX-Lys-TTT-2	0	0	2.84879e-06	5.7664e-05
Homo_sapiens_tRX-Met-CAT-1	3.38241e-07	0	2.84879e-06	3.29508e-05
Homo_sapiens_tRX-Met-CAT-2	0	0	7.69174e-05	4.11885e-05
Homo_sapiens_tRX-Pro-GGG-1	0	0	5.69758e-06	1.64754e-05
Homo_sapiens_tRX-Pro-GGG-2	0	0	5.69758e-06	4.94262e-05
Homo_sapiens_tRX-Ser-GCT-1	0	0	5.69758e-06	1.64754e-05
Homo_sapiens_tRX-Ser-GGA-2	0	0	2.84879e-06	8.23771e-06
Homo_sapiens_tRX-Trp-CCA-1	0	5.13716e-07	1.4244e-05	8.23771e-06
Homo_sapiens_tRX-Tyr-GTA-1	0	0	1.13952e-05	4.94262e-05
Homo_sapiens_tRX-Val-AAC-1	3.72065e-06	2.56858e-06	2.84879e-06	4.11885e-05
Homo_sapiens_tRX-Val-CAC-4	0	0	0.00234456	0.00175463
Homo_sapiens_tRX-Val-TAC-2	3.38241e-07	5.13716e-07	5.69758e-06	2.47131e-05
Homo_sapiens_tRX-Val-TAC-3	0	0	2.84879e-06	4.11885e-05

## Sheet: Ext Data Fig. 4c - hiPSC rep1
chr1	16520645	16520646	lib1381_hCh_lg_kwt_IPSC_5ug_RPC1_rep1_multi10_keepAll_dupRem_peak_30	1263.37	chr1	16520584	16520658	Homo_sapiens_tRNA-Asn-GTT-5-1	1000	-	0
chr1	16535335	16535336	lib1381_hCh_lg_kwt_IPSC_5ug_RPC1_rep1_multi10_keepAll_dupRem_peak_31	8755.51	chr1	16535278	16535350	Homo_sapiens_tRNA-Glu-TTC-4-1	1000	-	0
chr1	16545947	16545948	lib1381_hCh_lg_kwt_IPSC_5ug_RPC1_rep1_multi10_keepAll_dupRem_peak_32	4869.17	chr1	16545938	16546009	Homo_sapiens_tRNA-Gly-CCC-1-1	1000	-	0
chr1	16547741	16547742	lib1381_hCh_lg_kwt_IPSC_5ug_RPC1_rep1_multi10_keepAll_dupRem_peak_33	1133.82	chr1	16547664	16547737	Homo_sapiens_tRNA-Val-CAC-11-1	1000	-	5
chr1	16678346	16678347	lib1381_hCh_lg_kwt_IPSC_5ug_RPC1_rep1_multi10_keepAll_dupRem_peak_34	4076.08	chr1	16678270	16678341	Homo_sapiens_tRNA-Gly-CCC-4-1	1000	-	6
chr1	16727396	16727397	lib1381_hCh_lg_kwt_IPSC_5ug_RPC1_rep1_multi10_keepAll_dupRem_peak_35	1508.01	chr1	16727284	16727355	Homo_sapiens_tRNA-Gly-CCC-5-1	1000	+	42
chr1	16860221	16860222	lib1381_hCh_lg_kwt_IPSC_5ug_RPC1_rep1_multi10_keepAll_dupRem_peak_36	1173.97	chr1	16860197	16860270	Homo_sapiens_tRNA-Val-CAC-11-2	1000	+	0
chr1	16861944	16861945	lib1381_hCh_lg_kwt_IPSC_5ug_RPC1_rep1_multi10_keepAll_dupRem_peak_37	4319.89	chr1	16861920	16861991	Homo_sapiens_tRNA-Gly-CCC-1-2	1000	+	0
chr1	16872622	16872623	lib1381_hCh_lg_kwt_IPSC_5ug_RPC1_rep1_multi10_keepAll_dupRem_peak_38	5116.03	chr1	16872582	16872654	Homo_sapiens_tRNA-Glu-TTC-3-1	1000	+	0
chr1	16875495	16875496	lib1381_hCh_lg_kwt_IPSC_5ug_RPC1_rep1_multi10_keepAll_dupRem_peak_39a	8.3337	chr1	16875462	16875536	Homo_sapiens_tRNA-Asn-GTT-13-1	1000	+	0
chr1	16875605	16875606	lib1381_hCh_lg_kwt_IPSC_5ug_RPC1_rep1_multi10_keepAll_dupRem_peak_39b	5.51731	chr1	16875462	16875536	Homo_sapiens_tRNA-Asn-GTT-13-1	1000	+	70
chr1	16889692	16889693	lib1381_hCh_lg_kwt_IPSC_5ug_RPC1_rep1_multi10_keepAll_dupRem_peak_40	3462.85	chr1	16889676	16889750	Homo_sapiens_tRNA-Asn-GTT-4-1	1000	+	0
chr1	54957869	54957870	lib1381_hCh_lg_kwt_IPSC_5ug_RPC1_rep1_multi10_keepAll_dupRem_peak_51	1.41753	chr1	54957868	54957941	Homo_sapiens_tRNA-Lys-CTT-7-1	1000	-	0
chr1	93516348	93516349	lib1381_hCh_lg_kwt_IPSC_5ug_RPC1_rep1_multi10_keepAll_dupRem_peak_56	140.552	chr1	93516276	93516349	Homo_sapiens_tRNA-Cys-GCA-7-1	1000	-	0
chr1	93847570	93847571	lib1381_hCh_lg_kwt_IPSC_5ug_RPC1_rep1_multi10_keepAll_dupRem_peak_57	4614.68	chr1	93847572	93847657	Homo_sapiens_tRNA-Arg-TCT-1-1	1000	+	2
chr1	120844386	120844387	lib1381_hCh_lg_kwt_IPSC_5ug_RPC1_rep1_multi10_keepAll_dupRem_peak_60	1009.66	chr1	120844261	120844335	Homo_sapiens_tRNA-Asn-GTT-7-1	1000	-	52
chr1	120952354	120952355	lib1381_hCh_lg_kwt_IPSC_5ug_RPC1_rep1_multi10_keepAll_dupRem_peak_61	61.7513	chr1	120952290	120952364	Homo_sapiens_tRNA-Asn-GTT-11-1	1000	-	0
chr1	121000999	121001000	lib1381_hCh_lg_kwt_IPSC_5ug_RPC1_rep1_multi10_keepAll_dupRem_peak_62	33.6639	chr1	121000987	121001060	Homo_sapiens_tRX-Glu-TTC-2-1	1000	-	0
chr1	121009546	121009547	lib1381_hCh_lg_kwt_IPSC_5ug_RPC1_rep1_multi10_keepAll_dupRem_peak_64	110.856	chr1	121009543	121009623	Homo_sapiens_tRX-Phe-GAA-2-1	1000	-	0
chr1	121016896	121016897	lib1381_hCh_lg_kwt_IPSC_5ug_RPC1_rep1_multi10_keepAll_dupRem_peak_65	3549.07	chr1	121016844	121016915	Homo_sapiens_tRNA-Gly-CCC-6-1	1000	-	0
chr1	121020829	121020830	lib1381_hCh_lg_kwt_IPSC_5ug_RPC1_rep1_multi10_keepAll_dupRem_peak_66	2338.03	chr1	121020728	121020801	Homo_sapiens_tRNA-Val-CAC-1-8	1000	-	29
chr1	143735983	143735984	lib1381_hCh_lg_kwt_IPSC_5ug_RPC1_rep1_multi10_keepAll_dupRem_peak_77	271.39	chr1	143735919	143735993	Homo_sapiens_tRNA-Asn-GTT-6-1	1000	-	0
chr1	143792664	143792665	lib1381_hCh_lg_kwt_IPSC_5ug_RPC1_rep1_multi10_keepAll_dupRem_peak_78	6.8386	chr1	143792723	143792803	Homo_sapiens_tRNA-Phe-GAA-9-1	1000	-	59
chr1	143804081	143804082	lib1381_hCh_lg_kwt_IPSC_5ug_RPC1_rep1_multi10_keepAll_dupRem_peak_80	571.006	chr1	143803993	143804066	Homo_sapiens_tRNA-Val-CAC-4-1	1000	-	16
chr1	144419272	144419273	lib1381_hCh_lg_kwt_IPSC_5ug_RPC1_rep1_multi10_keepAll_dupRem_peak_82	4109.35	chr1	144419266	144419340	Homo_sapiens_tRNA-Asn-GTT-3-1	1000	+	0
chr1	145129260	145129261	lib1381_hCh_lg_kwt_IPSC_5ug_RPC1_rep1_multi10_keepAll_dupRem_peak_84	565.301	chr1	145129238	145129312	Homo_sapiens_tRNA-Asn-GTT-10-1	1000	+	0
chr1	145157132	145157133	lib1381_hCh_lg_kwt_IPSC_5ug_RPC1_rep1_multi10_keepAll_dupRem_peak_85	786.667	chr1	145157156	145157229	Homo_sapiens_tRNA-Val-CAC-14-1	1000	+	24
chr1	145287776	145287777	lib1381_hCh_lg_kwt_IPSC_5ug_RPC1_rep1_multi10_keepAll_dupRem_peak_87	5106.14	chr1	145287765	145287839	Homo_sapiens_tRNA-Asn-GTT-2-7	1000	+	0
chr1	145475426	145475427	lib1381_hCh_lg_kwt_IPSC_5ug_RPC1_rep1_multi10_keepAll_dupRem_peak_89	1963.44	chr1	145475380	145475454	Homo_sapiens_tRNA-Asn-GTT-9-1	1000	-	0
chr1	145563212	145563213	lib1381_hCh_lg_kwt_IPSC_5ug_RPC1_rep1_multi10_keepAll_dupRem_peak_90	6.36358	chr1	145563245	145563317	Homo_sapiens_tRX-Gln-CTG-3-1	1000	+	33
chr1	146035716	146035717	lib1381_hCh_lg_kwt_IPSC_5ug_RPC1_rep1_multi10_keepAll_dupRem_peak_91	7211.29	chr1	146035691	146035763	Homo_sapiens_tRNA-Glu-CTC-1-1	1000	+	0
chr1	146037120	146037121	lib1381_hCh_lg_kwt_IPSC_5ug_RPC1_rep1_multi10_keepAll_dupRem_peak_92	5418.65	chr1	146037060	146037132	Homo_sapiens_tRNA-Gly-TCC-2-1	1000	+	0
chr1	146038028	146038029	lib1381_hCh_lg_kwt_IPSC_5ug_RPC1_rep1_multi10_keepAll_dupRem_peak_93	2550.97	chr1	146038043	146038115	Homo_sapiens_tRNA-His-GTG-1-1	1000	+	15
chr1	146039427	146039428	lib1381_hCh_lg_kwt_IPSC_5ug_RPC1_rep1_multi10_keepAll_dupRem_peak_94	4125.86	chr1	146039400	146039473	Homo_sapiens_tRNA-Lys-CTT-2-1	1000	+	0
chr1	146055685	146055686	lib1381_hCh_lg_kwt_IPSC_5ug_RPC1_rep1_multi10_keepAll_dupRem_peak_95	7.03775	chr1	146055611	146055683	Homo_sapiens_tRNA-Gln-CTG-8-2	1000	+	3
chr1	146370136	146370137	lib1381_hCh_lg_kwt_IPSC_5ug_RPC1_rep1_multi10_keepAll_dupRem_peak_96	2684.35	chr1	146370100	146370174	Homo_sapiens_tRNA-Asn-GTT-24-1	1000	+	0
chr1	147073251	147073252	lib1381_hCh_lg_kwt_IPSC_5ug_RPC1_rep1_multi10_keepAll_dupRem_peak_99	192.668	chr1	147073224	147073296	Homo_sapiens_tRNA-His-GTG-1-2	1000	+	0
chr1	148048573	148048574	lib1381_hCh_lg_kwt_IPSC_5ug_RPC1_rep1_multi10_keepAll_dupRem_peak_101	2069.12	chr1	148048515	148048589	Homo_sapiens_tRNA-Asn-GTT-14-1	1000	-	0
chr1	148265171	148265172	lib1381_hCh_lg_kwt_IPSC_5ug_RPC1_rep1_multi10_keepAll_dupRem_peak_103	1636.11	chr1	148265107	148265179	Homo_sapiens_tRNA-Gln-CTG-4-1	1000	-	0
chr1	148308961	148308962	lib1381_hCh_lg_kwt_IPSC_5ug_RPC1_rep1_multi10_keepAll_dupRem_peak_107	4115.41	chr1	148308921	148308993	Homo_sapiens_tRNA-Glu-TTC-6-1	1000	-	0
chr1	148353604	148353605	lib1381_hCh_lg_kwt_IPSC_5ug_RPC1_rep1_multi10_keepAll_dupRem_peak_108	3758.99	chr1	148353560	148353632	Homo_sapiens_tRNA-Gln-CTG-9-1	1000	+	0
chr1	148529268	148529269	lib1381_hCh_lg_kwt_IPSC_5ug_RPC1_rep1_multi10_keepAll_dupRem_peak_109	5262.72	chr1	148529256	148529330	Homo_sapiens_tRNA-Asn-GTT-2-1	1000	+	0
chr1	149558495	149558496	lib1381_hCh_lg_kwt_IPSC_5ug_RPC1_rep1_multi10_keepAll_dupRem_peak_110	1539.81	chr1	149558418	149558493	Homo_sapiens_tRNA-Asn-GTT-25-1	1000	-	3
chr1	149646501	149646502	lib1381_hCh_lg_kwt_IPSC_5ug_RPC1_rep1_multi10_keepAll_dupRem_peak_111	108.187	chr1	149646450	149646524	Homo_sapiens_tRNA-Asn-GTT-11-2	1000	-	0
chr1	149692856	149692857	lib1381_hCh_lg_kwt_IPSC_5ug_RPC1_rep1_multi10_keepAll_dupRem_peak_112	88.2503	chr1	149692804	149692877	Homo_sapiens_tRNA-Glu-TTC-8-1	1000	-	0
chr1	149708714	149708715	lib1381_hCh_lg_kwt_IPSC_5ug_RPC1_rep1_multi10_keepAll_dupRem_peak_114	2745.15	chr1	149708659	149708730	Homo_sapiens_tRX-Val-CAC-4-1	1000	-	0
chr1	149712630	149712631	lib1381_hCh_lg_kwt_IPSC_5ug_RPC1_rep1_multi10_keepAll_dupRem_peak_115	2327.51	chr1	149712551	149712624	Homo_sapiens_tRNA-Val-CAC-1-7	1000	-	7
chr1	149740276	149740277	lib1381_hCh_lg_kwt_IPSC_5ug_RPC1_rep1_multi10_keepAll_dupRem_peak_116	754.872	chr1	149740247	149740321	Homo_sapiens_tRNA-Asn-GTT-8-1	1000	-	0
chr1	153671246	153671247	lib1381_hCh_lg_kwt_IPSC_5ug_RPC1_rep1_multi10_keepAll_dupRem_peak_117	6692.05	chr1	153671249	153671321	Homo_sapiens_tRNA-iMet-CAT-1-1	1000	+	3
chr1	159141656	159141657	lib1381_hCh_lg_kwt_IPSC_5ug_RPC1_rep1_multi10_keepAll_dupRem_peak_122	90.1557	chr1	159141610	159141684	Homo_sapiens_tRNA-Arg-TCT-4-1	1000	-	0
chr1	161399772	161399773	lib1381_hCh_lg_kwt_IPSC_5ug_RPC1_rep1_multi10_keepAll_dupRem_peak_124	7547.89	chr1	161399699	161399772	Homo_sapiens_tRNA-Val-CAC-1-1	1000	-	1
chr1	161420894	161420895	lib1381_hCh_lg_kwt_IPSC_5ug_RPC1_rep1_multi10_keepAll_dupRem_peak_125	870.082	chr1	161420870	161420943	Homo_sapiens_tRNA-Und-TTA-3-1	1000	+	0
chr1	161422144	161422145	lib1381_hCh_lg_kwt_IPSC_5ug_RPC1_rep1_multi10_keepAll_dupRem_peak_126	4804.99	chr1	161422092	161422164	Homo_sapiens_tRNA-Glu-TTC-4-2	1000	-	0
chr1	161428122	161428123	lib1381_hCh_lg_kwt_IPSC_5ug_RPC1_rep1_multi10_keepAll_dupRem_peak_127	5474.94	chr1	161428076	161428150	Homo_sapiens_tRNA-Asn-GTT-2-2	1000	-	0
chr1	161440109	161440110	lib1381_hCh_lg_kwt_IPSC_5ug_RPC1_rep1_multi10_keepAll_dupRem_peak_128	324.431	chr1	161440170	161440242	Homo_sapiens_tRNA-Gly-TCC-4-1	1000	-	61
chr1	161480674	161480675	lib1381_hCh_lg_kwt_IPSC_5ug_RPC1_rep1_multi10_keepAll_dupRem_peak_142	33.2335	chr1	161480565	161480636	Homo_sapiens_tRNA-Gly-GCC-4-1	1000	+	39
chr1	161523909	161523910	lib1381_hCh_lg_kwt_IPSC_5ug_RPC1_rep1_multi10_keepAll_dupRem_peak_144	6027.45	chr1	161523846	161523917	Homo_sapiens_tRNA-Gly-GCC-2-1	1000	-	0
chr1	161530361	161530362	lib1381_hCh_lg_kwt_IPSC_5ug_RPC1_rep1_multi10_keepAll_dupRem_peak_145a	3851.66	chr1	161530341	161530424	Homo_sapiens_tRNA-Leu-CAG-1-6	1000	-	0
chr1	161531123	161531124	lib1381_hCh_lg_kwt_IPSC_5ug_RPC1_rep1_multi10_keepAll_dupRem_peak_145b	4533.25	chr1	161531112	161531184	Homo_sapiens_tRNA-Gly-TCC-2-6	1000	+	0
chr1	161540259	161540260	lib1381_hCh_lg_kwt_IPSC_5ug_RPC1_rep1_multi10_keepAll_dupRem_peak_147	5618.06	chr1	161540240	161540314	Homo_sapiens_tRNA-Asn-GTT-1-1	1000	+	0
chr1	161612102	161612103	lib1381_hCh_lg_kwt_IPSC_5ug_RPC1_rep1_multi10_keepAll_dupRem_peak_148	7.03775	chr1	161611945	161612029	Homo_sapiens_tRNA-Leu-CAA-6-1	1000	-	74
chr1	161612768	161612769	lib1381_hCh_lg_kwt_IPSC_5ug_RPC1_rep1_multi10_keepAll_dupRem_peak_149	2956.3	chr1	161612717	161612789	Homo_sapiens_tRNA-Glu-TTC-5-1	1000	+	0
chr1	161621624	161621625	lib1381_hCh_lg_kwt_IPSC_5ug_RPC1_rep1_multi10_keepAll_dupRem_peak_150	1573.94	chr1	161621674	161621748	Homo_sapiens_tRNA-Asn-GTT-17-1	1000	+	50
chr1	167714759	167714760	lib1381_hCh_lg_kwt_IPSC_5ug_RPC1_rep1_multi10_keepAll_dupRem_peak_152a	5961.62	chr1	167714724	167714796	Homo_sapiens_tRNA-Pro-CGG-1-1	1000	+	0
chr1	167715551	167715552	lib1381_hCh_lg_kwt_IPSC_5ug_RPC1_rep1_multi10_keepAll_dupRem_peak_152b	5393.43	chr1	167715487	167715559	Homo_sapiens_tRNA-Pro-AGG-2-1	1000	-	0
chr1	172188450	172188451	lib1381_hCh_lg_kwt_IPSC_5ug_RPC1_rep1_multi10_keepAll_dupRem_peak_153	3.8596	chr1	172188397	172188473	Homo_sapiens_tRNA-Glu-TTC-12-1	1000	-	0
chr1	204506603	204506604	lib1381_hCh_lg_kwt_IPSC_5ug_RPC1_rep1_multi10_keepAll_dupRem_peak_159a	4688.48	chr1	204506526	204506599	Homo_sapiens_tRNA-Lys-TTT-3-1	1000	+	5
chr1	204507077	204507078	lib1381_hCh_lg_kwt_IPSC_5ug_RPC1_rep1_multi10_keepAll_dupRem_peak_159b	7916.35	chr1	204507029	204507102	Homo_sapiens_tRNA-Lys-TTT-3-2	1000	-	0
chr1	205474185	205474186	lib1381_hCh_lg_kwt_IPSC_5ug_RPC1_rep1_multi10_keepAll_dupRem_peak_161	180.629	chr1	205474142	205474215	Homo_sapiens_tRNA-Lys-TTT-8-1	1000	+	0
chr1	222464998	222464999	lib1381_hCh_lg_kwt_IPSC_5ug_RPC1_rep1_multi10_keepAll_dupRem_peak_165	3656.23	chr1	222465004	222465077	Homo_sapiens_tRNA-Thr-TGT-2-1	1000	+	6
chr1	248873860	248873861	lib1381_hCh_lg_kwt_IPSC_5ug_RPC1_rep1_multi10_keepAll_dupRem_peak_171a	6113.11	chr1	248873854	248873960	Homo_sapiens_tRNA-Leu-CAA-4-1	1000	+	0
chr1	248874244	248874245	lib1381_hCh_lg_kwt_IPSC_5ug_RPC1_rep1_multi10_keepAll_dupRem_peak_171b	5260.56	chr1	248874247	248874319	Homo_sapiens_tRNA-Glu-CTC-2-1	1000	+	3
chr10	5853771	5853772	lib1381_hCh_lg_kwt_IPSC_5ug_RPC1_rep1_multi10_keepAll_dupRem_peak_172	2075.96	chr10	5853710	5853783	Homo_sapiens_tRNA-Val-TAC-3-1	1000	-	0
chr10	22229551	22229552	lib1381_hCh_lg_kwt_IPSC_5ug_RPC1_rep1_multi10_keepAll_dupRem_peak_174	5717.54	chr10	22229508	22229582	Homo_sapiens_tRNA-Asn-GTT-2-3	1000	-	0
chr10	67764493	67764494	lib1381_hCh_lg_kwt_IPSC_5ug_RPC1_rep1_multi10_keepAll_dupRem_peak_188a	6830.4	chr10	67764502	67764584	Homo_sapiens_tRNA-Ser-TGA-1-1	1000	+	9
chr11	59550683	59550684	lib1381_hCh_lg_kwt_IPSC_5ug_RPC1_rep1_multi10_keepAll_dupRem_peak_224a	6190.04	chr11	59550628	59550701	Homo_sapiens_tRNA-Val-TAC-1-1	1000	-	0
chr11	59551115	59551116	lib1381_hCh_lg_kwt_IPSC_5ug_RPC1_rep1_multi10_keepAll_dupRem_peak_224b	6729.69	chr11	59550986	59551059	Homo_sapiens_tRNA-Val-TAC-2-1	1000	-	57
chr11	59551777	59551778	lib1381_hCh_lg_kwt_IPSC_5ug_RPC1_rep1_multi10_keepAll_dupRem_peak_224c	5199.91	chr11	59551754	59551837	Homo_sapiens_tRNA-Leu-TAA-3-1	1000	+	0
chr11	59556375	59556376	lib1381_hCh_lg_kwt_IPSC_5ug_RPC1_rep1_multi10_keepAll_dupRem_peak_225a	3386.67	chr11	59556428	59556501	Homo_sapiens_tRNA-Lys-TTT-5-1	1000	+	53
chr11	59557484	59557485	lib1381_hCh_lg_kwt_IPSC_5ug_RPC1_rep1_multi10_keepAll_dupRem_peak_226	4152.57	chr11	59557496	59557569	Homo_sapiens_tRNA-Phe-GAA-1-3	1000	-	12
chr11	59560393	59560394	lib1381_hCh_lg_kwt_IPSC_5ug_RPC1_rep1_multi10_keepAll_dupRem_peak_227	6984	chr11	59560334	59560407	Homo_sapiens_tRNA-Lys-TTT-3-4	1000	-	0
chr11	59566419	59566420	lib1381_hCh_lg_kwt_IPSC_5ug_RPC1_rep1_multi10_keepAll_dupRem_peak_230	6580.37	chr11	59566379	59566452	Homo_sapiens_tRNA-Phe-GAA-2-1	1000	-	0
chr11	66348120	66348121	lib1381_hCh_lg_kwt_IPSC_5ug_RPC1_rep1_multi10_keepAll_dupRem_peak_232	2021.2	chr11	66348119	66348201	Homo_sapiens_tRNA-Ser-GCT-3-1	1000	+	0
chr11	76235565	76235566	lib1381_hCh_lg_kwt_IPSC_5ug_RPC1_rep1_multi10_keepAll_dupRem_peak_236a	4560.67	chr11	76235512	76235584	Homo_sapiens_tRNA-Pro-AGG-2-4	1000	+	0
chr11	76235879	76235880	lib1381_hCh_lg_kwt_IPSC_5ug_RPC1_rep1_multi10_keepAll_dupRem_peak_236b	5702.15	chr11	76235824	76235896	Homo_sapiens_tRNA-Pro-TGG-2-1	1000	-	0
chr11	109165365	109165366	lib1381_hCh_lg_kwt_IPSC_5ug_RPC1_rep1_multi10_keepAll_dupRem_peak_239	3.54262	chr11	109165310	109165393	Homo_sapiens_tRNA-Ser-AGA-6-1	1000	+	0
chr11	122559950	122559951	lib1381_hCh_lg_kwt_IPSC_5ug_RPC1_rep1_multi10_keepAll_dupRem_peak_242	3944.44	chr11	122559946	122560019	Homo_sapiens_tRNA-Lys-TTT-2-1	1000	+	0
chr12	56190345	56190346	lib1381_hCh_lg_kwt_IPSC_5ug_RPC1_rep1_multi10_keepAll_dupRem_peak_261	2485.51	chr12	56190363	56190445	Homo_sapiens_tRNA-Ser-CGA-4-1	1000	+	18
chr12	96036052	96036053	lib1381_hCh_lg_kwt_IPSC_5ug_RPC1_rep1_multi10_keepAll_dupRem_peak_266	5712.88	chr12	96036020	96036092	Homo_sapiens_tRNA-Asp-GTC-2-8	1000	+	0
chr12	98503529	98503530	lib1381_hCh_lg_kwt_IPSC_5ug_RPC1_rep1_multi10_keepAll_dupRem_peak_268a	6503.31	chr12	98503502	98503574	Homo_sapiens_tRNA-Asp-GTC-1-1	1000	+	0
chr12	98504258	98504259	lib1381_hCh_lg_kwt_IPSC_5ug_RPC1_rep1_multi10_keepAll_dupRem_peak_268b	3542.41	chr12	98504251	98504323	Homo_sapiens_tRNA-Trp-CCA-4-1	1000	+	0
chr12	124921800	124921801	lib1381_hCh_lg_kwt_IPSC_5ug_RPC1_rep1_multi10_keepAll_dupRem_peak_279	4707.81	chr12	124921754	124921826	Homo_sapiens_tRNA-Ala-TGC-3-2	1000	-	0
chr12	124927440	124927441	lib1381_hCh_lg_kwt_IPSC_5ug_RPC1_rep1_multi10_keepAll_dupRem_peak_280a	1871.28	chr12	124927344	124927416	Homo_sapiens_tRNA-Asp-GTC-2-9	1000	-	25
chr12	124927913	124927914	lib1381_hCh_lg_kwt_IPSC_5ug_RPC1_rep1_multi10_keepAll_dupRem_peak_280b	3475.31	chr12	124927842	124927915	Homo_sapiens_tRNA-Phe-GAA-1-4	1000	-	0
chr12	124939797	124939798	lib1381_hCh_lg_kwt_IPSC_5ug_RPC1_rep1_multi10_keepAll_dupRem_peak_282	7214.39	chr12	124939646	124939718	Homo_sapiens_tRNA-Asp-GTC-2-10	1000	-	80
chr13	30674009	30674010	lib1381_hCh_lg_kwt_IPSC_5ug_RPC1_rep1_multi10_keepAll_dupRem_peak_283	3844.66	chr13	30673963	30674037	Homo_sapiens_tRNA-Asn-GTT-2-4	1000	-	0
chr13	41060764	41060765	lib1381_hCh_lg_kwt_IPSC_5ug_RPC1_rep1_multi10_keepAll_dupRem_peak_285	2759.4	chr13	41060737	41060809	Homo_sapiens_tRNA-Glu-TTC-1-2	1000	-	0
chr13	41455941	41455942	lib1381_hCh_lg_kwt_IPSC_5ug_RPC1_rep1_multi10_keepAll_dupRem_peak_286	65.8408	chr13	41455924	41455997	Homo_sapiens_tRNA-Glu-CTC-3-1	1000	-	0
chr13	44917989	44917990	lib1381_hCh_lg_kwt_IPSC_5ug_RPC1_rep1_multi10_keepAll_dupRem_peak_287	7027.01	chr13	44917926	44917998	Homo_sapiens_tRNA-Glu-TTC-2-1	1000	-	0
chr13	94549720	94549721	lib1381_hCh_lg_kwt_IPSC_5ug_RPC1_rep1_multi10_keepAll_dupRem_peak_291	4075.02	chr13	94549649	94549722	Homo_sapiens_tRNA-Phe-GAA-1-5	1000	-	0
chr14	20609376	20609377	lib1381_hCh_lg_kwt_IPSC_5ug_RPC1_rep1_multi10_keepAll_dupRem_peak_301a	5203.17	chr14	20609335	20609407	Homo_sapiens_tRNA-Pro-AGG-2-5	1000	-	0
chr14	20610148	20610149	lib1381_hCh_lg_kwt_IPSC_5ug_RPC1_rep1_multi10_keepAll_dupRem_peak_301b	8259.68	chr14	20610131	20610213	Homo_sapiens_tRNA-Leu-AAG-2-3	1000	+	0
chr14	20613442	20613443	lib1381_hCh_lg_kwt_IPSC_5ug_RPC1_rep1_multi10_keepAll_dupRem_peak_302a	6770.81	chr14	20613400	20613472	Homo_sapiens_tRNA-Pro-AGG-2-6	1000	-	0
chr14	20613832	20613833	lib1381_hCh_lg_kwt_IPSC_5ug_RPC1_rep1_multi10_keepAll_dupRem_peak_302b	5751.52	chr14	20613789	20613862	Homo_sapiens_tRNA-Thr-TGT-3-1	1000	-	0
chr14	20625434	20625435	lib1381_hCh_lg_kwt_IPSC_5ug_RPC1_rep1_multi10_keepAll_dupRem_peak_304a	5829.17	chr14	20625369	20625451	Homo_sapiens_tRNA-Leu-TAG-2-1	1000	+	0
chr14	20631197	20631198	lib1381_hCh_lg_kwt_IPSC_5ug_RPC1_rep1_multi10_keepAll_dupRem_peak_305b	5464.72	chr14	20631159	20631232	Homo_sapiens_tRNA-Thr-TGT-4-1	1000	-	0
chr14	20633093	20633094	lib1381_hCh_lg_kwt_IPSC_5ug_RPC1_rep1_multi10_keepAll_dupRem_peak_306	2924.74	chr14	20633005	20633077	Homo_sapiens_tRNA-Pro-TGG-1-1	1000	+	17
chr14	20653161	20653162	lib1381_hCh_lg_kwt_IPSC_5ug_RPC1_rep1_multi10_keepAll_dupRem_peak_309	4568.89	chr14	20653098	20653192	Homo_sapiens_tRNA-Tyr-GTA-5-3	1000	-	0
chr14	20657549	20657550	lib1381_hCh_lg_kwt_IPSC_5ug_RPC1_rep1_multi10_keepAll_dupRem_peak_310	2400.36	chr14	20657463	20657557	Homo_sapiens_tRNA-Tyr-GTA-4-1	1000	-	0
chr14	20660018	20660019	lib1381_hCh_lg_kwt_IPSC_5ug_RPC1_rep1_multi10_keepAll_dupRem_peak_311	116.819	chr14	20659957	20660051	Homo_sapiens_tRNA-Tyr-GTA-7-1	1000	-	0
chr14	20663274	20663275	lib1381_hCh_lg_kwt_IPSC_5ug_RPC1_rep1_multi10_keepAll_dupRem_peak_312	3079.07	chr14	20663191	20663285	Homo_sapiens_tRNA-Tyr-GTA-5-4	1000	-	0
chr14	20669178	20669179	lib1381_hCh_lg_kwt_IPSC_5ug_RPC1_rep1_multi10_keepAll_dupRem_peak_313	25.3534	chr14	20669173	20669259	Homo_sapiens_tRX-Tyr-GTA-1-1	1000	-	0
chr14	20681709	20681710	lib1381_hCh_lg_kwt_IPSC_5ug_RPC1_rep1_multi10_keepAll_dupRem_peak_314	6000.6	chr14	20681689	20681762	Homo_sapiens_tRNA-Thr-TGT-5-1	1000	+	0
chr14	20683310	20683311	lib1381_hCh_lg_kwt_IPSC_5ug_RPC1_rep1_multi10_keepAll_dupRem_peak_315a	6430.57	chr14	20683272	20683361	Homo_sapiens_tRNA-Tyr-GTA-5-5	1000	+	0
chr14	20684051	20684052	lib1381_hCh_lg_kwt_IPSC_5ug_RPC1_rep1_multi10_keepAll_dupRem_peak_315b	5730.35	chr14	20684015	20684087	Homo_sapiens_tRNA-Pro-TGG-3-2	1000	+	0
chr14	22929681	22929682	lib1381_hCh_lg_kwt_IPSC_5ug_RPC1_rep1_multi10_keepAll_dupRem_peak_317	5212.49	chr14	22929700	22929773	Homo_sapiens_tRNA-Arg-ACG-1-3	1000	+	19
chr14	58239954	58239955	lib1381_hCh_lg_kwt_IPSC_5ug_RPC1_rep1_multi10_keepAll_dupRem_peak_329	5437.31	chr14	58239894	58239967	Homo_sapiens_tRNA-Lys-CTT-1-1	1000	-	0
chr14	72962963	72962964	lib1381_hCh_lg_kwt_IPSC_5ug_RPC1_rep1_multi10_keepAll_dupRem_peak_331	1583	chr14	72962970	72963042	Homo_sapiens_tRNA-Cys-GCA-8-1	1000	+	7
chr14	88979096	88979097	lib1381_hCh_lg_kwt_IPSC_5ug_RPC1_rep1_multi10_keepAll_dupRem_peak_333	2967	chr14	88979097	88979170	Homo_sapiens_tRNA-Ala-AGC-15-1	1000	+	1
chr14	102317070	102317071	lib1381_hCh_lg_kwt_IPSC_5ug_RPC1_rep1_multi10_keepAll_dupRem_peak_335	6768.26	chr14	102317091	102317165	Homo_sapiens_tRNA-Ile-AAT-5-4	1000	+	21
chr15	26082282	26082283	lib1381_hCh_lg_kwt_IPSC_5ug_RPC1_rep1_multi10_keepAll_dupRem_peak_339	4331.12	chr15	26082233	26082305	Homo_sapiens_tRNA-Glu-TTC-2-2	1000	-	0
chr15	40593925	40593926	lib1381_hCh_lg_kwt_IPSC_5ug_RPC1_rep1_multi10_keepAll_dupRem_peak_340	6099.51	chr15	40593824	40593906	Homo_sapiens_tRNA-Ser-GCT-4-2	1000	-	20
chr15	45198690	45198691	lib1381_hCh_lg_kwt_IPSC_5ug_RPC1_rep1_multi10_keepAll_dupRem_peak_342	6652.07	chr15	45198605	45198677	Homo_sapiens_tRNA-His-GTG-1-7	1000	-	14
chr15	45200473	45200474	lib1381_hCh_lg_kwt_IPSC_5ug_RPC1_rep1_multi10_keepAll_dupRem_peak_343a	6385.31	chr15	45200412	45200484	Homo_sapiens_tRNA-His-GTG-1-8	1000	-	0
chr15	45201122	45201123	lib1381_hCh_lg_kwt_IPSC_5ug_RPC1_rep1_multi10_keepAll_dupRem_peak_343b	3779.42	chr15	45201150	45201222	Homo_sapiens_tRNA-His-GTG-1-9	1000	+	28
chr15	65869119	65869120	lib1381_hCh_lg_kwt_IPSC_5ug_RPC1_rep1_multi10_keepAll_dupRem_peak_345	5571.88	chr15	65869061	65869133	Homo_sapiens_tRNA-Gln-CTG-1-4	1000	-	0
chr15	78860631	78860632	lib1381_hCh_lg_kwt_IPSC_5ug_RPC1_rep1_multi10_keepAll_dupRem_peak_352	5816.76	chr15	78860561	78860634	Homo_sapiens_tRNA-Lys-CTT-1-2	1000	+	0
chr15	79744639	79744640	lib1381_hCh_lg_kwt_IPSC_5ug_RPC1_rep1_multi10_keepAll_dupRem_peak_353	1176.99	chr15	79744654	79744727	Homo_sapiens_tRNA-Cys-GCA-5-1	1000	+	15
chr15	89335047	89335048	lib1381_hCh_lg_kwt_IPSC_5ug_RPC1_rep1_multi10_keepAll_dupRem_peak_354	5465.81	chr15	89335072	89335145	Homo_sapiens_tRNA-Arg-TCG-1-1	1000	+	25
chr16	636782	636783	lib1381_hCh_lg_kwt_IPSC_5ug_RPC1_rep1_multi10_keepAll_dupRem_peak_357	4884.66	chr16	636735	636806	Homo_sapiens_tRNA-Gly-CCC-2-2	1000	-	0
chr16	2927695	2927696	lib1381_hCh_lg_kwt_IPSC_5ug_RPC1_rep1_multi10_keepAll_dupRem_peak_358	14.2122	chr16	2927660	2927733	Homo_sapiens_tRX-Lys-CTT-1-1	1000	+	0
chr16	3150678	3150679	lib1381_hCh_lg_kwt_IPSC_5ug_RPC1_rep1_multi10_keepAll_dupRem_peak_359	4981.5	chr16	3150673	3150746	Homo_sapiens_tRNA-Arg-CCG-1-3	1000	+	0
chr16	3152936	3152937	lib1381_hCh_lg_kwt_IPSC_5ug_RPC1_rep1_multi10_keepAll_dupRem_peak_360	6351.56	chr16	3152899	3152972	Homo_sapiens_tRNA-Arg-CCT-3-1	1000	+	0
chr16	3157460	3157461	lib1381_hCh_lg_kwt_IPSC_5ug_RPC1_rep1_multi10_keepAll_dupRem_peak_361	4907.14	chr16	3157404	3157477	Homo_sapiens_tRNA-Lys-CTT-3-1	1000	-	0
chr16	3159047	3159048	lib1381_hCh_lg_kwt_IPSC_5ug_RPC1_rep1_multi10_keepAll_dupRem_peak_362	557.386	chr16	3158921	3158993	Homo_sapiens_tRNA-Pro-TGG-3-3	1000	+	55
chr16	3160488	3160489	lib1381_hCh_lg_kwt_IPSC_5ug_RPC1_rep1_multi10_keepAll_dupRem_peak_363	24.5365	chr16	3160384	3160479	Homo_sapiens_tRNA-Pro-AGG-3-1	1000	+	10
chr16	3170909	3170910	lib1381_hCh_lg_kwt_IPSC_5ug_RPC1_rep1_multi10_keepAll_dupRem_peak_364	35.8679	chr16	3170959	3171030	Homo_sapiens_tRNA-Pro-TGG-4-1	1000	-	50
chr16	3172074	3172075	lib1381_hCh_lg_kwt_IPSC_5ug_RPC1_rep1_multi10_keepAll_dupRem_peak_365	3182.75	chr16	3172047	3172119	Homo_sapiens_tRNA-Pro-CGG-1-2	1000	+	0
chr16	3175697	3175698	lib1381_hCh_lg_kwt_IPSC_5ug_RPC1_rep1_multi10_keepAll_dupRem_peak_366	5374.55	chr16	3175690	3175763	Homo_sapiens_tRNA-Lys-CTT-2-5	1000	+	0
chr16	3180588	3180589	lib1381_hCh_lg_kwt_IPSC_5ug_RPC1_rep1_multi10_keepAll_dupRem_peak_367	3034.05	chr16	3180553	3180626	Homo_sapiens_tRNA-Lys-CTT-5-1	1000	-	0
chr16	3182702	3182703	lib1381_hCh_lg_kwt_IPSC_5ug_RPC1_rep1_multi10_keepAll_dupRem_peak_368	5597.04	chr16	3182634	3182706	Homo_sapiens_tRNA-Pro-AGG-2-7	1000	-	0
chr16	3184206	3184207	lib1381_hCh_lg_kwt_IPSC_5ug_RPC1_rep1_multi10_keepAll_dupRem_peak_369	2511.46	chr16	3184132	3184204	Homo_sapiens_tRNA-Pro-TGG-3-4	1000	-	3
chr16	3189654	3189655	lib1381_hCh_lg_kwt_IPSC_5ug_RPC1_rep1_multi10_keepAll_dupRem_peak_371	4939.84	chr16	3189633	3189705	Homo_sapiens_tRNA-Pro-AGG-2-8	1000	+	0
chr16	3191489	3191490	lib1381_hCh_lg_kwt_IPSC_5ug_RPC1_rep1_multi10_keepAll_dupRem_peak_372a	2880.29	chr16	3191500	3191573	Homo_sapiens_tRNA-Lys-CTT-4-1	1000	+	11
chr16	3192098	3192099	lib1381_hCh_lg_kwt_IPSC_5ug_RPC1_rep1_multi10_keepAll_dupRem_peak_372b	2218.49	chr16	3191988	3192060	Homo_sapiens_tRNA-Pro-AGG-1-1	1000	+	39
chr16	3194114	3194115	lib1381_hCh_lg_kwt_IPSC_5ug_RPC1_rep1_multi10_keepAll_dupRem_peak_373	28.8093	chr16	3193917	3193990	Homo_sapiens_tRNA-Arg-CCT-5-1	1000	+	125
chr16	3196169	3196170	lib1381_hCh_lg_kwt_IPSC_5ug_RPC1_rep1_multi10_keepAll_dupRem_peak_374	620.962	chr16	3196152	3196225	Homo_sapiens_tRNA-Lys-CTT-14-1	1000	+	0
chr16	14285859	14285860	lib1381_hCh_lg_kwt_IPSC_5ug_RPC1_rep1_multi10_keepAll_dupRem_peak_376	5959.8	chr16	14285892	14285964	Homo_sapiens_tRNA-Thr-CGT-2-1	1000	+	33
chr16	22195732	22195733	lib1381_hCh_lg_kwt_IPSC_5ug_RPC1_rep1_multi10_keepAll_dupRem_peak_382	3406.35	chr16	22195710	22195792	Homo_sapiens_tRNA-Leu-TAG-3-1	1000	-	0
chr16	22297167	22297168	lib1381_hCh_lg_kwt_IPSC_5ug_RPC1_rep1_multi10_keepAll_dupRem_peak_383	7372.25	chr16	22297139	22297221	Homo_sapiens_tRNA-Leu-AAG-2-4	1000	+	0
chr16	57299952	57299953	lib1381_hCh_lg_kwt_IPSC_5ug_RPC1_rep1_multi10_keepAll_dupRem_peak_399a	4640.75	chr16	57299950	57300033	Homo_sapiens_tRNA-Leu-CAG-2-1	1000	+	0
chr16	57300511	57300512	lib1381_hCh_lg_kwt_IPSC_5ug_RPC1_rep1_multi10_keepAll_dupRem_peak_399b	6569.75	chr16	57300479	57300562	Homo_sapiens_tRNA-Leu-CAG-2-2	1000	-	0
chr16	70778270	70778271	lib1381_hCh_lg_kwt_IPSC_5ug_RPC1_rep1_multi10_keepAll_dupRem_peak_402	96.6226	chr16	70778210	70778281	Homo_sapiens_tRNA-Gly-GCC-3-1	1000	-	0
chr16	70779098	70779099	lib1381_hCh_lg_kwt_IPSC_5ug_RPC1_rep1_multi10_keepAll_dupRem_peak_403	849.277	chr16	70779038	70779109	Homo_sapiens_tRNA-Gly-GCC-2-4	1000	-	0
chr16	70789495	70789496	lib1381_hCh_lg_kwt_IPSC_5ug_RPC1_rep1_multi10_keepAll_dupRem_peak_404	248.031	chr16	70789506	70789577	Homo_sapiens_tRNA-Gly-GCC-2-5	1000	+	11
chr16	71426523	71426524	lib1381_hCh_lg_kwt_IPSC_5ug_RPC1_rep1_multi10_keepAll_dupRem_peak_406	4632.28	chr16	71426492	71426565	Homo_sapiens_tRNA-Met-CAT-2-1	1000	+	0
chr16	73478410	73478411	lib1381_hCh_lg_kwt_IPSC_5ug_RPC1_rep1_multi10_keepAll_dupRem_peak_407	526.29	chr16	73478316	73478389	Homo_sapiens_tRNA-Lys-TTT-1-1	1000	-	22
chr16	87384095	87384096	lib1381_hCh_lg_kwt_IPSC_5ug_RPC1_rep1_multi10_keepAll_dupRem_peak_411	6377.89	chr16	87384021	87384094	Homo_sapiens_tRNA-Met-CAT-6-1	1000	-	2
chr17	8119140	8119141	lib1381_hCh_lg_kwt_IPSC_5ug_RPC1_rep1_multi10_keepAll_dupRem_peak_416a	5364.37	chr17	8119154	8119227	Homo_sapiens_tRNA-Lys-TTT-3-5	1000	+	14
chr17	8119729	8119730	lib1381_hCh_lg_kwt_IPSC_5ug_RPC1_rep1_multi10_keepAll_dupRem_peak_416b	5519.51	chr17	8119751	8119823	Homo_sapiens_tRNA-Gln-CTG-1-5	1000	+	22
chr17	8120368	8120369	lib1381_hCh_lg_kwt_IPSC_5ug_RPC1_rep1_multi10_keepAll_dupRem_peak_416c	5185.18	chr17	8120313	8120395	Homo_sapiens_tRNA-Leu-TAG-1-1	1000	-	0
chr17	8120983	8120984	lib1381_hCh_lg_kwt_IPSC_5ug_RPC1_rep1_multi10_keepAll_dupRem_peak_416d	307.97	chr17	8120924	8121012	Homo_sapiens_tRNA-Arg-TCT-2-1	1000	+	0
chr17	8125759	8125760	lib1381_hCh_lg_kwt_IPSC_5ug_RPC1_rep1_multi10_keepAll_dupRem_peak_417	6999.41	chr17	8125745	8125816	Homo_sapiens_tRNA-Gly-GCC-2-6	1000	+	0
chr17	8138910	8138911	lib1381_hCh_lg_kwt_IPSC_5ug_RPC1_rep1_multi10_keepAll_dupRem_peak_419a	2031.04	chr17	8138880	8138962	Homo_sapiens_tRNA-Ser-CGA-1-1	1000	-	0
chr17	8139508	8139509	lib1381_hCh_lg_kwt_IPSC_5ug_RPC1_rep1_multi10_keepAll_dupRem_peak_419b	4428.15	chr17	8139451	8139525	Homo_sapiens_tRNA-Thr-AGT-5-1	1000	-	0
chr17	8186383	8186384	lib1381_hCh_lg_kwt_IPSC_5ug_RPC1_rep1_multi10_keepAll_dupRem_peak_421a	2215.14	chr17	8186357	8186429	Homo_sapiens_tRNA-Trp-CCA-3-3	1000	+	0
chr17	8186890	8186891	lib1381_hCh_lg_kwt_IPSC_5ug_RPC1_rep1_multi10_keepAll_dupRem_peak_421b	6879.65	chr17	8186865	8186947	Homo_sapiens_tRNA-Ser-GCT-4-3	1000	+	0
chr17	8187086	8187087	lib1381_hCh_lg_kwt_IPSC_5ug_RPC1_rep1_multi10_keepAll_dupRem_peak_421c	8275	chr17	8187159	8187233	Homo_sapiens_tRNA-Thr-AGT-1-1	1000	+	73
chr17	8187606	8187607	lib1381_hCh_lg_kwt_IPSC_5ug_RPC1_rep1_multi10_keepAll_dupRem_peak_421d	6096.43	chr17	8187592	8187666	Homo_sapiens_tRNA-Ile-AAT-5-5	1000	+	0
chr17	8220924	8220925	lib1381_hCh_lg_kwt_IPSC_5ug_RPC1_rep1_multi10_keepAll_dupRem_peak_425a	4781.32	chr17	8220868	8220940	Homo_sapiens_tRNA-Trp-CCA-1-1	1000	-	0
chr17	8221531	8221532	lib1381_hCh_lg_kwt_IPSC_5ug_RPC1_rep1_multi10_keepAll_dupRem_peak_425b	6047.12	chr17	8221547	8221619	Homo_sapiens_tRNA-Gly-TCC-3-1	1000	+	16
chr17	8222304	8222305	lib1381_hCh_lg_kwt_IPSC_5ug_RPC1_rep1_multi10_keepAll_dupRem_peak_425c	6884.51	chr17	8222237	8222309	Homo_sapiens_tRNA-Asp-GTC-2-11	1000	-	0
chr17	8222912	8222913	lib1381_hCh_lg_kwt_IPSC_5ug_RPC1_rep1_multi10_keepAll_dupRem_peak_425d	5871.94	chr17	8222832	8222904	Homo_sapiens_tRNA-Pro-CGG-1-3	1000	-	9
chr17	8226313	8226314	lib1381_hCh_lg_kwt_IPSC_5ug_RPC1_rep1_multi10_keepAll_dupRem_peak_427a	5466.28	chr17	8226234	8226308	Homo_sapiens_tRNA-Thr-AGT-1-2	1000	-	6
chr17	8226630	8226631	lib1381_hCh_lg_kwt_IPSC_5ug_RPC1_rep1_multi10_keepAll_dupRem_peak_427b	4367.79	chr17	8226609	8226691	Homo_sapiens_tRNA-Ser-AGA-2-6	1000	-	0
chr17	8227019	8227020	lib1381_hCh_lg_kwt_IPSC_5ug_RPC1_rep1_multi10_keepAll_dupRem_peak_427c	4163.34	chr17	8226990	8227064	Homo_sapiens_tRNA-Ile-AAT-4-1	1000	-	0
chr17	19508173	19508174	lib1381_hCh_lg_kwt_IPSC_5ug_RPC1_rep1_multi10_keepAll_dupRem_peak_431	6945.31	chr17	19508180	19508252	Homo_sapiens_tRNA-Trp-CCA-2-1	1000	+	7
chr17	19860944	19860945	lib1381_hCh_lg_kwt_IPSC_5ug_RPC1_rep1_multi10_keepAll_dupRem_peak_432	138.536	chr17	19860861	19860932	Homo_sapiens_tRNA-Gly-CCC-3-1	1000	+	13
chr17	31550124	31550125	lib1381_hCh_lg_kwt_IPSC_5ug_RPC1_rep1_multi10_keepAll_dupRem_peak_435	4982.3	chr17	31550073	31550145	Homo_sapiens_tRNA-Thr-CGT-4-1	1000	+	0
chr17	38751871	38751872	lib1381_hCh_lg_kwt_IPSC_5ug_RPC1_rep1_multi10_keepAll_dupRem_peak_440	4046.04	chr17	38751780	38751854	Homo_sapiens_tRNA-Asn-GTT-2-5	1000	-	18
chr17	38861699	38861700	lib1381_hCh_lg_kwt_IPSC_5ug_RPC1_rep1_multi10_keepAll_dupRem_peak_441	1745.35	chr17	38861683	38861755	Homo_sapiens_tRNA-Cys-GCA-14-1	1000	-	0
chr17	38867667	38867668	lib1381_hCh_lg_kwt_IPSC_5ug_RPC1_rep1_multi10_keepAll_dupRem_peak_442	5054.73	chr17	38867644	38867716	Homo_sapiens_tRNA-Cys-GCA-2-2	1000	+	0
chr17	38869363	38869364	lib1381_hCh_lg_kwt_IPSC_5ug_RPC1_rep1_multi10_keepAll_dupRem_peak_443	4042.97	chr17	38869291	38869363	Homo_sapiens_tRNA-Cys-GCA-4-1	1000	-	1
chr17	39153786	39153787	lib1381_hCh_lg_kwt_IPSC_5ug_RPC1_rep1_multi10_keepAll_dupRem_peak_445a	6157.9	chr17	39153733	39153805	Homo_sapiens_tRNA-Cys-GCA-2-3	1000	-	0
chr17	39154542	39154543	lib1381_hCh_lg_kwt_IPSC_5ug_RPC1_rep1_multi10_keepAll_dupRem_peak_445b	6423.98	chr17	39154490	39154562	Homo_sapiens_tRNA-Cys-GCA-2-4	1000	-	0
chr17	49192549	49192550	lib1381_hCh_lg_kwt_IPSC_5ug_RPC1_rep1_multi10_keepAll_dupRem_peak_448b	6376.24	chr17	49192527	49192599	Homo_sapiens_tRNA-Gln-TTG-1-1	1000	+	0
chr17	68019992	68019993	lib1381_hCh_lg_kwt_IPSC_5ug_RPC1_rep1_multi10_keepAll_dupRem_peak_450	6423.74	chr17	68019896	68019969	Homo_sapiens_tRNA-Arg-CCG-2-1	1000	-	24
chr17	75033900	75033901	lib1381_hCh_lg_kwt_IPSC_5ug_RPC1_rep1_multi10_keepAll_dupRem_peak_453a	4219.59	chr17	75033905	75033978	Homo_sapiens_tRNA-Arg-CCT-1-1	1000	+	5
chr17	75034482	75034483	lib1381_hCh_lg_kwt_IPSC_5ug_RPC1_rep1_multi10_keepAll_dupRem_peak_453b	5282.21	chr17	75034430	75034503	Homo_sapiens_tRNA-Arg-CCT-2-1	1000	-	0
chr17	75035128	75035129	lib1381_hCh_lg_kwt_IPSC_5ug_RPC1_rep1_multi10_keepAll_dupRem_peak_453c	5945.2	chr17	75035112	75035185	Homo_sapiens_tRNA-Arg-TCG-3-1	1000	+	0
chr17	82494789	82494790	lib1381_hCh_lg_kwt_IPSC_5ug_RPC1_rep1_multi10_keepAll_dupRem_peak_458	8292.31	chr17	82494720	82494792	Homo_sapiens_tRNA-iMet-CAT-1-8	1000	-	0
chr19	1383523	1383524	lib1381_hCh_lg_kwt_IPSC_5ug_RPC1_rep1_multi10_keepAll_dupRem_peak_471	4466.31	chr19	1383562	1383636	Homo_sapiens_tRNA-Asn-GTT-2-6	1000	+	39
chr19	4724109	4724110	lib1381_hCh_lg_kwt_IPSC_5ug_RPC1_rep1_multi10_keepAll_dupRem_peak_474a	3700.31	chr19	4724069	4724141	Homo_sapiens_tRNA-Gly-TCC-1-1	1000	+	0
chr19	4724600	4724601	lib1381_hCh_lg_kwt_IPSC_5ug_RPC1_rep1_multi10_keepAll_dupRem_peak_474b	3154.99	chr19	4724634	4724707	Homo_sapiens_tRNA-Val-CAC-3-1	1000	-	34
chr19	33177060	33177061	lib1381_hCh_lg_kwt_IPSC_5ug_RPC1_rep1_multi10_keepAll_dupRem_peak_479	6762.74	chr19	33177056	33177130	Homo_sapiens_tRNA-Thr-AGT-1-3	1000	+	0
chr19	39412264	39412265	lib1381_hCh_lg_kwt_IPSC_5ug_RPC1_rep1_multi10_keepAll_dupRem_peak_492	954.39	chr19	39412167	39412260	Homo_sapiens_tRNA-Ile-TAT-1-1	1000	-	5
chr19	45478704	45478705	lib1381_hCh_lg_kwt_IPSC_5ug_RPC1_rep1_multi10_keepAll_dupRem_peak_495	1967.27	chr19	45478600	45478687	Homo_sapiens_tRNA-SeC-TCA-1-1	1000	-	18
chr2	11551717	11551718	lib1381_hCh_lg_kwt_IPSC_5ug_RPC1_rep1_multi10_keepAll_dupRem_peak_517	4.61664	chr2	11551706	11551767	Homo_sapiens_tRNA-Gly-CCC-7-1	1000	+	0
chr2	27050847	27050848	lib1381_hCh_lg_kwt_IPSC_5ug_RPC1_rep1_multi10_keepAll_dupRem_peak_519a	6388.11	chr2	27050781	27050870	Homo_sapiens_tRNA-Tyr-GTA-2-1	1000	+	0
chr2	27051219	27051220	lib1381_hCh_lg_kwt_IPSC_5ug_RPC1_rep1_multi10_keepAll_dupRem_peak_519b	7585.58	chr2	27051213	27051286	Homo_sapiens_tRNA-Ala-AGC-8-1	1000	+	0
chr2	42810541	42810542	lib1381_hCh_lg_kwt_IPSC_5ug_RPC1_rep1_multi10_keepAll_dupRem_peak_523	2634.71	chr2	42810535	42810628	Homo_sapiens_tRNA-Ile-TAT-2-1	1000	+	0
chr2	70249038	70249039	lib1381_hCh_lg_kwt_IPSC_5ug_RPC1_rep1_multi10_keepAll_dupRem_peak_529a	6240.78	chr2	70248990	70249061	Homo_sapiens_tRNA-Gly-CCC-2-1	1000	-	0
chr2	130337220	130337221	lib1381_hCh_lg_kwt_IPSC_5ug_RPC1_rep1_multi10_keepAll_dupRem_peak_541	5102.75	chr2	130337127	130337199	Homo_sapiens_tRNA-Glu-TTC-1-1	1000	-	22
chr2	156400752	156400753	lib1381_hCh_lg_kwt_IPSC_5ug_RPC1_rep1_multi10_keepAll_dupRem_peak_545a	3957.26	chr2	156400768	156400840	Homo_sapiens_tRNA-Ala-CGC-3-1	1000	+	16
chr2	156401190	156401191	lib1381_hCh_lg_kwt_IPSC_5ug_RPC1_rep1_multi10_keepAll_dupRem_peak_545b	7586.77	chr2	156401146	156401217	Homo_sapiens_tRNA-Gly-GCC-2-2	1000	-	0
chr2	203364513	203364514	lib1381_hCh_lg_kwt_IPSC_5ug_RPC1_rep1_multi10_keepAll_dupRem_peak_549b	11.7104	chr2	203364405	203364478	Homo_sapiens_tRNA-Glu-TTC-9-1	1000	-	36
chr21	17454791	17454792	lib1381_hCh_lg_kwt_IPSC_5ug_RPC1_rep1_multi10_keepAll_dupRem_peak_569	6687.39	chr21	17454788	17454859	Homo_sapiens_tRNA-Gly-GCC-1-5	1000	-	0
chr3	45689035	45689036	lib1381_hCh_lg_kwt_IPSC_5ug_RPC1_rep1_multi10_keepAll_dupRem_peak_586	6850.14	chr3	45688998	45689071	Homo_sapiens_tRNA-Arg-ACG-2-1	1000	-	0
chr3	132229180	132229181	lib1381_hCh_lg_kwt_IPSC_5ug_RPC1_rep1_multi10_keepAll_dupRem_peak_597	218.616	chr3	132229099	132229171	Homo_sapiens_tRNA-Cys-GCA-6-1	1000	-	10
chr3	132231832	132231833	lib1381_hCh_lg_kwt_IPSC_5ug_RPC1_rep1_multi10_keepAll_dupRem_peak_598	750.399	chr3	132231797	132231869	Homo_sapiens_tRNA-Cys-GCA-9-1	1000	-	0
chr3	169772207	169772208	lib1381_hCh_lg_kwt_IPSC_5ug_RPC1_rep1_multi10_keepAll_dupRem_peak_602	4845.09	chr3	169772229	169772302	Homo_sapiens_tRNA-Val-AAC-1-1	1000	+	22
chr4	123508845	123508846	lib1381_hCh_lg_kwt_IPSC_5ug_RPC1_rep1_multi10_keepAll_dupRem_peak_637	256.321	chr4	123508849	123508921	Homo_sapiens_tRNA-Cys-GCA-2-1	1000	-	4
chr5	181164253	181164254	lib1381_hCh_lg_kwt_IPSC_5ug_RPC1_rep1_multi10_keepAll_dupRem_peak_694	688.845	chr5	181164153	181164226	Homo_sapiens_tRNA-Val-AAC-1-2	1000	+	28
chr5	181169651	181169652	lib1381_hCh_lg_kwt_IPSC_5ug_RPC1_rep1_multi10_keepAll_dupRem_peak_697	3420.29	chr5	181169609	181169682	Homo_sapiens_tRNA-Val-AAC-1-3	1000	+	0
chr5	181173725	181173726	lib1381_hCh_lg_kwt_IPSC_5ug_RPC1_rep1_multi10_keepAll_dupRem_peak_698a	3319.96	chr5	181173649	181173722	Homo_sapiens_tRNA-Val-CAC-1-4	1000	+	4
chr5	181174097	181174098	lib1381_hCh_lg_kwt_IPSC_5ug_RPC1_rep1_multi10_keepAll_dupRem_peak_698b	5366.14	chr5	181174043	181174125	Homo_sapiens_tRNA-Leu-AAG-1-3	1000	-	0
chr5	181187758	181187759	lib1381_hCh_lg_kwt_IPSC_5ug_RPC1_rep1_multi10_keepAll_dupRem_peak_699a	4411.92	chr5	181187700	181187782	Homo_sapiens_tRNA-Leu-AAG-2-1	1000	+	0
chr5	181188500	181188501	lib1381_hCh_lg_kwt_IPSC_5ug_RPC1_rep1_multi10_keepAll_dupRem_peak_699b	4994.53	chr5	181188415	181188488	Homo_sapiens_tRNA-Val-AAC-2-1	1000	-	13
chr5	181188914	181188915	lib1381_hCh_lg_kwt_IPSC_5ug_RPC1_rep1_multi10_keepAll_dupRem_peak_699c	6816.33	chr5	181188853	181188925	Homo_sapiens_tRNA-Pro-TGG-3-1	1000	-	0
chr5	181191739	181191740	lib1381_hCh_lg_kwt_IPSC_5ug_RPC1_rep1_multi10_keepAll_dupRem_peak_700	6068.24	chr5	181191686	181191758	Homo_sapiens_tRNA-Thr-TGT-6-1	1000	-	0
chr5	181206874	181206875	lib1381_hCh_lg_kwt_IPSC_5ug_RPC1_rep1_multi10_keepAll_dupRem_peak_701a	7211.54	chr5	181206867	181206939	Homo_sapiens_tRNA-Ala-TGC-3-1	1000	+	0
chr5	181207751	181207752	lib1381_hCh_lg_kwt_IPSC_5ug_RPC1_rep1_multi10_keepAll_dupRem_peak_701b	6775.76	chr5	181207754	181207827	Homo_sapiens_tRNA-Lys-CTT-2-2	1000	+	3
chr5	181218323	181218324	lib1381_hCh_lg_kwt_IPSC_5ug_RPC1_rep1_multi10_keepAll_dupRem_peak_704	7675.93	chr5	181218269	181218342	Homo_sapiens_tRNA-Val-AAC-1-4	1000	-	0
chr5	181222044	181222045	lib1381_hCh_lg_kwt_IPSC_5ug_RPC1_rep1_multi10_keepAll_dupRem_peak_705a	6446.69	chr5	181221978	181222051	Homo_sapiens_tRNA-Lys-CTT-2-3	1000	-	0
chr5	181222424	181222425	lib1381_hCh_lg_kwt_IPSC_5ug_RPC1_rep1_multi10_keepAll_dupRem_peak_705b	6983.9	chr5	181222394	181222467	Homo_sapiens_tRNA-Val-CAC-1-5	1000	-	0
chr6	18836241	18836242	lib1381_hCh_lg_kwt_IPSC_5ug_RPC1_rep1_multi10_keepAll_dupRem_peak_708	9.40821	chr6	18836170	18836242	Homo_sapiens_tRNA-Gln-CTG-1-1	1000	+	0
chr6	26286486	26286487	lib1381_hCh_lg_kwt_IPSC_5ug_RPC1_rep1_multi10_keepAll_dupRem_peak_715	1161.19	chr6	26286525	26286597	Homo_sapiens_tRNA-iMet-CAT-1-2	1000	+	39
chr6	26299766	26299767	lib1381_hCh_lg_kwt_IPSC_5ug_RPC1_rep1_multi10_keepAll_dupRem_peak_716	2033.89	chr6	26299676	26299749	Homo_sapiens_tRNA-Arg-TCG-4-1	1000	+	18
chr6	26305430	26305431	lib1381_hCh_lg_kwt_IPSC_5ug_RPC1_rep1_multi10_keepAll_dupRem_peak_717b	2750.74	chr6	26305489	26305573	Homo_sapiens_tRNA-Ser-GCT-6-1	1000	-	59
chr6	26311222	26311223	lib1381_hCh_lg_kwt_IPSC_5ug_RPC1_rep1_multi10_keepAll_dupRem_peak_718a	1448.64	chr6	26311195	26311267	Homo_sapiens_tRNA-Gln-TTG-3-1	1000	-	0
chr6	26311781	26311782	lib1381_hCh_lg_kwt_IPSC_5ug_RPC1_rep1_multi10_keepAll_dupRem_peak_718b	3660.26	chr6	26311746	26311818	Homo_sapiens_tRNA-Gln-TTG-3-2	1000	-	0
chr6	26312640	26312641	lib1381_hCh_lg_kwt_IPSC_5ug_RPC1_rep1_multi10_keepAll_dupRem_peak_718c	6537.45	chr6	26312595	26312677	Homo_sapiens_tRNA-Ser-TGA-3-1	1000	-	0
chr6	26313199	26313200	lib1381_hCh_lg_kwt_IPSC_5ug_RPC1_rep1_multi10_keepAll_dupRem_peak_718d	6101.9	chr6	26313123	26313195	Homo_sapiens_tRNA-iMet-CAT-1-3	1000	-	5
chr6	26319102	26319103	lib1381_hCh_lg_kwt_IPSC_5ug_RPC1_rep1_multi10_keepAll_dupRem_peak_721	3294.24	chr6	26319101	26319173	Homo_sapiens_tRNA-Trp-CCA-3-1	1000	-	0
chr6	26322873	26322874	lib1381_hCh_lg_kwt_IPSC_5ug_RPC1_rep1_multi10_keepAll_dupRem_peak_722	3090.3	chr6	26322817	26322890	Homo_sapiens_tRNA-Arg-TCG-2-1	1000	+	0
chr6	26327556	26327557	lib1381_hCh_lg_kwt_IPSC_5ug_RPC1_rep1_multi10_keepAll_dupRem_peak_723a	3763.06	chr6	26327588	26327670	Homo_sapiens_tRNA-Ser-AGA-2-1	1000	+	32
chr6	26328162	26328163	lib1381_hCh_lg_kwt_IPSC_5ug_RPC1_rep1_multi10_keepAll_dupRem_peak_723b	5946.4	chr6	26328139	26328212	Homo_sapiens_tRNA-Arg-ACG-1-1	1000	+	0
chr6	26330381	26330382	lib1381_hCh_lg_kwt_IPSC_5ug_RPC1_rep1_multi10_keepAll_dupRem_peak_724	6305.81	chr6	26330300	26330372	Homo_sapiens_tRNA-iMet-CAT-1-4	1000	-	10
chr6	26331507	26331508	lib1381_hCh_lg_kwt_IPSC_5ug_RPC1_rep1_multi10_keepAll_dupRem_peak_725	3589.01	chr6	26331443	26331515	Homo_sapiens_tRNA-Trp-CCA-3-2	1000	-	0
chr6	26521257	26521258	lib1381_hCh_lg_kwt_IPSC_5ug_RPC1_rep1_multi10_keepAll_dupRem_peak_727	2977.7	chr6	26521207	26521290	Homo_sapiens_tRNA-Leu-CAG-1-7	1000	+	0
chr6	26532947	26532948	lib1381_hCh_lg_kwt_IPSC_5ug_RPC1_rep1_multi10_keepAll_dupRem_peak_728	6750.77	chr6	26532916	26532990	Homo_sapiens_tRNA-Thr-AGT-2-1	1000	-	0
chr6	26537498	26537499	lib1381_hCh_lg_kwt_IPSC_5ug_RPC1_rep1_multi10_keepAll_dupRem_peak_729a	8910.57	chr6	26537497	26537570	Homo_sapiens_tRNA-Arg-ACG-1-2	1000	+	0
chr6	26538097	26538098	lib1381_hCh_lg_kwt_IPSC_5ug_RPC1_rep1_multi10_keepAll_dupRem_peak_729b	3714.04	chr6	26538053	26538126	Homo_sapiens_tRNA-Val-CAC-1-6	1000	+	0
chr6	26553503	26553504	lib1381_hCh_lg_kwt_IPSC_5ug_RPC1_rep1_multi10_keepAll_dupRem_peak_730a	5133.17	chr6	26553502	26553574	Homo_sapiens_tRNA-Ala-CGC-1-1	1000	+	0
chr6	26554146	26554147	lib1381_hCh_lg_kwt_IPSC_5ug_RPC1_rep1_multi10_keepAll_dupRem_peak_730b	7040.31	chr6	26554121	26554195	Homo_sapiens_tRNA-Ile-AAT-5-1	1000	+	0
chr6	26555314	26555315	lib1381_hCh_lg_kwt_IPSC_5ug_RPC1_rep1_multi10_keepAll_dupRem_peak_731	4491.92	chr6	26555269	26555341	Homo_sapiens_tRNA-Pro-AGG-2-2	1000	+	0
chr6	26556563	26556564	lib1381_hCh_lg_kwt_IPSC_5ug_RPC1_rep1_multi10_keepAll_dupRem_peak_732	6087.54	chr6	26556545	26556618	Homo_sapiens_tRNA-Lys-CTT-2-4	1000	+	0
chr6	26568875	26568876	lib1381_hCh_lg_kwt_IPSC_5ug_RPC1_rep1_multi10_keepAll_dupRem_peak_733	4921.21	chr6	26568857	26568948	Homo_sapiens_tRNA-Tyr-GTA-1-1	1000	+	0
chr6	26571915	26571916	lib1381_hCh_lg_kwt_IPSC_5ug_RPC1_rep1_multi10_keepAll_dupRem_peak_734	5566.29	chr6	26571863	26571936	Homo_sapiens_tRNA-Ala-AGC-11-1	1000	-	0
chr6	26575588	26575589	lib1381_hCh_lg_kwt_IPSC_5ug_RPC1_rep1_multi10_keepAll_dupRem_peak_736	2661.68	chr6	26575569	26575659	Homo_sapiens_tRNA-Tyr-GTA-8-1	1000	+	0
chr6	26577128	26577129	lib1381_hCh_lg_kwt_IPSC_5ug_RPC1_rep1_multi10_keepAll_dupRem_peak_737	1234.91	chr6	26577103	26577192	Homo_sapiens_tRNA-Tyr-GTA-3-1	1000	+	0
chr6	26594848	26594849	lib1381_hCh_lg_kwt_IPSC_5ug_RPC1_rep1_multi10_keepAll_dupRem_peak_739	3004.26	chr6	26594873	26594962	Homo_sapiens_tRNA-Tyr-GTA-6-1	1000	+	25
chr6	26743361	26743362	lib1381_hCh_lg_kwt_IPSC_5ug_RPC1_rep1_multi10_keepAll_dupRem_peak_747	699.637	chr6	26743262	26743335	Homo_sapiens_tRNA-Met-CAT-4-2	1000	+	27
chr6	26749950	26749951	lib1381_hCh_lg_kwt_IPSC_5ug_RPC1_rep1_multi10_keepAll_dupRem_peak_749	657.422	chr6	26749911	26749984	Homo_sapiens_tRNA-Ala-AGC-21-1	1000	-	0
chr6	26756709	26756710	lib1381_hCh_lg_kwt_IPSC_5ug_RPC1_rep1_multi10_keepAll_dupRem_peak_750	98.0159	chr6	26756551	26756625	Homo_sapiens_tRNA-Ile-AAT-6-1	1000	+	85
chr6	27020361	27020362	lib1381_hCh_lg_kwt_IPSC_5ug_RPC1_rep1_multi10_keepAll_dupRem_peak_758	1007.48	chr6	27020345	27020439	Homo_sapiens_tRNA-Ile-TAT-2-2	1000	+	0
chr6	27091794	27091795	lib1381_hCh_lg_kwt_IPSC_5ug_RPC1_rep1_multi10_keepAll_dupRem_peak_759	5852.25	chr6	27091741	27091813	Homo_sapiens_tRNA-Pro-CGG-2-1	1000	+	0
chr6	27097349	27097350	lib1381_hCh_lg_kwt_IPSC_5ug_RPC1_rep1_multi10_keepAll_dupRem_peak_760	2137.79	chr6	27097305	27097387	Homo_sapiens_tRNA-Ser-GCT-1-1	1000	+	0
chr6	27150263	27150264	lib1381_hCh_lg_kwt_IPSC_5ug_RPC1_rep1_multi10_keepAll_dupRem_peak_761	60.3329	chr6	27150242	27150315	Homo_sapiens_tRNA-Val-CAC-9-1	1000	+	0
chr6	27158150	27158151	lib1381_hCh_lg_kwt_IPSC_5ug_RPC1_rep1_multi10_keepAll_dupRem_peak_762	1696.93	chr6	27158126	27158198	Homo_sapiens_tRNA-His-GTG-1-5	1000	+	0
chr6	27162284	27162285	lib1381_hCh_lg_kwt_IPSC_5ug_RPC1_rep1_multi10_keepAll_dupRem_peak_763	2154.08	chr6	27162270	27162344	Homo_sapiens_tRNA-Thr-AGT-6-1	1000	+	0
chr6	27177311	27177312	lib1381_hCh_lg_kwt_IPSC_5ug_RPC1_rep1_multi10_keepAll_dupRem_peak_764b	3844.17	chr6	27177214	27177288	Homo_sapiens_tRNA-Ile-AAT-5-2	1000	-	24
chr6	27206080	27206081	lib1381_hCh_lg_kwt_IPSC_5ug_RPC1_rep1_multi10_keepAll_dupRem_peak_765	446.888	chr6	27206087	27206160	Homo_sapiens_tRNA-Val-CAC-6-1	1000	-	7
chr6	27209888	27209889	lib1381_hCh_lg_kwt_IPSC_5ug_RPC1_rep1_multi10_keepAll_dupRem_peak_766	273.588	chr6	27209848	27209930	Homo_sapiens_tRNA-Ser-CGA-2-1	1000	+	0
chr6	27213981	27213982	lib1381_hCh_lg_kwt_IPSC_5ug_RPC1_rep1_multi10_keepAll_dupRem_peak_767	2501.62	chr6	27213843	27213916	Homo_sapiens_tRNA-Arg-ACG-2-2	1000	-	66
chr6	27215170	27215171	lib1381_hCh_lg_kwt_IPSC_5ug_RPC1_rep1_multi10_keepAll_dupRem_peak_768	3494.44	chr6	27215172	27215245	Homo_sapiens_tRNA-Arg-ACG-2-3	1000	+	2
chr6	27230620	27230621	lib1381_hCh_lg_kwt_IPSC_5ug_RPC1_rep1_multi10_keepAll_dupRem_peak_770	7005.14	chr6	27230554	27230637	Homo_sapiens_tRNA-Leu-TAA-4-1	1000	-	0
chr6	27235480	27235481	lib1381_hCh_lg_kwt_IPSC_5ug_RPC1_rep1_multi10_keepAll_dupRem_peak_771	3373.85	chr6	27235508	27235581	Homo_sapiens_tRNA-Val-AAC-5-1	1000	+	28
chr6	27237614	27237615	lib1381_hCh_lg_kwt_IPSC_5ug_RPC1_rep1_multi10_keepAll_dupRem_peak_773	4493.3	chr6	27237570	27237644	Homo_sapiens_tRNA-Ile-AAT-5-3	1000	-	0
chr6	27260951	27260952	lib1381_hCh_lg_kwt_IPSC_5ug_RPC1_rep1_multi10_keepAll_dupRem_peak_774	72.3514	chr6	27260930	27261005	Homo_sapiens_tRX-Ile-AAT-3-1	1000	+	0
chr6	27274019	27274020	lib1381_hCh_lg_kwt_IPSC_5ug_RPC1_rep1_multi10_keepAll_dupRem_peak_775	102.588	chr6	27273959	27274033	Homo_sapiens_tRNA-Ile-AAT-9-1	1000	+	0
chr6	27275178	27275179	lib1381_hCh_lg_kwt_IPSC_5ug_RPC1_rep1_multi10_keepAll_dupRem_peak_776	467.444	chr6	27275210	27275284	Homo_sapiens_tRNA-Ile-AAT-3-1	1000	-	32
chr6	27280316	27280317	lib1381_hCh_lg_kwt_IPSC_5ug_RPC1_rep1_multi10_keepAll_dupRem_peak_777	6604.42	chr6	27280269	27280342	Homo_sapiens_tRNA-Val-CAC-2-1	1000	-	0
chr6	27290654	27290655	lib1381_hCh_lg_kwt_IPSC_5ug_RPC1_rep1_multi10_keepAll_dupRem_peak_778	4931.3	chr6	27290625	27290698	Homo_sapiens_tRNA-Val-TAC-4-1	1000	+	0
chr6	27293904	27293905	lib1381_hCh_lg_kwt_IPSC_5ug_RPC1_rep1_multi10_keepAll_dupRem_peak_779	5704.53	chr6	27293891	27293965	Homo_sapiens_tRNA-Ser-ACT-1-1	1000	+	0
chr6	27295445	27295446	lib1381_hCh_lg_kwt_IPSC_5ug_RPC1_rep1_multi10_keepAll_dupRem_peak_780	3427.42	chr6	27295432	27295504	Homo_sapiens_tRNA-Gln-CTG-5-1	1000	+	0
chr6	27298012	27298013	lib1381_hCh_lg_kwt_IPSC_5ug_RPC1_rep1_multi10_keepAll_dupRem_peak_781	5855.21	chr6	27297995	27298077	Homo_sapiens_tRNA-Ser-GCT-2-1	1000	+	0
chr6	27303855	27303856	lib1381_hCh_lg_kwt_IPSC_5ug_RPC1_rep1_multi10_keepAll_dupRem_peak_782	4726.01	chr6	27303788	27303860	Homo_sapiens_tRNA-Thr-CGT-6-1	1000	-	0
chr6	27333043	27333044	lib1381_hCh_lg_kwt_IPSC_5ug_RPC1_rep1_multi10_keepAll_dupRem_peak_783	6099.51	chr6	27332984	27333056	Homo_sapiens_tRNA-iMet-CAT-1-5	1000	-	0
chr6	27335046	27335047	lib1381_hCh_lg_kwt_IPSC_5ug_RPC1_rep1_multi10_keepAll_dupRem_peak_784a	5235.1	chr6	27334989	27335062	Homo_sapiens_tRNA-Lys-TTT-6-1	1000	-	0
chr6	27478870	27478871	lib1381_hCh_lg_kwt_IPSC_5ug_RPC1_rep1_multi10_keepAll_dupRem_peak_785a	5679.94	chr6	27478811	27478893	Homo_sapiens_tRNA-Ser-AGA-2-2	1000	+	0
chr6	27479697	27479698	lib1381_hCh_lg_kwt_IPSC_5ug_RPC1_rep1_multi10_keepAll_dupRem_peak_785b	5661.97	chr6	27479673	27479745	Homo_sapiens_tRNA-Asp-GTC-2-6	1000	+	0
chr6	27495831	27495832	lib1381_hCh_lg_kwt_IPSC_5ug_RPC1_rep1_multi10_keepAll_dupRem_peak_786	5043.17	chr6	27495813	27495895	Homo_sapiens_tRNA-Ser-AGA-2-3	1000	+	0
chr6	27503097	27503098	lib1381_hCh_lg_kwt_IPSC_5ug_RPC1_rep1_multi10_keepAll_dupRem_peak_787a	4558.02	chr6	27503038	27503120	Homo_sapiens_tRNA-Ser-AGA-2-4	1000	+	0
chr6	27503807	27503808	lib1381_hCh_lg_kwt_IPSC_5ug_RPC1_rep1_multi10_keepAll_dupRem_peak_787b	2081.05	chr6	27503743	27503815	Homo_sapiens_tRNA-Asp-GTC-2-7	1000	+	0
chr6	27505881	27505882	lib1381_hCh_lg_kwt_IPSC_5ug_RPC1_rep1_multi10_keepAll_dupRem_peak_788	5921.5	chr6	27505827	27505909	Homo_sapiens_tRNA-Ser-TGA-4-1	1000	-	0
chr6	27519498	27519499	lib1381_hCh_lg_kwt_IPSC_5ug_RPC1_rep1_multi10_keepAll_dupRem_peak_789	4113.08	chr6	27519528	27519600	Homo_sapiens_tRNA-Gln-CTG-1-2	1000	+	30
chr6	27532238	27532239	lib1381_hCh_lg_kwt_IPSC_5ug_RPC1_rep1_multi10_keepAll_dupRem_peak_790	80.1627	chr6	27532207	27532289	Homo_sapiens_tRNA-Ser-AGA-3-1	1000	+	0
chr6	27541815	27541816	lib1381_hCh_lg_kwt_IPSC_5ug_RPC1_rep1_multi10_keepAll_dupRem_peak_791	1407.19	chr6	27541774	27541856	Homo_sapiens_tRNA-Ser-AGA-1-1	1000	-	0
chr6	27545690	27545691	lib1381_hCh_lg_kwt_IPSC_5ug_RPC1_rep1_multi10_keepAll_dupRem_peak_792	5496.48	chr6	27545688	27545770	Homo_sapiens_tRNA-Ser-TGA-2-1	1000	+	0
chr6	27547817	27547818	lib1381_hCh_lg_kwt_IPSC_5ug_RPC1_rep1_multi10_keepAll_dupRem_peak_793	2860.38	chr6	27547751	27547823	Homo_sapiens_tRNA-Gln-CTG-2-1	1000	-	0
chr6	27553469	27553470	lib1381_hCh_lg_kwt_IPSC_5ug_RPC1_rep1_multi10_keepAll_dupRem_peak_794	4739.85	chr6	27553412	27553494	Homo_sapiens_tRNA-Ser-AGA-4-1	1000	-	0
chr6	27562236	27562237	lib1381_hCh_lg_kwt_IPSC_5ug_RPC1_rep1_multi10_keepAll_dupRem_peak_796	500.306	chr6	27562183	27562270	Homo_sapiens_tRNA-Arg-TCT-5-1	1000	+	0
chr6	27576095	27576096	lib1381_hCh_lg_kwt_IPSC_5ug_RPC1_rep1_multi10_keepAll_dupRem_peak_797	2754.81	chr6	27576066	27576139	Homo_sapiens_tRNA-Lys-TTT-9-1	1000	+	0
chr6	27583479	27583480	lib1381_hCh_lg_kwt_IPSC_5ug_RPC1_rep1_multi10_keepAll_dupRem_peak_798	5519.48	chr6	27583456	27583528	Homo_sapiens_tRNA-Asp-GTC-3-1	1000	-	0
chr6	27591870	27591871	lib1381_hCh_lg_kwt_IPSC_5ug_RPC1_rep1_multi10_keepAll_dupRem_peak_799a	5196.02	chr6	27591813	27591886	Homo_sapiens_tRNA-Lys-TTT-4-1	1000	-	0
chr6	27592897	27592898	lib1381_hCh_lg_kwt_IPSC_5ug_RPC1_rep1_multi10_keepAll_dupRem_peak_799b	5670	chr6	27592820	27592892	Homo_sapiens_tRNA-iMet-CAT-1-6	1000	-	6
chr6	27602650	27602651	lib1381_hCh_lg_kwt_IPSC_5ug_RPC1_rep1_multi10_keepAll_dupRem_peak_801b	4525.63	chr6	27602568	27602675	Homo_sapiens_tRNA-Leu-CAA-3-1	1000	-	0
chr6	27605728	27605729	lib1381_hCh_lg_kwt_IPSC_5ug_RPC1_rep1_multi10_keepAll_dupRem_peak_802	4034.23	chr6	27605637	27605745	Homo_sapiens_tRNA-Leu-CAA-2-1	1000	-	0
chr6	27618378	27618379	lib1381_hCh_lg_kwt_IPSC_5ug_RPC1_rep1_multi10_keepAll_dupRem_peak_803	4862.01	chr6	27618355	27618429	Homo_sapiens_tRNA-Thr-CGT-5-1	1000	+	0
chr6	27631434	27631435	lib1381_hCh_lg_kwt_IPSC_5ug_RPC1_rep1_multi10_keepAll_dupRem_peak_804	5567.78	chr6	27631420	27631514	Homo_sapiens_tRNA-Ile-TAT-2-3	1000	+	0
chr6	27650993	27650994	lib1381_hCh_lg_kwt_IPSC_5ug_RPC1_rep1_multi10_keepAll_dupRem_peak_805	5637.83	chr6	27650927	27651000	Homo_sapiens_tRNA-Val-AAC-3-1	1000	-	0
chr6	27668591	27668592	lib1381_hCh_lg_kwt_IPSC_5ug_RPC1_rep1_multi10_keepAll_dupRem_peak_806	6023.18	chr6	27668582	27668656	Homo_sapiens_tRNA-Ile-AAT-8-1	1000	+	0
chr6	27670619	27670620	lib1381_hCh_lg_kwt_IPSC_5ug_RPC1_rep1_multi10_keepAll_dupRem_peak_807	4564.11	chr6	27670564	27670637	Homo_sapiens_tRNA-Arg-ACG-2-4	1000	-	0
chr6	27672484	27672485	lib1381_hCh_lg_kwt_IPSC_5ug_RPC1_rep1_multi10_keepAll_dupRem_peak_808	5810.1	chr6	27672449	27672531	Homo_sapiens_tRNA-Ser-CGA-3-1	1000	-	0
chr6	27681136	27681137	lib1381_hCh_lg_kwt_IPSC_5ug_RPC1_rep1_multi10_keepAll_dupRem_peak_809	2244.37	chr6	27681105	27681178	Homo_sapiens_tRNA-Val-AAC-4-1	1000	-	0
chr6	27684741	27684742	lib1381_hCh_lg_kwt_IPSC_5ug_RPC1_rep1_multi10_keepAll_dupRem_peak_810	6252.4	chr6	27684694	27684768	Homo_sapiens_tRNA-Thr-AGT-2-2	1000	-	0
chr6	27688224	27688225	lib1381_hCh_lg_kwt_IPSC_5ug_RPC1_rep1_multi10_keepAll_dupRem_peak_811	6598.49	chr6	27688187	27688261	Homo_sapiens_tRNA-Ile-AAT-2-1	1000	+	0
chr6	27721156	27721157	lib1381_hCh_lg_kwt_IPSC_5ug_RPC1_rep1_multi10_keepAll_dupRem_peak_812	3101.77	chr6	27721118	27721201	Homo_sapiens_tRNA-Leu-TAA-2-1	1000	-	0
chr6	27726721	27726722	lib1381_hCh_lg_kwt_IPSC_5ug_RPC1_rep1_multi10_keepAll_dupRem_peak_813	3192.77	chr6	27726693	27726767	Homo_sapiens_tRNA-Thr-AGT-4-1	1000	+	0
chr6	27728598	27728599	lib1381_hCh_lg_kwt_IPSC_5ug_RPC1_rep1_multi10_keepAll_dupRem_peak_814	134.066	chr6	27728547	27728620	Homo_sapiens_tRNA-Val-CAC-7-1	1000	-	0
chr6	27753490	27753491	lib1381_hCh_lg_kwt_IPSC_5ug_RPC1_rep1_multi10_keepAll_dupRem_peak_816	5491.73	chr6	27753399	27753472	Homo_sapiens_tRNA-Val-AAC-1-5	1000	-	19
chr6	27777856	27777857	lib1381_hCh_lg_kwt_IPSC_5ug_RPC1_rep1_multi10_keepAll_dupRem_peak_817	3045.02	chr6	27777884	27777956	Homo_sapiens_tRNA-iMet-CAT-2-1	1000	+	28
chr6	27791390	27791391	lib1381_hCh_lg_kwt_IPSC_5ug_RPC1_rep1_multi10_keepAll_dupRem_peak_818	4587.23	chr6	27791355	27791427	Homo_sapiens_tRNA-Gln-CTG-6-1	1000	-	0
chr6	27795945	27795946	lib1381_hCh_lg_kwt_IPSC_5ug_RPC1_rep1_multi10_keepAll_dupRem_peak_820	3517.96	chr6	27795860	27795932	Homo_sapiens_tRNA-Gln-TTG-3-3	1000	-	14
chr6	27902575	27902576	lib1381_hCh_lg_kwt_IPSC_5ug_RPC1_rep1_multi10_keepAll_dupRem_peak_821a	5108.5	chr6	27902492	27902564	Homo_sapiens_tRNA-iMet-CAT-1-7	1000	-	12
chr6	27902959	27902960	lib1381_hCh_lg_kwt_IPSC_5ug_RPC1_rep1_multi10_keepAll_dupRem_peak_821b	7201.3	chr6	27902907	27902978	Homo_sapiens_tRNA-Gly-GCC-2-3	1000	-	0
chr6	28213059	28213060	lib1381_hCh_lg_kwt_IPSC_5ug_RPC1_rep1_multi10_keepAll_dupRem_peak_822	4272.51	chr6	28213036	28213118	Homo_sapiens_tRNA-Ser-GCT-5-1	1000	+	0
chr6	28474592	28474593	lib1381_hCh_lg_kwt_IPSC_5ug_RPC1_rep1_multi10_keepAll_dupRem_peak_823	5084.51	chr6	28474551	28474625	Homo_sapiens_tRNA-Thr-TGT-1-1	1000	-	0
chr6	28478679	28478680	lib1381_hCh_lg_kwt_IPSC_5ug_RPC1_rep1_multi10_keepAll_dupRem_peak_824	158.713	chr6	28478622	28478704	Homo_sapiens_tRNA-Leu-AAG-4-1	1000	-	0
chr6	28489032	28489033	lib1381_hCh_lg_kwt_IPSC_5ug_RPC1_rep1_multi10_keepAll_dupRem_peak_825	3358.2	chr6	28488992	28489066	Homo_sapiens_tRNA-Thr-CGT-1-1	1000	-	0
chr6	28537627	28537628	lib1381_hCh_lg_kwt_IPSC_5ug_RPC1_rep1_multi10_keepAll_dupRem_peak_826	4881.82	chr6	28537589	28537683	Homo_sapiens_tRNA-Ile-TAT-3-1	1000	+	0
chr6	28543150	28543151	lib1381_hCh_lg_kwt_IPSC_5ug_RPC1_rep1_multi10_keepAll_dupRem_peak_827a	5532.04	chr6	28543113	28543186	Homo_sapiens_tRNA-Arg-TCG-5-1	1000	-	0
chr6	28589433	28589434	lib1381_hCh_lg_kwt_IPSC_5ug_RPC1_rep1_multi10_keepAll_dupRem_peak_828	4482.33	chr6	28589378	28589450	Homo_sapiens_tRNA-Gln-TTG-2-1	1000	+	0
chr6	28597405	28597406	lib1381_hCh_lg_kwt_IPSC_5ug_RPC1_rep1_multi10_keepAll_dupRem_peak_829	3849.11	chr6	28597339	28597421	Homo_sapiens_tRNA-Ser-GCT-4-1	1000	-	0
chr6	28607173	28607174	lib1381_hCh_lg_kwt_IPSC_5ug_RPC1_rep1_multi10_keepAll_dupRem_peak_832	4021.21	chr6	28607155	28607227	Homo_sapiens_tRNA-Ala-AGC-3-1	1000	+	0
chr6	28633960	28633961	lib1381_hCh_lg_kwt_IPSC_5ug_RPC1_rep1_multi10_keepAll_dupRem_peak_833a	5.91703	chr6	28634081	28634154	Homo_sapiens_tRNA-Ala-TGC-9-1	1000	-	121
chr6	28634167	28634168	lib1381_hCh_lg_kwt_IPSC_5ug_RPC1_rep1_multi10_keepAll_dupRem_peak_833b	6.7582	chr6	28634081	28634154	Homo_sapiens_tRNA-Ala-TGC-9-1	1000	-	14
chr6	28643465	28643466	lib1381_hCh_lg_kwt_IPSC_5ug_RPC1_rep1_multi10_keepAll_dupRem_peak_834	2722.38	chr6	28643444	28643516	Homo_sapiens_tRNA-Ala-TGC-2-1	1000	+	0
chr6	28648235	28648236	lib1381_hCh_lg_kwt_IPSC_5ug_RPC1_rep1_multi10_keepAll_dupRem_peak_835	3440.13	chr6	28648206	28648280	Homo_sapiens_tRNA-Thr-CGT-3-1	1000	-	0
chr6	28658241	28658242	lib1381_hCh_lg_kwt_IPSC_5ug_RPC1_rep1_multi10_keepAll_dupRem_peak_836	4363.23	chr6	28658236	28658308	Homo_sapiens_tRNA-Ala-AGC-4-1	1000	-	0
chr6	28673880	28673881	lib1381_hCh_lg_kwt_IPSC_5ug_RPC1_rep1_multi10_keepAll_dupRem_peak_837	5829.1	chr6	28673835	28673907	Homo_sapiens_tRNA-Ala-CGC-2-1	1000	-	0
chr6	28693247	28693248	lib1381_hCh_lg_kwt_IPSC_5ug_RPC1_rep1_multi10_keepAll_dupRem_peak_838	2590.94	chr6	28693209	28693283	Homo_sapiens_tRNA-Lys-TTT-13-1	1000	-	0
chr6	28696052	28696053	lib1381_hCh_lg_kwt_IPSC_5ug_RPC1_rep1_multi10_keepAll_dupRem_peak_839	511.709	chr6	28695931	28696003	Homo_sapiens_tRNA-Ala-CGC-5-1	1000	-	50
chr6	28710669	28710670	lib1381_hCh_lg_kwt_IPSC_5ug_RPC1_rep1_multi10_keepAll_dupRem_peak_840	3124.34	chr6	28710588	28710660	Homo_sapiens_tRNA-Ala-AGC-5-1	1000	+	10
chr6	28719746	28719747	lib1381_hCh_lg_kwt_IPSC_5ug_RPC1_rep1_multi10_keepAll_dupRem_peak_842	2304.19	chr6	28719703	28719775	Homo_sapiens_tRNA-Ala-AGC-2-3	1000	+	0
chr6	28726086	28726087	lib1381_hCh_lg_kwt_IPSC_5ug_RPC1_rep1_multi10_keepAll_dupRem_peak_843	4608.64	chr6	28726017	28726091	Homo_sapiens_tRNA-Thr-AGT-3-1	1000	+	0
chr6	28727121	28727122	lib1381_hCh_lg_kwt_IPSC_5ug_RPC1_rep1_multi10_keepAll_dupRem_peak_844	87.5221	chr6	28727077	28727150	Homo_sapiens_tRNA-Phe-GAA-11-1	1000	-	0
chr6	28729343	28729344	lib1381_hCh_lg_kwt_IPSC_5ug_RPC1_rep1_multi10_keepAll_dupRem_peak_845	4284.65	chr6	28729314	28729386	Homo_sapiens_tRNA-Ala-CGC-4-1	1000	+	0
chr6	28735481	28735482	lib1381_hCh_lg_kwt_IPSC_5ug_RPC1_rep1_multi10_keepAll_dupRem_peak_846	3228.48	chr6	28735428	28735500	Homo_sapiens_tRNA-Val-AAC-6-1	1000	-	0
chr6	28742978	28742979	lib1381_hCh_lg_kwt_IPSC_5ug_RPC1_rep1_multi10_keepAll_dupRem_peak_848	3564.28	chr6	28742951	28743024	Homo_sapiens_tRNA-Arg-CCG-1-1	1000	-	0
chr6	28747757	28747758	lib1381_hCh_lg_kwt_IPSC_5ug_RPC1_rep1_multi10_keepAll_dupRem_peak_849	5142.92	chr6	28747743	28747816	Homo_sapiens_tRNA-Lys-TTT-7-1	1000	+	0
chr6	28758413	28758414	lib1381_hCh_lg_kwt_IPSC_5ug_RPC1_rep1_multi10_keepAll_dupRem_peak_850	3189.82	chr6	28758363	28758435	Homo_sapiens_tRNA-Ala-TGC-6-1	1000	-	0
chr6	28764400	28764401	lib1381_hCh_lg_kwt_IPSC_5ug_RPC1_rep1_multi10_keepAll_dupRem_peak_851	582.679	chr6	28764386	28764463	Homo_sapiens_tRNA-Phe-GAA-5-1	1000	+	0
chr6	28778778	28778779	lib1381_hCh_lg_kwt_IPSC_5ug_RPC1_rep1_multi10_keepAll_dupRem_peak_853	55.9828	chr6	28778766	28778838	Homo_sapiens_tRNA-Ala-AGC-23-1	1000	-	0
chr6	28789814	28789815	lib1381_hCh_lg_kwt_IPSC_5ug_RPC1_rep1_multi10_keepAll_dupRem_peak_854	4863.5	chr6	28789769	28789841	Homo_sapiens_tRNA-Ala-TGC-1-1	1000	-	0
chr6	28790805	28790806	lib1381_hCh_lg_kwt_IPSC_5ug_RPC1_rep1_multi10_keepAll_dupRem_peak_855	3229.99	chr6	28790721	28790794	Homo_sapiens_tRNA-Phe-GAA-1-1	1000	-	12
chr6	28796022	28796023	lib1381_hCh_lg_kwt_IPSC_5ug_RPC1_rep1_multi10_keepAll_dupRem_peak_856	5517.81	chr6	28795963	28796035	Homo_sapiens_tRNA-Ala-AGC-1-1	1000	-	0
chr6	28802841	28802842	lib1381_hCh_lg_kwt_IPSC_5ug_RPC1_rep1_multi10_keepAll_dupRem_peak_857	2376.67	chr6	28802799	28802870	Homo_sapiens_tRNA-Ala-TGC-7-1	1000	-	0
chr6	28807885	28807886	lib1381_hCh_lg_kwt_IPSC_5ug_RPC1_rep1_multi10_keepAll_dupRem_peak_858	5561.54	chr6	28807832	28807905	Homo_sapiens_tRNA-Phe-GAA-3-1	1000	-	0
chr6	28812126	28812127	lib1381_hCh_lg_kwt_IPSC_5ug_RPC1_rep1_multi10_keepAll_dupRem_peak_860	3173.65	chr6	28812071	28812143	Homo_sapiens_tRNA-Ala-AGC-6-1	1000	-	0
chr6	28817270	28817271	lib1381_hCh_lg_kwt_IPSC_5ug_RPC1_rep1_multi10_keepAll_dupRem_peak_861	3056.73	chr6	28817234	28817306	Homo_sapiens_tRNA-Ala-TGC-5-1	1000	-	0
chr6	28823377	28823378	lib1381_hCh_lg_kwt_IPSC_5ug_RPC1_rep1_multi10_keepAll_dupRem_peak_862	165.806	chr6	28823315	28823389	Homo_sapiens_tRNA-Phe-GAA-4-1	1000	-	0
chr6	28838495	28838496	lib1381_hCh_lg_kwt_IPSC_5ug_RPC1_rep1_multi10_keepAll_dupRem_peak_864	5480.58	chr6	28838443	28838515	Homo_sapiens_tRNA-Ala-AGC-2-1	1000	-	0
chr6	28863730	28863731	lib1381_hCh_lg_kwt_IPSC_5ug_RPC1_rep1_multi10_keepAll_dupRem_peak_865	5655.9	chr6	28863684	28863756	Homo_sapiens_tRNA-Ala-AGC-2-2	1000	-	0
chr6	28881395	28881396	lib1381_hCh_lg_kwt_IPSC_5ug_RPC1_rep1_multi10_keepAll_dupRem_peak_867	6870.04	chr6	28881387	28881460	Homo_sapiens_tRNA-Arg-CCG-1-2	1000	+	0
chr6	28896320	28896321	lib1381_hCh_lg_kwt_IPSC_5ug_RPC1_rep1_multi10_keepAll_dupRem_peak_868	6214.23	chr6	28896222	28896328	Homo_sapiens_tRNA-Leu-CAA-1-1	1000	-	0
chr6	28941070	28941071	lib1381_hCh_lg_kwt_IPSC_5ug_RPC1_rep1_multi10_keepAll_dupRem_peak_871a	5586.19	chr6	28941052	28941157	Homo_sapiens_tRNA-Leu-CAA-1-2	1000	+	0
chr6	28941651	28941652	lib1381_hCh_lg_kwt_IPSC_5ug_RPC1_rep1_multi10_keepAll_dupRem_peak_871b	5032.7	chr6	28941600	28941672	Homo_sapiens_tRNA-Gln-CTG-1-3	1000	-	0
chr6	28943696	28943697	lib1381_hCh_lg_kwt_IPSC_5ug_RPC1_rep1_multi10_keepAll_dupRem_peak_872	2810.15	chr6	28943621	28943703	Homo_sapiens_tRNA-Leu-AAG-2-2	1000	-	0
chr6	28944603	28944604	lib1381_hCh_lg_kwt_IPSC_5ug_RPC1_rep1_multi10_keepAll_dupRem_peak_873	6220.48	chr6	28944574	28944647	Homo_sapiens_tRNA-Met-CAT-3-1	1000	+	0
chr6	28951037	28951038	lib1381_hCh_lg_kwt_IPSC_5ug_RPC1_rep1_multi10_keepAll_dupRem_peak_874	6454.92	chr6	28951028	28951101	Homo_sapiens_tRNA-Lys-TTT-3-3	1000	+	0
chr6	28953297	28953298	lib1381_hCh_lg_kwt_IPSC_5ug_RPC1_rep1_multi10_keepAll_dupRem_peak_875	6721.47	chr6	28953264	28953337	Homo_sapiens_tRNA-Met-CAT-3-2	1000	-	0
chr6	28981722	28981723	lib1381_hCh_lg_kwt_IPSC_5ug_RPC1_rep1_multi10_keepAll_dupRem_peak_877a	2130.83	chr6	28981671	28981744	Homo_sapiens_tRNA-Phe-GAA-1-2	1000	-	0
chr6	28982225	28982226	lib1381_hCh_lg_kwt_IPSC_5ug_RPC1_rep1_multi10_keepAll_dupRem_peak_877b	7142.43	chr6	28982198	28982270	Homo_sapiens_tRNA-Glu-CTC-1-6	1000	+	0
chr6	28989068	28989069	lib1381_hCh_lg_kwt_IPSC_5ug_RPC1_rep1_multi10_keepAll_dupRem_peak_879	1733.48	chr6	28989001	28989083	Homo_sapiens_tRNA-Leu-AAG-3-1	1000	+	0
chr6	57792893	57792894	lib1381_hCh_lg_kwt_IPSC_5ug_RPC1_rep1_multi10_keepAll_dupRem_peak_883a	1842.84	chr6	57792832	57792905	Homo_sapiens_tRX-Ala-AGC-6-1	1000	-	0
chr6	57793583	57793584	lib1381_hCh_lg_kwt_IPSC_5ug_RPC1_rep1_multi10_keepAll_dupRem_peak_883b	2912.31	chr6	57793544	57793617	Homo_sapiens_tRNA-Ala-AGC-19-1	1000	-	0
chr6	57800252	57800253	lib1381_hCh_lg_kwt_IPSC_5ug_RPC1_rep1_multi10_keepAll_dupRem_peak_884	5114.95	chr6	57800210	57800284	Homo_sapiens_tRNA-Ile-AAT-12-1	1000	+	0
chr6	57808649	57808650	lib1381_hCh_lg_kwt_IPSC_5ug_RPC1_rep1_multi10_keepAll_dupRem_peak_885	1661.61	chr6	57808644	57808718	Homo_sapiens_tRX-Met-CAT-2-1	1000	+	0
chr6	57813541	57813542	lib1381_hCh_lg_kwt_IPSC_5ug_RPC1_rep1_multi10_keepAll_dupRem_peak_886	4973.4	chr6	57813489	57813562	Homo_sapiens_tRX-Ala-AGC-5-1	1000	-	0
chr6	57816021	57816022	lib1381_hCh_lg_kwt_IPSC_5ug_RPC1_rep1_multi10_keepAll_dupRem_peak_887	1991.74	chr6	57815973	57816046	Homo_sapiens_tRNA-Ala-AGC-24-1	1000	-	0
chr6	57822981	57822982	lib1381_hCh_lg_kwt_IPSC_5ug_RPC1_rep1_multi10_keepAll_dupRem_peak_888	4197.26	chr6	57822972	57823046	Homo_sapiens_tRNA-Ile-AAT-1-1	1000	+	0
chr6	57861245	57861246	lib1381_hCh_lg_kwt_IPSC_5ug_RPC1_rep1_multi10_keepAll_dupRem_peak_891	14.6202	chr6	57861165	57861238	Homo_sapiens_tRNA-Ala-AGC-17-1	1000	-	8
chr6	57870356	57870357	lib1381_hCh_lg_kwt_IPSC_5ug_RPC1_rep1_multi10_keepAll_dupRem_peak_892	381.108	chr6	57870344	57870417	Homo_sapiens_tRNA-Ala-AGC-16-1	1000	-	0
chr6	125780301	125780302	lib1381_hCh_lg_kwt_IPSC_5ug_RPC1_rep1_multi10_keepAll_dupRem_peak_903	6577.72	chr6	125780246	125780318	Homo_sapiens_tRNA-Glu-CTC-1-7	1000	-	0
chr6	144216536	144216537	lib1381_hCh_lg_kwt_IPSC_5ug_RPC1_rep1_multi10_keepAll_dupRem_peak_906	5082.88	chr6	144216546	144216629	Homo_sapiens_tRNA-Leu-TAA-1-1	1000	+	10
chr7	99469706	99469707	lib1381_hCh_lg_kwt_IPSC_5ug_RPC1_rep1_multi10_keepAll_dupRem_peak_934	580.374	chr7	99469683	99469755	Homo_sapiens_tRNA-Trp-CCA-5-1	1000	+	0
chr7	128783437	128783438	lib1381_hCh_lg_kwt_IPSC_5ug_RPC1_rep1_multi10_keepAll_dupRem_peak_941	4491.69	chr7	128783449	128783521	Homo_sapiens_tRNA-Pro-AGG-2-3	1000	+	12
chr7	139340720	139340721	lib1381_hCh_lg_kwt_IPSC_5ug_RPC1_rep1_multi10_keepAll_dupRem_peak_944	4574.09	chr7	139340699	139340772	Homo_sapiens_tRNA-Arg-CCT-4-1	1000	+	0
chr7	149310185	149310186	lib1381_hCh_lg_kwt_IPSC_5ug_RPC1_rep1_multi10_keepAll_dupRem_peak_951	103.469	chr7	149310189	149310261	Homo_sapiens_tRNA-Cys-GCA-1-1	1000	+	4
chr7	149331131	149331132	lib1381_hCh_lg_kwt_IPSC_5ug_RPC1_rep1_multi10_keepAll_dupRem_peak_952	607.735	chr7	149331128	149331200	Homo_sapiens_tRNA-Cys-GCA-9-2	1000	+	0
chr7	149355721	149355722	lib1381_hCh_lg_kwt_IPSC_5ug_RPC1_rep1_multi10_keepAll_dupRem_peak_953	2856.68	chr7	149355674	149355746	Homo_sapiens_tRNA-Cys-GCA-13-1	1000	-	0
chr7	149375801	149375802	lib1381_hCh_lg_kwt_IPSC_5ug_RPC1_rep1_multi10_keepAll_dupRem_peak_954	18.1685	chr7	149375758	149375830	Homo_sapiens_tRNA-Cys-GCA-18-1	1000	-	0
chr7	149377564	149377565	lib1381_hCh_lg_kwt_IPSC_5ug_RPC1_rep1_multi10_keepAll_dupRem_peak_955	106.42	chr7	149377509	149377581	Homo_sapiens_tRNA-Cys-GCA-10-1	1000	-	0
chr7	149415230	149415231	lib1381_hCh_lg_kwt_IPSC_5ug_RPC1_rep1_multi10_keepAll_dupRem_peak_956	877.983	chr7	149415137	149415209	Homo_sapiens_tRNA-Cys-GCA-11-1	1000	-	22
chr7	149546555	149546556	lib1381_hCh_lg_kwt_IPSC_5ug_RPC1_rep1_multi10_keepAll_dupRem_peak_957	15.1764	chr7	149546539	149546611	Homo_sapiens_tRNA-Cys-GCA-16-1	1000	+	0
chr7	149584774	149584775	lib1381_hCh_lg_kwt_IPSC_5ug_RPC1_rep1_multi10_keepAll_dupRem_peak_958	7.66562	chr7	149584724	149584796	Homo_sapiens_tRNA-Cys-GCA-15-1	1000	+	0
chr7	149595207	149595208	lib1381_hCh_lg_kwt_IPSC_5ug_RPC1_rep1_multi10_keepAll_dupRem_peak_959	17.4682	chr7	149595213	149595285	Homo_sapiens_tRNA-Cys-GCA-23-1	1000	-	6
chr7	149608391	149608392	lib1381_hCh_lg_kwt_IPSC_5ug_RPC1_rep1_multi10_keepAll_dupRem_peak_960	34.703	chr7	149608375	149608447	Homo_sapiens_tRNA-Ser-AGA-5-1	1000	+	0
chr7	149635703	149635704	lib1381_hCh_lg_kwt_IPSC_5ug_RPC1_rep1_multi10_keepAll_dupRem_peak_961	1691.86	chr7	149635686	149635758	Homo_sapiens_tRNA-Cys-GCA-9-3	1000	+	0
chr7	149647025	149647026	lib1381_hCh_lg_kwt_IPSC_5ug_RPC1_rep1_multi10_keepAll_dupRem_peak_962	342.977	chr7	149646954	149647026	Homo_sapiens_tRNA-Cys-GCA-12-1	1000	-	0
chr7	149664846	149664847	lib1381_hCh_lg_kwt_IPSC_5ug_RPC1_rep1_multi10_keepAll_dupRem_peak_963	231.536	chr7	149664823	149664895	Homo_sapiens_tRNA-Cys-GCA-21-1	1000	+	0
chr7	149691224	149691225	lib1381_hCh_lg_kwt_IPSC_5ug_RPC1_rep1_multi10_keepAll_dupRem_peak_966	2972.09	chr7	149691180	149691252	Homo_sapiens_tRNA-Cys-GCA-17-1	1000	-	0
chr7	149707690	149707691	lib1381_hCh_lg_kwt_IPSC_5ug_RPC1_rep1_multi10_keepAll_dupRem_peak_967	299.16	chr7	149707668	149707740	Homo_sapiens_tRNA-Cys-GCA-9-4	1000	+	0
chr8	66113378	66113379	lib1381_hCh_lg_kwt_IPSC_5ug_RPC1_rep1_multi10_keepAll_dupRem_peak_980a	4571.29	chr8	66113366	66113459	Homo_sapiens_tRNA-Tyr-GTA-5-1	1000	+	0
chr8	66114238	66114239	lib1381_hCh_lg_kwt_IPSC_5ug_RPC1_rep1_multi10_keepAll_dupRem_peak_980b	1508.1	chr8	66114188	66114261	Homo_sapiens_tRNA-Ala-AGC-8-2	1000	+	0
chr8	95269717	95269718	lib1381_hCh_lg_kwt_IPSC_5ug_RPC1_rep1_multi10_keepAll_dupRem_peak_986	5135.9	chr8	95269656	95269738	Homo_sapiens_tRNA-Ser-AGA-2-5	1000	-	0
chr8	123157259	123157260	lib1381_hCh_lg_kwt_IPSC_5ug_RPC1_rep1_multi10_keepAll_dupRem_peak_988	4388.62	chr8	123157229	123157302	Homo_sapiens_tRNA-Met-CAT-1-1	1000	-	0
chr9	14434001	14434002	lib1381_hCh_lg_kwt_IPSC_5ug_RPC1_rep1_multi10_keepAll_dupRem_peak_994	121.121	chr9	14433939	14434011	Homo_sapiens_tRNA-His-GTG-1-6	1000	-	0
chr9	110198474	110198475	lib1381_hCh_lg_kwt_IPSC_5ug_RPC1_rep1_multi10_keepAll_dupRem_peak_1008	41.7989	chr9	110198522	110198595	Homo_sapiens_tRNA-Arg-TCG-6-1	1000	+	48
chr9	128340120	128340121	lib1381_hCh_lg_kwt_IPSC_5ug_RPC1_rep1_multi10_keepAll_dupRem_peak_1014	2127.98	chr9	128340075	128340166	Homo_sapiens_tRNA-Arg-TCT-3-1	1000	-	0
chrX	18674978	18674979	lib1381_hCh_lg_kwt_IPSC_5ug_RPC1_rep1_multi10_keepAll_dupRem_peak_1020	2299.02	chrX	18674908	18674981	Homo_sapiens_tRNA-Val-TAC-1-2	1000	-	0

## Sheet: Ext Data Fig. 4c - hiPSC rep2
chr1	16520645	16520646	lib1382_hCh_lg_kwt_IPSC_5ug_RPC1_rep2_multi10_keepAll_dupRem_peak_42	703.604	chr1	16520584	16520658	Homo_sapiens_tRNA-Asn-GTT-5-1	1000	-	0
chr1	16535336	16535337	lib1382_hCh_lg_kwt_IPSC_5ug_RPC1_rep2_multi10_keepAll_dupRem_peak_43	5462.74	chr1	16535278	16535350	Homo_sapiens_tRNA-Glu-TTC-4-1	1000	-	0
chr1	16545959	16545960	lib1382_hCh_lg_kwt_IPSC_5ug_RPC1_rep2_multi10_keepAll_dupRem_peak_44	3024.63	chr1	16545938	16546009	Homo_sapiens_tRNA-Gly-CCC-1-1	1000	-	0
chr1	16547738	16547739	lib1382_hCh_lg_kwt_IPSC_5ug_RPC1_rep2_multi10_keepAll_dupRem_peak_45	646.105	chr1	16547664	16547737	Homo_sapiens_tRNA-Val-CAC-11-1	1000	-	2
chr1	16678344	16678345	lib1382_hCh_lg_kwt_IPSC_5ug_RPC1_rep2_multi10_keepAll_dupRem_peak_47	2260.84	chr1	16678270	16678341	Homo_sapiens_tRNA-Gly-CCC-4-1	1000	-	4
chr1	16727400	16727401	lib1382_hCh_lg_kwt_IPSC_5ug_RPC1_rep2_multi10_keepAll_dupRem_peak_48	838.646	chr1	16727284	16727355	Homo_sapiens_tRNA-Gly-CCC-5-1	1000	+	46
chr1	16860217	16860218	lib1382_hCh_lg_kwt_IPSC_5ug_RPC1_rep2_multi10_keepAll_dupRem_peak_49	777.378	chr1	16860197	16860270	Homo_sapiens_tRNA-Val-CAC-11-2	1000	+	0
chr1	16861939	16861940	lib1382_hCh_lg_kwt_IPSC_5ug_RPC1_rep2_multi10_keepAll_dupRem_peak_50	2476.76	chr1	16861920	16861991	Homo_sapiens_tRNA-Gly-CCC-1-2	1000	+	0
chr1	16872622	16872623	lib1382_hCh_lg_kwt_IPSC_5ug_RPC1_rep2_multi10_keepAll_dupRem_peak_51	3269.94	chr1	16872582	16872654	Homo_sapiens_tRNA-Glu-TTC-3-1	1000	+	0
chr1	16875445	16875446	lib1382_hCh_lg_kwt_IPSC_5ug_RPC1_rep2_multi10_keepAll_dupRem_peak_52	7.13024	chr1	16875462	16875536	Homo_sapiens_tRNA-Asn-GTT-13-1	1000	+	17
chr1	16889688	16889689	lib1382_hCh_lg_kwt_IPSC_5ug_RPC1_rep2_multi10_keepAll_dupRem_peak_53	1999.83	chr1	16889676	16889750	Homo_sapiens_tRNA-Asn-GTT-4-1	1000	+	0
chr1	93516357	93516358	lib1382_hCh_lg_kwt_IPSC_5ug_RPC1_rep2_multi10_keepAll_dupRem_peak_63	64.3938	chr1	93516276	93516349	Homo_sapiens_tRNA-Cys-GCA-7-1	1000	-	9
chr1	93847566	93847567	lib1382_hCh_lg_kwt_IPSC_5ug_RPC1_rep2_multi10_keepAll_dupRem_peak_64	2783	chr1	93847572	93847657	Homo_sapiens_tRNA-Arg-TCT-1-1	1000	+	6
chr1	120844153	120844154	lib1382_hCh_lg_kwt_IPSC_5ug_RPC1_rep2_multi10_keepAll_dupRem_peak_67a	201.202	chr1	120844261	120844335	Homo_sapiens_tRNA-Asn-GTT-7-1	1000	-	108
chr1	120844388	120844389	lib1382_hCh_lg_kwt_IPSC_5ug_RPC1_rep2_multi10_keepAll_dupRem_peak_67b	696.357	chr1	120844261	120844335	Homo_sapiens_tRNA-Asn-GTT-7-1	1000	-	54
chr1	120952347	120952348	lib1382_hCh_lg_kwt_IPSC_5ug_RPC1_rep2_multi10_keepAll_dupRem_peak_68	39.9577	chr1	120952290	120952364	Homo_sapiens_tRNA-Asn-GTT-11-1	1000	-	0
chr1	121000985	121000986	lib1382_hCh_lg_kwt_IPSC_5ug_RPC1_rep2_multi10_keepAll_dupRem_peak_69	8.60342	chr1	121000987	121001060	Homo_sapiens_tRX-Glu-TTC-2-1	1000	-	2
chr1	121009523	121009524	lib1382_hCh_lg_kwt_IPSC_5ug_RPC1_rep2_multi10_keepAll_dupRem_peak_71	31.0297	chr1	121009543	121009623	Homo_sapiens_tRX-Phe-GAA-2-1	1000	-	20
chr1	121016910	121016911	lib1382_hCh_lg_kwt_IPSC_5ug_RPC1_rep2_multi10_keepAll_dupRem_peak_72	2088.17	chr1	121016844	121016915	Homo_sapiens_tRNA-Gly-CCC-6-1	1000	-	0
chr1	121020832	121020833	lib1382_hCh_lg_kwt_IPSC_5ug_RPC1_rep2_multi10_keepAll_dupRem_peak_73	1484.88	chr1	121020728	121020801	Homo_sapiens_tRNA-Val-CAC-1-8	1000	-	32
chr1	143735978	143735979	lib1382_hCh_lg_kwt_IPSC_5ug_RPC1_rep2_multi10_keepAll_dupRem_peak_82	144.2	chr1	143735919	143735993	Homo_sapiens_tRNA-Asn-GTT-6-1	1000	-	0
chr1	143792648	143792649	lib1382_hCh_lg_kwt_IPSC_5ug_RPC1_rep2_multi10_keepAll_dupRem_peak_83	3.72608	chr1	143792723	143792803	Homo_sapiens_tRNA-Phe-GAA-9-1	1000	-	75
chr1	143804077	143804078	lib1382_hCh_lg_kwt_IPSC_5ug_RPC1_rep2_multi10_keepAll_dupRem_peak_85	310.166	chr1	143803993	143804066	Homo_sapiens_tRNA-Val-CAC-4-1	1000	-	12
chr1	144419262	144419263	lib1382_hCh_lg_kwt_IPSC_5ug_RPC1_rep2_multi10_keepAll_dupRem_peak_87	2544.86	chr1	144419266	144419340	Homo_sapiens_tRNA-Asn-GTT-3-1	1000	+	4
chr1	145129254	145129255	lib1382_hCh_lg_kwt_IPSC_5ug_RPC1_rep2_multi10_keepAll_dupRem_peak_89	316.171	chr1	145129238	145129312	Homo_sapiens_tRNA-Asn-GTT-10-1	1000	+	0
chr1	145157147	145157148	lib1382_hCh_lg_kwt_IPSC_5ug_RPC1_rep2_multi10_keepAll_dupRem_peak_90	427.354	chr1	145157156	145157229	Homo_sapiens_tRNA-Val-CAC-14-1	1000	+	9
chr1	145287771	145287772	lib1382_hCh_lg_kwt_IPSC_5ug_RPC1_rep2_multi10_keepAll_dupRem_peak_92	3107.16	chr1	145287765	145287839	Homo_sapiens_tRNA-Asn-GTT-2-7	1000	+	0
chr1	145475428	145475429	lib1382_hCh_lg_kwt_IPSC_5ug_RPC1_rep2_multi10_keepAll_dupRem_peak_94	1141.24	chr1	145475380	145475454	Homo_sapiens_tRNA-Asn-GTT-9-1	1000	-	0
chr1	146035703	146035704	lib1382_hCh_lg_kwt_IPSC_5ug_RPC1_rep2_multi10_keepAll_dupRem_peak_95	4389.61	chr1	146035691	146035763	Homo_sapiens_tRNA-Glu-CTC-1-1	1000	+	0
chr1	146037126	146037127	lib1382_hCh_lg_kwt_IPSC_5ug_RPC1_rep2_multi10_keepAll_dupRem_peak_96	3135.23	chr1	146037060	146037132	Homo_sapiens_tRNA-Gly-TCC-2-1	1000	+	0
chr1	146038033	146038034	lib1382_hCh_lg_kwt_IPSC_5ug_RPC1_rep2_multi10_keepAll_dupRem_peak_97	1420.4	chr1	146038043	146038115	Homo_sapiens_tRNA-His-GTG-1-1	1000	+	10
chr1	146039421	146039422	lib1382_hCh_lg_kwt_IPSC_5ug_RPC1_rep2_multi10_keepAll_dupRem_peak_98	2459.78	chr1	146039400	146039473	Homo_sapiens_tRNA-Lys-CTT-2-1	1000	+	0
chr1	146055682	146055683	lib1382_hCh_lg_kwt_IPSC_5ug_RPC1_rep2_multi10_keepAll_dupRem_peak_99	5.26926	chr1	146055611	146055683	Homo_sapiens_tRNA-Gln-CTG-8-2	1000	+	0
chr1	146370120	146370121	lib1382_hCh_lg_kwt_IPSC_5ug_RPC1_rep2_multi10_keepAll_dupRem_peak_100	1743.05	chr1	146370100	146370174	Homo_sapiens_tRNA-Asn-GTT-24-1	1000	+	0
chr1	147073227	147073228	lib1382_hCh_lg_kwt_IPSC_5ug_RPC1_rep2_multi10_keepAll_dupRem_peak_103	135	chr1	147073224	147073296	Homo_sapiens_tRNA-His-GTG-1-2	1000	+	0
chr1	148048574	148048575	lib1382_hCh_lg_kwt_IPSC_5ug_RPC1_rep2_multi10_keepAll_dupRem_peak_105	1159.32	chr1	148048515	148048589	Homo_sapiens_tRNA-Asn-GTT-14-1	1000	-	0
chr1	148265175	148265176	lib1382_hCh_lg_kwt_IPSC_5ug_RPC1_rep2_multi10_keepAll_dupRem_peak_107	1124.16	chr1	148265107	148265179	Homo_sapiens_tRNA-Gln-CTG-4-1	1000	-	0
chr1	148308972	148308973	lib1382_hCh_lg_kwt_IPSC_5ug_RPC1_rep2_multi10_keepAll_dupRem_peak_112	2363.34	chr1	148308921	148308993	Homo_sapiens_tRNA-Glu-TTC-6-1	1000	-	0
chr1	148353612	148353613	lib1382_hCh_lg_kwt_IPSC_5ug_RPC1_rep2_multi10_keepAll_dupRem_peak_113	2196.99	chr1	148353560	148353632	Homo_sapiens_tRNA-Gln-CTG-9-1	1000	+	0
chr1	148529260	148529261	lib1382_hCh_lg_kwt_IPSC_5ug_RPC1_rep2_multi10_keepAll_dupRem_peak_114	3225.46	chr1	148529256	148529330	Homo_sapiens_tRNA-Asn-GTT-2-1	1000	+	0
chr1	149558500	149558501	lib1382_hCh_lg_kwt_IPSC_5ug_RPC1_rep2_multi10_keepAll_dupRem_peak_115	978.359	chr1	149558418	149558493	Homo_sapiens_tRNA-Asn-GTT-25-1	1000	-	8
chr1	149646482	149646483	lib1382_hCh_lg_kwt_IPSC_5ug_RPC1_rep2_multi10_keepAll_dupRem_peak_116	95.1914	chr1	149646450	149646524	Homo_sapiens_tRNA-Asn-GTT-11-2	1000	-	0
chr1	149692864	149692865	lib1382_hCh_lg_kwt_IPSC_5ug_RPC1_rep2_multi10_keepAll_dupRem_peak_117	37.9129	chr1	149692804	149692877	Homo_sapiens_tRNA-Glu-TTC-8-1	1000	-	0
chr1	149708718	149708719	lib1382_hCh_lg_kwt_IPSC_5ug_RPC1_rep2_multi10_keepAll_dupRem_peak_119	1707.68	chr1	149708659	149708730	Homo_sapiens_tRX-Val-CAC-4-1	1000	-	0
chr1	149712627	149712628	lib1382_hCh_lg_kwt_IPSC_5ug_RPC1_rep2_multi10_keepAll_dupRem_peak_120	1388.95	chr1	149712551	149712624	Homo_sapiens_tRNA-Val-CAC-1-7	1000	-	4
chr1	149740296	149740297	lib1382_hCh_lg_kwt_IPSC_5ug_RPC1_rep2_multi10_keepAll_dupRem_peak_121	455.168	chr1	149740247	149740321	Homo_sapiens_tRNA-Asn-GTT-8-1	1000	-	0
chr1	153671239	153671240	lib1382_hCh_lg_kwt_IPSC_5ug_RPC1_rep2_multi10_keepAll_dupRem_peak_122	3774.7	chr1	153671249	153671321	Homo_sapiens_tRNA-iMet-CAT-1-1	1000	+	10
chr1	159141674	159141675	lib1382_hCh_lg_kwt_IPSC_5ug_RPC1_rep2_multi10_keepAll_dupRem_peak_127	58.9389	chr1	159141610	159141684	Homo_sapiens_tRNA-Arg-TCT-4-1	1000	-	0
chr1	161399772	161399773	lib1382_hCh_lg_kwt_IPSC_5ug_RPC1_rep2_multi10_keepAll_dupRem_peak_129	4370.13	chr1	161399699	161399772	Homo_sapiens_tRNA-Val-CAC-1-1	1000	-	1
chr1	161420893	161420894	lib1382_hCh_lg_kwt_IPSC_5ug_RPC1_rep2_multi10_keepAll_dupRem_peak_130	578.234	chr1	161420870	161420943	Homo_sapiens_tRNA-Und-TTA-3-1	1000	+	0
chr1	161422141	161422142	lib1382_hCh_lg_kwt_IPSC_5ug_RPC1_rep2_multi10_keepAll_dupRem_peak_131	2938.68	chr1	161422092	161422164	Homo_sapiens_tRNA-Glu-TTC-4-2	1000	-	0
chr1	161428130	161428131	lib1382_hCh_lg_kwt_IPSC_5ug_RPC1_rep2_multi10_keepAll_dupRem_peak_132	3549.41	chr1	161428076	161428150	Homo_sapiens_tRNA-Asn-GTT-2-2	1000	-	0
chr1	161440114	161440115	lib1382_hCh_lg_kwt_IPSC_5ug_RPC1_rep2_multi10_keepAll_dupRem_peak_133	163.004	chr1	161440170	161440242	Homo_sapiens_tRNA-Gly-TCC-4-1	1000	-	56
chr1	161480614	161480615	lib1382_hCh_lg_kwt_IPSC_5ug_RPC1_rep2_multi10_keepAll_dupRem_peak_145	12.2174	chr1	161480565	161480636	Homo_sapiens_tRNA-Gly-GCC-4-1	1000	+	0
chr1	161523907	161523908	lib1382_hCh_lg_kwt_IPSC_5ug_RPC1_rep2_multi10_keepAll_dupRem_peak_146	3646.4	chr1	161523846	161523917	Homo_sapiens_tRNA-Gly-GCC-2-1	1000	-	0
chr1	161530353	161530354	lib1382_hCh_lg_kwt_IPSC_5ug_RPC1_rep2_multi10_keepAll_dupRem_peak_147a	2341.54	chr1	161530341	161530424	Homo_sapiens_tRNA-Leu-CAG-1-6	1000	-	0
chr1	161531112	161531113	lib1382_hCh_lg_kwt_IPSC_5ug_RPC1_rep2_multi10_keepAll_dupRem_peak_147b	2627.52	chr1	161531112	161531184	Homo_sapiens_tRNA-Gly-TCC-2-6	1000	+	0
chr1	161540264	161540265	lib1382_hCh_lg_kwt_IPSC_5ug_RPC1_rep2_multi10_keepAll_dupRem_peak_149	3351.85	chr1	161540240	161540314	Homo_sapiens_tRNA-Asn-GTT-1-1	1000	+	0
chr1	161612769	161612770	lib1382_hCh_lg_kwt_IPSC_5ug_RPC1_rep2_multi10_keepAll_dupRem_peak_150	1691.44	chr1	161612717	161612789	Homo_sapiens_tRNA-Glu-TTC-5-1	1000	+	0
chr1	161621626	161621627	lib1382_hCh_lg_kwt_IPSC_5ug_RPC1_rep2_multi10_keepAll_dupRem_peak_151	1127.49	chr1	161621674	161621748	Homo_sapiens_tRNA-Asn-GTT-17-1	1000	+	48
chr1	167714753	167714754	lib1382_hCh_lg_kwt_IPSC_5ug_RPC1_rep2_multi10_keepAll_dupRem_peak_153a	3625.19	chr1	167714724	167714796	Homo_sapiens_tRNA-Pro-CGG-1-1	1000	+	0
chr1	167715556	167715557	lib1382_hCh_lg_kwt_IPSC_5ug_RPC1_rep2_multi10_keepAll_dupRem_peak_153b	3113.26	chr1	167715487	167715559	Homo_sapiens_tRNA-Pro-AGG-2-1	1000	-	0
chr1	172188402	172188403	lib1382_hCh_lg_kwt_IPSC_5ug_RPC1_rep2_multi10_keepAll_dupRem_peak_154	2.27547	chr1	172188397	172188473	Homo_sapiens_tRNA-Glu-TTC-12-1	1000	-	0
chr1	204506601	204506602	lib1382_hCh_lg_kwt_IPSC_5ug_RPC1_rep2_multi10_keepAll_dupRem_peak_159a	2733.36	chr1	204506526	204506599	Homo_sapiens_tRNA-Lys-TTT-3-1	1000	+	3
chr1	204507083	204507084	lib1382_hCh_lg_kwt_IPSC_5ug_RPC1_rep2_multi10_keepAll_dupRem_peak_159b	4831.12	chr1	204507029	204507102	Homo_sapiens_tRNA-Lys-TTT-3-2	1000	-	0
chr1	205474189	205474190	lib1382_hCh_lg_kwt_IPSC_5ug_RPC1_rep2_multi10_keepAll_dupRem_peak_161	89.8491	chr1	205474142	205474215	Homo_sapiens_tRNA-Lys-TTT-8-1	1000	+	0
chr1	222464997	222464998	lib1382_hCh_lg_kwt_IPSC_5ug_RPC1_rep2_multi10_keepAll_dupRem_peak_163	2277.2	chr1	222465004	222465077	Homo_sapiens_tRNA-Thr-TGT-2-1	1000	+	7
chr1	248873852	248873853	lib1382_hCh_lg_kwt_IPSC_5ug_RPC1_rep2_multi10_keepAll_dupRem_peak_167a	3779.5	chr1	248873854	248873960	Homo_sapiens_tRNA-Leu-CAA-4-1	1000	+	2
chr1	248874231	248874232	lib1382_hCh_lg_kwt_IPSC_5ug_RPC1_rep2_multi10_keepAll_dupRem_peak_167b	3011.12	chr1	248874247	248874319	Homo_sapiens_tRNA-Glu-CTC-2-1	1000	+	16
chr10	5853763	5853764	lib1382_hCh_lg_kwt_IPSC_5ug_RPC1_rep2_multi10_keepAll_dupRem_peak_168	1231.42	chr10	5853710	5853783	Homo_sapiens_tRNA-Val-TAC-3-1	1000	-	0
chr10	22229555	22229556	lib1382_hCh_lg_kwt_IPSC_5ug_RPC1_rep2_multi10_keepAll_dupRem_peak_170	3220.72	chr10	22229508	22229582	Homo_sapiens_tRNA-Asn-GTT-2-3	1000	-	0
chr10	67764483	67764484	lib1382_hCh_lg_kwt_IPSC_5ug_RPC1_rep2_multi10_keepAll_dupRem_peak_183a	4366.54	chr10	67764502	67764584	Homo_sapiens_tRNA-Ser-TGA-1-1	1000	+	19
chr11	59550683	59550684	lib1382_hCh_lg_kwt_IPSC_5ug_RPC1_rep2_multi10_keepAll_dupRem_peak_210a	3652.83	chr11	59550628	59550701	Homo_sapiens_tRNA-Val-TAC-1-1	1000	-	0
chr11	59551112	59551113	lib1382_hCh_lg_kwt_IPSC_5ug_RPC1_rep2_multi10_keepAll_dupRem_peak_210b	4267.08	chr11	59550986	59551059	Homo_sapiens_tRNA-Val-TAC-2-1	1000	-	54
chr11	59551769	59551770	lib1382_hCh_lg_kwt_IPSC_5ug_RPC1_rep2_multi10_keepAll_dupRem_peak_210c	3250.77	chr11	59551754	59551837	Homo_sapiens_tRNA-Leu-TAA-3-1	1000	+	0
chr11	59556375	59556376	lib1382_hCh_lg_kwt_IPSC_5ug_RPC1_rep2_multi10_keepAll_dupRem_peak_211a	2144.58	chr11	59556428	59556501	Homo_sapiens_tRNA-Lys-TTT-5-1	1000	+	53
chr11	59557483	59557484	lib1382_hCh_lg_kwt_IPSC_5ug_RPC1_rep2_multi10_keepAll_dupRem_peak_212	2442.04	chr11	59557496	59557569	Homo_sapiens_tRNA-Phe-GAA-1-3	1000	-	13
chr11	59560401	59560402	lib1382_hCh_lg_kwt_IPSC_5ug_RPC1_rep2_multi10_keepAll_dupRem_peak_213	4078.81	chr11	59560334	59560407	Homo_sapiens_tRNA-Lys-TTT-3-4	1000	-	0
chr11	59566417	59566418	lib1382_hCh_lg_kwt_IPSC_5ug_RPC1_rep2_multi10_keepAll_dupRem_peak_215	3853.63	chr11	59566379	59566452	Homo_sapiens_tRNA-Phe-GAA-2-1	1000	-	0
chr11	66348117	66348118	lib1382_hCh_lg_kwt_IPSC_5ug_RPC1_rep2_multi10_keepAll_dupRem_peak_220	1311.72	chr11	66348119	66348201	Homo_sapiens_tRNA-Ser-GCT-3-1	1000	+	2
chr11	76235557	76235558	lib1382_hCh_lg_kwt_IPSC_5ug_RPC1_rep2_multi10_keepAll_dupRem_peak_225a	2580.29	chr11	76235512	76235584	Homo_sapiens_tRNA-Pro-AGG-2-4	1000	+	0
chr11	76235875	76235876	lib1382_hCh_lg_kwt_IPSC_5ug_RPC1_rep2_multi10_keepAll_dupRem_peak_225b	3657.78	chr11	76235824	76235896	Homo_sapiens_tRNA-Pro-TGG-2-1	1000	-	0
chr11	122559942	122559943	lib1382_hCh_lg_kwt_IPSC_5ug_RPC1_rep2_multi10_keepAll_dupRem_peak_228	2307.14	chr11	122559946	122560019	Homo_sapiens_tRNA-Lys-TTT-2-1	1000	+	4
chr12	56190339	56190340	lib1382_hCh_lg_kwt_IPSC_5ug_RPC1_rep2_multi10_keepAll_dupRem_peak_240	1400.08	chr12	56190363	56190445	Homo_sapiens_tRNA-Ser-CGA-4-1	1000	+	24
chr12	96036041	96036042	lib1382_hCh_lg_kwt_IPSC_5ug_RPC1_rep2_multi10_keepAll_dupRem_peak_243	3741.67	chr12	96036020	96036092	Homo_sapiens_tRNA-Asp-GTC-2-8	1000	+	0
chr12	98503525	98503526	lib1382_hCh_lg_kwt_IPSC_5ug_RPC1_rep2_multi10_keepAll_dupRem_peak_244a	4083.98	chr12	98503502	98503574	Homo_sapiens_tRNA-Asp-GTC-1-1	1000	+	0
chr12	98504266	98504267	lib1382_hCh_lg_kwt_IPSC_5ug_RPC1_rep2_multi10_keepAll_dupRem_peak_244b	1943.27	chr12	98504251	98504323	Homo_sapiens_tRNA-Trp-CCA-4-1	1000	+	0
chr12	124921809	124921810	lib1382_hCh_lg_kwt_IPSC_5ug_RPC1_rep2_multi10_keepAll_dupRem_peak_251	2900.17	chr12	124921754	124921826	Homo_sapiens_tRNA-Ala-TGC-3-2	1000	-	0
chr12	124927440	124927441	lib1382_hCh_lg_kwt_IPSC_5ug_RPC1_rep2_multi10_keepAll_dupRem_peak_252a	1127.49	chr12	124927344	124927416	Homo_sapiens_tRNA-Asp-GTC-2-9	1000	-	25
chr12	124927914	124927915	lib1382_hCh_lg_kwt_IPSC_5ug_RPC1_rep2_multi10_keepAll_dupRem_peak_252b	1979.96	chr12	124927842	124927915	Homo_sapiens_tRNA-Phe-GAA-1-4	1000	-	0
chr12	124939797	124939798	lib1382_hCh_lg_kwt_IPSC_5ug_RPC1_rep2_multi10_keepAll_dupRem_peak_254	4377.03	chr12	124939646	124939718	Homo_sapiens_tRNA-Asp-GTC-2-10	1000	-	80
chr13	30674017	30674018	lib1382_hCh_lg_kwt_IPSC_5ug_RPC1_rep2_multi10_keepAll_dupRem_peak_255	2196.26	chr13	30673963	30674037	Homo_sapiens_tRNA-Asn-GTT-2-4	1000	-	0
chr13	41060768	41060769	lib1382_hCh_lg_kwt_IPSC_5ug_RPC1_rep2_multi10_keepAll_dupRem_peak_256	1678.42	chr13	41060737	41060809	Homo_sapiens_tRNA-Glu-TTC-1-2	1000	-	0
chr13	41455991	41455992	lib1382_hCh_lg_kwt_IPSC_5ug_RPC1_rep2_multi10_keepAll_dupRem_peak_257	22.4375	chr13	41455924	41455997	Homo_sapiens_tRNA-Glu-CTC-3-1	1000	-	0
chr13	44918003	44918004	lib1382_hCh_lg_kwt_IPSC_5ug_RPC1_rep2_multi10_keepAll_dupRem_peak_258	3994.72	chr13	44917926	44917998	Homo_sapiens_tRNA-Glu-TTC-2-1	1000	-	6
chr13	94549733	94549734	lib1382_hCh_lg_kwt_IPSC_5ug_RPC1_rep2_multi10_keepAll_dupRem_peak_261	2624.36	chr13	94549649	94549722	Homo_sapiens_tRNA-Phe-GAA-1-5	1000	-	12
chr14	20609369	20609370	lib1382_hCh_lg_kwt_IPSC_5ug_RPC1_rep2_multi10_keepAll_dupRem_peak_267	3048.4	chr14	20609335	20609407	Homo_sapiens_tRNA-Pro-AGG-2-5	1000	-	0
chr14	20610145	20610146	lib1382_hCh_lg_kwt_IPSC_5ug_RPC1_rep2_multi10_keepAll_dupRem_peak_268	4554.66	chr14	20610131	20610213	Homo_sapiens_tRNA-Leu-AAG-2-3	1000	+	0
chr14	20613444	20613445	lib1382_hCh_lg_kwt_IPSC_5ug_RPC1_rep2_multi10_keepAll_dupRem_peak_269a	3919.04	chr14	20613400	20613472	Homo_sapiens_tRNA-Pro-AGG-2-6	1000	-	0
chr14	20613836	20613837	lib1382_hCh_lg_kwt_IPSC_5ug_RPC1_rep2_multi10_keepAll_dupRem_peak_269b	3258.82	chr14	20613789	20613862	Homo_sapiens_tRNA-Thr-TGT-3-1	1000	-	0
chr14	20625432	20625433	lib1382_hCh_lg_kwt_IPSC_5ug_RPC1_rep2_multi10_keepAll_dupRem_peak_272a	3257.84	chr14	20625369	20625451	Homo_sapiens_tRNA-Leu-TAG-2-1	1000	+	0
chr14	20631193	20631194	lib1382_hCh_lg_kwt_IPSC_5ug_RPC1_rep2_multi10_keepAll_dupRem_peak_273b	3445.16	chr14	20631159	20631232	Homo_sapiens_tRNA-Thr-TGT-4-1	1000	-	0
chr14	20633097	20633098	lib1382_hCh_lg_kwt_IPSC_5ug_RPC1_rep2_multi10_keepAll_dupRem_peak_274	1723.45	chr14	20633005	20633077	Homo_sapiens_tRNA-Pro-TGG-1-1	1000	+	21
chr14	20653173	20653174	lib1382_hCh_lg_kwt_IPSC_5ug_RPC1_rep2_multi10_keepAll_dupRem_peak_277	2403.99	chr14	20653098	20653192	Homo_sapiens_tRNA-Tyr-GTA-5-3	1000	-	0
chr14	20657565	20657566	lib1382_hCh_lg_kwt_IPSC_5ug_RPC1_rep2_multi10_keepAll_dupRem_peak_278	1339.25	chr14	20657463	20657557	Homo_sapiens_tRNA-Tyr-GTA-4-1	1000	-	9
chr14	20660038	20660039	lib1382_hCh_lg_kwt_IPSC_5ug_RPC1_rep2_multi10_keepAll_dupRem_peak_279	74.3118	chr14	20659957	20660051	Homo_sapiens_tRNA-Tyr-GTA-7-1	1000	-	0
chr14	20663279	20663280	lib1382_hCh_lg_kwt_IPSC_5ug_RPC1_rep2_multi10_keepAll_dupRem_peak_280	1779.69	chr14	20663191	20663285	Homo_sapiens_tRNA-Tyr-GTA-5-4	1000	-	0
chr14	20669165	20669166	lib1382_hCh_lg_kwt_IPSC_5ug_RPC1_rep2_multi10_keepAll_dupRem_peak_281	8.09389	chr14	20669173	20669259	Homo_sapiens_tRX-Tyr-GTA-1-1	1000	-	8
chr14	20681708	20681709	lib1382_hCh_lg_kwt_IPSC_5ug_RPC1_rep2_multi10_keepAll_dupRem_peak_282	3652.93	chr14	20681689	20681762	Homo_sapiens_tRNA-Thr-TGT-5-1	1000	+	0
chr14	20683307	20683308	lib1382_hCh_lg_kwt_IPSC_5ug_RPC1_rep2_multi10_keepAll_dupRem_peak_283a	3673.42	chr14	20683272	20683361	Homo_sapiens_tRNA-Tyr-GTA-5-5	1000	+	0
chr14	20684054	20684055	lib1382_hCh_lg_kwt_IPSC_5ug_RPC1_rep2_multi10_keepAll_dupRem_peak_283b	3474.38	chr14	20684015	20684087	Homo_sapiens_tRNA-Pro-TGG-3-2	1000	+	0
chr14	22929674	22929675	lib1382_hCh_lg_kwt_IPSC_5ug_RPC1_rep2_multi10_keepAll_dupRem_peak_285	3192.02	chr14	22929700	22929773	Homo_sapiens_tRNA-Arg-ACG-1-3	1000	+	26
chr14	58239961	58239962	lib1382_hCh_lg_kwt_IPSC_5ug_RPC1_rep2_multi10_keepAll_dupRem_peak_294	3465.71	chr14	58239894	58239967	Homo_sapiens_tRNA-Lys-CTT-1-1	1000	-	0
chr14	72962961	72962962	lib1382_hCh_lg_kwt_IPSC_5ug_RPC1_rep2_multi10_keepAll_dupRem_peak_295	871.834	chr14	72962970	72963042	Homo_sapiens_tRNA-Cys-GCA-8-1	1000	+	9
chr14	88979085	88979086	lib1382_hCh_lg_kwt_IPSC_5ug_RPC1_rep2_multi10_keepAll_dupRem_peak_297	1789.33	chr14	88979097	88979170	Homo_sapiens_tRNA-Ala-AGC-15-1	1000	+	12
chr14	102317059	102317060	lib1382_hCh_lg_kwt_IPSC_5ug_RPC1_rep2_multi10_keepAll_dupRem_peak_299	4212.3	chr14	102317091	102317165	Homo_sapiens_tRNA-Ile-AAT-5-4	1000	+	32
chr15	26082272	26082273	lib1382_hCh_lg_kwt_IPSC_5ug_RPC1_rep2_multi10_keepAll_dupRem_peak_303	2448.4	chr15	26082233	26082305	Homo_sapiens_tRNA-Glu-TTC-2-2	1000	-	0
chr15	40593929	40593930	lib1382_hCh_lg_kwt_IPSC_5ug_RPC1_rep2_multi10_keepAll_dupRem_peak_304	3511.56	chr15	40593824	40593906	Homo_sapiens_tRNA-Ser-GCT-4-2	1000	-	24
chr15	45198698	45198699	lib1382_hCh_lg_kwt_IPSC_5ug_RPC1_rep2_multi10_keepAll_dupRem_peak_306	4214.21	chr15	45198605	45198677	Homo_sapiens_tRNA-His-GTG-1-7	1000	-	22
chr15	45200475	45200476	lib1382_hCh_lg_kwt_IPSC_5ug_RPC1_rep2_multi10_keepAll_dupRem_peak_307a	3733.85	chr15	45200412	45200484	Homo_sapiens_tRNA-His-GTG-1-8	1000	-	0
chr15	45201117	45201118	lib1382_hCh_lg_kwt_IPSC_5ug_RPC1_rep2_multi10_keepAll_dupRem_peak_307b	2058.69	chr15	45201150	45201222	Homo_sapiens_tRNA-His-GTG-1-9	1000	+	33
chr15	65869126	65869127	lib1382_hCh_lg_kwt_IPSC_5ug_RPC1_rep2_multi10_keepAll_dupRem_peak_309	3294.14	chr15	65869061	65869133	Homo_sapiens_tRNA-Gln-CTG-1-4	1000	-	0
chr15	78860634	78860635	lib1382_hCh_lg_kwt_IPSC_5ug_RPC1_rep2_multi10_keepAll_dupRem_peak_315	3486.49	chr15	78860561	78860634	Homo_sapiens_tRNA-Lys-CTT-1-2	1000	+	1
chr15	79744628	79744629	lib1382_hCh_lg_kwt_IPSC_5ug_RPC1_rep2_multi10_keepAll_dupRem_peak_316	690.048	chr15	79744654	79744727	Homo_sapiens_tRNA-Cys-GCA-5-1	1000	+	26
chr15	89335041	89335042	lib1382_hCh_lg_kwt_IPSC_5ug_RPC1_rep2_multi10_keepAll_dupRem_peak_317	3465.15	chr15	89335072	89335145	Homo_sapiens_tRNA-Arg-TCG-1-1	1000	+	31
chr16	636797	636798	lib1382_hCh_lg_kwt_IPSC_5ug_RPC1_rep2_multi10_keepAll_dupRem_peak_320	3141.2	chr16	636735	636806	Homo_sapiens_tRNA-Gly-CCC-2-2	1000	-	0
chr16	2927695	2927696	lib1382_hCh_lg_kwt_IPSC_5ug_RPC1_rep2_multi10_keepAll_dupRem_peak_321	6.1377	chr16	2927660	2927733	Homo_sapiens_tRX-Lys-CTT-1-1	1000	+	0
chr16	3150665	3150666	lib1382_hCh_lg_kwt_IPSC_5ug_RPC1_rep2_multi10_keepAll_dupRem_peak_322	3203.92	chr16	3150673	3150746	Homo_sapiens_tRNA-Arg-CCG-1-3	1000	+	8
chr16	3152942	3152943	lib1382_hCh_lg_kwt_IPSC_5ug_RPC1_rep2_multi10_keepAll_dupRem_peak_323	3960.66	chr16	3152899	3152972	Homo_sapiens_tRNA-Arg-CCT-3-1	1000	+	0
chr16	3157473	3157474	lib1382_hCh_lg_kwt_IPSC_5ug_RPC1_rep2_multi10_keepAll_dupRem_peak_324	3007.13	chr16	3157404	3157477	Homo_sapiens_tRNA-Lys-CTT-3-1	1000	-	0
chr16	3159053	3159054	lib1382_hCh_lg_kwt_IPSC_5ug_RPC1_rep2_multi10_keepAll_dupRem_peak_325	380.657	chr16	3158921	3158993	Homo_sapiens_tRNA-Pro-TGG-3-3	1000	+	61
chr16	3160378	3160379	lib1382_hCh_lg_kwt_IPSC_5ug_RPC1_rep2_multi10_keepAll_dupRem_peak_326	11.5153	chr16	3160384	3160479	Homo_sapiens_tRNA-Pro-AGG-3-1	1000	+	6
chr16	3170919	3170920	lib1382_hCh_lg_kwt_IPSC_5ug_RPC1_rep2_multi10_keepAll_dupRem_peak_327	20.8271	chr16	3170959	3171030	Homo_sapiens_tRNA-Pro-TGG-4-1	1000	-	40
chr16	3172058	3172059	lib1382_hCh_lg_kwt_IPSC_5ug_RPC1_rep2_multi10_keepAll_dupRem_peak_328	2054.48	chr16	3172047	3172119	Homo_sapiens_tRNA-Pro-CGG-1-2	1000	+	0
chr16	3175701	3175702	lib1382_hCh_lg_kwt_IPSC_5ug_RPC1_rep2_multi10_keepAll_dupRem_peak_329	3353.63	chr16	3175690	3175763	Homo_sapiens_tRNA-Lys-CTT-2-5	1000	+	0
chr16	3180588	3180589	lib1382_hCh_lg_kwt_IPSC_5ug_RPC1_rep2_multi10_keepAll_dupRem_peak_330	1728.1	chr16	3180553	3180626	Homo_sapiens_tRNA-Lys-CTT-5-1	1000	-	0
chr16	3182704	3182705	lib1382_hCh_lg_kwt_IPSC_5ug_RPC1_rep2_multi10_keepAll_dupRem_peak_331	3304.38	chr16	3182634	3182706	Homo_sapiens_tRNA-Pro-AGG-2-7	1000	-	0
chr16	3184203	3184204	lib1382_hCh_lg_kwt_IPSC_5ug_RPC1_rep2_multi10_keepAll_dupRem_peak_332	1565.15	chr16	3184132	3184204	Homo_sapiens_tRNA-Pro-TGG-3-4	1000	-	0
chr16	3189656	3189657	lib1382_hCh_lg_kwt_IPSC_5ug_RPC1_rep2_multi10_keepAll_dupRem_peak_334	2971.9	chr16	3189633	3189705	Homo_sapiens_tRNA-Pro-AGG-2-8	1000	+	0
chr16	3191482	3191483	lib1382_hCh_lg_kwt_IPSC_5ug_RPC1_rep2_multi10_keepAll_dupRem_peak_335a	1855.92	chr16	3191500	3191573	Homo_sapiens_tRNA-Lys-CTT-4-1	1000	+	18
chr16	3192095	3192096	lib1382_hCh_lg_kwt_IPSC_5ug_RPC1_rep2_multi10_keepAll_dupRem_peak_335b	1336.42	chr16	3191988	3192060	Homo_sapiens_tRNA-Pro-AGG-1-1	1000	+	36
chr16	3194061	3194062	lib1382_hCh_lg_kwt_IPSC_5ug_RPC1_rep2_multi10_keepAll_dupRem_peak_336	10.5214	chr16	3193917	3193990	Homo_sapiens_tRNA-Arg-CCT-5-1	1000	+	72
chr16	3196160	3196161	lib1382_hCh_lg_kwt_IPSC_5ug_RPC1_rep2_multi10_keepAll_dupRem_peak_337	415.452	chr16	3196152	3196225	Homo_sapiens_tRNA-Lys-CTT-14-1	1000	+	0
chr16	14285857	14285858	lib1382_hCh_lg_kwt_IPSC_5ug_RPC1_rep2_multi10_keepAll_dupRem_peak_339	3891.25	chr16	14285892	14285964	Homo_sapiens_tRNA-Thr-CGT-2-1	1000	+	35
chr16	22195721	22195722	lib1382_hCh_lg_kwt_IPSC_5ug_RPC1_rep2_multi10_keepAll_dupRem_peak_345	2031.69	chr16	22195710	22195792	Homo_sapiens_tRNA-Leu-TAG-3-1	1000	-	0
chr16	22297165	22297166	lib1382_hCh_lg_kwt_IPSC_5ug_RPC1_rep2_multi10_keepAll_dupRem_peak_346	4289.94	chr16	22297139	22297221	Homo_sapiens_tRNA-Leu-AAG-2-4	1000	+	0
chr16	57299951	57299952	lib1382_hCh_lg_kwt_IPSC_5ug_RPC1_rep2_multi10_keepAll_dupRem_peak_364a	2624.36	chr16	57299950	57300033	Homo_sapiens_tRNA-Leu-CAG-2-1	1000	+	0
chr16	57300511	57300512	lib1382_hCh_lg_kwt_IPSC_5ug_RPC1_rep2_multi10_keepAll_dupRem_peak_364b	3972.3	chr16	57300479	57300562	Homo_sapiens_tRNA-Leu-CAG-2-2	1000	-	0
chr16	70778287	70778288	lib1382_hCh_lg_kwt_IPSC_5ug_RPC1_rep2_multi10_keepAll_dupRem_peak_366	78.1934	chr16	70778210	70778281	Homo_sapiens_tRNA-Gly-GCC-3-1	1000	-	7
chr16	70779076	70779077	lib1382_hCh_lg_kwt_IPSC_5ug_RPC1_rep2_multi10_keepAll_dupRem_peak_367	419.365	chr16	70779038	70779109	Homo_sapiens_tRNA-Gly-GCC-2-4	1000	-	0
chr16	70789491	70789492	lib1382_hCh_lg_kwt_IPSC_5ug_RPC1_rep2_multi10_keepAll_dupRem_peak_368	142.754	chr16	70789506	70789577	Homo_sapiens_tRNA-Gly-GCC-2-5	1000	+	15
chr16	71426512	71426513	lib1382_hCh_lg_kwt_IPSC_5ug_RPC1_rep2_multi10_keepAll_dupRem_peak_370	2641.61	chr16	71426492	71426565	Homo_sapiens_tRNA-Met-CAT-2-1	1000	+	0
chr16	73478412	73478413	lib1382_hCh_lg_kwt_IPSC_5ug_RPC1_rep2_multi10_keepAll_dupRem_peak_371	314.506	chr16	73478316	73478389	Homo_sapiens_tRNA-Lys-TTT-1-1	1000	-	24
chr16	87384098	87384099	lib1382_hCh_lg_kwt_IPSC_5ug_RPC1_rep2_multi10_keepAll_dupRem_peak_374	4241.25	chr16	87384021	87384094	Homo_sapiens_tRNA-Met-CAT-6-1	1000	-	5
chr17	8119138	8119139	lib1382_hCh_lg_kwt_IPSC_5ug_RPC1_rep2_multi10_keepAll_dupRem_peak_379a	3341.13	chr17	8119154	8119227	Homo_sapiens_tRNA-Lys-TTT-3-5	1000	+	16
chr17	8119716	8119717	lib1382_hCh_lg_kwt_IPSC_5ug_RPC1_rep2_multi10_keepAll_dupRem_peak_379b	3095.7	chr17	8119751	8119823	Homo_sapiens_tRNA-Gln-CTG-1-5	1000	+	35
chr17	8120367	8120368	lib1382_hCh_lg_kwt_IPSC_5ug_RPC1_rep2_multi10_keepAll_dupRem_peak_379c	3171.63	chr17	8120313	8120395	Homo_sapiens_tRNA-Leu-TAG-1-1	1000	-	0
chr17	8120985	8120986	lib1382_hCh_lg_kwt_IPSC_5ug_RPC1_rep2_multi10_keepAll_dupRem_peak_379d	160.652	chr17	8120924	8121012	Homo_sapiens_tRNA-Arg-TCT-2-1	1000	+	0
chr17	8125755	8125756	lib1382_hCh_lg_kwt_IPSC_5ug_RPC1_rep2_multi10_keepAll_dupRem_peak_380	4414.04	chr17	8125745	8125816	Homo_sapiens_tRNA-Gly-GCC-2-6	1000	+	0
chr17	8138922	8138923	lib1382_hCh_lg_kwt_IPSC_5ug_RPC1_rep2_multi10_keepAll_dupRem_peak_381a	1107.54	chr17	8138880	8138962	Homo_sapiens_tRNA-Ser-CGA-1-1	1000	-	0
chr17	8139506	8139507	lib1382_hCh_lg_kwt_IPSC_5ug_RPC1_rep2_multi10_keepAll_dupRem_peak_381b	2575.48	chr17	8139451	8139525	Homo_sapiens_tRNA-Thr-AGT-5-1	1000	-	0
chr17	8186384	8186385	lib1382_hCh_lg_kwt_IPSC_5ug_RPC1_rep2_multi10_keepAll_dupRem_peak_382a	1320.19	chr17	8186357	8186429	Homo_sapiens_tRNA-Trp-CCA-3-3	1000	+	0
chr17	8186889	8186890	lib1382_hCh_lg_kwt_IPSC_5ug_RPC1_rep2_multi10_keepAll_dupRem_peak_382b	4027.54	chr17	8186865	8186947	Homo_sapiens_tRNA-Ser-GCT-4-3	1000	+	0
chr17	8187088	8187089	lib1382_hCh_lg_kwt_IPSC_5ug_RPC1_rep2_multi10_keepAll_dupRem_peak_382c	4788.42	chr17	8187159	8187233	Homo_sapiens_tRNA-Thr-AGT-1-1	1000	+	71
chr17	8187613	8187614	lib1382_hCh_lg_kwt_IPSC_5ug_RPC1_rep2_multi10_keepAll_dupRem_peak_382d	3611.92	chr17	8187592	8187666	Homo_sapiens_tRNA-Ile-AAT-5-5	1000	+	0
chr17	8220930	8220931	lib1382_hCh_lg_kwt_IPSC_5ug_RPC1_rep2_multi10_keepAll_dupRem_peak_386a	3018.11	chr17	8220868	8220940	Homo_sapiens_tRNA-Trp-CCA-1-1	1000	-	0
chr17	8221525	8221526	lib1382_hCh_lg_kwt_IPSC_5ug_RPC1_rep2_multi10_keepAll_dupRem_peak_386b	3655.21	chr17	8221547	8221619	Homo_sapiens_tRNA-Gly-TCC-3-1	1000	+	22
chr17	8222311	8222312	lib1382_hCh_lg_kwt_IPSC_5ug_RPC1_rep2_multi10_keepAll_dupRem_peak_386c	4120.66	chr17	8222237	8222309	Homo_sapiens_tRNA-Asp-GTC-2-11	1000	-	3
chr17	8222917	8222918	lib1382_hCh_lg_kwt_IPSC_5ug_RPC1_rep2_multi10_keepAll_dupRem_peak_386d	3404.78	chr17	8222832	8222904	Homo_sapiens_tRNA-Pro-CGG-1-3	1000	-	14
chr17	8226314	8226315	lib1382_hCh_lg_kwt_IPSC_5ug_RPC1_rep2_multi10_keepAll_dupRem_peak_388a	3192.13	chr17	8226234	8226308	Homo_sapiens_tRNA-Thr-AGT-1-2	1000	-	7
chr17	8226634	8226635	lib1382_hCh_lg_kwt_IPSC_5ug_RPC1_rep2_multi10_keepAll_dupRem_peak_388b	2761.6	chr17	8226609	8226691	Homo_sapiens_tRNA-Ser-AGA-2-6	1000	-	0
chr17	8227024	8227025	lib1382_hCh_lg_kwt_IPSC_5ug_RPC1_rep2_multi10_keepAll_dupRem_peak_388c	2502.35	chr17	8226990	8227064	Homo_sapiens_tRNA-Ile-AAT-4-1	1000	-	0
chr17	19508170	19508171	lib1382_hCh_lg_kwt_IPSC_5ug_RPC1_rep2_multi10_keepAll_dupRem_peak_391	4257.8	chr17	19508180	19508252	Homo_sapiens_tRNA-Trp-CCA-2-1	1000	+	10
chr17	19860936	19860937	lib1382_hCh_lg_kwt_IPSC_5ug_RPC1_rep2_multi10_keepAll_dupRem_peak_392	91.5344	chr17	19860861	19860932	Homo_sapiens_tRNA-Gly-CCC-3-1	1000	+	5
chr17	31550121	31550122	lib1382_hCh_lg_kwt_IPSC_5ug_RPC1_rep2_multi10_keepAll_dupRem_peak_396	3072.71	chr17	31550073	31550145	Homo_sapiens_tRNA-Thr-CGT-4-1	1000	+	0
chr17	38751874	38751875	lib1382_hCh_lg_kwt_IPSC_5ug_RPC1_rep2_multi10_keepAll_dupRem_peak_398	2471.85	chr17	38751780	38751854	Homo_sapiens_tRNA-Asn-GTT-2-5	1000	-	21
chr17	38861706	38861707	lib1382_hCh_lg_kwt_IPSC_5ug_RPC1_rep2_multi10_keepAll_dupRem_peak_399	991.159	chr17	38861683	38861755	Homo_sapiens_tRNA-Cys-GCA-14-1	1000	-	0
chr17	38867662	38867663	lib1382_hCh_lg_kwt_IPSC_5ug_RPC1_rep2_multi10_keepAll_dupRem_peak_400	2731.24	chr17	38867644	38867716	Homo_sapiens_tRNA-Cys-GCA-2-2	1000	+	0
chr17	38869369	38869370	lib1382_hCh_lg_kwt_IPSC_5ug_RPC1_rep2_multi10_keepAll_dupRem_peak_401	2464.73	chr17	38869291	38869363	Homo_sapiens_tRNA-Cys-GCA-4-1	1000	-	7
chr17	39153794	39153795	lib1382_hCh_lg_kwt_IPSC_5ug_RPC1_rep2_multi10_keepAll_dupRem_peak_402a	3555.68	chr17	39153733	39153805	Homo_sapiens_tRNA-Cys-GCA-2-3	1000	-	0
chr17	39154541	39154542	lib1382_hCh_lg_kwt_IPSC_5ug_RPC1_rep2_multi10_keepAll_dupRem_peak_402b	3811.31	chr17	39154490	39154562	Homo_sapiens_tRNA-Cys-GCA-2-4	1000	-	0
chr17	49192540	49192541	lib1382_hCh_lg_kwt_IPSC_5ug_RPC1_rep2_multi10_keepAll_dupRem_peak_407b	4050.91	chr17	49192527	49192599	Homo_sapiens_tRNA-Gln-TTG-1-1	1000	+	0
chr17	68019998	68019999	lib1382_hCh_lg_kwt_IPSC_5ug_RPC1_rep2_multi10_keepAll_dupRem_peak_409	4092.62	chr17	68019896	68019969	Homo_sapiens_tRNA-Arg-CCG-2-1	1000	-	30
chr17	75033899	75033900	lib1382_hCh_lg_kwt_IPSC_5ug_RPC1_rep2_multi10_keepAll_dupRem_peak_412a	2574.86	chr17	75033905	75033978	Homo_sapiens_tRNA-Arg-CCT-1-1	1000	+	6
chr17	75034486	75034487	lib1382_hCh_lg_kwt_IPSC_5ug_RPC1_rep2_multi10_keepAll_dupRem_peak_412b	3401.87	chr17	75034430	75034503	Homo_sapiens_tRNA-Arg-CCT-2-1	1000	-	0
chr17	75035124	75035125	lib1382_hCh_lg_kwt_IPSC_5ug_RPC1_rep2_multi10_keepAll_dupRem_peak_412c	3616.15	chr17	75035112	75035185	Homo_sapiens_tRNA-Arg-TCG-3-1	1000	+	0
chr17	82494794	82494795	lib1382_hCh_lg_kwt_IPSC_5ug_RPC1_rep2_multi10_keepAll_dupRem_peak_415	5063.21	chr17	82494720	82494792	Homo_sapiens_tRNA-iMet-CAT-1-8	1000	-	3
chr19	1383536	1383537	lib1382_hCh_lg_kwt_IPSC_5ug_RPC1_rep2_multi10_keepAll_dupRem_peak_429	2345.76	chr19	1383562	1383636	Homo_sapiens_tRNA-Asn-GTT-2-6	1000	+	26
chr19	4724139	4724140	lib1382_hCh_lg_kwt_IPSC_5ug_RPC1_rep2_multi10_keepAll_dupRem_peak_431a	2033.87	chr19	4724069	4724141	Homo_sapiens_tRNA-Gly-TCC-1-1	1000	+	0
chr19	4724601	4724602	lib1382_hCh_lg_kwt_IPSC_5ug_RPC1_rep2_multi10_keepAll_dupRem_peak_431b	1754.98	chr19	4724634	4724707	Homo_sapiens_tRNA-Val-CAC-3-1	1000	-	33
chr19	33177051	33177052	lib1382_hCh_lg_kwt_IPSC_5ug_RPC1_rep2_multi10_keepAll_dupRem_peak_436	4255.08	chr19	33177056	33177130	Homo_sapiens_tRNA-Thr-AGT-1-3	1000	+	5
chr19	39412261	39412262	lib1382_hCh_lg_kwt_IPSC_5ug_RPC1_rep2_multi10_keepAll_dupRem_peak_446	496.164	chr19	39412167	39412260	Homo_sapiens_tRNA-Ile-TAT-1-1	1000	-	2
chr19	45478697	45478698	lib1382_hCh_lg_kwt_IPSC_5ug_RPC1_rep2_multi10_keepAll_dupRem_peak_449	1043.63	chr19	45478600	45478687	Homo_sapiens_tRNA-SeC-TCA-1-1	1000	-	11
chr2	11551699	11551700	lib1382_hCh_lg_kwt_IPSC_5ug_RPC1_rep2_multi10_keepAll_dupRem_peak_462	3.78917	chr2	11551706	11551767	Homo_sapiens_tRNA-Gly-CCC-7-1	1000	+	7
chr2	27050842	27050843	lib1382_hCh_lg_kwt_IPSC_5ug_RPC1_rep2_multi10_keepAll_dupRem_peak_463a	4012.98	chr2	27050781	27050870	Homo_sapiens_tRNA-Tyr-GTA-2-1	1000	+	0
chr2	27051213	27051214	lib1382_hCh_lg_kwt_IPSC_5ug_RPC1_rep2_multi10_keepAll_dupRem_peak_463b	4399.26	chr2	27051213	27051286	Homo_sapiens_tRNA-Ala-AGC-8-1	1000	+	0
chr2	42810535	42810536	lib1382_hCh_lg_kwt_IPSC_5ug_RPC1_rep2_multi10_keepAll_dupRem_peak_466	1895.39	chr2	42810535	42810628	Homo_sapiens_tRNA-Ile-TAT-2-1	1000	+	0
chr2	70249038	70249039	lib1382_hCh_lg_kwt_IPSC_5ug_RPC1_rep2_multi10_keepAll_dupRem_peak_470	3638.94	chr2	70248990	70249061	Homo_sapiens_tRNA-Gly-CCC-2-1	1000	-	0
chr2	130337224	130337225	lib1382_hCh_lg_kwt_IPSC_5ug_RPC1_rep2_multi10_keepAll_dupRem_peak_479	3022.4	chr2	130337127	130337199	Homo_sapiens_tRNA-Glu-TTC-1-1	1000	-	26
chr2	156400748	156400749	lib1382_hCh_lg_kwt_IPSC_5ug_RPC1_rep2_multi10_keepAll_dupRem_peak_483a	2569.76	chr2	156400768	156400840	Homo_sapiens_tRNA-Ala-CGC-3-1	1000	+	20
chr2	156401197	156401198	lib1382_hCh_lg_kwt_IPSC_5ug_RPC1_rep2_multi10_keepAll_dupRem_peak_483b	4712.01	chr2	156401146	156401217	Homo_sapiens_tRNA-Gly-GCC-2-2	1000	-	0
chr2	203364442	203364443	lib1382_hCh_lg_kwt_IPSC_5ug_RPC1_rep2_multi10_keepAll_dupRem_peak_485c	3.08872	chr2	203364405	203364478	Homo_sapiens_tRNA-Glu-TTC-9-1	1000	-	0
chr21	17454792	17454793	lib1382_hCh_lg_kwt_IPSC_5ug_RPC1_rep2_multi10_keepAll_dupRem_peak_503	3885.79	chr21	17454788	17454859	Homo_sapiens_tRNA-Gly-GCC-1-5	1000	-	0
chr3	45689037	45689038	lib1382_hCh_lg_kwt_IPSC_5ug_RPC1_rep2_multi10_keepAll_dupRem_peak_517	4321.62	chr3	45688998	45689071	Homo_sapiens_tRNA-Arg-ACG-2-1	1000	-	0
chr3	132229199	132229200	lib1382_hCh_lg_kwt_IPSC_5ug_RPC1_rep2_multi10_keepAll_dupRem_peak_523	146.942	chr3	132229099	132229171	Homo_sapiens_tRNA-Cys-GCA-6-1	1000	-	29
chr3	132231864	132231865	lib1382_hCh_lg_kwt_IPSC_5ug_RPC1_rep2_multi10_keepAll_dupRem_peak_524	484.784	chr3	132231797	132231869	Homo_sapiens_tRNA-Cys-GCA-9-1	1000	-	0
chr3	169772206	169772207	lib1382_hCh_lg_kwt_IPSC_5ug_RPC1_rep2_multi10_keepAll_dupRem_peak_528	2982.75	chr3	169772229	169772302	Homo_sapiens_tRNA-Val-AAC-1-1	1000	+	23
chr4	123508838	123508839	lib1382_hCh_lg_kwt_IPSC_5ug_RPC1_rep2_multi10_keepAll_dupRem_peak_559	181.666	chr4	123508849	123508921	Homo_sapiens_tRNA-Cys-GCA-2-1	1000	-	11
chr5	181164245	181164246	lib1382_hCh_lg_kwt_IPSC_5ug_RPC1_rep2_multi10_keepAll_dupRem_peak_626	363.437	chr5	181164153	181164226	Homo_sapiens_tRNA-Val-AAC-1-2	1000	+	20
chr5	181169639	181169640	lib1382_hCh_lg_kwt_IPSC_5ug_RPC1_rep2_multi10_keepAll_dupRem_peak_627	1913.12	chr5	181169609	181169682	Homo_sapiens_tRNA-Val-AAC-1-3	1000	+	0
chr5	181173726	181173727	lib1382_hCh_lg_kwt_IPSC_5ug_RPC1_rep2_multi10_keepAll_dupRem_peak_628a	1945.35	chr5	181173649	181173722	Homo_sapiens_tRNA-Val-CAC-1-4	1000	+	5
chr5	181174103	181174104	lib1382_hCh_lg_kwt_IPSC_5ug_RPC1_rep2_multi10_keepAll_dupRem_peak_628b	3182.24	chr5	181174043	181174125	Homo_sapiens_tRNA-Leu-AAG-1-3	1000	-	0
chr5	181187759	181187760	lib1382_hCh_lg_kwt_IPSC_5ug_RPC1_rep2_multi10_keepAll_dupRem_peak_629a	2650.3	chr5	181187700	181187782	Homo_sapiens_tRNA-Leu-AAG-2-1	1000	+	0
chr5	181188501	181188502	lib1382_hCh_lg_kwt_IPSC_5ug_RPC1_rep2_multi10_keepAll_dupRem_peak_629b	3029	chr5	181188415	181188488	Homo_sapiens_tRNA-Val-AAC-2-1	1000	-	14
chr5	181188915	181188916	lib1382_hCh_lg_kwt_IPSC_5ug_RPC1_rep2_multi10_keepAll_dupRem_peak_629c	4107.39	chr5	181188853	181188925	Homo_sapiens_tRNA-Pro-TGG-3-1	1000	-	0
chr5	181191742	181191743	lib1382_hCh_lg_kwt_IPSC_5ug_RPC1_rep2_multi10_keepAll_dupRem_peak_630	3487.56	chr5	181191686	181191758	Homo_sapiens_tRNA-Thr-TGT-6-1	1000	-	0
chr5	181206872	181206873	lib1382_hCh_lg_kwt_IPSC_5ug_RPC1_rep2_multi10_keepAll_dupRem_peak_631a	4324.41	chr5	181206867	181206939	Homo_sapiens_tRNA-Ala-TGC-3-1	1000	+	0
chr5	181207750	181207751	lib1382_hCh_lg_kwt_IPSC_5ug_RPC1_rep2_multi10_keepAll_dupRem_peak_631b	4257.75	chr5	181207754	181207827	Homo_sapiens_tRNA-Lys-CTT-2-2	1000	+	4
chr5	181218328	181218329	lib1382_hCh_lg_kwt_IPSC_5ug_RPC1_rep2_multi10_keepAll_dupRem_peak_634	4933.86	chr5	181218269	181218342	Homo_sapiens_tRNA-Val-AAC-1-4	1000	-	0
chr5	181222047	181222048	lib1382_hCh_lg_kwt_IPSC_5ug_RPC1_rep2_multi10_keepAll_dupRem_peak_635a	4012.16	chr5	181221978	181222051	Homo_sapiens_tRNA-Lys-CTT-2-3	1000	-	0
chr5	181222416	181222417	lib1382_hCh_lg_kwt_IPSC_5ug_RPC1_rep2_multi10_keepAll_dupRem_peak_635b	4083.85	chr5	181222394	181222467	Homo_sapiens_tRNA-Val-CAC-1-5	1000	-	0
chr6	18836231	18836232	lib1382_hCh_lg_kwt_IPSC_5ug_RPC1_rep2_multi10_keepAll_dupRem_peak_640	12.1572	chr6	18836170	18836242	Homo_sapiens_tRNA-Gln-CTG-1-1	1000	+	0
chr6	26286480	26286481	lib1382_hCh_lg_kwt_IPSC_5ug_RPC1_rep2_multi10_keepAll_dupRem_peak_641	640.073	chr6	26286525	26286597	Homo_sapiens_tRNA-iMet-CAT-1-2	1000	+	45
chr6	26299764	26299765	lib1382_hCh_lg_kwt_IPSC_5ug_RPC1_rep2_multi10_keepAll_dupRem_peak_642	1162.1	chr6	26299676	26299749	Homo_sapiens_tRNA-Arg-TCG-4-1	1000	+	16
chr6	26305427	26305428	lib1382_hCh_lg_kwt_IPSC_5ug_RPC1_rep2_multi10_keepAll_dupRem_peak_643	1662.95	chr6	26305489	26305573	Homo_sapiens_tRNA-Ser-GCT-6-1	1000	-	62
chr6	26311226	26311227	lib1382_hCh_lg_kwt_IPSC_5ug_RPC1_rep2_multi10_keepAll_dupRem_peak_644a	819.58	chr6	26311195	26311267	Homo_sapiens_tRNA-Gln-TTG-3-1	1000	-	0
chr6	26311777	26311778	lib1382_hCh_lg_kwt_IPSC_5ug_RPC1_rep2_multi10_keepAll_dupRem_peak_644b	2448.82	chr6	26311746	26311818	Homo_sapiens_tRNA-Gln-TTG-3-2	1000	-	0
chr6	26312643	26312644	lib1382_hCh_lg_kwt_IPSC_5ug_RPC1_rep2_multi10_keepAll_dupRem_peak_645a	4156.96	chr6	26312595	26312677	Homo_sapiens_tRNA-Ser-TGA-3-1	1000	-	0
chr6	26313206	26313207	lib1382_hCh_lg_kwt_IPSC_5ug_RPC1_rep2_multi10_keepAll_dupRem_peak_645b	3590.38	chr6	26313123	26313195	Homo_sapiens_tRNA-iMet-CAT-1-3	1000	-	12
chr6	26319094	26319095	lib1382_hCh_lg_kwt_IPSC_5ug_RPC1_rep2_multi10_keepAll_dupRem_peak_646	1973.41	chr6	26319101	26319173	Homo_sapiens_tRNA-Trp-CCA-3-1	1000	-	7
chr6	26322866	26322867	lib1382_hCh_lg_kwt_IPSC_5ug_RPC1_rep2_multi10_keepAll_dupRem_peak_647	1800.32	chr6	26322817	26322890	Homo_sapiens_tRNA-Arg-TCG-2-1	1000	+	0
chr6	26327554	26327555	lib1382_hCh_lg_kwt_IPSC_5ug_RPC1_rep2_multi10_keepAll_dupRem_peak_648a	2196.86	chr6	26327588	26327670	Homo_sapiens_tRNA-Ser-AGA-2-1	1000	+	34
chr6	26328157	26328158	lib1382_hCh_lg_kwt_IPSC_5ug_RPC1_rep2_multi10_keepAll_dupRem_peak_648b	3534.15	chr6	26328139	26328212	Homo_sapiens_tRNA-Arg-ACG-1-1	1000	+	0
chr6	26330379	26330380	lib1382_hCh_lg_kwt_IPSC_5ug_RPC1_rep2_multi10_keepAll_dupRem_peak_649	3986.23	chr6	26330300	26330372	Homo_sapiens_tRNA-iMet-CAT-1-4	1000	-	8
chr6	26331517	26331518	lib1382_hCh_lg_kwt_IPSC_5ug_RPC1_rep2_multi10_keepAll_dupRem_peak_650	2027.64	chr6	26331443	26331515	Homo_sapiens_tRNA-Trp-CCA-3-2	1000	-	3
chr6	26521254	26521255	lib1382_hCh_lg_kwt_IPSC_5ug_RPC1_rep2_multi10_keepAll_dupRem_peak_652	1728.05	chr6	26521207	26521290	Homo_sapiens_tRNA-Leu-CAG-1-7	1000	+	0
chr6	26532945	26532946	lib1382_hCh_lg_kwt_IPSC_5ug_RPC1_rep2_multi10_keepAll_dupRem_peak_653	3927.67	chr6	26532916	26532990	Homo_sapiens_tRNA-Thr-AGT-2-1	1000	-	0
chr6	26537492	26537493	lib1382_hCh_lg_kwt_IPSC_5ug_RPC1_rep2_multi10_keepAll_dupRem_peak_654a	5433.89	chr6	26537497	26537570	Homo_sapiens_tRNA-Arg-ACG-1-2	1000	+	5
chr6	26538098	26538099	lib1382_hCh_lg_kwt_IPSC_5ug_RPC1_rep2_multi10_keepAll_dupRem_peak_654b	2338.36	chr6	26538053	26538126	Homo_sapiens_tRNA-Val-CAC-1-6	1000	+	0
chr6	26553501	26553502	lib1382_hCh_lg_kwt_IPSC_5ug_RPC1_rep2_multi10_keepAll_dupRem_peak_655a	3008.9	chr6	26553502	26553574	Homo_sapiens_tRNA-Ala-CGC-1-1	1000	+	1
chr6	26554147	26554148	lib1382_hCh_lg_kwt_IPSC_5ug_RPC1_rep2_multi10_keepAll_dupRem_peak_655b	4142.43	chr6	26554121	26554195	Homo_sapiens_tRNA-Ile-AAT-5-1	1000	+	0
chr6	26555318	26555319	lib1382_hCh_lg_kwt_IPSC_5ug_RPC1_rep2_multi10_keepAll_dupRem_peak_656	2688.31	chr6	26555269	26555341	Homo_sapiens_tRNA-Pro-AGG-2-2	1000	+	0
chr6	26556560	26556561	lib1382_hCh_lg_kwt_IPSC_5ug_RPC1_rep2_multi10_keepAll_dupRem_peak_657	4023.1	chr6	26556545	26556618	Homo_sapiens_tRNA-Lys-CTT-2-4	1000	+	0
chr6	26568862	26568863	lib1382_hCh_lg_kwt_IPSC_5ug_RPC1_rep2_multi10_keepAll_dupRem_peak_658	2953.62	chr6	26568857	26568948	Homo_sapiens_tRNA-Tyr-GTA-1-1	1000	+	0
chr6	26571925	26571926	lib1382_hCh_lg_kwt_IPSC_5ug_RPC1_rep2_multi10_keepAll_dupRem_peak_659	3432.83	chr6	26571863	26571936	Homo_sapiens_tRNA-Ala-AGC-11-1	1000	-	0
chr6	26575574	26575575	lib1382_hCh_lg_kwt_IPSC_5ug_RPC1_rep2_multi10_keepAll_dupRem_peak_660	1678.56	chr6	26575569	26575659	Homo_sapiens_tRNA-Tyr-GTA-8-1	1000	+	0
chr6	26577136	26577137	lib1382_hCh_lg_kwt_IPSC_5ug_RPC1_rep2_multi10_keepAll_dupRem_peak_661	651.121	chr6	26577103	26577192	Homo_sapiens_tRNA-Tyr-GTA-3-1	1000	+	0
chr6	26594838	26594839	lib1382_hCh_lg_kwt_IPSC_5ug_RPC1_rep2_multi10_keepAll_dupRem_peak_662	1826.07	chr6	26594873	26594962	Homo_sapiens_tRNA-Tyr-GTA-6-1	1000	+	35
chr6	26743372	26743373	lib1382_hCh_lg_kwt_IPSC_5ug_RPC1_rep2_multi10_keepAll_dupRem_peak_670	398.013	chr6	26743262	26743335	Homo_sapiens_tRNA-Met-CAT-4-2	1000	+	38
chr6	26749303	26749304	lib1382_hCh_lg_kwt_IPSC_5ug_RPC1_rep2_multi10_keepAll_dupRem_peak_671b	12.1572	chr6	26749198	26749272	Homo_sapiens_tRNA-Und-NNN-1-1	1000	-	32
chr6	26749965	26749966	lib1382_hCh_lg_kwt_IPSC_5ug_RPC1_rep2_multi10_keepAll_dupRem_peak_672	347.912	chr6	26749911	26749984	Homo_sapiens_tRNA-Ala-AGC-21-1	1000	-	0
chr6	26756715	26756716	lib1382_hCh_lg_kwt_IPSC_5ug_RPC1_rep2_multi10_keepAll_dupRem_peak_673	38.4792	chr6	26756551	26756625	Homo_sapiens_tRNA-Ile-AAT-6-1	1000	+	91
chr6	27020346	27020347	lib1382_hCh_lg_kwt_IPSC_5ug_RPC1_rep2_multi10_keepAll_dupRem_peak_680	586.839	chr6	27020345	27020439	Homo_sapiens_tRNA-Ile-TAT-2-2	1000	+	0
chr6	27091799	27091800	lib1382_hCh_lg_kwt_IPSC_5ug_RPC1_rep2_multi10_keepAll_dupRem_peak_681	3537.01	chr6	27091741	27091813	Homo_sapiens_tRNA-Pro-CGG-2-1	1000	+	0
chr6	27097328	27097329	lib1382_hCh_lg_kwt_IPSC_5ug_RPC1_rep2_multi10_keepAll_dupRem_peak_682	1309.18	chr6	27097305	27097387	Homo_sapiens_tRNA-Ser-GCT-1-1	1000	+	0
chr6	27150265	27150266	lib1382_hCh_lg_kwt_IPSC_5ug_RPC1_rep2_multi10_keepAll_dupRem_peak_683	43.4266	chr6	27150242	27150315	Homo_sapiens_tRNA-Val-CAC-9-1	1000	+	0
chr6	27158145	27158146	lib1382_hCh_lg_kwt_IPSC_5ug_RPC1_rep2_multi10_keepAll_dupRem_peak_684	966.507	chr6	27158126	27158198	Homo_sapiens_tRNA-His-GTG-1-5	1000	+	0
chr6	27162283	27162284	lib1382_hCh_lg_kwt_IPSC_5ug_RPC1_rep2_multi10_keepAll_dupRem_peak_685	1339.56	chr6	27162270	27162344	Homo_sapiens_tRNA-Thr-AGT-6-1	1000	+	0
chr6	27177316	27177317	lib1382_hCh_lg_kwt_IPSC_5ug_RPC1_rep2_multi10_keepAll_dupRem_peak_686	2498.15	chr6	27177214	27177288	Homo_sapiens_tRNA-Ile-AAT-5-2	1000	-	29
chr6	27206077	27206078	lib1382_hCh_lg_kwt_IPSC_5ug_RPC1_rep2_multi10_keepAll_dupRem_peak_687	259.702	chr6	27206087	27206160	Homo_sapiens_tRNA-Val-CAC-6-1	1000	-	10
chr6	27209858	27209859	lib1382_hCh_lg_kwt_IPSC_5ug_RPC1_rep2_multi10_keepAll_dupRem_peak_688	154.463	chr6	27209848	27209930	Homo_sapiens_tRNA-Ser-CGA-2-1	1000	+	0
chr6	27213980	27213981	lib1382_hCh_lg_kwt_IPSC_5ug_RPC1_rep2_multi10_keepAll_dupRem_peak_689	1601.62	chr6	27213843	27213916	Homo_sapiens_tRNA-Arg-ACG-2-2	1000	-	65
chr6	27215157	27215158	lib1382_hCh_lg_kwt_IPSC_5ug_RPC1_rep2_multi10_keepAll_dupRem_peak_690	2140.44	chr6	27215172	27215245	Homo_sapiens_tRNA-Arg-ACG-2-3	1000	+	15
chr6	27230621	27230622	lib1382_hCh_lg_kwt_IPSC_5ug_RPC1_rep2_multi10_keepAll_dupRem_peak_691	3922.71	chr6	27230554	27230637	Homo_sapiens_tRNA-Leu-TAA-4-1	1000	-	0
chr6	27235478	27235479	lib1382_hCh_lg_kwt_IPSC_5ug_RPC1_rep2_multi10_keepAll_dupRem_peak_692	1942.01	chr6	27235508	27235581	Homo_sapiens_tRNA-Val-AAC-5-1	1000	+	30
chr6	27237614	27237615	lib1382_hCh_lg_kwt_IPSC_5ug_RPC1_rep2_multi10_keepAll_dupRem_peak_693	2677.83	chr6	27237570	27237644	Homo_sapiens_tRNA-Ile-AAT-5-3	1000	-	0
chr6	27260952	27260953	lib1382_hCh_lg_kwt_IPSC_5ug_RPC1_rep2_multi10_keepAll_dupRem_peak_694	61.1352	chr6	27260930	27261005	Homo_sapiens_tRX-Ile-AAT-3-1	1000	+	0
chr6	27274040	27274041	lib1382_hCh_lg_kwt_IPSC_5ug_RPC1_rep2_multi10_keepAll_dupRem_peak_695	49.8377	chr6	27273959	27274033	Homo_sapiens_tRNA-Ile-AAT-9-1	1000	+	8
chr6	27275186	27275187	lib1382_hCh_lg_kwt_IPSC_5ug_RPC1_rep2_multi10_keepAll_dupRem_peak_696	232.347	chr6	27275210	27275284	Homo_sapiens_tRNA-Ile-AAT-3-1	1000	-	24
chr6	27280317	27280318	lib1382_hCh_lg_kwt_IPSC_5ug_RPC1_rep2_multi10_keepAll_dupRem_peak_697	4238.98	chr6	27280269	27280342	Homo_sapiens_tRNA-Val-CAC-2-1	1000	-	0
chr6	27290658	27290659	lib1382_hCh_lg_kwt_IPSC_5ug_RPC1_rep2_multi10_keepAll_dupRem_peak_698	2976.49	chr6	27290625	27290698	Homo_sapiens_tRNA-Val-TAC-4-1	1000	+	0
chr6	27293894	27293895	lib1382_hCh_lg_kwt_IPSC_5ug_RPC1_rep2_multi10_keepAll_dupRem_peak_699	3324.87	chr6	27293891	27293965	Homo_sapiens_tRNA-Ser-ACT-1-1	1000	+	0
chr6	27295455	27295456	lib1382_hCh_lg_kwt_IPSC_5ug_RPC1_rep2_multi10_keepAll_dupRem_peak_700	2006.97	chr6	27295432	27295504	Homo_sapiens_tRNA-Gln-CTG-5-1	1000	+	0
chr6	27298005	27298006	lib1382_hCh_lg_kwt_IPSC_5ug_RPC1_rep2_multi10_keepAll_dupRem_peak_701	3603.38	chr6	27297995	27298077	Homo_sapiens_tRNA-Ser-GCT-2-1	1000	+	0
chr6	27303851	27303852	lib1382_hCh_lg_kwt_IPSC_5ug_RPC1_rep2_multi10_keepAll_dupRem_peak_702	2889.83	chr6	27303788	27303860	Homo_sapiens_tRNA-Thr-CGT-6-1	1000	-	0
chr6	27333046	27333047	lib1382_hCh_lg_kwt_IPSC_5ug_RPC1_rep2_multi10_keepAll_dupRem_peak_703	3508.86	chr6	27332984	27333056	Homo_sapiens_tRNA-iMet-CAT-1-5	1000	-	0
chr6	27335059	27335060	lib1382_hCh_lg_kwt_IPSC_5ug_RPC1_rep2_multi10_keepAll_dupRem_peak_704	2951.09	chr6	27334989	27335062	Homo_sapiens_tRNA-Lys-TTT-6-1	1000	-	0
chr6	27478852	27478853	lib1382_hCh_lg_kwt_IPSC_5ug_RPC1_rep2_multi10_keepAll_dupRem_peak_705a	3444.48	chr6	27478811	27478893	Homo_sapiens_tRNA-Ser-AGA-2-2	1000	+	0
chr6	27479696	27479697	lib1382_hCh_lg_kwt_IPSC_5ug_RPC1_rep2_multi10_keepAll_dupRem_peak_705b	3697.43	chr6	27479673	27479745	Homo_sapiens_tRNA-Asp-GTC-2-6	1000	+	0
chr6	27495843	27495844	lib1382_hCh_lg_kwt_IPSC_5ug_RPC1_rep2_multi10_keepAll_dupRem_peak_706	3141.28	chr6	27495813	27495895	Homo_sapiens_tRNA-Ser-AGA-2-3	1000	+	0
chr6	27503101	27503102	lib1382_hCh_lg_kwt_IPSC_5ug_RPC1_rep2_multi10_keepAll_dupRem_peak_707a	2642.25	chr6	27503038	27503120	Homo_sapiens_tRNA-Ser-AGA-2-4	1000	+	0
chr6	27503816	27503817	lib1382_hCh_lg_kwt_IPSC_5ug_RPC1_rep2_multi10_keepAll_dupRem_peak_707b	1280.39	chr6	27503743	27503815	Homo_sapiens_tRNA-Asp-GTC-2-7	1000	+	2
chr6	27505882	27505883	lib1382_hCh_lg_kwt_IPSC_5ug_RPC1_rep2_multi10_keepAll_dupRem_peak_708	3561.62	chr6	27505827	27505909	Homo_sapiens_tRNA-Ser-TGA-4-1	1000	-	0
chr6	27519495	27519496	lib1382_hCh_lg_kwt_IPSC_5ug_RPC1_rep2_multi10_keepAll_dupRem_peak_709	2539.83	chr6	27519528	27519600	Homo_sapiens_tRNA-Gln-CTG-1-2	1000	+	33
chr6	27532202	27532203	lib1382_hCh_lg_kwt_IPSC_5ug_RPC1_rep2_multi10_keepAll_dupRem_peak_710	63.0337	chr6	27532207	27532289	Homo_sapiens_tRNA-Ser-AGA-3-1	1000	+	5
chr6	27541822	27541823	lib1382_hCh_lg_kwt_IPSC_5ug_RPC1_rep2_multi10_keepAll_dupRem_peak_711	882.904	chr6	27541774	27541856	Homo_sapiens_tRNA-Ser-AGA-1-1	1000	-	0
chr6	27545688	27545689	lib1382_hCh_lg_kwt_IPSC_5ug_RPC1_rep2_multi10_keepAll_dupRem_peak_712	3391.59	chr6	27545688	27545770	Homo_sapiens_tRNA-Ser-TGA-2-1	1000	+	0
chr6	27547813	27547814	lib1382_hCh_lg_kwt_IPSC_5ug_RPC1_rep2_multi10_keepAll_dupRem_peak_713	1813.17	chr6	27547751	27547823	Homo_sapiens_tRNA-Gln-CTG-2-1	1000	-	0
chr6	27553463	27553464	lib1382_hCh_lg_kwt_IPSC_5ug_RPC1_rep2_multi10_keepAll_dupRem_peak_714	3019.34	chr6	27553412	27553494	Homo_sapiens_tRNA-Ser-AGA-4-1	1000	-	0
chr6	27562229	27562230	lib1382_hCh_lg_kwt_IPSC_5ug_RPC1_rep2_multi10_keepAll_dupRem_peak_716	254.898	chr6	27562183	27562270	Homo_sapiens_tRNA-Arg-TCT-5-1	1000	+	0
chr6	27576106	27576107	lib1382_hCh_lg_kwt_IPSC_5ug_RPC1_rep2_multi10_keepAll_dupRem_peak_717	1670.61	chr6	27576066	27576139	Homo_sapiens_tRNA-Lys-TTT-9-1	1000	+	0
chr6	27583477	27583478	lib1382_hCh_lg_kwt_IPSC_5ug_RPC1_rep2_multi10_keepAll_dupRem_peak_718	3373.28	chr6	27583456	27583528	Homo_sapiens_tRNA-Asp-GTC-3-1	1000	-	0
chr6	27591874	27591875	lib1382_hCh_lg_kwt_IPSC_5ug_RPC1_rep2_multi10_keepAll_dupRem_peak_719	3306.32	chr6	27591813	27591886	Homo_sapiens_tRNA-Lys-TTT-4-1	1000	-	0
chr6	27592890	27592891	lib1382_hCh_lg_kwt_IPSC_5ug_RPC1_rep2_multi10_keepAll_dupRem_peak_720	3463.88	chr6	27592820	27592892	Homo_sapiens_tRNA-iMet-CAT-1-6	1000	-	0
chr6	27602657	27602658	lib1382_hCh_lg_kwt_IPSC_5ug_RPC1_rep2_multi10_keepAll_dupRem_peak_722b	3128.46	chr6	27602568	27602675	Homo_sapiens_tRNA-Leu-CAA-3-1	1000	-	0
chr6	27605738	27605739	lib1382_hCh_lg_kwt_IPSC_5ug_RPC1_rep2_multi10_keepAll_dupRem_peak_723	2391.64	chr6	27605637	27605745	Homo_sapiens_tRNA-Leu-CAA-2-1	1000	-	0
chr6	27618362	27618363	lib1382_hCh_lg_kwt_IPSC_5ug_RPC1_rep2_multi10_keepAll_dupRem_peak_724	2798.14	chr6	27618355	27618429	Homo_sapiens_tRNA-Thr-CGT-5-1	1000	+	0
chr6	27631419	27631420	lib1382_hCh_lg_kwt_IPSC_5ug_RPC1_rep2_multi10_keepAll_dupRem_peak_725	3572.11	chr6	27631420	27631514	Homo_sapiens_tRNA-Ile-TAT-2-3	1000	+	1
chr6	27650994	27650995	lib1382_hCh_lg_kwt_IPSC_5ug_RPC1_rep2_multi10_keepAll_dupRem_peak_726	3171.34	chr6	27650927	27651000	Homo_sapiens_tRNA-Val-AAC-3-1	1000	-	0
chr6	27668587	27668588	lib1382_hCh_lg_kwt_IPSC_5ug_RPC1_rep2_multi10_keepAll_dupRem_peak_727	3617.05	chr6	27668582	27668656	Homo_sapiens_tRNA-Ile-AAT-8-1	1000	+	0
chr6	27670616	27670617	lib1382_hCh_lg_kwt_IPSC_5ug_RPC1_rep2_multi10_keepAll_dupRem_peak_728	2689.18	chr6	27670564	27670637	Homo_sapiens_tRNA-Arg-ACG-2-4	1000	-	0
chr6	27672488	27672489	lib1382_hCh_lg_kwt_IPSC_5ug_RPC1_rep2_multi10_keepAll_dupRem_peak_729	3420.89	chr6	27672449	27672531	Homo_sapiens_tRNA-Ser-CGA-3-1	1000	-	0
chr6	27681151	27681152	lib1382_hCh_lg_kwt_IPSC_5ug_RPC1_rep2_multi10_keepAll_dupRem_peak_730	1431.47	chr6	27681105	27681178	Homo_sapiens_tRNA-Val-AAC-4-1	1000	-	0
chr6	27684740	27684741	lib1382_hCh_lg_kwt_IPSC_5ug_RPC1_rep2_multi10_keepAll_dupRem_peak_731	3897.01	chr6	27684694	27684768	Homo_sapiens_tRNA-Thr-AGT-2-2	1000	-	0
chr6	27688214	27688215	lib1382_hCh_lg_kwt_IPSC_5ug_RPC1_rep2_multi10_keepAll_dupRem_peak_732	3848.41	chr6	27688187	27688261	Homo_sapiens_tRNA-Ile-AAT-2-1	1000	+	0
chr6	27721159	27721160	lib1382_hCh_lg_kwt_IPSC_5ug_RPC1_rep2_multi10_keepAll_dupRem_peak_733	1801.53	chr6	27721118	27721201	Homo_sapiens_tRNA-Leu-TAA-2-1	1000	-	0
chr6	27726716	27726717	lib1382_hCh_lg_kwt_IPSC_5ug_RPC1_rep2_multi10_keepAll_dupRem_peak_734	2002.41	chr6	27726693	27726767	Homo_sapiens_tRNA-Thr-AGT-4-1	1000	+	0
chr6	27728601	27728602	lib1382_hCh_lg_kwt_IPSC_5ug_RPC1_rep2_multi10_keepAll_dupRem_peak_735	76.9015	chr6	27728547	27728620	Homo_sapiens_tRNA-Val-CAC-7-1	1000	-	0
chr6	27753488	27753489	lib1382_hCh_lg_kwt_IPSC_5ug_RPC1_rep2_multi10_keepAll_dupRem_peak_736	3493.12	chr6	27753399	27753472	Homo_sapiens_tRNA-Val-AAC-1-5	1000	-	17
chr6	27777852	27777853	lib1382_hCh_lg_kwt_IPSC_5ug_RPC1_rep2_multi10_keepAll_dupRem_peak_737	1793.39	chr6	27777884	27777956	Homo_sapiens_tRNA-iMet-CAT-2-1	1000	+	32
chr6	27791397	27791398	lib1382_hCh_lg_kwt_IPSC_5ug_RPC1_rep2_multi10_keepAll_dupRem_peak_738	2633.32	chr6	27791355	27791427	Homo_sapiens_tRNA-Gln-CTG-6-1	1000	-	0
chr6	27795951	27795952	lib1382_hCh_lg_kwt_IPSC_5ug_RPC1_rep2_multi10_keepAll_dupRem_peak_739	2157.09	chr6	27795860	27795932	Homo_sapiens_tRNA-Gln-TTG-3-3	1000	-	20
chr6	27902578	27902579	lib1382_hCh_lg_kwt_IPSC_5ug_RPC1_rep2_multi10_keepAll_dupRem_peak_740a	2935.27	chr6	27902492	27902564	Homo_sapiens_tRNA-iMet-CAT-1-7	1000	-	15
chr6	27902968	27902969	lib1382_hCh_lg_kwt_IPSC_5ug_RPC1_rep2_multi10_keepAll_dupRem_peak_740b	4317.08	chr6	27902907	27902978	Homo_sapiens_tRNA-Gly-GCC-2-3	1000	-	0
chr6	28213050	28213051	lib1382_hCh_lg_kwt_IPSC_5ug_RPC1_rep2_multi10_keepAll_dupRem_peak_741	2580	chr6	28213036	28213118	Homo_sapiens_tRNA-Ser-GCT-5-1	1000	+	0
chr6	28474595	28474596	lib1382_hCh_lg_kwt_IPSC_5ug_RPC1_rep2_multi10_keepAll_dupRem_peak_742	3021.05	chr6	28474551	28474625	Homo_sapiens_tRNA-Thr-TGT-1-1	1000	-	0
chr6	28478694	28478695	lib1382_hCh_lg_kwt_IPSC_5ug_RPC1_rep2_multi10_keepAll_dupRem_peak_743	77.2786	chr6	28478622	28478704	Homo_sapiens_tRNA-Leu-AAG-4-1	1000	-	0
chr6	28489038	28489039	lib1382_hCh_lg_kwt_IPSC_5ug_RPC1_rep2_multi10_keepAll_dupRem_peak_744	1753.48	chr6	28488992	28489066	Homo_sapiens_tRNA-Thr-CGT-1-1	1000	-	0
chr6	28537636	28537637	lib1382_hCh_lg_kwt_IPSC_5ug_RPC1_rep2_multi10_keepAll_dupRem_peak_745	2873.31	chr6	28537589	28537683	Homo_sapiens_tRNA-Ile-TAT-3-1	1000	+	0
chr6	28543155	28543156	lib1382_hCh_lg_kwt_IPSC_5ug_RPC1_rep2_multi10_keepAll_dupRem_peak_746	3287.69	chr6	28543113	28543186	Homo_sapiens_tRNA-Arg-TCG-5-1	1000	-	0
chr6	28589433	28589434	lib1382_hCh_lg_kwt_IPSC_5ug_RPC1_rep2_multi10_keepAll_dupRem_peak_748	2895.19	chr6	28589378	28589450	Homo_sapiens_tRNA-Gln-TTG-2-1	1000	+	0
chr6	28597411	28597412	lib1382_hCh_lg_kwt_IPSC_5ug_RPC1_rep2_multi10_keepAll_dupRem_peak_749	2200.09	chr6	28597339	28597421	Homo_sapiens_tRNA-Ser-GCT-4-1	1000	-	0
chr6	28607170	28607171	lib1382_hCh_lg_kwt_IPSC_5ug_RPC1_rep2_multi10_keepAll_dupRem_peak_751	2277.64	chr6	28607155	28607227	Homo_sapiens_tRNA-Ala-AGC-3-1	1000	+	0
chr6	28633972	28633973	lib1382_hCh_lg_kwt_IPSC_5ug_RPC1_rep2_multi10_keepAll_dupRem_peak_752	4.42402	chr6	28634081	28634154	Homo_sapiens_tRNA-Ala-TGC-9-1	1000	-	109
chr6	28643483	28643484	lib1382_hCh_lg_kwt_IPSC_5ug_RPC1_rep2_multi10_keepAll_dupRem_peak_753	1742.73	chr6	28643444	28643516	Homo_sapiens_tRNA-Ala-TGC-2-1	1000	+	0
chr6	28648242	28648243	lib1382_hCh_lg_kwt_IPSC_5ug_RPC1_rep2_multi10_keepAll_dupRem_peak_754	2118.45	chr6	28648206	28648280	Homo_sapiens_tRNA-Thr-CGT-3-1	1000	-	0
chr6	28658238	28658239	lib1382_hCh_lg_kwt_IPSC_5ug_RPC1_rep2_multi10_keepAll_dupRem_peak_755	2412.56	chr6	28658236	28658308	Homo_sapiens_tRNA-Ala-AGC-4-1	1000	-	0
chr6	28673887	28673888	lib1382_hCh_lg_kwt_IPSC_5ug_RPC1_rep2_multi10_keepAll_dupRem_peak_756	3483.76	chr6	28673835	28673907	Homo_sapiens_tRNA-Ala-CGC-2-1	1000	-	0
chr6	28693235	28693236	lib1382_hCh_lg_kwt_IPSC_5ug_RPC1_rep2_multi10_keepAll_dupRem_peak_757	1538.71	chr6	28693209	28693283	Homo_sapiens_tRNA-Lys-TTT-13-1	1000	-	0
chr6	28696043	28696044	lib1382_hCh_lg_kwt_IPSC_5ug_RPC1_rep2_multi10_keepAll_dupRem_peak_758	268.11	chr6	28695931	28696003	Homo_sapiens_tRNA-Ala-CGC-5-1	1000	-	41
chr6	28710661	28710662	lib1382_hCh_lg_kwt_IPSC_5ug_RPC1_rep2_multi10_keepAll_dupRem_peak_759	1685.57	chr6	28710588	28710660	Homo_sapiens_tRNA-Ala-AGC-5-1	1000	+	2
chr6	28719741	28719742	lib1382_hCh_lg_kwt_IPSC_5ug_RPC1_rep2_multi10_keepAll_dupRem_peak_761	1563	chr6	28719703	28719775	Homo_sapiens_tRNA-Ala-AGC-2-3	1000	+	0
chr6	28726078	28726079	lib1382_hCh_lg_kwt_IPSC_5ug_RPC1_rep2_multi10_keepAll_dupRem_peak_762	2633.75	chr6	28726017	28726091	Homo_sapiens_tRNA-Thr-AGT-3-1	1000	+	0
chr6	28727110	28727111	lib1382_hCh_lg_kwt_IPSC_5ug_RPC1_rep2_multi10_keepAll_dupRem_peak_763	89.0091	chr6	28727077	28727150	Homo_sapiens_tRNA-Phe-GAA-11-1	1000	-	0
chr6	28729362	28729363	lib1382_hCh_lg_kwt_IPSC_5ug_RPC1_rep2_multi10_keepAll_dupRem_peak_764	2671.99	chr6	28729314	28729386	Homo_sapiens_tRNA-Ala-CGC-4-1	1000	+	0
chr6	28735493	28735494	lib1382_hCh_lg_kwt_IPSC_5ug_RPC1_rep2_multi10_keepAll_dupRem_peak_765	1859.42	chr6	28735428	28735500	Homo_sapiens_tRNA-Val-AAC-6-1	1000	-	0
chr6	28742978	28742979	lib1382_hCh_lg_kwt_IPSC_5ug_RPC1_rep2_multi10_keepAll_dupRem_peak_767	2006.76	chr6	28742951	28743024	Homo_sapiens_tRNA-Arg-CCG-1-1	1000	-	0
chr6	28747763	28747764	lib1382_hCh_lg_kwt_IPSC_5ug_RPC1_rep2_multi10_keepAll_dupRem_peak_768	3089.58	chr6	28747743	28747816	Homo_sapiens_tRNA-Lys-TTT-7-1	1000	+	0
chr6	28758430	28758431	lib1382_hCh_lg_kwt_IPSC_5ug_RPC1_rep2_multi10_keepAll_dupRem_peak_769	1830.06	chr6	28758363	28758435	Homo_sapiens_tRNA-Ala-TGC-6-1	1000	-	0
chr6	28764410	28764411	lib1382_hCh_lg_kwt_IPSC_5ug_RPC1_rep2_multi10_keepAll_dupRem_peak_771	318.511	chr6	28764386	28764463	Homo_sapiens_tRNA-Phe-GAA-5-1	1000	+	0
chr6	28778785	28778786	lib1382_hCh_lg_kwt_IPSC_5ug_RPC1_rep2_multi10_keepAll_dupRem_peak_772	36.3908	chr6	28778766	28778838	Homo_sapiens_tRNA-Ala-AGC-23-1	1000	-	0
chr6	28789805	28789806	lib1382_hCh_lg_kwt_IPSC_5ug_RPC1_rep2_multi10_keepAll_dupRem_peak_773	2884.82	chr6	28789769	28789841	Homo_sapiens_tRNA-Ala-TGC-1-1	1000	-	0
chr6	28790805	28790806	lib1382_hCh_lg_kwt_IPSC_5ug_RPC1_rep2_multi10_keepAll_dupRem_peak_774	2006.19	chr6	28790721	28790794	Homo_sapiens_tRNA-Phe-GAA-1-1	1000	-	12
chr6	28796021	28796022	lib1382_hCh_lg_kwt_IPSC_5ug_RPC1_rep2_multi10_keepAll_dupRem_peak_775	3242.83	chr6	28795963	28796035	Homo_sapiens_tRNA-Ala-AGC-1-1	1000	-	0
chr6	28802837	28802838	lib1382_hCh_lg_kwt_IPSC_5ug_RPC1_rep2_multi10_keepAll_dupRem_peak_776	1431.06	chr6	28802799	28802870	Homo_sapiens_tRNA-Ala-TGC-7-1	1000	-	0
chr6	28807889	28807890	lib1382_hCh_lg_kwt_IPSC_5ug_RPC1_rep2_multi10_keepAll_dupRem_peak_777	3417.45	chr6	28807832	28807905	Homo_sapiens_tRNA-Phe-GAA-3-1	1000	-	0
chr6	28812126	28812127	lib1382_hCh_lg_kwt_IPSC_5ug_RPC1_rep2_multi10_keepAll_dupRem_peak_778	1899.72	chr6	28812071	28812143	Homo_sapiens_tRNA-Ala-AGC-6-1	1000	-	0
chr6	28817274	28817275	lib1382_hCh_lg_kwt_IPSC_5ug_RPC1_rep2_multi10_keepAll_dupRem_peak_779	1828.85	chr6	28817234	28817306	Homo_sapiens_tRNA-Ala-TGC-5-1	1000	-	0
chr6	28823353	28823354	lib1382_hCh_lg_kwt_IPSC_5ug_RPC1_rep2_multi10_keepAll_dupRem_peak_780	99.1484	chr6	28823315	28823389	Homo_sapiens_tRNA-Phe-GAA-4-1	1000	-	0
chr6	28838499	28838500	lib1382_hCh_lg_kwt_IPSC_5ug_RPC1_rep2_multi10_keepAll_dupRem_peak_781	3109.94	chr6	28838443	28838515	Homo_sapiens_tRNA-Ala-AGC-2-1	1000	-	0
chr6	28863741	28863742	lib1382_hCh_lg_kwt_IPSC_5ug_RPC1_rep2_multi10_keepAll_dupRem_peak_782	3392.21	chr6	28863684	28863756	Homo_sapiens_tRNA-Ala-AGC-2-2	1000	-	0
chr6	28881385	28881386	lib1382_hCh_lg_kwt_IPSC_5ug_RPC1_rep2_multi10_keepAll_dupRem_peak_784	4007.86	chr6	28881387	28881460	Homo_sapiens_tRNA-Arg-CCG-1-2	1000	+	2
chr6	28896326	28896327	lib1382_hCh_lg_kwt_IPSC_5ug_RPC1_rep2_multi10_keepAll_dupRem_peak_785	3463.01	chr6	28896222	28896328	Homo_sapiens_tRNA-Leu-CAA-1-1	1000	-	0
chr6	28941061	28941062	lib1382_hCh_lg_kwt_IPSC_5ug_RPC1_rep2_multi10_keepAll_dupRem_peak_787a	3170.39	chr6	28941052	28941157	Homo_sapiens_tRNA-Leu-CAA-1-2	1000	+	0
chr6	28941653	28941654	lib1382_hCh_lg_kwt_IPSC_5ug_RPC1_rep2_multi10_keepAll_dupRem_peak_787b	3096.5	chr6	28941600	28941672	Homo_sapiens_tRNA-Gln-CTG-1-3	1000	-	0
chr6	28943706	28943707	lib1382_hCh_lg_kwt_IPSC_5ug_RPC1_rep2_multi10_keepAll_dupRem_peak_788	1798.98	chr6	28943621	28943703	Homo_sapiens_tRNA-Leu-AAG-2-2	1000	-	4
chr6	28944602	28944603	lib1382_hCh_lg_kwt_IPSC_5ug_RPC1_rep2_multi10_keepAll_dupRem_peak_789	3596.94	chr6	28944574	28944647	Homo_sapiens_tRNA-Met-CAT-3-1	1000	+	0
chr6	28951044	28951045	lib1382_hCh_lg_kwt_IPSC_5ug_RPC1_rep2_multi10_keepAll_dupRem_peak_790	3745.79	chr6	28951028	28951101	Homo_sapiens_tRNA-Lys-TTT-3-3	1000	+	0
chr6	28953305	28953306	lib1382_hCh_lg_kwt_IPSC_5ug_RPC1_rep2_multi10_keepAll_dupRem_peak_791	4387.87	chr6	28953264	28953337	Homo_sapiens_tRNA-Met-CAT-3-2	1000	-	0
chr6	28981724	28981725	lib1382_hCh_lg_kwt_IPSC_5ug_RPC1_rep2_multi10_keepAll_dupRem_peak_794a	1178.96	chr6	28981671	28981744	Homo_sapiens_tRNA-Phe-GAA-1-2	1000	-	0
chr6	28982220	28982221	lib1382_hCh_lg_kwt_IPSC_5ug_RPC1_rep2_multi10_keepAll_dupRem_peak_794b	4294	chr6	28982198	28982270	Homo_sapiens_tRNA-Glu-CTC-1-6	1000	+	0
chr6	28989074	28989075	lib1382_hCh_lg_kwt_IPSC_5ug_RPC1_rep2_multi10_keepAll_dupRem_peak_796	961.333	chr6	28989001	28989083	Homo_sapiens_tRNA-Leu-AAG-3-1	1000	+	0
chr6	57792897	57792898	lib1382_hCh_lg_kwt_IPSC_5ug_RPC1_rep2_multi10_keepAll_dupRem_peak_800a	1107.7	chr6	57792832	57792905	Homo_sapiens_tRX-Ala-AGC-6-1	1000	-	0
chr6	57793593	57793594	lib1382_hCh_lg_kwt_IPSC_5ug_RPC1_rep2_multi10_keepAll_dupRem_peak_800b	1667.18	chr6	57793544	57793617	Homo_sapiens_tRNA-Ala-AGC-19-1	1000	-	0
chr6	57800250	57800251	lib1382_hCh_lg_kwt_IPSC_5ug_RPC1_rep2_multi10_keepAll_dupRem_peak_801	3170.99	chr6	57800210	57800284	Homo_sapiens_tRNA-Ile-AAT-12-1	1000	+	0
chr6	57808650	57808651	lib1382_hCh_lg_kwt_IPSC_5ug_RPC1_rep2_multi10_keepAll_dupRem_peak_802	1005.09	chr6	57808644	57808718	Homo_sapiens_tRX-Met-CAT-2-1	1000	+	0
chr6	57813557	57813558	lib1382_hCh_lg_kwt_IPSC_5ug_RPC1_rep2_multi10_keepAll_dupRem_peak_803	2923.58	chr6	57813489	57813562	Homo_sapiens_tRX-Ala-AGC-5-1	1000	-	0
chr6	57816029	57816030	lib1382_hCh_lg_kwt_IPSC_5ug_RPC1_rep2_multi10_keepAll_dupRem_peak_804	1176.36	chr6	57815973	57816046	Homo_sapiens_tRNA-Ala-AGC-24-1	1000	-	0
chr6	57822985	57822986	lib1382_hCh_lg_kwt_IPSC_5ug_RPC1_rep2_multi10_keepAll_dupRem_peak_805	2499.47	chr6	57822972	57823046	Homo_sapiens_tRNA-Ile-AAT-1-1	1000	+	0
chr6	57861251	57861252	lib1382_hCh_lg_kwt_IPSC_5ug_RPC1_rep2_multi10_keepAll_dupRem_peak_808	8.88695	chr6	57861165	57861238	Homo_sapiens_tRNA-Ala-AGC-17-1	1000	-	14
chr6	57870357	57870358	lib1382_hCh_lg_kwt_IPSC_5ug_RPC1_rep2_multi10_keepAll_dupRem_peak_809	196.644	chr6	57870344	57870417	Homo_sapiens_tRNA-Ala-AGC-16-1	1000	-	0
chr6	125780305	125780306	lib1382_hCh_lg_kwt_IPSC_5ug_RPC1_rep2_multi10_keepAll_dupRem_peak_819	4133.98	chr6	125780246	125780318	Homo_sapiens_tRNA-Glu-CTC-1-7	1000	-	0
chr6	144216532	144216533	lib1382_hCh_lg_kwt_IPSC_5ug_RPC1_rep2_multi10_keepAll_dupRem_peak_821	3105.54	chr6	144216546	144216629	Homo_sapiens_tRNA-Leu-TAA-1-1	1000	+	14
chr7	99469715	99469716	lib1382_hCh_lg_kwt_IPSC_5ug_RPC1_rep2_multi10_keepAll_dupRem_peak_843	374.901	chr7	99469683	99469755	Homo_sapiens_tRNA-Trp-CCA-5-1	1000	+	0
chr7	128783434	128783435	lib1382_hCh_lg_kwt_IPSC_5ug_RPC1_rep2_multi10_keepAll_dupRem_peak_849	2722.86	chr7	128783449	128783521	Homo_sapiens_tRNA-Pro-AGG-2-3	1000	+	15
chr7	139340719	139340720	lib1382_hCh_lg_kwt_IPSC_5ug_RPC1_rep2_multi10_keepAll_dupRem_peak_851	2645.91	chr7	139340699	139340772	Homo_sapiens_tRNA-Arg-CCT-4-1	1000	+	0
chr7	149310200	149310201	lib1382_hCh_lg_kwt_IPSC_5ug_RPC1_rep2_multi10_keepAll_dupRem_peak_858	61.4162	chr7	149310189	149310261	Homo_sapiens_tRNA-Cys-GCA-1-1	1000	+	0
chr7	149331154	149331155	lib1382_hCh_lg_kwt_IPSC_5ug_RPC1_rep2_multi10_keepAll_dupRem_peak_859	357.728	chr7	149331128	149331200	Homo_sapiens_tRNA-Cys-GCA-9-2	1000	+	0
chr7	149355729	149355730	lib1382_hCh_lg_kwt_IPSC_5ug_RPC1_rep2_multi10_keepAll_dupRem_peak_860	1816.96	chr7	149355674	149355746	Homo_sapiens_tRNA-Cys-GCA-13-1	1000	-	0
chr7	149375785	149375786	lib1382_hCh_lg_kwt_IPSC_5ug_RPC1_rep2_multi10_keepAll_dupRem_peak_861	7.68649	chr7	149375758	149375830	Homo_sapiens_tRNA-Cys-GCA-18-1	1000	-	0
chr7	149377599	149377600	lib1382_hCh_lg_kwt_IPSC_5ug_RPC1_rep2_multi10_keepAll_dupRem_peak_862	42.9299	chr7	149377509	149377581	Homo_sapiens_tRNA-Cys-GCA-10-1	1000	-	19
chr7	149415018	149415019	lib1382_hCh_lg_kwt_IPSC_5ug_RPC1_rep2_multi10_keepAll_dupRem_peak_863a	203.503	chr7	149415137	149415209	Homo_sapiens_tRNA-Cys-GCA-11-1	1000	-	119
chr7	149415235	149415236	lib1382_hCh_lg_kwt_IPSC_5ug_RPC1_rep2_multi10_keepAll_dupRem_peak_863b	584.408	chr7	149415137	149415209	Homo_sapiens_tRNA-Cys-GCA-11-1	1000	-	27
chr7	149546561	149546562	lib1382_hCh_lg_kwt_IPSC_5ug_RPC1_rep2_multi10_keepAll_dupRem_peak_864	5.97596	chr7	149546539	149546611	Homo_sapiens_tRNA-Cys-GCA-16-1	1000	+	0
chr7	149584757	149584758	lib1382_hCh_lg_kwt_IPSC_5ug_RPC1_rep2_multi10_keepAll_dupRem_peak_865	5.71938	chr7	149584724	149584796	Homo_sapiens_tRNA-Cys-GCA-15-1	1000	+	0
chr7	149595248	149595249	lib1382_hCh_lg_kwt_IPSC_5ug_RPC1_rep2_multi10_keepAll_dupRem_peak_866	17.6348	chr7	149595213	149595285	Homo_sapiens_tRNA-Cys-GCA-23-1	1000	-	0
chr7	149608364	149608365	lib1382_hCh_lg_kwt_IPSC_5ug_RPC1_rep2_multi10_keepAll_dupRem_peak_867	32.8223	chr7	149608375	149608447	Homo_sapiens_tRNA-Ser-AGA-5-1	1000	+	11
chr7	149635689	149635690	lib1382_hCh_lg_kwt_IPSC_5ug_RPC1_rep2_multi10_keepAll_dupRem_peak_868	1096.04	chr7	149635686	149635758	Homo_sapiens_tRNA-Cys-GCA-9-3	1000	+	0
chr7	149647048	149647049	lib1382_hCh_lg_kwt_IPSC_5ug_RPC1_rep2_multi10_keepAll_dupRem_peak_869	222.027	chr7	149646954	149647026	Homo_sapiens_tRNA-Cys-GCA-12-1	1000	-	23
chr7	149664863	149664864	lib1382_hCh_lg_kwt_IPSC_5ug_RPC1_rep2_multi10_keepAll_dupRem_peak_870	154.609	chr7	149664823	149664895	Homo_sapiens_tRNA-Cys-GCA-21-1	1000	+	0
chr7	149691230	149691231	lib1382_hCh_lg_kwt_IPSC_5ug_RPC1_rep2_multi10_keepAll_dupRem_peak_873	1862.98	chr7	149691180	149691252	Homo_sapiens_tRNA-Cys-GCA-17-1	1000	-	0
chr7	149707695	149707696	lib1382_hCh_lg_kwt_IPSC_5ug_RPC1_rep2_multi10_keepAll_dupRem_peak_874	156.599	chr7	149707668	149707740	Homo_sapiens_tRNA-Cys-GCA-9-4	1000	+	0
chr8	66113362	66113363	lib1382_hCh_lg_kwt_IPSC_5ug_RPC1_rep2_multi10_keepAll_dupRem_peak_887a	2835.69	chr8	66113366	66113459	Homo_sapiens_tRNA-Tyr-GTA-5-1	1000	+	4
chr8	66114240	66114241	lib1382_hCh_lg_kwt_IPSC_5ug_RPC1_rep2_multi10_keepAll_dupRem_peak_887b	953.082	chr8	66114188	66114261	Homo_sapiens_tRNA-Ala-AGC-8-2	1000	+	0
chr8	95269721	95269722	lib1382_hCh_lg_kwt_IPSC_5ug_RPC1_rep2_multi10_keepAll_dupRem_peak_891	3253.23	chr8	95269656	95269738	Homo_sapiens_tRNA-Ser-AGA-2-5	1000	-	0
chr8	123157252	123157253	lib1382_hCh_lg_kwt_IPSC_5ug_RPC1_rep2_multi10_keepAll_dupRem_peak_892	2830.82	chr8	123157229	123157302	Homo_sapiens_tRNA-Met-CAT-1-1	1000	-	0
chr9	14433984	14433985	lib1382_hCh_lg_kwt_IPSC_5ug_RPC1_rep2_multi10_keepAll_dupRem_peak_896	78.3193	chr9	14433939	14434011	Homo_sapiens_tRNA-His-GTG-1-6	1000	-	0
chr9	110198443	110198444	lib1382_hCh_lg_kwt_IPSC_5ug_RPC1_rep2_multi10_keepAll_dupRem_peak_908a	18.0911	chr9	110198522	110198595	Homo_sapiens_tRNA-Arg-TCG-6-1	1000	+	79
chr9	110198663	110198664	lib1382_hCh_lg_kwt_IPSC_5ug_RPC1_rep2_multi10_keepAll_dupRem_peak_908b	6.81584	chr9	110198522	110198595	Homo_sapiens_tRNA-Arg-TCG-6-1	1000	+	69
chr9	128340129	128340130	lib1382_hCh_lg_kwt_IPSC_5ug_RPC1_rep2_multi10_keepAll_dupRem_peak_913	1268.34	chr9	128340075	128340166	Homo_sapiens_tRNA-Arg-TCT-3-1	1000	-	0
chrX	18674981	18674982	lib1382_hCh_lg_kwt_IPSC_5ug_RPC1_rep2_multi10_keepAll_dupRem_peak_918	1524.52	chrX	18674908	18674981	Homo_sapiens_tRNA-Val-TAC-1-2	1000	-	1

## Sheet: Ext Data Fig. 4c - NPC rep1
chr1	16535289	16535290	lib1383_hCh_lg_kwt_NPC_c256_5ug_RPC1_rep1_multi10_keepAll_dupRem_peak_22	56.2384	chr1	16535278	16535350	Homo_sapiens_tRNA-Glu-TTC-4-1	1000	-	0
chr1	16545937	16545938	lib1383_hCh_lg_kwt_NPC_c256_5ug_RPC1_rep1_multi10_keepAll_dupRem_peak_23	75.7589	chr1	16545938	16546009	Homo_sapiens_tRNA-Gly-CCC-1-1	1000	-	1
chr1	16678266	16678267	lib1383_hCh_lg_kwt_NPC_c256_5ug_RPC1_rep1_multi10_keepAll_dupRem_peak_24	87.054	chr1	16678270	16678341	Homo_sapiens_tRNA-Gly-CCC-4-1	1000	-	4
chr1	16861932	16861933	lib1383_hCh_lg_kwt_NPC_c256_5ug_RPC1_rep1_multi10_keepAll_dupRem_peak_25	9.70096	chr1	16861920	16861991	Homo_sapiens_tRNA-Gly-CCC-1-2	1000	+	0
chr1	16872558	16872559	lib1383_hCh_lg_kwt_NPC_c256_5ug_RPC1_rep1_multi10_keepAll_dupRem_peak_26	8.27484	chr1	16872582	16872654	Homo_sapiens_tRNA-Glu-TTC-3-1	1000	+	24
chr1	93847585	93847586	lib1383_hCh_lg_kwt_NPC_c256_5ug_RPC1_rep1_multi10_keepAll_dupRem_peak_27	1326.12	chr1	93847572	93847657	Homo_sapiens_tRNA-Arg-TCT-1-1	1000	+	0
chr1	120844147	120844148	lib1383_hCh_lg_kwt_NPC_c256_5ug_RPC1_rep1_multi10_keepAll_dupRem_peak_28a	13.3273	chr1	120844261	120844335	Homo_sapiens_tRNA-Asn-GTT-7-1	1000	-	114
chr1	120844382	120844383	lib1383_hCh_lg_kwt_NPC_c256_5ug_RPC1_rep1_multi10_keepAll_dupRem_peak_28b	9.62669	chr1	120844261	120844335	Homo_sapiens_tRNA-Asn-GTT-7-1	1000	-	48
chr1	121016801	121016802	lib1383_hCh_lg_kwt_NPC_c256_5ug_RPC1_rep1_multi10_keepAll_dupRem_peak_29	16.6626	chr1	121016844	121016915	Homo_sapiens_tRNA-Gly-CCC-6-1	1000	-	43
chr1	144419309	144419310	lib1383_hCh_lg_kwt_NPC_c256_5ug_RPC1_rep1_multi10_keepAll_dupRem_peak_37	67.6078	chr1	144419266	144419340	Homo_sapiens_tRNA-Asn-GTT-3-1	1000	+	0
chr1	145287818	145287819	lib1383_hCh_lg_kwt_NPC_c256_5ug_RPC1_rep1_multi10_keepAll_dupRem_peak_40	46.8804	chr1	145287765	145287839	Homo_sapiens_tRNA-Asn-GTT-2-7	1000	+	0
chr1	146035726	146035727	lib1383_hCh_lg_kwt_NPC_c256_5ug_RPC1_rep1_multi10_keepAll_dupRem_peak_42	3326.07	chr1	146035691	146035763	Homo_sapiens_tRNA-Glu-CTC-1-1	1000	+	0
chr1	146037129	146037130	lib1383_hCh_lg_kwt_NPC_c256_5ug_RPC1_rep1_multi10_keepAll_dupRem_peak_43	1407.82	chr1	146037060	146037132	Homo_sapiens_tRNA-Gly-TCC-2-1	1000	+	0
chr1	146038032	146038033	lib1383_hCh_lg_kwt_NPC_c256_5ug_RPC1_rep1_multi10_keepAll_dupRem_peak_44	444.688	chr1	146038043	146038115	Homo_sapiens_tRNA-His-GTG-1-1	1000	+	11
chr1	146039444	146039445	lib1383_hCh_lg_kwt_NPC_c256_5ug_RPC1_rep1_multi10_keepAll_dupRem_peak_45	740.618	chr1	146039400	146039473	Homo_sapiens_tRNA-Lys-CTT-2-1	1000	+	0
chr1	146370130	146370131	lib1383_hCh_lg_kwt_NPC_c256_5ug_RPC1_rep1_multi10_keepAll_dupRem_peak_46	9.03629	chr1	146370100	146370174	Homo_sapiens_tRNA-Asn-GTT-24-1	1000	+	0
chr1	148529285	148529286	lib1383_hCh_lg_kwt_NPC_c256_5ug_RPC1_rep1_multi10_keepAll_dupRem_peak_48	55.5069	chr1	148529256	148529330	Homo_sapiens_tRNA-Asn-GTT-2-1	1000	+	0
chr1	149708686	149708687	lib1383_hCh_lg_kwt_NPC_c256_5ug_RPC1_rep1_multi10_keepAll_dupRem_peak_49	266.176	chr1	149708659	149708730	Homo_sapiens_tRX-Val-CAC-4-1	1000	-	0
chr1	149712626	149712627	lib1383_hCh_lg_kwt_NPC_c256_5ug_RPC1_rep1_multi10_keepAll_dupRem_peak_50	90.4957	chr1	149712551	149712624	Homo_sapiens_tRNA-Val-CAC-1-7	1000	-	3
chr1	153671263	153671264	lib1383_hCh_lg_kwt_NPC_c256_5ug_RPC1_rep1_multi10_keepAll_dupRem_peak_51	2698.62	chr1	153671249	153671321	Homo_sapiens_tRNA-iMet-CAT-1-1	1000	+	0
chr1	159141634	159141635	lib1383_hCh_lg_kwt_NPC_c256_5ug_RPC1_rep1_multi10_keepAll_dupRem_peak_52	7.49992	chr1	159141610	159141684	Homo_sapiens_tRNA-Arg-TCT-4-1	1000	-	0
chr1	161399760	161399761	lib1383_hCh_lg_kwt_NPC_c256_5ug_RPC1_rep1_multi10_keepAll_dupRem_peak_53	1496.14	chr1	161399699	161399772	Homo_sapiens_tRNA-Val-CAC-1-1	1000	-	0
chr1	161422117	161422118	lib1383_hCh_lg_kwt_NPC_c256_5ug_RPC1_rep1_multi10_keepAll_dupRem_peak_54	48.3441	chr1	161422092	161422164	Homo_sapiens_tRNA-Glu-TTC-4-2	1000	-	0
chr1	161428101	161428102	lib1383_hCh_lg_kwt_NPC_c256_5ug_RPC1_rep1_multi10_keepAll_dupRem_peak_55	46.0069	chr1	161428076	161428150	Homo_sapiens_tRNA-Asn-GTT-2-2	1000	-	0
chr1	161523901	161523902	lib1383_hCh_lg_kwt_NPC_c256_5ug_RPC1_rep1_multi10_keepAll_dupRem_peak_64	1734.56	chr1	161523846	161523917	Homo_sapiens_tRNA-Gly-GCC-2-1	1000	-	0
chr1	161530346	161530347	lib1383_hCh_lg_kwt_NPC_c256_5ug_RPC1_rep1_multi10_keepAll_dupRem_peak_65	346.047	chr1	161530341	161530424	Homo_sapiens_tRNA-Leu-CAG-1-6	1000	-	0
chr1	161531140	161531141	lib1383_hCh_lg_kwt_NPC_c256_5ug_RPC1_rep1_multi10_keepAll_dupRem_peak_66	576.082	chr1	161531112	161531184	Homo_sapiens_tRNA-Gly-TCC-2-6	1000	+	0
chr1	161540272	161540273	lib1383_hCh_lg_kwt_NPC_c256_5ug_RPC1_rep1_multi10_keepAll_dupRem_peak_67	56.4132	chr1	161540240	161540314	Homo_sapiens_tRNA-Asn-GTT-1-1	1000	+	0
chr1	161612767	161612768	lib1383_hCh_lg_kwt_NPC_c256_5ug_RPC1_rep1_multi10_keepAll_dupRem_peak_68	283.2	chr1	161612717	161612789	Homo_sapiens_tRNA-Glu-TTC-5-1	1000	+	0
chr1	167714753	167714754	lib1383_hCh_lg_kwt_NPC_c256_5ug_RPC1_rep1_multi10_keepAll_dupRem_peak_69a	2363.29	chr1	167714724	167714796	Homo_sapiens_tRNA-Pro-CGG-1-1	1000	+	0
chr1	167715543	167715544	lib1383_hCh_lg_kwt_NPC_c256_5ug_RPC1_rep1_multi10_keepAll_dupRem_peak_69b	1232.51	chr1	167715487	167715559	Homo_sapiens_tRNA-Pro-AGG-2-1	1000	-	0
chr1	204506612	204506613	lib1383_hCh_lg_kwt_NPC_c256_5ug_RPC1_rep1_multi10_keepAll_dupRem_peak_70a	1594.42	chr1	204506526	204506599	Homo_sapiens_tRNA-Lys-TTT-3-1	1000	+	14
chr1	204507064	204507065	lib1383_hCh_lg_kwt_NPC_c256_5ug_RPC1_rep1_multi10_keepAll_dupRem_peak_70b	2158.55	chr1	204507029	204507102	Homo_sapiens_tRNA-Lys-TTT-3-2	1000	-	0
chr1	222464990	222464991	lib1383_hCh_lg_kwt_NPC_c256_5ug_RPC1_rep1_multi10_keepAll_dupRem_peak_71	241.258	chr1	222465004	222465077	Homo_sapiens_tRNA-Thr-TGT-2-1	1000	+	14
chr1	248873882	248873883	lib1383_hCh_lg_kwt_NPC_c256_5ug_RPC1_rep1_multi10_keepAll_dupRem_peak_73a	947.708	chr1	248873854	248873960	Homo_sapiens_tRNA-Leu-CAA-4-1	1000	+	0
chr1	248874294	248874295	lib1383_hCh_lg_kwt_NPC_c256_5ug_RPC1_rep1_multi10_keepAll_dupRem_peak_73b	1057.77	chr1	248874247	248874319	Homo_sapiens_tRNA-Glu-CTC-2-1	1000	+	0
chr10	22229530	22229531	lib1383_hCh_lg_kwt_NPC_c256_5ug_RPC1_rep1_multi10_keepAll_dupRem_peak_74	1512.48	chr10	22229508	22229582	Homo_sapiens_tRNA-Asn-GTT-2-3	1000	-	0
chr10	67764513	67764514	lib1383_hCh_lg_kwt_NPC_c256_5ug_RPC1_rep1_multi10_keepAll_dupRem_peak_75	1830.06	chr10	67764502	67764584	Homo_sapiens_tRNA-Ser-TGA-1-1	1000	+	0
chr11	59550651	59550652	lib1383_hCh_lg_kwt_NPC_c256_5ug_RPC1_rep1_multi10_keepAll_dupRem_peak_76a	841.883	chr11	59550628	59550701	Homo_sapiens_tRNA-Val-TAC-1-1	1000	-	0
chr11	59551043	59551044	lib1383_hCh_lg_kwt_NPC_c256_5ug_RPC1_rep1_multi10_keepAll_dupRem_peak_76b	595.356	chr11	59550986	59551059	Homo_sapiens_tRNA-Val-TAC-2-1	1000	-	0
chr11	59551778	59551779	lib1383_hCh_lg_kwt_NPC_c256_5ug_RPC1_rep1_multi10_keepAll_dupRem_peak_76c	440.45	chr11	59551754	59551837	Homo_sapiens_tRNA-Leu-TAA-3-1	1000	+	0
chr11	59556383	59556384	lib1383_hCh_lg_kwt_NPC_c256_5ug_RPC1_rep1_multi10_keepAll_dupRem_peak_77a	247.252	chr11	59556428	59556501	Homo_sapiens_tRNA-Lys-TTT-5-1	1000	+	45
chr11	59557473	59557474	lib1383_hCh_lg_kwt_NPC_c256_5ug_RPC1_rep1_multi10_keepAll_dupRem_peak_78	140.165	chr11	59557496	59557569	Homo_sapiens_tRNA-Phe-GAA-1-3	1000	-	23
chr11	59560379	59560380	lib1383_hCh_lg_kwt_NPC_c256_5ug_RPC1_rep1_multi10_keepAll_dupRem_peak_79	2394.71	chr11	59560334	59560407	Homo_sapiens_tRNA-Lys-TTT-3-4	1000	-	0
chr11	59566380	59566381	lib1383_hCh_lg_kwt_NPC_c256_5ug_RPC1_rep1_multi10_keepAll_dupRem_peak_80	307.83	chr11	59566379	59566452	Homo_sapiens_tRNA-Phe-GAA-2-1	1000	-	0
chr11	66348161	66348162	lib1383_hCh_lg_kwt_NPC_c256_5ug_RPC1_rep1_multi10_keepAll_dupRem_peak_81	754.826	chr11	66348119	66348201	Homo_sapiens_tRNA-Ser-GCT-3-1	1000	+	0
chr11	76235553	76235554	lib1383_hCh_lg_kwt_NPC_c256_5ug_RPC1_rep1_multi10_keepAll_dupRem_peak_83a	2115.27	chr11	76235512	76235584	Homo_sapiens_tRNA-Pro-AGG-2-4	1000	+	0
chr11	76235866	76235867	lib1383_hCh_lg_kwt_NPC_c256_5ug_RPC1_rep1_multi10_keepAll_dupRem_peak_83b	2367.58	chr11	76235824	76235896	Homo_sapiens_tRNA-Pro-TGG-2-1	1000	-	0
chr12	56190341	56190342	lib1383_hCh_lg_kwt_NPC_c256_5ug_RPC1_rep1_multi10_keepAll_dupRem_peak_84	468.736	chr12	56190363	56190445	Homo_sapiens_tRNA-Ser-CGA-4-1	1000	+	22
chr12	96036058	96036059	lib1383_hCh_lg_kwt_NPC_c256_5ug_RPC1_rep1_multi10_keepAll_dupRem_peak_85	2331.31	chr12	96036020	96036092	Homo_sapiens_tRNA-Asp-GTC-2-8	1000	+	0
chr12	98503542	98503543	lib1383_hCh_lg_kwt_NPC_c256_5ug_RPC1_rep1_multi10_keepAll_dupRem_peak_86a	1858.06	chr12	98503502	98503574	Homo_sapiens_tRNA-Asp-GTC-1-1	1000	+	0
chr12	98504254	98504255	lib1383_hCh_lg_kwt_NPC_c256_5ug_RPC1_rep1_multi10_keepAll_dupRem_peak_86b	444.176	chr12	98504251	98504323	Homo_sapiens_tRNA-Trp-CCA-4-1	1000	+	0
chr12	124921786	124921787	lib1383_hCh_lg_kwt_NPC_c256_5ug_RPC1_rep1_multi10_keepAll_dupRem_peak_87	1109.67	chr12	124921754	124921826	Homo_sapiens_tRNA-Ala-TGC-3-2	1000	-	0
chr12	124927407	124927408	lib1383_hCh_lg_kwt_NPC_c256_5ug_RPC1_rep1_multi10_keepAll_dupRem_peak_88a	396.086	chr12	124927344	124927416	Homo_sapiens_tRNA-Asp-GTC-2-9	1000	-	0
chr12	124927893	124927894	lib1383_hCh_lg_kwt_NPC_c256_5ug_RPC1_rep1_multi10_keepAll_dupRem_peak_88b	710.146	chr12	124927842	124927915	Homo_sapiens_tRNA-Phe-GAA-1-4	1000	-	0
chr12	124939662	124939663	lib1383_hCh_lg_kwt_NPC_c256_5ug_RPC1_rep1_multi10_keepAll_dupRem_peak_89a	1167.36	chr12	124939646	124939718	Homo_sapiens_tRNA-Asp-GTC-2-10	1000	-	0
chr12	124940064	124940065	lib1383_hCh_lg_kwt_NPC_c256_5ug_RPC1_rep1_multi10_keepAll_dupRem_peak_89b	1159.91	chr12	124939965	124940037	Homo_sapiens_tRNA-Ala-TGC-4-1	1000	+	28
chr13	30673986	30673987	lib1383_hCh_lg_kwt_NPC_c256_5ug_RPC1_rep1_multi10_keepAll_dupRem_peak_90	754.182	chr13	30673963	30674037	Homo_sapiens_tRNA-Asn-GTT-2-4	1000	-	0
chr13	41060758	41060759	lib1383_hCh_lg_kwt_NPC_c256_5ug_RPC1_rep1_multi10_keepAll_dupRem_peak_91	1059.59	chr13	41060737	41060809	Homo_sapiens_tRNA-Glu-TTC-1-2	1000	-	0
chr13	44917977	44917978	lib1383_hCh_lg_kwt_NPC_c256_5ug_RPC1_rep1_multi10_keepAll_dupRem_peak_92	2155.8	chr13	44917926	44917998	Homo_sapiens_tRNA-Glu-TTC-2-1	1000	-	0
chr13	94549697	94549698	lib1383_hCh_lg_kwt_NPC_c256_5ug_RPC1_rep1_multi10_keepAll_dupRem_peak_93	751.781	chr13	94549649	94549722	Homo_sapiens_tRNA-Phe-GAA-1-5	1000	-	0
chr14	20609349	20609350	lib1383_hCh_lg_kwt_NPC_c256_5ug_RPC1_rep1_multi10_keepAll_dupRem_peak_95	171.056	chr14	20609335	20609407	Homo_sapiens_tRNA-Pro-AGG-2-5	1000	-	0
chr14	20610172	20610173	lib1383_hCh_lg_kwt_NPC_c256_5ug_RPC1_rep1_multi10_keepAll_dupRem_peak_96	805.545	chr14	20610131	20610213	Homo_sapiens_tRNA-Leu-AAG-2-3	1000	+	0
chr14	20613387	20613388	lib1383_hCh_lg_kwt_NPC_c256_5ug_RPC1_rep1_multi10_keepAll_dupRem_peak_97a	372.987	chr14	20613400	20613472	Homo_sapiens_tRNA-Pro-AGG-2-6	1000	-	13
chr14	20613795	20613796	lib1383_hCh_lg_kwt_NPC_c256_5ug_RPC1_rep1_multi10_keepAll_dupRem_peak_97b	366.692	chr14	20613789	20613862	Homo_sapiens_tRNA-Thr-TGT-3-1	1000	-	0
chr14	20625497	20625498	lib1383_hCh_lg_kwt_NPC_c256_5ug_RPC1_rep1_multi10_keepAll_dupRem_peak_98	43.5214	chr14	20625369	20625451	Homo_sapiens_tRNA-Leu-TAG-2-1	1000	+	47
chr14	20631154	20631155	lib1383_hCh_lg_kwt_NPC_c256_5ug_RPC1_rep1_multi10_keepAll_dupRem_peak_99	68.5615	chr14	20631159	20631232	Homo_sapiens_tRNA-Thr-TGT-4-1	1000	-	5
chr14	20633109	20633110	lib1383_hCh_lg_kwt_NPC_c256_5ug_RPC1_rep1_multi10_keepAll_dupRem_peak_100	32.7376	chr14	20633005	20633077	Homo_sapiens_tRNA-Pro-TGG-1-1	1000	+	33
chr14	20681727	20681728	lib1383_hCh_lg_kwt_NPC_c256_5ug_RPC1_rep1_multi10_keepAll_dupRem_peak_101	754.073	chr14	20681689	20681762	Homo_sapiens_tRNA-Thr-TGT-5-1	1000	+	0
chr14	20683351	20683352	lib1383_hCh_lg_kwt_NPC_c256_5ug_RPC1_rep1_multi10_keepAll_dupRem_peak_102a	575.97	chr14	20683272	20683361	Homo_sapiens_tRNA-Tyr-GTA-5-5	1000	+	0
chr14	20684050	20684051	lib1383_hCh_lg_kwt_NPC_c256_5ug_RPC1_rep1_multi10_keepAll_dupRem_peak_102b	1456.17	chr14	20684015	20684087	Homo_sapiens_tRNA-Pro-TGG-3-2	1000	+	0
chr14	22929696	22929697	lib1383_hCh_lg_kwt_NPC_c256_5ug_RPC1_rep1_multi10_keepAll_dupRem_peak_103	1144.51	chr14	22929700	22929773	Homo_sapiens_tRNA-Arg-ACG-1-3	1000	+	4
chr14	58239925	58239926	lib1383_hCh_lg_kwt_NPC_c256_5ug_RPC1_rep1_multi10_keepAll_dupRem_peak_108	1750.49	chr14	58239894	58239967	Homo_sapiens_tRNA-Lys-CTT-1-1	1000	-	0
chr14	88979162	88979163	lib1383_hCh_lg_kwt_NPC_c256_5ug_RPC1_rep1_multi10_keepAll_dupRem_peak_109	50.8278	chr14	88979097	88979170	Homo_sapiens_tRNA-Ala-AGC-15-1	1000	+	0
chr14	102317074	102317075	lib1383_hCh_lg_kwt_NPC_c256_5ug_RPC1_rep1_multi10_keepAll_dupRem_peak_110	1268.65	chr14	102317091	102317165	Homo_sapiens_tRNA-Ile-AAT-5-4	1000	+	17
chr15	26082254	26082255	lib1383_hCh_lg_kwt_NPC_c256_5ug_RPC1_rep1_multi10_keepAll_dupRem_peak_111	1430.42	chr15	26082233	26082305	Homo_sapiens_tRNA-Glu-TTC-2-2	1000	-	0
chr15	40593898	40593899	lib1383_hCh_lg_kwt_NPC_c256_5ug_RPC1_rep1_multi10_keepAll_dupRem_peak_112	2198.84	chr15	40593824	40593906	Homo_sapiens_tRNA-Ser-GCT-4-2	1000	-	0
chr15	45198664	45198665	lib1383_hCh_lg_kwt_NPC_c256_5ug_RPC1_rep1_multi10_keepAll_dupRem_peak_113	1772.77	chr15	45198605	45198677	Homo_sapiens_tRNA-His-GTG-1-7	1000	-	0
chr15	45200452	45200453	lib1383_hCh_lg_kwt_NPC_c256_5ug_RPC1_rep1_multi10_keepAll_dupRem_peak_114	960.744	chr15	45200412	45200484	Homo_sapiens_tRNA-His-GTG-1-8	1000	-	0
chr15	45201163	45201164	lib1383_hCh_lg_kwt_NPC_c256_5ug_RPC1_rep1_multi10_keepAll_dupRem_peak_115	128.008	chr15	45201150	45201222	Homo_sapiens_tRNA-His-GTG-1-9	1000	+	0
chr15	65869126	65869127	lib1383_hCh_lg_kwt_NPC_c256_5ug_RPC1_rep1_multi10_keepAll_dupRem_peak_116	2641.09	chr15	65869061	65869133	Homo_sapiens_tRNA-Gln-CTG-1-4	1000	-	0
chr15	78860630	78860631	lib1383_hCh_lg_kwt_NPC_c256_5ug_RPC1_rep1_multi10_keepAll_dupRem_peak_118	2015.57	chr15	78860561	78860634	Homo_sapiens_tRNA-Lys-CTT-1-2	1000	+	0
chr15	79744634	79744635	lib1383_hCh_lg_kwt_NPC_c256_5ug_RPC1_rep1_multi10_keepAll_dupRem_peak_119	27.9841	chr15	79744654	79744727	Homo_sapiens_tRNA-Cys-GCA-5-1	1000	+	20
chr15	89335084	89335085	lib1383_hCh_lg_kwt_NPC_c256_5ug_RPC1_rep1_multi10_keepAll_dupRem_peak_120	1673.26	chr15	89335072	89335145	Homo_sapiens_tRNA-Arg-TCG-1-1	1000	+	0
chr16	636785	636786	lib1383_hCh_lg_kwt_NPC_c256_5ug_RPC1_rep1_multi10_keepAll_dupRem_peak_121	2570.49	chr16	636735	636806	Homo_sapiens_tRNA-Gly-CCC-2-2	1000	-	0
chr16	3150676	3150677	lib1383_hCh_lg_kwt_NPC_c256_5ug_RPC1_rep1_multi10_keepAll_dupRem_peak_122	1158.39	chr16	3150673	3150746	Homo_sapiens_tRNA-Arg-CCG-1-3	1000	+	0
chr16	3152947	3152948	lib1383_hCh_lg_kwt_NPC_c256_5ug_RPC1_rep1_multi10_keepAll_dupRem_peak_123	984.773	chr16	3152899	3152972	Homo_sapiens_tRNA-Arg-CCT-3-1	1000	+	0
chr16	3157441	3157442	lib1383_hCh_lg_kwt_NPC_c256_5ug_RPC1_rep1_multi10_keepAll_dupRem_peak_124	150.187	chr16	3157404	3157477	Homo_sapiens_tRNA-Lys-CTT-3-1	1000	-	0
chr16	3159064	3159065	lib1383_hCh_lg_kwt_NPC_c256_5ug_RPC1_rep1_multi10_keepAll_dupRem_peak_125	15.6537	chr16	3158921	3158993	Homo_sapiens_tRNA-Pro-TGG-3-3	1000	+	72
chr16	3172100	3172101	lib1383_hCh_lg_kwt_NPC_c256_5ug_RPC1_rep1_multi10_keepAll_dupRem_peak_126	2.90765	chr16	3172047	3172119	Homo_sapiens_tRNA-Pro-CGG-1-2	1000	+	0
chr16	3175695	3175696	lib1383_hCh_lg_kwt_NPC_c256_5ug_RPC1_rep1_multi10_keepAll_dupRem_peak_127	38.1516	chr16	3175690	3175763	Homo_sapiens_tRNA-Lys-CTT-2-5	1000	+	0
chr16	3182702	3182703	lib1383_hCh_lg_kwt_NPC_c256_5ug_RPC1_rep1_multi10_keepAll_dupRem_peak_128	283.653	chr16	3182634	3182706	Homo_sapiens_tRNA-Pro-AGG-2-7	1000	-	0
chr16	3184198	3184199	lib1383_hCh_lg_kwt_NPC_c256_5ug_RPC1_rep1_multi10_keepAll_dupRem_peak_129	73.6223	chr16	3184132	3184204	Homo_sapiens_tRNA-Pro-TGG-3-4	1000	-	0
chr16	3189673	3189674	lib1383_hCh_lg_kwt_NPC_c256_5ug_RPC1_rep1_multi10_keepAll_dupRem_peak_130	176.874	chr16	3189633	3189705	Homo_sapiens_tRNA-Pro-AGG-2-8	1000	+	0
chr16	3192105	3192106	lib1383_hCh_lg_kwt_NPC_c256_5ug_RPC1_rep1_multi10_keepAll_dupRem_peak_131	28.3471	chr16	3191988	3192060	Homo_sapiens_tRNA-Pro-AGG-1-1	1000	+	46
chr16	14285877	14285878	lib1383_hCh_lg_kwt_NPC_c256_5ug_RPC1_rep1_multi10_keepAll_dupRem_peak_132	764.442	chr16	14285892	14285964	Homo_sapiens_tRNA-Thr-CGT-2-1	1000	+	15
chr16	22195741	22195742	lib1383_hCh_lg_kwt_NPC_c256_5ug_RPC1_rep1_multi10_keepAll_dupRem_peak_133	1102.17	chr16	22195710	22195792	Homo_sapiens_tRNA-Leu-TAG-3-1	1000	-	0
chr16	22297186	22297187	lib1383_hCh_lg_kwt_NPC_c256_5ug_RPC1_rep1_multi10_keepAll_dupRem_peak_134	2616.28	chr16	22297139	22297221	Homo_sapiens_tRNA-Leu-AAG-2-4	1000	+	0
chr16	57300057	57300058	lib1383_hCh_lg_kwt_NPC_c256_5ug_RPC1_rep1_multi10_keepAll_dupRem_peak_137a	970.872	chr16	57299950	57300033	Homo_sapiens_tRNA-Leu-CAG-2-1	1000	+	25
chr16	57300496	57300497	lib1383_hCh_lg_kwt_NPC_c256_5ug_RPC1_rep1_multi10_keepAll_dupRem_peak_137b	2147.31	chr16	57300479	57300562	Homo_sapiens_tRNA-Leu-CAG-2-2	1000	-	0
chr16	70779088	70779089	lib1383_hCh_lg_kwt_NPC_c256_5ug_RPC1_rep1_multi10_keepAll_dupRem_peak_138	135.117	chr16	70779038	70779109	Homo_sapiens_tRNA-Gly-GCC-2-4	1000	-	0
chr16	71426559	71426560	lib1383_hCh_lg_kwt_NPC_c256_5ug_RPC1_rep1_multi10_keepAll_dupRem_peak_139	57.3103	chr16	71426492	71426565	Homo_sapiens_tRNA-Met-CAT-2-1	1000	+	0
chr16	73478393	73478394	lib1383_hCh_lg_kwt_NPC_c256_5ug_RPC1_rep1_multi10_keepAll_dupRem_peak_140	22.6975	chr16	73478316	73478389	Homo_sapiens_tRNA-Lys-TTT-1-1	1000	-	5
chr16	87384084	87384085	lib1383_hCh_lg_kwt_NPC_c256_5ug_RPC1_rep1_multi10_keepAll_dupRem_peak_141	1405.66	chr16	87384021	87384094	Homo_sapiens_tRNA-Met-CAT-6-1	1000	-	0
chr17	8119154	8119155	lib1383_hCh_lg_kwt_NPC_c256_5ug_RPC1_rep1_multi10_keepAll_dupRem_peak_142a	1949.46	chr17	8119154	8119227	Homo_sapiens_tRNA-Lys-TTT-3-5	1000	+	0
chr17	8119739	8119740	lib1383_hCh_lg_kwt_NPC_c256_5ug_RPC1_rep1_multi10_keepAll_dupRem_peak_142b	927.253	chr17	8119751	8119823	Homo_sapiens_tRNA-Gln-CTG-1-5	1000	+	12
chr17	8120325	8120326	lib1383_hCh_lg_kwt_NPC_c256_5ug_RPC1_rep1_multi10_keepAll_dupRem_peak_142c	852.357	chr17	8120313	8120395	Homo_sapiens_tRNA-Leu-TAG-1-1	1000	-	0
chr17	8125767	8125768	lib1383_hCh_lg_kwt_NPC_c256_5ug_RPC1_rep1_multi10_keepAll_dupRem_peak_143	1581.01	chr17	8125745	8125816	Homo_sapiens_tRNA-Gly-GCC-2-6	1000	+	0
chr17	8138938	8138939	lib1383_hCh_lg_kwt_NPC_c256_5ug_RPC1_rep1_multi10_keepAll_dupRem_peak_144a	232.707	chr17	8138880	8138962	Homo_sapiens_tRNA-Ser-CGA-1-1	1000	-	0
chr17	8139513	8139514	lib1383_hCh_lg_kwt_NPC_c256_5ug_RPC1_rep1_multi10_keepAll_dupRem_peak_144b	394.097	chr17	8139451	8139525	Homo_sapiens_tRNA-Thr-AGT-5-1	1000	-	0
chr17	8186363	8186364	lib1383_hCh_lg_kwt_NPC_c256_5ug_RPC1_rep1_multi10_keepAll_dupRem_peak_145a	133.826	chr17	8186357	8186429	Homo_sapiens_tRNA-Trp-CCA-3-3	1000	+	0
chr17	8186897	8186898	lib1383_hCh_lg_kwt_NPC_c256_5ug_RPC1_rep1_multi10_keepAll_dupRem_peak_145b	896.016	chr17	8186865	8186947	Homo_sapiens_tRNA-Ser-GCT-4-3	1000	+	0
chr17	8187630	8187631	lib1383_hCh_lg_kwt_NPC_c256_5ug_RPC1_rep1_multi10_keepAll_dupRem_peak_145c	1230.47	chr17	8187592	8187666	Homo_sapiens_tRNA-Ile-AAT-5-5	1000	+	0
chr17	8220923	8220924	lib1383_hCh_lg_kwt_NPC_c256_5ug_RPC1_rep1_multi10_keepAll_dupRem_peak_146	290.102	chr17	8220868	8220940	Homo_sapiens_tRNA-Trp-CCA-1-1	1000	-	0
chr17	8221538	8221539	lib1383_hCh_lg_kwt_NPC_c256_5ug_RPC1_rep1_multi10_keepAll_dupRem_peak_147a	1000.32	chr17	8221547	8221619	Homo_sapiens_tRNA-Gly-TCC-3-1	1000	+	9
chr17	8222292	8222293	lib1383_hCh_lg_kwt_NPC_c256_5ug_RPC1_rep1_multi10_keepAll_dupRem_peak_147b	1143.7	chr17	8222237	8222309	Homo_sapiens_tRNA-Asp-GTC-2-11	1000	-	0
chr17	8222901	8222902	lib1383_hCh_lg_kwt_NPC_c256_5ug_RPC1_rep1_multi10_keepAll_dupRem_peak_147c	731.966	chr17	8222832	8222904	Homo_sapiens_tRNA-Pro-CGG-1-3	1000	-	0
chr17	8226304	8226305	lib1383_hCh_lg_kwt_NPC_c256_5ug_RPC1_rep1_multi10_keepAll_dupRem_peak_148a	966.663	chr17	8226234	8226308	Homo_sapiens_tRNA-Thr-AGT-1-2	1000	-	0
chr17	8226647	8226648	lib1383_hCh_lg_kwt_NPC_c256_5ug_RPC1_rep1_multi10_keepAll_dupRem_peak_148b	743.845	chr17	8226609	8226691	Homo_sapiens_tRNA-Ser-AGA-2-6	1000	-	0
chr17	8227031	8227032	lib1383_hCh_lg_kwt_NPC_c256_5ug_RPC1_rep1_multi10_keepAll_dupRem_peak_148c	804.413	chr17	8226990	8227064	Homo_sapiens_tRNA-Ile-AAT-4-1	1000	-	0
chr17	19508177	19508178	lib1383_hCh_lg_kwt_NPC_c256_5ug_RPC1_rep1_multi10_keepAll_dupRem_peak_150	2300.52	chr17	19508180	19508252	Homo_sapiens_tRNA-Trp-CCA-2-1	1000	+	3
chr17	31550126	31550127	lib1383_hCh_lg_kwt_NPC_c256_5ug_RPC1_rep1_multi10_keepAll_dupRem_peak_151	1438.27	chr17	31550073	31550145	Homo_sapiens_tRNA-Thr-CGT-4-1	1000	+	0
chr17	38751866	38751867	lib1383_hCh_lg_kwt_NPC_c256_5ug_RPC1_rep1_multi10_keepAll_dupRem_peak_152	944.609	chr17	38751780	38751854	Homo_sapiens_tRNA-Asn-GTT-2-5	1000	-	13
chr17	38861716	38861717	lib1383_hCh_lg_kwt_NPC_c256_5ug_RPC1_rep1_multi10_keepAll_dupRem_peak_153	27.9626	chr17	38861683	38861755	Homo_sapiens_tRNA-Cys-GCA-14-1	1000	-	0
chr17	38867664	38867665	lib1383_hCh_lg_kwt_NPC_c256_5ug_RPC1_rep1_multi10_keepAll_dupRem_peak_154	710.695	chr17	38867644	38867716	Homo_sapiens_tRNA-Cys-GCA-2-2	1000	+	0
chr17	38869369	38869370	lib1383_hCh_lg_kwt_NPC_c256_5ug_RPC1_rep1_multi10_keepAll_dupRem_peak_155	916.789	chr17	38869291	38869363	Homo_sapiens_tRNA-Cys-GCA-4-1	1000	-	7
chr17	39153790	39153791	lib1383_hCh_lg_kwt_NPC_c256_5ug_RPC1_rep1_multi10_keepAll_dupRem_peak_156a	1047.75	chr17	39153733	39153805	Homo_sapiens_tRNA-Cys-GCA-2-3	1000	-	0
chr17	39154541	39154542	lib1383_hCh_lg_kwt_NPC_c256_5ug_RPC1_rep1_multi10_keepAll_dupRem_peak_156b	2145.85	chr17	39154490	39154562	Homo_sapiens_tRNA-Cys-GCA-2-4	1000	-	0
chr17	49192559	49192560	lib1383_hCh_lg_kwt_NPC_c256_5ug_RPC1_rep1_multi10_keepAll_dupRem_peak_157b	1893.4	chr17	49192527	49192599	Homo_sapiens_tRNA-Gln-TTG-1-1	1000	+	0
chr17	68019964	68019965	lib1383_hCh_lg_kwt_NPC_c256_5ug_RPC1_rep1_multi10_keepAll_dupRem_peak_158	1185.12	chr17	68019896	68019969	Homo_sapiens_tRNA-Arg-CCG-2-1	1000	-	0
chr17	75033903	75033904	lib1383_hCh_lg_kwt_NPC_c256_5ug_RPC1_rep1_multi10_keepAll_dupRem_peak_159a	631.444	chr17	75033905	75033978	Homo_sapiens_tRNA-Arg-CCT-1-1	1000	+	2
chr17	75034488	75034489	lib1383_hCh_lg_kwt_NPC_c256_5ug_RPC1_rep1_multi10_keepAll_dupRem_peak_159b	703.249	chr17	75034430	75034503	Homo_sapiens_tRNA-Arg-CCT-2-1	1000	-	0
chr17	75035133	75035134	lib1383_hCh_lg_kwt_NPC_c256_5ug_RPC1_rep1_multi10_keepAll_dupRem_peak_159c	1147.72	chr17	75035112	75035185	Homo_sapiens_tRNA-Arg-TCG-3-1	1000	+	0
chr17	82494765	82494766	lib1383_hCh_lg_kwt_NPC_c256_5ug_RPC1_rep1_multi10_keepAll_dupRem_peak_160	1721.44	chr17	82494720	82494792	Homo_sapiens_tRNA-iMet-CAT-1-8	1000	-	0
chr19	1383498	1383499	lib1383_hCh_lg_kwt_NPC_c256_5ug_RPC1_rep1_multi10_keepAll_dupRem_peak_163	797.772	chr19	1383562	1383636	Homo_sapiens_tRNA-Asn-GTT-2-6	1000	+	64
chr19	4724137	4724138	lib1383_hCh_lg_kwt_NPC_c256_5ug_RPC1_rep1_multi10_keepAll_dupRem_peak_164a	1904.87	chr19	4724069	4724141	Homo_sapiens_tRNA-Gly-TCC-1-1	1000	+	0
chr19	4724613	4724614	lib1383_hCh_lg_kwt_NPC_c256_5ug_RPC1_rep1_multi10_keepAll_dupRem_peak_164b	676.979	chr19	4724634	4724707	Homo_sapiens_tRNA-Val-CAC-3-1	1000	-	21
chr19	33177077	33177078	lib1383_hCh_lg_kwt_NPC_c256_5ug_RPC1_rep1_multi10_keepAll_dupRem_peak_165	1880.85	chr19	33177056	33177130	Homo_sapiens_tRNA-Thr-AGT-1-3	1000	+	0
chr19	39412270	39412271	lib1383_hCh_lg_kwt_NPC_c256_5ug_RPC1_rep1_multi10_keepAll_dupRem_peak_166	330.849	chr19	39412167	39412260	Homo_sapiens_tRNA-Ile-TAT-1-1	1000	-	11
chr19	45478708	45478709	lib1383_hCh_lg_kwt_NPC_c256_5ug_RPC1_rep1_multi10_keepAll_dupRem_peak_167	783.916	chr19	45478600	45478687	Homo_sapiens_tRNA-SeC-TCA-1-1	1000	-	22
chr2	27050847	27050848	lib1383_hCh_lg_kwt_NPC_c256_5ug_RPC1_rep1_multi10_keepAll_dupRem_peak_169a	2777.01	chr2	27050781	27050870	Homo_sapiens_tRNA-Tyr-GTA-2-1	1000	+	0
chr2	27051220	27051221	lib1383_hCh_lg_kwt_NPC_c256_5ug_RPC1_rep1_multi10_keepAll_dupRem_peak_169b	2529.98	chr2	27051213	27051286	Homo_sapiens_tRNA-Ala-AGC-8-1	1000	+	0
chr2	42810563	42810564	lib1383_hCh_lg_kwt_NPC_c256_5ug_RPC1_rep1_multi10_keepAll_dupRem_peak_170	1085.56	chr2	42810535	42810628	Homo_sapiens_tRNA-Ile-TAT-2-1	1000	+	0
chr2	70249033	70249034	lib1383_hCh_lg_kwt_NPC_c256_5ug_RPC1_rep1_multi10_keepAll_dupRem_peak_171	1932.8	chr2	70248990	70249061	Homo_sapiens_tRNA-Gly-CCC-2-1	1000	-	0
chr2	130337213	130337214	lib1383_hCh_lg_kwt_NPC_c256_5ug_RPC1_rep1_multi10_keepAll_dupRem_peak_172	1402.96	chr2	130337127	130337199	Homo_sapiens_tRNA-Glu-TTC-1-1	1000	-	15
chr2	156400769	156400770	lib1383_hCh_lg_kwt_NPC_c256_5ug_RPC1_rep1_multi10_keepAll_dupRem_peak_173a	827.834	chr2	156400768	156400840	Homo_sapiens_tRNA-Ala-CGC-3-1	1000	+	0
chr2	156401188	156401189	lib1383_hCh_lg_kwt_NPC_c256_5ug_RPC1_rep1_multi10_keepAll_dupRem_peak_173b	2965.62	chr2	156401146	156401217	Homo_sapiens_tRNA-Gly-GCC-2-2	1000	-	0
chr21	17454784	17454785	lib1383_hCh_lg_kwt_NPC_c256_5ug_RPC1_rep1_multi10_keepAll_dupRem_peak_181	939.834	chr21	17454788	17454859	Homo_sapiens_tRNA-Gly-GCC-1-5	1000	-	4
chr3	45689018	45689019	lib1383_hCh_lg_kwt_NPC_c256_5ug_RPC1_rep1_multi10_keepAll_dupRem_peak_183	2554.88	chr3	45688998	45689071	Homo_sapiens_tRNA-Arg-ACG-2-1	1000	-	0
chr3	169772215	169772216	lib1383_hCh_lg_kwt_NPC_c256_5ug_RPC1_rep1_multi10_keepAll_dupRem_peak_185	1500.65	chr3	169772229	169772302	Homo_sapiens_tRNA-Val-AAC-1-1	1000	+	14
chr5	181169653	181169654	lib1383_hCh_lg_kwt_NPC_c256_5ug_RPC1_rep1_multi10_keepAll_dupRem_peak_191	61.6392	chr5	181169609	181169682	Homo_sapiens_tRNA-Val-AAC-1-3	1000	+	0
chr5	181173696	181173697	lib1383_hCh_lg_kwt_NPC_c256_5ug_RPC1_rep1_multi10_keepAll_dupRem_peak_192	18.4244	chr5	181173649	181173722	Homo_sapiens_tRNA-Val-CAC-1-4	1000	+	0
chr5	181187747	181187748	lib1383_hCh_lg_kwt_NPC_c256_5ug_RPC1_rep1_multi10_keepAll_dupRem_peak_193	122.331	chr5	181187700	181187782	Homo_sapiens_tRNA-Leu-AAG-2-1	1000	+	0
chr5	181188484	181188485	lib1383_hCh_lg_kwt_NPC_c256_5ug_RPC1_rep1_multi10_keepAll_dupRem_peak_194a	965.079	chr5	181188415	181188488	Homo_sapiens_tRNA-Val-AAC-2-1	1000	-	0
chr5	181188906	181188907	lib1383_hCh_lg_kwt_NPC_c256_5ug_RPC1_rep1_multi10_keepAll_dupRem_peak_194b	1513.95	chr5	181188853	181188925	Homo_sapiens_tRNA-Pro-TGG-3-1	1000	-	0
chr5	181191713	181191714	lib1383_hCh_lg_kwt_NPC_c256_5ug_RPC1_rep1_multi10_keepAll_dupRem_peak_195	1680.16	chr5	181191686	181191758	Homo_sapiens_tRNA-Thr-TGT-6-1	1000	-	0
chr5	181206901	181206902	lib1383_hCh_lg_kwt_NPC_c256_5ug_RPC1_rep1_multi10_keepAll_dupRem_peak_196	2219.97	chr5	181206867	181206939	Homo_sapiens_tRNA-Ala-TGC-3-1	1000	+	0
chr5	181207780	181207781	lib1383_hCh_lg_kwt_NPC_c256_5ug_RPC1_rep1_multi10_keepAll_dupRem_peak_197	483.586	chr5	181207754	181207827	Homo_sapiens_tRNA-Lys-CTT-2-2	1000	+	0
chr5	181218321	181218322	lib1383_hCh_lg_kwt_NPC_c256_5ug_RPC1_rep1_multi10_keepAll_dupRem_peak_198	449.031	chr5	181218269	181218342	Homo_sapiens_tRNA-Val-AAC-1-4	1000	-	0
chr5	181222015	181222016	lib1383_hCh_lg_kwt_NPC_c256_5ug_RPC1_rep1_multi10_keepAll_dupRem_peak_199a	466.427	chr5	181221978	181222051	Homo_sapiens_tRNA-Lys-CTT-2-3	1000	-	0
chr5	181222422	181222423	lib1383_hCh_lg_kwt_NPC_c256_5ug_RPC1_rep1_multi10_keepAll_dupRem_peak_199b	1243.06	chr5	181222394	181222467	Homo_sapiens_tRNA-Val-CAC-1-5	1000	-	0
chr6	26286503	26286504	lib1383_hCh_lg_kwt_NPC_c256_5ug_RPC1_rep1_multi10_keepAll_dupRem_peak_200	330.234	chr6	26286525	26286597	Homo_sapiens_tRNA-iMet-CAT-1-2	1000	+	22
chr6	26305427	26305428	lib1383_hCh_lg_kwt_NPC_c256_5ug_RPC1_rep1_multi10_keepAll_dupRem_peak_201	30.4439	chr6	26305489	26305573	Homo_sapiens_tRNA-Ser-GCT-6-1	1000	-	62
chr6	26311784	26311785	lib1383_hCh_lg_kwt_NPC_c256_5ug_RPC1_rep1_multi10_keepAll_dupRem_peak_202	116.047	chr6	26311746	26311818	Homo_sapiens_tRNA-Gln-TTG-3-2	1000	-	0
chr6	26312645	26312646	lib1383_hCh_lg_kwt_NPC_c256_5ug_RPC1_rep1_multi10_keepAll_dupRem_peak_203a	260.042	chr6	26312595	26312677	Homo_sapiens_tRNA-Ser-TGA-3-1	1000	-	0
chr6	26313170	26313171	lib1383_hCh_lg_kwt_NPC_c256_5ug_RPC1_rep1_multi10_keepAll_dupRem_peak_203b	654.16	chr6	26313123	26313195	Homo_sapiens_tRNA-iMet-CAT-1-3	1000	-	0
chr6	26322897	26322898	lib1383_hCh_lg_kwt_NPC_c256_5ug_RPC1_rep1_multi10_keepAll_dupRem_peak_204	193.213	chr6	26322817	26322890	Homo_sapiens_tRNA-Arg-TCG-2-1	1000	+	8
chr6	26327571	26327572	lib1383_hCh_lg_kwt_NPC_c256_5ug_RPC1_rep1_multi10_keepAll_dupRem_peak_205a	245.075	chr6	26327588	26327670	Homo_sapiens_tRNA-Ser-AGA-2-1	1000	+	17
chr6	26328172	26328173	lib1383_hCh_lg_kwt_NPC_c256_5ug_RPC1_rep1_multi10_keepAll_dupRem_peak_205b	308.604	chr6	26328139	26328212	Homo_sapiens_tRNA-Arg-ACG-1-1	1000	+	0
chr6	26330364	26330365	lib1383_hCh_lg_kwt_NPC_c256_5ug_RPC1_rep1_multi10_keepAll_dupRem_peak_206	181.206	chr6	26330300	26330372	Homo_sapiens_tRNA-iMet-CAT-1-4	1000	-	0
chr6	26331505	26331506	lib1383_hCh_lg_kwt_NPC_c256_5ug_RPC1_rep1_multi10_keepAll_dupRem_peak_207	10.7931	chr6	26331443	26331515	Homo_sapiens_tRNA-Trp-CCA-3-2	1000	-	0
chr6	26521267	26521268	lib1383_hCh_lg_kwt_NPC_c256_5ug_RPC1_rep1_multi10_keepAll_dupRem_peak_208	721.914	chr6	26521207	26521290	Homo_sapiens_tRNA-Leu-CAG-1-7	1000	+	0
chr6	26532949	26532950	lib1383_hCh_lg_kwt_NPC_c256_5ug_RPC1_rep1_multi10_keepAll_dupRem_peak_209	1164.26	chr6	26532916	26532990	Homo_sapiens_tRNA-Thr-AGT-2-1	1000	-	0
chr6	26537521	26537522	lib1383_hCh_lg_kwt_NPC_c256_5ug_RPC1_rep1_multi10_keepAll_dupRem_peak_210a	446.883	chr6	26537497	26537570	Homo_sapiens_tRNA-Arg-ACG-1-2	1000	+	0
chr6	26538096	26538097	lib1383_hCh_lg_kwt_NPC_c256_5ug_RPC1_rep1_multi10_keepAll_dupRem_peak_210b	512.815	chr6	26538053	26538126	Homo_sapiens_tRNA-Val-CAC-1-6	1000	+	0
chr6	26553520	26553521	lib1383_hCh_lg_kwt_NPC_c256_5ug_RPC1_rep1_multi10_keepAll_dupRem_peak_211a	824.75	chr6	26553502	26553574	Homo_sapiens_tRNA-Ala-CGC-1-1	1000	+	0
chr6	26554176	26554177	lib1383_hCh_lg_kwt_NPC_c256_5ug_RPC1_rep1_multi10_keepAll_dupRem_peak_211b	1167.36	chr6	26554121	26554195	Homo_sapiens_tRNA-Ile-AAT-5-1	1000	+	0
chr6	26555324	26555325	lib1383_hCh_lg_kwt_NPC_c256_5ug_RPC1_rep1_multi10_keepAll_dupRem_peak_212	202.521	chr6	26555269	26555341	Homo_sapiens_tRNA-Pro-AGG-2-2	1000	+	0
chr6	26556598	26556599	lib1383_hCh_lg_kwt_NPC_c256_5ug_RPC1_rep1_multi10_keepAll_dupRem_peak_213	194.274	chr6	26556545	26556618	Homo_sapiens_tRNA-Lys-CTT-2-4	1000	+	0
chr6	26568887	26568888	lib1383_hCh_lg_kwt_NPC_c256_5ug_RPC1_rep1_multi10_keepAll_dupRem_peak_214	656.852	chr6	26568857	26568948	Homo_sapiens_tRNA-Tyr-GTA-1-1	1000	+	0
chr6	26571883	26571884	lib1383_hCh_lg_kwt_NPC_c256_5ug_RPC1_rep1_multi10_keepAll_dupRem_peak_215	224.316	chr6	26571863	26571936	Homo_sapiens_tRNA-Ala-AGC-11-1	1000	-	0
chr6	27020356	27020357	lib1383_hCh_lg_kwt_NPC_c256_5ug_RPC1_rep1_multi10_keepAll_dupRem_peak_219	70.4117	chr6	27020345	27020439	Homo_sapiens_tRNA-Ile-TAT-2-2	1000	+	0
chr6	27091799	27091800	lib1383_hCh_lg_kwt_NPC_c256_5ug_RPC1_rep1_multi10_keepAll_dupRem_peak_220	82.5265	chr6	27091741	27091813	Homo_sapiens_tRNA-Pro-CGG-2-1	1000	+	0
chr6	27162299	27162300	lib1383_hCh_lg_kwt_NPC_c256_5ug_RPC1_rep1_multi10_keepAll_dupRem_peak_221	92.2292	chr6	27162270	27162344	Homo_sapiens_tRNA-Thr-AGT-6-1	1000	+	0
chr6	27177296	27177297	lib1383_hCh_lg_kwt_NPC_c256_5ug_RPC1_rep1_multi10_keepAll_dupRem_peak_222	673.08	chr6	27177214	27177288	Homo_sapiens_tRNA-Ile-AAT-5-2	1000	-	9
chr6	27213971	27213972	lib1383_hCh_lg_kwt_NPC_c256_5ug_RPC1_rep1_multi10_keepAll_dupRem_peak_223	35.8322	chr6	27213843	27213916	Homo_sapiens_tRNA-Arg-ACG-2-2	1000	-	56
chr6	27215163	27215164	lib1383_hCh_lg_kwt_NPC_c256_5ug_RPC1_rep1_multi10_keepAll_dupRem_peak_224	73.0218	chr6	27215172	27215245	Homo_sapiens_tRNA-Arg-ACG-2-3	1000	+	9
chr6	27230585	27230586	lib1383_hCh_lg_kwt_NPC_c256_5ug_RPC1_rep1_multi10_keepAll_dupRem_peak_225	84.8083	chr6	27230554	27230637	Homo_sapiens_tRNA-Leu-TAA-4-1	1000	-	0
chr6	27235490	27235491	lib1383_hCh_lg_kwt_NPC_c256_5ug_RPC1_rep1_multi10_keepAll_dupRem_peak_226	62.8821	chr6	27235508	27235581	Homo_sapiens_tRNA-Val-AAC-5-1	1000	+	18
chr6	27237579	27237580	lib1383_hCh_lg_kwt_NPC_c256_5ug_RPC1_rep1_multi10_keepAll_dupRem_peak_227	12.191	chr6	27237570	27237644	Homo_sapiens_tRNA-Ile-AAT-5-3	1000	-	0
chr6	27280313	27280314	lib1383_hCh_lg_kwt_NPC_c256_5ug_RPC1_rep1_multi10_keepAll_dupRem_peak_228	312.828	chr6	27280269	27280342	Homo_sapiens_tRNA-Val-CAC-2-1	1000	-	0
chr6	27293921	27293922	lib1383_hCh_lg_kwt_NPC_c256_5ug_RPC1_rep1_multi10_keepAll_dupRem_peak_229	31.3765	chr6	27293891	27293965	Homo_sapiens_tRNA-Ser-ACT-1-1	1000	+	0
chr6	27295446	27295447	lib1383_hCh_lg_kwt_NPC_c256_5ug_RPC1_rep1_multi10_keepAll_dupRem_peak_230	8.33972	chr6	27295432	27295504	Homo_sapiens_tRNA-Gln-CTG-5-1	1000	+	0
chr6	27298020	27298021	lib1383_hCh_lg_kwt_NPC_c256_5ug_RPC1_rep1_multi10_keepAll_dupRem_peak_231	65.0254	chr6	27297995	27298077	Homo_sapiens_tRNA-Ser-GCT-2-1	1000	+	0
chr6	27332984	27332985	lib1383_hCh_lg_kwt_NPC_c256_5ug_RPC1_rep1_multi10_keepAll_dupRem_peak_232	59.1693	chr6	27332984	27333056	Homo_sapiens_tRNA-iMet-CAT-1-5	1000	-	0
chr6	27335049	27335050	lib1383_hCh_lg_kwt_NPC_c256_5ug_RPC1_rep1_multi10_keepAll_dupRem_peak_233	15.5039	chr6	27334989	27335062	Homo_sapiens_tRNA-Lys-TTT-6-1	1000	-	0
chr6	27478872	27478873	lib1383_hCh_lg_kwt_NPC_c256_5ug_RPC1_rep1_multi10_keepAll_dupRem_peak_234	597.3	chr6	27478811	27478893	Homo_sapiens_tRNA-Ser-AGA-2-2	1000	+	0
chr6	27479713	27479714	lib1383_hCh_lg_kwt_NPC_c256_5ug_RPC1_rep1_multi10_keepAll_dupRem_peak_235	1033.34	chr6	27479673	27479745	Homo_sapiens_tRNA-Asp-GTC-2-6	1000	+	0
chr6	27495861	27495862	lib1383_hCh_lg_kwt_NPC_c256_5ug_RPC1_rep1_multi10_keepAll_dupRem_peak_236	67.683	chr6	27495813	27495895	Homo_sapiens_tRNA-Ser-AGA-2-3	1000	+	0
chr6	27503125	27503126	lib1383_hCh_lg_kwt_NPC_c256_5ug_RPC1_rep1_multi10_keepAll_dupRem_peak_237	81.88	chr6	27503038	27503120	Homo_sapiens_tRNA-Ser-AGA-2-4	1000	+	6
chr6	27503799	27503800	lib1383_hCh_lg_kwt_NPC_c256_5ug_RPC1_rep1_multi10_keepAll_dupRem_peak_238	82.1563	chr6	27503743	27503815	Homo_sapiens_tRNA-Asp-GTC-2-7	1000	+	0
chr6	27505854	27505855	lib1383_hCh_lg_kwt_NPC_c256_5ug_RPC1_rep1_multi10_keepAll_dupRem_peak_239	19.3159	chr6	27505827	27505909	Homo_sapiens_tRNA-Ser-TGA-4-1	1000	-	0
chr6	27519510	27519511	lib1383_hCh_lg_kwt_NPC_c256_5ug_RPC1_rep1_multi10_keepAll_dupRem_peak_240	280.031	chr6	27519528	27519600	Homo_sapiens_tRNA-Gln-CTG-1-2	1000	+	18
chr6	27547766	27547767	lib1383_hCh_lg_kwt_NPC_c256_5ug_RPC1_rep1_multi10_keepAll_dupRem_peak_241	76.5976	chr6	27547751	27547823	Homo_sapiens_tRNA-Gln-CTG-2-1	1000	-	0
chr6	27553438	27553439	lib1383_hCh_lg_kwt_NPC_c256_5ug_RPC1_rep1_multi10_keepAll_dupRem_peak_242	9.88578	chr6	27553412	27553494	Homo_sapiens_tRNA-Ser-AGA-4-1	1000	-	0
chr6	27583473	27583474	lib1383_hCh_lg_kwt_NPC_c256_5ug_RPC1_rep1_multi10_keepAll_dupRem_peak_243	209.241	chr6	27583456	27583528	Homo_sapiens_tRNA-Asp-GTC-3-1	1000	-	0
chr6	27591846	27591847	lib1383_hCh_lg_kwt_NPC_c256_5ug_RPC1_rep1_multi10_keepAll_dupRem_peak_244	259.87	chr6	27591813	27591886	Homo_sapiens_tRNA-Lys-TTT-4-1	1000	-	0
chr6	27592872	27592873	lib1383_hCh_lg_kwt_NPC_c256_5ug_RPC1_rep1_multi10_keepAll_dupRem_peak_245	499.219	chr6	27592820	27592892	Homo_sapiens_tRNA-iMet-CAT-1-6	1000	-	0
chr6	27602581	27602582	lib1383_hCh_lg_kwt_NPC_c256_5ug_RPC1_rep1_multi10_keepAll_dupRem_peak_246	24.2612	chr6	27602568	27602675	Homo_sapiens_tRNA-Leu-CAA-3-1	1000	-	0
chr6	27605741	27605742	lib1383_hCh_lg_kwt_NPC_c256_5ug_RPC1_rep1_multi10_keepAll_dupRem_peak_247	14.7539	chr6	27605637	27605745	Homo_sapiens_tRNA-Leu-CAA-2-1	1000	-	0
chr6	27618369	27618370	lib1383_hCh_lg_kwt_NPC_c256_5ug_RPC1_rep1_multi10_keepAll_dupRem_peak_248	61.7859	chr6	27618355	27618429	Homo_sapiens_tRNA-Thr-CGT-5-1	1000	+	0
chr6	27631461	27631462	lib1383_hCh_lg_kwt_NPC_c256_5ug_RPC1_rep1_multi10_keepAll_dupRem_peak_249	362.012	chr6	27631420	27631514	Homo_sapiens_tRNA-Ile-TAT-2-3	1000	+	0
chr6	27650965	27650966	lib1383_hCh_lg_kwt_NPC_c256_5ug_RPC1_rep1_multi10_keepAll_dupRem_peak_250	603.857	chr6	27650927	27651000	Homo_sapiens_tRNA-Val-AAC-3-1	1000	-	0
chr6	27668615	27668616	lib1383_hCh_lg_kwt_NPC_c256_5ug_RPC1_rep1_multi10_keepAll_dupRem_peak_251	49.5228	chr6	27668582	27668656	Homo_sapiens_tRNA-Ile-AAT-8-1	1000	+	0
chr6	27670585	27670586	lib1383_hCh_lg_kwt_NPC_c256_5ug_RPC1_rep1_multi10_keepAll_dupRem_peak_252	12.7601	chr6	27670564	27670637	Homo_sapiens_tRNA-Arg-ACG-2-4	1000	-	0
chr6	27672477	27672478	lib1383_hCh_lg_kwt_NPC_c256_5ug_RPC1_rep1_multi10_keepAll_dupRem_peak_253	29.9687	chr6	27672449	27672531	Homo_sapiens_tRNA-Ser-CGA-3-1	1000	-	0
chr6	27684712	27684713	lib1383_hCh_lg_kwt_NPC_c256_5ug_RPC1_rep1_multi10_keepAll_dupRem_peak_254	275.176	chr6	27684694	27684768	Homo_sapiens_tRNA-Thr-AGT-2-2	1000	-	0
chr6	27688284	27688285	lib1383_hCh_lg_kwt_NPC_c256_5ug_RPC1_rep1_multi10_keepAll_dupRem_peak_255	669.546	chr6	27688187	27688261	Homo_sapiens_tRNA-Ile-AAT-2-1	1000	+	24
chr6	27753474	27753475	lib1383_hCh_lg_kwt_NPC_c256_5ug_RPC1_rep1_multi10_keepAll_dupRem_peak_256	1356.95	chr6	27753399	27753472	Homo_sapiens_tRNA-Val-AAC-1-5	1000	-	3
chr6	27791360	27791361	lib1383_hCh_lg_kwt_NPC_c256_5ug_RPC1_rep1_multi10_keepAll_dupRem_peak_257	225.393	chr6	27791355	27791427	Homo_sapiens_tRNA-Gln-CTG-6-1	1000	-	0
chr6	27795926	27795927	lib1383_hCh_lg_kwt_NPC_c256_5ug_RPC1_rep1_multi10_keepAll_dupRem_peak_258	276.558	chr6	27795860	27795932	Homo_sapiens_tRNA-Gln-TTG-3-3	1000	-	0
chr6	27902556	27902557	lib1383_hCh_lg_kwt_NPC_c256_5ug_RPC1_rep1_multi10_keepAll_dupRem_peak_259a	1105.82	chr6	27902492	27902564	Homo_sapiens_tRNA-iMet-CAT-1-7	1000	-	0
chr6	27902951	27902952	lib1383_hCh_lg_kwt_NPC_c256_5ug_RPC1_rep1_multi10_keepAll_dupRem_peak_259b	2449.43	chr6	27902907	27902978	Homo_sapiens_tRNA-Gly-GCC-2-3	1000	-	0
chr6	28213066	28213067	lib1383_hCh_lg_kwt_NPC_c256_5ug_RPC1_rep1_multi10_keepAll_dupRem_peak_260	15.8584	chr6	28213036	28213118	Homo_sapiens_tRNA-Ser-GCT-5-1	1000	+	0
chr6	28474565	28474566	lib1383_hCh_lg_kwt_NPC_c256_5ug_RPC1_rep1_multi10_keepAll_dupRem_peak_261	124.487	chr6	28474551	28474625	Homo_sapiens_tRNA-Thr-TGT-1-1	1000	-	0
chr6	28489101	28489102	lib1383_hCh_lg_kwt_NPC_c256_5ug_RPC1_rep1_multi10_keepAll_dupRem_peak_262	6.24017	chr6	28488992	28489066	Homo_sapiens_tRNA-Thr-CGT-1-1	1000	-	36
chr6	28543119	28543120	lib1383_hCh_lg_kwt_NPC_c256_5ug_RPC1_rep1_multi10_keepAll_dupRem_peak_263	167.267	chr6	28543113	28543186	Homo_sapiens_tRNA-Arg-TCG-5-1	1000	-	0
chr6	28589453	28589454	lib1383_hCh_lg_kwt_NPC_c256_5ug_RPC1_rep1_multi10_keepAll_dupRem_peak_264	85.8992	chr6	28589378	28589450	Homo_sapiens_tRNA-Gln-TTG-2-1	1000	+	4
chr6	28597348	28597349	lib1383_hCh_lg_kwt_NPC_c256_5ug_RPC1_rep1_multi10_keepAll_dupRem_peak_265	19.6547	chr6	28597339	28597421	Homo_sapiens_tRNA-Ser-GCT-4-1	1000	-	0
chr6	28607190	28607191	lib1383_hCh_lg_kwt_NPC_c256_5ug_RPC1_rep1_multi10_keepAll_dupRem_peak_266	184.044	chr6	28607155	28607227	Homo_sapiens_tRNA-Ala-AGC-3-1	1000	+	0
chr6	28643486	28643487	lib1383_hCh_lg_kwt_NPC_c256_5ug_RPC1_rep1_multi10_keepAll_dupRem_peak_267	160.766	chr6	28643444	28643516	Homo_sapiens_tRNA-Ala-TGC-2-1	1000	+	0
chr6	28648254	28648255	lib1383_hCh_lg_kwt_NPC_c256_5ug_RPC1_rep1_multi10_keepAll_dupRem_peak_268	512.815	chr6	28648206	28648280	Homo_sapiens_tRNA-Thr-CGT-3-1	1000	-	0
chr6	28658243	28658244	lib1383_hCh_lg_kwt_NPC_c256_5ug_RPC1_rep1_multi10_keepAll_dupRem_peak_269	1370.4	chr6	28658236	28658308	Homo_sapiens_tRNA-Ala-AGC-4-1	1000	-	0
chr6	28673875	28673876	lib1383_hCh_lg_kwt_NPC_c256_5ug_RPC1_rep1_multi10_keepAll_dupRem_peak_270	981.763	chr6	28673835	28673907	Homo_sapiens_tRNA-Ala-CGC-2-1	1000	-	0
chr6	28729369	28729370	lib1383_hCh_lg_kwt_NPC_c256_5ug_RPC1_rep1_multi10_keepAll_dupRem_peak_271	102.493	chr6	28729314	28729386	Homo_sapiens_tRNA-Ala-CGC-4-1	1000	+	0
chr6	28789789	28789790	lib1383_hCh_lg_kwt_NPC_c256_5ug_RPC1_rep1_multi10_keepAll_dupRem_peak_272	129.489	chr6	28789769	28789841	Homo_sapiens_tRNA-Ala-TGC-1-1	1000	-	0
chr6	28790796	28790797	lib1383_hCh_lg_kwt_NPC_c256_5ug_RPC1_rep1_multi10_keepAll_dupRem_peak_273	18.4244	chr6	28790721	28790794	Homo_sapiens_tRNA-Phe-GAA-1-1	1000	-	3
chr6	28796017	28796018	lib1383_hCh_lg_kwt_NPC_c256_5ug_RPC1_rep1_multi10_keepAll_dupRem_peak_274	243.423	chr6	28795963	28796035	Homo_sapiens_tRNA-Ala-AGC-1-1	1000	-	0
chr6	28807860	28807861	lib1383_hCh_lg_kwt_NPC_c256_5ug_RPC1_rep1_multi10_keepAll_dupRem_peak_275	53.5645	chr6	28807832	28807905	Homo_sapiens_tRNA-Phe-GAA-3-1	1000	-	0
chr6	28812122	28812123	lib1383_hCh_lg_kwt_NPC_c256_5ug_RPC1_rep1_multi10_keepAll_dupRem_peak_276	6.74399	chr6	28812071	28812143	Homo_sapiens_tRNA-Ala-AGC-6-1	1000	-	0
chr6	28817229	28817230	lib1383_hCh_lg_kwt_NPC_c256_5ug_RPC1_rep1_multi10_keepAll_dupRem_peak_277	30.2976	chr6	28817234	28817306	Homo_sapiens_tRNA-Ala-TGC-5-1	1000	-	5
chr6	28838497	28838498	lib1383_hCh_lg_kwt_NPC_c256_5ug_RPC1_rep1_multi10_keepAll_dupRem_peak_278	1337.2	chr6	28838443	28838515	Homo_sapiens_tRNA-Ala-AGC-2-1	1000	-	0
chr6	28863739	28863740	lib1383_hCh_lg_kwt_NPC_c256_5ug_RPC1_rep1_multi10_keepAll_dupRem_peak_279	1540.75	chr6	28863684	28863756	Homo_sapiens_tRNA-Ala-AGC-2-2	1000	-	0
chr6	28881390	28881391	lib1383_hCh_lg_kwt_NPC_c256_5ug_RPC1_rep1_multi10_keepAll_dupRem_peak_280	1479.63	chr6	28881387	28881460	Homo_sapiens_tRNA-Arg-CCG-1-2	1000	+	0
chr6	28896288	28896289	lib1383_hCh_lg_kwt_NPC_c256_5ug_RPC1_rep1_multi10_keepAll_dupRem_peak_281	1284.01	chr6	28896222	28896328	Homo_sapiens_tRNA-Leu-CAA-1-1	1000	-	0
chr6	28941096	28941097	lib1383_hCh_lg_kwt_NPC_c256_5ug_RPC1_rep1_multi10_keepAll_dupRem_peak_282a	931.443	chr6	28941052	28941157	Homo_sapiens_tRNA-Leu-CAA-1-2	1000	+	0
chr6	28941629	28941630	lib1383_hCh_lg_kwt_NPC_c256_5ug_RPC1_rep1_multi10_keepAll_dupRem_peak_282b	526.623	chr6	28941600	28941672	Homo_sapiens_tRNA-Gln-CTG-1-3	1000	-	0
chr6	28943683	28943684	lib1383_hCh_lg_kwt_NPC_c256_5ug_RPC1_rep1_multi10_keepAll_dupRem_peak_283	125.767	chr6	28943621	28943703	Homo_sapiens_tRNA-Leu-AAG-2-2	1000	-	0
chr6	28944602	28944603	lib1383_hCh_lg_kwt_NPC_c256_5ug_RPC1_rep1_multi10_keepAll_dupRem_peak_284	663.614	chr6	28944574	28944647	Homo_sapiens_tRNA-Met-CAT-3-1	1000	+	0
chr6	28951059	28951060	lib1383_hCh_lg_kwt_NPC_c256_5ug_RPC1_rep1_multi10_keepAll_dupRem_peak_285	677.44	chr6	28951028	28951101	Homo_sapiens_tRNA-Lys-TTT-3-3	1000	+	0
chr6	28953280	28953281	lib1383_hCh_lg_kwt_NPC_c256_5ug_RPC1_rep1_multi10_keepAll_dupRem_peak_286	928.435	chr6	28953264	28953337	Homo_sapiens_tRNA-Met-CAT-3-2	1000	-	0
chr6	28981729	28981730	lib1383_hCh_lg_kwt_NPC_c256_5ug_RPC1_rep1_multi10_keepAll_dupRem_peak_287a	206.555	chr6	28981671	28981744	Homo_sapiens_tRNA-Phe-GAA-1-2	1000	-	0
chr6	28982241	28982242	lib1383_hCh_lg_kwt_NPC_c256_5ug_RPC1_rep1_multi10_keepAll_dupRem_peak_287b	2358.51	chr6	28982198	28982270	Homo_sapiens_tRNA-Glu-CTC-1-6	1000	+	0
chr6	28989084	28989085	lib1383_hCh_lg_kwt_NPC_c256_5ug_RPC1_rep1_multi10_keepAll_dupRem_peak_288	14.7539	chr6	28989001	28989083	Homo_sapiens_tRNA-Leu-AAG-3-1	1000	+	2
chr6	57800282	57800283	lib1383_hCh_lg_kwt_NPC_c256_5ug_RPC1_rep1_multi10_keepAll_dupRem_peak_290	116.052	chr6	57800210	57800284	Homo_sapiens_tRNA-Ile-AAT-12-1	1000	+	0
chr6	57861198	57861199	lib1383_hCh_lg_kwt_NPC_c256_5ug_RPC1_rep1_multi10_keepAll_dupRem_peak_291	10.7931	chr6	57861165	57861238	Homo_sapiens_tRNA-Ala-AGC-17-1	1000	-	0
chr6	125780298	125780299	lib1383_hCh_lg_kwt_NPC_c256_5ug_RPC1_rep1_multi10_keepAll_dupRem_peak_293	1916.36	chr6	125780246	125780318	Homo_sapiens_tRNA-Glu-CTC-1-7	1000	-	0
chr6	144216557	144216558	lib1383_hCh_lg_kwt_NPC_c256_5ug_RPC1_rep1_multi10_keepAll_dupRem_peak_294	1578.01	chr6	144216546	144216629	Homo_sapiens_tRNA-Leu-TAA-1-1	1000	+	0
chr7	128783454	128783455	lib1383_hCh_lg_kwt_NPC_c256_5ug_RPC1_rep1_multi10_keepAll_dupRem_peak_296	62.9978	chr7	128783449	128783521	Homo_sapiens_tRNA-Pro-AGG-2-3	1000	+	0
chr7	139340730	139340731	lib1383_hCh_lg_kwt_NPC_c256_5ug_RPC1_rep1_multi10_keepAll_dupRem_peak_297	1494.6	chr7	139340699	139340772	Homo_sapiens_tRNA-Arg-CCT-4-1	1000	+	0
chr7	149691175	149691176	lib1383_hCh_lg_kwt_NPC_c256_5ug_RPC1_rep1_multi10_keepAll_dupRem_peak_302	19.2378	chr7	149691180	149691252	Homo_sapiens_tRNA-Cys-GCA-17-1	1000	-	5
chr8	66113399	66113400	lib1383_hCh_lg_kwt_NPC_c256_5ug_RPC1_rep1_multi10_keepAll_dupRem_peak_304a	905.281	chr8	66113366	66113459	Homo_sapiens_tRNA-Tyr-GTA-5-1	1000	+	0
chr8	66113989	66113990	lib1383_hCh_lg_kwt_NPC_c256_5ug_RPC1_rep1_multi10_keepAll_dupRem_peak_304b	24.0391	chr8	66113987	66114076	Homo_sapiens_tRNA-Tyr-GTA-5-2	1000	+	0
chr8	66114252	66114253	lib1383_hCh_lg_kwt_NPC_c256_5ug_RPC1_rep1_multi10_keepAll_dupRem_peak_304c	81.3993	chr8	66114188	66114261	Homo_sapiens_tRNA-Ala-AGC-8-2	1000	+	0
chr8	95269696	95269697	lib1383_hCh_lg_kwt_NPC_c256_5ug_RPC1_rep1_multi10_keepAll_dupRem_peak_307	1773.28	chr8	95269656	95269738	Homo_sapiens_tRNA-Ser-AGA-2-5	1000	-	0
chr8	123157236	123157237	lib1383_hCh_lg_kwt_NPC_c256_5ug_RPC1_rep1_multi10_keepAll_dupRem_peak_308	1616.09	chr8	123157229	123157302	Homo_sapiens_tRNA-Met-CAT-1-1	1000	-	0
chrX	18674948	18674949	lib1383_hCh_lg_kwt_NPC_c256_5ug_RPC1_rep1_multi10_keepAll_dupRem_peak_313	1025.22	chrX	18674908	18674981	Homo_sapiens_tRNA-Val-TAC-1-2	1000	-	0

## Sheet: Ext Data Fig. 4c - NPC rep2
chr1	16535273	16535274	lib1384_hCh_lg_kwt_NPC_c256_5ug_RPC1_rep2_multi10_keepAll_dupRem_peak_17	27.6472	chr1	16535278	16535350	Homo_sapiens_tRNA-Glu-TTC-4-1	1000	-	5
chr1	16545913	16545914	lib1384_hCh_lg_kwt_NPC_c256_5ug_RPC1_rep2_multi10_keepAll_dupRem_peak_18	56.9748	chr1	16545938	16546009	Homo_sapiens_tRNA-Gly-CCC-1-1	1000	-	25
chr1	16678297	16678298	lib1384_hCh_lg_kwt_NPC_c256_5ug_RPC1_rep2_multi10_keepAll_dupRem_peak_19	79.8936	chr1	16678270	16678341	Homo_sapiens_tRNA-Gly-CCC-4-1	1000	-	0
chr1	16872606	16872607	lib1384_hCh_lg_kwt_NPC_c256_5ug_RPC1_rep2_multi10_keepAll_dupRem_peak_20	10.1983	chr1	16872582	16872654	Homo_sapiens_tRNA-Glu-TTC-3-1	1000	+	0
chr1	93847582	93847583	lib1384_hCh_lg_kwt_NPC_c256_5ug_RPC1_rep2_multi10_keepAll_dupRem_peak_21	1224.79	chr1	93847572	93847657	Homo_sapiens_tRNA-Arg-TCT-1-1	1000	+	0
chr1	121016826	121016827	lib1384_hCh_lg_kwt_NPC_c256_5ug_RPC1_rep2_multi10_keepAll_dupRem_peak_22	10.3097	chr1	121016844	121016915	Homo_sapiens_tRNA-Gly-CCC-6-1	1000	-	18
chr1	144419318	144419319	lib1384_hCh_lg_kwt_NPC_c256_5ug_RPC1_rep2_multi10_keepAll_dupRem_peak_27	67.1463	chr1	144419266	144419340	Homo_sapiens_tRNA-Asn-GTT-3-1	1000	+	0
chr1	145287792	145287793	lib1384_hCh_lg_kwt_NPC_c256_5ug_RPC1_rep2_multi10_keepAll_dupRem_peak_30	49.0153	chr1	145287765	145287839	Homo_sapiens_tRNA-Asn-GTT-2-7	1000	+	0
chr1	146035724	146035725	lib1384_hCh_lg_kwt_NPC_c256_5ug_RPC1_rep2_multi10_keepAll_dupRem_peak_31	2713.27	chr1	146035691	146035763	Homo_sapiens_tRNA-Glu-CTC-1-1	1000	+	0
chr1	146037125	146037126	lib1384_hCh_lg_kwt_NPC_c256_5ug_RPC1_rep2_multi10_keepAll_dupRem_peak_32	1189.72	chr1	146037060	146037132	Homo_sapiens_tRNA-Gly-TCC-2-1	1000	+	0
chr1	146038033	146038034	lib1384_hCh_lg_kwt_NPC_c256_5ug_RPC1_rep2_multi10_keepAll_dupRem_peak_33	458.172	chr1	146038043	146038115	Homo_sapiens_tRNA-His-GTG-1-1	1000	+	10
chr1	146039444	146039445	lib1384_hCh_lg_kwt_NPC_c256_5ug_RPC1_rep2_multi10_keepAll_dupRem_peak_34	854.012	chr1	146039400	146039473	Homo_sapiens_tRNA-Lys-CTT-2-1	1000	+	0
chr1	146370154	146370155	lib1384_hCh_lg_kwt_NPC_c256_5ug_RPC1_rep2_multi10_keepAll_dupRem_peak_35	8.42453	chr1	146370100	146370174	Homo_sapiens_tRNA-Asn-GTT-24-1	1000	+	0
chr1	148529323	148529324	lib1384_hCh_lg_kwt_NPC_c256_5ug_RPC1_rep2_multi10_keepAll_dupRem_peak_37	32.7938	chr1	148529256	148529330	Homo_sapiens_tRNA-Asn-GTT-2-1	1000	+	0
chr1	149708684	149708685	lib1384_hCh_lg_kwt_NPC_c256_5ug_RPC1_rep2_multi10_keepAll_dupRem_peak_38	206.951	chr1	149708659	149708730	Homo_sapiens_tRX-Val-CAC-4-1	1000	-	0
chr1	149712623	149712624	lib1384_hCh_lg_kwt_NPC_c256_5ug_RPC1_rep2_multi10_keepAll_dupRem_peak_39	114.294	chr1	149712551	149712624	Homo_sapiens_tRNA-Val-CAC-1-7	1000	-	0
chr1	153671266	153671267	lib1384_hCh_lg_kwt_NPC_c256_5ug_RPC1_rep2_multi10_keepAll_dupRem_peak_40	2453.77	chr1	153671249	153671321	Homo_sapiens_tRNA-iMet-CAT-1-1	1000	+	0
chr1	159141671	159141672	lib1384_hCh_lg_kwt_NPC_c256_5ug_RPC1_rep2_multi10_keepAll_dupRem_peak_41	17.7574	chr1	159141610	159141684	Homo_sapiens_tRNA-Arg-TCT-4-1	1000	-	0
chr1	161399759	161399760	lib1384_hCh_lg_kwt_NPC_c256_5ug_RPC1_rep2_multi10_keepAll_dupRem_peak_42	1378.36	chr1	161399699	161399772	Homo_sapiens_tRNA-Val-CAC-1-1	1000	-	0
chr1	161422118	161422119	lib1384_hCh_lg_kwt_NPC_c256_5ug_RPC1_rep2_multi10_keepAll_dupRem_peak_43	59.8563	chr1	161422092	161422164	Homo_sapiens_tRNA-Glu-TTC-4-2	1000	-	0
chr1	161428115	161428116	lib1384_hCh_lg_kwt_NPC_c256_5ug_RPC1_rep2_multi10_keepAll_dupRem_peak_44	37.2873	chr1	161428076	161428150	Homo_sapiens_tRNA-Asn-GTT-2-2	1000	-	0
chr1	161523909	161523910	lib1384_hCh_lg_kwt_NPC_c256_5ug_RPC1_rep2_multi10_keepAll_dupRem_peak_53	1467.04	chr1	161523846	161523917	Homo_sapiens_tRNA-Gly-GCC-2-1	1000	-	0
chr1	161530346	161530347	lib1384_hCh_lg_kwt_NPC_c256_5ug_RPC1_rep2_multi10_keepAll_dupRem_peak_54	256.647	chr1	161530341	161530424	Homo_sapiens_tRNA-Leu-CAG-1-6	1000	-	0
chr1	161531150	161531151	lib1384_hCh_lg_kwt_NPC_c256_5ug_RPC1_rep2_multi10_keepAll_dupRem_peak_55	510.931	chr1	161531112	161531184	Homo_sapiens_tRNA-Gly-TCC-2-6	1000	+	0
chr1	161540276	161540277	lib1384_hCh_lg_kwt_NPC_c256_5ug_RPC1_rep2_multi10_keepAll_dupRem_peak_56	53.3974	chr1	161540240	161540314	Homo_sapiens_tRNA-Asn-GTT-1-1	1000	+	0
chr1	161612770	161612771	lib1384_hCh_lg_kwt_NPC_c256_5ug_RPC1_rep2_multi10_keepAll_dupRem_peak_57	291.365	chr1	161612717	161612789	Homo_sapiens_tRNA-Glu-TTC-5-1	1000	+	0
chr1	167714747	167714748	lib1384_hCh_lg_kwt_NPC_c256_5ug_RPC1_rep2_multi10_keepAll_dupRem_peak_58	1943.78	chr1	167714724	167714796	Homo_sapiens_tRNA-Pro-CGG-1-1	1000	+	0
chr1	167715544	167715545	lib1384_hCh_lg_kwt_NPC_c256_5ug_RPC1_rep2_multi10_keepAll_dupRem_peak_59	1028.22	chr1	167715487	167715559	Homo_sapiens_tRNA-Pro-AGG-2-1	1000	-	0
chr1	204506604	204506605	lib1384_hCh_lg_kwt_NPC_c256_5ug_RPC1_rep2_multi10_keepAll_dupRem_peak_60a	1451.52	chr1	204506526	204506599	Homo_sapiens_tRNA-Lys-TTT-3-1	1000	+	6
chr1	204507066	204507067	lib1384_hCh_lg_kwt_NPC_c256_5ug_RPC1_rep2_multi10_keepAll_dupRem_peak_60b	1986.04	chr1	204507029	204507102	Homo_sapiens_tRNA-Lys-TTT-3-2	1000	-	0
chr1	222465000	222465001	lib1384_hCh_lg_kwt_NPC_c256_5ug_RPC1_rep2_multi10_keepAll_dupRem_peak_61	241.107	chr1	222465004	222465077	Homo_sapiens_tRNA-Thr-TGT-2-1	1000	+	4
chr1	248873888	248873889	lib1384_hCh_lg_kwt_NPC_c256_5ug_RPC1_rep2_multi10_keepAll_dupRem_peak_63a	962.294	chr1	248873854	248873960	Homo_sapiens_tRNA-Leu-CAA-4-1	1000	+	0
chr1	248874278	248874279	lib1384_hCh_lg_kwt_NPC_c256_5ug_RPC1_rep2_multi10_keepAll_dupRem_peak_63b	807.218	chr1	248874247	248874319	Homo_sapiens_tRNA-Glu-CTC-2-1	1000	+	0
chr10	22229543	22229544	lib1384_hCh_lg_kwt_NPC_c256_5ug_RPC1_rep2_multi10_keepAll_dupRem_peak_64	1216.78	chr10	22229508	22229582	Homo_sapiens_tRNA-Asn-GTT-2-3	1000	-	0
chr10	67764525	67764526	lib1384_hCh_lg_kwt_NPC_c256_5ug_RPC1_rep2_multi10_keepAll_dupRem_peak_66	1768.44	chr10	67764502	67764584	Homo_sapiens_tRNA-Ser-TGA-1-1	1000	+	0
chr11	59550650	59550651	lib1384_hCh_lg_kwt_NPC_c256_5ug_RPC1_rep2_multi10_keepAll_dupRem_peak_67a	720.401	chr11	59550628	59550701	Homo_sapiens_tRNA-Val-TAC-1-1	1000	-	0
chr11	59551042	59551043	lib1384_hCh_lg_kwt_NPC_c256_5ug_RPC1_rep2_multi10_keepAll_dupRem_peak_67b	582.721	chr11	59550986	59551059	Homo_sapiens_tRNA-Val-TAC-2-1	1000	-	0
chr11	59551781	59551782	lib1384_hCh_lg_kwt_NPC_c256_5ug_RPC1_rep2_multi10_keepAll_dupRem_peak_67c	443.918	chr11	59551754	59551837	Homo_sapiens_tRNA-Leu-TAA-3-1	1000	+	0
chr11	59556388	59556389	lib1384_hCh_lg_kwt_NPC_c256_5ug_RPC1_rep2_multi10_keepAll_dupRem_peak_68a	269.655	chr11	59556428	59556501	Homo_sapiens_tRNA-Lys-TTT-5-1	1000	+	40
chr11	59557475	59557476	lib1384_hCh_lg_kwt_NPC_c256_5ug_RPC1_rep2_multi10_keepAll_dupRem_peak_69	98.1504	chr11	59557496	59557569	Homo_sapiens_tRNA-Phe-GAA-1-3	1000	-	21
chr11	59560377	59560378	lib1384_hCh_lg_kwt_NPC_c256_5ug_RPC1_rep2_multi10_keepAll_dupRem_peak_70	2230.62	chr11	59560334	59560407	Homo_sapiens_tRNA-Lys-TTT-3-4	1000	-	0
chr11	59566373	59566374	lib1384_hCh_lg_kwt_NPC_c256_5ug_RPC1_rep2_multi10_keepAll_dupRem_peak_71	282.949	chr11	59566379	59566452	Homo_sapiens_tRNA-Phe-GAA-2-1	1000	-	6
chr11	66348151	66348152	lib1384_hCh_lg_kwt_NPC_c256_5ug_RPC1_rep2_multi10_keepAll_dupRem_peak_72	715.171	chr11	66348119	66348201	Homo_sapiens_tRNA-Ser-GCT-3-1	1000	+	0
chr11	76235559	76235560	lib1384_hCh_lg_kwt_NPC_c256_5ug_RPC1_rep2_multi10_keepAll_dupRem_peak_74a	1846.04	chr11	76235512	76235584	Homo_sapiens_tRNA-Pro-AGG-2-4	1000	+	0
chr11	76235868	76235869	lib1384_hCh_lg_kwt_NPC_c256_5ug_RPC1_rep2_multi10_keepAll_dupRem_peak_74b	2371.77	chr11	76235824	76235896	Homo_sapiens_tRNA-Pro-TGG-2-1	1000	-	0
chr12	56190348	56190349	lib1384_hCh_lg_kwt_NPC_c256_5ug_RPC1_rep2_multi10_keepAll_dupRem_peak_75	492.517	chr12	56190363	56190445	Homo_sapiens_tRNA-Ser-CGA-4-1	1000	+	15
chr12	96036053	96036054	lib1384_hCh_lg_kwt_NPC_c256_5ug_RPC1_rep2_multi10_keepAll_dupRem_peak_76	2107.55	chr12	96036020	96036092	Homo_sapiens_tRNA-Asp-GTC-2-8	1000	+	0
chr12	98503537	98503538	lib1384_hCh_lg_kwt_NPC_c256_5ug_RPC1_rep2_multi10_keepAll_dupRem_peak_77a	1696.13	chr12	98503502	98503574	Homo_sapiens_tRNA-Asp-GTC-1-1	1000	+	0
chr12	98504262	98504263	lib1384_hCh_lg_kwt_NPC_c256_5ug_RPC1_rep2_multi10_keepAll_dupRem_peak_77b	484.214	chr12	98504251	98504323	Homo_sapiens_tRNA-Trp-CCA-4-1	1000	+	0
chr12	124921782	124921783	lib1384_hCh_lg_kwt_NPC_c256_5ug_RPC1_rep2_multi10_keepAll_dupRem_peak_78	960.566	chr12	124921754	124921826	Homo_sapiens_tRNA-Ala-TGC-3-2	1000	-	0
chr12	124927431	124927432	lib1384_hCh_lg_kwt_NPC_c256_5ug_RPC1_rep2_multi10_keepAll_dupRem_peak_79a	365.841	chr12	124927344	124927416	Homo_sapiens_tRNA-Asp-GTC-2-9	1000	-	16
chr12	124927884	124927885	lib1384_hCh_lg_kwt_NPC_c256_5ug_RPC1_rep2_multi10_keepAll_dupRem_peak_79b	519.356	chr12	124927842	124927915	Homo_sapiens_tRNA-Phe-GAA-1-4	1000	-	0
chr12	124939691	124939692	lib1384_hCh_lg_kwt_NPC_c256_5ug_RPC1_rep2_multi10_keepAll_dupRem_peak_80a	1056.41	chr12	124939646	124939718	Homo_sapiens_tRNA-Asp-GTC-2-10	1000	-	0
chr12	124940035	124940036	lib1384_hCh_lg_kwt_NPC_c256_5ug_RPC1_rep2_multi10_keepAll_dupRem_peak_80b	972.248	chr12	124939965	124940037	Homo_sapiens_tRNA-Ala-TGC-4-1	1000	+	0
chr13	30673998	30673999	lib1384_hCh_lg_kwt_NPC_c256_5ug_RPC1_rep2_multi10_keepAll_dupRem_peak_81	791.868	chr13	30673963	30674037	Homo_sapiens_tRNA-Asn-GTT-2-4	1000	-	0
chr13	41060764	41060765	lib1384_hCh_lg_kwt_NPC_c256_5ug_RPC1_rep2_multi10_keepAll_dupRem_peak_82	856.066	chr13	41060737	41060809	Homo_sapiens_tRNA-Glu-TTC-1-2	1000	-	0
chr13	44917978	44917979	lib1384_hCh_lg_kwt_NPC_c256_5ug_RPC1_rep2_multi10_keepAll_dupRem_peak_83	1926.56	chr13	44917926	44917998	Homo_sapiens_tRNA-Glu-TTC-2-1	1000	-	0
chr13	94549708	94549709	lib1384_hCh_lg_kwt_NPC_c256_5ug_RPC1_rep2_multi10_keepAll_dupRem_peak_84	776.032	chr13	94549649	94549722	Homo_sapiens_tRNA-Phe-GAA-1-5	1000	-	0
chr14	20609375	20609376	lib1384_hCh_lg_kwt_NPC_c256_5ug_RPC1_rep2_multi10_keepAll_dupRem_peak_86	127.41	chr14	20609335	20609407	Homo_sapiens_tRNA-Pro-AGG-2-5	1000	-	0
chr14	20610169	20610170	lib1384_hCh_lg_kwt_NPC_c256_5ug_RPC1_rep2_multi10_keepAll_dupRem_peak_87	672.617	chr14	20610131	20610213	Homo_sapiens_tRNA-Leu-AAG-2-3	1000	+	0
chr14	20613432	20613433	lib1384_hCh_lg_kwt_NPC_c256_5ug_RPC1_rep2_multi10_keepAll_dupRem_peak_88a	313.165	chr14	20613400	20613472	Homo_sapiens_tRNA-Pro-AGG-2-6	1000	-	0
chr14	20613794	20613795	lib1384_hCh_lg_kwt_NPC_c256_5ug_RPC1_rep2_multi10_keepAll_dupRem_peak_88b	293.285	chr14	20613789	20613862	Homo_sapiens_tRNA-Thr-TGT-3-1	1000	-	0
chr14	20625465	20625466	lib1384_hCh_lg_kwt_NPC_c256_5ug_RPC1_rep2_multi10_keepAll_dupRem_peak_89	40.2745	chr14	20625369	20625451	Homo_sapiens_tRNA-Leu-TAG-2-1	1000	+	15
chr14	20631164	20631165	lib1384_hCh_lg_kwt_NPC_c256_5ug_RPC1_rep2_multi10_keepAll_dupRem_peak_90	78.3186	chr14	20631159	20631232	Homo_sapiens_tRNA-Thr-TGT-4-1	1000	-	0
chr14	20681728	20681729	lib1384_hCh_lg_kwt_NPC_c256_5ug_RPC1_rep2_multi10_keepAll_dupRem_peak_92	639.031	chr14	20681689	20681762	Homo_sapiens_tRNA-Thr-TGT-5-1	1000	+	0
chr14	20683333	20683334	lib1384_hCh_lg_kwt_NPC_c256_5ug_RPC1_rep2_multi10_keepAll_dupRem_peak_93a	573.078	chr14	20683272	20683361	Homo_sapiens_tRNA-Tyr-GTA-5-5	1000	+	0
chr14	20684054	20684055	lib1384_hCh_lg_kwt_NPC_c256_5ug_RPC1_rep2_multi10_keepAll_dupRem_peak_93b	1411.28	chr14	20684015	20684087	Homo_sapiens_tRNA-Pro-TGG-3-2	1000	+	0
chr14	22929686	22929687	lib1384_hCh_lg_kwt_NPC_c256_5ug_RPC1_rep2_multi10_keepAll_dupRem_peak_94	1162.2	chr14	22929700	22929773	Homo_sapiens_tRNA-Arg-ACG-1-3	1000	+	14
chr14	58239934	58239935	lib1384_hCh_lg_kwt_NPC_c256_5ug_RPC1_rep2_multi10_keepAll_dupRem_peak_99	1703.85	chr14	58239894	58239967	Homo_sapiens_tRNA-Lys-CTT-1-1	1000	-	0
chr14	88979156	88979157	lib1384_hCh_lg_kwt_NPC_c256_5ug_RPC1_rep2_multi10_keepAll_dupRem_peak_100	43.9948	chr14	88979097	88979170	Homo_sapiens_tRNA-Ala-AGC-15-1	1000	+	0
chr14	102317080	102317081	lib1384_hCh_lg_kwt_NPC_c256_5ug_RPC1_rep2_multi10_keepAll_dupRem_peak_101	1238.55	chr14	102317091	102317165	Homo_sapiens_tRNA-Ile-AAT-5-4	1000	+	11
chr15	26082265	26082266	lib1384_hCh_lg_kwt_NPC_c256_5ug_RPC1_rep2_multi10_keepAll_dupRem_peak_102	1106.92	chr15	26082233	26082305	Homo_sapiens_tRNA-Glu-TTC-2-2	1000	-	0
chr15	40593903	40593904	lib1384_hCh_lg_kwt_NPC_c256_5ug_RPC1_rep2_multi10_keepAll_dupRem_peak_103	1970.66	chr15	40593824	40593906	Homo_sapiens_tRNA-Ser-GCT-4-2	1000	-	0
chr15	45198660	45198661	lib1384_hCh_lg_kwt_NPC_c256_5ug_RPC1_rep2_multi10_keepAll_dupRem_peak_104	1537.39	chr15	45198605	45198677	Homo_sapiens_tRNA-His-GTG-1-7	1000	-	0
chr15	45200457	45200458	lib1384_hCh_lg_kwt_NPC_c256_5ug_RPC1_rep2_multi10_keepAll_dupRem_peak_105	898.986	chr15	45200412	45200484	Homo_sapiens_tRNA-His-GTG-1-8	1000	-	0
chr15	45201144	45201145	lib1384_hCh_lg_kwt_NPC_c256_5ug_RPC1_rep2_multi10_keepAll_dupRem_peak_106	110.669	chr15	45201150	45201222	Homo_sapiens_tRNA-His-GTG-1-9	1000	+	6
chr15	65869119	65869120	lib1384_hCh_lg_kwt_NPC_c256_5ug_RPC1_rep2_multi10_keepAll_dupRem_peak_107	2337.75	chr15	65869061	65869133	Homo_sapiens_tRNA-Gln-CTG-1-4	1000	-	0
chr15	78860625	78860626	lib1384_hCh_lg_kwt_NPC_c256_5ug_RPC1_rep2_multi10_keepAll_dupRem_peak_109	2096.43	chr15	78860561	78860634	Homo_sapiens_tRNA-Lys-CTT-1-2	1000	+	0
chr15	79744636	79744637	lib1384_hCh_lg_kwt_NPC_c256_5ug_RPC1_rep2_multi10_keepAll_dupRem_peak_110	24.8758	chr15	79744654	79744727	Homo_sapiens_tRNA-Cys-GCA-5-1	1000	+	18
chr15	89335068	89335069	lib1384_hCh_lg_kwt_NPC_c256_5ug_RPC1_rep2_multi10_keepAll_dupRem_peak_111	1376.15	chr15	89335072	89335145	Homo_sapiens_tRNA-Arg-TCG-1-1	1000	+	4
chr16	636782	636783	lib1384_hCh_lg_kwt_NPC_c256_5ug_RPC1_rep2_multi10_keepAll_dupRem_peak_112	2331.12	chr16	636735	636806	Homo_sapiens_tRNA-Gly-CCC-2-2	1000	-	0
chr16	3150683	3150684	lib1384_hCh_lg_kwt_NPC_c256_5ug_RPC1_rep2_multi10_keepAll_dupRem_peak_113	979.094	chr16	3150673	3150746	Homo_sapiens_tRNA-Arg-CCG-1-3	1000	+	0
chr16	3152949	3152950	lib1384_hCh_lg_kwt_NPC_c256_5ug_RPC1_rep2_multi10_keepAll_dupRem_peak_114	909.496	chr16	3152899	3152972	Homo_sapiens_tRNA-Arg-CCT-3-1	1000	+	0
chr16	3157406	3157407	lib1384_hCh_lg_kwt_NPC_c256_5ug_RPC1_rep2_multi10_keepAll_dupRem_peak_115	157.19	chr16	3157404	3157477	Homo_sapiens_tRNA-Lys-CTT-3-1	1000	-	0
chr16	3175717	3175718	lib1384_hCh_lg_kwt_NPC_c256_5ug_RPC1_rep2_multi10_keepAll_dupRem_peak_116	31.3527	chr16	3175690	3175763	Homo_sapiens_tRNA-Lys-CTT-2-5	1000	+	0
chr16	3182699	3182700	lib1384_hCh_lg_kwt_NPC_c256_5ug_RPC1_rep2_multi10_keepAll_dupRem_peak_117	265.47	chr16	3182634	3182706	Homo_sapiens_tRNA-Pro-AGG-2-7	1000	-	0
chr16	3184211	3184212	lib1384_hCh_lg_kwt_NPC_c256_5ug_RPC1_rep2_multi10_keepAll_dupRem_peak_118	61.6864	chr16	3184132	3184204	Homo_sapiens_tRNA-Pro-TGG-3-4	1000	-	8
chr16	3189664	3189665	lib1384_hCh_lg_kwt_NPC_c256_5ug_RPC1_rep2_multi10_keepAll_dupRem_peak_120	192.572	chr16	3189633	3189705	Homo_sapiens_tRNA-Pro-AGG-2-8	1000	+	0
chr16	3192098	3192099	lib1384_hCh_lg_kwt_NPC_c256_5ug_RPC1_rep2_multi10_keepAll_dupRem_peak_121	20.5365	chr16	3191988	3192060	Homo_sapiens_tRNA-Pro-AGG-1-1	1000	+	39
chr16	14285876	14285877	lib1384_hCh_lg_kwt_NPC_c256_5ug_RPC1_rep2_multi10_keepAll_dupRem_peak_122a	676.653	chr16	14285892	14285964	Homo_sapiens_tRNA-Thr-CGT-2-1	1000	+	16
chr16	22195723	22195724	lib1384_hCh_lg_kwt_NPC_c256_5ug_RPC1_rep2_multi10_keepAll_dupRem_peak_123	971.359	chr16	22195710	22195792	Homo_sapiens_tRNA-Leu-TAG-3-1	1000	-	0
chr16	22297185	22297186	lib1384_hCh_lg_kwt_NPC_c256_5ug_RPC1_rep2_multi10_keepAll_dupRem_peak_124	2317.8	chr16	22297139	22297221	Homo_sapiens_tRNA-Leu-AAG-2-4	1000	+	0
chr16	57300035	57300036	lib1384_hCh_lg_kwt_NPC_c256_5ug_RPC1_rep2_multi10_keepAll_dupRem_peak_126a	653.895	chr16	57299950	57300033	Homo_sapiens_tRNA-Leu-CAG-2-1	1000	+	3
chr16	57300495	57300496	lib1384_hCh_lg_kwt_NPC_c256_5ug_RPC1_rep2_multi10_keepAll_dupRem_peak_126b	2079.96	chr16	57300479	57300562	Homo_sapiens_tRNA-Leu-CAG-2-2	1000	-	0
chr16	70779087	70779088	lib1384_hCh_lg_kwt_NPC_c256_5ug_RPC1_rep2_multi10_keepAll_dupRem_peak_127	114.62	chr16	70779038	70779109	Homo_sapiens_tRNA-Gly-GCC-2-4	1000	-	0
chr16	71426537	71426538	lib1384_hCh_lg_kwt_NPC_c256_5ug_RPC1_rep2_multi10_keepAll_dupRem_peak_128	63.2031	chr16	71426492	71426565	Homo_sapiens_tRNA-Met-CAT-2-1	1000	+	0
chr16	73478398	73478399	lib1384_hCh_lg_kwt_NPC_c256_5ug_RPC1_rep2_multi10_keepAll_dupRem_peak_129	19.6311	chr16	73478316	73478389	Homo_sapiens_tRNA-Lys-TTT-1-1	1000	-	10
chr16	87384084	87384085	lib1384_hCh_lg_kwt_NPC_c256_5ug_RPC1_rep2_multi10_keepAll_dupRem_peak_130	1287.88	chr16	87384021	87384094	Homo_sapiens_tRNA-Met-CAT-6-1	1000	-	0
chr17	8119159	8119160	lib1384_hCh_lg_kwt_NPC_c256_5ug_RPC1_rep2_multi10_keepAll_dupRem_peak_131a	1841.07	chr17	8119154	8119227	Homo_sapiens_tRNA-Lys-TTT-3-5	1000	+	0
chr17	8119748	8119749	lib1384_hCh_lg_kwt_NPC_c256_5ug_RPC1_rep2_multi10_keepAll_dupRem_peak_131b	738.749	chr17	8119751	8119823	Homo_sapiens_tRNA-Gln-CTG-1-5	1000	+	3
chr17	8120339	8120340	lib1384_hCh_lg_kwt_NPC_c256_5ug_RPC1_rep2_multi10_keepAll_dupRem_peak_131c	711.367	chr17	8120313	8120395	Homo_sapiens_tRNA-Leu-TAG-1-1	1000	-	0
chr17	8125768	8125769	lib1384_hCh_lg_kwt_NPC_c256_5ug_RPC1_rep2_multi10_keepAll_dupRem_peak_132	1425.58	chr17	8125745	8125816	Homo_sapiens_tRNA-Gly-GCC-2-6	1000	+	0
chr17	8138934	8138935	lib1384_hCh_lg_kwt_NPC_c256_5ug_RPC1_rep2_multi10_keepAll_dupRem_peak_133a	229.041	chr17	8138880	8138962	Homo_sapiens_tRNA-Ser-CGA-1-1	1000	-	0
chr17	8139508	8139509	lib1384_hCh_lg_kwt_NPC_c256_5ug_RPC1_rep2_multi10_keepAll_dupRem_peak_133b	377.217	chr17	8139451	8139525	Homo_sapiens_tRNA-Thr-AGT-5-1	1000	-	0
chr17	8186383	8186384	lib1384_hCh_lg_kwt_NPC_c256_5ug_RPC1_rep2_multi10_keepAll_dupRem_peak_134a	154.212	chr17	8186357	8186429	Homo_sapiens_tRNA-Trp-CCA-3-3	1000	+	0
chr17	8186888	8186889	lib1384_hCh_lg_kwt_NPC_c256_5ug_RPC1_rep2_multi10_keepAll_dupRem_peak_134b	694.316	chr17	8186865	8186947	Homo_sapiens_tRNA-Ser-GCT-4-3	1000	+	0
chr17	8187181	8187182	lib1384_hCh_lg_kwt_NPC_c256_5ug_RPC1_rep2_multi10_keepAll_dupRem_peak_134c	457.981	chr17	8187159	8187233	Homo_sapiens_tRNA-Thr-AGT-1-1	1000	+	0
chr17	8187630	8187631	lib1384_hCh_lg_kwt_NPC_c256_5ug_RPC1_rep2_multi10_keepAll_dupRem_peak_134d	967.938	chr17	8187592	8187666	Homo_sapiens_tRNA-Ile-AAT-5-5	1000	+	0
chr17	8220925	8220926	lib1384_hCh_lg_kwt_NPC_c256_5ug_RPC1_rep2_multi10_keepAll_dupRem_peak_135	262.184	chr17	8220868	8220940	Homo_sapiens_tRNA-Trp-CCA-1-1	1000	-	0
chr17	8221536	8221537	lib1384_hCh_lg_kwt_NPC_c256_5ug_RPC1_rep2_multi10_keepAll_dupRem_peak_136a	828.731	chr17	8221547	8221619	Homo_sapiens_tRNA-Gly-TCC-3-1	1000	+	11
chr17	8222294	8222295	lib1384_hCh_lg_kwt_NPC_c256_5ug_RPC1_rep2_multi10_keepAll_dupRem_peak_136b	1001.97	chr17	8222237	8222309	Homo_sapiens_tRNA-Asp-GTC-2-11	1000	-	0
chr17	8222903	8222904	lib1384_hCh_lg_kwt_NPC_c256_5ug_RPC1_rep2_multi10_keepAll_dupRem_peak_136c	647.273	chr17	8222832	8222904	Homo_sapiens_tRNA-Pro-CGG-1-3	1000	-	0
chr17	8226293	8226294	lib1384_hCh_lg_kwt_NPC_c256_5ug_RPC1_rep2_multi10_keepAll_dupRem_peak_137a	728.774	chr17	8226234	8226308	Homo_sapiens_tRNA-Thr-AGT-1-2	1000	-	0
chr17	8226627	8226628	lib1384_hCh_lg_kwt_NPC_c256_5ug_RPC1_rep2_multi10_keepAll_dupRem_peak_137b	659.365	chr17	8226609	8226691	Homo_sapiens_tRNA-Ser-AGA-2-6	1000	-	0
chr17	8227021	8227022	lib1384_hCh_lg_kwt_NPC_c256_5ug_RPC1_rep2_multi10_keepAll_dupRem_peak_137c	857.595	chr17	8226990	8227064	Homo_sapiens_tRNA-Ile-AAT-4-1	1000	-	0
chr17	19508185	19508186	lib1384_hCh_lg_kwt_NPC_c256_5ug_RPC1_rep2_multi10_keepAll_dupRem_peak_138	2053.46	chr17	19508180	19508252	Homo_sapiens_tRNA-Trp-CCA-2-1	1000	+	0
chr17	31550130	31550131	lib1384_hCh_lg_kwt_NPC_c256_5ug_RPC1_rep2_multi10_keepAll_dupRem_peak_139	1484.67	chr17	31550073	31550145	Homo_sapiens_tRNA-Thr-CGT-4-1	1000	+	0
chr17	38751868	38751869	lib1384_hCh_lg_kwt_NPC_c256_5ug_RPC1_rep2_multi10_keepAll_dupRem_peak_140	900.254	chr17	38751780	38751854	Homo_sapiens_tRNA-Asn-GTT-2-5	1000	-	15
chr17	38861722	38861723	lib1384_hCh_lg_kwt_NPC_c256_5ug_RPC1_rep2_multi10_keepAll_dupRem_peak_141	14.4809	chr17	38861683	38861755	Homo_sapiens_tRNA-Cys-GCA-14-1	1000	-	0
chr17	38867672	38867673	lib1384_hCh_lg_kwt_NPC_c256_5ug_RPC1_rep2_multi10_keepAll_dupRem_peak_142	652.872	chr17	38867644	38867716	Homo_sapiens_tRNA-Cys-GCA-2-2	1000	+	0
chr17	38869361	38869362	lib1384_hCh_lg_kwt_NPC_c256_5ug_RPC1_rep2_multi10_keepAll_dupRem_peak_143	912.929	chr17	38869291	38869363	Homo_sapiens_tRNA-Cys-GCA-4-1	1000	-	0
chr17	39153790	39153791	lib1384_hCh_lg_kwt_NPC_c256_5ug_RPC1_rep2_multi10_keepAll_dupRem_peak_144a	1149.71	chr17	39153733	39153805	Homo_sapiens_tRNA-Cys-GCA-2-3	1000	-	0
chr17	39154537	39154538	lib1384_hCh_lg_kwt_NPC_c256_5ug_RPC1_rep2_multi10_keepAll_dupRem_peak_144b	1969.53	chr17	39154490	39154562	Homo_sapiens_tRNA-Cys-GCA-2-4	1000	-	0
chr17	49192555	49192556	lib1384_hCh_lg_kwt_NPC_c256_5ug_RPC1_rep2_multi10_keepAll_dupRem_peak_145	1523.96	chr17	49192527	49192599	Homo_sapiens_tRNA-Gln-TTG-1-1	1000	+	0
chr17	68019961	68019962	lib1384_hCh_lg_kwt_NPC_c256_5ug_RPC1_rep2_multi10_keepAll_dupRem_peak_146	1082.61	chr17	68019896	68019969	Homo_sapiens_tRNA-Arg-CCG-2-1	1000	-	0
chr17	75033908	75033909	lib1384_hCh_lg_kwt_NPC_c256_5ug_RPC1_rep2_multi10_keepAll_dupRem_peak_147a	609.917	chr17	75033905	75033978	Homo_sapiens_tRNA-Arg-CCT-1-1	1000	+	0
chr17	75034473	75034474	lib1384_hCh_lg_kwt_NPC_c256_5ug_RPC1_rep2_multi10_keepAll_dupRem_peak_147b	713.324	chr17	75034430	75034503	Homo_sapiens_tRNA-Arg-CCT-2-1	1000	-	0
chr17	75035128	75035129	lib1384_hCh_lg_kwt_NPC_c256_5ug_RPC1_rep2_multi10_keepAll_dupRem_peak_147c	1001.97	chr17	75035112	75035185	Homo_sapiens_tRNA-Arg-TCG-3-1	1000	+	0
chr17	82494767	82494768	lib1384_hCh_lg_kwt_NPC_c256_5ug_RPC1_rep2_multi10_keepAll_dupRem_peak_148	1463.34	chr17	82494720	82494792	Homo_sapiens_tRNA-iMet-CAT-1-8	1000	-	0
chr19	1383479	1383480	lib1384_hCh_lg_kwt_NPC_c256_5ug_RPC1_rep2_multi10_keepAll_dupRem_peak_152	754.423	chr19	1383361	1383434	Homo_sapiens_tRNA-Phe-GAA-1-6	1000	-	46
chr19	4724138	4724139	lib1384_hCh_lg_kwt_NPC_c256_5ug_RPC1_rep2_multi10_keepAll_dupRem_peak_153a	1360.25	chr19	4724069	4724141	Homo_sapiens_tRNA-Gly-TCC-1-1	1000	+	0
chr19	4724606	4724607	lib1384_hCh_lg_kwt_NPC_c256_5ug_RPC1_rep2_multi10_keepAll_dupRem_peak_153b	687.724	chr19	4724634	4724707	Homo_sapiens_tRNA-Val-CAC-3-1	1000	-	28
chr19	33177072	33177073	lib1384_hCh_lg_kwt_NPC_c256_5ug_RPC1_rep2_multi10_keepAll_dupRem_peak_154a	1713.12	chr19	33177056	33177130	Homo_sapiens_tRNA-Thr-AGT-1-3	1000	+	0
chr19	39412271	39412272	lib1384_hCh_lg_kwt_NPC_c256_5ug_RPC1_rep2_multi10_keepAll_dupRem_peak_155	311.684	chr19	39412167	39412260	Homo_sapiens_tRNA-Ile-TAT-1-1	1000	-	12
chr19	45478709	45478710	lib1384_hCh_lg_kwt_NPC_c256_5ug_RPC1_rep2_multi10_keepAll_dupRem_peak_156	723.635	chr19	45478600	45478687	Homo_sapiens_tRNA-SeC-TCA-1-1	1000	-	23
chr2	27050846	27050847	lib1384_hCh_lg_kwt_NPC_c256_5ug_RPC1_rep2_multi10_keepAll_dupRem_peak_158a	2351.77	chr2	27050781	27050870	Homo_sapiens_tRNA-Tyr-GTA-2-1	1000	+	0
chr2	27051227	27051228	lib1384_hCh_lg_kwt_NPC_c256_5ug_RPC1_rep2_multi10_keepAll_dupRem_peak_158b	2301.47	chr2	27051213	27051286	Homo_sapiens_tRNA-Ala-AGC-8-1	1000	+	0
chr2	42810557	42810558	lib1384_hCh_lg_kwt_NPC_c256_5ug_RPC1_rep2_multi10_keepAll_dupRem_peak_159	1004.01	chr2	42810535	42810628	Homo_sapiens_tRNA-Ile-TAT-2-1	1000	+	0
chr2	70249026	70249027	lib1384_hCh_lg_kwt_NPC_c256_5ug_RPC1_rep2_multi10_keepAll_dupRem_peak_160	1930.13	chr2	70248990	70249061	Homo_sapiens_tRNA-Gly-CCC-2-1	1000	-	0
chr2	130337209	130337210	lib1384_hCh_lg_kwt_NPC_c256_5ug_RPC1_rep2_multi10_keepAll_dupRem_peak_162	1290.35	chr2	130337127	130337199	Homo_sapiens_tRNA-Glu-TTC-1-1	1000	-	11
chr2	156400762	156400763	lib1384_hCh_lg_kwt_NPC_c256_5ug_RPC1_rep2_multi10_keepAll_dupRem_peak_163a	703.118	chr2	156400768	156400840	Homo_sapiens_tRNA-Ala-CGC-3-1	1000	+	6
chr2	156401188	156401189	lib1384_hCh_lg_kwt_NPC_c256_5ug_RPC1_rep2_multi10_keepAll_dupRem_peak_163b	2711.8	chr2	156401146	156401217	Homo_sapiens_tRNA-Gly-GCC-2-2	1000	-	0
chr21	17454793	17454794	lib1384_hCh_lg_kwt_NPC_c256_5ug_RPC1_rep2_multi10_keepAll_dupRem_peak_174	854.217	chr21	17454788	17454859	Homo_sapiens_tRNA-Gly-GCC-1-5	1000	-	0
chr3	45689030	45689031	lib1384_hCh_lg_kwt_NPC_c256_5ug_RPC1_rep2_multi10_keepAll_dupRem_peak_176	2213.33	chr3	45688998	45689071	Homo_sapiens_tRNA-Arg-ACG-2-1	1000	-	0
chr3	169772218	169772219	lib1384_hCh_lg_kwt_NPC_c256_5ug_RPC1_rep2_multi10_keepAll_dupRem_peak_178	1368.89	chr3	169772229	169772302	Homo_sapiens_tRNA-Val-AAC-1-1	1000	+	11
chr5	181169718	181169719	lib1384_hCh_lg_kwt_NPC_c256_5ug_RPC1_rep2_multi10_keepAll_dupRem_peak_185	45.4597	chr5	181169609	181169682	Homo_sapiens_tRNA-Val-AAC-1-3	1000	+	37
chr5	181173691	181173692	lib1384_hCh_lg_kwt_NPC_c256_5ug_RPC1_rep2_multi10_keepAll_dupRem_peak_186	11.7043	chr5	181173649	181173722	Homo_sapiens_tRNA-Val-CAC-1-4	1000	+	0
chr5	181187751	181187752	lib1384_hCh_lg_kwt_NPC_c256_5ug_RPC1_rep2_multi10_keepAll_dupRem_peak_187	120.495	chr5	181187700	181187782	Homo_sapiens_tRNA-Leu-AAG-2-1	1000	+	0
chr5	181188474	181188475	lib1384_hCh_lg_kwt_NPC_c256_5ug_RPC1_rep2_multi10_keepAll_dupRem_peak_188a	821.874	chr5	181188415	181188488	Homo_sapiens_tRNA-Val-AAC-2-1	1000	-	0
chr5	181188904	181188905	lib1384_hCh_lg_kwt_NPC_c256_5ug_RPC1_rep2_multi10_keepAll_dupRem_peak_188b	1295.8	chr5	181188853	181188925	Homo_sapiens_tRNA-Pro-TGG-3-1	1000	-	0
chr5	181191712	181191713	lib1384_hCh_lg_kwt_NPC_c256_5ug_RPC1_rep2_multi10_keepAll_dupRem_peak_189	1502.97	chr5	181191686	181191758	Homo_sapiens_tRNA-Thr-TGT-6-1	1000	-	0
chr5	181206895	181206896	lib1384_hCh_lg_kwt_NPC_c256_5ug_RPC1_rep2_multi10_keepAll_dupRem_peak_190	1971.99	chr5	181206867	181206939	Homo_sapiens_tRNA-Ala-TGC-3-1	1000	+	0
chr5	181207768	181207769	lib1384_hCh_lg_kwt_NPC_c256_5ug_RPC1_rep2_multi10_keepAll_dupRem_peak_191	414.085	chr5	181207754	181207827	Homo_sapiens_tRNA-Lys-CTT-2-2	1000	+	0
chr5	181218304	181218305	lib1384_hCh_lg_kwt_NPC_c256_5ug_RPC1_rep2_multi10_keepAll_dupRem_peak_192	482.525	chr5	181218269	181218342	Homo_sapiens_tRNA-Val-AAC-1-4	1000	-	0
chr5	181222032	181222033	lib1384_hCh_lg_kwt_NPC_c256_5ug_RPC1_rep2_multi10_keepAll_dupRem_peak_193a	322.243	chr5	181221978	181222051	Homo_sapiens_tRNA-Lys-CTT-2-3	1000	-	0
chr5	181222416	181222417	lib1384_hCh_lg_kwt_NPC_c256_5ug_RPC1_rep2_multi10_keepAll_dupRem_peak_193b	1165.87	chr5	181222394	181222467	Homo_sapiens_tRNA-Val-CAC-1-5	1000	-	0
chr6	26286502	26286503	lib1384_hCh_lg_kwt_NPC_c256_5ug_RPC1_rep2_multi10_keepAll_dupRem_peak_194	235.701	chr6	26286525	26286597	Homo_sapiens_tRNA-iMet-CAT-1-2	1000	+	23
chr6	26305444	26305445	lib1384_hCh_lg_kwt_NPC_c256_5ug_RPC1_rep2_multi10_keepAll_dupRem_peak_195	39.6759	chr6	26305489	26305573	Homo_sapiens_tRNA-Ser-GCT-6-1	1000	-	45
chr6	26311782	26311783	lib1384_hCh_lg_kwt_NPC_c256_5ug_RPC1_rep2_multi10_keepAll_dupRem_peak_196	89.0683	chr6	26311746	26311818	Homo_sapiens_tRNA-Gln-TTG-3-2	1000	-	0
chr6	26312626	26312627	lib1384_hCh_lg_kwt_NPC_c256_5ug_RPC1_rep2_multi10_keepAll_dupRem_peak_197a	235.701	chr6	26312595	26312677	Homo_sapiens_tRNA-Ser-TGA-3-1	1000	-	0
chr6	26313172	26313173	lib1384_hCh_lg_kwt_NPC_c256_5ug_RPC1_rep2_multi10_keepAll_dupRem_peak_197b	652.978	chr6	26313123	26313195	Homo_sapiens_tRNA-iMet-CAT-1-3	1000	-	0
chr6	26322870	26322871	lib1384_hCh_lg_kwt_NPC_c256_5ug_RPC1_rep2_multi10_keepAll_dupRem_peak_198	124.556	chr6	26322817	26322890	Homo_sapiens_tRNA-Arg-TCG-2-1	1000	+	0
chr6	26327606	26327607	lib1384_hCh_lg_kwt_NPC_c256_5ug_RPC1_rep2_multi10_keepAll_dupRem_peak_199a	216.799	chr6	26327588	26327670	Homo_sapiens_tRNA-Ser-AGA-2-1	1000	+	0
chr6	26328170	26328171	lib1384_hCh_lg_kwt_NPC_c256_5ug_RPC1_rep2_multi10_keepAll_dupRem_peak_199b	272.283	chr6	26328139	26328212	Homo_sapiens_tRNA-Arg-ACG-1-1	1000	+	0
chr6	26330363	26330364	lib1384_hCh_lg_kwt_NPC_c256_5ug_RPC1_rep2_multi10_keepAll_dupRem_peak_200	204.713	chr6	26330300	26330372	Homo_sapiens_tRNA-iMet-CAT-1-4	1000	-	0
chr6	26331491	26331492	lib1384_hCh_lg_kwt_NPC_c256_5ug_RPC1_rep2_multi10_keepAll_dupRem_peak_201	7.78313	chr6	26331443	26331515	Homo_sapiens_tRNA-Trp-CCA-3-2	1000	-	0
chr6	26521268	26521269	lib1384_hCh_lg_kwt_NPC_c256_5ug_RPC1_rep2_multi10_keepAll_dupRem_peak_202	605.647	chr6	26521207	26521290	Homo_sapiens_tRNA-Leu-CAG-1-7	1000	+	0
chr6	26532944	26532945	lib1384_hCh_lg_kwt_NPC_c256_5ug_RPC1_rep2_multi10_keepAll_dupRem_peak_203	1253.95	chr6	26532916	26532990	Homo_sapiens_tRNA-Thr-AGT-2-1	1000	-	0
chr6	26537522	26537523	lib1384_hCh_lg_kwt_NPC_c256_5ug_RPC1_rep2_multi10_keepAll_dupRem_peak_204a	447.453	chr6	26537497	26537570	Homo_sapiens_tRNA-Arg-ACG-1-2	1000	+	0
chr6	26538087	26538088	lib1384_hCh_lg_kwt_NPC_c256_5ug_RPC1_rep2_multi10_keepAll_dupRem_peak_204b	415.156	chr6	26538053	26538126	Homo_sapiens_tRNA-Val-CAC-1-6	1000	+	0
chr6	26553523	26553524	lib1384_hCh_lg_kwt_NPC_c256_5ug_RPC1_rep2_multi10_keepAll_dupRem_peak_205a	611.194	chr6	26553502	26553574	Homo_sapiens_tRNA-Ala-CGC-1-1	1000	+	0
chr6	26554166	26554167	lib1384_hCh_lg_kwt_NPC_c256_5ug_RPC1_rep2_multi10_keepAll_dupRem_peak_205b	1018.73	chr6	26554121	26554195	Homo_sapiens_tRNA-Ile-AAT-5-1	1000	+	0
chr6	26555316	26555317	lib1384_hCh_lg_kwt_NPC_c256_5ug_RPC1_rep2_multi10_keepAll_dupRem_peak_206	150.991	chr6	26555269	26555341	Homo_sapiens_tRNA-Pro-AGG-2-2	1000	+	0
chr6	26556602	26556603	lib1384_hCh_lg_kwt_NPC_c256_5ug_RPC1_rep2_multi10_keepAll_dupRem_peak_207	184.312	chr6	26556545	26556618	Homo_sapiens_tRNA-Lys-CTT-2-4	1000	+	0
chr6	26568881	26568882	lib1384_hCh_lg_kwt_NPC_c256_5ug_RPC1_rep2_multi10_keepAll_dupRem_peak_208	514.828	chr6	26568857	26568948	Homo_sapiens_tRNA-Tyr-GTA-1-1	1000	+	0
chr6	26571915	26571916	lib1384_hCh_lg_kwt_NPC_c256_5ug_RPC1_rep2_multi10_keepAll_dupRem_peak_209	185.393	chr6	26571863	26571936	Homo_sapiens_tRNA-Ala-AGC-11-1	1000	-	0
chr6	26575623	26575624	lib1384_hCh_lg_kwt_NPC_c256_5ug_RPC1_rep2_multi10_keepAll_dupRem_peak_210	2.55513	chr6	26575569	26575659	Homo_sapiens_tRNA-Tyr-GTA-8-1	1000	+	0
chr6	26577093	26577094	lib1384_hCh_lg_kwt_NPC_c256_5ug_RPC1_rep2_multi10_keepAll_dupRem_peak_211	12.63	chr6	26577103	26577192	Homo_sapiens_tRNA-Tyr-GTA-3-1	1000	+	10
chr6	27020390	27020391	lib1384_hCh_lg_kwt_NPC_c256_5ug_RPC1_rep2_multi10_keepAll_dupRem_peak_215	47.2632	chr6	27020345	27020439	Homo_sapiens_tRNA-Ile-TAT-2-2	1000	+	0
chr6	27091798	27091799	lib1384_hCh_lg_kwt_NPC_c256_5ug_RPC1_rep2_multi10_keepAll_dupRem_peak_216	65.5995	chr6	27091741	27091813	Homo_sapiens_tRNA-Pro-CGG-2-1	1000	+	0
chr6	27162304	27162305	lib1384_hCh_lg_kwt_NPC_c256_5ug_RPC1_rep2_multi10_keepAll_dupRem_peak_217	115.016	chr6	27162270	27162344	Homo_sapiens_tRNA-Thr-AGT-6-1	1000	+	0
chr6	27177301	27177302	lib1384_hCh_lg_kwt_NPC_c256_5ug_RPC1_rep2_multi10_keepAll_dupRem_peak_218	573.564	chr6	27177214	27177288	Homo_sapiens_tRNA-Ile-AAT-5-2	1000	-	14
chr6	27213981	27213982	lib1384_hCh_lg_kwt_NPC_c256_5ug_RPC1_rep2_multi10_keepAll_dupRem_peak_219	30.3263	chr6	27213843	27213916	Homo_sapiens_tRNA-Arg-ACG-2-2	1000	-	66
chr6	27215167	27215168	lib1384_hCh_lg_kwt_NPC_c256_5ug_RPC1_rep2_multi10_keepAll_dupRem_peak_220	61.1745	chr6	27215172	27215245	Homo_sapiens_tRNA-Arg-ACG-2-3	1000	+	5
chr6	27230586	27230587	lib1384_hCh_lg_kwt_NPC_c256_5ug_RPC1_rep2_multi10_keepAll_dupRem_peak_221	66.5071	chr6	27230554	27230637	Homo_sapiens_tRNA-Leu-TAA-4-1	1000	-	0
chr6	27235500	27235501	lib1384_hCh_lg_kwt_NPC_c256_5ug_RPC1_rep2_multi10_keepAll_dupRem_peak_222	38.4772	chr6	27235508	27235581	Homo_sapiens_tRNA-Val-AAC-5-1	1000	+	8
chr6	27237661	27237662	lib1384_hCh_lg_kwt_NPC_c256_5ug_RPC1_rep2_multi10_keepAll_dupRem_peak_223	11.4052	chr6	27237570	27237644	Homo_sapiens_tRNA-Ile-AAT-5-3	1000	-	18
chr6	27280303	27280304	lib1384_hCh_lg_kwt_NPC_c256_5ug_RPC1_rep2_multi10_keepAll_dupRem_peak_224	304.918	chr6	27280269	27280342	Homo_sapiens_tRNA-Val-CAC-2-1	1000	-	0
chr6	27293942	27293943	lib1384_hCh_lg_kwt_NPC_c256_5ug_RPC1_rep2_multi10_keepAll_dupRem_peak_225	40.9027	chr6	27293891	27293965	Homo_sapiens_tRNA-Ser-ACT-1-1	1000	+	0
chr6	27295464	27295465	lib1384_hCh_lg_kwt_NPC_c256_5ug_RPC1_rep2_multi10_keepAll_dupRem_peak_226	13.9872	chr6	27295432	27295504	Homo_sapiens_tRNA-Gln-CTG-5-1	1000	+	0
chr6	27298017	27298018	lib1384_hCh_lg_kwt_NPC_c256_5ug_RPC1_rep2_multi10_keepAll_dupRem_peak_227	40.9027	chr6	27297995	27298077	Homo_sapiens_tRNA-Ser-GCT-2-1	1000	+	0
chr6	27332997	27332998	lib1384_hCh_lg_kwt_NPC_c256_5ug_RPC1_rep2_multi10_keepAll_dupRem_peak_228	39.6759	chr6	27332984	27333056	Homo_sapiens_tRNA-iMet-CAT-1-5	1000	-	0
chr6	27335078	27335079	lib1384_hCh_lg_kwt_NPC_c256_5ug_RPC1_rep2_multi10_keepAll_dupRem_peak_229	3.11481	chr6	27334989	27335062	Homo_sapiens_tRNA-Lys-TTT-6-1	1000	-	17
chr6	27478873	27478874	lib1384_hCh_lg_kwt_NPC_c256_5ug_RPC1_rep2_multi10_keepAll_dupRem_peak_230	512.851	chr6	27478811	27478893	Homo_sapiens_tRNA-Ser-AGA-2-2	1000	+	0
chr6	27479701	27479702	lib1384_hCh_lg_kwt_NPC_c256_5ug_RPC1_rep2_multi10_keepAll_dupRem_peak_231	940.569	chr6	27479673	27479745	Homo_sapiens_tRNA-Asp-GTC-2-6	1000	+	0
chr6	27495876	27495877	lib1384_hCh_lg_kwt_NPC_c256_5ug_RPC1_rep2_multi10_keepAll_dupRem_peak_232	94.1076	chr6	27495813	27495895	Homo_sapiens_tRNA-Ser-AGA-2-3	1000	+	0
chr6	27503097	27503098	lib1384_hCh_lg_kwt_NPC_c256_5ug_RPC1_rep2_multi10_keepAll_dupRem_peak_233	70.6776	chr6	27503038	27503120	Homo_sapiens_tRNA-Ser-AGA-2-4	1000	+	0
chr6	27503780	27503781	lib1384_hCh_lg_kwt_NPC_c256_5ug_RPC1_rep2_multi10_keepAll_dupRem_peak_234	93.0252	chr6	27503743	27503815	Homo_sapiens_tRNA-Asp-GTC-2-7	1000	+	0
chr6	27505853	27505854	lib1384_hCh_lg_kwt_NPC_c256_5ug_RPC1_rep2_multi10_keepAll_dupRem_peak_235	23.8298	chr6	27505827	27505909	Homo_sapiens_tRNA-Ser-TGA-4-1	1000	-	0
chr6	27519510	27519511	lib1384_hCh_lg_kwt_NPC_c256_5ug_RPC1_rep2_multi10_keepAll_dupRem_peak_236	303.621	chr6	27519528	27519600	Homo_sapiens_tRNA-Gln-CTG-1-2	1000	+	18
chr6	27547792	27547793	lib1384_hCh_lg_kwt_NPC_c256_5ug_RPC1_rep2_multi10_keepAll_dupRem_peak_237	73.987	chr6	27547751	27547823	Homo_sapiens_tRNA-Gln-CTG-2-1	1000	-	0
chr6	27553478	27553479	lib1384_hCh_lg_kwt_NPC_c256_5ug_RPC1_rep2_multi10_keepAll_dupRem_peak_238	6.88967	chr6	27553412	27553494	Homo_sapiens_tRNA-Ser-AGA-4-1	1000	-	0
chr6	27583479	27583480	lib1384_hCh_lg_kwt_NPC_c256_5ug_RPC1_rep2_multi10_keepAll_dupRem_peak_239	141.325	chr6	27583456	27583528	Homo_sapiens_tRNA-Asp-GTC-3-1	1000	-	0
chr6	27591861	27591862	lib1384_hCh_lg_kwt_NPC_c256_5ug_RPC1_rep2_multi10_keepAll_dupRem_peak_240	197.406	chr6	27591813	27591886	Homo_sapiens_tRNA-Lys-TTT-4-1	1000	-	0
chr6	27592872	27592873	lib1384_hCh_lg_kwt_NPC_c256_5ug_RPC1_rep2_multi10_keepAll_dupRem_peak_241	475.127	chr6	27592820	27592892	Homo_sapiens_tRNA-iMet-CAT-1-6	1000	-	0
chr6	27602611	27602612	lib1384_hCh_lg_kwt_NPC_c256_5ug_RPC1_rep2_multi10_keepAll_dupRem_peak_242	14.5259	chr6	27602568	27602675	Homo_sapiens_tRNA-Leu-CAA-3-1	1000	-	0
chr6	27605693	27605694	lib1384_hCh_lg_kwt_NPC_c256_5ug_RPC1_rep2_multi10_keepAll_dupRem_peak_243	16.4779	chr6	27605637	27605745	Homo_sapiens_tRNA-Leu-CAA-2-1	1000	-	0
chr6	27618391	27618392	lib1384_hCh_lg_kwt_NPC_c256_5ug_RPC1_rep2_multi10_keepAll_dupRem_peak_244	56.4603	chr6	27618355	27618429	Homo_sapiens_tRNA-Thr-CGT-5-1	1000	+	0
chr6	27631465	27631466	lib1384_hCh_lg_kwt_NPC_c256_5ug_RPC1_rep2_multi10_keepAll_dupRem_peak_245	276.261	chr6	27631420	27631514	Homo_sapiens_tRNA-Ile-TAT-2-3	1000	+	0
chr6	27650970	27650971	lib1384_hCh_lg_kwt_NPC_c256_5ug_RPC1_rep2_multi10_keepAll_dupRem_peak_246	499.571	chr6	27650927	27651000	Homo_sapiens_tRNA-Val-AAC-3-1	1000	-	0
chr6	27668612	27668613	lib1384_hCh_lg_kwt_NPC_c256_5ug_RPC1_rep2_multi10_keepAll_dupRem_peak_247	37.2873	chr6	27668582	27668656	Homo_sapiens_tRNA-Ile-AAT-8-1	1000	+	0
chr6	27670567	27670568	lib1384_hCh_lg_kwt_NPC_c256_5ug_RPC1_rep2_multi10_keepAll_dupRem_peak_248	1.34102	chr6	27670564	27670637	Homo_sapiens_tRNA-Arg-ACG-2-4	1000	-	0
chr6	27672487	27672488	lib1384_hCh_lg_kwt_NPC_c256_5ug_RPC1_rep2_multi10_keepAll_dupRem_peak_249	34.9926	chr6	27672449	27672531	Homo_sapiens_tRNA-Ser-CGA-3-1	1000	-	0
chr6	27684715	27684716	lib1384_hCh_lg_kwt_NPC_c256_5ug_RPC1_rep2_multi10_keepAll_dupRem_peak_250	183.231	chr6	27684694	27684768	Homo_sapiens_tRNA-Thr-AGT-2-2	1000	-	0
chr6	27688252	27688253	lib1384_hCh_lg_kwt_NPC_c256_5ug_RPC1_rep2_multi10_keepAll_dupRem_peak_251	552.274	chr6	27688187	27688261	Homo_sapiens_tRNA-Ile-AAT-2-1	1000	+	0
chr6	27753474	27753475	lib1384_hCh_lg_kwt_NPC_c256_5ug_RPC1_rep2_multi10_keepAll_dupRem_peak_252	1338.74	chr6	27753399	27753472	Homo_sapiens_tRNA-Val-AAC-1-5	1000	-	3
chr6	27791327	27791328	lib1384_hCh_lg_kwt_NPC_c256_5ug_RPC1_rep2_multi10_keepAll_dupRem_peak_253	163.628	chr6	27791355	27791427	Homo_sapiens_tRNA-Gln-CTG-6-1	1000	-	28
chr6	27795926	27795927	lib1384_hCh_lg_kwt_NPC_c256_5ug_RPC1_rep2_multi10_keepAll_dupRem_peak_254	236.502	chr6	27795860	27795932	Homo_sapiens_tRNA-Gln-TTG-3-3	1000	-	0
chr6	27902552	27902553	lib1384_hCh_lg_kwt_NPC_c256_5ug_RPC1_rep2_multi10_keepAll_dupRem_peak_255a	1052.23	chr6	27902492	27902564	Homo_sapiens_tRNA-iMet-CAT-1-7	1000	-	0
chr6	27902951	27902952	lib1384_hCh_lg_kwt_NPC_c256_5ug_RPC1_rep2_multi10_keepAll_dupRem_peak_255b	2095.54	chr6	27902907	27902978	Homo_sapiens_tRNA-Gly-GCC-2-3	1000	-	0
chr6	28213042	28213043	lib1384_hCh_lg_kwt_NPC_c256_5ug_RPC1_rep2_multi10_keepAll_dupRem_peak_256	21.3278	chr6	28213036	28213118	Homo_sapiens_tRNA-Ser-GCT-5-1	1000	+	0
chr6	28474578	28474579	lib1384_hCh_lg_kwt_NPC_c256_5ug_RPC1_rep2_multi10_keepAll_dupRem_peak_257	109.023	chr6	28474551	28474625	Homo_sapiens_tRNA-Thr-TGT-1-1	1000	-	0
chr6	28489103	28489104	lib1384_hCh_lg_kwt_NPC_c256_5ug_RPC1_rep2_multi10_keepAll_dupRem_peak_258	3.83151	chr6	28488992	28489066	Homo_sapiens_tRNA-Thr-CGT-1-1	1000	-	38
chr6	28543120	28543121	lib1384_hCh_lg_kwt_NPC_c256_5ug_RPC1_rep2_multi10_keepAll_dupRem_peak_259	113.309	chr6	28543113	28543186	Homo_sapiens_tRNA-Arg-TCG-5-1	1000	-	0
chr6	28589471	28589472	lib1384_hCh_lg_kwt_NPC_c256_5ug_RPC1_rep2_multi10_keepAll_dupRem_peak_260	82.9139	chr6	28589378	28589450	Homo_sapiens_tRNA-Gln-TTG-2-1	1000	+	22
chr6	28597360	28597361	lib1384_hCh_lg_kwt_NPC_c256_5ug_RPC1_rep2_multi10_keepAll_dupRem_peak_261	15.9317	chr6	28597339	28597421	Homo_sapiens_tRNA-Ser-GCT-4-1	1000	-	0
chr6	28607185	28607186	lib1384_hCh_lg_kwt_NPC_c256_5ug_RPC1_rep2_multi10_keepAll_dupRem_peak_262	218.746	chr6	28607155	28607227	Homo_sapiens_tRNA-Ala-AGC-3-1	1000	+	0
chr6	28643482	28643483	lib1384_hCh_lg_kwt_NPC_c256_5ug_RPC1_rep2_multi10_keepAll_dupRem_peak_263	127.34	chr6	28643444	28643516	Homo_sapiens_tRNA-Ala-TGC-2-1	1000	+	0
chr6	28648244	28648245	lib1384_hCh_lg_kwt_NPC_c256_5ug_RPC1_rep2_multi10_keepAll_dupRem_peak_264	415.156	chr6	28648206	28648280	Homo_sapiens_tRNA-Thr-CGT-3-1	1000	-	0
chr6	28658238	28658239	lib1384_hCh_lg_kwt_NPC_c256_5ug_RPC1_rep2_multi10_keepAll_dupRem_peak_265	1105.26	chr6	28658236	28658308	Homo_sapiens_tRNA-Ala-AGC-4-1	1000	-	0
chr6	28673875	28673876	lib1384_hCh_lg_kwt_NPC_c256_5ug_RPC1_rep2_multi10_keepAll_dupRem_peak_266	947.472	chr6	28673835	28673907	Homo_sapiens_tRNA-Ala-CGC-2-1	1000	-	0
chr6	28729364	28729365	lib1384_hCh_lg_kwt_NPC_c256_5ug_RPC1_rep2_multi10_keepAll_dupRem_peak_267	91.5574	chr6	28729314	28729386	Homo_sapiens_tRNA-Ala-CGC-4-1	1000	+	0
chr6	28758408	28758409	lib1384_hCh_lg_kwt_NPC_c256_5ug_RPC1_rep2_multi10_keepAll_dupRem_peak_268	9.7405	chr6	28758363	28758435	Homo_sapiens_tRNA-Ala-TGC-6-1	1000	-	0
chr6	28789793	28789794	lib1384_hCh_lg_kwt_NPC_c256_5ug_RPC1_rep2_multi10_keepAll_dupRem_peak_269	101.763	chr6	28789769	28789841	Homo_sapiens_tRNA-Ala-TGC-1-1	1000	-	0
chr6	28790757	28790758	lib1384_hCh_lg_kwt_NPC_c256_5ug_RPC1_rep2_multi10_keepAll_dupRem_peak_270	7.31987	chr6	28790721	28790794	Homo_sapiens_tRNA-Phe-GAA-1-1	1000	-	0
chr6	28796004	28796005	lib1384_hCh_lg_kwt_NPC_c256_5ug_RPC1_rep2_multi10_keepAll_dupRem_peak_271	220.203	chr6	28795963	28796035	Homo_sapiens_tRNA-Ala-AGC-1-1	1000	-	0
chr6	28807879	28807880	lib1384_hCh_lg_kwt_NPC_c256_5ug_RPC1_rep2_multi10_keepAll_dupRem_peak_272	77.2053	chr6	28807832	28807905	Homo_sapiens_tRNA-Phe-GAA-3-1	1000	-	0
chr6	28817301	28817302	lib1384_hCh_lg_kwt_NPC_c256_5ug_RPC1_rep2_multi10_keepAll_dupRem_peak_273	9.8142	chr6	28817234	28817306	Homo_sapiens_tRNA-Ala-TGC-5-1	1000	-	0
chr6	28838498	28838499	lib1384_hCh_lg_kwt_NPC_c256_5ug_RPC1_rep2_multi10_keepAll_dupRem_peak_274	1206.09	chr6	28838443	28838515	Homo_sapiens_tRNA-Ala-AGC-2-1	1000	-	0
chr6	28863735	28863736	lib1384_hCh_lg_kwt_NPC_c256_5ug_RPC1_rep2_multi10_keepAll_dupRem_peak_275	1510.73	chr6	28863684	28863756	Homo_sapiens_tRNA-Ala-AGC-2-2	1000	-	0
chr6	28881390	28881391	lib1384_hCh_lg_kwt_NPC_c256_5ug_RPC1_rep2_multi10_keepAll_dupRem_peak_276	1301.94	chr6	28881387	28881460	Homo_sapiens_tRNA-Arg-CCG-1-2	1000	+	0
chr6	28896296	28896297	lib1384_hCh_lg_kwt_NPC_c256_5ug_RPC1_rep2_multi10_keepAll_dupRem_peak_277	1156.15	chr6	28896222	28896328	Homo_sapiens_tRNA-Leu-CAA-1-1	1000	-	0
chr6	28941089	28941090	lib1384_hCh_lg_kwt_NPC_c256_5ug_RPC1_rep2_multi10_keepAll_dupRem_peak_278a	668.266	chr6	28941052	28941157	Homo_sapiens_tRNA-Leu-CAA-1-2	1000	+	0
chr6	28941634	28941635	lib1384_hCh_lg_kwt_NPC_c256_5ug_RPC1_rep2_multi10_keepAll_dupRem_peak_278b	391.38	chr6	28941600	28941672	Homo_sapiens_tRNA-Gln-CTG-1-3	1000	-	0
chr6	28943672	28943673	lib1384_hCh_lg_kwt_NPC_c256_5ug_RPC1_rep2_multi10_keepAll_dupRem_peak_279	123.72	chr6	28943621	28943703	Homo_sapiens_tRNA-Leu-AAG-2-2	1000	-	0
chr6	28944605	28944606	lib1384_hCh_lg_kwt_NPC_c256_5ug_RPC1_rep2_multi10_keepAll_dupRem_peak_280	533.735	chr6	28944574	28944647	Homo_sapiens_tRNA-Met-CAT-3-1	1000	+	0
chr6	28951060	28951061	lib1384_hCh_lg_kwt_NPC_c256_5ug_RPC1_rep2_multi10_keepAll_dupRem_peak_281	510.448	chr6	28951028	28951101	Homo_sapiens_tRNA-Lys-TTT-3-3	1000	+	0
chr6	28953293	28953294	lib1384_hCh_lg_kwt_NPC_c256_5ug_RPC1_rep2_multi10_keepAll_dupRem_peak_282	746.452	chr6	28953264	28953337	Homo_sapiens_tRNA-Met-CAT-3-2	1000	-	0
chr6	28981708	28981709	lib1384_hCh_lg_kwt_NPC_c256_5ug_RPC1_rep2_multi10_keepAll_dupRem_peak_283a	201.663	chr6	28981671	28981744	Homo_sapiens_tRNA-Phe-GAA-1-2	1000	-	0
chr6	28982243	28982244	lib1384_hCh_lg_kwt_NPC_c256_5ug_RPC1_rep2_multi10_keepAll_dupRem_peak_283b	1941.57	chr6	28982198	28982270	Homo_sapiens_tRNA-Glu-CTC-1-6	1000	+	0
chr6	28989051	28989052	lib1384_hCh_lg_kwt_NPC_c256_5ug_RPC1_rep2_multi10_keepAll_dupRem_peak_284	6.4965	chr6	28989001	28989083	Homo_sapiens_tRNA-Leu-AAG-3-1	1000	+	0
chr6	57800275	57800276	lib1384_hCh_lg_kwt_NPC_c256_5ug_RPC1_rep2_multi10_keepAll_dupRem_peak_286	86.1593	chr6	57800210	57800284	Homo_sapiens_tRNA-Ile-AAT-12-1	1000	+	0
chr6	57861218	57861219	lib1384_hCh_lg_kwt_NPC_c256_5ug_RPC1_rep2_multi10_keepAll_dupRem_peak_287	25.159	chr6	57861165	57861238	Homo_sapiens_tRNA-Ala-AGC-17-1	1000	-	0
chr6	125780297	125780298	lib1384_hCh_lg_kwt_NPC_c256_5ug_RPC1_rep2_multi10_keepAll_dupRem_peak_289	1793.38	chr6	125780246	125780318	Homo_sapiens_tRNA-Glu-CTC-1-7	1000	-	0
chr6	144216560	144216561	lib1384_hCh_lg_kwt_NPC_c256_5ug_RPC1_rep2_multi10_keepAll_dupRem_peak_290	1260.98	chr6	144216546	144216629	Homo_sapiens_tRNA-Leu-TAA-1-1	1000	+	0
chr7	128783463	128783464	lib1384_hCh_lg_kwt_NPC_c256_5ug_RPC1_rep2_multi10_keepAll_dupRem_peak_291	69.2078	chr7	128783449	128783521	Homo_sapiens_tRNA-Pro-AGG-2-3	1000	+	0
chr7	139340716	139340717	lib1384_hCh_lg_kwt_NPC_c256_5ug_RPC1_rep2_multi10_keepAll_dupRem_peak_292	1386.98	chr7	139340699	139340772	Homo_sapiens_tRNA-Arg-CCT-4-1	1000	+	0
chr7	149691207	149691208	lib1384_hCh_lg_kwt_NPC_c256_5ug_RPC1_rep2_multi10_keepAll_dupRem_peak_297	23.1905	chr7	149691180	149691252	Homo_sapiens_tRNA-Cys-GCA-17-1	1000	-	0
chr8	66113407	66113408	lib1384_hCh_lg_kwt_NPC_c256_5ug_RPC1_rep2_multi10_keepAll_dupRem_peak_298a	923.666	chr8	66113366	66113459	Homo_sapiens_tRNA-Tyr-GTA-5-1	1000	+	0
chr8	66114234	66114235	lib1384_hCh_lg_kwt_NPC_c256_5ug_RPC1_rep2_multi10_keepAll_dupRem_peak_298b	94.6019	chr8	66114188	66114261	Homo_sapiens_tRNA-Ala-AGC-8-2	1000	+	0
chr8	95269700	95269701	lib1384_hCh_lg_kwt_NPC_c256_5ug_RPC1_rep2_multi10_keepAll_dupRem_peak_299	1569.47	chr8	95269656	95269738	Homo_sapiens_tRNA-Ser-AGA-2-5	1000	-	0
chr8	123157232	123157233	lib1384_hCh_lg_kwt_NPC_c256_5ug_RPC1_rep2_multi10_keepAll_dupRem_peak_300	1229.47	chr8	123157229	123157302	Homo_sapiens_tRNA-Met-CAT-1-1	1000	-	0
chrX	18674951	18674952	lib1384_hCh_lg_kwt_NPC_c256_5ug_RPC1_rep2_multi10_keepAll_dupRem_peak_304	849.926	chrX	18674908	18674981	Homo_sapiens_tRNA-Val-TAC-1-2	1000	-	0

## Sheet: Ext Data Fig. 4c - Neurons rep1
chr1	93847560	93847561	lib1387_hCh_lg_kwt_MN_from_c256_5ug_RPC1_rep1_multi10_keepAll_dupRem_peak_51	6.3457	chr1	93847572	93847657	Homo_sapiens_tRNA-Arg-TCT-1-1	1000	+	12
chr1	144419259	144419260	lib1387_hCh_lg_kwt_MN_from_c256_5ug_RPC1_rep1_multi10_keepAll_dupRem_peak_68	55.1731	chr1	144419266	144419340	Homo_sapiens_tRNA-Asn-GTT-3-1	1000	+	7
chr1	145287777	145287778	lib1387_hCh_lg_kwt_MN_from_c256_5ug_RPC1_rep1_multi10_keepAll_dupRem_peak_70	18.3654	chr1	145287765	145287839	Homo_sapiens_tRNA-Asn-GTT-2-7	1000	+	0
chr1	146035717	146035718	lib1387_hCh_lg_kwt_MN_from_c256_5ug_RPC1_rep1_multi10_keepAll_dupRem_peak_71	1374.98	chr1	146035691	146035763	Homo_sapiens_tRNA-Glu-CTC-1-1	1000	+	0
chr1	146037110	146037111	lib1387_hCh_lg_kwt_MN_from_c256_5ug_RPC1_rep1_multi10_keepAll_dupRem_peak_72	619.455	chr1	146037060	146037132	Homo_sapiens_tRNA-Gly-TCC-2-1	1000	+	0
chr1	146038027	146038028	lib1387_hCh_lg_kwt_MN_from_c256_5ug_RPC1_rep1_multi10_keepAll_dupRem_peak_73	132.081	chr1	146038043	146038115	Homo_sapiens_tRNA-His-GTG-1-1	1000	+	16
chr1	146039454	146039455	lib1387_hCh_lg_kwt_MN_from_c256_5ug_RPC1_rep1_multi10_keepAll_dupRem_peak_74	163.967	chr1	146039400	146039473	Homo_sapiens_tRNA-Lys-CTT-2-1	1000	+	0
chr1	146370094	146370095	lib1387_hCh_lg_kwt_MN_from_c256_5ug_RPC1_rep1_multi10_keepAll_dupRem_peak_75	4.08554	chr1	146370100	146370174	Homo_sapiens_tRNA-Asn-GTT-24-1	1000	+	6
chr1	148529297	148529298	lib1387_hCh_lg_kwt_MN_from_c256_5ug_RPC1_rep1_multi10_keepAll_dupRem_peak_77	64.8253	chr1	148529256	148529330	Homo_sapiens_tRNA-Asn-GTT-2-1	1000	+	0
chr1	149708689	149708690	lib1387_hCh_lg_kwt_MN_from_c256_5ug_RPC1_rep1_multi10_keepAll_dupRem_peak_78	14.4529	chr1	149708659	149708730	Homo_sapiens_tRX-Val-CAC-4-1	1000	-	0
chr1	153671258	153671259	lib1387_hCh_lg_kwt_MN_from_c256_5ug_RPC1_rep1_multi10_keepAll_dupRem_peak_79	1387.49	chr1	153671249	153671321	Homo_sapiens_tRNA-iMet-CAT-1-1	1000	+	0
chr1	159141658	159141659	lib1387_hCh_lg_kwt_MN_from_c256_5ug_RPC1_rep1_multi10_keepAll_dupRem_peak_80	430.007	chr1	159141610	159141684	Homo_sapiens_tRNA-Arg-TCT-4-1	1000	-	0
chr1	161399757	161399758	lib1387_hCh_lg_kwt_MN_from_c256_5ug_RPC1_rep1_multi10_keepAll_dupRem_peak_81	1069.13	chr1	161399699	161399772	Homo_sapiens_tRNA-Val-CAC-1-1	1000	-	0
chr1	161422127	161422128	lib1387_hCh_lg_kwt_MN_from_c256_5ug_RPC1_rep1_multi10_keepAll_dupRem_peak_82	15.93	chr1	161422092	161422164	Homo_sapiens_tRNA-Glu-TTC-4-2	1000	-	0
chr1	161428083	161428084	lib1387_hCh_lg_kwt_MN_from_c256_5ug_RPC1_rep1_multi10_keepAll_dupRem_peak_83	9.72748	chr1	161428076	161428150	Homo_sapiens_tRNA-Asn-GTT-2-2	1000	-	0
chr1	161523905	161523906	lib1387_hCh_lg_kwt_MN_from_c256_5ug_RPC1_rep1_multi10_keepAll_dupRem_peak_87	814.277	chr1	161523846	161523917	Homo_sapiens_tRNA-Gly-GCC-2-1	1000	-	0
chr1	161530372	161530373	lib1387_hCh_lg_kwt_MN_from_c256_5ug_RPC1_rep1_multi10_keepAll_dupRem_peak_88	184.013	chr1	161530341	161530424	Homo_sapiens_tRNA-Leu-CAG-1-6	1000	-	0
chr1	161531112	161531113	lib1387_hCh_lg_kwt_MN_from_c256_5ug_RPC1_rep1_multi10_keepAll_dupRem_peak_89	293.866	chr1	161531112	161531184	Homo_sapiens_tRNA-Gly-TCC-2-6	1000	+	0
chr1	161612757	161612758	lib1387_hCh_lg_kwt_MN_from_c256_5ug_RPC1_rep1_multi10_keepAll_dupRem_peak_90	193.834	chr1	161612717	161612789	Homo_sapiens_tRNA-Glu-TTC-5-1	1000	+	0
chr1	167714737	167714738	lib1387_hCh_lg_kwt_MN_from_c256_5ug_RPC1_rep1_multi10_keepAll_dupRem_peak_91	1142.44	chr1	167714724	167714796	Homo_sapiens_tRNA-Pro-CGG-1-1	1000	+	0
chr1	167715551	167715552	lib1387_hCh_lg_kwt_MN_from_c256_5ug_RPC1_rep1_multi10_keepAll_dupRem_peak_92	513.618	chr1	167715487	167715559	Homo_sapiens_tRNA-Pro-AGG-2-1	1000	-	0
chr1	204506609	204506610	lib1387_hCh_lg_kwt_MN_from_c256_5ug_RPC1_rep1_multi10_keepAll_dupRem_peak_93a	691.858	chr1	204506526	204506599	Homo_sapiens_tRNA-Lys-TTT-3-1	1000	+	11
chr1	204507073	204507074	lib1387_hCh_lg_kwt_MN_from_c256_5ug_RPC1_rep1_multi10_keepAll_dupRem_peak_93b	929.197	chr1	204507029	204507102	Homo_sapiens_tRNA-Lys-TTT-3-2	1000	-	0
chr1	222464997	222464998	lib1387_hCh_lg_kwt_MN_from_c256_5ug_RPC1_rep1_multi10_keepAll_dupRem_peak_94	130.693	chr1	222465004	222465077	Homo_sapiens_tRNA-Thr-TGT-2-1	1000	+	7
chr1	248873876	248873877	lib1387_hCh_lg_kwt_MN_from_c256_5ug_RPC1_rep1_multi10_keepAll_dupRem_peak_96a	664.728	chr1	248873854	248873960	Homo_sapiens_tRNA-Leu-CAA-4-1	1000	+	0
chr1	248874273	248874274	lib1387_hCh_lg_kwt_MN_from_c256_5ug_RPC1_rep1_multi10_keepAll_dupRem_peak_96b	692.862	chr1	248874247	248874319	Homo_sapiens_tRNA-Glu-CTC-2-1	1000	+	0
chr10	22229555	22229556	lib1387_hCh_lg_kwt_MN_from_c256_5ug_RPC1_rep1_multi10_keepAll_dupRem_peak_97	572.83	chr10	22229508	22229582	Homo_sapiens_tRNA-Asn-GTT-2-3	1000	-	0
chr10	67764500	67764501	lib1387_hCh_lg_kwt_MN_from_c256_5ug_RPC1_rep1_multi10_keepAll_dupRem_peak_99	1138.51	chr10	67764502	67764584	Homo_sapiens_tRNA-Ser-TGA-1-1	1000	+	2
chr11	59550649	59550650	lib1387_hCh_lg_kwt_MN_from_c256_5ug_RPC1_rep1_multi10_keepAll_dupRem_peak_101a	262.404	chr11	59550628	59550701	Homo_sapiens_tRNA-Val-TAC-1-1	1000	-	0
chr11	59551060	59551061	lib1387_hCh_lg_kwt_MN_from_c256_5ug_RPC1_rep1_multi10_keepAll_dupRem_peak_101b	283.112	chr11	59550986	59551059	Homo_sapiens_tRNA-Val-TAC-2-1	1000	-	2
chr11	59551752	59551753	lib1387_hCh_lg_kwt_MN_from_c256_5ug_RPC1_rep1_multi10_keepAll_dupRem_peak_102	43.3174	chr11	59551754	59551837	Homo_sapiens_tRNA-Leu-TAA-3-1	1000	+	2
chr11	59556362	59556363	lib1387_hCh_lg_kwt_MN_from_c256_5ug_RPC1_rep1_multi10_keepAll_dupRem_peak_103	71.1475	chr11	59556428	59556501	Homo_sapiens_tRNA-Lys-TTT-5-1	1000	+	66
chr11	59557483	59557484	lib1387_hCh_lg_kwt_MN_from_c256_5ug_RPC1_rep1_multi10_keepAll_dupRem_peak_104	7.52529	chr11	59557496	59557569	Homo_sapiens_tRNA-Phe-GAA-1-3	1000	-	13
chr11	59560390	59560391	lib1387_hCh_lg_kwt_MN_from_c256_5ug_RPC1_rep1_multi10_keepAll_dupRem_peak_105	991.428	chr11	59560334	59560407	Homo_sapiens_tRNA-Lys-TTT-3-4	1000	-	0
chr11	59566396	59566397	lib1387_hCh_lg_kwt_MN_from_c256_5ug_RPC1_rep1_multi10_keepAll_dupRem_peak_106	63.422	chr11	59566379	59566452	Homo_sapiens_tRNA-Phe-GAA-2-1	1000	-	0
chr11	66348119	66348120	lib1387_hCh_lg_kwt_MN_from_c256_5ug_RPC1_rep1_multi10_keepAll_dupRem_peak_107	662.911	chr11	66348119	66348201	Homo_sapiens_tRNA-Ser-GCT-3-1	1000	+	0
chr11	76235543	76235544	lib1387_hCh_lg_kwt_MN_from_c256_5ug_RPC1_rep1_multi10_keepAll_dupRem_peak_109a	1107.82	chr11	76235512	76235584	Homo_sapiens_tRNA-Pro-AGG-2-4	1000	+	0
chr11	76235890	76235891	lib1387_hCh_lg_kwt_MN_from_c256_5ug_RPC1_rep1_multi10_keepAll_dupRem_peak_109b	1405.2	chr11	76235824	76235896	Homo_sapiens_tRNA-Pro-TGG-2-1	1000	-	0
chr12	56190349	56190350	lib1387_hCh_lg_kwt_MN_from_c256_5ug_RPC1_rep1_multi10_keepAll_dupRem_peak_110	327.797	chr12	56190363	56190445	Homo_sapiens_tRNA-Ser-CGA-4-1	1000	+	14
chr12	96036050	96036051	lib1387_hCh_lg_kwt_MN_from_c256_5ug_RPC1_rep1_multi10_keepAll_dupRem_peak_111	1392.67	chr12	96036020	96036092	Homo_sapiens_tRNA-Asp-GTC-2-8	1000	+	0
chr12	98503529	98503530	lib1387_hCh_lg_kwt_MN_from_c256_5ug_RPC1_rep1_multi10_keepAll_dupRem_peak_112	956.381	chr12	98503502	98503574	Homo_sapiens_tRNA-Asp-GTC-1-1	1000	+	0
chr12	98504257	98504258	lib1387_hCh_lg_kwt_MN_from_c256_5ug_RPC1_rep1_multi10_keepAll_dupRem_peak_113	404.607	chr12	98504251	98504323	Homo_sapiens_tRNA-Trp-CCA-4-1	1000	+	0
chr12	124921808	124921809	lib1387_hCh_lg_kwt_MN_from_c256_5ug_RPC1_rep1_multi10_keepAll_dupRem_peak_114	251.574	chr12	124921754	124921826	Homo_sapiens_tRNA-Ala-TGC-3-2	1000	-	0
chr12	124927439	124927440	lib1387_hCh_lg_kwt_MN_from_c256_5ug_RPC1_rep1_multi10_keepAll_dupRem_peak_115a	128.539	chr12	124927344	124927416	Homo_sapiens_tRNA-Asp-GTC-2-9	1000	-	24
chr12	124927916	124927917	lib1387_hCh_lg_kwt_MN_from_c256_5ug_RPC1_rep1_multi10_keepAll_dupRem_peak_115b	355.431	chr12	124927842	124927915	Homo_sapiens_tRNA-Phe-GAA-1-4	1000	-	2
chr12	124939723	124939724	lib1387_hCh_lg_kwt_MN_from_c256_5ug_RPC1_rep1_multi10_keepAll_dupRem_peak_116a	684.567	chr12	124939646	124939718	Homo_sapiens_tRNA-Asp-GTC-2-10	1000	-	6
chr12	124940031	124940032	lib1387_hCh_lg_kwt_MN_from_c256_5ug_RPC1_rep1_multi10_keepAll_dupRem_peak_116b	564.095	chr12	124939965	124940037	Homo_sapiens_tRNA-Ala-TGC-4-1	1000	+	0
chr13	30674012	30674013	lib1387_hCh_lg_kwt_MN_from_c256_5ug_RPC1_rep1_multi10_keepAll_dupRem_peak_117	433.814	chr13	30673963	30674037	Homo_sapiens_tRNA-Asn-GTT-2-4	1000	-	0
chr13	41060765	41060766	lib1387_hCh_lg_kwt_MN_from_c256_5ug_RPC1_rep1_multi10_keepAll_dupRem_peak_118	715.572	chr13	41060737	41060809	Homo_sapiens_tRNA-Glu-TTC-1-2	1000	-	0
chr13	44917987	44917988	lib1387_hCh_lg_kwt_MN_from_c256_5ug_RPC1_rep1_multi10_keepAll_dupRem_peak_119	830.659	chr13	44917926	44917998	Homo_sapiens_tRNA-Glu-TTC-2-1	1000	-	0
chr13	94549705	94549706	lib1387_hCh_lg_kwt_MN_from_c256_5ug_RPC1_rep1_multi10_keepAll_dupRem_peak_120	335.678	chr13	94549649	94549722	Homo_sapiens_tRNA-Phe-GAA-1-5	1000	-	0
chr14	20609406	20609407	lib1387_hCh_lg_kwt_MN_from_c256_5ug_RPC1_rep1_multi10_keepAll_dupRem_peak_122	20.7452	chr14	20609335	20609407	Homo_sapiens_tRNA-Pro-AGG-2-5	1000	-	0
chr14	20610153	20610154	lib1387_hCh_lg_kwt_MN_from_c256_5ug_RPC1_rep1_multi10_keepAll_dupRem_peak_123	272.312	chr14	20610131	20610213	Homo_sapiens_tRNA-Leu-AAG-2-3	1000	+	0
chr14	20613426	20613427	lib1387_hCh_lg_kwt_MN_from_c256_5ug_RPC1_rep1_multi10_keepAll_dupRem_peak_124a	116.151	chr14	20613400	20613472	Homo_sapiens_tRNA-Pro-AGG-2-6	1000	-	0
chr14	20613875	20613876	lib1387_hCh_lg_kwt_MN_from_c256_5ug_RPC1_rep1_multi10_keepAll_dupRem_peak_124b	92.9571	chr14	20613789	20613862	Homo_sapiens_tRNA-Thr-TGT-3-1	1000	-	14
chr14	20631184	20631185	lib1387_hCh_lg_kwt_MN_from_c256_5ug_RPC1_rep1_multi10_keepAll_dupRem_peak_125	1.72021	chr14	20631159	20631232	Homo_sapiens_tRNA-Thr-TGT-4-1	1000	-	0
chr14	20681710	20681711	lib1387_hCh_lg_kwt_MN_from_c256_5ug_RPC1_rep1_multi10_keepAll_dupRem_peak_126	173.255	chr14	20681689	20681762	Homo_sapiens_tRNA-Thr-TGT-5-1	1000	+	0
chr14	20683322	20683323	lib1387_hCh_lg_kwt_MN_from_c256_5ug_RPC1_rep1_multi10_keepAll_dupRem_peak_127	163.529	chr14	20683272	20683361	Homo_sapiens_tRNA-Tyr-GTA-5-5	1000	+	0
chr14	20684035	20684036	lib1387_hCh_lg_kwt_MN_from_c256_5ug_RPC1_rep1_multi10_keepAll_dupRem_peak_128	404.875	chr14	20684015	20684087	Homo_sapiens_tRNA-Pro-TGG-3-2	1000	+	0
chr14	22929678	22929679	lib1387_hCh_lg_kwt_MN_from_c256_5ug_RPC1_rep1_multi10_keepAll_dupRem_peak_129	1041.11	chr14	22929700	22929773	Homo_sapiens_tRNA-Arg-ACG-1-3	1000	+	22
chr14	58239947	58239948	lib1387_hCh_lg_kwt_MN_from_c256_5ug_RPC1_rep1_multi10_keepAll_dupRem_peak_134	737.023	chr14	58239894	58239967	Homo_sapiens_tRNA-Lys-CTT-1-1	1000	-	0
chr14	88979099	88979100	lib1387_hCh_lg_kwt_MN_from_c256_5ug_RPC1_rep1_multi10_keepAll_dupRem_peak_135	10.0529	chr14	88979097	88979170	Homo_sapiens_tRNA-Ala-AGC-15-1	1000	+	0
chr14	102317064	102317065	lib1387_hCh_lg_kwt_MN_from_c256_5ug_RPC1_rep1_multi10_keepAll_dupRem_peak_136	772.028	chr14	102317091	102317165	Homo_sapiens_tRNA-Ile-AAT-5-4	1000	+	27
chr15	26082304	26082305	lib1387_hCh_lg_kwt_MN_from_c256_5ug_RPC1_rep1_multi10_keepAll_dupRem_peak_137	835.862	chr15	26082233	26082305	Homo_sapiens_tRNA-Glu-TTC-2-2	1000	-	0
chr15	40593919	40593920	lib1387_hCh_lg_kwt_MN_from_c256_5ug_RPC1_rep1_multi10_keepAll_dupRem_peak_138	1267.01	chr15	40593824	40593906	Homo_sapiens_tRNA-Ser-GCT-4-2	1000	-	14
chr15	45198688	45198689	lib1387_hCh_lg_kwt_MN_from_c256_5ug_RPC1_rep1_multi10_keepAll_dupRem_peak_139	863.915	chr15	45198605	45198677	Homo_sapiens_tRNA-His-GTG-1-7	1000	-	12
chr15	45200469	45200470	lib1387_hCh_lg_kwt_MN_from_c256_5ug_RPC1_rep1_multi10_keepAll_dupRem_peak_140	616.487	chr15	45200412	45200484	Homo_sapiens_tRNA-His-GTG-1-8	1000	-	0
chr15	45201152	45201153	lib1387_hCh_lg_kwt_MN_from_c256_5ug_RPC1_rep1_multi10_keepAll_dupRem_peak_141	17.1765	chr15	45201150	45201222	Homo_sapiens_tRNA-His-GTG-1-9	1000	+	0
chr15	65869139	65869140	lib1387_hCh_lg_kwt_MN_from_c256_5ug_RPC1_rep1_multi10_keepAll_dupRem_peak_142	1282.89	chr15	65869061	65869133	Homo_sapiens_tRNA-Gln-CTG-1-4	1000	-	7
chr15	78860631	78860632	lib1387_hCh_lg_kwt_MN_from_c256_5ug_RPC1_rep1_multi10_keepAll_dupRem_peak_144	418.896	chr15	78860561	78860634	Homo_sapiens_tRNA-Lys-CTT-1-2	1000	+	0
chr15	89335064	89335065	lib1387_hCh_lg_kwt_MN_from_c256_5ug_RPC1_rep1_multi10_keepAll_dupRem_peak_145	948.158	chr15	89335072	89335145	Homo_sapiens_tRNA-Arg-TCG-1-1	1000	+	8
chr16	636803	636804	lib1387_hCh_lg_kwt_MN_from_c256_5ug_RPC1_rep1_multi10_keepAll_dupRem_peak_146	1626.61	chr16	636735	636806	Homo_sapiens_tRNA-Gly-CCC-2-2	1000	-	0
chr16	3150674	3150675	lib1387_hCh_lg_kwt_MN_from_c256_5ug_RPC1_rep1_multi10_keepAll_dupRem_peak_147	890.495	chr16	3150673	3150746	Homo_sapiens_tRNA-Arg-CCG-1-3	1000	+	0
chr16	3152943	3152944	lib1387_hCh_lg_kwt_MN_from_c256_5ug_RPC1_rep1_multi10_keepAll_dupRem_peak_148	393.11	chr16	3152899	3152972	Homo_sapiens_tRNA-Arg-CCT-3-1	1000	+	0
chr16	3157485	3157486	lib1387_hCh_lg_kwt_MN_from_c256_5ug_RPC1_rep1_multi10_keepAll_dupRem_peak_149	24.7949	chr16	3157404	3157477	Homo_sapiens_tRNA-Lys-CTT-3-1	1000	-	9
chr16	3182714	3182715	lib1387_hCh_lg_kwt_MN_from_c256_5ug_RPC1_rep1_multi10_keepAll_dupRem_peak_150	9.72748	chr16	3182634	3182706	Homo_sapiens_tRNA-Pro-AGG-2-7	1000	-	9
chr16	3184220	3184221	lib1387_hCh_lg_kwt_MN_from_c256_5ug_RPC1_rep1_multi10_keepAll_dupRem_peak_151	9.26578	chr16	3184132	3184204	Homo_sapiens_tRNA-Pro-TGG-3-4	1000	-	17
chr16	3189649	3189650	lib1387_hCh_lg_kwt_MN_from_c256_5ug_RPC1_rep1_multi10_keepAll_dupRem_peak_152	9.25253	chr16	3189633	3189705	Homo_sapiens_tRNA-Pro-AGG-2-8	1000	+	0
chr16	14285864	14285865	lib1387_hCh_lg_kwt_MN_from_c256_5ug_RPC1_rep1_multi10_keepAll_dupRem_peak_153	510.715	chr16	14285892	14285964	Homo_sapiens_tRNA-Thr-CGT-2-1	1000	+	28
chr16	22195757	22195758	lib1387_hCh_lg_kwt_MN_from_c256_5ug_RPC1_rep1_multi10_keepAll_dupRem_peak_154	552.032	chr16	22195710	22195792	Homo_sapiens_tRNA-Leu-TAG-3-1	1000	-	0
chr16	22297167	22297168	lib1387_hCh_lg_kwt_MN_from_c256_5ug_RPC1_rep1_multi10_keepAll_dupRem_peak_155	1414.72	chr16	22297139	22297221	Homo_sapiens_tRNA-Leu-AAG-2-4	1000	+	0
chr16	57300034	57300035	lib1387_hCh_lg_kwt_MN_from_c256_5ug_RPC1_rep1_multi10_keepAll_dupRem_peak_169a	231.623	chr16	57299950	57300033	Homo_sapiens_tRNA-Leu-CAG-2-1	1000	+	2
chr16	57300514	57300515	lib1387_hCh_lg_kwt_MN_from_c256_5ug_RPC1_rep1_multi10_keepAll_dupRem_peak_169b	1261.42	chr16	57300479	57300562	Homo_sapiens_tRNA-Leu-CAG-2-2	1000	-	0
chr16	70779073	70779074	lib1387_hCh_lg_kwt_MN_from_c256_5ug_RPC1_rep1_multi10_keepAll_dupRem_peak_170	16.3125	chr16	70779038	70779109	Homo_sapiens_tRNA-Gly-GCC-2-4	1000	-	0
chr16	71426533	71426534	lib1387_hCh_lg_kwt_MN_from_c256_5ug_RPC1_rep1_multi10_keepAll_dupRem_peak_171	51.5986	chr16	71426492	71426565	Homo_sapiens_tRNA-Met-CAT-2-1	1000	+	0
chr16	87384086	87384087	lib1387_hCh_lg_kwt_MN_from_c256_5ug_RPC1_rep1_multi10_keepAll_dupRem_peak_172	904.693	chr16	87384021	87384094	Homo_sapiens_tRNA-Met-CAT-6-1	1000	-	0
chr17	8119149	8119150	lib1387_hCh_lg_kwt_MN_from_c256_5ug_RPC1_rep1_multi10_keepAll_dupRem_peak_173a	1081.02	chr17	8119154	8119227	Homo_sapiens_tRNA-Lys-TTT-3-5	1000	+	5
chr17	8119736	8119737	lib1387_hCh_lg_kwt_MN_from_c256_5ug_RPC1_rep1_multi10_keepAll_dupRem_peak_173b	439.432	chr17	8119751	8119823	Homo_sapiens_tRNA-Gln-CTG-1-5	1000	+	15
chr17	8120375	8120376	lib1387_hCh_lg_kwt_MN_from_c256_5ug_RPC1_rep1_multi10_keepAll_dupRem_peak_173c	188.806	chr17	8120313	8120395	Homo_sapiens_tRNA-Leu-TAG-1-1	1000	-	0
chr17	8125765	8125766	lib1387_hCh_lg_kwt_MN_from_c256_5ug_RPC1_rep1_multi10_keepAll_dupRem_peak_174	750.866	chr17	8125745	8125816	Homo_sapiens_tRNA-Gly-GCC-2-6	1000	+	0
chr17	8138923	8138924	lib1387_hCh_lg_kwt_MN_from_c256_5ug_RPC1_rep1_multi10_keepAll_dupRem_peak_175	86.6536	chr17	8138880	8138962	Homo_sapiens_tRNA-Ser-CGA-1-1	1000	-	0
chr17	8139510	8139511	lib1387_hCh_lg_kwt_MN_from_c256_5ug_RPC1_rep1_multi10_keepAll_dupRem_peak_176	112.075	chr17	8139451	8139525	Homo_sapiens_tRNA-Thr-AGT-5-1	1000	-	0
chr17	8186378	8186379	lib1387_hCh_lg_kwt_MN_from_c256_5ug_RPC1_rep1_multi10_keepAll_dupRem_peak_177a	69.769	chr17	8186357	8186429	Homo_sapiens_tRNA-Trp-CCA-3-3	1000	+	0
chr17	8186867	8186868	lib1387_hCh_lg_kwt_MN_from_c256_5ug_RPC1_rep1_multi10_keepAll_dupRem_peak_177b	380.184	chr17	8186865	8186947	Homo_sapiens_tRNA-Ser-GCT-4-3	1000	+	0
chr17	8187605	8187606	lib1387_hCh_lg_kwt_MN_from_c256_5ug_RPC1_rep1_multi10_keepAll_dupRem_peak_177c	501.635	chr17	8187592	8187666	Homo_sapiens_tRNA-Ile-AAT-5-5	1000	+	0
chr17	8220935	8220936	lib1387_hCh_lg_kwt_MN_from_c256_5ug_RPC1_rep1_multi10_keepAll_dupRem_peak_178	200.522	chr17	8220868	8220940	Homo_sapiens_tRNA-Trp-CCA-1-1	1000	-	0
chr17	8221535	8221536	lib1387_hCh_lg_kwt_MN_from_c256_5ug_RPC1_rep1_multi10_keepAll_dupRem_peak_179	359.106	chr17	8221547	8221619	Homo_sapiens_tRNA-Gly-TCC-3-1	1000	+	12
chr17	8222278	8222279	lib1387_hCh_lg_kwt_MN_from_c256_5ug_RPC1_rep1_multi10_keepAll_dupRem_peak_180a	264.7	chr17	8222237	8222309	Homo_sapiens_tRNA-Asp-GTC-2-11	1000	-	0
chr17	8222910	8222911	lib1387_hCh_lg_kwt_MN_from_c256_5ug_RPC1_rep1_multi10_keepAll_dupRem_peak_180b	304.453	chr17	8222832	8222904	Homo_sapiens_tRNA-Pro-CGG-1-3	1000	-	7
chr17	8226318	8226319	lib1387_hCh_lg_kwt_MN_from_c256_5ug_RPC1_rep1_multi10_keepAll_dupRem_peak_181a	116.198	chr17	8226234	8226308	Homo_sapiens_tRNA-Thr-AGT-1-2	1000	-	11
chr17	8226662	8226663	lib1387_hCh_lg_kwt_MN_from_c256_5ug_RPC1_rep1_multi10_keepAll_dupRem_peak_181b	138.859	chr17	8226609	8226691	Homo_sapiens_tRNA-Ser-AGA-2-6	1000	-	0
chr17	8227035	8227036	lib1387_hCh_lg_kwt_MN_from_c256_5ug_RPC1_rep1_multi10_keepAll_dupRem_peak_181c	141.281	chr17	8226990	8227064	Homo_sapiens_tRNA-Ile-AAT-4-1	1000	-	0
chr17	19508171	19508172	lib1387_hCh_lg_kwt_MN_from_c256_5ug_RPC1_rep1_multi10_keepAll_dupRem_peak_182	1374.98	chr17	19508180	19508252	Homo_sapiens_tRNA-Trp-CCA-2-1	1000	+	9
chr17	31550122	31550123	lib1387_hCh_lg_kwt_MN_from_c256_5ug_RPC1_rep1_multi10_keepAll_dupRem_peak_183	647.097	chr17	31550073	31550145	Homo_sapiens_tRNA-Thr-CGT-4-1	1000	+	0
chr17	38751873	38751874	lib1387_hCh_lg_kwt_MN_from_c256_5ug_RPC1_rep1_multi10_keepAll_dupRem_peak_184	664.637	chr17	38751780	38751854	Homo_sapiens_tRNA-Asn-GTT-2-5	1000	-	20
chr17	38867653	38867654	lib1387_hCh_lg_kwt_MN_from_c256_5ug_RPC1_rep1_multi10_keepAll_dupRem_peak_185	114.013	chr17	38867644	38867716	Homo_sapiens_tRNA-Cys-GCA-2-2	1000	+	0
chr17	38869368	38869369	lib1387_hCh_lg_kwt_MN_from_c256_5ug_RPC1_rep1_multi10_keepAll_dupRem_peak_186	413.325	chr17	38869291	38869363	Homo_sapiens_tRNA-Cys-GCA-4-1	1000	-	6
chr17	39153798	39153799	lib1387_hCh_lg_kwt_MN_from_c256_5ug_RPC1_rep1_multi10_keepAll_dupRem_peak_187	737.461	chr17	39153733	39153805	Homo_sapiens_tRNA-Cys-GCA-2-3	1000	-	0
chr17	39154546	39154547	lib1387_hCh_lg_kwt_MN_from_c256_5ug_RPC1_rep1_multi10_keepAll_dupRem_peak_188	1433.95	chr17	39154490	39154562	Homo_sapiens_tRNA-Cys-GCA-2-4	1000	-	0
chr17	49192550	49192551	lib1387_hCh_lg_kwt_MN_from_c256_5ug_RPC1_rep1_multi10_keepAll_dupRem_peak_189	871.828	chr17	49192527	49192599	Homo_sapiens_tRNA-Gln-TTG-1-1	1000	+	0
chr17	68019972	68019973	lib1387_hCh_lg_kwt_MN_from_c256_5ug_RPC1_rep1_multi10_keepAll_dupRem_peak_190	583.777	chr17	68019896	68019969	Homo_sapiens_tRNA-Arg-CCG-2-1	1000	-	4
chr17	75033905	75033906	lib1387_hCh_lg_kwt_MN_from_c256_5ug_RPC1_rep1_multi10_keepAll_dupRem_peak_191a	350.854	chr17	75033905	75033978	Homo_sapiens_tRNA-Arg-CCT-1-1	1000	+	0
chr17	75034488	75034489	lib1387_hCh_lg_kwt_MN_from_c256_5ug_RPC1_rep1_multi10_keepAll_dupRem_peak_191b	333.073	chr17	75034430	75034503	Homo_sapiens_tRNA-Arg-CCT-2-1	1000	-	0
chr17	75035133	75035134	lib1387_hCh_lg_kwt_MN_from_c256_5ug_RPC1_rep1_multi10_keepAll_dupRem_peak_191c	597.652	chr17	75035112	75035185	Homo_sapiens_tRNA-Arg-TCG-3-1	1000	+	0
chr17	82494784	82494785	lib1387_hCh_lg_kwt_MN_from_c256_5ug_RPC1_rep1_multi10_keepAll_dupRem_peak_192	330.559	chr17	82494720	82494792	Homo_sapiens_tRNA-iMet-CAT-1-8	1000	-	0
chr19	1383464	1383465	lib1387_hCh_lg_kwt_MN_from_c256_5ug_RPC1_rep1_multi10_keepAll_dupRem_peak_195	597.352	chr19	1383361	1383434	Homo_sapiens_tRNA-Phe-GAA-1-6	1000	-	31
chr19	4724077	4724078	lib1387_hCh_lg_kwt_MN_from_c256_5ug_RPC1_rep1_multi10_keepAll_dupRem_peak_196a	901.079	chr19	4724069	4724141	Homo_sapiens_tRNA-Gly-TCC-1-1	1000	+	0
chr19	4724615	4724616	lib1387_hCh_lg_kwt_MN_from_c256_5ug_RPC1_rep1_multi10_keepAll_dupRem_peak_196b	467.588	chr19	4724634	4724707	Homo_sapiens_tRNA-Val-CAC-3-1	1000	-	19
chr19	33177061	33177062	lib1387_hCh_lg_kwt_MN_from_c256_5ug_RPC1_rep1_multi10_keepAll_dupRem_peak_197a	1147.69	chr19	33177056	33177130	Homo_sapiens_tRNA-Thr-AGT-1-3	1000	+	0
chr19	39412269	39412270	lib1387_hCh_lg_kwt_MN_from_c256_5ug_RPC1_rep1_multi10_keepAll_dupRem_peak_198	216.41	chr19	39412167	39412260	Homo_sapiens_tRNA-Ile-TAT-1-1	1000	-	10
chr19	45478696	45478697	lib1387_hCh_lg_kwt_MN_from_c256_5ug_RPC1_rep1_multi10_keepAll_dupRem_peak_199	187.903	chr19	45478600	45478687	Homo_sapiens_tRNA-SeC-TCA-1-1	1000	-	10
chr2	27050832	27050833	lib1387_hCh_lg_kwt_MN_from_c256_5ug_RPC1_rep1_multi10_keepAll_dupRem_peak_200a	1343.78	chr2	27050781	27050870	Homo_sapiens_tRNA-Tyr-GTA-2-1	1000	+	0
chr2	27051217	27051218	lib1387_hCh_lg_kwt_MN_from_c256_5ug_RPC1_rep1_multi10_keepAll_dupRem_peak_200b	1339.42	chr2	27051213	27051286	Homo_sapiens_tRNA-Ala-AGC-8-1	1000	+	0
chr2	42810549	42810550	lib1387_hCh_lg_kwt_MN_from_c256_5ug_RPC1_rep1_multi10_keepAll_dupRem_peak_201	841.295	chr2	42810535	42810628	Homo_sapiens_tRNA-Ile-TAT-2-1	1000	+	0
chr2	70249034	70249035	lib1387_hCh_lg_kwt_MN_from_c256_5ug_RPC1_rep1_multi10_keepAll_dupRem_peak_202	917.361	chr2	70248990	70249061	Homo_sapiens_tRNA-Gly-CCC-2-1	1000	-	0
chr2	130337216	130337217	lib1387_hCh_lg_kwt_MN_from_c256_5ug_RPC1_rep1_multi10_keepAll_dupRem_peak_203	991.667	chr2	130337127	130337199	Homo_sapiens_tRNA-Glu-TTC-1-1	1000	-	18
chr2	156400760	156400761	lib1387_hCh_lg_kwt_MN_from_c256_5ug_RPC1_rep1_multi10_keepAll_dupRem_peak_204a	416.925	chr2	156400768	156400840	Homo_sapiens_tRNA-Ala-CGC-3-1	1000	+	8
chr2	156401199	156401200	lib1387_hCh_lg_kwt_MN_from_c256_5ug_RPC1_rep1_multi10_keepAll_dupRem_peak_204b	1824.87	chr2	156401146	156401217	Homo_sapiens_tRNA-Gly-GCC-2-2	1000	-	0
chr21	17454799	17454800	lib1387_hCh_lg_kwt_MN_from_c256_5ug_RPC1_rep1_multi10_keepAll_dupRem_peak_237	137.501	chr21	17454788	17454859	Homo_sapiens_tRNA-Gly-GCC-1-5	1000	-	0
chr3	45689041	45689042	lib1387_hCh_lg_kwt_MN_from_c256_5ug_RPC1_rep1_multi10_keepAll_dupRem_peak_240	1431.31	chr3	45688998	45689071	Homo_sapiens_tRNA-Arg-ACG-2-1	1000	-	0
chr3	169772211	169772212	lib1387_hCh_lg_kwt_MN_from_c256_5ug_RPC1_rep1_multi10_keepAll_dupRem_peak_241	816.321	chr3	169772229	169772302	Homo_sapiens_tRNA-Val-AAC-1-1	1000	+	18
chr5	181169605	181169606	lib1387_hCh_lg_kwt_MN_from_c256_5ug_RPC1_rep1_multi10_keepAll_dupRem_peak_246	4.31229	chr5	181169609	181169682	Homo_sapiens_tRNA-Val-AAC-1-3	1000	+	4
chr5	181173661	181173662	lib1387_hCh_lg_kwt_MN_from_c256_5ug_RPC1_rep1_multi10_keepAll_dupRem_peak_247	8.08813	chr5	181173649	181173722	Homo_sapiens_tRNA-Val-CAC-1-4	1000	+	0
chr5	181187751	181187752	lib1387_hCh_lg_kwt_MN_from_c256_5ug_RPC1_rep1_multi10_keepAll_dupRem_peak_248	28.9898	chr5	181187700	181187782	Homo_sapiens_tRNA-Leu-AAG-2-1	1000	+	0
chr5	181188502	181188503	lib1387_hCh_lg_kwt_MN_from_c256_5ug_RPC1_rep1_multi10_keepAll_dupRem_peak_249a	313.722	chr5	181188415	181188488	Homo_sapiens_tRNA-Val-AAC-2-1	1000	-	15
chr5	181188910	181188911	lib1387_hCh_lg_kwt_MN_from_c256_5ug_RPC1_rep1_multi10_keepAll_dupRem_peak_249b	644.135	chr5	181188853	181188925	Homo_sapiens_tRNA-Pro-TGG-3-1	1000	-	0
chr5	181191730	181191731	lib1387_hCh_lg_kwt_MN_from_c256_5ug_RPC1_rep1_multi10_keepAll_dupRem_peak_250	830.029	chr5	181191686	181191758	Homo_sapiens_tRNA-Thr-TGT-6-1	1000	-	0
chr5	181206878	181206879	lib1387_hCh_lg_kwt_MN_from_c256_5ug_RPC1_rep1_multi10_keepAll_dupRem_peak_251	1044.03	chr5	181206867	181206939	Homo_sapiens_tRNA-Ala-TGC-3-1	1000	+	0
chr5	181207744	181207745	lib1387_hCh_lg_kwt_MN_from_c256_5ug_RPC1_rep1_multi10_keepAll_dupRem_peak_252	31.4521	chr5	181207754	181207827	Homo_sapiens_tRNA-Lys-CTT-2-2	1000	+	10
chr5	181218312	181218313	lib1387_hCh_lg_kwt_MN_from_c256_5ug_RPC1_rep1_multi10_keepAll_dupRem_peak_253	435.819	chr5	181218269	181218342	Homo_sapiens_tRNA-Val-AAC-1-4	1000	-	0
chr5	181222037	181222038	lib1387_hCh_lg_kwt_MN_from_c256_5ug_RPC1_rep1_multi10_keepAll_dupRem_peak_254a	76.6761	chr5	181221978	181222051	Homo_sapiens_tRNA-Lys-CTT-2-3	1000	-	0
chr5	181222433	181222434	lib1387_hCh_lg_kwt_MN_from_c256_5ug_RPC1_rep1_multi10_keepAll_dupRem_peak_254b	628.542	chr5	181222394	181222467	Homo_sapiens_tRNA-Val-CAC-1-5	1000	-	0
chr6	26286486	26286487	lib1387_hCh_lg_kwt_MN_from_c256_5ug_RPC1_rep1_multi10_keepAll_dupRem_peak_255	187.206	chr6	26286525	26286597	Homo_sapiens_tRNA-iMet-CAT-1-2	1000	+	39
chr6	26311787	26311788	lib1387_hCh_lg_kwt_MN_from_c256_5ug_RPC1_rep1_multi10_keepAll_dupRem_peak_256	25.2741	chr6	26311746	26311818	Homo_sapiens_tRNA-Gln-TTG-3-2	1000	-	0
chr6	26312639	26312640	lib1387_hCh_lg_kwt_MN_from_c256_5ug_RPC1_rep1_multi10_keepAll_dupRem_peak_257a	13.1896	chr6	26312595	26312677	Homo_sapiens_tRNA-Ser-TGA-3-1	1000	-	0
chr6	26313183	26313184	lib1387_hCh_lg_kwt_MN_from_c256_5ug_RPC1_rep1_multi10_keepAll_dupRem_peak_257b	224.663	chr6	26313123	26313195	Homo_sapiens_tRNA-iMet-CAT-1-3	1000	-	0
chr6	26322862	26322863	lib1387_hCh_lg_kwt_MN_from_c256_5ug_RPC1_rep1_multi10_keepAll_dupRem_peak_258	27.0992	chr6	26322817	26322890	Homo_sapiens_tRNA-Arg-TCG-2-1	1000	+	0
chr6	26327556	26327557	lib1387_hCh_lg_kwt_MN_from_c256_5ug_RPC1_rep1_multi10_keepAll_dupRem_peak_259	62.02	chr6	26327588	26327670	Homo_sapiens_tRNA-Ser-AGA-2-1	1000	+	32
chr6	26328163	26328164	lib1387_hCh_lg_kwt_MN_from_c256_5ug_RPC1_rep1_multi10_keepAll_dupRem_peak_260	50.7472	chr6	26328139	26328212	Homo_sapiens_tRNA-Arg-ACG-1-1	1000	+	0
chr6	26330380	26330381	lib1387_hCh_lg_kwt_MN_from_c256_5ug_RPC1_rep1_multi10_keepAll_dupRem_peak_261	20.0921	chr6	26330300	26330372	Homo_sapiens_tRNA-iMet-CAT-1-4	1000	-	9
chr6	26521255	26521256	lib1387_hCh_lg_kwt_MN_from_c256_5ug_RPC1_rep1_multi10_keepAll_dupRem_peak_262	336.808	chr6	26521207	26521290	Homo_sapiens_tRNA-Leu-CAG-1-7	1000	+	0
chr6	26532951	26532952	lib1387_hCh_lg_kwt_MN_from_c256_5ug_RPC1_rep1_multi10_keepAll_dupRem_peak_263	898.964	chr6	26532916	26532990	Homo_sapiens_tRNA-Thr-AGT-2-1	1000	-	0
chr6	26537518	26537519	lib1387_hCh_lg_kwt_MN_from_c256_5ug_RPC1_rep1_multi10_keepAll_dupRem_peak_264a	265.818	chr6	26537497	26537570	Homo_sapiens_tRNA-Arg-ACG-1-2	1000	+	0
chr6	26538101	26538102	lib1387_hCh_lg_kwt_MN_from_c256_5ug_RPC1_rep1_multi10_keepAll_dupRem_peak_264b	219.704	chr6	26538053	26538126	Homo_sapiens_tRNA-Val-CAC-1-6	1000	+	0
chr6	26553516	26553517	lib1387_hCh_lg_kwt_MN_from_c256_5ug_RPC1_rep1_multi10_keepAll_dupRem_peak_265	164.723	chr6	26553502	26553574	Homo_sapiens_tRNA-Ala-CGC-1-1	1000	+	0
chr6	26554154	26554155	lib1387_hCh_lg_kwt_MN_from_c256_5ug_RPC1_rep1_multi10_keepAll_dupRem_peak_266	205.262	chr6	26554121	26554195	Homo_sapiens_tRNA-Ile-AAT-5-1	1000	+	0
chr6	26555297	26555298	lib1387_hCh_lg_kwt_MN_from_c256_5ug_RPC1_rep1_multi10_keepAll_dupRem_peak_267	25.8319	chr6	26555269	26555341	Homo_sapiens_tRNA-Pro-AGG-2-2	1000	+	0
chr6	26556531	26556532	lib1387_hCh_lg_kwt_MN_from_c256_5ug_RPC1_rep1_multi10_keepAll_dupRem_peak_268	11.8073	chr6	26556545	26556618	Homo_sapiens_tRNA-Lys-CTT-2-4	1000	+	14
chr6	26568872	26568873	lib1387_hCh_lg_kwt_MN_from_c256_5ug_RPC1_rep1_multi10_keepAll_dupRem_peak_269	223.09	chr6	26568857	26568948	Homo_sapiens_tRNA-Tyr-GTA-1-1	1000	+	0
chr6	26571945	26571946	lib1387_hCh_lg_kwt_MN_from_c256_5ug_RPC1_rep1_multi10_keepAll_dupRem_peak_270	49.2367	chr6	26571863	26571936	Homo_sapiens_tRNA-Ala-AGC-11-1	1000	-	10
chr6	27020337	27020338	lib1387_hCh_lg_kwt_MN_from_c256_5ug_RPC1_rep1_multi10_keepAll_dupRem_peak_272	5.98387	chr6	27020345	27020439	Homo_sapiens_tRNA-Ile-TAT-2-2	1000	+	8
chr6	27091767	27091768	lib1387_hCh_lg_kwt_MN_from_c256_5ug_RPC1_rep1_multi10_keepAll_dupRem_peak_273	17.0859	chr6	27091741	27091813	Homo_sapiens_tRNA-Pro-CGG-2-1	1000	+	0
chr6	27162290	27162291	lib1387_hCh_lg_kwt_MN_from_c256_5ug_RPC1_rep1_multi10_keepAll_dupRem_peak_274	37.855	chr6	27162270	27162344	Homo_sapiens_tRNA-Thr-AGT-6-1	1000	+	0
chr6	27177306	27177307	lib1387_hCh_lg_kwt_MN_from_c256_5ug_RPC1_rep1_multi10_keepAll_dupRem_peak_275	397.881	chr6	27177214	27177288	Homo_sapiens_tRNA-Ile-AAT-5-2	1000	-	19
chr6	27280326	27280327	lib1387_hCh_lg_kwt_MN_from_c256_5ug_RPC1_rep1_multi10_keepAll_dupRem_peak_276	14.0886	chr6	27280269	27280342	Homo_sapiens_tRNA-Val-CAC-2-1	1000	-	0
chr6	27333027	27333028	lib1387_hCh_lg_kwt_MN_from_c256_5ug_RPC1_rep1_multi10_keepAll_dupRem_peak_277	2.95646	chr6	27332984	27333056	Homo_sapiens_tRNA-iMet-CAT-1-5	1000	-	0
chr6	27478841	27478842	lib1387_hCh_lg_kwt_MN_from_c256_5ug_RPC1_rep1_multi10_keepAll_dupRem_peak_278	206.584	chr6	27478811	27478893	Homo_sapiens_tRNA-Ser-AGA-2-2	1000	+	0
chr6	27479695	27479696	lib1387_hCh_lg_kwt_MN_from_c256_5ug_RPC1_rep1_multi10_keepAll_dupRem_peak_279	379.623	chr6	27479673	27479745	Homo_sapiens_tRNA-Asp-GTC-2-6	1000	+	0
chr6	27495833	27495834	lib1387_hCh_lg_kwt_MN_from_c256_5ug_RPC1_rep1_multi10_keepAll_dupRem_peak_280	5.94762	chr6	27495813	27495895	Homo_sapiens_tRNA-Ser-AGA-2-3	1000	+	0
chr6	27503802	27503803	lib1387_hCh_lg_kwt_MN_from_c256_5ug_RPC1_rep1_multi10_keepAll_dupRem_peak_281	14.0886	chr6	27503743	27503815	Homo_sapiens_tRNA-Asp-GTC-2-7	1000	+	0
chr6	27519495	27519496	lib1387_hCh_lg_kwt_MN_from_c256_5ug_RPC1_rep1_multi10_keepAll_dupRem_peak_282	130.41	chr6	27519528	27519600	Homo_sapiens_tRNA-Gln-CTG-1-2	1000	+	33
chr6	27583433	27583434	lib1387_hCh_lg_kwt_MN_from_c256_5ug_RPC1_rep1_multi10_keepAll_dupRem_peak_283	2.95646	chr6	27583456	27583528	Homo_sapiens_tRNA-Asp-GTC-3-1	1000	-	23
chr6	27592891	27592892	lib1387_hCh_lg_kwt_MN_from_c256_5ug_RPC1_rep1_multi10_keepAll_dupRem_peak_284	21.6269	chr6	27592820	27592892	Homo_sapiens_tRNA-iMet-CAT-1-6	1000	-	0
chr6	27631445	27631446	lib1387_hCh_lg_kwt_MN_from_c256_5ug_RPC1_rep1_multi10_keepAll_dupRem_peak_285	96.5853	chr6	27631420	27631514	Homo_sapiens_tRNA-Ile-TAT-2-3	1000	+	0
chr6	27650985	27650986	lib1387_hCh_lg_kwt_MN_from_c256_5ug_RPC1_rep1_multi10_keepAll_dupRem_peak_286	21.7266	chr6	27650927	27651000	Homo_sapiens_tRNA-Val-AAC-3-1	1000	-	0
chr6	27684725	27684726	lib1387_hCh_lg_kwt_MN_from_c256_5ug_RPC1_rep1_multi10_keepAll_dupRem_peak_287	14.0886	chr6	27684694	27684768	Homo_sapiens_tRNA-Thr-AGT-2-2	1000	-	0
chr6	27688251	27688252	lib1387_hCh_lg_kwt_MN_from_c256_5ug_RPC1_rep1_multi10_keepAll_dupRem_peak_288	280.495	chr6	27688187	27688261	Homo_sapiens_tRNA-Ile-AAT-2-1	1000	+	0
chr6	27753479	27753480	lib1387_hCh_lg_kwt_MN_from_c256_5ug_RPC1_rep1_multi10_keepAll_dupRem_peak_289	811.195	chr6	27753399	27753472	Homo_sapiens_tRNA-Val-AAC-1-5	1000	-	8
chr6	27791379	27791380	lib1387_hCh_lg_kwt_MN_from_c256_5ug_RPC1_rep1_multi10_keepAll_dupRem_peak_290	21.7407	chr6	27791355	27791427	Homo_sapiens_tRNA-Gln-CTG-6-1	1000	-	0
chr6	27795938	27795939	lib1387_hCh_lg_kwt_MN_from_c256_5ug_RPC1_rep1_multi10_keepAll_dupRem_peak_291	138.444	chr6	27795860	27795932	Homo_sapiens_tRNA-Gln-TTG-3-3	1000	-	7
chr6	27902577	27902578	lib1387_hCh_lg_kwt_MN_from_c256_5ug_RPC1_rep1_multi10_keepAll_dupRem_peak_292a	376.371	chr6	27902492	27902564	Homo_sapiens_tRNA-iMet-CAT-1-7	1000	-	14
chr6	27902969	27902970	lib1387_hCh_lg_kwt_MN_from_c256_5ug_RPC1_rep1_multi10_keepAll_dupRem_peak_292b	1113.77	chr6	27902907	27902978	Homo_sapiens_tRNA-Gly-GCC-2-3	1000	-	0
chr6	28474621	28474622	lib1387_hCh_lg_kwt_MN_from_c256_5ug_RPC1_rep1_multi10_keepAll_dupRem_peak_293	10.0294	chr6	28474551	28474625	Homo_sapiens_tRNA-Thr-TGT-1-1	1000	-	0
chr6	28543174	28543175	lib1387_hCh_lg_kwt_MN_from_c256_5ug_RPC1_rep1_multi10_keepAll_dupRem_peak_294	5.48854	chr6	28543113	28543186	Homo_sapiens_tRNA-Arg-TCG-5-1	1000	-	0
chr6	28589440	28589441	lib1387_hCh_lg_kwt_MN_from_c256_5ug_RPC1_rep1_multi10_keepAll_dupRem_peak_295	20.5744	chr6	28589378	28589450	Homo_sapiens_tRNA-Gln-TTG-2-1	1000	+	0
chr6	28607166	28607167	lib1387_hCh_lg_kwt_MN_from_c256_5ug_RPC1_rep1_multi10_keepAll_dupRem_peak_296	86.7942	chr6	28607155	28607227	Homo_sapiens_tRNA-Ala-AGC-3-1	1000	+	0
chr6	28648271	28648272	lib1387_hCh_lg_kwt_MN_from_c256_5ug_RPC1_rep1_multi10_keepAll_dupRem_peak_297	121.167	chr6	28648206	28648280	Homo_sapiens_tRNA-Thr-CGT-3-1	1000	-	0
chr6	28658239	28658240	lib1387_hCh_lg_kwt_MN_from_c256_5ug_RPC1_rep1_multi10_keepAll_dupRem_peak_298	581.363	chr6	28658236	28658308	Homo_sapiens_tRNA-Ala-AGC-4-1	1000	-	0
chr6	28673881	28673882	lib1387_hCh_lg_kwt_MN_from_c256_5ug_RPC1_rep1_multi10_keepAll_dupRem_peak_299	366.322	chr6	28673835	28673907	Homo_sapiens_tRNA-Ala-CGC-2-1	1000	-	0
chr6	28796016	28796017	lib1387_hCh_lg_kwt_MN_from_c256_5ug_RPC1_rep1_multi10_keepAll_dupRem_peak_300	8.89982	chr6	28795963	28796035	Homo_sapiens_tRNA-Ala-AGC-1-1	1000	-	0
chr6	28838512	28838513	lib1387_hCh_lg_kwt_MN_from_c256_5ug_RPC1_rep1_multi10_keepAll_dupRem_peak_301	450.872	chr6	28838443	28838515	Homo_sapiens_tRNA-Ala-AGC-2-1	1000	-	0
chr6	28863742	28863743	lib1387_hCh_lg_kwt_MN_from_c256_5ug_RPC1_rep1_multi10_keepAll_dupRem_peak_302	913.366	chr6	28863684	28863756	Homo_sapiens_tRNA-Ala-AGC-2-2	1000	-	0
chr6	28881389	28881390	lib1387_hCh_lg_kwt_MN_from_c256_5ug_RPC1_rep1_multi10_keepAll_dupRem_peak_303	463.707	chr6	28881387	28881460	Homo_sapiens_tRNA-Arg-CCG-1-2	1000	+	0
chr6	28896314	28896315	lib1387_hCh_lg_kwt_MN_from_c256_5ug_RPC1_rep1_multi10_keepAll_dupRem_peak_304	991.428	chr6	28896222	28896328	Homo_sapiens_tRNA-Leu-CAA-1-1	1000	-	0
chr6	28941075	28941076	lib1387_hCh_lg_kwt_MN_from_c256_5ug_RPC1_rep1_multi10_keepAll_dupRem_peak_305a	195.411	chr6	28941052	28941157	Homo_sapiens_tRNA-Leu-CAA-1-2	1000	+	0
chr6	28941648	28941649	lib1387_hCh_lg_kwt_MN_from_c256_5ug_RPC1_rep1_multi10_keepAll_dupRem_peak_305b	93.9593	chr6	28941600	28941672	Homo_sapiens_tRNA-Gln-CTG-1-3	1000	-	0
chr6	28943720	28943721	lib1387_hCh_lg_kwt_MN_from_c256_5ug_RPC1_rep1_multi10_keepAll_dupRem_peak_306	12.7417	chr6	28943621	28943703	Homo_sapiens_tRNA-Leu-AAG-2-2	1000	-	18
chr6	28944595	28944596	lib1387_hCh_lg_kwt_MN_from_c256_5ug_RPC1_rep1_multi10_keepAll_dupRem_peak_307	188.029	chr6	28944574	28944647	Homo_sapiens_tRNA-Met-CAT-3-1	1000	+	0
chr6	28951065	28951066	lib1387_hCh_lg_kwt_MN_from_c256_5ug_RPC1_rep1_multi10_keepAll_dupRem_peak_308	24.5011	chr6	28951028	28951101	Homo_sapiens_tRNA-Lys-TTT-3-3	1000	+	0
chr6	28953304	28953305	lib1387_hCh_lg_kwt_MN_from_c256_5ug_RPC1_rep1_multi10_keepAll_dupRem_peak_309	74.4944	chr6	28953264	28953337	Homo_sapiens_tRNA-Met-CAT-3-2	1000	-	0
chr6	28981729	28981730	lib1387_hCh_lg_kwt_MN_from_c256_5ug_RPC1_rep1_multi10_keepAll_dupRem_peak_310a	110.771	chr6	28981671	28981744	Homo_sapiens_tRNA-Phe-GAA-1-2	1000	-	0
chr6	28982227	28982228	lib1387_hCh_lg_kwt_MN_from_c256_5ug_RPC1_rep1_multi10_keepAll_dupRem_peak_310b	1190.85	chr6	28982198	28982270	Homo_sapiens_tRNA-Glu-CTC-1-6	1000	+	0
chr6	125780305	125780306	lib1387_hCh_lg_kwt_MN_from_c256_5ug_RPC1_rep1_multi10_keepAll_dupRem_peak_313	1240.7	chr6	125780246	125780318	Homo_sapiens_tRNA-Glu-CTC-1-7	1000	-	0
chr6	144216542	144216543	lib1387_hCh_lg_kwt_MN_from_c256_5ug_RPC1_rep1_multi10_keepAll_dupRem_peak_314	799.037	chr6	144216546	144216629	Homo_sapiens_tRNA-Leu-TAA-1-1	1000	+	4
chr7	128783433	128783434	lib1387_hCh_lg_kwt_MN_from_c256_5ug_RPC1_rep1_multi10_keepAll_dupRem_peak_320	23.9162	chr7	128783449	128783521	Homo_sapiens_tRNA-Pro-AGG-2-3	1000	+	16
chr7	139340715	139340716	lib1387_hCh_lg_kwt_MN_from_c256_5ug_RPC1_rep1_multi10_keepAll_dupRem_peak_321	941.622	chr7	139340699	139340772	Homo_sapiens_tRNA-Arg-CCT-4-1	1000	+	0
chr8	66113383	66113384	lib1387_hCh_lg_kwt_MN_from_c256_5ug_RPC1_rep1_multi10_keepAll_dupRem_peak_328	258.605	chr8	66113366	66113459	Homo_sapiens_tRNA-Tyr-GTA-5-1	1000	+	0
chr8	66114249	66114250	lib1387_hCh_lg_kwt_MN_from_c256_5ug_RPC1_rep1_multi10_keepAll_dupRem_peak_329	50.8084	chr8	66114188	66114261	Homo_sapiens_tRNA-Ala-AGC-8-2	1000	+	0
chr8	95269714	95269715	lib1387_hCh_lg_kwt_MN_from_c256_5ug_RPC1_rep1_multi10_keepAll_dupRem_peak_331	969.215	chr8	95269656	95269738	Homo_sapiens_tRNA-Ser-AGA-2-5	1000	-	0
chr8	123157255	123157256	lib1387_hCh_lg_kwt_MN_from_c256_5ug_RPC1_rep1_multi10_keepAll_dupRem_peak_332	799.037	chr8	123157229	123157302	Homo_sapiens_tRNA-Met-CAT-1-1	1000	-	0
chrX	18674969	18674970	lib1387_hCh_lg_kwt_MN_from_c256_5ug_RPC1_rep1_multi10_keepAll_dupRem_peak_336	550.992	chrX	18674908	18674981	Homo_sapiens_tRNA-Val-TAC-1-2	1000	-	0

## Sheet: Ext Data Fig. 4c- Neurons rep2 
chr1	16535284	16535285	lib1388_hCh_lg_kwt_MN_from_c256_5ug_RPC1_rep2_multi10_keepAll_dupRem_peak_27	4.14245	chr1	16535278	16535350	Homo_sapiens_tRNA-Glu-TTC-4-1	1000	-	0
chr1	144419276	144419277	lib1388_hCh_lg_kwt_MN_from_c256_5ug_RPC1_rep2_multi10_keepAll_dupRem_peak_38	76.647	chr1	144419266	144419340	Homo_sapiens_tRNA-Asn-GTT-3-1	1000	+	0
chr1	145287815	145287816	lib1388_hCh_lg_kwt_MN_from_c256_5ug_RPC1_rep2_multi10_keepAll_dupRem_peak_40	26.9297	chr1	145287765	145287839	Homo_sapiens_tRNA-Asn-GTT-2-7	1000	+	0
chr1	146035716	146035717	lib1388_hCh_lg_kwt_MN_from_c256_5ug_RPC1_rep2_multi10_keepAll_dupRem_peak_41	2249.27	chr1	146035691	146035763	Homo_sapiens_tRNA-Glu-CTC-1-1	1000	+	0
chr1	146037094	146037095	lib1388_hCh_lg_kwt_MN_from_c256_5ug_RPC1_rep2_multi10_keepAll_dupRem_peak_42	1133.49	chr1	146037060	146037132	Homo_sapiens_tRNA-Gly-TCC-2-1	1000	+	0
chr1	146038043	146038044	lib1388_hCh_lg_kwt_MN_from_c256_5ug_RPC1_rep2_multi10_keepAll_dupRem_peak_43	276.228	chr1	146038043	146038115	Homo_sapiens_tRNA-His-GTG-1-1	1000	+	0
chr1	146039410	146039411	lib1388_hCh_lg_kwt_MN_from_c256_5ug_RPC1_rep2_multi10_keepAll_dupRem_peak_44	323.509	chr1	146039400	146039473	Homo_sapiens_tRNA-Lys-CTT-2-1	1000	+	0
chr1	146370209	146370210	lib1388_hCh_lg_kwt_MN_from_c256_5ug_RPC1_rep2_multi10_keepAll_dupRem_peak_45	9.0257	chr1	146370100	146370174	Homo_sapiens_tRNA-Asn-GTT-24-1	1000	+	36
chr1	148529286	148529287	lib1388_hCh_lg_kwt_MN_from_c256_5ug_RPC1_rep2_multi10_keepAll_dupRem_peak_48	85.5913	chr1	148529256	148529330	Homo_sapiens_tRNA-Asn-GTT-2-1	1000	+	0
chr1	149708696	149708697	lib1388_hCh_lg_kwt_MN_from_c256_5ug_RPC1_rep2_multi10_keepAll_dupRem_peak_49	12.3046	chr1	149708659	149708730	Homo_sapiens_tRX-Val-CAC-4-1	1000	-	0
chr1	149712651	149712652	lib1388_hCh_lg_kwt_MN_from_c256_5ug_RPC1_rep2_multi10_keepAll_dupRem_peak_50	16.1914	chr1	149712551	149712624	Homo_sapiens_tRNA-Val-CAC-1-7	1000	-	28
chr1	153671245	153671246	lib1388_hCh_lg_kwt_MN_from_c256_5ug_RPC1_rep2_multi10_keepAll_dupRem_peak_51	2314.02	chr1	153671249	153671321	Homo_sapiens_tRNA-iMet-CAT-1-1	1000	+	4
chr1	159141673	159141674	lib1388_hCh_lg_kwt_MN_from_c256_5ug_RPC1_rep2_multi10_keepAll_dupRem_peak_52	747.861	chr1	159141610	159141684	Homo_sapiens_tRNA-Arg-TCT-4-1	1000	-	0
chr1	161399767	161399768	lib1388_hCh_lg_kwt_MN_from_c256_5ug_RPC1_rep2_multi10_keepAll_dupRem_peak_53	1751.86	chr1	161399699	161399772	Homo_sapiens_tRNA-Val-CAC-1-1	1000	-	0
chr1	161422159	161422160	lib1388_hCh_lg_kwt_MN_from_c256_5ug_RPC1_rep2_multi10_keepAll_dupRem_peak_54	19.4571	chr1	161422092	161422164	Homo_sapiens_tRNA-Glu-TTC-4-2	1000	-	0
chr1	161428155	161428156	lib1388_hCh_lg_kwt_MN_from_c256_5ug_RPC1_rep2_multi10_keepAll_dupRem_peak_55	19.4571	chr1	161428076	161428150	Homo_sapiens_tRNA-Asn-GTT-2-2	1000	-	6
chr1	161523915	161523916	lib1388_hCh_lg_kwt_MN_from_c256_5ug_RPC1_rep2_multi10_keepAll_dupRem_peak_58	1451.66	chr1	161523846	161523917	Homo_sapiens_tRNA-Gly-GCC-2-1	1000	-	0
chr1	161530365	161530366	lib1388_hCh_lg_kwt_MN_from_c256_5ug_RPC1_rep2_multi10_keepAll_dupRem_peak_59	240.707	chr1	161530341	161530424	Homo_sapiens_tRNA-Leu-CAG-1-6	1000	-	0
chr1	161531112	161531113	lib1388_hCh_lg_kwt_MN_from_c256_5ug_RPC1_rep2_multi10_keepAll_dupRem_peak_60	592.279	chr1	161531112	161531184	Homo_sapiens_tRNA-Gly-TCC-2-6	1000	+	0
chr1	161612757	161612758	lib1388_hCh_lg_kwt_MN_from_c256_5ug_RPC1_rep2_multi10_keepAll_dupRem_peak_61	269.859	chr1	161612717	161612789	Homo_sapiens_tRNA-Glu-TTC-5-1	1000	+	0
chr1	167714741	167714742	lib1388_hCh_lg_kwt_MN_from_c256_5ug_RPC1_rep2_multi10_keepAll_dupRem_peak_62a	1928.91	chr1	167714724	167714796	Homo_sapiens_tRNA-Pro-CGG-1-1	1000	+	0
chr1	167715550	167715551	lib1388_hCh_lg_kwt_MN_from_c256_5ug_RPC1_rep2_multi10_keepAll_dupRem_peak_62b	825.249	chr1	167715487	167715559	Homo_sapiens_tRNA-Pro-AGG-2-1	1000	-	0
chr1	204506599	204506600	lib1388_hCh_lg_kwt_MN_from_c256_5ug_RPC1_rep2_multi10_keepAll_dupRem_peak_63a	1072.18	chr1	204506526	204506599	Homo_sapiens_tRNA-Lys-TTT-3-1	1000	+	1
chr1	204507073	204507074	lib1388_hCh_lg_kwt_MN_from_c256_5ug_RPC1_rep2_multi10_keepAll_dupRem_peak_63b	1661.55	chr1	204507029	204507102	Homo_sapiens_tRNA-Lys-TTT-3-2	1000	-	0
chr1	222465001	222465002	lib1388_hCh_lg_kwt_MN_from_c256_5ug_RPC1_rep2_multi10_keepAll_dupRem_peak_64	320.349	chr1	222465004	222465077	Homo_sapiens_tRNA-Thr-TGT-2-1	1000	+	3
chr1	248873868	248873869	lib1388_hCh_lg_kwt_MN_from_c256_5ug_RPC1_rep2_multi10_keepAll_dupRem_peak_66a	1070.82	chr1	248873854	248873960	Homo_sapiens_tRNA-Leu-CAA-4-1	1000	+	0
chr1	248874273	248874274	lib1388_hCh_lg_kwt_MN_from_c256_5ug_RPC1_rep2_multi10_keepAll_dupRem_peak_66b	1172.85	chr1	248874247	248874319	Homo_sapiens_tRNA-Glu-CTC-2-1	1000	+	0
chr10	22229552	22229553	lib1388_hCh_lg_kwt_MN_from_c256_5ug_RPC1_rep2_multi10_keepAll_dupRem_peak_67	925.697	chr10	22229508	22229582	Homo_sapiens_tRNA-Asn-GTT-2-3	1000	-	0
chr10	67764497	67764498	lib1388_hCh_lg_kwt_MN_from_c256_5ug_RPC1_rep2_multi10_keepAll_dupRem_peak_69	1983.26	chr10	67764502	67764584	Homo_sapiens_tRNA-Ser-TGA-1-1	1000	+	5
chr11	59550657	59550658	lib1388_hCh_lg_kwt_MN_from_c256_5ug_RPC1_rep2_multi10_keepAll_dupRem_peak_72a	434.766	chr11	59550628	59550701	Homo_sapiens_tRNA-Val-TAC-1-1	1000	-	0
chr11	59551061	59551062	lib1388_hCh_lg_kwt_MN_from_c256_5ug_RPC1_rep2_multi10_keepAll_dupRem_peak_72b	535.038	chr11	59550986	59551059	Homo_sapiens_tRNA-Val-TAC-2-1	1000	-	3
chr11	59551768	59551769	lib1388_hCh_lg_kwt_MN_from_c256_5ug_RPC1_rep2_multi10_keepAll_dupRem_peak_73	109.57	chr11	59551754	59551837	Homo_sapiens_tRNA-Leu-TAA-3-1	1000	+	0
chr11	59556374	59556375	lib1388_hCh_lg_kwt_MN_from_c256_5ug_RPC1_rep2_multi10_keepAll_dupRem_peak_74	113.317	chr11	59556428	59556501	Homo_sapiens_tRNA-Lys-TTT-5-1	1000	+	54
chr11	59560397	59560398	lib1388_hCh_lg_kwt_MN_from_c256_5ug_RPC1_rep2_multi10_keepAll_dupRem_peak_75	1823.11	chr11	59560334	59560407	Homo_sapiens_tRNA-Lys-TTT-3-4	1000	-	0
chr11	59566403	59566404	lib1388_hCh_lg_kwt_MN_from_c256_5ug_RPC1_rep2_multi10_keepAll_dupRem_peak_76	84.6904	chr11	59566379	59566452	Homo_sapiens_tRNA-Phe-GAA-2-1	1000	-	0
chr11	66348129	66348130	lib1388_hCh_lg_kwt_MN_from_c256_5ug_RPC1_rep2_multi10_keepAll_dupRem_peak_77	1067.36	chr11	66348119	66348201	Homo_sapiens_tRNA-Ser-GCT-3-1	1000	+	0
chr11	76235541	76235542	lib1388_hCh_lg_kwt_MN_from_c256_5ug_RPC1_rep2_multi10_keepAll_dupRem_peak_79a	1785.88	chr11	76235512	76235584	Homo_sapiens_tRNA-Pro-AGG-2-4	1000	+	0
chr11	76235883	76235884	lib1388_hCh_lg_kwt_MN_from_c256_5ug_RPC1_rep2_multi10_keepAll_dupRem_peak_79b	2309.11	chr11	76235824	76235896	Homo_sapiens_tRNA-Pro-TGG-2-1	1000	-	0
chr12	56190340	56190341	lib1388_hCh_lg_kwt_MN_from_c256_5ug_RPC1_rep2_multi10_keepAll_dupRem_peak_80	475.783	chr12	56190363	56190445	Homo_sapiens_tRNA-Ser-CGA-4-1	1000	+	23
chr12	96036036	96036037	lib1388_hCh_lg_kwt_MN_from_c256_5ug_RPC1_rep2_multi10_keepAll_dupRem_peak_81	2288.99	chr12	96036020	96036092	Homo_sapiens_tRNA-Asp-GTC-2-8	1000	+	0
chr12	98503526	98503527	lib1388_hCh_lg_kwt_MN_from_c256_5ug_RPC1_rep2_multi10_keepAll_dupRem_peak_82a	1580.36	chr12	98503502	98503574	Homo_sapiens_tRNA-Asp-GTC-1-1	1000	+	0
chr12	98504260	98504261	lib1388_hCh_lg_kwt_MN_from_c256_5ug_RPC1_rep2_multi10_keepAll_dupRem_peak_82b	634.871	chr12	98504251	98504323	Homo_sapiens_tRNA-Trp-CCA-4-1	1000	+	0
chr12	124921795	124921796	lib1388_hCh_lg_kwt_MN_from_c256_5ug_RPC1_rep2_multi10_keepAll_dupRem_peak_83	360.709	chr12	124921754	124921826	Homo_sapiens_tRNA-Ala-TGC-3-2	1000	-	0
chr12	124927436	124927437	lib1388_hCh_lg_kwt_MN_from_c256_5ug_RPC1_rep2_multi10_keepAll_dupRem_peak_84a	314.434	chr12	124927344	124927416	Homo_sapiens_tRNA-Asp-GTC-2-9	1000	-	21
chr12	124927917	124927918	lib1388_hCh_lg_kwt_MN_from_c256_5ug_RPC1_rep2_multi10_keepAll_dupRem_peak_84b	488.07	chr12	124927842	124927915	Homo_sapiens_tRNA-Phe-GAA-1-4	1000	-	3
chr12	124939751	124939752	lib1388_hCh_lg_kwt_MN_from_c256_5ug_RPC1_rep2_multi10_keepAll_dupRem_peak_85	1097.01	chr12	124939646	124939718	Homo_sapiens_tRNA-Asp-GTC-2-10	1000	-	34
chr13	30674007	30674008	lib1388_hCh_lg_kwt_MN_from_c256_5ug_RPC1_rep2_multi10_keepAll_dupRem_peak_86	650.788	chr13	30673963	30674037	Homo_sapiens_tRNA-Asn-GTT-2-4	1000	-	0
chr13	41060768	41060769	lib1388_hCh_lg_kwt_MN_from_c256_5ug_RPC1_rep2_multi10_keepAll_dupRem_peak_87	1029.15	chr13	41060737	41060809	Homo_sapiens_tRNA-Glu-TTC-1-2	1000	-	0
chr13	44917988	44917989	lib1388_hCh_lg_kwt_MN_from_c256_5ug_RPC1_rep2_multi10_keepAll_dupRem_peak_88	1476.02	chr13	44917926	44917998	Homo_sapiens_tRNA-Glu-TTC-2-1	1000	-	0
chr13	94549709	94549710	lib1388_hCh_lg_kwt_MN_from_c256_5ug_RPC1_rep2_multi10_keepAll_dupRem_peak_89	626.487	chr13	94549649	94549722	Homo_sapiens_tRNA-Phe-GAA-1-5	1000	-	0
chr14	20609410	20609411	lib1388_hCh_lg_kwt_MN_from_c256_5ug_RPC1_rep2_multi10_keepAll_dupRem_peak_91	40.3829	chr14	20609335	20609407	Homo_sapiens_tRNA-Pro-AGG-2-5	1000	-	4
chr14	20610142	20610143	lib1388_hCh_lg_kwt_MN_from_c256_5ug_RPC1_rep2_multi10_keepAll_dupRem_peak_92	536.328	chr14	20610131	20610213	Homo_sapiens_tRNA-Leu-AAG-2-3	1000	+	0
chr14	20613430	20613431	lib1388_hCh_lg_kwt_MN_from_c256_5ug_RPC1_rep2_multi10_keepAll_dupRem_peak_93a	211.014	chr14	20613400	20613472	Homo_sapiens_tRNA-Pro-AGG-2-6	1000	-	0
chr14	20613860	20613861	lib1388_hCh_lg_kwt_MN_from_c256_5ug_RPC1_rep2_multi10_keepAll_dupRem_peak_93b	155.191	chr14	20613789	20613862	Homo_sapiens_tRNA-Thr-TGT-3-1	1000	-	0
chr14	20681713	20681714	lib1388_hCh_lg_kwt_MN_from_c256_5ug_RPC1_rep2_multi10_keepAll_dupRem_peak_94	380.404	chr14	20681689	20681762	Homo_sapiens_tRNA-Thr-TGT-5-1	1000	+	0
chr14	20683322	20683323	lib1388_hCh_lg_kwt_MN_from_c256_5ug_RPC1_rep2_multi10_keepAll_dupRem_peak_95a	255.478	chr14	20683272	20683361	Homo_sapiens_tRNA-Tyr-GTA-5-5	1000	+	0
chr14	20684039	20684040	lib1388_hCh_lg_kwt_MN_from_c256_5ug_RPC1_rep2_multi10_keepAll_dupRem_peak_95b	798.659	chr14	20684015	20684087	Homo_sapiens_tRNA-Pro-TGG-3-2	1000	+	0
chr14	22929673	22929674	lib1388_hCh_lg_kwt_MN_from_c256_5ug_RPC1_rep2_multi10_keepAll_dupRem_peak_96	1510.01	chr14	22929700	22929773	Homo_sapiens_tRNA-Arg-ACG-1-3	1000	+	27
chr14	58239964	58239965	lib1388_hCh_lg_kwt_MN_from_c256_5ug_RPC1_rep2_multi10_keepAll_dupRem_peak_100	1406.02	chr14	58239894	58239967	Homo_sapiens_tRNA-Lys-CTT-1-1	1000	-	0
chr14	88979117	88979118	lib1388_hCh_lg_kwt_MN_from_c256_5ug_RPC1_rep2_multi10_keepAll_dupRem_peak_101	25.443	chr14	88979097	88979170	Homo_sapiens_tRNA-Ala-AGC-15-1	1000	+	0
chr14	102317070	102317071	lib1388_hCh_lg_kwt_MN_from_c256_5ug_RPC1_rep2_multi10_keepAll_dupRem_peak_102	1099.15	chr14	102317091	102317165	Homo_sapiens_tRNA-Ile-AAT-5-4	1000	+	21
chr15	26082289	26082290	lib1388_hCh_lg_kwt_MN_from_c256_5ug_RPC1_rep2_multi10_keepAll_dupRem_peak_103	1224.92	chr15	26082233	26082305	Homo_sapiens_tRNA-Glu-TTC-2-2	1000	-	0
chr15	40593913	40593914	lib1388_hCh_lg_kwt_MN_from_c256_5ug_RPC1_rep2_multi10_keepAll_dupRem_peak_104	1811.25	chr15	40593824	40593906	Homo_sapiens_tRNA-Ser-GCT-4-2	1000	-	8
chr15	45198684	45198685	lib1388_hCh_lg_kwt_MN_from_c256_5ug_RPC1_rep2_multi10_keepAll_dupRem_peak_105	1446.59	chr15	45198605	45198677	Homo_sapiens_tRNA-His-GTG-1-7	1000	-	8
chr15	45200459	45200460	lib1388_hCh_lg_kwt_MN_from_c256_5ug_RPC1_rep2_multi10_keepAll_dupRem_peak_106	950.305	chr15	45200412	45200484	Homo_sapiens_tRNA-His-GTG-1-8	1000	-	0
chr15	45201133	45201134	lib1388_hCh_lg_kwt_MN_from_c256_5ug_RPC1_rep2_multi10_keepAll_dupRem_peak_107	41.6513	chr15	45201150	45201222	Homo_sapiens_tRNA-His-GTG-1-9	1000	+	17
chr15	65869136	65869137	lib1388_hCh_lg_kwt_MN_from_c256_5ug_RPC1_rep2_multi10_keepAll_dupRem_peak_108	2436.03	chr15	65869061	65869133	Homo_sapiens_tRNA-Gln-CTG-1-4	1000	-	4
chr15	78860623	78860624	lib1388_hCh_lg_kwt_MN_from_c256_5ug_RPC1_rep2_multi10_keepAll_dupRem_peak_110	582.924	chr15	78860561	78860634	Homo_sapiens_tRNA-Lys-CTT-1-2	1000	+	0
chr15	89335060	89335061	lib1388_hCh_lg_kwt_MN_from_c256_5ug_RPC1_rep2_multi10_keepAll_dupRem_peak_111	1477.73	chr15	89335072	89335145	Homo_sapiens_tRNA-Arg-TCG-1-1	1000	+	12
chr16	636798	636799	lib1388_hCh_lg_kwt_MN_from_c256_5ug_RPC1_rep2_multi10_keepAll_dupRem_peak_112	2546.24	chr16	636735	636806	Homo_sapiens_tRNA-Gly-CCC-2-2	1000	-	0
chr16	3150664	3150665	lib1388_hCh_lg_kwt_MN_from_c256_5ug_RPC1_rep2_multi10_keepAll_dupRem_peak_113	1228.99	chr16	3150673	3150746	Homo_sapiens_tRNA-Arg-CCG-1-3	1000	+	9
chr16	3152941	3152942	lib1388_hCh_lg_kwt_MN_from_c256_5ug_RPC1_rep2_multi10_keepAll_dupRem_peak_114	608.85	chr16	3152899	3152972	Homo_sapiens_tRNA-Arg-CCT-3-1	1000	+	0
chr16	3157433	3157434	lib1388_hCh_lg_kwt_MN_from_c256_5ug_RPC1_rep2_multi10_keepAll_dupRem_peak_115	49.2195	chr16	3157404	3157477	Homo_sapiens_tRNA-Lys-CTT-3-1	1000	-	0
chr16	3182704	3182705	lib1388_hCh_lg_kwt_MN_from_c256_5ug_RPC1_rep2_multi10_keepAll_dupRem_peak_116	24.2856	chr16	3182634	3182706	Homo_sapiens_tRNA-Pro-AGG-2-7	1000	-	0
chr16	3184178	3184179	lib1388_hCh_lg_kwt_MN_from_c256_5ug_RPC1_rep2_multi10_keepAll_dupRem_peak_117	30.545	chr16	3184132	3184204	Homo_sapiens_tRNA-Pro-TGG-3-4	1000	-	0
chr16	3189665	3189666	lib1388_hCh_lg_kwt_MN_from_c256_5ug_RPC1_rep2_multi10_keepAll_dupRem_peak_118	13.4326	chr16	3189633	3189705	Homo_sapiens_tRNA-Pro-AGG-2-8	1000	+	0
chr16	14285869	14285870	lib1388_hCh_lg_kwt_MN_from_c256_5ug_RPC1_rep2_multi10_keepAll_dupRem_peak_119	857.967	chr16	14285892	14285964	Homo_sapiens_tRNA-Thr-CGT-2-1	1000	+	23
chr16	22195759	22195760	lib1388_hCh_lg_kwt_MN_from_c256_5ug_RPC1_rep2_multi10_keepAll_dupRem_peak_120	976.23	chr16	22195710	22195792	Homo_sapiens_tRNA-Leu-TAG-3-1	1000	-	0
chr16	22297160	22297161	lib1388_hCh_lg_kwt_MN_from_c256_5ug_RPC1_rep2_multi10_keepAll_dupRem_peak_121	2016.03	chr16	22297139	22297221	Homo_sapiens_tRNA-Leu-AAG-2-4	1000	+	0
chr16	57299977	57299978	lib1388_hCh_lg_kwt_MN_from_c256_5ug_RPC1_rep2_multi10_keepAll_dupRem_peak_129a	362.699	chr16	57299950	57300033	Homo_sapiens_tRNA-Leu-CAG-2-1	1000	+	0
chr16	57300514	57300515	lib1388_hCh_lg_kwt_MN_from_c256_5ug_RPC1_rep2_multi10_keepAll_dupRem_peak_129b	1761.58	chr16	57300479	57300562	Homo_sapiens_tRNA-Leu-CAG-2-2	1000	-	0
chr16	70779092	70779093	lib1388_hCh_lg_kwt_MN_from_c256_5ug_RPC1_rep2_multi10_keepAll_dupRem_peak_130	51.583	chr16	70779038	70779109	Homo_sapiens_tRNA-Gly-GCC-2-4	1000	-	0
chr16	71426510	71426511	lib1388_hCh_lg_kwt_MN_from_c256_5ug_RPC1_rep2_multi10_keepAll_dupRem_peak_131	77.6912	chr16	71426492	71426565	Homo_sapiens_tRNA-Met-CAT-2-1	1000	+	0
chr16	87384088	87384089	lib1388_hCh_lg_kwt_MN_from_c256_5ug_RPC1_rep2_multi10_keepAll_dupRem_peak_132	1373.02	chr16	87384021	87384094	Homo_sapiens_tRNA-Met-CAT-6-1	1000	-	0
chr17	8119139	8119140	lib1388_hCh_lg_kwt_MN_from_c256_5ug_RPC1_rep2_multi10_keepAll_dupRem_peak_133a	1704.45	chr17	8119154	8119227	Homo_sapiens_tRNA-Lys-TTT-3-5	1000	+	15
chr17	8119735	8119736	lib1388_hCh_lg_kwt_MN_from_c256_5ug_RPC1_rep2_multi10_keepAll_dupRem_peak_133b	731.859	chr17	8119751	8119823	Homo_sapiens_tRNA-Gln-CTG-1-5	1000	+	16
chr17	8120367	8120368	lib1388_hCh_lg_kwt_MN_from_c256_5ug_RPC1_rep2_multi10_keepAll_dupRem_peak_133c	277.103	chr17	8120313	8120395	Homo_sapiens_tRNA-Leu-TAG-1-1	1000	-	0
chr17	8125753	8125754	lib1388_hCh_lg_kwt_MN_from_c256_5ug_RPC1_rep2_multi10_keepAll_dupRem_peak_134	1216.67	chr17	8125745	8125816	Homo_sapiens_tRNA-Gly-GCC-2-6	1000	+	0
chr17	8138942	8138943	lib1388_hCh_lg_kwt_MN_from_c256_5ug_RPC1_rep2_multi10_keepAll_dupRem_peak_135	139.937	chr17	8138880	8138962	Homo_sapiens_tRNA-Ser-CGA-1-1	1000	-	0
chr17	8139528	8139529	lib1388_hCh_lg_kwt_MN_from_c256_5ug_RPC1_rep2_multi10_keepAll_dupRem_peak_136	188.254	chr17	8139451	8139525	Homo_sapiens_tRNA-Thr-AGT-5-1	1000	-	4
chr17	8186360	8186361	lib1388_hCh_lg_kwt_MN_from_c256_5ug_RPC1_rep2_multi10_keepAll_dupRem_peak_137a	83.4267	chr17	8186357	8186429	Homo_sapiens_tRNA-Trp-CCA-3-3	1000	+	0
chr17	8186882	8186883	lib1388_hCh_lg_kwt_MN_from_c256_5ug_RPC1_rep2_multi10_keepAll_dupRem_peak_137b	529.194	chr17	8186865	8186947	Homo_sapiens_tRNA-Ser-GCT-4-3	1000	+	0
chr17	8187618	8187619	lib1388_hCh_lg_kwt_MN_from_c256_5ug_RPC1_rep2_multi10_keepAll_dupRem_peak_137c	732.609	chr17	8187592	8187666	Homo_sapiens_tRNA-Ile-AAT-5-5	1000	+	0
chr17	8220929	8220930	lib1388_hCh_lg_kwt_MN_from_c256_5ug_RPC1_rep2_multi10_keepAll_dupRem_peak_138a	281.76	chr17	8220868	8220940	Homo_sapiens_tRNA-Trp-CCA-1-1	1000	-	0
chr17	8221535	8221536	lib1388_hCh_lg_kwt_MN_from_c256_5ug_RPC1_rep2_multi10_keepAll_dupRem_peak_138b	632.716	chr17	8221547	8221619	Homo_sapiens_tRNA-Gly-TCC-3-1	1000	+	12
chr17	8222298	8222299	lib1388_hCh_lg_kwt_MN_from_c256_5ug_RPC1_rep2_multi10_keepAll_dupRem_peak_139a	685.391	chr17	8222237	8222309	Homo_sapiens_tRNA-Asp-GTC-2-11	1000	-	0
chr17	8222911	8222912	lib1388_hCh_lg_kwt_MN_from_c256_5ug_RPC1_rep2_multi10_keepAll_dupRem_peak_139b	609.208	chr17	8222832	8222904	Homo_sapiens_tRNA-Pro-CGG-1-3	1000	-	8
chr17	8226309	8226310	lib1388_hCh_lg_kwt_MN_from_c256_5ug_RPC1_rep2_multi10_keepAll_dupRem_peak_140a	257.367	chr17	8226234	8226308	Homo_sapiens_tRNA-Thr-AGT-1-2	1000	-	2
chr17	8226640	8226641	lib1388_hCh_lg_kwt_MN_from_c256_5ug_RPC1_rep2_multi10_keepAll_dupRem_peak_140b	211.832	chr17	8226609	8226691	Homo_sapiens_tRNA-Ser-AGA-2-6	1000	-	0
chr17	8227036	8227037	lib1388_hCh_lg_kwt_MN_from_c256_5ug_RPC1_rep2_multi10_keepAll_dupRem_peak_140c	290.332	chr17	8226990	8227064	Homo_sapiens_tRNA-Ile-AAT-4-1	1000	-	0
chr17	19508176	19508177	lib1388_hCh_lg_kwt_MN_from_c256_5ug_RPC1_rep2_multi10_keepAll_dupRem_peak_141	2115.76	chr17	19508180	19508252	Homo_sapiens_tRNA-Trp-CCA-2-1	1000	+	4
chr17	31550125	31550126	lib1388_hCh_lg_kwt_MN_from_c256_5ug_RPC1_rep2_multi10_keepAll_dupRem_peak_143	887.607	chr17	31550073	31550145	Homo_sapiens_tRNA-Thr-CGT-4-1	1000	+	0
chr17	38751864	38751865	lib1388_hCh_lg_kwt_MN_from_c256_5ug_RPC1_rep2_multi10_keepAll_dupRem_peak_144	990.693	chr17	38751780	38751854	Homo_sapiens_tRNA-Asn-GTT-2-5	1000	-	11
chr17	38867654	38867655	lib1388_hCh_lg_kwt_MN_from_c256_5ug_RPC1_rep2_multi10_keepAll_dupRem_peak_145	300.892	chr17	38867644	38867716	Homo_sapiens_tRNA-Cys-GCA-2-2	1000	+	0
chr17	38869369	38869370	lib1388_hCh_lg_kwt_MN_from_c256_5ug_RPC1_rep2_multi10_keepAll_dupRem_peak_146	582.924	chr17	38869291	38869363	Homo_sapiens_tRNA-Cys-GCA-4-1	1000	-	7
chr17	39153801	39153802	lib1388_hCh_lg_kwt_MN_from_c256_5ug_RPC1_rep2_multi10_keepAll_dupRem_peak_147a	1090.35	chr17	39153733	39153805	Homo_sapiens_tRNA-Cys-GCA-2-3	1000	-	0
chr17	39154545	39154546	lib1388_hCh_lg_kwt_MN_from_c256_5ug_RPC1_rep2_multi10_keepAll_dupRem_peak_147b	1964.67	chr17	39154490	39154562	Homo_sapiens_tRNA-Cys-GCA-2-4	1000	-	0
chr17	49192547	49192548	lib1388_hCh_lg_kwt_MN_from_c256_5ug_RPC1_rep2_multi10_keepAll_dupRem_peak_148	1431.22	chr17	49192527	49192599	Homo_sapiens_tRNA-Gln-TTG-1-1	1000	+	0
chr17	68019973	68019974	lib1388_hCh_lg_kwt_MN_from_c256_5ug_RPC1_rep2_multi10_keepAll_dupRem_peak_149	884.615	chr17	68019896	68019969	Homo_sapiens_tRNA-Arg-CCG-2-1	1000	-	5
chr17	75033894	75033895	lib1388_hCh_lg_kwt_MN_from_c256_5ug_RPC1_rep2_multi10_keepAll_dupRem_peak_150a	543.613	chr17	75033905	75033978	Homo_sapiens_tRNA-Arg-CCT-1-1	1000	+	11
chr17	75034494	75034495	lib1388_hCh_lg_kwt_MN_from_c256_5ug_RPC1_rep2_multi10_keepAll_dupRem_peak_150b	420.6	chr17	75034430	75034503	Homo_sapiens_tRNA-Arg-CCT-2-1	1000	-	0
chr17	75035123	75035124	lib1388_hCh_lg_kwt_MN_from_c256_5ug_RPC1_rep2_multi10_keepAll_dupRem_peak_151	1013.98	chr17	75035112	75035185	Homo_sapiens_tRNA-Arg-TCG-3-1	1000	+	0
chr17	82494776	82494777	lib1388_hCh_lg_kwt_MN_from_c256_5ug_RPC1_rep2_multi10_keepAll_dupRem_peak_152	682.915	chr17	82494720	82494792	Homo_sapiens_tRNA-iMet-CAT-1-8	1000	-	0
chr19	1383473	1383474	lib1388_hCh_lg_kwt_MN_from_c256_5ug_RPC1_rep2_multi10_keepAll_dupRem_peak_155	959.513	chr19	1383361	1383434	Homo_sapiens_tRNA-Phe-GAA-1-6	1000	-	40
chr19	4724079	4724080	lib1388_hCh_lg_kwt_MN_from_c256_5ug_RPC1_rep2_multi10_keepAll_dupRem_peak_156a	1481.34	chr19	4724069	4724141	Homo_sapiens_tRNA-Gly-TCC-1-1	1000	+	0
chr19	4724623	4724624	lib1388_hCh_lg_kwt_MN_from_c256_5ug_RPC1_rep2_multi10_keepAll_dupRem_peak_156b	674.916	chr19	4724634	4724707	Homo_sapiens_tRNA-Val-CAC-3-1	1000	-	11
chr19	33177064	33177065	lib1388_hCh_lg_kwt_MN_from_c256_5ug_RPC1_rep2_multi10_keepAll_dupRem_peak_157	1937.28	chr19	33177056	33177130	Homo_sapiens_tRNA-Thr-AGT-1-3	1000	+	0
chr19	39412266	39412267	lib1388_hCh_lg_kwt_MN_from_c256_5ug_RPC1_rep2_multi10_keepAll_dupRem_peak_159	333.909	chr19	39412167	39412260	Homo_sapiens_tRNA-Ile-TAT-1-1	1000	-	7
chr19	45478705	45478706	lib1388_hCh_lg_kwt_MN_from_c256_5ug_RPC1_rep2_multi10_keepAll_dupRem_peak_160	311.352	chr19	45478600	45478687	Homo_sapiens_tRNA-SeC-TCA-1-1	1000	-	19
chr2	27050834	27050835	lib1388_hCh_lg_kwt_MN_from_c256_5ug_RPC1_rep2_multi10_keepAll_dupRem_peak_161a	2011.72	chr2	27050781	27050870	Homo_sapiens_tRNA-Tyr-GTA-2-1	1000	+	0
chr2	27051218	27051219	lib1388_hCh_lg_kwt_MN_from_c256_5ug_RPC1_rep2_multi10_keepAll_dupRem_peak_161b	1999.08	chr2	27051213	27051286	Homo_sapiens_tRNA-Ala-AGC-8-1	1000	+	0
chr2	42810546	42810547	lib1388_hCh_lg_kwt_MN_from_c256_5ug_RPC1_rep2_multi10_keepAll_dupRem_peak_162	1379.28	chr2	42810535	42810628	Homo_sapiens_tRNA-Ile-TAT-2-1	1000	+	0
chr2	70249042	70249043	lib1388_hCh_lg_kwt_MN_from_c256_5ug_RPC1_rep2_multi10_keepAll_dupRem_peak_163	1356.03	chr2	70248990	70249061	Homo_sapiens_tRNA-Gly-CCC-2-1	1000	-	0
chr2	130337221	130337222	lib1388_hCh_lg_kwt_MN_from_c256_5ug_RPC1_rep2_multi10_keepAll_dupRem_peak_164	1572.44	chr2	130337127	130337199	Homo_sapiens_tRNA-Glu-TTC-1-1	1000	-	23
chr2	156400766	156400767	lib1388_hCh_lg_kwt_MN_from_c256_5ug_RPC1_rep2_multi10_keepAll_dupRem_peak_165a	696.457	chr2	156400768	156400840	Homo_sapiens_tRNA-Ala-CGC-3-1	1000	+	2
chr2	156401199	156401200	lib1388_hCh_lg_kwt_MN_from_c256_5ug_RPC1_rep2_multi10_keepAll_dupRem_peak_165b	2787.36	chr2	156401146	156401217	Homo_sapiens_tRNA-Gly-GCC-2-2	1000	-	0
chr21	17454794	17454795	lib1388_hCh_lg_kwt_MN_from_c256_5ug_RPC1_rep2_multi10_keepAll_dupRem_peak_181	232.576	chr21	17454788	17454859	Homo_sapiens_tRNA-Gly-GCC-1-5	1000	-	0
chr3	45689046	45689047	lib1388_hCh_lg_kwt_MN_from_c256_5ug_RPC1_rep2_multi10_keepAll_dupRem_peak_183	2150.37	chr3	45688998	45689071	Homo_sapiens_tRNA-Arg-ACG-2-1	1000	-	0
chr3	169772213	169772214	lib1388_hCh_lg_kwt_MN_from_c256_5ug_RPC1_rep2_multi10_keepAll_dupRem_peak_185	1442.83	chr3	169772229	169772302	Homo_sapiens_tRNA-Val-AAC-1-1	1000	+	16
chr5	181169695	181169696	lib1388_hCh_lg_kwt_MN_from_c256_5ug_RPC1_rep2_multi10_keepAll_dupRem_peak_191	11.4659	chr5	181169609	181169682	Homo_sapiens_tRNA-Val-AAC-1-3	1000	+	14
chr5	181173663	181173664	lib1388_hCh_lg_kwt_MN_from_c256_5ug_RPC1_rep2_multi10_keepAll_dupRem_peak_192	5.29092	chr5	181173649	181173722	Homo_sapiens_tRNA-Val-CAC-1-4	1000	+	0
chr5	181187717	181187718	lib1388_hCh_lg_kwt_MN_from_c256_5ug_RPC1_rep2_multi10_keepAll_dupRem_peak_193	88.0927	chr5	181187700	181187782	Homo_sapiens_tRNA-Leu-AAG-2-1	1000	+	0
chr5	181188504	181188505	lib1388_hCh_lg_kwt_MN_from_c256_5ug_RPC1_rep2_multi10_keepAll_dupRem_peak_194a	567.598	chr5	181188415	181188488	Homo_sapiens_tRNA-Val-AAC-2-1	1000	-	17
chr5	181188921	181188922	lib1388_hCh_lg_kwt_MN_from_c256_5ug_RPC1_rep2_multi10_keepAll_dupRem_peak_194b	1120.93	chr5	181188853	181188925	Homo_sapiens_tRNA-Pro-TGG-3-1	1000	-	0
chr5	181191734	181191735	lib1388_hCh_lg_kwt_MN_from_c256_5ug_RPC1_rep2_multi10_keepAll_dupRem_peak_195	1387.49	chr5	181191686	181191758	Homo_sapiens_tRNA-Thr-TGT-6-1	1000	-	0
chr5	181206872	181206873	lib1388_hCh_lg_kwt_MN_from_c256_5ug_RPC1_rep2_multi10_keepAll_dupRem_peak_196	1522.69	chr5	181206867	181206939	Homo_sapiens_tRNA-Ala-TGC-3-1	1000	+	0
chr5	181207763	181207764	lib1388_hCh_lg_kwt_MN_from_c256_5ug_RPC1_rep2_multi10_keepAll_dupRem_peak_197	80.6773	chr5	181207754	181207827	Homo_sapiens_tRNA-Lys-CTT-2-2	1000	+	0
chr5	181218312	181218313	lib1388_hCh_lg_kwt_MN_from_c256_5ug_RPC1_rep2_multi10_keepAll_dupRem_peak_198	595.241	chr5	181218269	181218342	Homo_sapiens_tRNA-Val-AAC-1-4	1000	-	0
chr5	181222059	181222060	lib1388_hCh_lg_kwt_MN_from_c256_5ug_RPC1_rep2_multi10_keepAll_dupRem_peak_199a	192.559	chr5	181221978	181222051	Homo_sapiens_tRNA-Lys-CTT-2-3	1000	-	9
chr5	181222428	181222429	lib1388_hCh_lg_kwt_MN_from_c256_5ug_RPC1_rep2_multi10_keepAll_dupRem_peak_199b	878.164	chr5	181222394	181222467	Homo_sapiens_tRNA-Val-CAC-1-5	1000	-	0
chr6	26286490	26286491	lib1388_hCh_lg_kwt_MN_from_c256_5ug_RPC1_rep2_multi10_keepAll_dupRem_peak_200	370.24	chr6	26286525	26286597	Homo_sapiens_tRNA-iMet-CAT-1-2	1000	+	35
chr6	26305436	26305437	lib1388_hCh_lg_kwt_MN_from_c256_5ug_RPC1_rep2_multi10_keepAll_dupRem_peak_201	18.5239	chr6	26305489	26305573	Homo_sapiens_tRNA-Ser-GCT-6-1	1000	-	53
chr6	26311753	26311754	lib1388_hCh_lg_kwt_MN_from_c256_5ug_RPC1_rep2_multi10_keepAll_dupRem_peak_202	39.0046	chr6	26311746	26311818	Homo_sapiens_tRNA-Gln-TTG-3-2	1000	-	0
chr6	26312655	26312656	lib1388_hCh_lg_kwt_MN_from_c256_5ug_RPC1_rep2_multi10_keepAll_dupRem_peak_203a	25.9267	chr6	26312595	26312677	Homo_sapiens_tRNA-Ser-TGA-3-1	1000	-	0
chr6	26313180	26313181	lib1388_hCh_lg_kwt_MN_from_c256_5ug_RPC1_rep2_multi10_keepAll_dupRem_peak_203b	380.888	chr6	26313123	26313195	Homo_sapiens_tRNA-iMet-CAT-1-3	1000	-	0
chr6	26322888	26322889	lib1388_hCh_lg_kwt_MN_from_c256_5ug_RPC1_rep2_multi10_keepAll_dupRem_peak_204	49.039	chr6	26322817	26322890	Homo_sapiens_tRNA-Arg-TCG-2-1	1000	+	0
chr6	26327551	26327552	lib1388_hCh_lg_kwt_MN_from_c256_5ug_RPC1_rep2_multi10_keepAll_dupRem_peak_205a	133.944	chr6	26327588	26327670	Homo_sapiens_tRNA-Ser-AGA-2-1	1000	+	37
chr6	26328171	26328172	lib1388_hCh_lg_kwt_MN_from_c256_5ug_RPC1_rep2_multi10_keepAll_dupRem_peak_205b	70.7079	chr6	26328139	26328212	Homo_sapiens_tRNA-Arg-ACG-1-1	1000	+	0
chr6	26330369	26330370	lib1388_hCh_lg_kwt_MN_from_c256_5ug_RPC1_rep2_multi10_keepAll_dupRem_peak_206	30.6353	chr6	26330300	26330372	Homo_sapiens_tRNA-iMet-CAT-1-4	1000	-	0
chr6	26521251	26521252	lib1388_hCh_lg_kwt_MN_from_c256_5ug_RPC1_rep2_multi10_keepAll_dupRem_peak_207	493.947	chr6	26521207	26521290	Homo_sapiens_tRNA-Leu-CAG-1-7	1000	+	0
chr6	26532947	26532948	lib1388_hCh_lg_kwt_MN_from_c256_5ug_RPC1_rep2_multi10_keepAll_dupRem_peak_208	1156.13	chr6	26532916	26532990	Homo_sapiens_tRNA-Thr-AGT-2-1	1000	-	0
chr6	26537511	26537512	lib1388_hCh_lg_kwt_MN_from_c256_5ug_RPC1_rep2_multi10_keepAll_dupRem_peak_209a	422.014	chr6	26537497	26537570	Homo_sapiens_tRNA-Arg-ACG-1-2	1000	+	0
chr6	26538073	26538074	lib1388_hCh_lg_kwt_MN_from_c256_5ug_RPC1_rep2_multi10_keepAll_dupRem_peak_209b	444.064	chr6	26538053	26538126	Homo_sapiens_tRNA-Val-CAC-1-6	1000	+	0
chr6	26553507	26553508	lib1388_hCh_lg_kwt_MN_from_c256_5ug_RPC1_rep2_multi10_keepAll_dupRem_peak_210a	340.445	chr6	26553502	26553574	Homo_sapiens_tRNA-Ala-CGC-1-1	1000	+	0
chr6	26554168	26554169	lib1388_hCh_lg_kwt_MN_from_c256_5ug_RPC1_rep2_multi10_keepAll_dupRem_peak_210b	365.722	chr6	26554121	26554195	Homo_sapiens_tRNA-Ile-AAT-5-1	1000	+	0
chr6	26555276	26555277	lib1388_hCh_lg_kwt_MN_from_c256_5ug_RPC1_rep2_multi10_keepAll_dupRem_peak_211	31.2878	chr6	26555269	26555341	Homo_sapiens_tRNA-Pro-AGG-2-2	1000	+	0
chr6	26556544	26556545	lib1388_hCh_lg_kwt_MN_from_c256_5ug_RPC1_rep2_multi10_keepAll_dupRem_peak_212	32.6269	chr6	26556545	26556618	Homo_sapiens_tRNA-Lys-CTT-2-4	1000	+	1
chr6	26568863	26568864	lib1388_hCh_lg_kwt_MN_from_c256_5ug_RPC1_rep2_multi10_keepAll_dupRem_peak_213	351.724	chr6	26568857	26568948	Homo_sapiens_tRNA-Tyr-GTA-1-1	1000	+	0
chr6	26571908	26571909	lib1388_hCh_lg_kwt_MN_from_c256_5ug_RPC1_rep2_multi10_keepAll_dupRem_peak_214	115.966	chr6	26571863	26571936	Homo_sapiens_tRNA-Ala-AGC-11-1	1000	-	0
chr6	27020336	27020337	lib1388_hCh_lg_kwt_MN_from_c256_5ug_RPC1_rep2_multi10_keepAll_dupRem_peak_216	8.90414	chr6	27020345	27020439	Homo_sapiens_tRNA-Ile-TAT-2-2	1000	+	9
chr6	27091774	27091775	lib1388_hCh_lg_kwt_MN_from_c256_5ug_RPC1_rep2_multi10_keepAll_dupRem_peak_217	32.5571	chr6	27091741	27091813	Homo_sapiens_tRNA-Pro-CGG-2-1	1000	+	0
chr6	27162273	27162274	lib1388_hCh_lg_kwt_MN_from_c256_5ug_RPC1_rep2_multi10_keepAll_dupRem_peak_218	38.9915	chr6	27162270	27162344	Homo_sapiens_tRNA-Thr-AGT-6-1	1000	+	0
chr6	27177307	27177308	lib1388_hCh_lg_kwt_MN_from_c256_5ug_RPC1_rep2_multi10_keepAll_dupRem_peak_219	796.514	chr6	27177214	27177288	Homo_sapiens_tRNA-Ile-AAT-5-2	1000	-	20
chr6	27280317	27280318	lib1388_hCh_lg_kwt_MN_from_c256_5ug_RPC1_rep2_multi10_keepAll_dupRem_peak_220	27.2976	chr6	27280269	27280342	Homo_sapiens_tRNA-Val-CAC-2-1	1000	-	0
chr6	27333046	27333047	lib1388_hCh_lg_kwt_MN_from_c256_5ug_RPC1_rep2_multi10_keepAll_dupRem_peak_221	14.021	chr6	27332984	27333056	Homo_sapiens_tRNA-iMet-CAT-1-5	1000	-	0
chr6	27478857	27478858	lib1388_hCh_lg_kwt_MN_from_c256_5ug_RPC1_rep2_multi10_keepAll_dupRem_peak_222	380.888	chr6	27478811	27478893	Homo_sapiens_tRNA-Ser-AGA-2-2	1000	+	0
chr6	27479691	27479692	lib1388_hCh_lg_kwt_MN_from_c256_5ug_RPC1_rep2_multi10_keepAll_dupRem_peak_223	553.452	chr6	27479673	27479745	Homo_sapiens_tRNA-Asp-GTC-2-6	1000	+	0
chr6	27495811	27495812	lib1388_hCh_lg_kwt_MN_from_c256_5ug_RPC1_rep2_multi10_keepAll_dupRem_peak_224	6.0383	chr6	27495813	27495895	Homo_sapiens_tRNA-Ser-AGA-2-3	1000	+	2
chr6	27503791	27503792	lib1388_hCh_lg_kwt_MN_from_c256_5ug_RPC1_rep2_multi10_keepAll_dupRem_peak_225	32.4924	chr6	27503743	27503815	Homo_sapiens_tRNA-Asp-GTC-2-7	1000	+	0
chr6	27519504	27519505	lib1388_hCh_lg_kwt_MN_from_c256_5ug_RPC1_rep2_multi10_keepAll_dupRem_peak_226	152.306	chr6	27519528	27519600	Homo_sapiens_tRNA-Gln-CTG-1-2	1000	+	24
chr6	27583510	27583511	lib1388_hCh_lg_kwt_MN_from_c256_5ug_RPC1_rep2_multi10_keepAll_dupRem_peak_227	14.8987	chr6	27583456	27583528	Homo_sapiens_tRNA-Asp-GTC-3-1	1000	-	0
chr6	27591864	27591865	lib1388_hCh_lg_kwt_MN_from_c256_5ug_RPC1_rep2_multi10_keepAll_dupRem_peak_228	8.40848	chr6	27591813	27591886	Homo_sapiens_tRNA-Lys-TTT-4-1	1000	-	0
chr6	27592873	27592874	lib1388_hCh_lg_kwt_MN_from_c256_5ug_RPC1_rep2_multi10_keepAll_dupRem_peak_229	40.4505	chr6	27592820	27592892	Homo_sapiens_tRNA-iMet-CAT-1-6	1000	-	0
chr6	27631443	27631444	lib1388_hCh_lg_kwt_MN_from_c256_5ug_RPC1_rep2_multi10_keepAll_dupRem_peak_230	166.172	chr6	27631420	27631514	Homo_sapiens_tRNA-Ile-TAT-2-3	1000	+	0
chr6	27650988	27650989	lib1388_hCh_lg_kwt_MN_from_c256_5ug_RPC1_rep2_multi10_keepAll_dupRem_peak_231	38.4971	chr6	27650927	27651000	Homo_sapiens_tRNA-Val-AAC-3-1	1000	-	0
chr6	27668589	27668590	lib1388_hCh_lg_kwt_MN_from_c256_5ug_RPC1_rep2_multi10_keepAll_dupRem_peak_232	5.29092	chr6	27668582	27668656	Homo_sapiens_tRNA-Ile-AAT-8-1	1000	+	0
chr6	27684738	27684739	lib1388_hCh_lg_kwt_MN_from_c256_5ug_RPC1_rep2_multi10_keepAll_dupRem_peak_233	19.4571	chr6	27684694	27684768	Homo_sapiens_tRNA-Thr-AGT-2-2	1000	-	0
chr6	27688241	27688242	lib1388_hCh_lg_kwt_MN_from_c256_5ug_RPC1_rep2_multi10_keepAll_dupRem_peak_234	470.355	chr6	27688187	27688261	Homo_sapiens_tRNA-Ile-AAT-2-1	1000	+	0
chr6	27753480	27753481	lib1388_hCh_lg_kwt_MN_from_c256_5ug_RPC1_rep2_multi10_keepAll_dupRem_peak_235	1467.77	chr6	27753399	27753472	Homo_sapiens_tRNA-Val-AAC-1-5	1000	-	9
chr6	27791353	27791354	lib1388_hCh_lg_kwt_MN_from_c256_5ug_RPC1_rep2_multi10_keepAll_dupRem_peak_236	56.3279	chr6	27791355	27791427	Homo_sapiens_tRNA-Gln-CTG-6-1	1000	-	2
chr6	27795946	27795947	lib1388_hCh_lg_kwt_MN_from_c256_5ug_RPC1_rep2_multi10_keepAll_dupRem_peak_237	274.813	chr6	27795860	27795932	Homo_sapiens_tRNA-Gln-TTG-3-3	1000	-	15
chr6	27902572	27902573	lib1388_hCh_lg_kwt_MN_from_c256_5ug_RPC1_rep2_multi10_keepAll_dupRem_peak_238a	900.949	chr6	27902492	27902564	Homo_sapiens_tRNA-iMet-CAT-1-7	1000	-	9
chr6	27902961	27902962	lib1388_hCh_lg_kwt_MN_from_c256_5ug_RPC1_rep2_multi10_keepAll_dupRem_peak_238b	1925.91	chr6	27902907	27902978	Homo_sapiens_tRNA-Gly-GCC-2-3	1000	-	0
chr6	28474575	28474576	lib1388_hCh_lg_kwt_MN_from_c256_5ug_RPC1_rep2_multi10_keepAll_dupRem_peak_239	9.18354	chr6	28474551	28474625	Homo_sapiens_tRNA-Thr-TGT-1-1	1000	-	0
chr6	28543143	28543144	lib1388_hCh_lg_kwt_MN_from_c256_5ug_RPC1_rep2_multi10_keepAll_dupRem_peak_240	23.2072	chr6	28543113	28543186	Homo_sapiens_tRNA-Arg-TCG-5-1	1000	-	0
chr6	28589436	28589437	lib1388_hCh_lg_kwt_MN_from_c256_5ug_RPC1_rep2_multi10_keepAll_dupRem_peak_241	37.4668	chr6	28589378	28589450	Homo_sapiens_tRNA-Gln-TTG-2-1	1000	+	0
chr6	28607161	28607162	lib1388_hCh_lg_kwt_MN_from_c256_5ug_RPC1_rep2_multi10_keepAll_dupRem_peak_242	180.862	chr6	28607155	28607227	Homo_sapiens_tRNA-Ala-AGC-3-1	1000	+	0
chr6	28643488	28643489	lib1388_hCh_lg_kwt_MN_from_c256_5ug_RPC1_rep2_multi10_keepAll_dupRem_peak_243	9.03144	chr6	28643444	28643516	Homo_sapiens_tRNA-Ala-TGC-2-1	1000	+	0
chr6	28648257	28648258	lib1388_hCh_lg_kwt_MN_from_c256_5ug_RPC1_rep2_multi10_keepAll_dupRem_peak_244	197.476	chr6	28648206	28648280	Homo_sapiens_tRNA-Thr-CGT-3-1	1000	-	0
chr6	28658258	28658259	lib1388_hCh_lg_kwt_MN_from_c256_5ug_RPC1_rep2_multi10_keepAll_dupRem_peak_245	987.6	chr6	28658236	28658308	Homo_sapiens_tRNA-Ala-AGC-4-1	1000	-	0
chr6	28673880	28673881	lib1388_hCh_lg_kwt_MN_from_c256_5ug_RPC1_rep2_multi10_keepAll_dupRem_peak_246	586.292	chr6	28673835	28673907	Homo_sapiens_tRNA-Ala-CGC-2-1	1000	-	0
chr6	28729314	28729315	lib1388_hCh_lg_kwt_MN_from_c256_5ug_RPC1_rep2_multi10_keepAll_dupRem_peak_247	19.609	chr6	28729314	28729386	Homo_sapiens_tRNA-Ala-CGC-4-1	1000	+	0
chr6	28795983	28795984	lib1388_hCh_lg_kwt_MN_from_c256_5ug_RPC1_rep2_multi10_keepAll_dupRem_peak_248	13.4641	chr6	28795963	28796035	Homo_sapiens_tRNA-Ala-AGC-1-1	1000	-	0
chr6	28807892	28807893	lib1388_hCh_lg_kwt_MN_from_c256_5ug_RPC1_rep2_multi10_keepAll_dupRem_peak_249	5.42182	chr6	28807832	28807905	Homo_sapiens_tRNA-Phe-GAA-3-1	1000	-	0
chr6	28838511	28838512	lib1388_hCh_lg_kwt_MN_from_c256_5ug_RPC1_rep2_multi10_keepAll_dupRem_peak_250	788.747	chr6	28838443	28838515	Homo_sapiens_tRNA-Ala-AGC-2-1	1000	-	0
chr6	28863745	28863746	lib1388_hCh_lg_kwt_MN_from_c256_5ug_RPC1_rep2_multi10_keepAll_dupRem_peak_251	1409.76	chr6	28863684	28863756	Homo_sapiens_tRNA-Ala-AGC-2-2	1000	-	0
chr6	28881386	28881387	lib1388_hCh_lg_kwt_MN_from_c256_5ug_RPC1_rep2_multi10_keepAll_dupRem_peak_252	789.467	chr6	28881387	28881460	Homo_sapiens_tRNA-Arg-CCG-1-2	1000	+	1
chr6	28896312	28896313	lib1388_hCh_lg_kwt_MN_from_c256_5ug_RPC1_rep2_multi10_keepAll_dupRem_peak_253	1576.56	chr6	28896222	28896328	Homo_sapiens_tRNA-Leu-CAA-1-1	1000	-	0
chr6	28941074	28941075	lib1388_hCh_lg_kwt_MN_from_c256_5ug_RPC1_rep2_multi10_keepAll_dupRem_peak_254a	335.633	chr6	28941052	28941157	Homo_sapiens_tRNA-Leu-CAA-1-2	1000	+	0
chr6	28941631	28941632	lib1388_hCh_lg_kwt_MN_from_c256_5ug_RPC1_rep2_multi10_keepAll_dupRem_peak_254b	208	chr6	28941600	28941672	Homo_sapiens_tRNA-Gln-CTG-1-3	1000	-	0
chr6	28943694	28943695	lib1388_hCh_lg_kwt_MN_from_c256_5ug_RPC1_rep2_multi10_keepAll_dupRem_peak_255	14.3218	chr6	28943621	28943703	Homo_sapiens_tRNA-Leu-AAG-2-2	1000	-	0
chr6	28944590	28944591	lib1388_hCh_lg_kwt_MN_from_c256_5ug_RPC1_rep2_multi10_keepAll_dupRem_peak_256	346.959	chr6	28944574	28944647	Homo_sapiens_tRNA-Met-CAT-3-1	1000	+	0
chr6	28951021	28951022	lib1388_hCh_lg_kwt_MN_from_c256_5ug_RPC1_rep2_multi10_keepAll_dupRem_peak_257	42.9404	chr6	28951028	28951101	Homo_sapiens_tRNA-Lys-TTT-3-3	1000	+	7
chr6	28953296	28953297	lib1388_hCh_lg_kwt_MN_from_c256_5ug_RPC1_rep2_multi10_keepAll_dupRem_peak_258	161.547	chr6	28953264	28953337	Homo_sapiens_tRNA-Met-CAT-3-2	1000	-	0
chr6	28981722	28981723	lib1388_hCh_lg_kwt_MN_from_c256_5ug_RPC1_rep2_multi10_keepAll_dupRem_peak_259a	172.653	chr6	28981671	28981744	Homo_sapiens_tRNA-Phe-GAA-1-2	1000	-	0
chr6	28982229	28982230	lib1388_hCh_lg_kwt_MN_from_c256_5ug_RPC1_rep2_multi10_keepAll_dupRem_peak_259b	2185.09	chr6	28982198	28982270	Homo_sapiens_tRNA-Glu-CTC-1-6	1000	+	0
chr6	125780305	125780306	lib1388_hCh_lg_kwt_MN_from_c256_5ug_RPC1_rep2_multi10_keepAll_dupRem_peak_262	1999.26	chr6	125780246	125780318	Homo_sapiens_tRNA-Glu-CTC-1-7	1000	-	0
chr6	144216544	144216545	lib1388_hCh_lg_kwt_MN_from_c256_5ug_RPC1_rep2_multi10_keepAll_dupRem_peak_263	1340.1	chr6	144216546	144216629	Homo_sapiens_tRNA-Leu-TAA-1-1	1000	+	2
chr7	128783440	128783441	lib1388_hCh_lg_kwt_MN_from_c256_5ug_RPC1_rep2_multi10_keepAll_dupRem_peak_269	27.1688	chr7	128783449	128783521	Homo_sapiens_tRNA-Pro-AGG-2-3	1000	+	9
chr7	139340715	139340716	lib1388_hCh_lg_kwt_MN_from_c256_5ug_RPC1_rep2_multi10_keepAll_dupRem_peak_270	1458.82	chr7	139340699	139340772	Homo_sapiens_tRNA-Arg-CCT-4-1	1000	+	0
chr8	66113377	66113378	lib1388_hCh_lg_kwt_MN_from_c256_5ug_RPC1_rep2_multi10_keepAll_dupRem_peak_276	387.181	chr8	66113366	66113459	Homo_sapiens_tRNA-Tyr-GTA-5-1	1000	+	0
chr8	66114243	66114244	lib1388_hCh_lg_kwt_MN_from_c256_5ug_RPC1_rep2_multi10_keepAll_dupRem_peak_277	105.562	chr8	66114188	66114261	Homo_sapiens_tRNA-Ala-AGC-8-2	1000	+	0
chr8	95269714	95269715	lib1388_hCh_lg_kwt_MN_from_c256_5ug_RPC1_rep2_multi10_keepAll_dupRem_peak_280	1488.06	chr8	95269656	95269738	Homo_sapiens_tRNA-Ser-AGA-2-5	1000	-	0
chr8	123157273	123157274	lib1388_hCh_lg_kwt_MN_from_c256_5ug_RPC1_rep2_multi10_keepAll_dupRem_peak_281	1562.29	chr8	123157229	123157302	Homo_sapiens_tRNA-Met-CAT-1-1	1000	-	0
chrX	18674964	18674965	lib1388_hCh_lg_kwt_MN_from_c256_5ug_RPC1_rep2_multi10_keepAll_dupRem_peak_285	974.58	chrX	18674908	18674981	Homo_sapiens_tRNA-Val-TAC-1-2	1000	-	0

## Sheet: Ext Dat Fig. 4c - CM rep1
chr1	16520604	16520605	lib1385_hCh_lg_kwt_CM_5ug_RPC1_rep1_multi10_keepAll_dupRem_peak_11	65.4292	chr1	16520584	16520658	Homo_sapiens_tRNA-Asn-GTT-5-1	1000	-	0
chr1	16535321	16535322	lib1385_hCh_lg_kwt_CM_5ug_RPC1_rep1_multi10_keepAll_dupRem_peak_12	1094.21	chr1	16535278	16535350	Homo_sapiens_tRNA-Glu-TTC-4-1	1000	-	0
chr1	16545965	16545966	lib1385_hCh_lg_kwt_CM_5ug_RPC1_rep1_multi10_keepAll_dupRem_peak_13	547.003	chr1	16545938	16546009	Homo_sapiens_tRNA-Gly-CCC-1-1	1000	-	0
chr1	16547728	16547729	lib1385_hCh_lg_kwt_CM_5ug_RPC1_rep1_multi10_keepAll_dupRem_peak_14	145.149	chr1	16547664	16547737	Homo_sapiens_tRNA-Val-CAC-11-1	1000	-	0
chr1	16678343	16678344	lib1385_hCh_lg_kwt_CM_5ug_RPC1_rep1_multi10_keepAll_dupRem_peak_15	1054.29	chr1	16678270	16678341	Homo_sapiens_tRNA-Gly-CCC-4-1	1000	-	3
chr1	16727398	16727399	lib1385_hCh_lg_kwt_CM_5ug_RPC1_rep1_multi10_keepAll_dupRem_peak_16	53.6615	chr1	16727284	16727355	Homo_sapiens_tRNA-Gly-CCC-5-1	1000	+	44
chr1	16860210	16860211	lib1385_hCh_lg_kwt_CM_5ug_RPC1_rep1_multi10_keepAll_dupRem_peak_17	71.7585	chr1	16860197	16860270	Homo_sapiens_tRNA-Val-CAC-11-2	1000	+	0
chr1	16861957	16861958	lib1385_hCh_lg_kwt_CM_5ug_RPC1_rep1_multi10_keepAll_dupRem_peak_18	219.862	chr1	16861920	16861991	Homo_sapiens_tRNA-Gly-CCC-1-2	1000	+	0
chr1	16872602	16872603	lib1385_hCh_lg_kwt_CM_5ug_RPC1_rep1_multi10_keepAll_dupRem_peak_19a	676.022	chr1	16872582	16872654	Homo_sapiens_tRNA-Glu-TTC-3-1	1000	+	0
chr1	16889730	16889731	lib1385_hCh_lg_kwt_CM_5ug_RPC1_rep1_multi10_keepAll_dupRem_peak_20	573.409	chr1	16889676	16889750	Homo_sapiens_tRNA-Asn-GTT-4-1	1000	+	0
chr1	93516329	93516330	lib1385_hCh_lg_kwt_CM_5ug_RPC1_rep1_multi10_keepAll_dupRem_peak_24	17.1118	chr1	93516276	93516349	Homo_sapiens_tRNA-Cys-GCA-7-1	1000	-	0
chr1	93847577	93847578	lib1385_hCh_lg_kwt_CM_5ug_RPC1_rep1_multi10_keepAll_dupRem_peak_25	4152.13	chr1	93847572	93847657	Homo_sapiens_tRNA-Arg-TCT-1-1	1000	+	0
chr1	120844144	120844145	lib1385_hCh_lg_kwt_CM_5ug_RPC1_rep1_multi10_keepAll_dupRem_peak_27a	279.797	chr1	120844261	120844335	Homo_sapiens_tRNA-Asn-GTT-7-1	1000	-	117
chr1	120844390	120844391	lib1385_hCh_lg_kwt_CM_5ug_RPC1_rep1_multi10_keepAll_dupRem_peak_27b	312.301	chr1	120844261	120844335	Homo_sapiens_tRNA-Asn-GTT-7-1	1000	-	56
chr1	121009560	121009561	lib1385_hCh_lg_kwt_CM_5ug_RPC1_rep1_multi10_keepAll_dupRem_peak_28	9.54717	chr1	121009543	121009623	Homo_sapiens_tRX-Phe-GAA-2-1	1000	-	0
chr1	121016869	121016870	lib1385_hCh_lg_kwt_CM_5ug_RPC1_rep1_multi10_keepAll_dupRem_peak_29	1265.46	chr1	121016844	121016915	Homo_sapiens_tRNA-Gly-CCC-6-1	1000	-	0
chr1	121020827	121020828	lib1385_hCh_lg_kwt_CM_5ug_RPC1_rep1_multi10_keepAll_dupRem_peak_30	2111.78	chr1	121020728	121020801	Homo_sapiens_tRNA-Val-CAC-1-8	1000	-	27
chr1	143735949	143735950	lib1385_hCh_lg_kwt_CM_5ug_RPC1_rep1_multi10_keepAll_dupRem_peak_35	22.0705	chr1	143735919	143735993	Homo_sapiens_tRNA-Asn-GTT-6-1	1000	-	0
chr1	143804074	143804075	lib1385_hCh_lg_kwt_CM_5ug_RPC1_rep1_multi10_keepAll_dupRem_peak_37	415.251	chr1	143803993	143804066	Homo_sapiens_tRNA-Val-CAC-4-1	1000	-	9
chr1	144419273	144419274	lib1385_hCh_lg_kwt_CM_5ug_RPC1_rep1_multi10_keepAll_dupRem_peak_38	1077.84	chr1	144419266	144419340	Homo_sapiens_tRNA-Asn-GTT-3-1	1000	+	0
chr1	145129283	145129284	lib1385_hCh_lg_kwt_CM_5ug_RPC1_rep1_multi10_keepAll_dupRem_peak_40	10.8527	chr1	145129238	145129312	Homo_sapiens_tRNA-Asn-GTT-10-1	1000	+	0
chr1	145157136	145157137	lib1385_hCh_lg_kwt_CM_5ug_RPC1_rep1_multi10_keepAll_dupRem_peak_41	996.95	chr1	145157156	145157229	Homo_sapiens_tRNA-Val-CAC-14-1	1000	+	20
chr1	145287785	145287786	lib1385_hCh_lg_kwt_CM_5ug_RPC1_rep1_multi10_keepAll_dupRem_peak_43	1819.94	chr1	145287765	145287839	Homo_sapiens_tRNA-Asn-GTT-2-7	1000	+	0
chr1	145475426	145475427	lib1385_hCh_lg_kwt_CM_5ug_RPC1_rep1_multi10_keepAll_dupRem_peak_45	572.522	chr1	145475380	145475454	Homo_sapiens_tRNA-Asn-GTT-9-1	1000	-	0
chr1	146035723	146035724	lib1385_hCh_lg_kwt_CM_5ug_RPC1_rep1_multi10_keepAll_dupRem_peak_46	8016.2	chr1	146035691	146035763	Homo_sapiens_tRNA-Glu-CTC-1-1	1000	+	0
chr1	146037119	146037120	lib1385_hCh_lg_kwt_CM_5ug_RPC1_rep1_multi10_keepAll_dupRem_peak_47a	5147.28	chr1	146037060	146037132	Homo_sapiens_tRNA-Gly-TCC-2-1	1000	+	0
chr1	146038039	146038040	lib1385_hCh_lg_kwt_CM_5ug_RPC1_rep1_multi10_keepAll_dupRem_peak_47b	3573.21	chr1	146038043	146038115	Homo_sapiens_tRNA-His-GTG-1-1	1000	+	4
chr1	146039425	146039426	lib1385_hCh_lg_kwt_CM_5ug_RPC1_rep1_multi10_keepAll_dupRem_peak_48	3661.46	chr1	146039400	146039473	Homo_sapiens_tRNA-Lys-CTT-2-1	1000	+	0
chr1	146370136	146370137	lib1385_hCh_lg_kwt_CM_5ug_RPC1_rep1_multi10_keepAll_dupRem_peak_49	789.086	chr1	146370100	146370174	Homo_sapiens_tRNA-Asn-GTT-24-1	1000	+	0
chr1	147073243	147073244	lib1385_hCh_lg_kwt_CM_5ug_RPC1_rep1_multi10_keepAll_dupRem_peak_50	8.58875	chr1	147073224	147073296	Homo_sapiens_tRNA-His-GTG-1-2	1000	+	0
chr1	148048566	148048567	lib1385_hCh_lg_kwt_CM_5ug_RPC1_rep1_multi10_keepAll_dupRem_peak_52	464.338	chr1	148048515	148048589	Homo_sapiens_tRNA-Asn-GTT-14-1	1000	-	0
chr1	148265159	148265160	lib1385_hCh_lg_kwt_CM_5ug_RPC1_rep1_multi10_keepAll_dupRem_peak_53	203.934	chr1	148265107	148265179	Homo_sapiens_tRNA-Gln-CTG-4-1	1000	-	0
chr1	148308941	148308942	lib1385_hCh_lg_kwt_CM_5ug_RPC1_rep1_multi10_keepAll_dupRem_peak_57	261.815	chr1	148308921	148308993	Homo_sapiens_tRNA-Glu-TTC-6-1	1000	-	0
chr1	148353639	148353640	lib1385_hCh_lg_kwt_CM_5ug_RPC1_rep1_multi10_keepAll_dupRem_peak_58	762.602	chr1	148353560	148353632	Homo_sapiens_tRNA-Gln-CTG-9-1	1000	+	8
chr1	148529281	148529282	lib1385_hCh_lg_kwt_CM_5ug_RPC1_rep1_multi10_keepAll_dupRem_peak_59	1384.84	chr1	148529256	148529330	Homo_sapiens_tRNA-Asn-GTT-2-1	1000	+	0
chr1	149558469	149558470	lib1385_hCh_lg_kwt_CM_5ug_RPC1_rep1_multi10_keepAll_dupRem_peak_60	222.829	chr1	149558418	149558493	Homo_sapiens_tRNA-Asn-GTT-25-1	1000	-	0
chr1	149646499	149646500	lib1385_hCh_lg_kwt_CM_5ug_RPC1_rep1_multi10_keepAll_dupRem_peak_61	16.5303	chr1	149646450	149646524	Homo_sapiens_tRNA-Asn-GTT-11-2	1000	-	0
chr1	149708714	149708715	lib1385_hCh_lg_kwt_CM_5ug_RPC1_rep1_multi10_keepAll_dupRem_peak_62	1938.55	chr1	149708659	149708730	Homo_sapiens_tRX-Val-CAC-4-1	1000	-	0
chr1	149712629	149712630	lib1385_hCh_lg_kwt_CM_5ug_RPC1_rep1_multi10_keepAll_dupRem_peak_63	1821.56	chr1	149712551	149712624	Homo_sapiens_tRNA-Val-CAC-1-7	1000	-	6
chr1	149740280	149740281	lib1385_hCh_lg_kwt_CM_5ug_RPC1_rep1_multi10_keepAll_dupRem_peak_64	266.6	chr1	149740247	149740321	Homo_sapiens_tRNA-Asn-GTT-8-1	1000	-	0
chr1	153671249	153671250	lib1385_hCh_lg_kwt_CM_5ug_RPC1_rep1_multi10_keepAll_dupRem_peak_65	6132.89	chr1	153671249	153671321	Homo_sapiens_tRNA-iMet-CAT-1-1	1000	+	0
chr1	159141659	159141660	lib1385_hCh_lg_kwt_CM_5ug_RPC1_rep1_multi10_keepAll_dupRem_peak_67	24.3931	chr1	159141610	159141684	Homo_sapiens_tRNA-Arg-TCT-4-1	1000	-	0
chr1	161399760	161399761	lib1385_hCh_lg_kwt_CM_5ug_RPC1_rep1_multi10_keepAll_dupRem_peak_69	5935.49	chr1	161399699	161399772	Homo_sapiens_tRNA-Val-CAC-1-1	1000	-	0
chr1	161422136	161422137	lib1385_hCh_lg_kwt_CM_5ug_RPC1_rep1_multi10_keepAll_dupRem_peak_70	1154.19	chr1	161422092	161422164	Homo_sapiens_tRNA-Glu-TTC-4-2	1000	-	0
chr1	161428118	161428119	lib1385_hCh_lg_kwt_CM_5ug_RPC1_rep1_multi10_keepAll_dupRem_peak_71	1788.3	chr1	161428076	161428150	Homo_sapiens_tRNA-Asn-GTT-2-2	1000	-	0
chr1	161440111	161440112	lib1385_hCh_lg_kwt_CM_5ug_RPC1_rep1_multi10_keepAll_dupRem_peak_72	115.212	chr1	161440170	161440242	Homo_sapiens_tRNA-Gly-TCC-4-1	1000	-	59
chr1	161523911	161523912	lib1385_hCh_lg_kwt_CM_5ug_RPC1_rep1_multi10_keepAll_dupRem_peak_82	6540.77	chr1	161523846	161523917	Homo_sapiens_tRNA-Gly-GCC-2-1	1000	-	0
chr1	161530346	161530347	lib1385_hCh_lg_kwt_CM_5ug_RPC1_rep1_multi10_keepAll_dupRem_peak_83a	3311.28	chr1	161530341	161530424	Homo_sapiens_tRNA-Leu-CAG-1-6	1000	-	0
chr1	161531133	161531134	lib1385_hCh_lg_kwt_CM_5ug_RPC1_rep1_multi10_keepAll_dupRem_peak_83b	3960.03	chr1	161531112	161531184	Homo_sapiens_tRNA-Gly-TCC-2-6	1000	+	0
chr1	161540266	161540267	lib1385_hCh_lg_kwt_CM_5ug_RPC1_rep1_multi10_keepAll_dupRem_peak_85	3417.03	chr1	161540240	161540314	Homo_sapiens_tRNA-Asn-GTT-1-1	1000	+	0
chr1	161612775	161612776	lib1385_hCh_lg_kwt_CM_5ug_RPC1_rep1_multi10_keepAll_dupRem_peak_86	3258.88	chr1	161612717	161612789	Homo_sapiens_tRNA-Glu-TTC-5-1	1000	+	0
chr1	161621627	161621628	lib1385_hCh_lg_kwt_CM_5ug_RPC1_rep1_multi10_keepAll_dupRem_peak_87	966.741	chr1	161621674	161621748	Homo_sapiens_tRNA-Asn-GTT-17-1	1000	+	47
chr1	167714759	167714760	lib1385_hCh_lg_kwt_CM_5ug_RPC1_rep1_multi10_keepAll_dupRem_peak_89a	5868.95	chr1	167714724	167714796	Homo_sapiens_tRNA-Pro-CGG-1-1	1000	+	0
chr1	167715549	167715550	lib1385_hCh_lg_kwt_CM_5ug_RPC1_rep1_multi10_keepAll_dupRem_peak_89b	4762.55	chr1	167715487	167715559	Homo_sapiens_tRNA-Pro-AGG-2-1	1000	-	0
chr1	204506617	204506618	lib1385_hCh_lg_kwt_CM_5ug_RPC1_rep1_multi10_keepAll_dupRem_peak_93a	4742.5	chr1	204506526	204506599	Homo_sapiens_tRNA-Lys-TTT-3-1	1000	+	19
chr1	204507069	204507070	lib1385_hCh_lg_kwt_CM_5ug_RPC1_rep1_multi10_keepAll_dupRem_peak_93b	6659.04	chr1	204507029	204507102	Homo_sapiens_tRNA-Lys-TTT-3-2	1000	-	0
chr1	222464995	222464996	lib1385_hCh_lg_kwt_CM_5ug_RPC1_rep1_multi10_keepAll_dupRem_peak_96	1477.51	chr1	222465004	222465077	Homo_sapiens_tRNA-Thr-TGT-2-1	1000	+	9
chr1	248873873	248873874	lib1385_hCh_lg_kwt_CM_5ug_RPC1_rep1_multi10_keepAll_dupRem_peak_99a	6696.23	chr1	248873854	248873960	Homo_sapiens_tRNA-Leu-CAA-4-1	1000	+	0
chr1	248874262	248874263	lib1385_hCh_lg_kwt_CM_5ug_RPC1_rep1_multi10_keepAll_dupRem_peak_99b	4797.82	chr1	248874247	248874319	Homo_sapiens_tRNA-Glu-CTC-2-1	1000	+	0
chr10	5853754	5853755	lib1385_hCh_lg_kwt_CM_5ug_RPC1_rep1_multi10_keepAll_dupRem_peak_100	79.0245	chr10	5853710	5853783	Homo_sapiens_tRNA-Val-TAC-3-1	1000	-	0
chr10	22229544	22229545	lib1385_hCh_lg_kwt_CM_5ug_RPC1_rep1_multi10_keepAll_dupRem_peak_101	6554.28	chr10	22229508	22229582	Homo_sapiens_tRNA-Asn-GTT-2-3	1000	-	0
chr10	67764503	67764504	lib1385_hCh_lg_kwt_CM_5ug_RPC1_rep1_multi10_keepAll_dupRem_peak_104	6647.7	chr10	67764502	67764584	Homo_sapiens_tRNA-Ser-TGA-1-1	1000	+	0
chr11	59550679	59550680	lib1385_hCh_lg_kwt_CM_5ug_RPC1_rep1_multi10_keepAll_dupRem_peak_108a	2943.19	chr11	59550628	59550701	Homo_sapiens_tRNA-Val-TAC-1-1	1000	-	0
chr11	59551054	59551055	lib1385_hCh_lg_kwt_CM_5ug_RPC1_rep1_multi10_keepAll_dupRem_peak_108b	4173.01	chr11	59550986	59551059	Homo_sapiens_tRNA-Val-TAC-2-1	1000	-	0
chr11	59551780	59551781	lib1385_hCh_lg_kwt_CM_5ug_RPC1_rep1_multi10_keepAll_dupRem_peak_108c	2121.74	chr11	59551754	59551837	Homo_sapiens_tRNA-Leu-TAA-3-1	1000	+	0
chr11	59556373	59556374	lib1385_hCh_lg_kwt_CM_5ug_RPC1_rep1_multi10_keepAll_dupRem_peak_109a	1686.92	chr11	59556428	59556501	Homo_sapiens_tRNA-Lys-TTT-5-1	1000	+	55
chr11	59557471	59557472	lib1385_hCh_lg_kwt_CM_5ug_RPC1_rep1_multi10_keepAll_dupRem_peak_110	1200.15	chr11	59557496	59557569	Homo_sapiens_tRNA-Phe-GAA-1-3	1000	-	25
chr11	59560391	59560392	lib1385_hCh_lg_kwt_CM_5ug_RPC1_rep1_multi10_keepAll_dupRem_peak_111	5710.69	chr11	59560334	59560407	Homo_sapiens_tRNA-Lys-TTT-3-4	1000	-	0
chr11	59566397	59566398	lib1385_hCh_lg_kwt_CM_5ug_RPC1_rep1_multi10_keepAll_dupRem_peak_112	2477.38	chr11	59566379	59566452	Homo_sapiens_tRNA-Phe-GAA-2-1	1000	-	0
chr11	66348129	66348130	lib1385_hCh_lg_kwt_CM_5ug_RPC1_rep1_multi10_keepAll_dupRem_peak_113	2541.43	chr11	66348119	66348201	Homo_sapiens_tRNA-Ser-GCT-3-1	1000	+	0
chr11	76235869	76235870	lib1385_hCh_lg_kwt_CM_5ug_RPC1_rep1_multi10_keepAll_dupRem_peak_115	6736.3	chr11	76235824	76235896	Homo_sapiens_tRNA-Pro-TGG-2-1	1000	-	0
chr11	109165290	109165291	lib1385_hCh_lg_kwt_CM_5ug_RPC1_rep1_multi10_keepAll_dupRem_peak_119	6.2965	chr11	109165310	109165393	Homo_sapiens_tRNA-Ser-AGA-6-1	1000	+	20
chr11	122559949	122559950	lib1385_hCh_lg_kwt_CM_5ug_RPC1_rep1_multi10_keepAll_dupRem_peak_120	19.2837	chr11	122559946	122560019	Homo_sapiens_tRNA-Lys-TTT-2-1	1000	+	0
chr12	56190343	56190344	lib1385_hCh_lg_kwt_CM_5ug_RPC1_rep1_multi10_keepAll_dupRem_peak_122	2822.23	chr12	56190363	56190445	Homo_sapiens_tRNA-Ser-CGA-4-1	1000	+	20
chr12	96036052	96036053	lib1385_hCh_lg_kwt_CM_5ug_RPC1_rep1_multi10_keepAll_dupRem_peak_126	7522.44	chr12	96036020	96036092	Homo_sapiens_tRNA-Asp-GTC-2-8	1000	+	0
chr12	98503525	98503526	lib1385_hCh_lg_kwt_CM_5ug_RPC1_rep1_multi10_keepAll_dupRem_peak_127a	6497.11	chr12	98503502	98503574	Homo_sapiens_tRNA-Asp-GTC-1-1	1000	+	0
chr12	98504260	98504261	lib1385_hCh_lg_kwt_CM_5ug_RPC1_rep1_multi10_keepAll_dupRem_peak_127b	5355.27	chr12	98504251	98504323	Homo_sapiens_tRNA-Trp-CCA-4-1	1000	+	0
chr12	124921801	124921802	lib1385_hCh_lg_kwt_CM_5ug_RPC1_rep1_multi10_keepAll_dupRem_peak_131	3218.08	chr12	124921754	124921826	Homo_sapiens_tRNA-Ala-TGC-3-2	1000	-	0
chr12	124927436	124927437	lib1385_hCh_lg_kwt_CM_5ug_RPC1_rep1_multi10_keepAll_dupRem_peak_132a	1641.71	chr12	124927344	124927416	Homo_sapiens_tRNA-Asp-GTC-2-9	1000	-	21
chr12	124927895	124927896	lib1385_hCh_lg_kwt_CM_5ug_RPC1_rep1_multi10_keepAll_dupRem_peak_132b	2936.03	chr12	124927842	124927915	Homo_sapiens_tRNA-Phe-GAA-1-4	1000	-	0
chr12	124939801	124939802	lib1385_hCh_lg_kwt_CM_5ug_RPC1_rep1_multi10_keepAll_dupRem_peak_133	5934.74	chr12	124939646	124939718	Homo_sapiens_tRNA-Asp-GTC-2-10	1000	-	84
chr13	30674001	30674002	lib1385_hCh_lg_kwt_CM_5ug_RPC1_rep1_multi10_keepAll_dupRem_peak_134	4123.05	chr13	30673963	30674037	Homo_sapiens_tRNA-Asn-GTT-2-4	1000	-	0
chr13	41060759	41060760	lib1385_hCh_lg_kwt_CM_5ug_RPC1_rep1_multi10_keepAll_dupRem_peak_135	1826.5	chr13	41060737	41060809	Homo_sapiens_tRNA-Glu-TTC-1-2	1000	-	0
chr13	44917982	44917983	lib1385_hCh_lg_kwt_CM_5ug_RPC1_rep1_multi10_keepAll_dupRem_peak_136	6733.63	chr13	44917926	44917998	Homo_sapiens_tRNA-Glu-TTC-2-1	1000	-	0
chr13	94549710	94549711	lib1385_hCh_lg_kwt_CM_5ug_RPC1_rep1_multi10_keepAll_dupRem_peak_137	4618.49	chr13	94549649	94549722	Homo_sapiens_tRNA-Phe-GAA-1-5	1000	-	0
chr14	20609382	20609383	lib1385_hCh_lg_kwt_CM_5ug_RPC1_rep1_multi10_keepAll_dupRem_peak_140a	2720.7	chr14	20609335	20609407	Homo_sapiens_tRNA-Pro-AGG-2-5	1000	-	0
chr14	20610173	20610174	lib1385_hCh_lg_kwt_CM_5ug_RPC1_rep1_multi10_keepAll_dupRem_peak_140b	4869.02	chr14	20610131	20610213	Homo_sapiens_tRNA-Leu-AAG-2-3	1000	+	0
chr14	20613442	20613443	lib1385_hCh_lg_kwt_CM_5ug_RPC1_rep1_multi10_keepAll_dupRem_peak_141a	2789.95	chr14	20613400	20613472	Homo_sapiens_tRNA-Pro-AGG-2-6	1000	-	0
chr14	20613835	20613836	lib1385_hCh_lg_kwt_CM_5ug_RPC1_rep1_multi10_keepAll_dupRem_peak_141b	3532.12	chr14	20613789	20613862	Homo_sapiens_tRNA-Thr-TGT-3-1	1000	-	0
chr14	20625433	20625434	lib1385_hCh_lg_kwt_CM_5ug_RPC1_rep1_multi10_keepAll_dupRem_peak_142	1815.08	chr14	20625369	20625451	Homo_sapiens_tRNA-Leu-TAG-2-1	1000	+	0
chr14	20631194	20631195	lib1385_hCh_lg_kwt_CM_5ug_RPC1_rep1_multi10_keepAll_dupRem_peak_143b	2515.76	chr14	20631159	20631232	Homo_sapiens_tRNA-Thr-TGT-4-1	1000	-	0
chr14	20633095	20633096	lib1385_hCh_lg_kwt_CM_5ug_RPC1_rep1_multi10_keepAll_dupRem_peak_144	1157.16	chr14	20633005	20633077	Homo_sapiens_tRNA-Pro-TGG-1-1	1000	+	19
chr14	20653138	20653139	lib1385_hCh_lg_kwt_CM_5ug_RPC1_rep1_multi10_keepAll_dupRem_peak_145	132.695	chr14	20653098	20653192	Homo_sapiens_tRNA-Tyr-GTA-5-3	1000	-	0
chr14	20657451	20657452	lib1385_hCh_lg_kwt_CM_5ug_RPC1_rep1_multi10_keepAll_dupRem_peak_146	4.28379	chr14	20657463	20657557	Homo_sapiens_tRNA-Tyr-GTA-4-1	1000	-	12
chr14	20663280	20663281	lib1385_hCh_lg_kwt_CM_5ug_RPC1_rep1_multi10_keepAll_dupRem_peak_147	103.212	chr14	20663191	20663285	Homo_sapiens_tRNA-Tyr-GTA-5-4	1000	-	0
chr14	20681716	20681717	lib1385_hCh_lg_kwt_CM_5ug_RPC1_rep1_multi10_keepAll_dupRem_peak_148	3502.98	chr14	20681689	20681762	Homo_sapiens_tRNA-Thr-TGT-5-1	1000	+	0
chr14	20683328	20683329	lib1385_hCh_lg_kwt_CM_5ug_RPC1_rep1_multi10_keepAll_dupRem_peak_149a	2436.23	chr14	20683272	20683361	Homo_sapiens_tRNA-Tyr-GTA-5-5	1000	+	0
chr14	20684050	20684051	lib1385_hCh_lg_kwt_CM_5ug_RPC1_rep1_multi10_keepAll_dupRem_peak_149b	3979.12	chr14	20684015	20684087	Homo_sapiens_tRNA-Pro-TGG-3-2	1000	+	0
chr14	22929684	22929685	lib1385_hCh_lg_kwt_CM_5ug_RPC1_rep1_multi10_keepAll_dupRem_peak_150	5252.6	chr14	22929700	22929773	Homo_sapiens_tRNA-Arg-ACG-1-3	1000	+	16
chr14	58239951	58239952	lib1385_hCh_lg_kwt_CM_5ug_RPC1_rep1_multi10_keepAll_dupRem_peak_155	5115.9	chr14	58239894	58239967	Homo_sapiens_tRNA-Lys-CTT-1-1	1000	-	0
chr14	72962970	72962971	lib1385_hCh_lg_kwt_CM_5ug_RPC1_rep1_multi10_keepAll_dupRem_peak_156	207.135	chr14	72962970	72963042	Homo_sapiens_tRNA-Cys-GCA-8-1	1000	+	0
chr14	88979116	88979117	lib1385_hCh_lg_kwt_CM_5ug_RPC1_rep1_multi10_keepAll_dupRem_peak_157	567.201	chr14	88979097	88979170	Homo_sapiens_tRNA-Ala-AGC-15-1	1000	+	0
chr14	102317077	102317078	lib1385_hCh_lg_kwt_CM_5ug_RPC1_rep1_multi10_keepAll_dupRem_peak_158	7292.55	chr14	102317091	102317165	Homo_sapiens_tRNA-Ile-AAT-5-4	1000	+	14
chr15	26082252	26082253	lib1385_hCh_lg_kwt_CM_5ug_RPC1_rep1_multi10_keepAll_dupRem_peak_162	4911.81	chr15	26082233	26082305	Homo_sapiens_tRNA-Glu-TTC-2-2	1000	-	0
chr15	40593918	40593919	lib1385_hCh_lg_kwt_CM_5ug_RPC1_rep1_multi10_keepAll_dupRem_peak_163	5610.08	chr15	40593824	40593906	Homo_sapiens_tRNA-Ser-GCT-4-2	1000	-	13
chr15	45198683	45198684	lib1385_hCh_lg_kwt_CM_5ug_RPC1_rep1_multi10_keepAll_dupRem_peak_164	6385.93	chr15	45198605	45198677	Homo_sapiens_tRNA-His-GTG-1-7	1000	-	7
chr15	45200467	45200468	lib1385_hCh_lg_kwt_CM_5ug_RPC1_rep1_multi10_keepAll_dupRem_peak_165a	4654.32	chr15	45200412	45200484	Homo_sapiens_tRNA-His-GTG-1-8	1000	-	0
chr15	45201135	45201136	lib1385_hCh_lg_kwt_CM_5ug_RPC1_rep1_multi10_keepAll_dupRem_peak_165b	2389.24	chr15	45201150	45201222	Homo_sapiens_tRNA-His-GTG-1-9	1000	+	15
chr15	65869125	65869126	lib1385_hCh_lg_kwt_CM_5ug_RPC1_rep1_multi10_keepAll_dupRem_peak_166	6880.41	chr15	65869061	65869133	Homo_sapiens_tRNA-Gln-CTG-1-4	1000	-	0
chr15	78860633	78860634	lib1385_hCh_lg_kwt_CM_5ug_RPC1_rep1_multi10_keepAll_dupRem_peak_170	5255.53	chr15	78860561	78860634	Homo_sapiens_tRNA-Lys-CTT-1-2	1000	+	0
chr15	79744648	79744649	lib1385_hCh_lg_kwt_CM_5ug_RPC1_rep1_multi10_keepAll_dupRem_peak_171	139.034	chr15	79744654	79744727	Homo_sapiens_tRNA-Cys-GCA-5-1	1000	+	6
chr15	89335066	89335067	lib1385_hCh_lg_kwt_CM_5ug_RPC1_rep1_multi10_keepAll_dupRem_peak_172	4724.07	chr15	89335072	89335145	Homo_sapiens_tRNA-Arg-TCG-1-1	1000	+	6
chr16	636785	636786	lib1385_hCh_lg_kwt_CM_5ug_RPC1_rep1_multi10_keepAll_dupRem_peak_173	6773.53	chr16	636735	636806	Homo_sapiens_tRNA-Gly-CCC-2-2	1000	-	0
chr16	3150686	3150687	lib1385_hCh_lg_kwt_CM_5ug_RPC1_rep1_multi10_keepAll_dupRem_peak_174	4363.37	chr16	3150673	3150746	Homo_sapiens_tRNA-Arg-CCG-1-3	1000	+	0
chr16	3152945	3152946	lib1385_hCh_lg_kwt_CM_5ug_RPC1_rep1_multi10_keepAll_dupRem_peak_175	2924.3	chr16	3152899	3152972	Homo_sapiens_tRNA-Arg-CCT-3-1	1000	+	0
chr16	3157464	3157465	lib1385_hCh_lg_kwt_CM_5ug_RPC1_rep1_multi10_keepAll_dupRem_peak_176	1063.09	chr16	3157404	3157477	Homo_sapiens_tRNA-Lys-CTT-3-1	1000	-	0
chr16	3159058	3159059	lib1385_hCh_lg_kwt_CM_5ug_RPC1_rep1_multi10_keepAll_dupRem_peak_177	308.445	chr16	3158921	3158993	Homo_sapiens_tRNA-Pro-TGG-3-3	1000	+	66
chr16	3172098	3172099	lib1385_hCh_lg_kwt_CM_5ug_RPC1_rep1_multi10_keepAll_dupRem_peak_178a	110.672	chr16	3172047	3172119	Homo_sapiens_tRNA-Pro-CGG-1-2	1000	+	0
chr16	3175705	3175706	lib1385_hCh_lg_kwt_CM_5ug_RPC1_rep1_multi10_keepAll_dupRem_peak_179	339.13	chr16	3175690	3175763	Homo_sapiens_tRNA-Lys-CTT-2-5	1000	+	0
chr16	3180571	3180572	lib1385_hCh_lg_kwt_CM_5ug_RPC1_rep1_multi10_keepAll_dupRem_peak_180	73.9007	chr16	3180553	3180626	Homo_sapiens_tRNA-Lys-CTT-5-1	1000	-	0
chr16	3182695	3182696	lib1385_hCh_lg_kwt_CM_5ug_RPC1_rep1_multi10_keepAll_dupRem_peak_181	1001.61	chr16	3182634	3182706	Homo_sapiens_tRNA-Pro-AGG-2-7	1000	-	0
chr16	3184189	3184190	lib1385_hCh_lg_kwt_CM_5ug_RPC1_rep1_multi10_keepAll_dupRem_peak_182	281.544	chr16	3184132	3184204	Homo_sapiens_tRNA-Pro-TGG-3-4	1000	-	0
chr16	3189665	3189666	lib1385_hCh_lg_kwt_CM_5ug_RPC1_rep1_multi10_keepAll_dupRem_peak_184	1325.62	chr16	3189633	3189705	Homo_sapiens_tRNA-Pro-AGG-2-8	1000	+	0
chr16	3191498	3191499	lib1385_hCh_lg_kwt_CM_5ug_RPC1_rep1_multi10_keepAll_dupRem_peak_185a	367.119	chr16	3191500	3191573	Homo_sapiens_tRNA-Lys-CTT-4-1	1000	+	2
chr16	3192097	3192098	lib1385_hCh_lg_kwt_CM_5ug_RPC1_rep1_multi10_keepAll_dupRem_peak_185b	222.247	chr16	3191988	3192060	Homo_sapiens_tRNA-Pro-AGG-1-1	1000	+	38
chr16	3196203	3196204	lib1385_hCh_lg_kwt_CM_5ug_RPC1_rep1_multi10_keepAll_dupRem_peak_186	12.2711	chr16	3196152	3196225	Homo_sapiens_tRNA-Lys-CTT-14-1	1000	+	0
chr16	14285866	14285867	lib1385_hCh_lg_kwt_CM_5ug_RPC1_rep1_multi10_keepAll_dupRem_peak_187	4711.35	chr16	14285892	14285964	Homo_sapiens_tRNA-Thr-CGT-2-1	1000	+	26
chr16	22195734	22195735	lib1385_hCh_lg_kwt_CM_5ug_RPC1_rep1_multi10_keepAll_dupRem_peak_190	3857.95	chr16	22195710	22195792	Homo_sapiens_tRNA-Leu-TAG-3-1	1000	-	0
chr16	22297164	22297165	lib1385_hCh_lg_kwt_CM_5ug_RPC1_rep1_multi10_keepAll_dupRem_peak_191	7806.47	chr16	22297139	22297221	Homo_sapiens_tRNA-Leu-AAG-2-4	1000	+	0
chr16	57299957	57299958	lib1385_hCh_lg_kwt_CM_5ug_RPC1_rep1_multi10_keepAll_dupRem_peak_195a	3330.61	chr16	57299950	57300033	Homo_sapiens_tRNA-Leu-CAG-2-1	1000	+	0
chr16	57300494	57300495	lib1385_hCh_lg_kwt_CM_5ug_RPC1_rep1_multi10_keepAll_dupRem_peak_195b	6962.24	chr16	57300479	57300562	Homo_sapiens_tRNA-Leu-CAG-2-2	1000	-	0
chr16	70778244	70778245	lib1385_hCh_lg_kwt_CM_5ug_RPC1_rep1_multi10_keepAll_dupRem_peak_196	348.448	chr16	70778210	70778281	Homo_sapiens_tRNA-Gly-GCC-3-1	1000	-	0
chr16	70779084	70779085	lib1385_hCh_lg_kwt_CM_5ug_RPC1_rep1_multi10_keepAll_dupRem_peak_197	1780.38	chr16	70779038	70779109	Homo_sapiens_tRNA-Gly-GCC-2-4	1000	-	0
chr16	70789535	70789536	lib1385_hCh_lg_kwt_CM_5ug_RPC1_rep1_multi10_keepAll_dupRem_peak_198	104.631	chr16	70789506	70789577	Homo_sapiens_tRNA-Gly-GCC-2-5	1000	+	0
chr16	71426537	71426538	lib1385_hCh_lg_kwt_CM_5ug_RPC1_rep1_multi10_keepAll_dupRem_peak_199	1547.89	chr16	71426492	71426565	Homo_sapiens_tRNA-Met-CAT-2-1	1000	+	0
chr16	73478409	73478410	lib1385_hCh_lg_kwt_CM_5ug_RPC1_rep1_multi10_keepAll_dupRem_peak_200	313.291	chr16	73478316	73478389	Homo_sapiens_tRNA-Lys-TTT-1-1	1000	-	21
chr16	87384085	87384086	lib1385_hCh_lg_kwt_CM_5ug_RPC1_rep1_multi10_keepAll_dupRem_peak_202	4864.15	chr16	87384021	87384094	Homo_sapiens_tRNA-Met-CAT-6-1	1000	-	0
chr17	8119147	8119148	lib1385_hCh_lg_kwt_CM_5ug_RPC1_rep1_multi10_keepAll_dupRem_peak_204a	5536.83	chr17	8119154	8119227	Homo_sapiens_tRNA-Lys-TTT-3-5	1000	+	7
chr17	8119728	8119729	lib1385_hCh_lg_kwt_CM_5ug_RPC1_rep1_multi10_keepAll_dupRem_peak_204b	4566.02	chr17	8119751	8119823	Homo_sapiens_tRNA-Gln-CTG-1-5	1000	+	23
chr17	8120366	8120367	lib1385_hCh_lg_kwt_CM_5ug_RPC1_rep1_multi10_keepAll_dupRem_peak_204c	2721	chr17	8120313	8120395	Homo_sapiens_tRNA-Leu-TAG-1-1	1000	-	0
chr17	8120989	8120990	lib1385_hCh_lg_kwt_CM_5ug_RPC1_rep1_multi10_keepAll_dupRem_peak_204d	162.243	chr17	8120924	8121012	Homo_sapiens_tRNA-Arg-TCT-2-1	1000	+	0
chr17	8125761	8125762	lib1385_hCh_lg_kwt_CM_5ug_RPC1_rep1_multi10_keepAll_dupRem_peak_205	5481.75	chr17	8125745	8125816	Homo_sapiens_tRNA-Gly-GCC-2-6	1000	+	0
chr17	8138903	8138904	lib1385_hCh_lg_kwt_CM_5ug_RPC1_rep1_multi10_keepAll_dupRem_peak_206a	2370.76	chr17	8138880	8138962	Homo_sapiens_tRNA-Ser-CGA-1-1	1000	-	0
chr17	8139503	8139504	lib1385_hCh_lg_kwt_CM_5ug_RPC1_rep1_multi10_keepAll_dupRem_peak_206b	1237.73	chr17	8139451	8139525	Homo_sapiens_tRNA-Thr-AGT-5-1	1000	-	0
chr17	8186381	8186382	lib1385_hCh_lg_kwt_CM_5ug_RPC1_rep1_multi10_keepAll_dupRem_peak_207a	1995.13	chr17	8186357	8186429	Homo_sapiens_tRNA-Trp-CCA-3-3	1000	+	0
chr17	8186905	8186906	lib1385_hCh_lg_kwt_CM_5ug_RPC1_rep1_multi10_keepAll_dupRem_peak_207b	4792.89	chr17	8186865	8186947	Homo_sapiens_tRNA-Ser-GCT-4-3	1000	+	0
chr17	8187622	8187623	lib1385_hCh_lg_kwt_CM_5ug_RPC1_rep1_multi10_keepAll_dupRem_peak_207c	4146.59	chr17	8187592	8187666	Homo_sapiens_tRNA-Ile-AAT-5-5	1000	+	0
chr17	8220918	8220919	lib1385_hCh_lg_kwt_CM_5ug_RPC1_rep1_multi10_keepAll_dupRem_peak_208a	3320.68	chr17	8220868	8220940	Homo_sapiens_tRNA-Trp-CCA-1-1	1000	-	0
chr17	8221537	8221538	lib1385_hCh_lg_kwt_CM_5ug_RPC1_rep1_multi10_keepAll_dupRem_peak_208b	4506.82	chr17	8221547	8221619	Homo_sapiens_tRNA-Gly-TCC-3-1	1000	+	10
chr17	8222298	8222299	lib1385_hCh_lg_kwt_CM_5ug_RPC1_rep1_multi10_keepAll_dupRem_peak_208c	5126.1	chr17	8222237	8222309	Homo_sapiens_tRNA-Asp-GTC-2-11	1000	-	0
chr17	8222913	8222914	lib1385_hCh_lg_kwt_CM_5ug_RPC1_rep1_multi10_keepAll_dupRem_peak_208d	4010.03	chr17	8222832	8222904	Homo_sapiens_tRNA-Pro-CGG-1-3	1000	-	10
chr17	8226320	8226321	lib1385_hCh_lg_kwt_CM_5ug_RPC1_rep1_multi10_keepAll_dupRem_peak_209a	2923.03	chr17	8226234	8226308	Homo_sapiens_tRNA-Thr-AGT-1-2	1000	-	13
chr17	8226625	8226626	lib1385_hCh_lg_kwt_CM_5ug_RPC1_rep1_multi10_keepAll_dupRem_peak_209b	3101.54	chr17	8226609	8226691	Homo_sapiens_tRNA-Ser-AGA-2-6	1000	-	0
chr17	8227029	8227030	lib1385_hCh_lg_kwt_CM_5ug_RPC1_rep1_multi10_keepAll_dupRem_peak_209c	3844.28	chr17	8226990	8227064	Homo_sapiens_tRNA-Ile-AAT-4-1	1000	-	0
chr17	19508182	19508183	lib1385_hCh_lg_kwt_CM_5ug_RPC1_rep1_multi10_keepAll_dupRem_peak_210	7278.6	chr17	19508180	19508252	Homo_sapiens_tRNA-Trp-CCA-2-1	1000	+	0
chr17	31550133	31550134	lib1385_hCh_lg_kwt_CM_5ug_RPC1_rep1_multi10_keepAll_dupRem_peak_214	4803.94	chr17	31550073	31550145	Homo_sapiens_tRNA-Thr-CGT-4-1	1000	+	0
chr17	38751866	38751867	lib1385_hCh_lg_kwt_CM_5ug_RPC1_rep1_multi10_keepAll_dupRem_peak_215	5434.64	chr17	38751780	38751854	Homo_sapiens_tRNA-Asn-GTT-2-5	1000	-	13
chr17	38861684	38861685	lib1385_hCh_lg_kwt_CM_5ug_RPC1_rep1_multi10_keepAll_dupRem_peak_216	102.011	chr17	38861683	38861755	Homo_sapiens_tRNA-Cys-GCA-14-1	1000	-	0
chr17	38867671	38867672	lib1385_hCh_lg_kwt_CM_5ug_RPC1_rep1_multi10_keepAll_dupRem_peak_217	3627.91	chr17	38867644	38867716	Homo_sapiens_tRNA-Cys-GCA-2-2	1000	+	0
chr17	38869358	38869359	lib1385_hCh_lg_kwt_CM_5ug_RPC1_rep1_multi10_keepAll_dupRem_peak_218	3350.51	chr17	38869291	38869363	Homo_sapiens_tRNA-Cys-GCA-4-1	1000	-	0
chr17	39153786	39153787	lib1385_hCh_lg_kwt_CM_5ug_RPC1_rep1_multi10_keepAll_dupRem_peak_219a	6053.82	chr17	39153733	39153805	Homo_sapiens_tRNA-Cys-GCA-2-3	1000	-	0
chr17	39154533	39154534	lib1385_hCh_lg_kwt_CM_5ug_RPC1_rep1_multi10_keepAll_dupRem_peak_219b	7117.83	chr17	39154490	39154562	Homo_sapiens_tRNA-Cys-GCA-2-4	1000	-	0
chr17	49192560	49192561	lib1385_hCh_lg_kwt_CM_5ug_RPC1_rep1_multi10_keepAll_dupRem_peak_220	6119.16	chr17	49192527	49192599	Homo_sapiens_tRNA-Gln-TTG-1-1	1000	+	0
chr17	68019983	68019984	lib1385_hCh_lg_kwt_CM_5ug_RPC1_rep1_multi10_keepAll_dupRem_peak_221	5326.41	chr17	68019896	68019969	Homo_sapiens_tRNA-Arg-CCG-2-1	1000	-	15
chr17	75033911	75033912	lib1385_hCh_lg_kwt_CM_5ug_RPC1_rep1_multi10_keepAll_dupRem_peak_222a	4479.74	chr17	75033905	75033978	Homo_sapiens_tRNA-Arg-CCT-1-1	1000	+	0
chr17	75034479	75034480	lib1385_hCh_lg_kwt_CM_5ug_RPC1_rep1_multi10_keepAll_dupRem_peak_222b	3759.12	chr17	75034430	75034503	Homo_sapiens_tRNA-Arg-CCT-2-1	1000	-	0
chr17	75035149	75035150	lib1385_hCh_lg_kwt_CM_5ug_RPC1_rep1_multi10_keepAll_dupRem_peak_222c	4938.17	chr17	75035112	75035185	Homo_sapiens_tRNA-Arg-TCG-3-1	1000	+	0
chr17	82494768	82494769	lib1385_hCh_lg_kwt_CM_5ug_RPC1_rep1_multi10_keepAll_dupRem_peak_223	6210.48	chr17	82494720	82494792	Homo_sapiens_tRNA-iMet-CAT-1-8	1000	-	0
chr19	1383539	1383540	lib1385_hCh_lg_kwt_CM_5ug_RPC1_rep1_multi10_keepAll_dupRem_peak_227	5372.78	chr19	1383562	1383636	Homo_sapiens_tRNA-Asn-GTT-2-6	1000	+	23
chr19	4724098	4724099	lib1385_hCh_lg_kwt_CM_5ug_RPC1_rep1_multi10_keepAll_dupRem_peak_228a	4057.32	chr19	4724069	4724141	Homo_sapiens_tRNA-Gly-TCC-1-1	1000	+	0
chr19	4724598	4724599	lib1385_hCh_lg_kwt_CM_5ug_RPC1_rep1_multi10_keepAll_dupRem_peak_228b	2987.71	chr19	4724634	4724707	Homo_sapiens_tRNA-Val-CAC-3-1	1000	-	36
chr19	33177076	33177077	lib1385_hCh_lg_kwt_CM_5ug_RPC1_rep1_multi10_keepAll_dupRem_peak_229	6923.7	chr19	33177056	33177130	Homo_sapiens_tRNA-Thr-AGT-1-3	1000	+	0
chr19	39412257	39412258	lib1385_hCh_lg_kwt_CM_5ug_RPC1_rep1_multi10_keepAll_dupRem_peak_230	1657.97	chr19	39412167	39412260	Homo_sapiens_tRNA-Ile-TAT-1-1	1000	-	0
chr19	45478700	45478701	lib1385_hCh_lg_kwt_CM_5ug_RPC1_rep1_multi10_keepAll_dupRem_peak_231	2373.4	chr19	45478600	45478687	Homo_sapiens_tRNA-SeC-TCA-1-1	1000	-	14
chr2	27050858	27050859	lib1385_hCh_lg_kwt_CM_5ug_RPC1_rep1_multi10_keepAll_dupRem_peak_237a	4227.49	chr2	27050781	27050870	Homo_sapiens_tRNA-Tyr-GTA-2-1	1000	+	0
chr2	27051218	27051219	lib1385_hCh_lg_kwt_CM_5ug_RPC1_rep1_multi10_keepAll_dupRem_peak_237b	6593.77	chr2	27051213	27051286	Homo_sapiens_tRNA-Ala-AGC-8-1	1000	+	0
chr2	42810562	42810563	lib1385_hCh_lg_kwt_CM_5ug_RPC1_rep1_multi10_keepAll_dupRem_peak_239	4229.96	chr2	42810535	42810628	Homo_sapiens_tRNA-Ile-TAT-2-1	1000	+	0
chr2	70249037	70249038	lib1385_hCh_lg_kwt_CM_5ug_RPC1_rep1_multi10_keepAll_dupRem_peak_241	6163.94	chr2	70248990	70249061	Homo_sapiens_tRNA-Gly-CCC-2-1	1000	-	0
chr2	130337218	130337219	lib1385_hCh_lg_kwt_CM_5ug_RPC1_rep1_multi10_keepAll_dupRem_peak_243	5387.59	chr2	130337127	130337199	Homo_sapiens_tRNA-Glu-TTC-1-1	1000	-	20
chr2	156400756	156400757	lib1385_hCh_lg_kwt_CM_5ug_RPC1_rep1_multi10_keepAll_dupRem_peak_245a	3991.27	chr2	156400768	156400840	Homo_sapiens_tRNA-Ala-CGC-3-1	1000	+	12
chr2	156401190	156401191	lib1385_hCh_lg_kwt_CM_5ug_RPC1_rep1_multi10_keepAll_dupRem_peak_245b	7904.96	chr2	156401146	156401217	Homo_sapiens_tRNA-Gly-GCC-2-2	1000	-	0
chr21	17454784	17454785	lib1385_hCh_lg_kwt_CM_5ug_RPC1_rep1_multi10_keepAll_dupRem_peak_252	2604.51	chr21	17454788	17454859	Homo_sapiens_tRNA-Gly-GCC-1-5	1000	-	4
chr3	45689032	45689033	lib1385_hCh_lg_kwt_CM_5ug_RPC1_rep1_multi10_keepAll_dupRem_peak_260	6302.89	chr3	45688998	45689071	Homo_sapiens_tRNA-Arg-ACG-2-1	1000	-	0
chr3	132229188	132229189	lib1385_hCh_lg_kwt_CM_5ug_RPC1_rep1_multi10_keepAll_dupRem_peak_263	361.174	chr3	132229099	132229171	Homo_sapiens_tRNA-Cys-GCA-6-1	1000	-	18
chr3	132231847	132231848	lib1385_hCh_lg_kwt_CM_5ug_RPC1_rep1_multi10_keepAll_dupRem_peak_264	3499.53	chr3	132231797	132231869	Homo_sapiens_tRNA-Cys-GCA-9-1	1000	-	0
chr3	169772213	169772214	lib1385_hCh_lg_kwt_CM_5ug_RPC1_rep1_multi10_keepAll_dupRem_peak_265	4914.66	chr3	169772229	169772302	Homo_sapiens_tRNA-Val-AAC-1-1	1000	+	16
chr4	123508823	123508824	lib1385_hCh_lg_kwt_CM_5ug_RPC1_rep1_multi10_keepAll_dupRem_peak_274	6.63421	chr4	123508849	123508921	Homo_sapiens_tRNA-Cys-GCA-2-1	1000	-	26
chr5	181164251	181164252	lib1385_hCh_lg_kwt_CM_5ug_RPC1_rep1_multi10_keepAll_dupRem_peak_289	125.263	chr5	181164153	181164226	Homo_sapiens_tRNA-Val-AAC-1-2	1000	+	26
chr5	181169681	181169682	lib1385_hCh_lg_kwt_CM_5ug_RPC1_rep1_multi10_keepAll_dupRem_peak_290	637.369	chr5	181169609	181169682	Homo_sapiens_tRNA-Val-AAC-1-3	1000	+	0
chr5	181173725	181173726	lib1385_hCh_lg_kwt_CM_5ug_RPC1_rep1_multi10_keepAll_dupRem_peak_291a	429.473	chr5	181173649	181173722	Homo_sapiens_tRNA-Val-CAC-1-4	1000	+	4
chr5	181174090	181174091	lib1385_hCh_lg_kwt_CM_5ug_RPC1_rep1_multi10_keepAll_dupRem_peak_291b	215.975	chr5	181174043	181174125	Homo_sapiens_tRNA-Leu-AAG-1-3	1000	-	0
chr5	181187758	181187759	lib1385_hCh_lg_kwt_CM_5ug_RPC1_rep1_multi10_keepAll_dupRem_peak_292a	2660.73	chr5	181187700	181187782	Homo_sapiens_tRNA-Leu-AAG-2-1	1000	+	0
chr5	181188491	181188492	lib1385_hCh_lg_kwt_CM_5ug_RPC1_rep1_multi10_keepAll_dupRem_peak_292b	3637.11	chr5	181188415	181188488	Homo_sapiens_tRNA-Val-AAC-2-1	1000	-	4
chr5	181188904	181188905	lib1385_hCh_lg_kwt_CM_5ug_RPC1_rep1_multi10_keepAll_dupRem_peak_292c	5083.97	chr5	181188853	181188925	Homo_sapiens_tRNA-Pro-TGG-3-1	1000	-	0
chr5	181191734	181191735	lib1385_hCh_lg_kwt_CM_5ug_RPC1_rep1_multi10_keepAll_dupRem_peak_293	5783.01	chr5	181191686	181191758	Homo_sapiens_tRNA-Thr-TGT-6-1	1000	-	0
chr5	181206886	181206887	lib1385_hCh_lg_kwt_CM_5ug_RPC1_rep1_multi10_keepAll_dupRem_peak_294a	5591.53	chr5	181206867	181206939	Homo_sapiens_tRNA-Ala-TGC-3-1	1000	+	0
chr5	181207756	181207757	lib1385_hCh_lg_kwt_CM_5ug_RPC1_rep1_multi10_keepAll_dupRem_peak_294b	2054.74	chr5	181207754	181207827	Homo_sapiens_tRNA-Lys-CTT-2-2	1000	+	0
chr5	181218307	181218308	lib1385_hCh_lg_kwt_CM_5ug_RPC1_rep1_multi10_keepAll_dupRem_peak_295	4546.62	chr5	181218269	181218342	Homo_sapiens_tRNA-Val-AAC-1-4	1000	-	0
chr5	181222071	181222072	lib1385_hCh_lg_kwt_CM_5ug_RPC1_rep1_multi10_keepAll_dupRem_peak_296a	1772.27	chr5	181221978	181222051	Homo_sapiens_tRNA-Lys-CTT-2-3	1000	-	21
chr5	181222415	181222416	lib1385_hCh_lg_kwt_CM_5ug_RPC1_rep1_multi10_keepAll_dupRem_peak_296b	4902.87	chr5	181222394	181222467	Homo_sapiens_tRNA-Val-CAC-1-5	1000	-	0
chr6	26286490	26286491	lib1385_hCh_lg_kwt_CM_5ug_RPC1_rep1_multi10_keepAll_dupRem_peak_298	1629.19	chr6	26286525	26286597	Homo_sapiens_tRNA-iMet-CAT-1-2	1000	+	35
chr6	26299762	26299763	lib1385_hCh_lg_kwt_CM_5ug_RPC1_rep1_multi10_keepAll_dupRem_peak_299	209.592	chr6	26299676	26299749	Homo_sapiens_tRNA-Arg-TCG-4-1	1000	+	14
chr6	26305423	26305424	lib1385_hCh_lg_kwt_CM_5ug_RPC1_rep1_multi10_keepAll_dupRem_peak_300	964.423	chr6	26305489	26305573	Homo_sapiens_tRNA-Ser-GCT-6-1	1000	-	66
chr6	26311237	26311238	lib1385_hCh_lg_kwt_CM_5ug_RPC1_rep1_multi10_keepAll_dupRem_peak_301a	182.945	chr6	26311195	26311267	Homo_sapiens_tRNA-Gln-TTG-3-1	1000	-	0
chr6	26311778	26311779	lib1385_hCh_lg_kwt_CM_5ug_RPC1_rep1_multi10_keepAll_dupRem_peak_301b	905.773	chr6	26311746	26311818	Homo_sapiens_tRNA-Gln-TTG-3-2	1000	-	0
chr6	26312651	26312652	lib1385_hCh_lg_kwt_CM_5ug_RPC1_rep1_multi10_keepAll_dupRem_peak_302a	1570.2	chr6	26312595	26312677	Homo_sapiens_tRNA-Ser-TGA-3-1	1000	-	0
chr6	26313185	26313186	lib1385_hCh_lg_kwt_CM_5ug_RPC1_rep1_multi10_keepAll_dupRem_peak_302b	3427.49	chr6	26313123	26313195	Homo_sapiens_tRNA-iMet-CAT-1-3	1000	-	0
chr6	26319102	26319103	lib1385_hCh_lg_kwt_CM_5ug_RPC1_rep1_multi10_keepAll_dupRem_peak_303	63.2	chr6	26319101	26319173	Homo_sapiens_tRNA-Trp-CCA-3-1	1000	-	0
chr6	26322900	26322901	lib1385_hCh_lg_kwt_CM_5ug_RPC1_rep1_multi10_keepAll_dupRem_peak_304	949.596	chr6	26322817	26322890	Homo_sapiens_tRNA-Arg-TCG-2-1	1000	+	11
chr6	26327560	26327561	lib1385_hCh_lg_kwt_CM_5ug_RPC1_rep1_multi10_keepAll_dupRem_peak_305a	1638.4	chr6	26327588	26327670	Homo_sapiens_tRNA-Ser-AGA-2-1	1000	+	28
chr6	26328174	26328175	lib1385_hCh_lg_kwt_CM_5ug_RPC1_rep1_multi10_keepAll_dupRem_peak_305b	1838.84	chr6	26328139	26328212	Homo_sapiens_tRNA-Arg-ACG-1-1	1000	+	0
chr6	26330366	26330367	lib1385_hCh_lg_kwt_CM_5ug_RPC1_rep1_multi10_keepAll_dupRem_peak_306	2440.9	chr6	26330300	26330372	Homo_sapiens_tRNA-iMet-CAT-1-4	1000	-	0
chr6	26331493	26331494	lib1385_hCh_lg_kwt_CM_5ug_RPC1_rep1_multi10_keepAll_dupRem_peak_307	670.992	chr6	26331443	26331515	Homo_sapiens_tRNA-Trp-CCA-3-2	1000	-	0
chr6	26521252	26521253	lib1385_hCh_lg_kwt_CM_5ug_RPC1_rep1_multi10_keepAll_dupRem_peak_308	2879.05	chr6	26521207	26521290	Homo_sapiens_tRNA-Leu-CAG-1-7	1000	+	0
chr6	26532944	26532945	lib1385_hCh_lg_kwt_CM_5ug_RPC1_rep1_multi10_keepAll_dupRem_peak_309	5255.57	chr6	26532916	26532990	Homo_sapiens_tRNA-Thr-AGT-2-1	1000	-	0
chr6	26537527	26537528	lib1385_hCh_lg_kwt_CM_5ug_RPC1_rep1_multi10_keepAll_dupRem_peak_310a	3110.13	chr6	26537497	26537570	Homo_sapiens_tRNA-Arg-ACG-1-2	1000	+	0
chr6	26538096	26538097	lib1385_hCh_lg_kwt_CM_5ug_RPC1_rep1_multi10_keepAll_dupRem_peak_310b	1841.38	chr6	26538053	26538126	Homo_sapiens_tRNA-Val-CAC-1-6	1000	+	0
chr6	26553508	26553509	lib1385_hCh_lg_kwt_CM_5ug_RPC1_rep1_multi10_keepAll_dupRem_peak_311a	2850.37	chr6	26553502	26553574	Homo_sapiens_tRNA-Ala-CGC-1-1	1000	+	0
chr6	26554161	26554162	lib1385_hCh_lg_kwt_CM_5ug_RPC1_rep1_multi10_keepAll_dupRem_peak_311b	4132.06	chr6	26554121	26554195	Homo_sapiens_tRNA-Ile-AAT-5-1	1000	+	0
chr6	26555302	26555303	lib1385_hCh_lg_kwt_CM_5ug_RPC1_rep1_multi10_keepAll_dupRem_peak_312	1409.5	chr6	26555269	26555341	Homo_sapiens_tRNA-Pro-AGG-2-2	1000	+	0
chr6	26556603	26556604	lib1385_hCh_lg_kwt_CM_5ug_RPC1_rep1_multi10_keepAll_dupRem_peak_313	1362.04	chr6	26556545	26556618	Homo_sapiens_tRNA-Lys-CTT-2-4	1000	+	0
chr6	26568876	26568877	lib1385_hCh_lg_kwt_CM_5ug_RPC1_rep1_multi10_keepAll_dupRem_peak_314	3611.15	chr6	26568857	26568948	Homo_sapiens_tRNA-Tyr-GTA-1-1	1000	+	0
chr6	26571897	26571898	lib1385_hCh_lg_kwt_CM_5ug_RPC1_rep1_multi10_keepAll_dupRem_peak_315	1691.92	chr6	26571863	26571936	Homo_sapiens_tRNA-Ala-AGC-11-1	1000	-	0
chr6	26575603	26575604	lib1385_hCh_lg_kwt_CM_5ug_RPC1_rep1_multi10_keepAll_dupRem_peak_316	39.9833	chr6	26575569	26575659	Homo_sapiens_tRNA-Tyr-GTA-8-1	1000	+	0
chr6	26577136	26577137	lib1385_hCh_lg_kwt_CM_5ug_RPC1_rep1_multi10_keepAll_dupRem_peak_317	197.075	chr6	26577103	26577192	Homo_sapiens_tRNA-Tyr-GTA-3-1	1000	+	0
chr6	26594835	26594836	lib1385_hCh_lg_kwt_CM_5ug_RPC1_rep1_multi10_keepAll_dupRem_peak_318	100.991	chr6	26594873	26594962	Homo_sapiens_tRNA-Tyr-GTA-6-1	1000	+	38
chr6	26743382	26743383	lib1385_hCh_lg_kwt_CM_5ug_RPC1_rep1_multi10_keepAll_dupRem_peak_324	246.093	chr6	26743262	26743335	Homo_sapiens_tRNA-Met-CAT-4-2	1000	+	48
chr6	27020363	27020364	lib1385_hCh_lg_kwt_CM_5ug_RPC1_rep1_multi10_keepAll_dupRem_peak_330	568.801	chr6	27020345	27020439	Homo_sapiens_tRNA-Ile-TAT-2-2	1000	+	0
chr6	27091790	27091791	lib1385_hCh_lg_kwt_CM_5ug_RPC1_rep1_multi10_keepAll_dupRem_peak_331	1619.43	chr6	27091741	27091813	Homo_sapiens_tRNA-Pro-CGG-2-1	1000	+	0
chr6	27097331	27097332	lib1385_hCh_lg_kwt_CM_5ug_RPC1_rep1_multi10_keepAll_dupRem_peak_332	217.082	chr6	27097305	27097387	Homo_sapiens_tRNA-Ser-GCT-1-1	1000	+	0
chr6	27158177	27158178	lib1385_hCh_lg_kwt_CM_5ug_RPC1_rep1_multi10_keepAll_dupRem_peak_333	146.727	chr6	27158126	27158198	Homo_sapiens_tRNA-His-GTG-1-5	1000	+	0
chr6	27162306	27162307	lib1385_hCh_lg_kwt_CM_5ug_RPC1_rep1_multi10_keepAll_dupRem_peak_334	564.818	chr6	27162270	27162344	Homo_sapiens_tRNA-Thr-AGT-6-1	1000	+	0
chr6	27177305	27177306	lib1385_hCh_lg_kwt_CM_5ug_RPC1_rep1_multi10_keepAll_dupRem_peak_335	4106.82	chr6	27177214	27177288	Homo_sapiens_tRNA-Ile-AAT-5-2	1000	-	18
chr6	27206064	27206065	lib1385_hCh_lg_kwt_CM_5ug_RPC1_rep1_multi10_keepAll_dupRem_peak_336	24.3804	chr6	27206087	27206160	Homo_sapiens_tRNA-Val-CAC-6-1	1000	-	23
chr6	27209874	27209875	lib1385_hCh_lg_kwt_CM_5ug_RPC1_rep1_multi10_keepAll_dupRem_peak_337	4.89884	chr6	27209848	27209930	Homo_sapiens_tRNA-Ser-CGA-2-1	1000	+	0
chr6	27213980	27213981	lib1385_hCh_lg_kwt_CM_5ug_RPC1_rep1_multi10_keepAll_dupRem_peak_338	429.473	chr6	27213843	27213916	Homo_sapiens_tRNA-Arg-ACG-2-2	1000	-	65
chr6	27215179	27215180	lib1385_hCh_lg_kwt_CM_5ug_RPC1_rep1_multi10_keepAll_dupRem_peak_339	784.13	chr6	27215172	27215245	Homo_sapiens_tRNA-Arg-ACG-2-3	1000	+	0
chr6	27230617	27230618	lib1385_hCh_lg_kwt_CM_5ug_RPC1_rep1_multi10_keepAll_dupRem_peak_340	1034.32	chr6	27230554	27230637	Homo_sapiens_tRNA-Leu-TAA-4-1	1000	-	0
chr6	27235484	27235485	lib1385_hCh_lg_kwt_CM_5ug_RPC1_rep1_multi10_keepAll_dupRem_peak_341	867.858	chr6	27235508	27235581	Homo_sapiens_tRNA-Val-AAC-5-1	1000	+	24
chr6	27237619	27237620	lib1385_hCh_lg_kwt_CM_5ug_RPC1_rep1_multi10_keepAll_dupRem_peak_342	456.744	chr6	27237570	27237644	Homo_sapiens_tRNA-Ile-AAT-5-3	1000	-	0
chr6	27275201	27275202	lib1385_hCh_lg_kwt_CM_5ug_RPC1_rep1_multi10_keepAll_dupRem_peak_343	34.0729	chr6	27275210	27275284	Homo_sapiens_tRNA-Ile-AAT-3-1	1000	-	9
chr6	27280315	27280316	lib1385_hCh_lg_kwt_CM_5ug_RPC1_rep1_multi10_keepAll_dupRem_peak_344	1846	chr6	27280269	27280342	Homo_sapiens_tRNA-Val-CAC-2-1	1000	-	0
chr6	27290636	27290637	lib1385_hCh_lg_kwt_CM_5ug_RPC1_rep1_multi10_keepAll_dupRem_peak_345	235.019	chr6	27290625	27290698	Homo_sapiens_tRNA-Val-TAC-4-1	1000	+	0
chr6	27293897	27293898	lib1385_hCh_lg_kwt_CM_5ug_RPC1_rep1_multi10_keepAll_dupRem_peak_346	1208.01	chr6	27293891	27293965	Homo_sapiens_tRNA-Ser-ACT-1-1	1000	+	0
chr6	27295468	27295469	lib1385_hCh_lg_kwt_CM_5ug_RPC1_rep1_multi10_keepAll_dupRem_peak_347	690.496	chr6	27295432	27295504	Homo_sapiens_tRNA-Gln-CTG-5-1	1000	+	0
chr6	27298019	27298020	lib1385_hCh_lg_kwt_CM_5ug_RPC1_rep1_multi10_keepAll_dupRem_peak_348	868.691	chr6	27297995	27298077	Homo_sapiens_tRNA-Ser-GCT-2-1	1000	+	0
chr6	27303845	27303846	lib1385_hCh_lg_kwt_CM_5ug_RPC1_rep1_multi10_keepAll_dupRem_peak_349	79.2185	chr6	27303788	27303860	Homo_sapiens_tRNA-Thr-CGT-6-1	1000	-	0
chr6	27333029	27333030	lib1385_hCh_lg_kwt_CM_5ug_RPC1_rep1_multi10_keepAll_dupRem_peak_350	1785.13	chr6	27332984	27333056	Homo_sapiens_tRNA-iMet-CAT-1-5	1000	-	0
chr6	27335059	27335060	lib1385_hCh_lg_kwt_CM_5ug_RPC1_rep1_multi10_keepAll_dupRem_peak_351	167.287	chr6	27334989	27335062	Homo_sapiens_tRNA-Lys-TTT-6-1	1000	-	0
chr6	27478863	27478864	lib1385_hCh_lg_kwt_CM_5ug_RPC1_rep1_multi10_keepAll_dupRem_peak_352a	2362.85	chr6	27478811	27478893	Homo_sapiens_tRNA-Ser-AGA-2-2	1000	+	0
chr6	27479698	27479699	lib1385_hCh_lg_kwt_CM_5ug_RPC1_rep1_multi10_keepAll_dupRem_peak_352b	3717.46	chr6	27479673	27479745	Homo_sapiens_tRNA-Asp-GTC-2-6	1000	+	0
chr6	27495851	27495852	lib1385_hCh_lg_kwt_CM_5ug_RPC1_rep1_multi10_keepAll_dupRem_peak_353	1699.59	chr6	27495813	27495895	Homo_sapiens_tRNA-Ser-AGA-2-3	1000	+	0
chr6	27503101	27503102	lib1385_hCh_lg_kwt_CM_5ug_RPC1_rep1_multi10_keepAll_dupRem_peak_354a	447.992	chr6	27503038	27503120	Homo_sapiens_tRNA-Ser-AGA-2-4	1000	+	0
chr6	27503817	27503818	lib1385_hCh_lg_kwt_CM_5ug_RPC1_rep1_multi10_keepAll_dupRem_peak_354b	1340.55	chr6	27503743	27503815	Homo_sapiens_tRNA-Asp-GTC-2-7	1000	+	3
chr6	27505877	27505878	lib1385_hCh_lg_kwt_CM_5ug_RPC1_rep1_multi10_keepAll_dupRem_peak_355	342.852	chr6	27505827	27505909	Homo_sapiens_tRNA-Ser-TGA-4-1	1000	-	0
chr6	27519499	27519500	lib1385_hCh_lg_kwt_CM_5ug_RPC1_rep1_multi10_keepAll_dupRem_peak_356	2742.61	chr6	27519528	27519600	Homo_sapiens_tRNA-Gln-CTG-1-2	1000	+	29
chr6	27541822	27541823	lib1385_hCh_lg_kwt_CM_5ug_RPC1_rep1_multi10_keepAll_dupRem_peak_357	39.3332	chr6	27541774	27541856	Homo_sapiens_tRNA-Ser-AGA-1-1	1000	-	0
chr6	27545721	27545722	lib1385_hCh_lg_kwt_CM_5ug_RPC1_rep1_multi10_keepAll_dupRem_peak_358	824.229	chr6	27545688	27545770	Homo_sapiens_tRNA-Ser-TGA-2-1	1000	+	0
chr6	27547803	27547804	lib1385_hCh_lg_kwt_CM_5ug_RPC1_rep1_multi10_keepAll_dupRem_peak_359	838.291	chr6	27547751	27547823	Homo_sapiens_tRNA-Gln-CTG-2-1	1000	-	0
chr6	27553452	27553453	lib1385_hCh_lg_kwt_CM_5ug_RPC1_rep1_multi10_keepAll_dupRem_peak_360	228.009	chr6	27553412	27553494	Homo_sapiens_tRNA-Ser-AGA-4-1	1000	-	0
chr6	27576128	27576129	lib1385_hCh_lg_kwt_CM_5ug_RPC1_rep1_multi10_keepAll_dupRem_peak_361	14.0195	chr6	27576066	27576139	Homo_sapiens_tRNA-Lys-TTT-9-1	1000	+	0
chr6	27583468	27583469	lib1385_hCh_lg_kwt_CM_5ug_RPC1_rep1_multi10_keepAll_dupRem_peak_362	876.032	chr6	27583456	27583528	Homo_sapiens_tRNA-Asp-GTC-3-1	1000	-	0
chr6	27591863	27591864	lib1385_hCh_lg_kwt_CM_5ug_RPC1_rep1_multi10_keepAll_dupRem_peak_363a	1406.16	chr6	27591813	27591886	Homo_sapiens_tRNA-Lys-TTT-4-1	1000	-	0
chr6	27592875	27592876	lib1385_hCh_lg_kwt_CM_5ug_RPC1_rep1_multi10_keepAll_dupRem_peak_363b	2448.78	chr6	27592820	27592892	Homo_sapiens_tRNA-iMet-CAT-1-6	1000	-	0
chr6	27602628	27602629	lib1385_hCh_lg_kwt_CM_5ug_RPC1_rep1_multi10_keepAll_dupRem_peak_364	178.486	chr6	27602568	27602675	Homo_sapiens_tRNA-Leu-CAA-3-1	1000	-	0
chr6	27605717	27605718	lib1385_hCh_lg_kwt_CM_5ug_RPC1_rep1_multi10_keepAll_dupRem_peak_365	959.194	chr6	27605637	27605745	Homo_sapiens_tRNA-Leu-CAA-2-1	1000	-	0
chr6	27618365	27618366	lib1385_hCh_lg_kwt_CM_5ug_RPC1_rep1_multi10_keepAll_dupRem_peak_366	359.196	chr6	27618355	27618429	Homo_sapiens_tRNA-Thr-CGT-5-1	1000	+	0
chr6	27631453	27631454	lib1385_hCh_lg_kwt_CM_5ug_RPC1_rep1_multi10_keepAll_dupRem_peak_367	1060.53	chr6	27631420	27631514	Homo_sapiens_tRNA-Ile-TAT-2-3	1000	+	0
chr6	27650983	27650984	lib1385_hCh_lg_kwt_CM_5ug_RPC1_rep1_multi10_keepAll_dupRem_peak_368	2793.74	chr6	27650927	27651000	Homo_sapiens_tRNA-Val-AAC-3-1	1000	-	0
chr6	27668598	27668599	lib1385_hCh_lg_kwt_CM_5ug_RPC1_rep1_multi10_keepAll_dupRem_peak_369	1519.56	chr6	27668582	27668656	Homo_sapiens_tRNA-Ile-AAT-8-1	1000	+	0
chr6	27670603	27670604	lib1385_hCh_lg_kwt_CM_5ug_RPC1_rep1_multi10_keepAll_dupRem_peak_370	1183.41	chr6	27670564	27670637	Homo_sapiens_tRNA-Arg-ACG-2-4	1000	-	0
chr6	27672472	27672473	lib1385_hCh_lg_kwt_CM_5ug_RPC1_rep1_multi10_keepAll_dupRem_peak_371	499.642	chr6	27672449	27672531	Homo_sapiens_tRNA-Ser-CGA-3-1	1000	-	0
chr6	27681155	27681156	lib1385_hCh_lg_kwt_CM_5ug_RPC1_rep1_multi10_keepAll_dupRem_peak_372	12.2711	chr6	27681105	27681178	Homo_sapiens_tRNA-Val-AAC-4-1	1000	-	0
chr6	27684716	27684717	lib1385_hCh_lg_kwt_CM_5ug_RPC1_rep1_multi10_keepAll_dupRem_peak_373	1050.74	chr6	27684694	27684768	Homo_sapiens_tRNA-Thr-AGT-2-2	1000	-	0
chr6	27688269	27688270	lib1385_hCh_lg_kwt_CM_5ug_RPC1_rep1_multi10_keepAll_dupRem_peak_374	2096.46	chr6	27688187	27688261	Homo_sapiens_tRNA-Ile-AAT-2-1	1000	+	9
chr6	27721155	27721156	lib1385_hCh_lg_kwt_CM_5ug_RPC1_rep1_multi10_keepAll_dupRem_peak_375	237.544	chr6	27721118	27721201	Homo_sapiens_tRNA-Leu-TAA-2-1	1000	-	0
chr6	27726796	27726797	lib1385_hCh_lg_kwt_CM_5ug_RPC1_rep1_multi10_keepAll_dupRem_peak_376	41.7623	chr6	27726693	27726767	Homo_sapiens_tRNA-Thr-AGT-4-1	1000	+	30
chr6	27753485	27753486	lib1385_hCh_lg_kwt_CM_5ug_RPC1_rep1_multi10_keepAll_dupRem_peak_377	5065.54	chr6	27753399	27753472	Homo_sapiens_tRNA-Val-AAC-1-5	1000	-	14
chr6	27777861	27777862	lib1385_hCh_lg_kwt_CM_5ug_RPC1_rep1_multi10_keepAll_dupRem_peak_378	49.1748	chr6	27777884	27777956	Homo_sapiens_tRNA-iMet-CAT-2-1	1000	+	23
chr6	27791382	27791383	lib1385_hCh_lg_kwt_CM_5ug_RPC1_rep1_multi10_keepAll_dupRem_peak_379	1274.02	chr6	27791355	27791427	Homo_sapiens_tRNA-Gln-CTG-6-1	1000	-	0
chr6	27795938	27795939	lib1385_hCh_lg_kwt_CM_5ug_RPC1_rep1_multi10_keepAll_dupRem_peak_380	2884.29	chr6	27795860	27795932	Homo_sapiens_tRNA-Gln-TTG-3-3	1000	-	7
chr6	27902576	27902577	lib1385_hCh_lg_kwt_CM_5ug_RPC1_rep1_multi10_keepAll_dupRem_peak_381a	4129.54	chr6	27902492	27902564	Homo_sapiens_tRNA-iMet-CAT-1-7	1000	-	13
chr6	27902953	27902954	lib1385_hCh_lg_kwt_CM_5ug_RPC1_rep1_multi10_keepAll_dupRem_peak_381b	6873.9	chr6	27902907	27902978	Homo_sapiens_tRNA-Gly-GCC-2-3	1000	-	0
chr6	28213067	28213068	lib1385_hCh_lg_kwt_CM_5ug_RPC1_rep1_multi10_keepAll_dupRem_peak_382	1133.38	chr6	28213036	28213118	Homo_sapiens_tRNA-Ser-GCT-5-1	1000	+	0
chr6	28474591	28474592	lib1385_hCh_lg_kwt_CM_5ug_RPC1_rep1_multi10_keepAll_dupRem_peak_383	2442.15	chr6	28474551	28474625	Homo_sapiens_tRNA-Thr-TGT-1-1	1000	-	0
chr6	28489039	28489040	lib1385_hCh_lg_kwt_CM_5ug_RPC1_rep1_multi10_keepAll_dupRem_peak_384	961.936	chr6	28488992	28489066	Homo_sapiens_tRNA-Thr-CGT-1-1	1000	-	0
chr6	28537641	28537642	lib1385_hCh_lg_kwt_CM_5ug_RPC1_rep1_multi10_keepAll_dupRem_peak_385	102.38	chr6	28537589	28537683	Homo_sapiens_tRNA-Ile-TAT-3-1	1000	+	0
chr6	28543131	28543132	lib1385_hCh_lg_kwt_CM_5ug_RPC1_rep1_multi10_keepAll_dupRem_peak_386	2345.13	chr6	28543113	28543186	Homo_sapiens_tRNA-Arg-TCG-5-1	1000	-	0
chr6	28589469	28589470	lib1385_hCh_lg_kwt_CM_5ug_RPC1_rep1_multi10_keepAll_dupRem_peak_387	1743.13	chr6	28589378	28589450	Homo_sapiens_tRNA-Gln-TTG-2-1	1000	+	20
chr6	28597391	28597392	lib1385_hCh_lg_kwt_CM_5ug_RPC1_rep1_multi10_keepAll_dupRem_peak_388	878.585	chr6	28597339	28597421	Homo_sapiens_tRNA-Ser-GCT-4-1	1000	-	0
chr6	28607174	28607175	lib1385_hCh_lg_kwt_CM_5ug_RPC1_rep1_multi10_keepAll_dupRem_peak_389	1504.7	chr6	28607155	28607227	Homo_sapiens_tRNA-Ala-AGC-3-1	1000	+	0
chr6	28643481	28643482	lib1385_hCh_lg_kwt_CM_5ug_RPC1_rep1_multi10_keepAll_dupRem_peak_390	692.955	chr6	28643444	28643516	Homo_sapiens_tRNA-Ala-TGC-2-1	1000	+	0
chr6	28648247	28648248	lib1385_hCh_lg_kwt_CM_5ug_RPC1_rep1_multi10_keepAll_dupRem_peak_391	2634.37	chr6	28648206	28648280	Homo_sapiens_tRNA-Thr-CGT-3-1	1000	-	0
chr6	28658248	28658249	lib1385_hCh_lg_kwt_CM_5ug_RPC1_rep1_multi10_keepAll_dupRem_peak_392	3332.21	chr6	28658236	28658308	Homo_sapiens_tRNA-Ala-AGC-4-1	1000	-	0
chr6	28673878	28673879	lib1385_hCh_lg_kwt_CM_5ug_RPC1_rep1_multi10_keepAll_dupRem_peak_393	3787.62	chr6	28673835	28673907	Homo_sapiens_tRNA-Ala-CGC-2-1	1000	-	0
chr6	28693251	28693252	lib1385_hCh_lg_kwt_CM_5ug_RPC1_rep1_multi10_keepAll_dupRem_peak_394	39.1624	chr6	28693209	28693283	Homo_sapiens_tRNA-Lys-TTT-13-1	1000	-	0
chr6	28710670	28710671	lib1385_hCh_lg_kwt_CM_5ug_RPC1_rep1_multi10_keepAll_dupRem_peak_395	146.83	chr6	28710588	28710660	Homo_sapiens_tRNA-Ala-AGC-5-1	1000	+	11
chr6	28719719	28719720	lib1385_hCh_lg_kwt_CM_5ug_RPC1_rep1_multi10_keepAll_dupRem_peak_396	72.3891	chr6	28719703	28719775	Homo_sapiens_tRNA-Ala-AGC-2-3	1000	+	0
chr6	28726053	28726054	lib1385_hCh_lg_kwt_CM_5ug_RPC1_rep1_multi10_keepAll_dupRem_peak_397	128.538	chr6	28726017	28726091	Homo_sapiens_tRNA-Thr-AGT-3-1	1000	+	0
chr6	28729351	28729352	lib1385_hCh_lg_kwt_CM_5ug_RPC1_rep1_multi10_keepAll_dupRem_peak_398	2615.21	chr6	28729314	28729386	Homo_sapiens_tRNA-Ala-CGC-4-1	1000	+	0
chr6	28735489	28735490	lib1385_hCh_lg_kwt_CM_5ug_RPC1_rep1_multi10_keepAll_dupRem_peak_399	179.444	chr6	28735428	28735500	Homo_sapiens_tRNA-Val-AAC-6-1	1000	-	0
chr6	28742939	28742940	lib1385_hCh_lg_kwt_CM_5ug_RPC1_rep1_multi10_keepAll_dupRem_peak_400	242.397	chr6	28742951	28743024	Homo_sapiens_tRNA-Arg-CCG-1-1	1000	-	12
chr6	28747780	28747781	lib1385_hCh_lg_kwt_CM_5ug_RPC1_rep1_multi10_keepAll_dupRem_peak_401	217.97	chr6	28747743	28747816	Homo_sapiens_tRNA-Lys-TTT-7-1	1000	+	0
chr6	28758403	28758404	lib1385_hCh_lg_kwt_CM_5ug_RPC1_rep1_multi10_keepAll_dupRem_peak_402	87.1908	chr6	28758363	28758435	Homo_sapiens_tRNA-Ala-TGC-6-1	1000	-	0
chr6	28778720	28778721	lib1385_hCh_lg_kwt_CM_5ug_RPC1_rep1_multi10_keepAll_dupRem_peak_403	6.61662	chr6	28778766	28778838	Homo_sapiens_tRNA-Ala-AGC-23-1	1000	-	46
chr6	28789812	28789813	lib1385_hCh_lg_kwt_CM_5ug_RPC1_rep1_multi10_keepAll_dupRem_peak_404	915.019	chr6	28789769	28789841	Homo_sapiens_tRNA-Ala-TGC-1-1	1000	-	0
chr6	28790806	28790807	lib1385_hCh_lg_kwt_CM_5ug_RPC1_rep1_multi10_keepAll_dupRem_peak_405	300.396	chr6	28790721	28790794	Homo_sapiens_tRNA-Phe-GAA-1-1	1000	-	13
chr6	28796004	28796005	lib1385_hCh_lg_kwt_CM_5ug_RPC1_rep1_multi10_keepAll_dupRem_peak_406	2067.2	chr6	28795963	28796035	Homo_sapiens_tRNA-Ala-AGC-1-1	1000	-	0
chr6	28802829	28802830	lib1385_hCh_lg_kwt_CM_5ug_RPC1_rep1_multi10_keepAll_dupRem_peak_407	148.516	chr6	28802799	28802870	Homo_sapiens_tRNA-Ala-TGC-7-1	1000	-	0
chr6	28807886	28807887	lib1385_hCh_lg_kwt_CM_5ug_RPC1_rep1_multi10_keepAll_dupRem_peak_408	1038.92	chr6	28807832	28807905	Homo_sapiens_tRNA-Phe-GAA-3-1	1000	-	0
chr6	28812138	28812139	lib1385_hCh_lg_kwt_CM_5ug_RPC1_rep1_multi10_keepAll_dupRem_peak_409	322.235	chr6	28812071	28812143	Homo_sapiens_tRNA-Ala-AGC-6-1	1000	-	0
chr6	28817238	28817239	lib1385_hCh_lg_kwt_CM_5ug_RPC1_rep1_multi10_keepAll_dupRem_peak_410	646.32	chr6	28817234	28817306	Homo_sapiens_tRNA-Ala-TGC-5-1	1000	-	0
chr6	28838496	28838497	lib1385_hCh_lg_kwt_CM_5ug_RPC1_rep1_multi10_keepAll_dupRem_peak_411	4673.8	chr6	28838443	28838515	Homo_sapiens_tRNA-Ala-AGC-2-1	1000	-	0
chr6	28863726	28863727	lib1385_hCh_lg_kwt_CM_5ug_RPC1_rep1_multi10_keepAll_dupRem_peak_412	5546.6	chr6	28863684	28863756	Homo_sapiens_tRNA-Ala-AGC-2-2	1000	-	0
chr6	28881384	28881385	lib1385_hCh_lg_kwt_CM_5ug_RPC1_rep1_multi10_keepAll_dupRem_peak_413	4961.8	chr6	28881387	28881460	Homo_sapiens_tRNA-Arg-CCG-1-2	1000	+	3
chr6	28896295	28896296	lib1385_hCh_lg_kwt_CM_5ug_RPC1_rep1_multi10_keepAll_dupRem_peak_414	5623.01	chr6	28896222	28896328	Homo_sapiens_tRNA-Leu-CAA-1-1	1000	-	0
chr6	28941079	28941080	lib1385_hCh_lg_kwt_CM_5ug_RPC1_rep1_multi10_keepAll_dupRem_peak_415a	3918.43	chr6	28941052	28941157	Homo_sapiens_tRNA-Leu-CAA-1-2	1000	+	0
chr6	28941639	28941640	lib1385_hCh_lg_kwt_CM_5ug_RPC1_rep1_multi10_keepAll_dupRem_peak_415b	3212.65	chr6	28941600	28941672	Homo_sapiens_tRNA-Gln-CTG-1-3	1000	-	0
chr6	28943695	28943696	lib1385_hCh_lg_kwt_CM_5ug_RPC1_rep1_multi10_keepAll_dupRem_peak_416	1071.53	chr6	28943621	28943703	Homo_sapiens_tRNA-Leu-AAG-2-2	1000	-	0
chr6	28944613	28944614	lib1385_hCh_lg_kwt_CM_5ug_RPC1_rep1_multi10_keepAll_dupRem_peak_417	4884.96	chr6	28944574	28944647	Homo_sapiens_tRNA-Met-CAT-3-1	1000	+	0
chr6	28951045	28951046	lib1385_hCh_lg_kwt_CM_5ug_RPC1_rep1_multi10_keepAll_dupRem_peak_418	2059.08	chr6	28951028	28951101	Homo_sapiens_tRNA-Lys-TTT-3-3	1000	+	0
chr6	28953294	28953295	lib1385_hCh_lg_kwt_CM_5ug_RPC1_rep1_multi10_keepAll_dupRem_peak_419	3981.75	chr6	28953264	28953337	Homo_sapiens_tRNA-Met-CAT-3-2	1000	-	0
chr6	28981717	28981718	lib1385_hCh_lg_kwt_CM_5ug_RPC1_rep1_multi10_keepAll_dupRem_peak_420a	2203.25	chr6	28981671	28981744	Homo_sapiens_tRNA-Phe-GAA-1-2	1000	-	0
chr6	28982234	28982235	lib1385_hCh_lg_kwt_CM_5ug_RPC1_rep1_multi10_keepAll_dupRem_peak_420b	7881.57	chr6	28982198	28982270	Homo_sapiens_tRNA-Glu-CTC-1-6	1000	+	0
chr6	28989096	28989097	lib1385_hCh_lg_kwt_CM_5ug_RPC1_rep1_multi10_keepAll_dupRem_peak_421	156.263	chr6	28989001	28989083	Homo_sapiens_tRNA-Leu-AAG-3-1	1000	+	14
chr6	57793595	57793596	lib1385_hCh_lg_kwt_CM_5ug_RPC1_rep1_multi10_keepAll_dupRem_peak_423	20.1902	chr6	57793544	57793617	Homo_sapiens_tRNA-Ala-AGC-19-1	1000	-	0
chr6	57800259	57800260	lib1385_hCh_lg_kwt_CM_5ug_RPC1_rep1_multi10_keepAll_dupRem_peak_424	275.774	chr6	57800210	57800284	Homo_sapiens_tRNA-Ile-AAT-12-1	1000	+	0
chr6	57808667	57808668	lib1385_hCh_lg_kwt_CM_5ug_RPC1_rep1_multi10_keepAll_dupRem_peak_425	20.9344	chr6	57808644	57808718	Homo_sapiens_tRX-Met-CAT-2-1	1000	+	0
chr6	57813568	57813569	lib1385_hCh_lg_kwt_CM_5ug_RPC1_rep1_multi10_keepAll_dupRem_peak_426	9.62659	chr6	57813489	57813562	Homo_sapiens_tRX-Ala-AGC-5-1	1000	-	7
chr6	57816025	57816026	lib1385_hCh_lg_kwt_CM_5ug_RPC1_rep1_multi10_keepAll_dupRem_peak_427	6.27934	chr6	57815973	57816046	Homo_sapiens_tRNA-Ala-AGC-24-1	1000	-	0
chr6	125780293	125780294	lib1385_hCh_lg_kwt_CM_5ug_RPC1_rep1_multi10_keepAll_dupRem_peak_429	7623.81	chr6	125780246	125780318	Homo_sapiens_tRNA-Glu-CTC-1-7	1000	-	0
chr6	144216544	144216545	lib1385_hCh_lg_kwt_CM_5ug_RPC1_rep1_multi10_keepAll_dupRem_peak_431	5322.06	chr6	144216546	144216629	Homo_sapiens_tRNA-Leu-TAA-1-1	1000	+	2
chr7	128783447	128783448	lib1385_hCh_lg_kwt_CM_5ug_RPC1_rep1_multi10_keepAll_dupRem_peak_440	2447.46	chr7	128783449	128783521	Homo_sapiens_tRNA-Pro-AGG-2-3	1000	+	2
chr7	139340717	139340718	lib1385_hCh_lg_kwt_CM_5ug_RPC1_rep1_multi10_keepAll_dupRem_peak_443	6789.1	chr7	139340699	139340772	Homo_sapiens_tRNA-Arg-CCT-4-1	1000	+	0
chr7	149310211	149310212	lib1385_hCh_lg_kwt_CM_5ug_RPC1_rep1_multi10_keepAll_dupRem_peak_448	126.898	chr7	149310189	149310261	Homo_sapiens_tRNA-Cys-GCA-1-1	1000	+	0
chr7	149331140	149331141	lib1385_hCh_lg_kwt_CM_5ug_RPC1_rep1_multi10_keepAll_dupRem_peak_449	34.0729	chr7	149331128	149331200	Homo_sapiens_tRNA-Cys-GCA-9-2	1000	+	0
chr7	149355689	149355690	lib1385_hCh_lg_kwt_CM_5ug_RPC1_rep1_multi10_keepAll_dupRem_peak_450	9.40569	chr7	149355674	149355746	Homo_sapiens_tRNA-Cys-GCA-13-1	1000	-	0
chr7	149415244	149415245	lib1385_hCh_lg_kwt_CM_5ug_RPC1_rep1_multi10_keepAll_dupRem_peak_451b	34.0729	chr7	149415137	149415209	Homo_sapiens_tRNA-Cys-GCA-11-1	1000	-	36
chr7	149546640	149546641	lib1385_hCh_lg_kwt_CM_5ug_RPC1_rep1_multi10_keepAll_dupRem_peak_452	5.84497	chr7	149546539	149546611	Homo_sapiens_tRNA-Cys-GCA-16-1	1000	+	30
chr7	149608431	149608432	lib1385_hCh_lg_kwt_CM_5ug_RPC1_rep1_multi10_keepAll_dupRem_peak_453	7.8176	chr7	149608375	149608447	Homo_sapiens_tRNA-Ser-AGA-5-1	1000	+	0
chr7	149635765	149635766	lib1385_hCh_lg_kwt_CM_5ug_RPC1_rep1_multi10_keepAll_dupRem_peak_454	56.6455	chr7	149635686	149635758	Homo_sapiens_tRNA-Cys-GCA-9-3	1000	+	8
chr7	149647006	149647007	lib1385_hCh_lg_kwt_CM_5ug_RPC1_rep1_multi10_keepAll_dupRem_peak_455	28.5466	chr7	149646954	149647026	Homo_sapiens_tRNA-Cys-GCA-12-1	1000	-	0
chr7	149664801	149664802	lib1385_hCh_lg_kwt_CM_5ug_RPC1_rep1_multi10_keepAll_dupRem_peak_456	9.13885	chr7	149664823	149664895	Homo_sapiens_tRNA-Cys-GCA-21-1	1000	+	22
chr7	149691191	149691192	lib1385_hCh_lg_kwt_CM_5ug_RPC1_rep1_multi10_keepAll_dupRem_peak_458	349.334	chr7	149691180	149691252	Homo_sapiens_tRNA-Cys-GCA-17-1	1000	-	0
chr7	149707707	149707708	lib1385_hCh_lg_kwt_CM_5ug_RPC1_rep1_multi10_keepAll_dupRem_peak_459	427.92	chr7	149707668	149707740	Homo_sapiens_tRNA-Cys-GCA-9-4	1000	+	0
chr8	66113387	66113388	lib1385_hCh_lg_kwt_CM_5ug_RPC1_rep1_multi10_keepAll_dupRem_peak_463a	6385.93	chr8	66113366	66113459	Homo_sapiens_tRNA-Tyr-GTA-5-1	1000	+	0
chr8	66114251	66114252	lib1385_hCh_lg_kwt_CM_5ug_RPC1_rep1_multi10_keepAll_dupRem_peak_463b	2741.32	chr8	66114188	66114261	Homo_sapiens_tRNA-Ala-AGC-8-2	1000	+	0
chr8	95269708	95269709	lib1385_hCh_lg_kwt_CM_5ug_RPC1_rep1_multi10_keepAll_dupRem_peak_465	6787.86	chr8	95269656	95269738	Homo_sapiens_tRNA-Ser-AGA-2-5	1000	-	0
chr8	123157243	123157244	lib1385_hCh_lg_kwt_CM_5ug_RPC1_rep1_multi10_keepAll_dupRem_peak_466	5302.44	chr8	123157229	123157302	Homo_sapiens_tRNA-Met-CAT-1-1	1000	-	0
chr9	14433997	14433998	lib1385_hCh_lg_kwt_CM_5ug_RPC1_rep1_multi10_keepAll_dupRem_peak_469	84.3029	chr9	14433939	14434011	Homo_sapiens_tRNA-His-GTG-1-6	1000	-	0
chr9	128340150	128340151	lib1385_hCh_lg_kwt_CM_5ug_RPC1_rep1_multi10_keepAll_dupRem_peak_477	113.931	chr9	128340075	128340166	Homo_sapiens_tRNA-Arg-TCT-3-1	1000	-	0
chrX	18674960	18674961	lib1385_hCh_lg_kwt_CM_5ug_RPC1_rep1_multi10_keepAll_dupRem_peak_480	3231.35	chrX	18674908	18674981	Homo_sapiens_tRNA-Val-TAC-1-2	1000	-	0

## Sheet: Ext Data Fig. 4c - CM rep2
chr1	16520658	16520659	lib1386_hCh_lg_kwt_CM_5ug_RPC1_rep2_multi10_keepAll_dupRem_peak_20	40.5969	chr1	16520584	16520658	Homo_sapiens_tRNA-Asn-GTT-5-1	1000	-	1
chr1	16535324	16535325	lib1386_hCh_lg_kwt_CM_5ug_RPC1_rep2_multi10_keepAll_dupRem_peak_21	982.057	chr1	16535278	16535350	Homo_sapiens_tRNA-Glu-TTC-4-1	1000	-	0
chr1	16545934	16545935	lib1386_hCh_lg_kwt_CM_5ug_RPC1_rep2_multi10_keepAll_dupRem_peak_22	458.089	chr1	16545938	16546009	Homo_sapiens_tRNA-Gly-CCC-1-1	1000	-	4
chr1	16547737	16547738	lib1386_hCh_lg_kwt_CM_5ug_RPC1_rep2_multi10_keepAll_dupRem_peak_23	155.28	chr1	16547664	16547737	Homo_sapiens_tRNA-Val-CAC-11-1	1000	-	1
chr1	16678348	16678349	lib1386_hCh_lg_kwt_CM_5ug_RPC1_rep2_multi10_keepAll_dupRem_peak_24	764.588	chr1	16678270	16678341	Homo_sapiens_tRNA-Gly-CCC-4-1	1000	-	8
chr1	16727439	16727440	lib1386_hCh_lg_kwt_CM_5ug_RPC1_rep2_multi10_keepAll_dupRem_peak_25	30.5997	chr1	16727284	16727355	Homo_sapiens_tRNA-Gly-CCC-5-1	1000	+	85
chr1	16860201	16860202	lib1386_hCh_lg_kwt_CM_5ug_RPC1_rep2_multi10_keepAll_dupRem_peak_26	87.7135	chr1	16860197	16860270	Homo_sapiens_tRNA-Val-CAC-11-2	1000	+	0
chr1	16861951	16861952	lib1386_hCh_lg_kwt_CM_5ug_RPC1_rep2_multi10_keepAll_dupRem_peak_27	187.881	chr1	16861920	16861991	Homo_sapiens_tRNA-Gly-CCC-1-2	1000	+	0
chr1	16872610	16872611	lib1386_hCh_lg_kwt_CM_5ug_RPC1_rep2_multi10_keepAll_dupRem_peak_28a	579.352	chr1	16872582	16872654	Homo_sapiens_tRNA-Glu-TTC-3-1	1000	+	0
chr1	16889718	16889719	lib1386_hCh_lg_kwt_CM_5ug_RPC1_rep2_multi10_keepAll_dupRem_peak_29	450.5	chr1	16889676	16889750	Homo_sapiens_tRNA-Asn-GTT-4-1	1000	+	0
chr1	93516343	93516344	lib1386_hCh_lg_kwt_CM_5ug_RPC1_rep2_multi10_keepAll_dupRem_peak_32	9.72792	chr1	93516276	93516349	Homo_sapiens_tRNA-Cys-GCA-7-1	1000	-	0
chr1	93847578	93847579	lib1386_hCh_lg_kwt_CM_5ug_RPC1_rep2_multi10_keepAll_dupRem_peak_33	3159.72	chr1	93847572	93847657	Homo_sapiens_tRNA-Arg-TCT-1-1	1000	+	0
chr1	120844143	120844144	lib1386_hCh_lg_kwt_CM_5ug_RPC1_rep2_multi10_keepAll_dupRem_peak_35a	238.423	chr1	120844261	120844335	Homo_sapiens_tRNA-Asn-GTT-7-1	1000	-	118
chr1	120844386	120844387	lib1386_hCh_lg_kwt_CM_5ug_RPC1_rep2_multi10_keepAll_dupRem_peak_35b	325.16	chr1	120844261	120844335	Homo_sapiens_tRNA-Asn-GTT-7-1	1000	-	52
chr1	121009586	121009587	lib1386_hCh_lg_kwt_CM_5ug_RPC1_rep2_multi10_keepAll_dupRem_peak_36	5.50115	chr1	121009543	121009623	Homo_sapiens_tRX-Phe-GAA-2-1	1000	-	0
chr1	121016893	121016894	lib1386_hCh_lg_kwt_CM_5ug_RPC1_rep2_multi10_keepAll_dupRem_peak_37	979.667	chr1	121016844	121016915	Homo_sapiens_tRNA-Gly-CCC-6-1	1000	-	0
chr1	121020833	121020834	lib1386_hCh_lg_kwt_CM_5ug_RPC1_rep2_multi10_keepAll_dupRem_peak_38	1704.53	chr1	121020728	121020801	Homo_sapiens_tRNA-Val-CAC-1-8	1000	-	33
chr1	143735977	143735978	lib1386_hCh_lg_kwt_CM_5ug_RPC1_rep2_multi10_keepAll_dupRem_peak_44	20.628	chr1	143735919	143735993	Homo_sapiens_tRNA-Asn-GTT-6-1	1000	-	0
chr1	143804076	143804077	lib1386_hCh_lg_kwt_CM_5ug_RPC1_rep2_multi10_keepAll_dupRem_peak_46	315.3	chr1	143803993	143804066	Homo_sapiens_tRNA-Val-CAC-4-1	1000	-	11
chr1	144419258	144419259	lib1386_hCh_lg_kwt_CM_5ug_RPC1_rep2_multi10_keepAll_dupRem_peak_47	977.776	chr1	144419266	144419340	Homo_sapiens_tRNA-Asn-GTT-3-1	1000	+	8
chr1	145157141	145157142	lib1386_hCh_lg_kwt_CM_5ug_RPC1_rep2_multi10_keepAll_dupRem_peak_49	850.931	chr1	145157156	145157229	Homo_sapiens_tRNA-Val-CAC-14-1	1000	+	15
chr1	145287776	145287777	lib1386_hCh_lg_kwt_CM_5ug_RPC1_rep2_multi10_keepAll_dupRem_peak_51	1558.74	chr1	145287765	145287839	Homo_sapiens_tRNA-Asn-GTT-2-7	1000	+	0
chr1	145475433	145475434	lib1386_hCh_lg_kwt_CM_5ug_RPC1_rep2_multi10_keepAll_dupRem_peak_53	514.132	chr1	145475380	145475454	Homo_sapiens_tRNA-Asn-GTT-9-1	1000	-	0
chr1	146035715	146035716	lib1386_hCh_lg_kwt_CM_5ug_RPC1_rep2_multi10_keepAll_dupRem_peak_54	6258.23	chr1	146035691	146035763	Homo_sapiens_tRNA-Glu-CTC-1-1	1000	+	0
chr1	146037125	146037126	lib1386_hCh_lg_kwt_CM_5ug_RPC1_rep2_multi10_keepAll_dupRem_peak_55a	3685.28	chr1	146037060	146037132	Homo_sapiens_tRNA-Gly-TCC-2-1	1000	+	0
chr1	146038035	146038036	lib1386_hCh_lg_kwt_CM_5ug_RPC1_rep2_multi10_keepAll_dupRem_peak_55b	2843.41	chr1	146038043	146038115	Homo_sapiens_tRNA-His-GTG-1-1	1000	+	8
chr1	146039417	146039418	lib1386_hCh_lg_kwt_CM_5ug_RPC1_rep2_multi10_keepAll_dupRem_peak_56	2586.62	chr1	146039400	146039473	Homo_sapiens_tRNA-Lys-CTT-2-1	1000	+	0
chr1	146370136	146370137	lib1386_hCh_lg_kwt_CM_5ug_RPC1_rep2_multi10_keepAll_dupRem_peak_57	663.688	chr1	146370100	146370174	Homo_sapiens_tRNA-Asn-GTT-24-1	1000	+	0
chr1	147073284	147073285	lib1386_hCh_lg_kwt_CM_5ug_RPC1_rep2_multi10_keepAll_dupRem_peak_58	17.7005	chr1	147073224	147073296	Homo_sapiens_tRNA-His-GTG-1-2	1000	+	0
chr1	148048568	148048569	lib1386_hCh_lg_kwt_CM_5ug_RPC1_rep2_multi10_keepAll_dupRem_peak_60	422.261	chr1	148048515	148048589	Homo_sapiens_tRNA-Asn-GTT-14-1	1000	-	0
chr1	148265133	148265134	lib1386_hCh_lg_kwt_CM_5ug_RPC1_rep2_multi10_keepAll_dupRem_peak_61	131.5	chr1	148265107	148265179	Homo_sapiens_tRNA-Gln-CTG-4-1	1000	-	0
chr1	148308973	148308974	lib1386_hCh_lg_kwt_CM_5ug_RPC1_rep2_multi10_keepAll_dupRem_peak_65	245.008	chr1	148308921	148308993	Homo_sapiens_tRNA-Glu-TTC-6-1	1000	-	0
chr1	148353632	148353633	lib1386_hCh_lg_kwt_CM_5ug_RPC1_rep2_multi10_keepAll_dupRem_peak_66	768.573	chr1	148353560	148353632	Homo_sapiens_tRNA-Gln-CTG-9-1	1000	+	1
chr1	148529259	148529260	lib1386_hCh_lg_kwt_CM_5ug_RPC1_rep2_multi10_keepAll_dupRem_peak_67	1366.35	chr1	148529256	148529330	Homo_sapiens_tRNA-Asn-GTT-2-1	1000	+	0
chr1	149558478	149558479	lib1386_hCh_lg_kwt_CM_5ug_RPC1_rep2_multi10_keepAll_dupRem_peak_68	195.358	chr1	149558418	149558493	Homo_sapiens_tRNA-Asn-GTT-25-1	1000	-	0
chr1	149646479	149646480	lib1386_hCh_lg_kwt_CM_5ug_RPC1_rep2_multi10_keepAll_dupRem_peak_69	11.1993	chr1	149646450	149646524	Homo_sapiens_tRNA-Asn-GTT-11-2	1000	-	0
chr1	149708714	149708715	lib1386_hCh_lg_kwt_CM_5ug_RPC1_rep2_multi10_keepAll_dupRem_peak_70	1670.58	chr1	149708659	149708730	Homo_sapiens_tRX-Val-CAC-4-1	1000	-	0
chr1	149712638	149712639	lib1386_hCh_lg_kwt_CM_5ug_RPC1_rep2_multi10_keepAll_dupRem_peak_71	1473.98	chr1	149712551	149712624	Homo_sapiens_tRNA-Val-CAC-1-7	1000	-	15
chr1	149740281	149740282	lib1386_hCh_lg_kwt_CM_5ug_RPC1_rep2_multi10_keepAll_dupRem_peak_72	208.788	chr1	149740247	149740321	Homo_sapiens_tRNA-Asn-GTT-8-1	1000	-	0
chr1	153671244	153671245	lib1386_hCh_lg_kwt_CM_5ug_RPC1_rep2_multi10_keepAll_dupRem_peak_73	4656.68	chr1	153671249	153671321	Homo_sapiens_tRNA-iMet-CAT-1-1	1000	+	5
chr1	159141688	159141689	lib1386_hCh_lg_kwt_CM_5ug_RPC1_rep2_multi10_keepAll_dupRem_peak_75	16.9314	chr1	159141610	159141684	Homo_sapiens_tRNA-Arg-TCT-4-1	1000	-	5
chr1	161399765	161399766	lib1386_hCh_lg_kwt_CM_5ug_RPC1_rep2_multi10_keepAll_dupRem_peak_77	4767.28	chr1	161399699	161399772	Homo_sapiens_tRNA-Val-CAC-1-1	1000	-	0
chr1	161422142	161422143	lib1386_hCh_lg_kwt_CM_5ug_RPC1_rep2_multi10_keepAll_dupRem_peak_78	1090.93	chr1	161422092	161422164	Homo_sapiens_tRNA-Glu-TTC-4-2	1000	-	0
chr1	161428128	161428129	lib1386_hCh_lg_kwt_CM_5ug_RPC1_rep2_multi10_keepAll_dupRem_peak_79	1530.05	chr1	161428076	161428150	Homo_sapiens_tRNA-Asn-GTT-2-2	1000	-	0
chr1	161440111	161440112	lib1386_hCh_lg_kwt_CM_5ug_RPC1_rep2_multi10_keepAll_dupRem_peak_80	117.487	chr1	161440170	161440242	Homo_sapiens_tRNA-Gly-TCC-4-1	1000	-	59
chr1	161523913	161523914	lib1386_hCh_lg_kwt_CM_5ug_RPC1_rep2_multi10_keepAll_dupRem_peak_90	5152.09	chr1	161523846	161523917	Homo_sapiens_tRNA-Gly-GCC-2-1	1000	-	0
chr1	161530344	161530345	lib1386_hCh_lg_kwt_CM_5ug_RPC1_rep2_multi10_keepAll_dupRem_peak_91a	2619.13	chr1	161530341	161530424	Homo_sapiens_tRNA-Leu-CAG-1-6	1000	-	0
chr1	161531121	161531122	lib1386_hCh_lg_kwt_CM_5ug_RPC1_rep2_multi10_keepAll_dupRem_peak_91b	3036.54	chr1	161531112	161531184	Homo_sapiens_tRNA-Gly-TCC-2-6	1000	+	0
chr1	161540260	161540261	lib1386_hCh_lg_kwt_CM_5ug_RPC1_rep2_multi10_keepAll_dupRem_peak_93	2722.42	chr1	161540240	161540314	Homo_sapiens_tRNA-Asn-GTT-1-1	1000	+	0
chr1	161612774	161612775	lib1386_hCh_lg_kwt_CM_5ug_RPC1_rep2_multi10_keepAll_dupRem_peak_94	2497.51	chr1	161612717	161612789	Homo_sapiens_tRNA-Glu-TTC-5-1	1000	+	0
chr1	161621629	161621630	lib1386_hCh_lg_kwt_CM_5ug_RPC1_rep2_multi10_keepAll_dupRem_peak_95	862.485	chr1	161621674	161621748	Homo_sapiens_tRNA-Asn-GTT-17-1	1000	+	45
chr1	167714759	167714760	lib1386_hCh_lg_kwt_CM_5ug_RPC1_rep2_multi10_keepAll_dupRem_peak_97a	4504.82	chr1	167714724	167714796	Homo_sapiens_tRNA-Pro-CGG-1-1	1000	+	0
chr1	167715564	167715565	lib1386_hCh_lg_kwt_CM_5ug_RPC1_rep2_multi10_keepAll_dupRem_peak_97b	3230.84	chr1	167715487	167715559	Homo_sapiens_tRNA-Pro-AGG-2-1	1000	-	6
chr1	204506609	204506610	lib1386_hCh_lg_kwt_CM_5ug_RPC1_rep2_multi10_keepAll_dupRem_peak_100a	3734.77	chr1	204506526	204506599	Homo_sapiens_tRNA-Lys-TTT-3-1	1000	+	11
chr1	204507069	204507070	lib1386_hCh_lg_kwt_CM_5ug_RPC1_rep2_multi10_keepAll_dupRem_peak_100b	4809.24	chr1	204507029	204507102	Homo_sapiens_tRNA-Lys-TTT-3-2	1000	-	0
chr1	222464995	222464996	lib1386_hCh_lg_kwt_CM_5ug_RPC1_rep2_multi10_keepAll_dupRem_peak_102	1253.25	chr1	222465004	222465077	Homo_sapiens_tRNA-Thr-TGT-2-1	1000	+	9
chr1	248873860	248873861	lib1386_hCh_lg_kwt_CM_5ug_RPC1_rep2_multi10_keepAll_dupRem_peak_104a	4995.19	chr1	248873854	248873960	Homo_sapiens_tRNA-Leu-CAA-4-1	1000	+	0
chr1	248874240	248874241	lib1386_hCh_lg_kwt_CM_5ug_RPC1_rep2_multi10_keepAll_dupRem_peak_104b	3643.01	chr1	248874247	248874319	Homo_sapiens_tRNA-Glu-CTC-2-1	1000	+	7
chr10	5853765	5853766	lib1386_hCh_lg_kwt_CM_5ug_RPC1_rep2_multi10_keepAll_dupRem_peak_105	91.4209	chr10	5853710	5853783	Homo_sapiens_tRNA-Val-TAC-3-1	1000	-	0
chr10	22229542	22229543	lib1386_hCh_lg_kwt_CM_5ug_RPC1_rep2_multi10_keepAll_dupRem_peak_106	4981.42	chr10	22229508	22229582	Homo_sapiens_tRNA-Asn-GTT-2-3	1000	-	0
chr10	67764494	67764495	lib1386_hCh_lg_kwt_CM_5ug_RPC1_rep2_multi10_keepAll_dupRem_peak_110	5575.4	chr10	67764502	67764584	Homo_sapiens_tRNA-Ser-TGA-1-1	1000	+	8
chr11	59550681	59550682	lib1386_hCh_lg_kwt_CM_5ug_RPC1_rep2_multi10_keepAll_dupRem_peak_114a	2419.54	chr11	59550628	59550701	Homo_sapiens_tRNA-Val-TAC-1-1	1000	-	0
chr11	59551053	59551054	lib1386_hCh_lg_kwt_CM_5ug_RPC1_rep2_multi10_keepAll_dupRem_peak_114b	3021.77	chr11	59550986	59551059	Homo_sapiens_tRNA-Val-TAC-2-1	1000	-	0
chr11	59551773	59551774	lib1386_hCh_lg_kwt_CM_5ug_RPC1_rep2_multi10_keepAll_dupRem_peak_114c	1779.32	chr11	59551754	59551837	Homo_sapiens_tRNA-Leu-TAA-3-1	1000	+	0
chr11	59556380	59556381	lib1386_hCh_lg_kwt_CM_5ug_RPC1_rep2_multi10_keepAll_dupRem_peak_115a	1398.71	chr11	59556428	59556501	Homo_sapiens_tRNA-Lys-TTT-5-1	1000	+	48
chr11	59557481	59557482	lib1386_hCh_lg_kwt_CM_5ug_RPC1_rep2_multi10_keepAll_dupRem_peak_116	1038.49	chr11	59557496	59557569	Homo_sapiens_tRNA-Phe-GAA-1-3	1000	-	15
chr11	59560387	59560388	lib1386_hCh_lg_kwt_CM_5ug_RPC1_rep2_multi10_keepAll_dupRem_peak_117	4144.38	chr11	59560334	59560407	Homo_sapiens_tRNA-Lys-TTT-3-4	1000	-	0
chr11	59566386	59566387	lib1386_hCh_lg_kwt_CM_5ug_RPC1_rep2_multi10_keepAll_dupRem_peak_118	1834.11	chr11	59566379	59566452	Homo_sapiens_tRNA-Phe-GAA-2-1	1000	-	0
chr11	66348121	66348122	lib1386_hCh_lg_kwt_CM_5ug_RPC1_rep2_multi10_keepAll_dupRem_peak_119	2067.03	chr11	66348119	66348201	Homo_sapiens_tRNA-Ser-GCT-3-1	1000	+	0
chr11	76235562	76235563	lib1386_hCh_lg_kwt_CM_5ug_RPC1_rep2_multi10_keepAll_dupRem_peak_122a	4185.66	chr11	76235512	76235584	Homo_sapiens_tRNA-Pro-AGG-2-4	1000	+	0
chr11	76235870	76235871	lib1386_hCh_lg_kwt_CM_5ug_RPC1_rep2_multi10_keepAll_dupRem_peak_122b	5264.18	chr11	76235824	76235896	Homo_sapiens_tRNA-Pro-TGG-2-1	1000	-	0
chr11	122559973	122559974	lib1386_hCh_lg_kwt_CM_5ug_RPC1_rep2_multi10_keepAll_dupRem_peak_125	29.0323	chr11	122559946	122560019	Homo_sapiens_tRNA-Lys-TTT-2-1	1000	+	0
chr12	56190343	56190344	lib1386_hCh_lg_kwt_CM_5ug_RPC1_rep2_multi10_keepAll_dupRem_peak_127	2323.26	chr12	56190363	56190445	Homo_sapiens_tRNA-Ser-CGA-4-1	1000	+	20
chr12	96036048	96036049	lib1386_hCh_lg_kwt_CM_5ug_RPC1_rep2_multi10_keepAll_dupRem_peak_130	5905.32	chr12	96036020	96036092	Homo_sapiens_tRNA-Asp-GTC-2-8	1000	+	0
chr12	98503523	98503524	lib1386_hCh_lg_kwt_CM_5ug_RPC1_rep2_multi10_keepAll_dupRem_peak_131a	5243.51	chr12	98503502	98503574	Homo_sapiens_tRNA-Asp-GTC-1-1	1000	+	0
chr12	98504264	98504265	lib1386_hCh_lg_kwt_CM_5ug_RPC1_rep2_multi10_keepAll_dupRem_peak_131b	4059.08	chr12	98504251	98504323	Homo_sapiens_tRNA-Trp-CCA-4-1	1000	+	0
chr12	124921807	124921808	lib1386_hCh_lg_kwt_CM_5ug_RPC1_rep2_multi10_keepAll_dupRem_peak_135	2413.34	chr12	124921754	124921826	Homo_sapiens_tRNA-Ala-TGC-3-2	1000	-	0
chr12	124927448	124927449	lib1386_hCh_lg_kwt_CM_5ug_RPC1_rep2_multi10_keepAll_dupRem_peak_136a	1277.74	chr12	124927344	124927416	Homo_sapiens_tRNA-Asp-GTC-2-9	1000	-	33
chr12	124927914	124927915	lib1386_hCh_lg_kwt_CM_5ug_RPC1_rep2_multi10_keepAll_dupRem_peak_136b	2108.59	chr12	124927842	124927915	Homo_sapiens_tRNA-Phe-GAA-1-4	1000	-	0
chr12	124939807	124939808	lib1386_hCh_lg_kwt_CM_5ug_RPC1_rep2_multi10_keepAll_dupRem_peak_137	4562.48	chr12	124939646	124939718	Homo_sapiens_tRNA-Asp-GTC-2-10	1000	-	90
chr13	30674009	30674010	lib1386_hCh_lg_kwt_CM_5ug_RPC1_rep2_multi10_keepAll_dupRem_peak_138	3415.68	chr13	30673963	30674037	Homo_sapiens_tRNA-Asn-GTT-2-4	1000	-	0
chr13	41060766	41060767	lib1386_hCh_lg_kwt_CM_5ug_RPC1_rep2_multi10_keepAll_dupRem_peak_139	1432.74	chr13	41060737	41060809	Homo_sapiens_tRNA-Glu-TTC-1-2	1000	-	0
chr13	44917982	44917983	lib1386_hCh_lg_kwt_CM_5ug_RPC1_rep2_multi10_keepAll_dupRem_peak_140	4984.56	chr13	44917926	44917998	Homo_sapiens_tRNA-Glu-TTC-2-1	1000	-	0
chr13	94549721	94549722	lib1386_hCh_lg_kwt_CM_5ug_RPC1_rep2_multi10_keepAll_dupRem_peak_141	3623.21	chr13	94549649	94549722	Homo_sapiens_tRNA-Phe-GAA-1-5	1000	-	0
chr14	20609379	20609380	lib1386_hCh_lg_kwt_CM_5ug_RPC1_rep2_multi10_keepAll_dupRem_peak_143a	2008.56	chr14	20609335	20609407	Homo_sapiens_tRNA-Pro-AGG-2-5	1000	-	0
chr14	20610163	20610164	lib1386_hCh_lg_kwt_CM_5ug_RPC1_rep2_multi10_keepAll_dupRem_peak_143b	3563.4	chr14	20610131	20610213	Homo_sapiens_tRNA-Leu-AAG-2-3	1000	+	0
chr14	20613443	20613444	lib1386_hCh_lg_kwt_CM_5ug_RPC1_rep2_multi10_keepAll_dupRem_peak_144a	2279.63	chr14	20613400	20613472	Homo_sapiens_tRNA-Pro-AGG-2-6	1000	-	0
chr14	20613810	20613811	lib1386_hCh_lg_kwt_CM_5ug_RPC1_rep2_multi10_keepAll_dupRem_peak_144b	2444.4	chr14	20613789	20613862	Homo_sapiens_tRNA-Thr-TGT-3-1	1000	-	0
chr14	20625442	20625443	lib1386_hCh_lg_kwt_CM_5ug_RPC1_rep2_multi10_keepAll_dupRem_peak_145	1400.23	chr14	20625369	20625451	Homo_sapiens_tRNA-Leu-TAG-2-1	1000	+	0
chr14	20631189	20631190	lib1386_hCh_lg_kwt_CM_5ug_RPC1_rep2_multi10_keepAll_dupRem_peak_146b	1917.98	chr14	20631159	20631232	Homo_sapiens_tRNA-Thr-TGT-4-1	1000	-	0
chr14	20633161	20633162	lib1386_hCh_lg_kwt_CM_5ug_RPC1_rep2_multi10_keepAll_dupRem_peak_147	823.3	chr14	20633005	20633077	Homo_sapiens_tRNA-Pro-TGG-1-1	1000	+	85
chr14	20653142	20653143	lib1386_hCh_lg_kwt_CM_5ug_RPC1_rep2_multi10_keepAll_dupRem_peak_148	100.528	chr14	20653098	20653192	Homo_sapiens_tRNA-Tyr-GTA-5-3	1000	-	0
chr14	20663221	20663222	lib1386_hCh_lg_kwt_CM_5ug_RPC1_rep2_multi10_keepAll_dupRem_peak_149	88.1926	chr14	20663191	20663285	Homo_sapiens_tRNA-Tyr-GTA-5-4	1000	-	0
chr14	20681714	20681715	lib1386_hCh_lg_kwt_CM_5ug_RPC1_rep2_multi10_keepAll_dupRem_peak_150	2616.59	chr14	20681689	20681762	Homo_sapiens_tRNA-Thr-TGT-5-1	1000	+	0
chr14	20683313	20683314	lib1386_hCh_lg_kwt_CM_5ug_RPC1_rep2_multi10_keepAll_dupRem_peak_151a	2059.19	chr14	20683272	20683361	Homo_sapiens_tRNA-Tyr-GTA-5-5	1000	+	0
chr14	20684061	20684062	lib1386_hCh_lg_kwt_CM_5ug_RPC1_rep2_multi10_keepAll_dupRem_peak_151b	3056.26	chr14	20684015	20684087	Homo_sapiens_tRNA-Pro-TGG-3-2	1000	+	0
chr14	22929679	22929680	lib1386_hCh_lg_kwt_CM_5ug_RPC1_rep2_multi10_keepAll_dupRem_peak_152	3595.13	chr14	22929700	22929773	Homo_sapiens_tRNA-Arg-ACG-1-3	1000	+	21
chr14	58239954	58239955	lib1386_hCh_lg_kwt_CM_5ug_RPC1_rep2_multi10_keepAll_dupRem_peak_157	3803.17	chr14	58239894	58239967	Homo_sapiens_tRNA-Lys-CTT-1-1	1000	-	0
chr14	72962961	72962962	lib1386_hCh_lg_kwt_CM_5ug_RPC1_rep2_multi10_keepAll_dupRem_peak_158	155.727	chr14	72962970	72963042	Homo_sapiens_tRNA-Cys-GCA-8-1	1000	+	9
chr14	88979099	88979100	lib1386_hCh_lg_kwt_CM_5ug_RPC1_rep2_multi10_keepAll_dupRem_peak_159	493.42	chr14	88979097	88979170	Homo_sapiens_tRNA-Ala-AGC-15-1	1000	+	0
chr14	102317070	102317071	lib1386_hCh_lg_kwt_CM_5ug_RPC1_rep2_multi10_keepAll_dupRem_peak_161	5662.86	chr14	102317091	102317165	Homo_sapiens_tRNA-Ile-AAT-5-4	1000	+	21
chr15	26082276	26082277	lib1386_hCh_lg_kwt_CM_5ug_RPC1_rep2_multi10_keepAll_dupRem_peak_166	3629.34	chr15	26082233	26082305	Homo_sapiens_tRNA-Glu-TTC-2-2	1000	-	0
chr15	40593919	40593920	lib1386_hCh_lg_kwt_CM_5ug_RPC1_rep2_multi10_keepAll_dupRem_peak_167	4014.8	chr15	40593824	40593906	Homo_sapiens_tRNA-Ser-GCT-4-2	1000	-	14
chr15	45198682	45198683	lib1386_hCh_lg_kwt_CM_5ug_RPC1_rep2_multi10_keepAll_dupRem_peak_168	5058.06	chr15	45198605	45198677	Homo_sapiens_tRNA-His-GTG-1-7	1000	-	6
chr15	45200473	45200474	lib1386_hCh_lg_kwt_CM_5ug_RPC1_rep2_multi10_keepAll_dupRem_peak_169a	3793.07	chr15	45200412	45200484	Homo_sapiens_tRNA-His-GTG-1-8	1000	-	0
chr15	45201121	45201122	lib1386_hCh_lg_kwt_CM_5ug_RPC1_rep2_multi10_keepAll_dupRem_peak_169b	1980.15	chr15	45201150	45201222	Homo_sapiens_tRNA-His-GTG-1-9	1000	+	29
chr15	65869131	65869132	lib1386_hCh_lg_kwt_CM_5ug_RPC1_rep2_multi10_keepAll_dupRem_peak_170	5363.15	chr15	65869061	65869133	Homo_sapiens_tRNA-Gln-CTG-1-4	1000	-	0
chr15	78860631	78860632	lib1386_hCh_lg_kwt_CM_5ug_RPC1_rep2_multi10_keepAll_dupRem_peak_174	4388.04	chr15	78860561	78860634	Homo_sapiens_tRNA-Lys-CTT-1-2	1000	+	0
chr15	79744632	79744633	lib1386_hCh_lg_kwt_CM_5ug_RPC1_rep2_multi10_keepAll_dupRem_peak_175	161.876	chr15	79744654	79744727	Homo_sapiens_tRNA-Cys-GCA-5-1	1000	+	22
chr15	89335047	89335048	lib1386_hCh_lg_kwt_CM_5ug_RPC1_rep2_multi10_keepAll_dupRem_peak_176	3790.99	chr15	89335072	89335145	Homo_sapiens_tRNA-Arg-TCG-1-1	1000	+	25
chr16	636788	636789	lib1386_hCh_lg_kwt_CM_5ug_RPC1_rep2_multi10_keepAll_dupRem_peak_178	5238.52	chr16	636735	636806	Homo_sapiens_tRNA-Gly-CCC-2-2	1000	-	0
chr16	3150679	3150680	lib1386_hCh_lg_kwt_CM_5ug_RPC1_rep2_multi10_keepAll_dupRem_peak_179	3344.28	chr16	3150673	3150746	Homo_sapiens_tRNA-Arg-CCG-1-3	1000	+	0
chr16	3152942	3152943	lib1386_hCh_lg_kwt_CM_5ug_RPC1_rep2_multi10_keepAll_dupRem_peak_180	2165.92	chr16	3152899	3152972	Homo_sapiens_tRNA-Arg-CCT-3-1	1000	+	0
chr16	3157477	3157478	lib1386_hCh_lg_kwt_CM_5ug_RPC1_rep2_multi10_keepAll_dupRem_peak_181	823.985	chr16	3157404	3157477	Homo_sapiens_tRNA-Lys-CTT-3-1	1000	-	1
chr16	3159055	3159056	lib1386_hCh_lg_kwt_CM_5ug_RPC1_rep2_multi10_keepAll_dupRem_peak_182	251.602	chr16	3158921	3158993	Homo_sapiens_tRNA-Pro-TGG-3-3	1000	+	63
chr16	3172105	3172106	lib1386_hCh_lg_kwt_CM_5ug_RPC1_rep2_multi10_keepAll_dupRem_peak_183	89.2029	chr16	3172047	3172119	Homo_sapiens_tRNA-Pro-CGG-1-2	1000	+	0
[truncated: 236 more rows]

## Sheet: Ext Data Fig. 4d
kucg-2_hiPSC_RPC1_consensus	wibj-2_hiPSC_RPC1_consensus	NPC_RPC1_consensus	Neurons_RPC1_consensus	CM_RPC1_consensus	HEK293T_RPC1_consensus	hiPSC_BRF1_consensus	NPC_BRF1_consensus	Neurons_BRF1_consensus	CM_BRF1_consensus
[truncated: 397 more rows]

[truncated: 3 more sheets: Ext Data Fig. 4e, Ext Data Fig. 4f, Ext Data Fig. 4g]
