# Supplementary material for: Selective gene expression maintains human tRNA anticodon pools during differentiation
Source: Nat Cell Biol. 2024 Jan 8;26(1):100–12. doi: 10.1038/s41556-023-01317-3 (PMC10791582; doi:10.1038/s41556-023-01317-3)
Supplement: Supplementary file 15 — Statistical source data. [file 41556_2023_1317_MOESM15_ESM.xlsx]

## Sheet: Ext Data Fig. 5b
Isodecoder	tRNA_NPC_2	tRNA_hiPSC_2	tRNA_CM_2	tRNA_Neurons_2	tRNA_Neurons_3	tRNA_NPC_3	tRNA_hiPSC_3	tRNA_CM_3	ATAC_hiPSC_2	ATAC_CM_2	ATAC_CM_1	ATAC_hiPSC_1	ATAC_Neurons_2	ATAC_Neurons_1	ATAC_NPC_2	ATAC_NPC_1
Homo_sapiens_tRNA-Ala-AGC-1	0.00159312	0.00417728	0.00254187	0.000178101	0.000289588	0.0014244	0.00426663	0.00240899	0.00499435	0.00314373	0.00308571	0.00567823	0.000447307	0.000369242	0.00185853	0.0026902
Homo_sapiens_tRNA-Ala-AGC-10	5.7501e-06	0.000420305	6.93516e-06	2.60636e-06	7.97031e-06	6.58936e-06	0.000428914	4.85149e-06	0.00184315	0	0	0.00182965	0.000178923	0.000184621	0.000109325	0.000215216
Homo_sapiens_tRNA-Ala-AGC-11	0.00225133	0.00378958	0.00286525	0.00156382	0.00157414	0.0022607	0.00392979	0.00289039	0.00208098	0.00263196	0.00254571	0.00309148	0.00259438	0.00230776	0.00218651	0.00107608
Homo_sapiens_tRNA-Ala-AGC-12	8.65897e-05	0.00109258	3.10798e-05	7.12405e-05	0.000112913	0.000430505	0.00113261	2.88884e-05	0.00380522	0.00014622	7.71426e-05	0.00429022	0.000894614	0.000830795	0.0139937	0.0160336
Homo_sapiens_tRNA-Ala-AGC-13	3.95742e-05	0.00185955	7.83416e-05	7.23989e-06	2.78961e-05	2.69065e-05	0.00184728	6.85825e-05	0.00713479	0.00029244	0.000848569	0.00656151	0.000178923	0	0.000109325	0.000107608
Homo_sapiens_tRNA-Ala-AGC-14	5.07362e-06	0.000281957	8.47631e-06	3.18555e-06	6.64192e-06	1.20805e-05	0.00029643	6.61567e-06	0.0013675	0.00029244	0.000154285	0.00252366	8.94614e-05	0	0.000546627	0.000538039
Homo_sapiens_tRNA-Ala-AGC-15	0.000309152	0.000905839	0.000433833	0.000185631	0.000201914	0.000228431	0.000888136	0.00037996	0.00101076	0.000438661	0.000771426	0.00138801	8.94614e-05	0.000276932	0.000218651	0.000215216
Homo_sapiens_tRNA-Ala-AGC-16	0	5.26039e-07	0	0	0	5.49113e-07	2.88637e-07	0	0.00124859	7.31101e-05	0.000154285	0.00100946	0	0	0	0.000107608
Homo_sapiens_tRNA-Ala-AGC-17	3.38241e-07	1.57812e-06	0	0	0	1.09823e-06	1.44318e-06	0	0.000118913	0	0	0.000252366	0.000447307	0.000461553	0.00655953	0.00538039
Homo_sapiens_tRNA-Ala-AGC-18	0	0	0	0	0	0	0	0	0.000832392	0.00014622	0.000231428	0.000630915	8.94614e-05	0	0.000109325	0.000107608
Homo_sapiens_tRNA-Ala-AGC-19	2.70593e-06	9.88953e-05	5.13716e-06	8.68787e-07	0	5.49113e-07	0.00011228	3.08731e-06	0.00267555	0.000584881	0.000308571	0.00309148	0	0	0.000327976	0.000215216
Homo_sapiens_tRNA-Ala-AGC-2	0.00951777	0.00850289	0.00928438	0.00745506	0.00744294	0.00958477	0.00838346	0.00935787	0.00356739	0.0035824	0.00308571	0.00403785	0.00384684	0.00470784	0.00448234	0.00333584
Homo_sapiens_tRNA-Ala-AGC-21	0	0	0	0	0	0	0	0	0.00107022	7.31101e-05	7.71426e-05	0.0015142	0	9.23105e-05	0	0
Homo_sapiens_tRNA-Ala-AGC-23	0	0	0	0	0	0	0	0	0.000356739	0.00014622	7.71426e-05	0.000378549	0	0	0	0
Homo_sapiens_tRNA-Ala-AGC-24	1.65738e-05	0.00116991	4.75187e-05	7.23989e-06	3.32096e-05	1.70225e-05	0.0011658	3.55041e-05	0.00214044	0.00021933	0.000385713	0.00252366	0.000178923	9.23105e-05	0.000109325	0.000107608
Homo_sapiens_tRNA-Ala-AGC-3	0.00168816	0.00302209	0.00353693	0.00200748	0.00197132	0.0017039	0.00303386	0.00347455	0.00154587	0.00102354	0.00146571	0.00132492	0.00196815	0.00212314	0.000655953	0.00193694
Homo_sapiens_tRNA-Ala-AGC-4	0.0114667	0.00544503	0.00825618	0.0140376	0.0130195	0.0109872	0.00511234	0.00867381	0.000594566	0.00102354	0.00115714	0.000757098	0.00205761	0.00221545	0.000655953	0.000860863
Homo_sapiens_tRNA-Ala-AGC-5	0.000821588	0.00328406	0.000860474	0.00019345	0.000237781	0.000706708	0.00335194	0.000709862	0.00184315	0.00021933	0.000539998	0.00214511	0.000178923	0	0	0
Homo_sapiens_tRNA-Ala-AGC-6	5.71627e-05	0.00105208	0.000390424	1.88237e-05	4.64935e-05	6.15006e-05	0.00104919	0.000333651	0.0017837	0.00021933	0.00123428	0.00157729	8.94614e-05	0.000184621	0.000218651	0.000645647
Homo_sapiens_tRNA-Ala-AGC-8	0.0184778	0.00898317	0.0148852	0.018219	0.017548	0.0183673	0.00937954	0.0151192	0.00535109	0.00767656	0.00786855	0.00567823	0.010467	0.0105234	0.0120258	0.0108684
Homo_sapiens_tRNA-Ala-AGC-9	2.26622e-05	0.000965281	7.42319e-05	2.60636e-06	1.59406e-05	9.33492e-06	0.000882652	5.88795e-05	0.00778881	0.000877321	0.00154285	0.00725552	0	0.000369242	0.000218651	0.000107608
Homo_sapiens_tRNA-Ala-CGC-1	0.00545515	0.00450289	0.00420836	0.00427038	0.00408478	0.00528686	0.00444501	0.00400314	0.00190261	0.00226641	0.00185142	0.00126183	0.00214707	0.00212314	0.00229583	0.0027978
Homo_sapiens_tRNA-Ala-CGC-2	0.00409644	0.00353551	0.00385338	0.00310678	0.00306458	0.00432701	0.00341746	0.0038071	0.00208098	0.00168153	0.00177428	0.00334385	0.00152084	0.00147697	0.00196786	0.00193694
Homo_sapiens_tRNA-Ala-CGC-3	0.00515412	0.00315097	0.00511969	0.00646262	0.00631514	0.00538625	0.00313777	0.00513553	0.000535109	0.00270507	0.00154285	0.00107256	0.00295223	0.00184621	0.00207718	0.00150651
Homo_sapiens_tRNA-Ala-CGC-4	0.000687644	0.00334929	0.00278948	0.000316528	0.000463606	0.000818727	0.0031955	0.00277947	0.000951305	0.00124287	0.000848569	0.00119874	8.94614e-05	0	0.000546627	0.000322824
Homo_sapiens_tRNA-Ala-CGC-5	0	0	0	0	0	0	5.77274e-07	0	5.94566e-05	0	0	6.30915e-05	0	0	0	0
Homo_sapiens_tRNA-Ala-TGC-1	0.000770513	0.00345502	0.00209981	0.000278591	0.000346708	0.00092855	0.00370956	0.00205064	0.00107022	0.000877321	0.00138857	0.00214511	8.94614e-05	0.000184621	0.000218651	0.000645647
Homo_sapiens_tRNA-Ala-TGC-2	0.00095959	0.00232194	0.00126143	0.000352438	0.000363977	0.000953809	0.00238443	0.00120361	0.00166478	0.000584881	0.00108	0.00182965	0.000357846	0.000369242	0.00120258	0.000968471
Homo_sapiens_tRNA-Ala-TGC-3	0.0157208	0.00925618	0.0122213	0.0149715	0.0141911	0.0152456	0.00903347	0.0120661	0.00552946	0.00643369	0.00732855	0.00618297	0.0085883	0.00858488	0.00841806	0.00850102
Homo_sapiens_tRNA-Ala-TGC-4	0.00452364	0.00390479	0.00442412	0.00442357	0.00428271	0.00444781	0.00382646	0.00434606	0.00576729	0.00986986	0.00825426	0.00460568	0.0109143	0.00830795	0.0115885	0.0142042
Homo_sapiens_tRNA-Ala-TGC-5	0.000345682	0.00287901	0.00206694	0.000176364	0.000217855	0.000377241	0.00282951	0.00183739	0.00142696	0.00182775	0.00200571	0.00208202	0.000268384	0.000184621	0.000765278	0.000645647
Homo_sapiens_tRNA-Ala-TGC-6	7.74572e-05	0.000988427	0.000284342	2.95388e-05	5.97773e-05	0.000110921	0.0010414	0.000255145	0.00231881	7.31101e-05	0.000231428	0.00208202	0	0	0.000218651	0
Homo_sapiens_tRNA-Ala-TGC-7	0	0	2.56858e-07	0	0	0	2.88637e-07	0	0.00368631	0.00153531	0.00115714	0.00403785	0	0	0	0
Homo_sapiens_tRNA-Ala-TGC-8	0	0	0	0	0	0	0	0	0	0	0	0	0	0	0	0.000107608
Homo_sapiens_tRNA-Ala-TGC-9	0	0	0	0	0	0	0	0	0	0.00014622	0	0.000126183	0	9.23105e-05	0.000218651	0
Homo_sapiens_tRNA-Arg-ACG-1	0.0174532	0.0129953	0.0165732	0.0214341	0.0206537	0.0165838	0.0133157	0.016294	0.0158749	0.0213482	0.0207514	0.0153312	0.0366792	0.0352626	0.0265661	0.0275476
Homo_sapiens_tRNA-Arg-ACG-2	0.013047	0.0142877	0.0144208	0.0133275	0.0131497	0.0124154	0.0144561	0.0136517	0.00677805	0.0111127	0.0104914	0.00820189	0.0124351	0.0120004	0.0118071	0.0112988
Homo_sapiens_tRNA-Arg-CCG-1	0.00744908	0.0093556	0.00946393	0.00756337	0.0077312	0.00824548	0.0095787	0.00897438	0.00844283	0.0108934	0.0099514	0.0073817	0.01163	0.00941567	0.00962064	0.0100075
Homo_sapiens_tRNA-Arg-CCG-2	0.0083373	0.00472436	0.00604592	0.00881326	0.00839273	0.00755195	0.00402158	0.00658723	0.00416196	0.00782278	0.00671141	0.0044795	0.00706745	0.00950798	0.00896469	0.00710212
Homo_sapiens_tRNA-Arg-CCT-1	0.00287167	0.00343714	0.00393301	0.00196172	0.00236718	0.00350059	0.00329537	0.00384966	0.00469707	0.00679924	0.00717427	0.00416404	0.00483092	0.00636943	0.00819941	0.0081782
Homo_sapiens_tRNA-Arg-CCT-2	0.0026579	0.00190321	0.00305532	0.00217428	0.00221043	0.00276149	0.0018568	0.00300219	0.00362685	0.00672613	0.00570856	0.0037224	0.00796207	0.00563094	0.00765278	0.00473475
Homo_sapiens_tRNA-Arg-CCT-3	0.00204196	0.00310994	0.00155399	0.000999105	0.00126329	0.00189609	0.00287771	0.00143472	0.00481598	0.00343617	0.0036257	0.00498423	0.00492038	0.00507708	0.00470099	0.00333584
Homo_sapiens_tRNA-Arg-CCT-4	0.00659266	0.00360863	0.00725752	0.00930326	0.00918179	0.00767276	0.0034342	0.00691073	0.00416196	0.00840766	0.00786855	0.00359621	0.0189658	0.018739	0.0136657	0.0140966
Homo_sapiens_tRNA-Arg-CCT-5	3.38241e-07	0	5.13716e-07	8.68787e-07	0	5.49113e-07	8.65911e-07	1.32313e-06	5.94566e-05	0	7.71426e-05	6.30915e-05	0	0	0	0
Homo_sapiens_tRNA-Arg-CCT-6	1.35296e-06	0	2.56858e-07	0	0	0	0	2.20522e-07	0.00017837	0.00014622	7.71426e-05	0	0	9.23105e-05	0	0
Homo_sapiens_tRNA-Arg-TCG-1	0.0077721	0.00403893	0.00652676	0.00827288	0.0082506	0.00826415	0.00413963	0.00632569	0.00404305	0.0109665	0.00987426	0.00353312	0.0108248	0.0106157	0.00907401	0.00731734
Homo_sapiens_tRNA-Arg-TCG-2	0.000927457	0.00264282	0.00164184	0.000421362	0.000539324	0.00095326	0.00278794	0.00149845	0.00148641	0.00197397	0.00215999	0.00208202	0.000894614	0.00101542	0.000765278	0.000860863
Homo_sapiens_tRNA-Arg-TCG-3	0.00748358	0.00453709	0.00672428	0.00702935	0.00698199	0.00745915	0.00480667	0.00665625	0.00624294	0.00855388	0.0106457	0.00637224	0.0141349	0.0143081	0.0120258	0.0122673
Homo_sapiens_tRNA-Arg-TCG-4	4.12654e-05	0.00117938	0.000347272	1.15838e-05	3.4538e-05	2.58083e-05	0.00122642	0.000288443	0.000475653	7.31101e-05	0.000154285	0.000378549	0	0	0	0
Homo_sapiens_tRNA-Arg-TCG-5	0.000999502	0.00356602	0.00348402	0.000469434	0.000605743	0.000898898	0.0036983	0.00323595	0.000535109	0.00255885	0.00239142	0.00164038	0.000178923	9.23105e-05	0.000327976	0.000322824
Homo_sapiens_tRNA-Arg-TCG-6	0	0	0	0	0	0	0	2.20522e-07	0.000118913	7.31101e-05	0	0.000126183	0	0	0	0
Homo_sapiens_tRNA-Arg-TCT-1	0.00899282	0.00504945	0.00813726	0.0038021	0.00420035	0.0111311	0.00507857	0.00758774	0.00249718	0.00270507	0.00377999	0.00195584	0.00205761	0.00258469	0.0060129	0.00484235
Homo_sapiens_tRNA-Arg-TCT-2	0.00176088	0.00314729	0.00280592	0.000717618	0.000848838	0.00191311	0.0031903	0.00252741	0.000951305	0.00029244	0.000694284	0.000630915	8.94614e-05	0	0.000109325	0
Homo_sapiens_tRNA-Arg-TCT-3	0.000981237	0.00432351	0.0020207	0.00070169	0.000900645	0.00110207	0.00447474	0.0016892	0.00356739	0.00380173	0.00331713	0.00422713	0.00107354	0.000738484	0.00163988	0.00301302
Homo_sapiens_tRNA-Arg-TCT-4	0.000236769	0.00010889	0.000177232	0.00289856	0.0033183	0.000151555	0.000111702	0.000167377	0.000535109	0.00021933	0.000231428	0.000378549	0.00823045	0.00886181	0.000874604	0.000645647
Homo_sapiens_tRNA-Arg-TCT-5	6.76482e-07	4.73435e-06	1.798e-06	1.15838e-06	1.32838e-06	5.49113e-07	3.46364e-06	2.86679e-06	0.000118913	0	0	0.000252366	0	0	0.000109325	0
Homo_sapiens_tRNA-Asn-ATT-1	0	0	0	0	0	0	0	0	0.000832392	0.000511771	0.000385713	0.0015142	0.000178923	9.23105e-05	0.000109325	0
Homo_sapiens_tRNA-Asn-GTT-1	0.00140776	0.00247344	0.00332708	0.000333904	0.000459621	0.00100982	0.00260206	0.00317817	0.00142696	0.00138909	0.00185142	0.0014511	0.000178923	0	0.000546627	0.000215216
Homo_sapiens_tRNA-Asn-GTT-10	0	5.26039e-07	7.70574e-07	0	0	0	1.44318e-06	6.61567e-07	0.000356739	0	7.71426e-05	0.00044164	0	0	0	0
Homo_sapiens_tRNA-Asn-GTT-11	3.38241e-07	3.15623e-06	7.70574e-07	0	0	0	1.73182e-06	4.41045e-07	0.00154587	0.00138909	0.000539998	0.00126183	0	0.000184621	0.000109325	0
Homo_sapiens_tRNA-Asn-GTT-12	0	0	0	0	0	0	0	0	0.000475653	0.000511771	0.000308571	0.000567823	0	0	0	0
Homo_sapiens_tRNA-Asn-GTT-13	0	0	0	0	0	0	0	0	0.000654022	0	0	0.00044164	0.000357846	0.000553863	0	0.000430432
Homo_sapiens_tRNA-Asn-GTT-14	0	0	0	0	0	0	2.88637e-07	0	0.00214044	0.00160842	0.00223714	0.0022082	0.000357846	0.000276932	0.000655953	0
Homo_sapiens_tRNA-Asn-GTT-16	0	0	0	0	0	0	0	0	5.94566e-05	7.31101e-05	0	0.000126183	0	0.000184621	0	0.000215216
Homo_sapiens_tRNA-Asn-GTT-17	0	0	5.13716e-07	0	0	0	0	0	0.00101076	0.000731101	0.00138857	0.0015142	0	9.23105e-05	0.000109325	0.000107608
Homo_sapiens_tRNA-Asn-GTT-18	0	0	0	0	0	0	0	0	0.000475653	0	0	6.30915e-05	0.000178923	9.23105e-05	0.000109325	0
Homo_sapiens_tRNA-Asn-GTT-2	0.0168762	0.0166328	0.0231031	0.0214309	0.0218918	0.0186396	0.0174666	0.0232281	0.0202152	0.0304869	0.033017	0.0203785	0.025586	0.0263085	0.0160708	0.0185086
Homo_sapiens_tRNA-Asn-GTT-21	0	0	0	0	0	0	0	0	0.000713479	7.31101e-05	0	0.000315457	8.94614e-05	9.23105e-05	0.000109325	0
Homo_sapiens_tRNA-Asn-GTT-22	0	0	0	0	0	0	0	0	5.94566e-05	7.31101e-05	0	0	0	9.23105e-05	0.000109325	0.000107608
Homo_sapiens_tRNA-Asn-GTT-24	6.76482e-07	0	1.28429e-06	8.68787e-07	1.32838e-06	2.74556e-06	1.73182e-06	2.20522e-06	0.00208098	0.00343617	0.00339428	0.00359621	0.000715692	0.000923105	0.000218651	0.000215216
Homo_sapiens_tRNA-Asn-GTT-25	0	5.26039e-07	0	0	0	0	0	0	0.00261609	0.00314373	0.00277713	0.00239748	0.000268384	0.00138466	0.000546627	0.000215216
Homo_sapiens_tRNA-Asn-GTT-27	3.38241e-07	7.89058e-06	6.6783e-06	0	0	0	5.77274e-06	3.9694e-06	0.000237826	0.00014622	0.000154285	0.00044164	8.94614e-05	9.23105e-05	0	0
Homo_sapiens_tRNA-Asn-GTT-28	0	0	0	0	0	0	0	0	0	7.31101e-05	0	6.30915e-05	8.94614e-05	0	0	0
Homo_sapiens_tRNA-Asn-GTT-3	0.00495659	0.00669332	0.00707952	0.00537316	0.00571737	0.00514025	0.00691545	0.00686178	0.00344848	0.0035824	0.00331713	0.00359621	0.002326	0.00138466	0.000874604	0.000645647
Homo_sapiens_tRNA-Asn-GTT-4	0.000504994	0.00109153	0.000996608	0.000715591	0.000688103	0.000524952	0.00111414	0.00097074	0.00309174	0.00365551	0.00431999	0.00328076	0	0.000184621	0	0
Homo_sapiens_tRNA-Asn-GTT-5	3.58536e-05	0.000543398	0.000180828	3.67786e-05	4.91502e-05	3.73397e-05	0.00055678	0.000168479	0.000713479	0.000365551	0.000231428	0.00119874	0	0	0	0
Homo_sapiens_tRNA-Asn-GTT-6	3.38241e-07	4.20831e-06	2.05486e-06	2.89596e-07	0	5.49113e-07	2.59773e-06	1.76418e-06	0.000297283	0.00014622	0.000154285	0.000126183	8.94614e-05	9.23105e-05	0	0
Homo_sapiens_tRNA-Asn-GTT-7	6.76482e-07	1.05208e-06	5.13716e-07	5.79191e-07	1.32838e-06	1.09823e-06	0	2.20522e-07	0.00196207	0.00248574	0.00239142	0.0015142	0.000447307	0.000461553	0.000327976	0.000215216
Homo_sapiens_tRNA-Asn-GTT-8	3.38241e-07	9.4687e-06	4.62344e-06	2.89596e-07	0	0	5.77274e-06	4.63097e-06	0.000832392	0.00131598	0.00100285	0.000883281	8.94614e-05	0.000184621	0.000109325	0
Homo_sapiens_tRNA-Asn-GTT-9	2.36769e-06	6.94371e-05	2.79975e-05	5.79191e-07	0	2.74556e-06	6.55206e-05	2.60217e-05	0.000475653	0.000511771	0.00115714	0.000630915	8.94614e-05	0	0	0
Homo_sapiens_tRNA-Asp-GTC-1	0.00472996	0.00248816	0.00422711	0.00544816	0.00606408	0.00478058	0.00244014	0.00415641	0.0031512	0.00562948	0.00478284	0.00391167	0.00706745	0.0060925	0.00612223	0.00774777
Homo_sapiens_tRNA-Asp-GTC-10	6.76482e-07	1.05208e-06	2.56858e-07	2.89596e-07	2.65677e-06	1.09823e-06	1.15455e-06	2.20522e-07	0	0	0	0	8.94614e-05	0	0	0.000107608
Homo_sapiens_tRNA-Asp-GTC-2	0.034227	0.0447091	0.0329186	0.031007	0.0356964	0.0332389	0.043811	0.0308674	0.0235448	0.0211288	0.0244542	0.0287697	0.0211129	0.0234469	0.0288619	0.0280857
Homo_sapiens_tRNA-Asp-GTC-3	0.000800278	0.00111731	0.000638805	0.000505344	0.000537996	0.000725378	0.00105179	0.000559245	0.000891849	0.00029244	0.000385713	0.00100946	8.94614e-05	0.000369242	0.000109325	0.000430432
Homo_sapiens_tRNA-Asp-GTC-5	0	0	0	2.89596e-07	0	0	0	0	0	0	0	6.30915e-05	8.94614e-05	9.23105e-05	0	0.000107608
Homo_sapiens_tRNA-Asp-GTC-6	0	0	0	0	0	0	0	0	0	0	0	0	0.000268384	0	0	0
Homo_sapiens_tRNA-Asp-GTC-8	0	0	0	0	0	0	0	0	0	0.00029244	7.71426e-05	6.30915e-05	8.94614e-05	0	0	0.000107608
Homo_sapiens_tRNA-Asp-GTC-9	0	0	2.56858e-07	5.79191e-07	0	0	0	2.20522e-07	0	0	0	0	0	0	0.000109325	0
Homo_sapiens_tRNA-Cys-ACA-1	0	0	0	0	0	0	0	0	0	0	0	0	0	0	0.000218651	0.000215216
Homo_sapiens_tRNA-Cys-GCA-1	4.39713e-06	4.89216e-05	6.37007e-05	1.18734e-05	1.46122e-05	3.29468e-06	6.14797e-05	5.82179e-05	0.000118913	0.000438661	0.000308571	0.000252366	8.94614e-05	0.000184621	0	0.000322824
Homo_sapiens_tRNA-Cys-GCA-10	2.70593e-06	5.10258e-05	1.48978e-05	1.15838e-06	2.65677e-06	1.09823e-06	5.8016e-05	1.16877e-05	0.000772935	0.000438661	0.000231428	0.000315457	0	9.23105e-05	0.000109325	0
Homo_sapiens_tRNA-Cys-GCA-11	0.00229226	0.00272751	0.00242422	0.00210015	0.00193944	0.00211299	0.00270135	0.00228616	0.00225935	0.00102354	0.00115714	0.00315457	0.000268384	0.000276932	0.000765278	0.000645647
Homo_sapiens_tRNA-Cys-GCA-12	3.72065e-06	2.52499e-05	5.90773e-06	1.44798e-06	1.32838e-06	1.64734e-06	2.6266e-05	5.95411e-06	0.000416196	0.00014622	0	0.00044164	0	0	0	0.000107608
Homo_sapiens_tRNA-Cys-GCA-13	2.19857e-05	0.00161915	3.13367e-05	1.04254e-05	2.39109e-05	1.4826e-05	0.00157192	2.55806e-05	0.00445924	7.31101e-05	0.000154285	0.00410095	0	0	0	0
Homo_sapiens_tRNA-Cys-GCA-14	9.36928e-05	0.000584429	9.70923e-05	5.53128e-05	5.31354e-05	9.33492e-05	0.000577851	9.43836e-05	0.00124859	0.00029244	0	0.00132492	8.94614e-05	0.000276932	0.000109325	0.000322824
Homo_sapiens_tRNA-Cys-GCA-15	1.35296e-06	7.36454e-06	1.20723e-05	8.68787e-07	0	2.19645e-06	1.09682e-05	1.10261e-05	5.94566e-05	7.31101e-05	7.71426e-05	0	8.94614e-05	9.23105e-05	0	0.000322824
Homo_sapiens_tRNA-Cys-GCA-16	6.76482e-07	1.57812e-06	1.54115e-06	2.89596e-07	0	0	4.32955e-06	8.8209e-07	0.00017837	0	0	0	0	0	0	0
Homo_sapiens_tRNA-Cys-GCA-17	1.01472e-06	1.05208e-06	1.798e-06	1.44798e-06	0	5.49113e-07	5.77274e-07	2.20522e-07	0.00428087	0.00160842	0.00162	0.00378549	0.000178923	9.23105e-05	0.00109325	0.000860863
Homo_sapiens_tRNA-Cys-GCA-18	1.01472e-06	1.15729e-05	1.69526e-05	5.79191e-07	1.32838e-06	5.49113e-07	1.03909e-05	1.32313e-05	0	7.31101e-05	0	6.30915e-05	0	9.23105e-05	0.000109325	0
Homo_sapiens_tRNA-Cys-GCA-19	3.38241e-07	5.26039e-06	1.05312e-05	2.89596e-07	0	5.49113e-07	5.77274e-06	9.48247e-06	5.94566e-05	0	0	0	0	0	0	0.000107608
Homo_sapiens_tRNA-Cys-GCA-2	0.00941832	0.00636191	0.00945879	0.0101251	0.00914726	0.00890716	0.00643314	0.009615	0.00891849	0.0146951	0.0141942	0.00933754	0.015119	0.0152312	0.0121351	0.0154955
Homo_sapiens_tRNA-Cys-GCA-20	0	1.57812e-06	2.56858e-07	0	0	0	5.77274e-07	0	0	7.31101e-05	7.71426e-05	0	0	0	0	0
Homo_sapiens_tRNA-Cys-GCA-21	0	5.26039e-07	5.13716e-07	8.68787e-07	0	5.49113e-07	0	8.8209e-07	0.000237826	0	7.71426e-05	0.000315457	0	0	0	0
Homo_sapiens_tRNA-Cys-GCA-22	0	0	0	0	0	0	0	0	0.00017837	0	7.71426e-05	0.000315457	0	9.23105e-05	0	0
Homo_sapiens_tRNA-Cys-GCA-23	0	0	0	0	0	0	0	0	5.94566e-05	7.31101e-05	0	6.30915e-05	8.94614e-05	0	0	0
Homo_sapiens_tRNA-Cys-GCA-24	3.38241e-07	5.26039e-07	1.54115e-06	2.89596e-07	0	0	2.88637e-07	4.41045e-07	0.000118913	7.31101e-05	0	0	0	0	0	0
Homo_sapiens_tRNA-Cys-GCA-3	0	4.73435e-06	6.93516e-06	2.02717e-06	0	0	5.4841e-06	5.51306e-06	0	0	0	0	0	0	0.000109325	0.000107608
Homo_sapiens_tRNA-Cys-GCA-4	0.00878412	0.00545082	0.00846989	0.00968379	0.00842993	0.00786824	0.00512648	0.00793418	0.00618348	0.00679924	0.00539998	0.0044164	0.0123457	0.0124619	0.00951132	0.0102227
Homo_sapiens_tRNA-Cys-GCA-5	0.000269916	0.000664913	0.000393763	0.000161305	0.000140809	0.000258632	0.000682626	0.000382165	0.000416196	0.00014622	0.000231428	0.000820189	0	0.000184621	0.000109325	0.000430432
Homo_sapiens_tRNA-Cys-GCA-6	4.53243e-05	0.000401368	0.00102846	6.8055e-05	9.96288e-05	4.61255e-05	0.000418812	0.000929282	0.000297283	0.000731101	0.000925712	0.000378549	0	0	0	0
Homo_sapiens_tRNA-Cys-GCA-7	0	0	2.56858e-07	0	0	0	0	0	0.000535109	0.00014622	0.000154285	0.000378549	8.94614e-05	0.000276932	0.000218651	0
Homo_sapiens_tRNA-Cys-GCA-8	0.000316594	0.00112625	0.000668858	0.000289016	0.000253721	0.000292677	0.00113261	0.000643705	0.00107022	0.000584881	0.000694284	0.00195584	0.000178923	0	0.000437302	0.000215216
Homo_sapiens_tRNA-Cys-GCA-9	0.000157282	0.00184797	0.00321766	0.00010773	0.000178004	0.000123001	0.00175982	0.0029883	0.00594566	0.00460594	0.00455142	0.00567823	0.000178923	0.000184621	0.000218651	0.000430432
Homo_sapiens_tRNA-Gln-CTG-1	0.0301677	0.0185118	0.0281945	0.0294849	0.0285895	0.0291118	0.0200894	0.0299637	0.00499435	0.00745723	0.00686569	0.00529968	0.0119878	0.0116311	0.0114792	0.0130206
Homo_sapiens_tRNA-Gln-CTG-10	0	0	0	0	0	0	0	0	0	0	0	6.30915e-05	0	0	0	0
Homo_sapiens_tRNA-Gln-CTG-12	0	0	0	0	0	0	0	0	5.94566e-05	0	0	0	8.94614e-05	0	0.000109325	0
Homo_sapiens_tRNA-Gln-CTG-13	0	0	0	0	0	0	0	0	0	7.31101e-05	0	0	0	0	0	0
Homo_sapiens_tRNA-Gln-CTG-16	0	0	0	0	0	0	0	0	0	0	7.71426e-05	0	8.94614e-05	0	0	0
Homo_sapiens_tRNA-Gln-CTG-17	0	0	0	0	0	0	0	0	0.000832392	0.00021933	0.000231428	0.000820189	0	0	0	0
Homo_sapiens_tRNA-Gln-CTG-2	0.00316222	0.00465755	0.00350277	0.000609599	0.000741239	0.00199603	0.00498534	0.00349131	0.00142696	0.000950431	0.00100285	0.00157729	0.000178923	0.000184621	0.000765278	0.000538039
Homo_sapiens_tRNA-Gln-CTG-3	0.000181635	0.00355129	0.00149568	8.51411e-05	0.000171362	0.000138926	0.00385503	0.00143626	0.00356739	0.00285129	0.00323999	0.00321767	0.000268384	0.000184621	0.000109325	0.000107608
Homo_sapiens_tRNA-Gln-CTG-4	0.000240828	0.00123251	0.000494451	0.000155802	0.000196601	0.000273458	0.00137766	0.000532341	0.00243772	0.00131598	0.000848569	0.00170347	8.94614e-05	9.23105e-05	0.000109325	0.000107608
Homo_sapiens_tRNA-Gln-CTG-5	1.38679e-05	7.99579e-05	1.54115e-05	1.73757e-06	1.32838e-06	2.74556e-06	8.89002e-05	1.36724e-05	0.00190261	0.000365551	0.00123428	0.00252366	8.94614e-05	9.23105e-05	0.000546627	0.000430432
Homo_sapiens_tRNA-Gln-CTG-6	5.44568e-05	0.000246712	8.50199e-05	1.59278e-05	2.65677e-05	4.33799e-05	0.000233507	6.57157e-05	0.00172424	0.000877321	0.00100285	0.00157729	0.000984076	0.000738484	0.000437302	0.00118369
Homo_sapiens_tRNA-Gln-CTG-7	6.76482e-07	5.26039e-07	7.70574e-07	2.89596e-07	0	5.49113e-07	2.88637e-07	8.8209e-07	0.000118913	7.31101e-05	0	0.000189274	0	0	0	0.000107608
Homo_sapiens_tRNA-Gln-CTG-8	0	0	0	0	0	0	0	0	0.000237826	0	0.000308571	6.30915e-05	0	0	0	0
Homo_sapiens_tRNA-Gln-CTG-9	1.01472e-06	5.26039e-07	1.28429e-06	2.89596e-07	0	1.09823e-06	0	6.61567e-07	0.00356739	0.0035824	0.00323999	0.00309148	0	0	0	0.000107608
Homo_sapiens_tRNA-Gln-TTG-1	0.00765778	0.00443924	0.00640064	0.00799139	0.00722907	0.0073658	0.00476741	0.00660421	0.00267555	0.00694546	0.00655712	0.00246057	0.00527823	0.00461553	0.00907401	0.0068869
Homo_sapiens_tRNA-Gln-TTG-10	0	0	0	0	0	0	0	0	0	0	7.71426e-05	0	8.94614e-05	9.23105e-05	0.000109325	0
Homo_sapiens_tRNA-Gln-TTG-2	0.000140708	0.000766439	0.000442052	0.000125684	0.000126197	0.000129042	0.000862447	0.000432004	0.00350794	0.00343617	0.00223714	0.00435331	0.00125246	0.00166159	0.000983929	0.000860863
Homo_sapiens_tRNA-Gln-TTG-3	0.00369833	0.00644503	0.00525531	0.0028586	0.00299816	0.00389431	0.00701503	0.00534547	0.00422142	0.00380173	0.00293142	0.00473186	0.003489	0.00341549	0.00327976	0.00355106
Homo_sapiens_tRNA-Gln-TTG-4	2.36769e-06	6.31247e-06	3.33915e-06	3.18555e-06	5.31354e-06	1.09823e-06	5.19546e-06	3.74888e-06	0.000118913	0	0	6.30915e-05	8.94614e-05	0	0	0
Homo_sapiens_tRNA-Gln-TTG-5	0	0	0	0	0	0	0	0	5.94566e-05	0	0	0	0	0.000184621	0	0
Homo_sapiens_tRNA-Gln-TTG-6	0	0	0	0	0	0	0	0	0	7.31101e-05	0	0.000126183	0	0	0.000109325	0
Homo_sapiens_tRNA-Glu-CTC-1	0.0414619	0.0540689	0.0415712	0.0410102	0.044651	0.0452288	0.0510651	0.0409923	0.0508948	0.0267583	0.0267685	0.0476972	0.0206656	0.0225238	0.0324697	0.0307759
Homo_sapiens_tRNA-Glu-CTC-16	0	0	0	0	0	0	0	0	0	7.31101e-05	0	0	0	9.23105e-05	0	0.000107608
Homo_sapiens_tRNA-Glu-CTC-2	5.81775e-05	5.73382e-05	4.21247e-05	4.02538e-05	6.24341e-05	5.65586e-05	6.7541e-05	4.47661e-05	0.000891849	0.00314373	0.00431999	0.00126183	0.00474146	0.00544632	0.00382639	0.00333584
Homo_sapiens_tRNA-Glu-CTC-3	3.38241e-07	5.26039e-07	2.56858e-07	0	0	0	2.88637e-07	0	5.94566e-05	7.31101e-05	0	0.000252366	0	0	0	0.000107608
Homo_sapiens_tRNA-Glu-CTC-5	0	0	2.56858e-07	0	0	0	0	0	0	0	0	0	8.94614e-05	0	0	0
Homo_sapiens_tRNA-Glu-CTC-7	0	0	2.56858e-07	0	0	1.09823e-06	5.77274e-07	4.41045e-07	5.94566e-05	0	0	6.30915e-05	0	0	0	0
Homo_sapiens_tRNA-Glu-TTC-1	0.00993854	0.00535087	0.00843367	0.0174224	0.0175745	0.0104738	0.00525752	0.00802349	0.00428087	0.00709168	0.00485999	0.00353312	0.0108248	0.0116311	0.00721548	0.00925428
Homo_sapiens_tRNA-Glu-TTC-11	0	0	0	0	0	0	0	0	0	7.31101e-05	0	0	0	0	0	0
Homo_sapiens_tRNA-Glu-TTC-2	0.0172709	0.00873225	0.0125752	0.0151189	0.0155873	0.0166464	0.00865737	0.0123508	0.00772935	0.0116976	0.0111085	0.00687697	0.0186974	0.018739	0.0170548	0.0182933
Homo_sapiens_tRNA-Glu-TTC-3	0.000248945	0.00260284	0.000734613	2.31676e-05	8.36882e-05	9.49965e-05	0.00256771	0.000652526	0.00612403	0.00394795	0.00431999	0.00504732	0.000178923	0.000276932	0.000109325	0.000215216
Homo_sapiens_tRNA-Glu-TTC-4	0.0017044	0.00989006	0.00370338	0.00065159	0.00086345	0.00134917	0.00986532	0.00341986	0.00939414	0.00760345	0.00917997	0.00870662	0.000805153	0.000461553	0.00153056	0.00182933
Homo_sapiens_tRNA-Glu-TTC-5	0	0	0	0	0	0	0	0	0.00154587	0.00614125	0.00447427	0.00233438	0.00241546	0.00360011	0.00262381	0.00290541
Homo_sapiens_tRNA-Glu-TTC-6	0	0	0	0	0	0	0	0	0.00142696	0.000511771	0.000617141	0.00195584	0	9.23105e-05	0	0
Homo_sapiens_tRNA-Glu-TTC-9	0	0	0	0	0	0	0	0	0.000118913	0	7.71426e-05	6.30915e-05	0	0	0.000109325	0.000215216
Homo_sapiens_tRNA-Gly-CCC-1	0.000347035	0.00374382	0.000956795	3.61995e-05	0.000127525	0.000258083	0.00379384	0.000889147	0.00243772	0.00109665	0.00146571	0.00252366	8.94614e-05	9.23105e-05	0.000765278	0.000538039
Homo_sapiens_tRNA-Gly-CCC-2	0.0205238	0.00870647	0.0194755	0.0315471	0.0325507	0.0227465	0.00910678	0.0219936	0.00214044	0.00533704	0.00478284	0.00214511	0.0101986	0.00941567	0.00721548	0.00527279
Homo_sapiens_tRNA-Gly-CCC-3	0	5.26039e-07	0	0	0	0	0	0	0.000416196	0	0	0.000504732	0	0	0	0
Homo_sapiens_tRNA-Gly-CCC-4	0	3.68227e-06	5.13716e-07	0	0	5.49113e-07	4.61819e-06	8.8209e-07	0.00130804	0.00153531	0.00200571	0.000820189	0	9.23105e-05	0.000874604	0.000753255
Homo_sapiens_tRNA-Gly-CCC-5	0	1.05208e-06	2.56858e-07	0	0	0	8.65911e-07	4.41045e-07	0.00160533	0.000950431	0.000617141	0.00170347	8.94614e-05	0.000184621	0.000327976	0.000322824
Homo_sapiens_tRNA-Gly-CCC-6	0	0	0	0	0	0	0	0	0.000772935	0.00102354	0.00115714	0.000820189	0	0	0.000327976	0.000107608
Homo_sapiens_tRNA-Gly-CCC-7	0	0	0	0	0	0	0	0	5.94566e-05	0	0	6.30915e-05	0.000178923	0	0.000109325	0
Homo_sapiens_tRNA-Gly-GCC-1	0.0116321	0.0449432	0.00969972	0.00408793	0.00490174	0.0096869	0.0446556	0.00981237	0.0198585	0.00328995	0.00509141	0.0215773	0.00339953	0.0035078	0.00885536	0.010976
Homo_sapiens_tRNA-Gly-GCC-2	0.027407	0.0144061	0.0282952	0.0397432	0.0382296	0.0277566	0.0143735	0.0309523	0.00719424	0.0121363	0.0110314	0.00618297	0.0101986	0.0114465	0.0133377	0.0121597
Homo_sapiens_tRNA-Gly-GCC-3	1.01472e-06	0	1.54115e-06	3.18555e-06	1.32838e-06	5.49113e-07	8.65911e-07	1.76418e-06	0.00017837	0.00021933	0.000308571	0.000189274	0	0	0.000218651	0.000107608
Homo_sapiens_tRNA-Gly-GCC-4	3.38241e-07	5.26039e-07	0	0	0	5.49113e-07	0	0	0.000475653	7.31101e-05	7.71426e-05	0.000630915	0	0	0	0.000107608
Homo_sapiens_tRNA-Gly-GCC-5	0	0	2.56858e-07	0	0	0	0	0	0	0	0	6.30915e-05	0	0	0	0
Homo_sapiens_tRNA-Gly-GCC-6	0	0	0	0	0	0	0	0	0	0	0	6.30915e-05	0	0	0	0
Homo_sapiens_tRNA-Gly-TCC-4	3.04417e-06	2.10416e-06	2.56858e-06	1.15838e-06	1.32838e-06	1.09823e-06	5.4841e-06	2.42575e-06	0.000891849	0.00116976	0.000385713	0.00119874	8.94614e-05	0.000184621	0.000327976	0.000322824
Homo_sapiens_tRNA-Gly-TCC-6	6.76482e-07	5.26039e-07	0	0	0	0	5.77274e-07	4.41045e-07	0	0	0	0	0	0	0.000109325	0
Homo_sapiens_tRNA-His-GTG-1	0.0242198	0.0214203	0.0275328	0.0253416	0.0228867	0.0222319	0.0228788	0.0282752	0.0271717	0.0417459	0.0442027	0.0271924	0.0546609	0.0516016	0.0371707	0.0429355
Homo_sapiens_tRNA-His-GTG-2	2.70593e-06	1.57812e-06	3.33915e-06	3.76474e-06	1.32838e-06	1.64734e-06	2.02046e-06	1.76418e-06	0	0	0	0	0	0	0.000109325	0
Homo_sapiens_tRNA-Ile-AAT-1	3.99124e-05	0.00172856	5.62519e-05	2.5774e-05	5.71205e-05	4.22817e-05	0.00172143	4.56482e-05	0.00160533	0	0	0.00157729	8.94614e-05	0.000184621	0	0.000215216
Homo_sapiens_tRNA-Ile-AAT-10	6.76482e-07	5.26039e-07	0	2.89596e-07	0	0	8.65911e-07	0	0	7.31101e-05	0	0	0	0	0	0
Homo_sapiens_tRNA-Ile-AAT-11	0	0	0	0	0	0	0	0	5.94566e-05	7.31101e-05	0	0	0.00169977	0.00295394	0.000218651	0.000215216
Homo_sapiens_tRNA-Ile-AAT-12	0.00021918	0.00185324	0.000312339	7.7322e-05	0.000115569	0.000302012	0.0017451	0.00026154	0.00107022	0.000584881	0.00100285	0.00113565	0	0	0.000218651	0.00118369
Homo_sapiens_tRNA-Ile-AAT-2	0.00156031	0.00259916	0.00144662	0.00149431	0.00145325	0.0014859	0.00244533	0.00136548	0.00392413	0.00314373	0.00293142	0.00403785	0.00465199	0.00516939	0.00284246	0.00505757
Homo_sapiens_tRNA-Ile-AAT-3	0.000397772	0.00125776	0.000597708	0.000383714	0.000482204	0.000419522	0.00117908	0.00056542	0.000713479	0.000584881	0.000462856	0.00138801	0.000357846	9.23105e-05	0.000437302	0.000322824
Homo_sapiens_tRNA-Ile-AAT-4	0.00245665	0.00149921	0.00256884	0.00162463	0.00153694	0.0026308	0.00144723	0.00238649	0.00190261	0.00248574	0.00269999	0.00176656	0.00143138	0.00129235	0.00338909	0.00301302
Homo_sapiens_tRNA-Ile-AAT-6	0.000391007	0.00185429	0.000766978	0.00015754	0.000189959	0.00035308	0.00171133	0.000690235	0.00017837	0	0.000231428	0.000252366	0	0	0.000109325	0
Homo_sapiens_tRNA-Ile-AAT-8	0.000451214	0.00166334	0.000935733	0.000189106	0.000252393	0.000409638	0.00159761	0.000883193	0.00231881	0.00109665	0.00115714	0.00176656	0.000178923	0.000276932	0.000437302	0.000215216
Homo_sapiens_tRNA-Ile-AAT-9	0	0	0	0	0	0	0	0	0	0	0	0	0	0.000184621	0.000109325	0
Homo_sapiens_tRNA-Ile-GAT-1	3.38241e-07	1.84114e-05	0	1.44798e-06	0	0	1.64523e-05	6.61567e-07	0.000594566	0	0	0.000378549	0	9.23105e-05	0.000218651	0
Homo_sapiens_tRNA-Ile-TAT-1	0.00187419	0.00179379	0.00265386	0.00318584	0.00315093	0.00257369	0.00181668	0.00263392	0.00404305	0.0105279	0.00933426	0.00410095	0.0143138	0.0161543	0.0120258	0.0144195
Homo_sapiens_tRNA-Ile-TAT-2	0.00655444	0.00408627	0.0058055	0.00853612	0.00855347	0.00582664	0.00419995	0.00585553	0.0099887	0.0165229	0.0168171	0.009653	0.0169977	0.0152312	0.0135564	0.0140966
Homo_sapiens_tRNA-Ile-TAT-3	3.28094e-05	0.0022667	0.000279204	2.02717e-05	5.57922e-05	2.58083e-05	0.00238876	0.00023221	0.00237826	0.000584881	0.000539998	0.00271293	8.94614e-05	0.000184621	0.000218651	0
Homo_sapiens_tRNA-Leu-AAG-1	0.000301711	0.00806523	0.00168807	0.000103096	0.000293573	0.000252043	0.00792164	0.00156659	0.0123075	0.00248574	0.00285428	0.0125552	0.000447307	0.000461553	0.000874604	0.000538039
Homo_sapiens_tRNA-Leu-AAG-2	0.0178896	0.0150447	0.0190445	0.0195416	0.0201941	0.0191893	0.0146541	0.0196949	0.0168262	0.0214944	0.0201342	0.0148265	0.0298801	0.0288932	0.0236143	0.0222748
Homo_sapiens_tRNA-Leu-AAG-3	0.000252328	0.00114992	0.000449758	7.96388e-05	0.00012354	0.000213056	0.0010948	0.000394294	0.00172424	0.00124287	0.00108	0.00164038	0.000357846	0.000276932	0.000437302	0.000430432
Homo_sapiens_tRNA-Leu-AAG-4	1.89415e-05	2.47238e-05	1.74663e-05	2.40364e-05	1.99258e-05	1.81207e-05	2.2225e-05	2.02881e-05	5.94566e-05	7.31101e-05	0	0	0	9.23105e-05	0	0.000107608
Homo_sapiens_tRNA-Leu-AAG-5	3.38241e-07	0	7.70574e-07	2.89596e-07	0	0	2.88637e-07	4.41045e-07	5.94566e-05	0	0	0	0	0	0	0.000107608
Homo_sapiens_tRNA-Leu-AAG-6	0	0	2.56858e-07	0	1.32838e-06	0	2.88637e-07	0	0	0	0	0	0.000178923	0	0	0
Homo_sapiens_tRNA-Leu-AAG-7	0	0	0	0	0	0	0	0	0.000118913	0	0	0.000252366	0	0	0.000109325	0
Homo_sapiens_tRNA-Leu-AAG-8	0	5.26039e-07	2.56858e-07	0	0	5.49113e-07	2.88637e-07	4.41045e-07	0	0	0	0	0	9.23105e-05	0	0
Homo_sapiens_tRNA-Leu-CAA-1	0.00447493	0.00337401	0.00341852	0.00371175	0.00433452	0.00456642	0.0033378	0.00333209	0.0063024	0.00767656	0.0088714	0.00681388	0.0135087	0.0157851	0.0112605	0.0122673
Homo_sapiens_tRNA-Leu-CAA-2	0.000430581	0.00177275	0.000880766	9.06434e-05	0.000196601	0.000171323	0.00175203	0.000865771	0.00231881	0.000877321	0.00146571	0.00189274	0.000447307	0	0.000327976	0
Homo_sapiens_tRNA-Leu-CAA-3	0.000144091	0.00173593	0.000302835	1.88237e-05	7.57179e-05	9.17019e-05	0.00168246	0.000256247	0.00505381	0.000657991	0.000617141	0.00536278	8.94614e-05	0	0.000327976	0.000538039
Homo_sapiens_tRNA-Leu-CAA-4	0.00312366	0.0019595	0.00243527	0.00337495	0.0039732	0.00317003	0.00190269	0.00247911	0.00481598	0.0108934	0.00794569	0.00422713	0.0113616	0.013662	0.0107139	0.00989992
Homo_sapiens_tRNA-Leu-CAA-5	0	0	0	0	0	0	0	0	0	0.00014622	0	0	0	0	0	0.000215216
Homo_sapiens_tRNA-Leu-CAA-6	0	5.26039e-07	0	5.79191e-07	1.32838e-06	0	5.77274e-07	0	0.000118913	0.000511771	0.000771426	0.000189274	8.94614e-05	0	0.000327976	0
Homo_sapiens_tRNA-Leu-CAG-1	0.0154143	0.0139811	0.0158248	0.0107837	0.0127844	0.0144856	0.0139218	0.015796	0.0220584	0.00891943	0.0112628	0.0235331	0.00751476	0.0060925	0.00972997	0.0068869
Homo_sapiens_tRNA-Leu-CAG-2	0.0109296	0.00677328	0.00806559	0.0104521	0.0113829	0.0117027	0.00670648	0.0080129	0.0118319	0.0204708	0.01674	0.011041	0.024423	0.0215084	0.0223024	0.0227053
Homo_sapiens_tRNA-Leu-TAA-1	0.00656188	0.003091	0.00451196	0.0083001	0.00813237	0.0069611	0.00305984	0.00476218	0.0031512	0.00709168	0.00809998	0.00378549	0.00921453	0.0108926	0.0103859	0.00946949
Homo_sapiens_tRNA-Leu-TAA-2	3.68683e-05	0.00112415	0.000247097	8.39827e-06	4.64935e-05	3.56923e-05	0.0012039	0.000234415	0.000832392	0.00021933	0.000462856	0.00044164	8.94614e-05	0	0	0.000107608
Homo_sapiens_tRNA-Leu-TAA-3	0.00102555	0.00105471	0.000933165	0.000492602	0.000536667	0.00124264	0.00100705	0.000961699	0.000535109	0.000584881	0.000154285	0.000504732	8.94614e-05	0.000184621	0.000437302	0.000430432
Homo_sapiens_tRNA-Leu-TAA-4	1.69121e-06	2.36718e-05	4.10973e-06	8.68787e-07	0	2.74556e-06	2.54e-05	2.86679e-06	0.00196207	0.000950431	0.00100285	0.0022082	8.94614e-05	0	0.000218651	0.000107608
Homo_sapiens_tRNA-Leu-TAA-5	3.38241e-07	0	0	0	0	5.49113e-07	0	2.20522e-07	0	0	7.71426e-05	0	8.94614e-05	9.23105e-05	0	0
Homo_sapiens_tRNA-Leu-TAG-1	0.00295961	0.00414045	0.00310567	0.00137355	0.00155155	0.00306405	0.00416099	0.00302358	0.002735	0.0035824	0.00316285	0.00246057	0.00313115	0.0035078	0.00393572	0.00322824
Homo_sapiens_tRNA-Leu-TAG-2	0.000699144	0.00346554	0.00186582	0.000141323	0.000288259	0.000419522	0.00330374	0.00179549	0.00439979	0.00321684	0.00208285	0.00397476	0.000268384	9.23105e-05	0.000437302	0.000538039
Homo_sapiens_tRNA-Leu-TAG-3	0.00655173	0.00368385	0.00467584	0.00811157	0.00783216	0.00742565	0.00354215	0.00473837	0.00184315	0.00285129	0.00239142	0.0022082	0.00339953	0.00378473	0.00229583	0.00182933
Homo_sapiens_tRNA-Leu-TAG-4	0	0	0	0	1.32838e-06	0	0	2.20522e-07	0.000118913	0	7.71426e-05	0.000252366	0	0	0	0.000107608
Homo_sapiens_tRNA-Lys-CTT-1	0.0141158	0.00753235	0.0121956	0.015138	0.0148633	0.0151594	0.00735822	0.012177	0.00154587	0.00350928	0.00323999	0.00246057	0.00169977	0.00184621	0.00284246	0.00215216
Homo_sapiens_tRNA-Lys-CTT-10	0	0	0	0	0	0	2.88637e-07	0	0.000772935	0.00102354	0.00108	0.000630915	0.00169977	0.00147697	0.00142123	0.00118369
Homo_sapiens_tRNA-Lys-CTT-11	3.38241e-07	0	2.56858e-07	2.89596e-07	0	1.09823e-06	0	2.20522e-07	0	0	0	0.000126183	0	0	0	0
Homo_sapiens_tRNA-Lys-CTT-12	0	0	0	2.89596e-07	0	0	2.88637e-07	2.20522e-07	0	0	0.000231428	0	8.94614e-05	0	0	0.000215216
Homo_sapiens_tRNA-Lys-CTT-13	0	5.26039e-07	0	8.68787e-07	0	0	2.88637e-07	2.20522e-07	0	0.00014622	0	0	0	9.23105e-05	0	0
Homo_sapiens_tRNA-Lys-CTT-14	0	0	0	0	0	0	0	0	0.000237826	7.31101e-05	7.71426e-05	0.000567823	0	0	0	0
Homo_sapiens_tRNA-Lys-CTT-16	0	0	0	2.89596e-07	0	0	0	0	0	0	0	6.30915e-05	8.94614e-05	9.23105e-05	0	0
Homo_sapiens_tRNA-Lys-CTT-2	0.015942	0.0220021	0.0164451	0.00975068	0.0100014	0.0152401	0.0217375	0.015903	0.0124859	0.0110396	0.0105685	0.0137539	0.00563607	0.00489246	0.00841806	0.00731734
Homo_sapiens_tRNA-Lys-CTT-3	8.11779e-06	1.15729e-05	7.44888e-06	2.60636e-06	6.64192e-06	6.58936e-06	6.92728e-06	5.07202e-06	0.00356739	0.00102354	0.00231428	0.00290221	0.000894614	0.000738484	0.00142123	0.00118369
Homo_sapiens_tRNA-Lys-CTT-4	0.000257063	0.0021778	0.00118103	0.000114101	0.000170033	0.000249846	0.00214486	0.00101595	0.00166478	0.000731101	0.000694284	0.00227129	0	0	0	0.000430432
Homo_sapiens_tRNA-Lys-CTT-5	6.76482e-07	1.05208e-06	1.02743e-06	2.89596e-07	0	0	1.15455e-06	0	0.0013675	0.00021933	0.000231428	0.0015142	0	9.23105e-05	0	0.000322824
Homo_sapiens_tRNA-Lys-CTT-6	0	5.26039e-07	0	5.79191e-07	3.98515e-06	1.09823e-06	2.88637e-07	0	0	0.00014622	7.71426e-05	0	8.94614e-05	9.23105e-05	0	0
Homo_sapiens_tRNA-Lys-CTT-7	0	0	0	0	0	0	0	0	0	0	0	0	0	0	0.000109325	0
Homo_sapiens_tRNA-Lys-CTT-8	0	0	2.56858e-07	0	0	0	2.88637e-07	0	0.000118913	7.31101e-05	0	0	0	0	0	0
Homo_sapiens_tRNA-Lys-CTT-9	0	0	0	0	0	0	0	0	5.94566e-05	0	0	0	0	0	0	0
Homo_sapiens_tRNA-Lys-TTT-1	0.000142738	0.000500263	0.000308743	0.000100779	9.69721e-05	0.000170774	0.000445944	0.000286679	0.000713479	0.00021933	0.000462856	0.000820189	8.94614e-05	9.23105e-05	0	0.000215216
Homo_sapiens_tRNA-Lys-TTT-10	0	0	0	0	0	0	0	0	0	0	0.000308571	0	0	0	0	0
Homo_sapiens_tRNA-Lys-TTT-11	0	0	0	2.89596e-07	0	0	0	0	0	0	7.71426e-05	0	0	0	0	0
Homo_sapiens_tRNA-Lys-TTT-12	0	0	0	0	0	0	0	0	5.94566e-05	0.00014622	7.71426e-05	6.30915e-05	0	0.000184621	0	0
Homo_sapiens_tRNA-Lys-TTT-13	0	0	0	0	0	0	0	0	0.00154587	0.00021933	7.71426e-05	0.0015142	8.94614e-05	0	0	0.000107608
Homo_sapiens_tRNA-Lys-TTT-14	0	5.26039e-07	0	0	0	0	0	0	0	0	0	0	0	9.23105e-05	0	0
Homo_sapiens_tRNA-Lys-TTT-15	0	0	0	0	0	0	0	0	0	0	7.71426e-05	0	0	0	0	0
Homo_sapiens_tRNA-Lys-TTT-3	0.0513961	0.0332204	0.0331973	0.0466886	0.040266	0.0490682	0.0318672	0.03382	0.0102265	0.0131598	0.0132685	0.00952681	0.0183396	0.020216	0.0168361	0.0167868
Homo_sapiens_tRNA-Lys-TTT-5	1.38679e-05	1.10468e-05	1.0788e-05	1.0715e-05	1.59406e-05	1.59243e-05	1.24114e-05	1.16877e-05	0.000297283	0.00029244	0.000462856	0.000189274	0.001163	0.000369242	0.000546627	0.000860863
Homo_sapiens_tRNA-Lys-TTT-6	0.000819558	0.00517307	0.00111425	0.000239206	0.000245751	0.000664427	0.00498822	0.00100272	0.00309174	0.000731101	0.000925712	0.0022082	0.000357846	0.000646174	0.000655953	0.000753255
Homo_sapiens_tRNA-Lys-TTT-7	6.76482e-07	5.26039e-07	5.13716e-07	0	0	5.49113e-07	5.77274e-07	2.20522e-07	0.00344848	0.000804211	0.000925712	0.00315457	8.94614e-05	0	0.000218651	0.000538039
Homo_sapiens_tRNA-Lys-TTT-8	0	0	0	0	0	0	0	0	0.000356739	0	0.000154285	0.000252366	8.94614e-05	0	0.000109325	0
Homo_sapiens_tRNA-Lys-TTT-9	6.76482e-07	2.63019e-06	1.02743e-06	0	0	5.49113e-07	2.30909e-06	1.10261e-06	0.000654022	7.31101e-05	0.000154285	0.000757098	8.94614e-05	0	0.000109325	0
Homo_sapiens_tRNA-Met-CAT-1	0.00516528	0.00262967	0.00529076	0.00840928	0.00737253	0.00495794	0.00270366	0.00539596	0.00190261	0.0029244	0.00347142	0.0022082	0.00384684	0.00341549	0.00393572	0.00559561
Homo_sapiens_tRNA-Met-CAT-3	0.00697149	0.006495	0.00743295	0.0035432	0.00347638	0.00632194	0.00634222	0.00730944	0.00214044	0.00263196	0.00239142	0.00195584	0.00169977	0.00110773	0.00196786	0.00301302
Homo_sapiens_tRNA-Met-CAT-6	0.00791349	0.00399895	0.00617127	0.00945472	0.00844853	0.00743115	0.00394595	0.00637949	0.00523218	0.0087001	0.00956569	0.00548896	0.0128824	0.0102465	0.0153056	0.0136662
Homo_sapiens_tRNA-Met-CAT-7	0	0	0	0	0	0	0	0	0.000118913	0	0	0.000315457	8.94614e-05	0	0	0
Homo_sapiens_tRNA-Phe-GAA-10	2.02945e-06	5.26039e-07	1.798e-06	8.68787e-07	0	5.49113e-07	3.17501e-06	1.9847e-06	0.000297283	7.31101e-05	7.71426e-05	0.000126183	0.000178923	0.000184621	0	0
Homo_sapiens_tRNA-Phe-GAA-11	0	0	0	0	0	0	0	0	5.94566e-05	0	7.71426e-05	0	0	9.23105e-05	0	0
Homo_sapiens_tRNA-Phe-GAA-12	0	0	0	0	0	0	0	0	0	7.31101e-05	0	6.30915e-05	0	0	0	0.000107608
Homo_sapiens_tRNA-Phe-GAA-2	0	0	0	0	0	0	0	0	0.00332957	0.00321684	0.00347142	0.00321767	0.00143138	0.0017539	0.00131191	0.0026902
Homo_sapiens_tRNA-Phe-GAA-4	2.60446e-05	4.68175e-05	3.69875e-05	1.96925e-05	2.39109e-05	3.45941e-05	4.82024e-05	4.03556e-05	5.94566e-05	0	0	0.000189274	0	9.23105e-05	0	0
Homo_sapiens_tRNA-Phe-GAA-5	0	0	0	2.89596e-07	0	0	0	2.20522e-07	0.000297283	0.000511771	0.000385713	0.000630915	0.000268384	0	0.000327976	0
Homo_sapiens_tRNA-Phe-GAA-6	0	0	0	0	0	0	0	0	0	0	0	6.30915e-05	8.94614e-05	0	0	0
Homo_sapiens_tRNA-Phe-GAA-7	0	0	0	0	0	0	0	0	0	7.31101e-05	0	0	0	0	0	0
Homo_sapiens_tRNA-Pro-AGG-3	3.38241e-07	1.05208e-06	1.02743e-06	0	1.32838e-06	5.49113e-07	0	2.20522e-07	0.000654022	0	0	0.000189274	0	0	0	0.000107608
Homo_sapiens_tRNA-Pro-CGG-1	0.00639952	0.00571436	0.00669063	0.00563148	0.00572534	0.00665305	0.00587896	0.00643529	0.00838338	0.0118438	0.00933426	0.0100946	0.0109143	0.0100618	0.0130097	0.0117293
Homo_sapiens_tRNA-Pro-CGG-2	0.00035955	0.00190742	0.00115047	0.000252238	0.000297558	0.000339901	0.00187701	0.00101529	0.00101076	0.0014622	0.00115714	0.00119874	0.000178923	0	0	0
Homo_sapiens_tRNA-Pro-GGG-1	0	0	0	0	0	0	0	0	0	7.31101e-05	7.71426e-05	0	0	0	0	0
Homo_sapiens_tRNA-Pro-TGG-1	0.000366653	0.00114308	0.000578444	0.000147983	0.000174018	0.000209761	0.00125037	0.000570271	0.00321065	0.0029244	0.00177428	0.00290221	0	0.000276932	0.000437302	0.000645647
Homo_sapiens_tRNA-Pro-TGG-2	0.00589791	0.0027191	0.00543845	0.00902901	0.0086438	0.00632962	0.00273743	0.00539574	0.00130804	0.00365551	0.00347142	0.00119874	0.00420469	0.00489246	0.00448234	0.00430432
Homo_sapiens_tRNA-Pro-TGG-3	0.00689132	0.00695686	0.00762842	0.00526861	0.00551678	0.00700448	0.00734263	0.00753988	0.00969142	0.00606814	0.00640284	0.00902208	0.00322061	0.00378473	0.00524762	0.005488
Homo_sapiens_tRNA-Pro-TGG-4	0	0	0	0	0	0	0	0	0.000475653	0.00029244	0.000154285	0.000378549	0.000357846	9.23105e-05	0.000109325	0.000107608
Homo_sapiens_tRNA-Pro-TGG-5	0	0	0	0	0	0	0	0	5.94566e-05	7.31101e-05	0	0	0	0	0	0
Homo_sapiens_tRNA-SeC-TCA-1	0.00205718	0.001394	0.00201017	0.00391533	0.00342325	0.00217284	0.00115772	0.00191634	0.00404305	0.00694546	0.00671141	0.00378549	0.00366792	0.00470784	0.00590357	0.00516518
Homo_sapiens_tRNA-SeC-TCA-2	0	0	0	0	0	0	0	0	0.000237826	7.31101e-05	0.000154285	0	0.000357846	9.23105e-05	0.000437302	0.000107608
Homo_sapiens_tRNA-SeC-TCA-3	0	0	0	0	0	0	0	0	0.000118913	0	0	0	8.94614e-05	0	0.000109325	0
Homo_sapiens_tRNA-Ser-ACT-1	3.38241e-07	5.26039e-07	0	0	0	0	0	0	0.000832392	0.000657991	0.000462856	0.000883281	0	0	0.000327976	0.000215216
Homo_sapiens_tRNA-Ser-AGA-3	2.60446e-05	8.78485e-05	3.54464e-05	2.83804e-05	3.98515e-05	2.52592e-05	9.03433e-05	3.19758e-05	0.000237826	0	0	6.30915e-05	8.94614e-05	0	0	0
Homo_sapiens_tRNA-Ser-AGA-4	2.53681e-05	0.000245134	3.28778e-05	1.82445e-05	1.99258e-05	2.4161e-05	0.000217344	3.02116e-05	0.002735	0.00102354	0.000848569	0.00321767	0	9.23105e-05	0.000327976	0.000215216
Homo_sapiens_tRNA-Ser-AGA-5	0	0	0	0	0	0	2.88637e-07	4.41045e-07	0.000118913	7.31101e-05	0	0.000189274	0	0	0	0.000107608
Homo_sapiens_tRNA-Ser-AGA-6	0	0	0	0	0	0	0	0	0	0	7.71426e-05	0	0	0.000184621	0	0
Homo_sapiens_tRNA-Ser-CGA-3	6.76482e-05	0.000541294	8.8616e-05	1.70861e-05	3.98515e-05	3.73397e-05	0.000537153	8.73269e-05	0.002735	0.00116976	0.00154285	0.00201893	8.94614e-05	0.000184621	0.000218651	0.000860863
Homo_sapiens_tRNA-Ser-CGA-4	0.00302827	0.00186533	0.0025357	0.00381542	0.00367697	0.00319694	0.00187094	0.00234834	0.00208098	0.00175464	0.00192857	0.00176656	0.00492038	0.00470784	0.00273314	0.00322824
Homo_sapiens_tRNA-Ser-GCT-1	0.000205989	0.00196213	0.000899259	7.52949e-05	0.00016472	0.00016089	0.00206751	0.000813066	0.000891849	0.000950431	0.00115714	0.00132492	0.000715692	0.000369242	0.000218651	0.000107608
Homo_sapiens_tRNA-Ser-GCT-2	0.00130629	0.00373751	0.00180006	0.000563263	0.000700059	0.00102629	0.00385244	0.00172846	0.000951305	0.00021933	0.000771426	0.000504732	0.000178923	9.23105e-05	0	0.000215216
Homo_sapiens_tRNA-Ser-GCT-5	0.000195503	0.00153814	0.00100586	0.000225885	0.000280289	0.00022294	0.00156932	0.000900173	0.00124859	0.000877321	0.00108	0.00170347	0.000805153	0.000276932	0.000874604	0.000538039
Homo_sapiens_tRNA-Ser-GCT-6	9.47075e-06	1.94634e-05	9.7606e-06	1.10046e-05	9.29869e-06	1.04331e-05	1.93387e-05	1.05851e-05	0.00202152	0.00131598	0.00154285	0.00214511	0.000536769	0.000553863	0.000109325	0.000107608
Homo_sapiens_tRNA-Ser-TGA-1	0.00797573	0.00358443	0.00598042	0.010773	0.0109884	0.00865347	0.00372313	0.00618521	0.00202152	0.00380173	0.00393427	0.00328076	0.00429415	0.00452322	0.00502897	0.00484235
Homo_sapiens_tRNA-Ser-TGA-4	0.000233725	0.00289742	0.000591287	7.18197e-05	0.000144794	0.000174069	0.00312911	0.000485149	0.00327011	0.000877321	0.00108	0.00315457	0.000357846	0.000184621	0	0.000538039
Homo_sapiens_tRNA-Thr-AGT-1	0.0148911	0.0100847	0.0131229	0.0129588	0.0120285	0.0136757	0.0101551	0.0132144	0.0124859	0.0217137	0.0204428	0.0112303	0.022097	0.0182775	0.0248169	0.0247498
Homo_sapiens_tRNA-Thr-AGT-2	0.00557895	0.00640032	0.00580961	0.00415454	0.00415917	0.00503262	0.00631595	0.00568331	0.00362685	0.00519082	0.00462856	0.00365931	0.00572553	0.00692329	0.00371707	0.00505757
Homo_sapiens_tRNA-Thr-AGT-3	8.21926e-05	0.00290005	0.000454638	1.59278e-05	8.36882e-05	4.77728e-05	0.00287309	0.00038834	0.00172424	7.31101e-05	0.000231428	0.00170347	0	0	0	0
Homo_sapiens_tRNA-Thr-AGT-4	4.36331e-05	0.00190584	0.000216274	1.76653e-05	6.50908e-05	2.85539e-05	0.00188913	0.000163848	0.00101076	0.000438661	0.000385713	0.00126183	0	0.000184621	0	0
Homo_sapiens_tRNA-Thr-AGT-5	0.0012772	0.0017575	0.00121648	0.00054415	0.000599101	0.00121683	0.0017907	0.00117538	0.00154587	0.000950431	0.000848569	0.000946372	0.00196815	0.00147697	0.00120258	0.000645647
Homo_sapiens_tRNA-Thr-AGT-6	0.000603422	0.00118622	0.00109935	0.000396167	0.000439695	0.000621596	0.00123161	0.00102521	0.00017837	0.000657991	0.000154285	0.000757098	0.000715692	0.000461553	0.000327976	0.000645647
Homo_sapiens_tRNA-Thr-AGT-7	0	0	0	0	1.32838e-06	0	0	0	0	7.31101e-05	0	6.30915e-05	0	0	0	0
Homo_sapiens_tRNA-Thr-CGT-1	2.40151e-05	0.000418201	0.000297698	7.23989e-06	2.52393e-05	2.08663e-05	0.000367435	0.000253821	0.000594566	0.000365551	0.000617141	0.000630915	0	0	0	0
Homo_sapiens_tRNA-Thr-CGT-2	0.00635048	0.00485534	0.00628737	0.00758161	0.00752264	0.00664207	0.00505143	0.00666353	0.00416196	0.00694546	0.0063257	0.00340694	0.00644122	0.00793871	0.00710616	0.00764016
Homo_sapiens_tRNA-Thr-CGT-3	0.000893633	0.00126723	0.00129225	0.000464511	0.000540653	0.00113886	0.00125413	0.00122963	0.000772935	0.00109665	0.000848569	0.00119874	0.000536769	0.000923105	0.000983929	0.0013989
Homo_sapiens_tRNA-Thr-CGT-4	0.00415698	0.00271647	0.00393969	0.00383193	0.00385896	0.00470096	0.00294814	0.00416258	0.00344848	0.00855388	0.00601713	0.0022082	0.00617284	0.00766177	0.00666885	0.00591843
Homo_sapiens_tRNA-Thr-CGT-5	0	0	0	0	0	0	0	0	0.00190261	0.000438661	0.000308571	0.00119874	8.94614e-05	9.23105e-05	0	0.000107608
Homo_sapiens_tRNA-Thr-CGT-6	0	0	0	0	0	0	0	0	0.00101076	7.31101e-05	0.000385713	0.00113565	0	0	0.000109325	0.000107608
Homo_sapiens_tRNA-Thr-TGT-1	0.000712674	0.00200684	0.00178439	0.000175785	0.000249736	0.000492554	0.00208656	0.00171456	0.002735	0.00241263	0.00239142	0.00277603	0.000536769	0.000461553	0.000109325	0.000430432
Homo_sapiens_tRNA-Thr-TGT-2	0.00081922	0.00206365	0.00187712	0.00166923	0.00169236	0.00114874	0.00204499	0.00188304	0.000356739	0.00014622	0.000617141	0.00044164	0.000268384	0.000276932	0.000218651	0
Homo_sapiens_tRNA-Thr-TGT-3	0.00120211	0.00154708	0.00147539	0.000626974	0.000637625	0.000901094	0.00155893	0.00140936	0.00362685	0.00672613	0.00717427	0.00435331	0.00125246	0.00129235	0.00240516	0.00215216
Homo_sapiens_tRNA-Thr-TGT-4	3.38241e-07	0	5.13716e-07	0	0	0	0	6.61567e-07	0.00118913	0.00138909	0.00115714	0.00164038	0.000178923	0.000276932	0.000109325	0.000538039
Homo_sapiens_tRNA-Thr-TGT-5	0.00565269	0.0051252	0.00581809	0.00541833	0.00543309	0.00604244	0.00518161	0.00601431	0.00112967	0.00204708	0.00162	0.00157729	0.00125246	0.00212314	0.000983929	0.00107608
Homo_sapiens_tRNA-Thr-TGT-6	7.77955e-06	4.73435e-06	6.42145e-06	5.50232e-06	6.64192e-06	6.58936e-06	6.92728e-06	5.51306e-06	0.00428087	0.00489838	0.0057857	0.0044795	0.00903561	0.00950798	0.00677818	0.00774777
Homo_sapiens_tRNA-Trp-CCA-1	0.00114292	0.00167017	0.00192027	0.000559499	0.00060043	0.000931845	0.00159097	0.0017408	0.00202152	0.00285129	0.00323999	0.00157729	0.00366792	0.00313856	0.00174921	0.00193694
Homo_sapiens_tRNA-Trp-CCA-2	0.0058005	0.00265124	0.00458183	0.0057951	0.00568681	0.00565092	0.00260206	0.00468434	0.00249718	0.00372862	0.00485999	0.00189274	0.00823045	0.00923105	0.00677818	0.00785538
Homo_sapiens_tRNA-Trp-CCA-4	0.00458452	0.00264229	0.00518391	0.00469811	0.00477554	0.00446209	0.00279025	0.00545992	0.00142696	0.00372862	0.00285428	0.00132492	0.00447307	0.0052617	0.00459167	0.00516518
Homo_sapiens_tRNA-Tyr-ATA-1	0	0	0	0	0	0	5.77274e-07	0	0	0.00014622	0	0	0	0	0	0
Homo_sapiens_tRNA-Tyr-GTA-1	0.00961416	0.0106575	0.010479	0.011393	0.0107759	0.0113419	0.0105733	0.0111146	0.0017837	0.00212019	0.00162	0.00182965	0.00402576	0.00424628	0.00229583	0.00215216
Homo_sapiens_tRNA-Tyr-GTA-10	0	0	0	0	0	0	0	0	5.94566e-05	0.00014622	7.71426e-05	0	0.000178923	9.23105e-05	0	0.000107608
Homo_sapiens_tRNA-Tyr-GTA-4	4.16037e-05	0.00161862	7.55162e-05	2.78012e-05	4.78218e-05	4.77728e-05	0.00173731	5.93205e-05	0.00303228	0.00014622	0.000154285	0.00466877	0	9.23105e-05	0.000109325	0.000215216
Homo_sapiens_tRNA-Tyr-GTA-7	3.82212e-05	0.000144135	3.57032e-05	3.30139e-05	3.58664e-05	4.22817e-05	0.000141432	2.71243e-05	0.000356739	0.00014622	7.71426e-05	0.000378549	0	0.000184621	0	0
Homo_sapiens_tRNA-Tyr-GTA-9	0	0	0	0	0	0	0	0	0	7.31101e-05	0	0	0	9.23105e-05	0	0.000107608
Homo_sapiens_tRNA-Val-AAC-3	0.000797573	0.000937927	0.000625192	0.000167676	0.000215198	0.000676507	0.000914402	0.000566743	0.00154587	0.00116976	0.00146571	0.00119874	0.000357846	0.000369242	0.000983929	0.000860863
Homo_sapiens_tRNA-Val-AAC-4	1.35296e-06	1.57812e-06	1.798e-06	1.15838e-06	0	1.09823e-06	1.44318e-06	1.32313e-06	0.00124859	0.00014622	0.000154285	0.00170347	8.94614e-05	0	0.000327976	0
Homo_sapiens_tRNA-Val-AAC-5	3.11182e-05	3.78748e-05	3.36484e-05	4.05434e-05	3.18812e-05	4.28308e-05	4.15637e-05	3.85914e-05	0.00154587	0.000365551	0.000539998	0.00164038	0	9.23105e-05	0.000655953	0.000107608
Homo_sapiens_tRNA-Val-AAC-6	0	0	0	0	0	0	5.77274e-07	0	0.00112967	0.000584881	0.000617141	0.00100946	0	9.23105e-05	0	0.000107608
Homo_sapiens_tRNA-Val-AAC-7	0	0	0	0	0	0	0	0	0	0	0	6.30915e-05	8.94614e-05	0	0	0.000215216
Homo_sapiens_tRNA-Val-CAC-1	0.0145271	0.0176975	0.0174933	0.0159625	0.0178561	0.0151945	0.0178738	0.0180632	0.0152209	0.0157187	0.0175885	0.0177918	0.0160136	0.0153235	0.0149776	0.0148499
Homo_sapiens_tRNA-Val-CAC-10	0	0	0	0	0	0	0	0	0.000118913	0	0	0	0	0	0	0
Homo_sapiens_tRNA-Val-CAC-11	0	0	0	0	0	0	0	0	0.000416196	0.000950431	0.000925712	0.000378549	0	9.23105e-05	0	0
Homo_sapiens_tRNA-Val-CAC-13	0	0	0	0	0	0	0	0	0.000297283	0.00109665	0.000848569	6.30915e-05	0	0	0	0
Homo_sapiens_tRNA-Val-CAC-14	0	0	0	0	0	0	0	0	0.000297283	0.000365551	0.000462856	0.000378549	0	9.23105e-05	0	0
Homo_sapiens_tRNA-Val-CAC-2	0.0022121	0.00317622	0.00298469	0.00101387	0.0011185	0.00179121	0.00316375	0.00322426	0.00214044	0.000877321	0.00131142	0.00164038	0.000805153	0.000461553	0.000655953	0.000860863
Homo_sapiens_tRNA-Val-CAC-3	0.00472354	0.00268175	0.00374036	0.00505895	0.00503059	0.00515397	0.00259946	0.00372551	0.000713479	0.00233952	0.00208285	0.00044164	0.00259438	0.00212314	0.00153056	0.00129129
Homo_sapiens_tRNA-Val-CAC-4	1.21767e-05	7.46975e-05	4.03267e-05	1.15838e-05	1.06271e-05	7.68758e-06	6.95615e-05	3.66067e-05	0.000118913	0.00021933	0.000154285	0.000126183	0	0	0.000109325	0
Homo_sapiens_tRNA-Val-CAC-6	3.04417e-06	3.68227e-06	4.10973e-06	1.15838e-06	3.98515e-06	4.3929e-06	3.46364e-06	3.52836e-06	0.000356739	0.00029244	0.000154285	0.00044164	8.94614e-05	0	0.000218651	0
Homo_sapiens_tRNA-Val-CAC-7	0	0	0	0	0	0	0	0	0	0	0	0.000189274	0	0	0	0
Homo_sapiens_tRNA-Val-CAC-8	6.76482e-07	5.26039e-07	0	0	0	5.49113e-07	0	4.41045e-07	0.00124859	0.00175464	0.00131142	0.00132492	8.94614e-05	0.000276932	0.000437302	0.000107608
Homo_sapiens_tRNA-Val-CAC-9	0	0	0	0	0	5.49113e-07	0	0	0.000118913	0	7.71426e-05	0.000126183	0	0	0.000109325	0
Homo_sapiens_tRNA-Val-TAC-1	0.00698163	0.0049232	0.00548854	0.0067916	0.00623012	0.00669259	0.00514611	0.00542331	0.00683751	0.00672613	0.00709712	0.00776025	0.00957237	0.0104311	0.0111512	0.010976
Homo_sapiens_tRNA-Val-TAC-2	0.00463289	0.00429563	0.00439638	0.00395066	0.00372878	0.00462573	0.00425941	0.00445058	0.0017837	0.0021933	0.00200571	0.00107256	0.00286277	0.00286163	0.00338909	0.00333584
Homo_sapiens_tRNA-Val-TAC-3	0.000162694	0.000802735	0.000187763	7.93492e-05	7.30612e-05	0.000166381	0.000845129	0.000168259	0.00202152	0.000438661	0.000617141	0.00164038	0.000178923	9.23105e-05	0.000655953	0.000645647
Homo_sapiens_tRNA-Val-TAC-4	6.4604e-05	0.00159758	0.000210367	4.63353e-06	3.05528e-05	2.19645e-05	0.00158895	0.000177962	0.00107022	0.000365551	0.000154285	0.0015142	0	0	0.000327976	0
Homo_sapiens_tRNA-iMet-CAT-3	8.11779e-06	3.15623e-06	7.19202e-06	7.23989e-06	3.98515e-06	8.23669e-06	5.19546e-06	8.60038e-06	0	0	0	0.000189274	0	0	0	0
Homo_sapiens_tRX-Ala-AGC-5	7.4413e-06	0.000198317	1.4384e-05	1.44798e-06	1.32838e-06	2.74556e-06	0.000218787	1.21287e-05	0.00362685	0.00014622	0.000231428	0.00429022	8.94614e-05	0	0	0
Homo_sapiens_tRX-Ala-AGC-6	0	0	0	0	0	0	0	2.20522e-07	0.00118913	7.31101e-05	7.71426e-05	0.00138801	8.94614e-05	0	0.000109325	0.000107608
Homo_sapiens_tRX-Ala-GGC-4	0	0	0	0	0	0	0	0	0	0	7.71426e-05	6.30915e-05	0	0	0	0
Homo_sapiens_tRX-Arg-ACG-1	0	0	0	0	0	0	0	2.20522e-07	0.000772935	0.000804211	0.00100285	0.000630915	0.000715692	0.00101542	0.00142123	0.00172173
Homo_sapiens_tRX-Asn-GTT-1	0	0	0	0	0	0	0	0	0.000832392	0.00014622	0.000231428	0.000820189	8.94614e-05	0	0.000109325	0.000107608
Homo_sapiens_tRX-Asn-GTT-2	0	0	0	0	0	0	0	0	0.00017837	0	0.000154285	0.000189274	0	9.23105e-05	0	0
Homo_sapiens_tRX-Asp-ATC-1	0	5.26039e-07	0	0	0	0	2.88637e-07	0	0	0	0	0	0	9.23105e-05	0	0.000107608
Homo_sapiens_tRX-Cys-GCA-2	0	0	0	0	0	0	0	0	5.94566e-05	7.31101e-05	0	0	0	0	0.000109325	0
Homo_sapiens_tRX-Cys-GCA-3	6.76482e-07	5.26039e-07	2.56858e-07	8.68787e-07	1.32838e-06	0	0	8.8209e-07	0.000118913	0	0	0	0	0	0	0
Homo_sapiens_tRX-Gln-CTG-2	0	0	0	0	0	0	0	0	5.94566e-05	0	0	6.30915e-05	0.000178923	0	0	0
Homo_sapiens_tRX-Gln-CTG-3	0	0	0	0	0	0	0	0	0.00017837	0	0	6.30915e-05	0	0	0.000218651	0
Homo_sapiens_tRX-Gln-TTG-1	0	0	0	0	0	0	0	0	0	0	0	0	0	9.23105e-05	0	0.000215216
Homo_sapiens_tRX-Glu-CTC-1	5.7501e-06	8.94266e-06	5.65087e-06	8.10868e-06	2.65677e-06	5.49113e-06	4.90683e-06	5.07202e-06	5.94566e-05	0	0	0	0	0	0.000218651	0
Homo_sapiens_tRX-Gly-CCC-1	0	0	0	0	0	0	0	0	5.94566e-05	0	0	0	0	0	0	0
Homo_sapiens_tRX-Gly-CCC-2	0	0	0	0	0	0	0	0	0	0	0	6.30915e-05	8.94614e-05	9.23105e-05	0	0
Homo_sapiens_tRX-Gly-CCC-3	0	0	0	0	0	0	0	0	0.000118913	0	0	0	0	9.23105e-05	0	0
Homo_sapiens_tRX-Ile-AAT-3	0	0	0	0	0	0	0	0	0	7.31101e-05	0	0.000126183	0	0	0	0
Homo_sapiens_tRX-Ile-GAT-1	0	0	0	0	0	0	0	0	0	0	0	0.000126183	0	0	0	0
Homo_sapiens_tRX-Ile-GAT-2	0	0	0	0	0	0	0	0	5.94566e-05	7.31101e-05	0	0	0	0	0	0
Homo_sapiens_tRX-Leu-CAA-3	0	0	0	0	0	0	0	0	0	7.31101e-05	0	0	0	0	0	0
Homo_sapiens_tRX-Leu-CAG-1	3.38241e-07	0	0	2.89596e-07	0	0	2.88637e-07	2.20522e-07	0	7.31101e-05	0	0	0	0	0.000109325	0.000107608
Homo_sapiens_tRX-Leu-TAA-2	0	0	0	0	0	0	0	0	5.94566e-05	0	0.000154285	0	0	0	0	0
Homo_sapiens_tRX-Lys-CTT-1	0	5.26039e-07	0	0	0	0	0	0	0.000118913	7.31101e-05	0.000154285	6.30915e-05	0	9.23105e-05	0.000109325	0
Homo_sapiens_tRX-Lys-CTT-6	0	0	0	0	0	0	0	0	0	0	0	6.30915e-05	0	0	0	0
Homo_sapiens_tRX-Lys-TTT-2	0	0	0	2.89596e-07	1.32838e-06	0	0	0	0	0	0	0	0	9.23105e-05	0	0
Homo_sapiens_tRX-Met-CAT-1	3.38241e-07	5.26039e-07	0	0	0	0	2.88637e-07	2.20522e-07	0	0	7.71426e-05	0	0	0	0	0
Homo_sapiens_tRX-Met-CAT-2	0	0	0	0	0	0	0	0	0.000356739	7.31101e-05	0.000385713	0.00107256	8.94614e-05	0.000184621	0.000218651	0.000107608
Homo_sapiens_tRX-Pro-GGG-1	0	0	0	0	0	0	0	0	0	0	0	0	0	9.23105e-05	0	0
Homo_sapiens_tRX-Pro-GGG-2	0	0	0	0	0	0	0	0	0	0.00014622	0.000154285	0	0	0	0	0
Homo_sapiens_tRX-Ser-GCT-1	0	0	0	0	0	0	0	0	5.94566e-05	0	0	0	0	0	0	0
Homo_sapiens_tRX-Ser-GGA-2	0	0	0	0	0	0	0	0	0	7.31101e-05	7.71426e-05	6.30915e-05	8.94614e-05	9.23105e-05	0	0
Homo_sapiens_tRX-Trp-CCA-1	0	0	5.13716e-07	2.89596e-07	0	1.09823e-06	0	2.20522e-07	5.94566e-05	0	0	0	0	0	0	0.000107608
Homo_sapiens_tRX-Tyr-GTA-1	0	0	0	0	0	0	0	0	0.000118913	0	0	0.000189274	0	0.000184621	0	0
Homo_sapiens_tRX-Val-AAC-1	3.72065e-06	2.10416e-06	2.56858e-06	5.21272e-06	0	1.64734e-06	3.17501e-06	2.64627e-06	0	7.31101e-05	7.71426e-05	0	0	0	0	0
Homo_sapiens_tRX-Val-CAC-4	0	0	0	0	0	0	0	0	0.00231881	0.00402106	0.00377999	0.0014511	0.000178923	0	0.000546627	0.000430432
Homo_sapiens_tRX-Val-TAC-2	3.38241e-07	5.26039e-07	5.13716e-07	0	0	5.49113e-07	8.65911e-07	6.61567e-07	0.000118913	7.31101e-05	7.71426e-05	6.30915e-05	0	9.23105e-05	0.000109325	0
Homo_sapiens_tRX-Val-TAC-3	0	0	0	0	0	0	0	0	0	0	7.71426e-05	0	0	0	0	0
Homo_sapiens_tRNA-Asn-GTT-20	0	0	0	0	0	0	0	0	0	0	7.71426e-05	0	0	0	0.000218651	0.000107608
Homo_sapiens_tRNA-Cys-GCA-25	0	0	0	0	0	0	0	0	5.94566e-05	0	0	0	0	0	0	0.000107608
Homo_sapiens_tRNA-Glu-TTC-13	0	0	0	0	0	0	0	0	0	0	0	0	0	0	0.000109325	0
Homo_sapiens_tRNA-Phe-GAA-9	0	0	0	0	0	0	0	0	0.00017837	7.31101e-05	0.000231428	0.000315457	8.94614e-05	9.23105e-05	0	0
Homo_sapiens_tRNA-Tyr-GTA-11	0	0	0	0	0	0	0	0	5.94566e-05	7.31101e-05	0	0	0	9.23105e-05	0	0
Homo_sapiens_tRX-Arg-CCT-2	0	0	0	0	0	0	0	0	0.000118913	0.000438661	0.000154285	0	0	0.000276932	0	0
Homo_sapiens_tRX-Asn-GTT-3	0	0	0	0	0	0	0	0	5.94566e-05	0	7.71426e-05	0.000126183	0	0	0.000109325	0
Homo_sapiens_tRX-Cys-GCA-4	0	0	0	0	0	0	0	0	0	0.00014622	0.000231428	0	8.94614e-05	0.000184621	0.000109325	0.000107608
Homo_sapiens_tRX-Ile-AAT-4	0	0	0	0	0	0	0	0	5.94566e-05	7.31101e-05	7.71426e-05	0	0	0	0	0
Homo_sapiens_tRX-Lys-CTT-4	0	0	0	0	0	0	0	0	0	7.31101e-05	0	0	0.000178923	0	0	0
Homo_sapiens_tRX-Lys-CTT-5	0	0	0	0	0	0	0	0	0	7.31101e-05	0	0	0	0	0	0
Homo_sapiens_tRX-Phe-GAA-1	0	0	0	0	0	0	0	0	0	0	0	6.30915e-05	0	0	0	0
Homo_sapiens_tRX-Phe-GAA-2	0	0	0	0	0	0	0	0	0.000475653	0.00014622	0.000308571	0.000504732	0	9.23105e-05	0	0

## Sheet: Extended Data Fig. 5c
chr	start	stop	cove	methyl	rep	group
chr1	144419150	144419151	1	0	1	housekeeping
chr1	144419151	144419152	4	0	1	housekeeping
chr1	144419174	144419175	1	0	1	housekeeping
chr1	144419175	144419176	3	0	1	housekeeping
chr1	144419182	144419183	2	0	1	housekeeping
chr1	144419183	144419184	3	0	1	housekeeping
chr1	144419186	144419187	2	0	1	housekeeping
chr1	144419187	144419188	3	0	1	housekeeping
chr1	144419208	144419209	2	0	1	housekeeping
chr1	144419209	144419210	3	0	1	housekeeping
chr1	144419220	144419221	2	0	1	housekeeping
chr1	144419221	144419222	3	0	1	housekeeping
chr1	144419224	144419225	1	0	1	housekeeping
chr1	144419225	144419226	3	0	1	housekeeping
chr1	144419228	144419229	2	0	1	housekeeping
chr1	144419229	144419230	2	0	1	housekeeping
chr1	144419242	144419243	2	0	1	housekeeping
chr1	144419243	144419244	2	0	1	housekeeping
chr1	144419276	144419277	2	0	1	housekeeping
chr1	144419282	144419283	2	0	1	housekeeping
chr1	144419289	144419290	2	0	1	housekeeping
chr1	144419295	144419296	2	0	1	housekeeping
chr1	144419306	144419307	1	0	1	housekeeping
chr1	144419322	144419323	1	0	1	housekeeping
chr1	144419338	144419339	1	0	1	housekeeping
chr1	145287681	145287682	3	0	1	housekeeping
chr1	145287682	145287683	4	0	1	housekeeping
chr1	145287685	145287686	3	0	1	housekeeping
chr1	145287686	145287687	3	0	1	housekeeping
chr1	145287707	145287708	7	0	1	housekeeping
chr1	145287708	145287709	5	0	1	housekeeping
chr1	145287719	145287720	9	0	1	housekeeping
chr1	145287720	145287721	5	0	1	housekeeping
chr1	145287723	145287724	8	0	1	housekeeping
chr1	145287724	145287725	6	0	1	housekeeping
chr1	145287727	145287728	9	0	1	housekeeping
chr1	145287728	145287729	5	0	1	housekeeping
chr1	145287741	145287742	9	0	1	housekeeping
chr1	145287742	145287743	4	0	1	housekeeping
chr1	145287775	145287776	9	0	1	housekeeping
chr1	145287776	145287777	4	0	1	housekeeping
chr1	145287781	145287782	10	0	1	housekeeping
chr1	145287782	145287783	3	0	1	housekeeping
chr1	145287788	145287789	8	0	1	housekeeping
chr1	145287789	145287790	3	0	1	housekeeping
chr1	145287790	145287791	8	0	1	housekeeping
chr1	145287791	145287792	3	0	1	housekeeping
chr1	145287794	145287795	8	0	1	housekeeping
chr1	145287795	145287796	3	0	1	housekeeping
chr1	145287805	145287806	9	11	1	housekeeping
chr1	145287806	145287807	3	0	1	housekeeping
chr1	145287821	145287822	7	0	1	housekeeping
chr1	145287822	145287823	3	0	1	housekeeping
chr1	145287837	145287838	6	0	1	housekeeping
chr1	145287838	145287839	3	0	1	housekeeping
chr1	146035577	146035578	4	0	1	housekeeping
chr1	146035578	146035579	2	0	1	housekeeping
chr1	146035636	146035637	5	0	1	housekeeping
chr1	146035637	146035638	3	0	1	housekeeping
chr1	146035641	146035642	5	0	1	housekeeping
chr1	146035642	146035643	3	0	1	housekeeping
chr1	146035673	146035674	4	0	1	housekeeping
chr1	146035674	146035675	3	0	1	housekeeping
chr1	146035717	146035718	5	0	1	housekeeping
chr1	146035718	146035719	3	0	1	housekeeping
chr1	146035720	146035721	5	0	1	housekeeping
chr1	146035721	146035722	1	0	1	housekeeping
chr1	146035729	146035730	4	0	1	housekeeping
chr1	146035730	146035731	5	0	1	housekeeping
chr1	146035732	146035733	4	0	1	housekeeping
chr1	146035733	146035734	5	0	1	housekeeping
chr1	146035734	146035735	4	0	1	housekeeping
chr1	146035735	146035736	5	0	1	housekeeping
chr1	146035739	146035740	4	0	1	housekeeping
chr1	146035740	146035741	5	0	1	housekeeping
chr1	146035745	146035746	4	0	1	housekeeping
chr1	146035746	146035747	5	0	1	housekeeping
chr1	146035752	146035753	4	0	1	housekeeping
chr1	146035753	146035754	5	0	1	housekeeping
chr1	146036999	146037000	6	0	1	housekeeping
chr1	146037000	146037001	7	0	1	housekeeping
chr1	146037048	146037049	3	0	1	housekeeping
chr1	146037049	146037050	6	0	1	housekeeping
chr1	146037061	146037062	3	0	1	housekeeping
chr1	146037062	146037063	5	0	1	housekeeping
chr1	146037108	146037109	6	0	1	housekeeping
chr1	146037109	146037110	3	0	1	housekeeping
chr1	146037114	146037115	6	0	1	housekeeping
chr1	146037115	146037116	4	0	1	housekeeping
chr1	146037121	146037122	5	0	1	housekeeping
chr1	146037122	146037123	4	0	1	housekeeping
chr1	146037128	146037129	5	0	1	housekeeping
chr1	146037129	146037130	4	0	1	housekeeping
chr1	146037943	146037944	7	0	1	housekeeping
chr1	146037947	146037948	7	0	1	housekeeping
chr1	146037976	146037977	7	0	1	housekeeping
chr1	146038021	146038022	3	0	1	housekeeping
chr1	146038022	146038023	2	0	1	housekeeping
chr1	146038023	146038024	5	0	1	housekeeping
chr1	146038024	146038025	2	0	1	housekeeping
chr1	146038026	146038027	3	0	1	housekeeping
chr1	146038027	146038028	2	0	1	housekeeping
chr1	146038042	146038043	5	0	1	housekeeping
chr1	146038043	146038044	2	0	1	housekeeping
chr1	146038045	146038046	5	0	1	housekeeping
chr1	146038046	146038047	2	0	1	housekeeping
chr1	146038051	146038052	5	0	1	housekeeping
chr1	146038052	146038053	2	0	1	housekeeping
chr1	146038072	146038073	4	0	1	housekeeping
chr1	146038073	146038074	4	0	1	housekeeping
chr1	146038081	146038082	5	20	1	housekeeping
chr1	146038082	146038083	4	0	1	housekeeping
chr1	146038092	146038093	3	0	1	housekeeping
chr1	146038093	146038094	4	0	1	housekeeping
chr1	146038097	146038098	4	0	1	housekeeping
chr1	146038098	146038099	5	0	1	housekeeping
chr1	146038103	146038104	5	20	1	housekeeping
chr1	146038104	146038105	4	0	1	housekeeping
chr1	146038110	146038111	5	20	1	housekeeping
chr1	146038111	146038112	5	0	1	housekeeping
chr1	146039283	146039284	3	0	1	housekeeping
chr1	146039284	146039285	6	0	1	housekeeping
chr1	146039321	146039322	2	0	1	housekeeping
chr1	146039322	146039323	5	0	1	housekeeping
chr1	146039350	146039351	4	0	1	housekeeping
chr1	146039351	146039352	4	0	1	housekeeping
chr1	146039355	146039356	5	0	1	housekeeping
chr1	146039356	146039357	3	0	1	housekeeping
chr1	146039386	146039387	5	0	1	housekeeping
chr1	146039387	146039388	5	0	1	housekeeping
chr1	146039403	146039404	3	0	1	housekeeping
chr1	146039404	146039405	4	0	1	housekeeping
chr1	146039416	146039417	4	0	1	housekeeping
chr1	146039417	146039418	5	0	1	housekeeping
chr1	146039447	146039448	2	0	1	housekeeping
chr1	146039448	146039449	6	0	1	housekeeping
chr1	146039455	146039456	2	0	1	housekeeping
chr1	146039456	146039457	7	0	1	housekeeping
chr1	146039464	146039465	3	0	1	housekeeping
chr1	146039465	146039466	7	0	1	housekeeping
chr1	146039471	146039472	4	0	1	housekeeping
chr1	146039472	146039473	7	0	1	housekeeping
chr1	146369984	146369985	6	0	1	housekeeping
chr1	146369985	146369986	4	0	1	housekeeping
chr1	146370008	146370009	7	0	1	housekeeping
chr1	146370009	146370010	6	0	1	housekeeping
chr1	146370042	146370043	6	0	1	housekeeping
chr1	146370043	146370044	5	0	1	housekeeping
chr1	146370054	146370055	3	0	1	housekeeping
chr1	146370055	146370056	6	0	1	housekeeping
chr1	146370058	146370059	3	0	1	housekeeping
chr1	146370059	146370060	6	0	1	housekeeping
chr1	146370062	146370063	2	0	1	housekeeping
chr1	146370063	146370064	6	0	1	housekeeping
chr1	146370076	146370077	3	0	1	housekeeping
chr1	146370077	146370078	5	0	1	housekeeping
chr1	146370110	146370111	4	0	1	housekeeping
chr1	146370111	146370112	5	0	1	housekeeping
chr1	146370116	146370117	3	0	1	housekeeping
chr1	146370117	146370118	5	0	1	housekeeping
chr1	146370123	146370124	3	0	1	housekeeping
chr1	146370124	146370125	5	0	1	housekeeping
chr1	146370125	146370126	3	0	1	housekeeping
chr1	146370126	146370127	5	0	1	housekeeping
chr1	146370129	146370130	3	0	1	housekeeping
chr1	146370130	146370131	5	20	1	housekeeping
chr1	146370140	146370141	4	0	1	housekeeping
chr1	146370141	146370142	5	0	1	housekeeping
chr1	146370172	146370173	3	0	1	housekeeping
chr1	146370173	146370174	5	0	1	housekeeping
chr1	148529142	148529143	4	0	1	housekeeping
chr1	148529165	148529166	5	0	1	housekeeping
chr1	148529177	148529178	5	0	1	housekeeping
chr1	148529199	148529200	5	0	1	housekeeping
chr1	148529211	148529212	4	25	1	housekeeping
chr1	148529215	148529216	4	0	1	housekeeping
chr1	148529219	148529220	4	25	1	housekeeping
chr1	148529233	148529234	4	0	1	housekeeping
chr1	148529266	148529267	1	0	1	housekeeping
chr1	148529267	148529268	4	0	1	housekeeping
chr1	148529272	148529273	1	0	1	housekeeping
chr1	148529273	148529274	4	0	1	housekeeping
chr1	148529279	148529280	1	0	1	housekeeping
chr1	148529280	148529281	4	0	1	housekeeping
chr1	148529281	148529282	1	0	1	housekeeping
chr1	148529282	148529283	4	0	1	housekeeping
chr1	148529285	148529286	1	0	1	housekeeping
chr1	148529286	148529287	4	0	1	housekeeping
chr1	148529296	148529297	2	0	1	housekeeping
chr1	148529297	148529298	4	0	1	housekeeping
chr1	148529312	148529313	3	33	1	housekeeping
chr1	148529313	148529314	4	0	1	housekeeping
chr1	148529328	148529329	4	0	1	housekeeping
chr1	148529329	148529330	4	0	1	housekeeping
chr1	149708668	149708669	5	0	1	housekeeping
chr1	149708669	149708670	4	0	1	housekeeping
chr1	149708681	149708682	5	0	1	housekeeping
chr1	149708682	149708683	4	0	1	housekeeping
chr1	149708690	149708691	5	0	1	housekeeping
chr1	149708691	149708692	4	0	1	housekeeping
chr1	149708692	149708693	4	0	1	housekeeping
chr1	149708693	149708694	4	0	1	housekeeping
chr1	149708701	149708702	5	0	1	housekeeping
chr1	149708702	149708703	4	0	1	housekeeping
chr1	149708795	149708796	6	66	1	housekeeping
chr1	149708796	149708797	5	20	1	housekeeping
chr1	149708811	149708812	5	60	1	housekeeping
chr1	149708812	149708813	7	42	1	housekeeping
chr1	153671155	153671156	9	0	1	housekeeping
chr1	153671156	153671157	6	0	1	housekeeping
chr1	153671201	153671202	8	0	1	housekeeping
chr1	153671202	153671203	3	0	1	housekeeping
chr1	153671207	153671208	7	0	1	housekeeping
chr1	153671208	153671209	2	0	1	housekeeping
chr1	153671259	153671260	3	0	1	housekeeping
chr1	153671260	153671261	4	0	1	housekeeping
chr1	153671264	153671265	3	0	1	housekeeping
chr1	153671265	153671266	5	0	1	housekeeping
chr1	153671270	153671271	3	0	1	housekeeping
chr1	153671271	153671272	4	0	1	housekeeping
chr1	153671295	153671296	3	0	1	housekeeping
chr1	153671296	153671297	4	0	1	housekeeping
chr1	153671303	153671304	3	0	1	housekeeping
chr1	153671304	153671305	3	0	1	housekeeping
chr1	159141619	159141620	1	0	1	housekeeping
chr1	159141620	159141621	4	75	1	housekeeping
chr1	159141626	159141627	1	100	1	housekeeping
chr1	159141627	159141628	4	75	1	housekeeping
chr1	159141632	159141633	1	100	1	housekeeping
chr1	159141633	159141634	3	66	1	housekeeping
chr1	159141657	159141658	2	50	1	housekeeping
chr1	159141658	159141659	4	75	1	housekeeping
chr1	159141659	159141660	2	100	1	housekeeping
chr1	159141660	159141661	4	100	1	housekeeping
chr1	159141663	159141664	3	66	1	housekeeping
chr1	159141664	159141665	4	75	1	housekeeping
chr1	159141672	159141673	3	100	1	housekeeping
chr1	159141673	159141674	2	50	1	housekeeping
chr1	159141742	159141743	6	16	1	housekeeping
chr1	159141743	159141744	5	60	1	housekeeping
chr1	159141771	159141772	5	0	1	housekeeping
chr1	159141772	159141773	6	16	1	housekeeping
chr1	161399705	161399706	2	0	1	housekeeping
chr1	161399706	161399707	2	0	1	housekeeping
chr1	161399709	161399710	2	0	1	housekeeping
chr1	161399710	161399711	3	0	1	housekeeping
chr1	161399715	161399716	2	0	1	housekeeping
chr1	161399716	161399717	3	0	1	housekeeping
chr1	161399720	161399721	3	0	1	housekeeping
chr1	161399721	161399722	3	0	1	housekeeping
chr1	161399731	161399732	3	0	1	housekeeping
chr1	161399732	161399733	3	0	1	housekeeping
chr1	161399733	161399734	3	0	1	housekeeping
chr1	161399734	161399735	1	0	1	housekeeping
chr1	161399742	161399743	4	0	1	housekeeping
chr1	161399743	161399744	2	0	1	housekeeping
chr1	161399746	161399747	4	0	1	housekeeping
chr1	161399747	161399748	2	0	1	housekeeping
chr1	161399765	161399766	4	0	1	housekeeping
chr1	161399766	161399767	2	0	1	housekeeping
chr1	161399776	161399777	4	0	1	housekeeping
chr1	161399777	161399778	3	0	1	housekeeping
chr1	161399840	161399841	3	0	1	housekeeping
chr1	161399841	161399842	4	0	1	housekeeping
chr1	161399853	161399854	3	0	1	housekeeping
chr1	161399854	161399855	2	0	1	housekeeping
chr1	161399857	161399858	3	0	1	housekeeping
chr1	161399858	161399859	2	0	1	housekeeping
chr1	161399874	161399875	2	0	1	housekeeping
chr1	161399875	161399876	3	0	1	housekeeping
chr1	161399880	161399881	3	0	1	housekeeping
chr1	161399881	161399882	2	0	1	housekeeping
chr1	161399885	161399886	3	0	1	housekeeping
chr1	161399886	161399887	2	0	1	housekeeping
chr1	161399887	161399888	2	0	1	housekeeping
chr1	161399888	161399889	2	0	1	housekeeping
chr1	161422101	161422102	3	0	1	housekeeping
chr1	161422102	161422103	7	0	1	housekeeping
chr1	161422108	161422109	4	0	1	housekeeping
chr1	161422109	161422110	7	0	1	housekeeping
chr1	161422114	161422115	4	0	1	housekeeping
chr1	161422115	161422116	6	0	1	housekeeping
chr1	161422119	161422120	3	0	1	housekeeping
chr1	161422120	161422121	3	0	1	housekeeping
chr1	161422121	161422122	3	0	1	housekeeping
chr1	161422122	161422123	4	0	1	housekeeping
chr1	161422124	161422125	4	0	1	housekeeping
chr1	161422125	161422126	4	25	1	housekeeping
chr1	161422133	161422134	3	0	1	housekeeping
chr1	161422134	161422135	3	0	1	housekeeping
chr1	161422136	161422137	4	0	1	housekeeping
chr1	161422137	161422138	3	0	1	housekeeping
chr1	161422215	161422216	2	100	1	housekeeping
chr1	161422284	161422285	1	0	1	housekeeping
chr1	161422285	161422286	1	0	1	housekeeping
chr1	161428076	161428077	3	0	1	housekeeping
chr1	161428077	161428078	3	0	1	housekeeping
chr1	161428092	161428093	3	33	1	housekeeping
chr1	161428093	161428094	5	0	1	housekeeping
chr1	161428108	161428109	3	0	1	housekeeping
chr1	161428109	161428110	5	0	1	housekeeping
chr1	161428119	161428120	3	0	1	housekeeping
chr1	161428120	161428121	6	16	1	housekeeping
chr1	161428123	161428124	2	0	1	housekeeping
chr1	161428124	161428125	6	0	1	housekeeping
chr1	161428125	161428126	3	0	1	housekeeping
chr1	161428126	161428127	6	0	1	housekeeping
chr1	161428132	161428133	3	0	1	housekeeping
chr1	161428133	161428134	6	0	1	housekeeping
chr1	161428138	161428139	2	0	1	housekeeping
chr1	161428139	161428140	5	0	1	housekeeping
chr1	161428155	161428156	2	0	1	housekeeping
chr1	161428156	161428157	6	0	1	housekeeping
chr1	161428208	161428209	5	0	1	housekeeping
chr1	161428209	161428210	8	0	1	housekeeping
chr1	161428214	161428215	5	20	1	housekeeping
chr1	161428215	161428216	7	0	1	housekeeping
chr1	161428242	161428243	6	0	1	housekeeping
chr1	161428243	161428244	7	0	1	housekeeping
chr1	161523855	161523856	3	0	1	housekeeping
chr1	161523856	161523857	6	0	1	housekeeping
chr1	161523862	161523863	3	33	1	housekeeping
chr1	161523863	161523864	6	0	1	housekeeping
chr1	161523868	161523869	3	0	1	housekeeping
chr1	161523869	161523870	6	0	1	housekeeping
chr1	161523877	161523878	3	0	1	housekeeping
chr1	161523878	161523879	5	0	1	housekeeping
chr1	161523879	161523880	2	0	1	housekeeping
chr1	161523880	161523881	5	0	1	housekeeping
chr1	161523888	161523889	3	0	1	housekeeping
chr1	161523889	161523890	5	0	1	housekeeping
chr1	161523992	161523993	3	0	1	housekeeping
chr1	161523993	161523994	4	0	1	housekeeping
chr1	161524002	161524003	4	0	1	housekeeping
chr1	161524003	161524004	4	0	1	housekeeping
chr1	161524004	161524005	4	0	1	housekeeping
chr1	161524005	161524006	4	0	1	housekeeping
chr1	161530357	161530358	2	0	1	housekeeping
chr1	161530358	161530359	7	0	1	housekeeping
chr1	161530365	161530366	2	0	1	housekeeping
chr1	161530366	161530367	6	0	1	housekeeping
chr1	161530383	161530384	2	0	1	housekeeping
chr1	161530384	161530385	8	0	1	housekeeping
chr1	161530392	161530393	2	0	1	housekeeping
chr1	161530393	161530394	9	0	1	housekeeping
chr1	161530397	161530398	2	0	1	housekeeping
chr1	161530398	161530399	9	0	1	housekeeping
chr1	161530407	161530408	2	0	1	housekeeping
chr1	161530408	161530409	7	0	1	housekeeping
chr1	161530411	161530412	2	0	1	housekeeping
chr1	161530412	161530413	9	0	1	housekeeping
chr1	161530481	161530482	5	0	1	housekeeping
chr1	161531047	161531048	1	0	1	housekeeping
chr1	161531048	161531049	2	0	1	housekeeping
chr1	161531051	161531052	1	0	1	housekeeping
chr1	161531052	161531053	2	0	1	housekeeping
chr1	161531064	161531065	1	0	1	housekeeping
chr1	161531065	161531066	4	0	1	housekeeping
chr1	161531105	161531106	1	0	1	housekeeping
chr1	161531106	161531107	5	0	1	housekeeping
chr1	161531112	161531113	5	0	1	housekeeping
chr1	161531113	161531114	1	0	1	housekeeping
chr1	161531114	161531115	5	0	1	housekeeping
chr1	161531160	161531161	5	0	1	housekeeping
chr1	161531161	161531162	5	0	1	housekeeping
chr1	161531166	161531167	5	0	1	housekeeping
chr1	161531167	161531168	5	0	1	housekeeping
chr1	161531173	161531174	5	0	1	housekeeping
chr1	161531174	161531175	6	0	1	housekeeping
chr1	161531180	161531181	5	0	1	housekeeping
chr1	161531181	161531182	7	0	1	housekeeping
chr1	161612652	161612653	6	0	1	housekeeping
chr1	161612653	161612654	5	0	1	housekeeping
chr1	161612656	161612657	5	0	1	housekeeping
chr1	161612657	161612658	6	0	1	housekeeping
chr1	161612669	161612670	5	0	1	housekeeping
chr1	161612670	161612671	5	0	1	housekeeping
chr1	161612710	161612711	6	0	1	housekeeping
chr1	161612711	161612712	6	0	1	housekeeping
chr1	161612716	161612717	8	0	1	housekeeping
chr1	161612717	161612718	6	0	1	housekeeping
chr1	161612718	161612719	7	0	1	housekeeping
chr1	161612719	161612720	6	0	1	housekeeping
chr1	161612763	161612764	4	0	1	housekeeping
chr1	161612764	161612765	3	0	1	housekeeping
chr1	161612765	161612766	4	0	1	housekeeping
chr1	161612766	161612767	4	25	1	housekeeping
chr1	161612771	161612772	3	0	1	housekeeping
chr1	161612772	161612773	3	0	1	housekeeping
chr1	161612778	161612779	3	0	1	housekeeping
chr1	161612779	161612780	4	0	1	housekeeping
chr1	161612785	161612786	3	0	1	housekeeping
chr1	161612786	161612787	2	0	1	housekeeping
chr1	167714599	167714600	8	0	1	housekeeping
chr1	167714604	167714605	2	0	1	housekeeping
chr1	167714605	167714606	8	0	1	housekeeping
chr1	167714628	167714629	2	0	1	housekeeping
chr1	167714629	167714630	8	0	1	housekeeping
chr1	167714642	167714643	1	0	1	housekeeping
chr1	167714643	167714644	9	0	1	housekeeping
chr1	167714649	167714650	1	0	1	housekeeping
chr1	167714650	167714651	9	0	1	housekeeping
chr1	167714659	167714660	2	0	1	housekeeping
chr1	167714660	167714661	9	11	1	housekeeping
chr1	167714666	167714667	2	0	1	housekeeping
chr1	167714667	167714668	8	0	1	housekeeping
chr1	167714678	167714679	2	0	1	housekeeping
chr1	167714679	167714680	7	0	1	housekeeping
chr1	167714717	167714718	2	0	1	housekeeping
chr1	167714718	167714719	5	0	1	housekeeping
chr1	167714723	167714724	2	0	1	housekeeping
chr1	167714724	167714725	4	0	1	housekeeping
chr1	167714728	167714729	1	0	1	housekeeping
chr1	167714729	167714730	5	0	1	housekeeping
chr1	167714751	167714752	1	0	1	housekeeping
chr1	167714752	167714753	5	0	1	housekeeping
chr1	167714756	167714757	1	0	1	housekeeping
chr1	167714757	167714758	5	0	1	housekeeping
chr1	167714762	167714763	1	0	1	housekeeping
chr1	167714763	167714764	5	0	1	housekeeping
chr1	167714772	167714773	1	0	1	housekeeping
chr1	167714773	167714774	5	0	1	housekeeping
chr1	167714785	167714786	1	0	1	housekeeping
chr1	167714786	167714787	5	0	1	housekeeping
chr1	167714789	167714790	1	0	1	housekeeping
chr1	167714790	167714791	5	0	1	housekeeping
chr1	167715492	167715493	7	0	1	housekeeping
chr1	167715493	167715494	4	0	1	housekeeping
chr1	167715496	167715497	9	0	1	housekeeping
chr1	167715497	167715498	5	0	1	housekeeping
chr1	167715509	167715510	9	0	1	housekeeping
chr1	167715510	167715511	5	0	1	housekeeping
chr1	167715519	167715520	9	0	1	housekeeping
chr1	167715520	167715521	6	0	1	housekeeping
chr1	167715530	167715531	9	0	1	housekeeping
chr1	167715531	167715532	5	0	1	housekeeping
chr1	167715553	167715554	9	0	1	housekeeping
chr1	167715554	167715555	6	0	1	housekeeping
chr1	167715558	167715559	9	0	1	housekeeping
chr1	167715559	167715560	7	14	1	housekeeping
chr1	167715614	167715615	7	0	1	housekeeping
chr1	167715615	167715616	5	0	1	housekeeping
chr1	167715632	167715633	6	0	1	housekeeping
chr1	167715633	167715634	7	0	1	housekeeping
chr1	167715646	167715647	7	0	1	housekeeping
chr1	167715647	167715648	8	0	1	housekeeping
chr1	167715680	167715681	8	0	1	housekeeping
chr1	167715681	167715682	7	0	1	housekeeping
chr1	167715682	167715683	8	0	1	housekeeping
chr1	167715683	167715684	7	0	1	housekeeping
chr1	204506404	204506405	1	0	1	housekeeping
chr1	204506405	204506406	1	0	1	housekeeping
chr1	204506407	204506408	2	0	1	housekeeping
chr1	204506428	204506429	3	0	1	housekeeping
chr1	204506519	204506520	2	0	1	housekeeping
chr1	204506520	204506521	9	0	1	housekeeping
chr1	204506525	204506526	1	0	1	housekeeping
chr1	204506526	204506527	8	0	1	housekeeping
chr1	204506529	204506530	3	0	1	housekeeping
chr1	204506530	204506531	9	0	1	housekeeping
chr1	204506542	204506543	5	0	1	housekeeping
chr1	204506543	204506544	9	0	1	housekeeping
chr1	204506593	204506594	7	0	1	housekeeping
chr1	204506594	204506595	8	0	1	housekeeping
chr1	204506597	204506598	5	0	1	housekeeping
chr1	204506598	204506599	7	0	1	housekeeping
chr1	204507029	204507030	5	0	1	housekeeping
chr1	204507030	204507031	4	0	1	housekeeping
chr1	204507033	204507034	4	0	1	housekeeping
chr1	204507034	204507035	4	0	1	housekeeping
chr1	204507084	204507085	3	0	1	housekeeping
chr1	204507085	204507086	6	0	1	housekeeping
chr1	204507097	204507098	4	0	1	housekeeping
chr1	204507098	204507099	6	0	1	housekeeping
chr1	204507105	204507106	5	0	1	housekeeping
chr1	204507106	204507107	6	0	1	housekeeping
chr1	204507127	204507128	5	0	1	housekeeping
chr1	204507128	204507129	7	0	1	housekeeping
chr1	204507192	204507193	3	0	1	housekeeping
chr1	204507193	204507194	7	0	1	housekeeping
chr1	204507205	204507206	5	0	1	housekeeping
chr1	204507206	204507207	7	0	1	housekeeping
chr1	204507212	204507213	5	0	1	housekeeping
chr1	204507213	204507214	6	0	1	housekeeping
chr1	204507216	204507217	6	0	1	housekeeping
chr1	204507217	204507218	7	0	1	housekeeping
chr1	222464938	222464939	3	0	1	housekeeping
chr1	222464939	222464940	7	14	1	housekeeping
chr1	222464943	222464944	3	0	1	housekeeping
chr1	222464944	222464945	7	0	1	housekeeping
chr1	222464993	222464994	4	0	1	housekeeping
chr1	222464994	222464995	7	14	1	housekeeping
chr1	222465000	222465001	4	0	1	housekeeping
chr1	222465001	222465002	7	0	1	housekeeping
chr1	222465051	222465052	3	0	1	housekeeping
chr1	222465052	222465053	11	9	1	housekeeping
chr1	222465053	222465054	3	0	1	housekeeping
chr1	222465054	222465055	11	18	1	housekeeping
chr1	222465059	222465060	3	0	1	housekeeping
chr1	222465060	222465061	10	10	1	housekeeping
chr1	222465066	222465067	2	50	1	housekeeping
chr1	222465067	222465068	10	20	1	housekeeping
chr1	248873735	248873736	5	0	1	housekeeping
chr1	248873743	248873744	5	0	1	housekeeping
chr1	248873746	248873747	6	0	1	housekeeping
chr1	248873748	248873749	5	0	1	housekeeping
chr1	248873770	248873771	4	0	1	housekeeping
chr1	248873771	248873772	1	0	1	housekeeping
chr1	248873774	248873775	3	0	1	housekeeping
chr1	248873775	248873776	1	0	1	housekeeping
chr1	248873781	248873782	4	0	1	housekeeping
chr1	248873782	248873783	1	0	1	housekeeping
chr1	248873790	248873791	5	0	1	housekeeping
chr1	248873791	248873792	1	0	1	housekeeping
chr1	248873792	248873793	5	0	1	housekeeping
chr1	248873793	248873794	1	0	1	housekeeping
chr1	248873809	248873810	5	0	1	housekeeping
chr1	248873810	248873811	1	0	1	housekeeping
chr1	248873838	248873839	4	0	1	housekeeping
chr1	248873839	248873840	1	0	1	housekeeping
chr1	248873849	248873850	5	20	1	housekeeping
chr1	248873850	248873851	1	0	1	housekeeping
chr1	248873865	248873866	4	0	1	housekeeping
chr1	248873866	248873867	1	0	1	housekeeping
chr1	248873879	248873880	4	0	1	housekeeping
chr1	248873880	248873881	2	0	1	housekeeping
chr1	248873908	248873909	5	0	1	housekeeping
chr1	248873909	248873910	1	0	1	housekeeping
chr1	248873924	248873925	4	0	1	housekeeping
chr1	248873925	248873926	1	0	1	housekeeping
chr1	248873934	248873935	4	0	1	housekeeping
chr1	248873935	248873936	1	0	1	housekeeping
chr1	248873942	248873943	3	0	1	housekeeping
chr1	248873943	248873944	1	0	1	housekeeping
chr1	248874156	248874157	5	0	1	housekeeping
chr1	248874157	248874158	7	0	1	housekeeping
chr1	248874165	248874166	4	0	1	housekeeping
chr1	248874166	248874167	4	0	1	housekeeping
chr1	248874194	248874195	6	0	1	housekeeping
chr1	248874195	248874196	3	0	1	housekeeping
chr1	248874235	248874236	6	0	1	housekeeping
chr1	248874236	248874237	2	0	1	housekeeping
chr1	248874273	248874274	5	0	1	housekeeping
chr1	248874274	248874275	4	25	1	housekeeping
chr1	248874276	248874277	5	0	1	housekeeping
chr1	248874277	248874278	3	0	1	housekeeping
chr1	248874285	248874286	5	0	1	housekeeping
chr1	248874286	248874287	3	0	1	housekeeping
chr1	248874288	248874289	4	0	1	housekeeping
chr1	248874289	248874290	3	0	1	housekeeping
chr1	248874290	248874291	4	0	1	housekeeping
chr1	248874291	248874292	3	0	1	housekeeping
chr1	248874295	248874296	4	0	1	housekeeping
chr1	248874296	248874297	3	0	1	housekeeping
chr1	248874301	248874302	4	0	1	housekeeping
chr1	248874302	248874303	3	0	1	housekeeping
chr1	248874308	248874309	6	0	1	housekeeping
chr1	248874309	248874310	3	0	1	housekeeping
chr10	22229508	22229509	3	0	1	housekeeping
chr10	22229509	22229510	2	0	1	housekeeping
chr10	22229524	22229525	2	0	1	housekeeping
chr10	22229525	22229526	1	0	1	housekeeping
chr10	22229540	22229541	2	0	1	housekeeping
chr10	22229541	22229542	4	0	1	housekeeping
chr10	22229551	22229552	2	0	1	housekeeping
chr10	22229552	22229553	4	0	1	housekeeping
chr10	22229555	22229556	2	0	1	housekeeping
chr10	22229556	22229557	4	0	1	housekeeping
chr10	22229557	22229558	2	0	1	housekeeping
chr10	22229558	22229559	4	0	1	housekeeping
chr10	22229564	22229565	2	0	1	housekeeping
chr10	22229565	22229566	6	16	1	housekeeping
chr10	22229570	22229571	2	0	1	housekeeping
chr10	22229571	22229572	6	0	1	housekeeping
chr10	22229584	22229585	2	0	1	housekeeping
chr10	22229585	22229586	7	0	1	housekeeping
chr10	22229693	22229694	6	0	1	housekeeping
chr10	22229694	22229695	6	0	1	housekeeping
chr10	67764388	67764389	7	0	1	housekeeping
chr10	67764389	67764390	4	0	1	housekeeping
chr10	67764391	67764392	7	0	1	housekeeping
chr10	67764392	67764393	5	0	1	housekeeping
chr10	67764396	67764397	7	0	1	housekeeping
chr10	67764397	67764398	6	0	1	housekeeping
chr10	67764400	67764401	7	0	1	housekeeping
chr10	67764401	67764402	6	0	1	housekeeping
chr10	67764405	67764406	4	0	1	housekeeping
chr10	67764406	67764407	6	0	1	housekeeping
chr10	67764421	67764422	6	0	1	housekeeping
chr10	67764422	67764423	4	0	1	housekeeping
chr10	67764423	67764424	6	0	1	housekeeping
chr10	67764424	67764425	4	0	1	housekeeping
chr10	67764428	67764429	7	0	1	housekeeping
chr10	67764429	67764430	3	0	1	housekeeping
chr10	67764436	67764437	7	0	1	housekeeping
chr10	67764437	67764438	4	0	1	housekeeping
chr10	67764438	67764439	8	0	1	housekeeping
chr10	67764439	67764440	4	0	1	housekeeping
chr10	67764453	67764454	6	0	1	housekeeping
chr10	67764454	67764455	5	0	1	housekeeping
chr10	67764481	67764482	9	0	1	housekeeping
chr10	67764482	67764483	6	0	1	housekeeping
chr10	67764488	67764489	7	0	1	housekeeping
chr10	67764489	67764490	6	0	1	housekeeping
chr10	67764498	67764499	5	0	1	housekeeping
chr10	67764499	67764500	6	0	1	housekeeping
chr10	67764506	67764507	5	0	1	housekeeping
chr10	67764507	67764508	5	0	1	housekeeping
chr10	67764513	67764514	4	0	1	housekeeping
chr10	67764514	67764515	7	0	1	housekeeping
chr10	67764526	67764527	2	0	1	housekeeping
chr10	67764527	67764528	4	0	1	housekeeping
chr10	67764556	67764557	4	0	1	housekeeping
chr10	67764557	67764558	6	0	1	housekeeping
chr10	67764558	67764559	4	0	1	housekeeping
chr10	67764559	67764560	6	0	1	housekeeping
chr10	67764566	67764567	3	0	1	housekeeping
chr10	67764567	67764568	7	0	1	housekeeping
chr10	67764577	67764578	4	0	1	housekeeping
chr10	67764578	67764579	8	0	1	housekeeping
chr10	67764582	67764583	4	0	1	housekeeping
chr10	67764583	67764584	8	0	1	housekeeping
chr11	59550644	59550645	5	0	1	housekeeping
chr11	59550645	59550646	5	20	1	housekeeping
chr11	59550662	59550663	6	0	1	housekeeping
chr11	59550663	59550664	4	0	1	housekeeping
chr11	59550675	59550676	6	0	1	housekeeping
chr11	59550676	59550677	4	0	1	housekeeping
chr11	59550706	59550707	4	0	1	housekeeping
chr11	59550707	59550708	7	0	1	housekeeping
chr11	59550715	59550716	4	0	1	housekeeping
chr11	59550716	59550717	6	0	1	housekeeping
chr11	59550788	59550789	4	0	1	housekeeping
chr11	59550789	59550790	7	0	1	housekeeping
chr11	59550791	59550792	4	0	1	housekeeping
chr11	59550792	59550793	6	0	1	housekeeping
chr11	59551002	59551003	3	0	1	housekeeping
chr11	59551020	59551021	3	0	1	housekeeping
chr11	59551033	59551034	4	0	1	housekeeping
chr11	59551042	59551043	4	0	1	housekeeping
chr11	59551058	59551059	4	25	1	housekeeping
chr11	59551060	59551061	4	0	1	housekeeping
chr11	59551064	59551065	4	0	1	housekeeping
chr11	59551065	59551066	1	0	1	housekeeping
chr11	59551115	59551116	5	0	1	housekeeping
chr11	59551116	59551117	1	0	1	housekeeping
chr11	59551143	59551144	7	0	1	housekeeping
chr11	59551144	59551145	1	0	1	housekeeping
chr11	59551149	59551150	7	0	1	housekeeping
chr11	59551150	59551151	1	0	1	housekeeping
chr11	59551692	59551693	9	0	1	housekeeping
chr11	59551693	59551694	5	0	1	housekeeping
chr11	59551704	59551705	9	0	1	housekeeping
chr11	59551705	59551706	6	0	1	housekeeping
chr11	59551718	59551719	7	0	1	housekeeping
chr11	59551719	59551720	6	0	1	housekeeping
chr11	59551765	59551766	5	0	1	housekeeping
chr11	59551766	59551767	4	0	1	housekeeping
chr11	59551778	59551779	7	14	1	housekeeping
chr11	59551779	59551780	4	25	1	housekeeping
chr11	59551809	59551810	8	0	1	housekeeping
chr11	59551810	59551811	7	0	1	housekeeping
chr11	59551811	59551812	8	0	1	housekeeping
chr11	59551812	59551813	7	0	1	housekeeping
chr11	59551819	59551820	8	0	1	housekeeping
chr11	59551820	59551821	7	0	1	housekeeping
chr11	59556311	59556312	2	0	1	housekeeping
chr11	59556312	59556313	5	0	1	housekeeping
chr11	59556356	59556357	3	0	1	housekeeping
chr11	59556357	59556358	6	16	1	housekeeping
chr11	59556358	59556359	3	0	1	housekeeping
chr11	59556359	59556360	6	16	1	housekeeping
chr11	59556373	59556374	2	0	1	housekeeping
chr11	59556374	59556375	5	0	1	housekeeping
chr11	59556379	59556380	2	0	1	housekeeping
chr11	59556380	59556381	5	0	1	housekeeping
chr11	59556413	59556414	2	0	1	housekeeping
chr11	59556414	59556415	6	0	1	housekeeping
chr11	59556431	59556432	4	0	1	housekeeping
chr11	59556432	59556433	4	0	1	housekeeping
chr11	59556444	59556445	5	0	1	housekeeping
chr11	59556445	59556446	4	0	1	housekeeping
chr11	59556476	59556477	6	0	1	housekeeping
chr11	59556477	59556478	2	0	1	housekeeping
chr11	59556495	59556496	7	0	1	housekeeping
chr11	59556496	59556497	3	0	1	housekeeping
chr11	59556499	59556500	5	20	1	housekeeping
chr11	59556500	59556501	3	0	1	housekeeping
chr11	59560334	59560335	1	0	1	housekeeping
chr11	59560335	59560336	4	0	1	housekeeping
chr11	59560338	59560339	1	0	1	housekeeping
chr11	59560339	59560340	6	0	1	housekeeping
chr11	59560389	59560390	4	0	1	housekeeping
chr11	59560390	59560391	8	0	1	housekeeping
chr11	59560402	59560403	5	0	1	housekeeping
chr11	59560403	59560404	8	0	1	housekeeping
chr11	59560410	59560411	5	0	1	housekeeping
chr11	59560411	59560412	8	12	1	housekeeping
chr11	59560419	59560420	6	0	1	housekeeping
chr11	59560420	59560421	8	0	1	housekeeping
chr11	59560457	59560458	5	0	1	housekeeping
chr11	59560458	59560459	7	0	1	housekeeping
chr11	59560490	59560491	4	0	1	housekeeping
chr11	59560491	59560492	3	0	1	housekeeping
chr11	59566382	59566383	7	14	1	housekeeping
chr11	59566383	59566384	7	0	1	housekeeping
chr11	59566389	59566390	7	0	1	housekeeping
chr11	59566390	59566391	7	0	1	housekeeping
chr11	59566426	59566427	7	0	1	housekeeping
chr11	59566427	59566428	2	0	1	housekeeping
chr11	59566448	59566449	5	20	1	housekeeping
chr11	59566449	59566450	6	0	1	housekeeping
chr11	59566455	59566456	5	0	1	housekeeping
chr11	59566456	59566457	8	12	1	housekeeping
chr11	59566464	59566465	5	0	1	housekeeping
chr11	59566465	59566466	10	10	1	housekeeping
chr11	59566510	59566511	4	0	1	housekeeping
chr11	59566511	59566512	9	0	1	housekeeping
chr11	66348004	66348005	6	0	1	housekeeping
chr11	66348005	66348006	2	0	1	housekeeping
chr11	66348006	66348007	5	0	1	housekeeping
chr11	66348007	66348008	2	0	1	housekeeping
chr11	66348028	66348029	5	0	1	housekeeping
chr11	66348029	66348030	2	0	1	housekeeping
chr11	66348040	66348041	5	0	1	housekeeping
chr11	66348041	66348042	1	0	1	housekeeping
chr11	66348045	66348046	4	0	1	housekeeping
chr11	66348046	66348047	1	0	1	housekeeping
chr11	66348052	66348053	7	0	1	housekeeping
chr11	66348073	66348074	4	0	1	housekeeping
chr11	66348074	66348075	1	0	1	housekeeping
chr11	66348114	66348115	5	0	1	housekeeping
chr11	66348115	66348116	2	0	1	housekeeping
chr11	66348121	66348122	5	0	1	housekeeping
chr11	66348122	66348123	2	0	1	housekeeping
chr11	66348130	66348131	4	0	1	housekeeping
chr11	66348131	66348132	2	0	1	housekeeping
chr11	66348143	66348144	5	0	1	housekeeping
chr11	66348144	66348145	2	0	1	housekeeping
chr11	66348173	66348174	4	0	1	housekeeping
chr11	66348174	66348175	2	0	1	housekeeping
chr11	66348175	66348176	5	0	1	housekeeping
chr11	66348176	66348177	2	0	1	housekeeping
chr11	66348183	66348184	5	0	1	housekeeping
chr11	66348184	66348185	2	0	1	housekeeping
chr11	66348196	66348197	5	20	1	housekeeping
chr11	66348197	66348198	2	0	1	housekeeping
chr11	66348199	66348200	2	0	1	housekeeping
chr11	66348200	66348201	2	0	1	housekeeping
chr11	76235829	76235830	5	0	1	housekeeping
chr11	76235830	76235831	2	0	1	housekeeping
chr11	76235833	76235834	4	0	1	housekeeping
chr11	76235834	76235835	3	0	1	housekeeping
chr11	76235846	76235847	5	20	1	housekeeping
chr11	76235847	76235848	3	0	1	housekeeping
chr11	76235856	76235857	4	0	1	housekeeping
chr11	76235857	76235858	2	0	1	housekeeping
chr11	76235867	76235868	2	50	1	housekeeping
chr11	76235868	76235869	1	0	1	housekeeping
chr11	76235890	76235891	1	100	1	housekeeping
chr11	76235891	76235892	2	0	1	housekeeping
chr11	76235917	76235918	1	0	1	housekeeping
chr11	76235918	76235919	3	0	1	housekeeping
chr11	76235933	76235934	2	0	1	housekeeping
chr11	76235941	76235942	1	0	1	housekeeping
chr11	76235942	76235943	1	0	1	housekeeping
chr11	76235948	76235949	1	0	1	housekeeping
chr11	76235949	76235950	1	0	1	housekeeping
chr11	76235961	76235962	1	0	1	housekeeping
chr11	76235966	76235967	1	0	1	housekeeping
chr11	76235967	76235968	1	0	1	housekeeping
chr11	76235988	76235989	1	0	1	housekeeping
chr11	76236013	76236014	1	0	1	housekeeping
chr11	76236015	76236016	1	0	1	housekeeping
chr12	56190238	56190239	2	0	1	housekeeping
chr12	56190270	56190271	1	0	1	housekeeping
chr12	56190271	56190272	1	0	1	housekeeping
chr12	56190276	56190277	1	0	1	housekeeping
chr12	56190277	56190278	1	0	1	housekeeping
chr12	56190290	56190291	2	0	1	housekeeping
chr12	56190291	56190292	2	0	1	housekeeping
chr12	56190297	56190298	2	0	1	housekeeping
chr12	56190298	56190299	2	0	1	housekeeping
chr12	56190301	56190302	2	0	1	housekeeping
chr12	56190302	56190303	2	0	1	housekeeping
chr12	56190309	56190310	2	0	1	housekeeping
chr12	56190310	56190311	2	0	1	housekeeping
chr12	56190321	56190322	2	0	1	housekeeping
chr12	56190322	56190323	3	0	1	housekeeping
chr12	56190338	56190339	2	0	1	housekeeping
chr12	56190339	56190340	2	0	1	housekeeping
chr12	56190340	56190341	2	0	1	housekeeping
chr12	56190341	56190342	3	0	1	housekeeping
chr12	56190342	56190343	2	0	1	housekeeping
chr12	56190343	56190344	3	0	1	housekeeping
chr12	56190350	56190351	2	0	1	housekeeping
chr12	56190351	56190352	4	0	1	housekeeping
chr12	56190352	56190353	2	0	1	housekeeping
chr12	56190353	56190354	4	0	1	housekeeping
chr12	56190367	56190368	3	0	1	housekeeping
chr12	56190368	56190369	4	0	1	housekeeping
chr12	56190374	56190375	4	0	1	housekeeping
chr12	56190375	56190376	4	0	1	housekeeping
chr12	56190387	56190388	4	0	1	housekeeping
chr12	56190388	56190389	4	0	1	housekeeping
chr12	56190396	56190397	4	0	1	housekeeping
chr12	56190397	56190398	5	0	1	housekeeping
chr12	56190417	56190418	4	0	1	housekeeping
chr12	56190418	56190419	2	0	1	housekeeping
chr12	56190427	56190428	3	0	1	housekeeping
chr12	56190428	56190429	2	0	1	housekeeping
chr12	56190438	56190439	3	0	1	housekeeping
chr12	56190439	56190440	2	0	1	housekeeping
chr12	56190443	56190444	3	0	1	housekeeping
chr12	56190444	56190445	2	0	1	housekeeping
chr12	96035902	96035903	7	0	1	housekeeping
chr12	96035903	96035904	11	0	1	housekeeping
chr12	96035923	96035924	8	0	1	housekeeping
chr12	96035924	96035925	12	0	1	housekeeping
chr12	96035959	96035960	6	0	1	housekeeping
chr12	96035960	96035961	8	0	1	housekeeping
chr12	96035965	96035966	4	0	1	housekeeping
chr12	96035966	96035967	8	0	1	housekeeping
chr12	96035970	96035971	3	0	1	housekeeping
chr12	96035971	96035972	5	0	1	housekeeping
chr12	96035981	96035982	3	0	1	housekeeping
chr12	96035982	96035983	6	0	1	housekeeping
chr12	96036012	96036013	6	16	1	housekeeping
chr12	96036013	96036014	2	0	1	housekeeping
chr12	96036016	96036017	6	0	1	housekeeping
chr12	96036017	96036018	3	0	1	housekeeping
chr12	96036024	96036025	5	0	1	housekeeping
chr12	96036025	96036026	3	0	1	housekeeping
chr12	96036048	96036049	6	0	1	housekeeping
chr12	96036049	96036050	5	0	1	housekeeping
chr12	96036057	96036058	5	0	1	housekeeping
chr12	96036058	96036059	5	0	1	housekeeping
chr12	96036059	96036060	5	0	1	housekeeping
chr12	96036060	96036061	5	0	1	housekeeping
chr12	96036067	96036068	4	0	1	housekeeping
chr12	96036068	96036069	5	0	1	housekeeping
chr12	96036074	96036075	4	0	1	housekeeping
chr12	96036075	96036076	6	0	1	housekeeping
chr12	96036082	96036083	4	0	1	housekeeping
chr12	96036083	96036084	7	0	1	housekeeping
chr12	96036085	96036086	4	0	1	housekeeping
chr12	96036086	96036087	7	0	1	housekeeping
chr12	98503386	98503387	4	0	1	housekeeping
chr12	98503387	98503388	7	0	1	housekeeping
chr12	98503400	98503401	5	0	1	housekeeping
chr12	98503401	98503402	7	0	1	housekeeping
chr12	98503408	98503409	5	0	1	housekeeping
chr12	98503409	98503410	6	0	1	housekeeping
chr12	98503417	98503418	4	0	1	housekeeping
chr12	98503418	98503419	5	0	1	housekeeping
chr12	98503427	98503428	5	0	1	housekeeping
chr12	98503428	98503429	5	0	1	housekeeping
chr12	98503437	98503438	3	0	1	housekeeping
chr12	98503438	98503439	5	0	1	housekeeping
chr12	98503442	98503443	2	0	1	housekeeping
chr12	98503443	98503444	3	0	1	housekeeping
chr12	98503498	98503499	4	0	1	housekeeping
chr12	98503499	98503500	3	0	1	housekeeping
chr12	98503506	98503507	4	0	1	housekeeping
chr12	98503507	98503508	4	0	1	housekeeping
chr12	98503530	98503531	5	0	1	housekeeping
chr12	98503531	98503532	5	0	1	housekeeping
chr12	98503539	98503540	6	0	1	housekeeping
chr12	98503540	98503541	6	0	1	housekeeping
chr12	98503541	98503542	6	16	1	housekeeping
chr12	98503542	98503543	6	16	1	housekeeping
chr12	98503549	98503550	4	0	1	housekeeping
chr12	98503550	98503551	7	0	1	housekeeping
chr12	98503564	98503565	5	0	1	housekeeping
chr12	98503565	98503566	7	0	1	housekeeping
chr12	98503567	98503568	5	0	1	housekeeping
chr12	98503568	98503569	7	0	1	housekeeping
chr12	98504126	98504127	1	0	1	housekeeping
chr12	98504138	98504139	6	0	1	housekeeping
chr12	98504139	98504140	1	0	1	housekeeping
chr12	98504203	98504204	4	0	1	housekeeping
chr12	98504204	98504205	3	0	1	housekeeping
chr12	98504231	98504232	4	0	1	housekeeping
chr12	98504232	98504233	4	0	1	housekeeping
chr12	98504233	98504234	5	0	1	housekeeping
chr12	98504234	98504235	4	0	1	housekeeping
chr12	98504256	98504257	5	0	1	housekeeping
chr12	98504257	98504258	3	0	1	housekeeping
chr12	98504261	98504262	5	0	1	housekeeping
chr12	98504262	98504263	3	0	1	housekeeping
chr12	98504266	98504267	5	0	1	housekeeping
chr12	98504267	98504268	4	0	1	housekeeping
chr12	98504272	98504273	5	0	1	housekeeping
chr12	98504273	98504274	4	0	1	housekeeping
chr12	98504274	98504275	5	0	1	housekeeping
chr12	98504275	98504276	4	0	1	housekeeping
chr12	98504299	98504300	6	16	1	housekeeping
chr12	98504300	98504301	2	0	1	housekeeping
chr12	98504305	98504306	6	0	1	housekeeping
chr12	98504306	98504307	1	0	1	housekeeping
chr12	98504312	98504313	5	0	1	housekeeping
chr12	98504313	98504314	1	0	1	housekeeping
chr12	98504315	98504316	6	0	1	housekeeping
chr12	98504316	98504317	3	0	1	housekeeping
chr12	124921763	124921764	6	0	1	housekeeping
chr12	124921764	124921765	5	0	1	housekeeping
chr12	124921770	124921771	6	0	1	housekeeping
chr12	124921771	124921772	3	0	1	housekeeping
chr12	124921776	124921777	5	0	1	housekeeping
chr12	124921777	124921778	4	0	1	housekeeping
chr12	124921801	124921802	7	0	1	housekeeping
chr12	124921802	124921803	3	0	1	housekeeping
chr12	124921880	124921881	9	0	1	housekeeping
chr12	124921881	124921882	4	0	1	housekeeping
chr12	124921897	124921898	10	0	1	housekeeping
chr12	124921898	124921899	4	0	1	housekeeping
chr12	124921937	124921938	8	12	1	housekeeping
chr12	124921938	124921939	7	0	1	housekeeping
chr12	124927349	124927350	4	0	1	housekeeping
chr12	124927350	124927351	5	0	1	housekeeping
chr12	124927352	124927353	5	0	1	housekeeping
chr12	124927353	124927354	4	0	1	housekeeping
chr12	124927360	124927361	5	0	1	housekeeping
chr12	124927361	124927362	4	0	1	housekeeping
chr12	124927367	124927368	5	0	1	housekeeping
chr12	124927368	124927369	5	0	1	housekeeping
chr12	124927375	124927376	5	0	1	housekeeping
chr12	124927376	124927377	5	0	1	housekeeping
chr12	124927377	124927378	5	0	1	housekeeping
chr12	124927378	124927379	5	0	1	housekeeping
chr12	124927386	124927387	5	0	1	housekeeping
chr12	124927387	124927388	6	0	1	housekeeping
chr12	124927410	124927411	7	0	1	housekeeping
chr12	124927411	124927412	7	0	1	housekeeping
chr12	124927417	124927418	6	0	1	housekeeping
chr12	124927418	124927419	7	14	1	housekeeping
chr12	124927459	124927460	6	0	1	housekeeping
chr12	124927460	124927461	8	0	1	housekeeping
chr12	124927524	124927525	6	0	1	housekeeping
chr12	124927525	124927526	6	0	1	housekeeping
chr12	124927845	124927846	4	0	1	housekeeping
chr12	124927846	124927847	5	0	1	housekeeping
chr12	124927852	124927853	4	0	1	housekeeping
chr12	124927853	124927854	5	0	1	housekeeping
chr12	124927858	124927859	3	33	1	housekeeping
chr12	124927859	124927860	5	0	1	housekeeping
chr12	124927889	124927890	4	0	1	housekeeping
chr12	124927890	124927891	5	0	1	housekeeping
chr12	124927911	124927912	5	0	1	housekeeping
chr12	124927912	124927913	6	0	1	housekeeping
chr12	124927918	124927919	4	0	1	housekeeping
chr12	124927919	124927920	5	0	1	housekeeping
chr12	124927923	124927924	4	0	1	housekeeping
chr12	124927924	124927925	6	0	1	housekeeping
chr12	124927929	124927930	2	0	1	housekeeping
chr12	124927930	124927931	6	0	1	housekeeping
chr12	124927952	124927953	4	0	1	housekeeping
chr12	124927953	124927954	4	0	1	housekeeping
chr12	124927960	124927961	3	0	1	housekeeping
chr12	124927961	124927962	5	0	1	housekeeping
chr12	124927965	124927966	4	0	1	housekeeping
chr12	124927966	124927967	4	0	1	housekeeping
chr12	124927982	124927983	2	0	1	housekeeping
chr12	124927983	124927984	3	0	1	housekeeping
chr12	124928011	124928012	2	0	1	housekeeping
chr12	124928012	124928013	6	0	1	housekeeping
chr12	124928015	124928016	2	50	1	housekeeping
chr12	124928016	124928017	6	16	1	housekeeping
chr12	124928027	124928028	2	0	1	housekeeping
chr12	124928028	124928029	6	0	1	housekeeping
chr12	124939651	124939652	6	0	1	housekeeping
chr12	124939652	124939653	4	0	1	housekeeping
chr12	124939654	124939655	6	0	1	housekeeping
chr12	124939655	124939656	4	0	1	housekeeping
chr12	124939662	124939663	6	0	1	housekeeping
chr12	124939663	124939664	5	0	1	housekeeping
chr12	124939669	124939670	6	0	1	housekeeping
chr12	124939670	124939671	4	0	1	housekeeping
chr12	124939677	124939678	6	0	1	housekeeping
chr12	124939678	124939679	5	0	1	housekeeping
chr12	124939679	124939680	6	0	1	housekeeping
chr12	124939680	124939681	6	16	1	housekeeping
chr12	124939688	124939689	7	0	1	housekeeping
chr12	124939689	124939690	5	0	1	housekeeping
chr12	124939712	124939713	5	0	1	housekeeping
chr12	124939713	124939714	3	0	1	housekeeping
chr12	124939723	124939724	5	0	1	housekeeping
chr12	124939724	124939725	4	0	1	housekeeping
chr12	124939770	124939771	5	20	1	housekeeping
chr12	124939771	124939772	5	0	1	housekeeping
chr12	124939776	124939777	5	0	1	housekeeping
chr12	124939777	124939778	5	0	1	housekeeping
chr12	124939791	124939792	5	0	1	housekeeping
chr12	124939792	124939793	4	0	1	housekeeping
chr12	124939807	124939808	5	0	1	housekeeping
chr12	124939808	124939809	3	0	1	housekeeping
chr12	124939809	124939810	5	0	1	housekeeping
chr12	124939810	124939811	4	0	1	housekeeping
chr12	124939812	124939813	5	0	1	housekeeping
chr12	124939813	124939814	4	0	1	housekeeping
chr13	30673963	30673964	7	28	1	housekeeping
chr13	30673964	30673965	4	0	1	housekeeping
chr13	30673979	30673980	5	0	1	housekeeping
chr13	30673980	30673981	3	0	1	housekeeping
chr13	30673995	30673996	5	0	1	housekeeping
chr13	30673996	30673997	3	0	1	housekeeping
chr13	30674006	30674007	3	0	1	housekeeping
chr13	30674007	30674008	3	0	1	housekeeping
chr13	30674010	30674011	3	0	1	housekeeping
chr13	30674011	30674012	3	0	1	housekeeping
chr13	30674012	30674013	3	0	1	housekeeping
chr13	30674013	30674014	3	0	1	housekeeping
chr13	30674019	30674020	3	0	1	housekeeping
chr13	30674020	30674021	3	0	1	housekeeping
chr13	30674025	30674026	4	0	1	housekeeping
chr13	30674026	30674027	1	0	1	housekeeping
chr13	30674051	30674052	3	0	1	housekeeping
chr13	30674052	30674053	1	0	1	housekeeping
chr13	30674053	30674054	3	0	1	housekeeping
chr13	30674054	30674055	1	0	1	housekeeping
chr13	30674058	30674059	3	0	1	housekeeping
chr13	30674059	30674060	2	0	1	housekeeping
chr13	30674075	30674076	3	0	1	housekeeping
chr13	30674076	30674077	2	0	1	housekeeping
chr13	30674077	30674078	3	0	1	housekeeping
chr13	30674078	30674079	2	0	1	housekeeping
chr13	30674080	30674081	2	0	1	housekeeping
chr13	30674081	30674082	2	0	1	housekeeping
chr13	30674083	30674084	3	0	1	housekeeping
chr13	30674084	30674085	2	0	1	housekeeping
chr13	30674090	30674091	3	33	1	housekeeping
chr13	30674091	30674092	2	0	1	housekeeping
chr13	30674108	30674109	2	0	1	housekeeping
chr13	30674109	30674110	3	33	1	housekeeping
chr13	30674111	30674112	2	0	1	housekeeping
chr13	30674112	30674113	3	0	1	housekeeping
chr13	30674123	30674124	2	0	1	housekeeping
chr13	30674124	30674125	5	20	1	housekeeping
chr13	30674140	30674141	1	0	1	housekeeping
chr13	30674141	30674142	5	0	1	housekeeping
chr13	30674153	30674154	2	0	1	housekeeping
chr13	30674154	30674155	5	0	1	housekeeping
chr13	30674155	30674156	2	0	1	housekeeping
chr13	30674156	30674157	5	0	1	housekeeping
chr13	30674160	30674161	2	0	1	housekeeping
chr13	30674161	30674162	3	0	1	housekeeping
chr13	41060746	41060747	2	0	1	housekeeping
chr13	41060747	41060748	3	0	1	housekeeping
chr13	41060754	41060755	3	0	1	housekeeping
chr13	41060760	41060761	2	0	1	housekeeping
chr13	41060792	41060793	2	0	1	housekeeping
chr13	41060793	41060794	3	0	1	housekeeping
chr13	41060827	41060828	2	0	1	housekeeping
chr13	41060828	41060829	1	0	1	housekeeping
chr13	41060866	41060867	3	0	1	housekeeping
chr13	41060869	41060870	3	0	1	housekeeping
chr13	41060878	41060879	3	0	1	housekeeping
chr13	41060884	41060885	3	0	1	housekeeping
chr13	41060885	41060886	1	0	1	housekeeping
chr13	41060887	41060888	3	0	1	housekeeping
chr13	41060888	41060889	1	0	1	housekeeping
chr13	41060895	41060896	3	0	1	housekeeping
chr13	41060896	41060897	1	0	1	housekeeping
chr13	41060916	41060917	2	0	1	housekeeping
chr13	41060919	41060920	2	0	1	housekeeping
chr13	41060920	41060921	1	0	1	housekeeping
chr13	41060922	41060923	2	0	1	housekeeping
chr13	41060925	41060926	2	0	1	housekeeping
chr13	41060928	41060929	2	0	1	housekeeping
chr13	41060931	41060932	3	0	1	housekeeping
chr13	44917935	44917936	2	0	1	housekeeping
chr13	44917936	44917937	8	0	1	housekeeping
chr13	44917942	44917943	2	0	1	housekeeping
chr13	44917943	44917944	8	0	1	housekeeping
chr13	44917948	44917949	2	0	1	housekeeping
chr13	44917949	44917950	8	0	1	housekeeping
chr13	44917953	44917954	2	0	1	housekeeping
chr13	44917954	44917955	6	0	1	housekeeping
chr13	44917981	44917982	3	0	1	housekeeping
chr13	44917982	44917983	6	0	1	housekeeping
chr13	44918000	44918001	6	0	1	housekeeping
chr13	44918001	44918002	6	0	1	housekeeping
chr13	44918009	44918010	6	0	1	housekeeping
chr13	44918010	44918011	7	14	1	housekeeping
chr13	44918040	44918041	5	0	1	housekeeping
chr13	44918041	44918042	3	0	1	housekeeping
chr13	44918044	44918045	3	0	1	housekeeping
chr13	44918045	44918046	5	20	1	housekeeping
chr13	44918051	44918052	4	0	1	housekeeping
chr13	44918052	44918053	4	0	1	housekeeping
chr13	44918063	44918064	4	0	1	housekeeping
chr13	44918064	44918065	4	0	1	housekeeping
chr13	44918065	44918066	5	0	1	housekeeping
chr13	44918066	44918067	4	0	1	housekeeping
chr13	44918073	44918074	6	0	1	housekeeping
chr13	44918074	44918075	4	0	1	housekeeping
chr13	44918079	44918080	6	0	1	housekeeping
chr13	44918080	44918081	4	0	1	housekeeping
chr13	44918096	44918097	6	0	1	housekeeping
chr13	44918097	44918098	4	0	1	housekeeping
chr13	44918102	44918103	6	0	1	housekeeping
chr13	44918103	44918104	5	0	1	housekeeping
chr13	44918104	44918105	6	0	1	housekeeping
chr13	44918105	44918106	5	0	1	housekeeping
chr13	44918116	44918117	7	14	1	housekeeping
chr13	44918117	44918118	5	0	1	housekeeping
chr13	94549652	94549653	6	0	1	housekeeping
chr13	94549653	94549654	4	0	1	housekeeping
chr13	94549659	94549660	6	0	1	housekeeping
chr13	94549660	94549661	4	0	1	housekeeping
chr13	94549665	94549666	6	0	1	housekeeping
chr13	94549666	94549667	3	0	1	housekeeping
chr13	94549696	94549697	3	0	1	housekeeping
chr13	94549697	94549698	6	0	1	housekeeping
chr13	94549718	94549719	3	0	1	housekeeping
chr13	94549719	94549720	7	0	1	housekeeping
chr13	94549723	94549724	3	0	1	housekeeping
chr13	94549724	94549725	7	0	1	housekeeping
chr13	94549759	94549760	3	0	1	housekeeping
chr13	94549760	94549761	8	0	1	housekeeping
chr13	94549766	94549767	3	0	1	housekeeping
chr13	94549767	94549768	8	12	1	housekeeping
chr13	94549832	94549833	2	0	1	housekeeping
chr13	94549833	94549834	5	0	1	housekeeping
chr13	94549838	94549839	2	0	1	housekeeping
chr13	94549839	94549840	5	0	1	housekeeping
chr13	94549841	94549842	2	0	1	housekeeping
chr13	94549842	94549843	5	0	1	housekeeping
chr14	20609340	20609341	8	0	1	housekeeping
chr14	20609341	20609342	3	0	1	housekeeping
chr14	20609344	20609345	8	0	1	housekeeping
chr14	20609345	20609346	3	0	1	housekeeping
chr14	20609357	20609358	7	0	1	housekeeping
chr14	20609358	20609359	3	0	1	housekeeping
chr14	20609367	20609368	8	0	1	housekeeping
chr14	20609368	20609369	3	0	1	housekeeping
chr14	20609378	20609379	11	0	1	housekeeping
chr14	20609379	20609380	3	0	1	housekeeping
chr14	20609401	20609402	11	0	1	housekeeping
chr14	20609402	20609403	4	0	1	housekeeping
chr14	20609419	20609420	11	0	1	housekeeping
chr14	20609420	20609421	5	0	1	housekeeping
chr14	20609456	20609457	10	0	1	housekeeping
chr14	20609457	20609458	5	0	1	housekeeping
chr14	20610038	20610039	6	0	1	housekeeping
chr14	20610039	20610040	2	0	1	housekeeping
chr14	20610076	20610077	4	0	1	housekeeping
chr14	20610077	20610078	2	0	1	housekeeping
chr14	20610136	20610137	6	0	1	housekeeping
chr14	20610137	20610138	4	0	1	housekeeping
chr14	20610142	20610143	6	0	1	housekeeping
chr14	20610143	20610144	4	0	1	housekeeping
chr14	20610146	20610147	4	0	1	housekeeping
chr14	20610147	20610148	4	0	1	housekeeping
chr14	20610156	20610157	6	16	1	housekeeping
chr14	20610157	20610158	4	0	1	housekeeping
chr14	20610181	20610182	6	0	1	housekeeping
chr14	20610182	20610183	5	0	1	housekeeping
chr14	20610187	20610188	4	0	1	housekeeping
chr14	20610188	20610189	5	0	1	housekeeping
chr14	20610195	20610196	7	0	1	housekeeping
chr14	20610196	20610197	5	0	1	housekeeping
chr14	20610205	20610206	6	0	1	housekeeping
chr14	20610206	20610207	5	0	1	housekeeping
chr14	20613405	20613406	2	0	1	housekeeping
chr14	20613406	20613407	3	0	1	housekeeping
chr14	20613409	20613410	2	0	1	housekeeping
chr14	20613410	20613411	3	0	1	housekeeping
chr14	20613422	20613423	3	0	1	housekeeping
chr14	20613423	20613424	4	0	1	housekeeping
chr14	20613432	20613433	2	0	1	housekeeping
chr14	20613433	20613434	4	0	1	housekeeping
chr14	20613443	20613444	2	0	1	housekeeping
chr14	20613444	20613445	7	14	1	housekeeping
chr14	20613466	20613467	2	0	1	housekeeping
chr14	20613467	20613468	7	0	1	housekeeping
chr14	20613471	20613472	2	0	1	housekeeping
chr14	20613472	20613473	8	0	1	housekeeping
chr14	20613473	20613474	2	0	1	housekeeping
chr14	20613474	20613475	9	0	1	housekeeping
chr14	20613561	20613562	2	0	1	housekeeping
chr14	20613562	20613563	8	0	1	housekeeping
chr14	20613572	20613573	2	0	1	housekeeping
chr14	20613573	20613574	9	0	1	housekeeping
chr14	20613798	20613799	5	0	1	housekeeping
chr14	20613799	20613800	9	11	1	housekeeping
chr14	20613811	20613812	5	0	1	housekeeping
chr14	20613812	20613813	5	0	1	housekeeping
chr14	20613813	20613814	5	0	1	housekeeping
chr14	20613814	20613815	6	0	1	housekeeping
chr14	20613836	20613837	5	0	1	housekeeping
chr14	20613837	20613838	4	0	1	housekeeping
chr14	20613864	20613865	6	0	1	housekeeping
chr14	20613865	20613866	4	0	1	housekeeping
chr14	20613924	20613925	7	0	1	housekeeping
chr14	20613925	20613926	4	0	1	housekeeping
chr14	20681574	20681575	1	0	1	housekeeping
chr14	20681575	20681576	1	0	1	housekeeping
chr14	20681675	20681676	2	0	1	housekeeping
chr14	20681676	20681677	5	0	1	housekeeping
chr14	20681684	20681685	4	0	1	housekeeping
chr14	20681685	20681686	5	0	1	housekeeping
chr14	20681736	20681737	7	0	1	housekeeping
chr14	20681737	20681738	2	0	1	housekeeping
chr14	20681738	20681739	7	0	1	housekeeping
chr14	20681739	20681740	2	0	1	housekeeping
chr14	20681751	20681752	7	14	1	housekeeping
chr14	20681752	20681753	2	0	1	housekeeping
chr14	20683188	20683189	4	0	1	housekeeping
chr14	20683189	20683190	5	0	1	housekeeping
chr14	20683215	20683216	5	0	1	housekeeping
chr14	20683216	20683217	4	0	1	housekeeping
chr14	20683236	20683237	7	0	1	housekeeping
chr14	20683237	20683238	4	0	1	housekeeping
chr14	20683265	20683266	5	0	1	housekeeping
chr14	20683266	20683267	3	0	1	housekeeping
chr14	20683276	20683277	6	0	1	housekeeping
chr14	20683277	20683278	3	0	1	housekeeping
chr14	20683296	20683297	4	0	1	housekeeping
chr14	20683297	20683298	2	0	1	housekeeping
chr14	20683335	20683336	5	0	1	housekeeping
chr14	20683336	20683337	1	0	1	housekeeping
chr14	20683343	20683344	6	0	1	housekeeping
chr14	20683344	20683345	2	0	1	housekeeping
chr14	20683349	20683350	4	0	1	housekeeping
chr14	20683350	20683351	3	0	1	housekeeping
chr14	20683354	20683355	5	0	1	housekeeping
chr14	20683355	20683356	3	0	1	housekeeping
chr14	20683968	20683969	4	0	1	housekeeping
chr14	20683969	20683970	6	0	1	housekeeping
chr14	20684019	20684020	4	0	1	housekeeping
chr14	20684020	20684021	5	0	1	housekeeping
chr14	20684042	20684043	3	0	1	housekeeping
chr14	20684043	20684044	6	0	1	housekeeping
chr14	20684053	20684054	3	0	1	housekeeping
chr14	20684054	20684055	6	0	1	housekeeping
chr14	20684063	20684064	2	0	1	housekeeping
chr14	20684064	20684065	6	0	1	housekeeping
chr14	20684076	20684077	2	0	1	housekeeping
chr14	20684077	20684078	3	0	1	housekeeping
chr14	20684080	20684081	2	0	1	housekeeping
chr14	20684081	20684082	2	0	1	housekeeping
chr14	22929578	22929579	3	0	1	housekeeping
chr14	22929579	22929580	7	0	1	housekeeping
chr14	22929618	22929619	3	0	1	housekeeping
chr14	22929619	22929620	5	0	1	housekeeping
chr14	22929621	22929622	3	0	1	housekeeping
chr14	22929622	22929623	5	0	1	housekeeping
chr14	22929637	22929638	2	0	1	housekeeping
chr14	22929638	22929639	5	0	1	housekeeping
chr14	22929677	22929678	2	0	1	housekeeping
chr14	22929678	22929679	4	0	1	housekeeping
chr14	22929710	22929711	2	0	1	housekeeping
chr14	22929711	22929712	3	0	1	housekeeping
chr14	22929722	22929723	5	0	1	housekeeping
chr14	22929723	22929724	4	0	1	housekeeping
chr14	22929724	22929725	6	16	1	housekeeping
chr14	22929725	22929726	4	0	1	housekeeping
chr14	22929734	22929735	6	0	1	housekeeping
chr14	22929735	22929736	5	0	1	housekeeping
chr14	22929755	22929756	6	0	1	housekeeping
chr14	22929756	22929757	5	0	1	housekeeping
chr14	22929771	22929772	6	0	1	housekeeping
chr14	22929772	22929773	6	0	1	housekeeping
chr14	58239894	58239895	8	0	1	housekeeping
chr14	58239895	58239896	1	0	1	housekeeping
chr14	58239901	58239902	8	0	1	housekeeping
chr14	58239902	58239903	2	0	1	housekeeping
chr14	58239910	58239911	9	11	1	housekeeping
chr14	58239911	58239912	2	0	1	housekeeping
chr14	58239918	58239919	9	0	1	housekeeping
chr14	58239919	58239920	2	0	1	housekeeping
chr14	58239949	58239950	12	0	1	housekeeping
chr14	58239950	58239951	2	0	1	housekeeping
chr14	58239962	58239963	10	0	1	housekeeping
chr14	58239963	58239964	3	0	1	housekeeping
chr14	58239966	58239967	9	0	1	housekeeping
chr14	58239967	58239968	4	0	1	housekeeping
chr14	58239975	58239976	9	0	1	housekeeping
chr14	58239976	58239977	7	0	1	housekeeping
chr14	58240032	58240033	11	9	1	housekeeping
chr14	58240033	58240034	8	0	1	housekeeping
chr14	58240034	58240035	10	0	1	housekeeping
chr14	58240035	58240036	7	0	1	housekeeping
chr14	58240063	58240064	12	0	1	housekeeping
chr14	58240064	58240065	10	0	1	housekeeping
chr14	58240076	58240077	11	0	1	housekeeping
chr14	58240077	58240078	15	0	1	housekeeping
chr14	88979121	88979122	3	33	1	housekeeping
chr14	88979122	88979123	2	0	1	housekeeping
chr14	88979125	88979126	7	14	1	housekeeping
chr14	88979126	88979127	3	0	1	housekeeping
chr14	88979136	88979137	7	0	1	housekeeping
chr14	88979137	88979138	3	0	1	housekeeping
chr14	88979152	88979153	7	42	1	housekeeping
chr14	88979153	88979154	3	0	1	housekeeping
chr14	88979159	88979160	9	33	1	housekeeping
chr14	88979160	88979161	4	25	1	housekeeping
chr14	102316968	102316969	4	0	1	housekeeping
chr14	102316969	102316970	3	0	1	housekeeping
chr14	102316975	102316976	4	0	1	housekeeping
chr14	102316976	102316977	3	0	1	housekeeping
chr14	102316977	102316978	3	0	1	housekeeping
chr14	102316978	102316979	3	0	1	housekeeping
chr14	102316986	102316987	3	0	1	housekeeping
chr14	102316987	102316988	3	0	1	housekeeping
chr14	102316991	102316992	3	0	1	housekeeping
chr14	102316992	102316993	3	0	1	housekeeping
chr14	102317005	102317006	4	0	1	housekeeping
chr14	102317006	102317007	5	40	1	housekeeping
chr14	102317008	102317009	2	0	1	housekeeping
chr14	102317009	102317010	5	40	1	housekeeping
chr14	102317011	102317012	4	0	1	housekeeping
chr14	102317012	102317013	6	33	1	housekeeping
chr14	102317016	102317017	3	0	1	housekeeping
chr14	102317017	102317018	6	0	1	housekeeping
chr14	102317027	102317028	4	0	1	housekeeping
chr14	102317028	102317029	6	0	1	housekeeping
chr14	102317037	102317038	1	0	1	housekeeping
chr14	102317038	102317039	7	0	1	housekeeping
chr14	102317041	102317042	3	0	1	housekeeping
chr14	102317042	102317043	8	0	1	housekeeping
chr14	102317043	102317044	2	0	1	housekeeping
chr14	102317044	102317045	8	0	1	housekeeping
chr14	102317064	102317065	3	0	1	housekeeping
chr14	102317065	102317066	6	0	1	housekeeping
chr14	102317070	102317071	2	0	1	housekeeping
chr14	102317071	102317072	7	0	1	housekeeping
chr14	102317083	102317084	2	0	1	housekeeping
chr14	102317084	102317085	6	0	1	housekeeping
chr14	102317090	102317091	2	0	1	housekeeping
chr14	102317091	102317092	6	0	1	housekeeping
chr14	102317094	102317095	1	0	1	housekeeping
chr14	102317095	102317096	5	0	1	housekeeping
chr14	102317116	102317117	3	33	1	housekeeping
chr14	102317117	102317118	6	0	1	housekeeping
chr14	102317130	102317131	2	0	1	housekeeping
chr14	102317131	102317132	4	0	1	housekeeping
chr14	102317139	102317140	2	0	1	housekeeping
chr14	102317140	102317141	4	0	1	housekeeping
chr14	102317141	102317142	2	0	1	housekeeping
chr14	102317142	102317143	4	0	1	housekeeping
chr14	102317147	102317148	2	0	1	housekeeping
chr14	102317148	102317149	4	25	1	housekeeping
chr14	102317154	102317155	1	0	1	housekeeping
chr14	102317155	102317156	4	0	1	housekeeping
chr14	102317158	102317159	1	0	1	housekeeping
chr14	102317159	102317160	2	0	1	housekeeping
chr15	26082242	26082243	2	0	1	housekeeping
chr15	26082243	26082244	4	0	1	housekeeping
chr15	26082249	26082250	3	0	1	housekeeping
chr15	26082250	26082251	4	0	1	housekeeping
chr15	26082255	26082256	3	33	1	housekeeping
chr15	26082256	26082257	3	0	1	housekeeping
chr15	26082260	26082261	3	0	1	housekeeping
chr15	26082261	26082262	3	0	1	housekeeping
chr15	26082288	26082289	4	0	1	housekeeping
chr15	26082289	26082290	5	0	1	housekeeping
chr15	26082318	26082319	4	0	1	housekeeping
chr15	26082319	26082320	4	0	1	housekeeping
chr15	26082348	26082349	3	0	1	housekeeping
chr15	26082349	26082350	4	0	1	housekeeping
chr15	26082365	26082366	3	0	1	housekeeping
chr15	26082366	26082367	4	0	1	housekeeping
chr15	26082377	26082378	4	0	1	housekeeping
chr15	26082378	26082379	2	0	1	housekeeping
chr15	26082383	26082384	5	0	1	housekeeping
chr15	26082384	26082385	4	0	1	housekeeping
chr15	26082403	26082404	5	0	1	housekeeping
chr15	26082404	26082405	4	0	1	housekeeping
chr15	26082409	26082410	4	0	1	housekeeping
chr15	26082410	26082411	4	0	1	housekeeping
chr15	26082415	26082416	5	0	1	housekeeping
chr15	26082416	26082417	3	0	1	housekeeping
chr15	26082417	26082418	4	0	1	housekeeping
chr15	26082418	26082419	4	25	1	housekeeping
chr15	26082425	26082426	5	0	1	housekeeping
chr15	26082426	26082427	4	0	1	housekeeping
chr15	40593824	40593825	4	0	1	housekeeping
chr15	40593825	40593826	4	0	1	housekeeping
chr15	40593827	40593828	4	0	1	housekeeping
chr15	40593828	40593829	4	0	1	housekeeping
chr15	40593840	40593841	5	0	1	housekeeping
chr15	40593841	40593842	4	0	1	housekeeping
chr15	40593848	40593849	5	0	1	housekeeping
chr15	40593849	40593850	5	0	1	housekeeping
chr15	40593850	40593851	5	0	1	housekeeping
chr15	40593851	40593852	5	0	1	housekeeping
chr15	40593880	40593881	6	16	1	housekeeping
chr15	40593881	40593882	8	0	1	housekeeping
chr15	40593893	40593894	3	0	1	housekeeping
chr15	40593894	40593895	9	0	1	housekeeping
chr15	40593902	40593903	3	0	1	housekeeping
chr15	40593903	40593904	11	0	1	housekeeping
chr15	40593907	40593908	4	0	1	housekeeping
chr15	40593908	40593909	11	0	1	housekeeping
chr15	40593960	40593961	6	0	1	housekeeping
chr15	40593961	40593962	9	0	1	housekeeping
chr15	40593977	40593978	5	0	1	housekeeping
chr15	40593978	40593979	8	0	1	housekeeping
chr15	40593989	40593990	6	0	1	housekeeping
chr15	40593990	40593991	8	0	1	housekeeping
chr15	40594026	40594027	8	0	1	housekeeping
chr15	40594027	40594028	4	0	1	housekeeping
chr15	45198608	45198609	11	0	1	housekeeping
chr15	45198609	45198610	3	0	1	housekeeping
chr15	45198615	45198616	10	0	1	housekeeping
chr15	45198616	45198617	2	0	1	housekeeping
chr15	45198621	45198622	9	0	1	housekeeping
chr15	45198622	45198623	2	0	1	housekeeping
chr15	45198626	45198627	8	0	1	housekeeping
chr15	45198627	45198628	2	0	1	housekeeping
chr15	45198637	45198638	8	0	1	housekeeping
chr15	45198638	45198639	2	0	1	housekeeping
chr15	45198646	45198647	8	0	1	housekeeping
chr15	45198647	45198648	1	0	1	housekeeping
chr15	45198667	45198668	6	0	1	housekeeping
chr15	45198673	45198674	6	0	1	housekeeping
chr15	45198676	45198677	4	0	1	housekeeping
chr15	45198677	45198678	1	0	1	housekeeping
chr15	45198684	45198685	5	0	1	housekeeping
chr15	45198692	45198693	2	0	1	housekeeping
chr15	45198693	45198694	1	0	1	housekeeping
chr15	45198747	45198748	1	0	1	housekeeping
chr15	45198748	45198749	2	0	1	housekeeping
chr15	45198749	45198750	1	0	1	housekeeping
chr15	45198750	45198751	2	0	1	housekeeping
chr15	45198770	45198771	2	0	1	housekeeping
chr15	45198771	45198772	2	0	1	housekeeping
chr15	45198775	45198776	2	0	1	housekeeping
chr15	45198776	45198777	3	0	1	housekeeping
chr15	45200415	45200416	5	0	1	housekeeping
chr15	45200416	45200417	3	0	1	housekeeping
chr15	45200422	45200423	5	0	1	housekeeping
chr15	45200423	45200424	2	0	1	housekeeping
chr15	45200428	45200429	5	0	1	housekeeping
chr15	45200429	45200430	2	0	1	housekeeping
chr15	45200433	45200434	5	20	1	housekeeping
chr15	45200434	45200435	2	0	1	housekeeping
chr15	45200444	45200445	5	0	1	housekeeping
chr15	45200445	45200446	2	0	1	housekeeping
chr15	45200453	45200454	4	0	1	housekeeping
chr15	45200454	45200455	2	0	1	housekeeping
chr15	45200474	45200475	3	0	1	housekeeping
chr15	45200475	45200476	3	0	1	housekeeping
chr15	45200480	45200481	2	0	1	housekeeping
chr15	45200481	45200482	3	0	1	housekeeping
chr15	45200484	45200485	4	0	1	housekeeping
chr15	45200507	45200508	3	0	1	housekeeping
chr15	45200508	45200509	6	0	1	housekeeping
chr15	45200515	45200516	3	0	1	housekeeping
chr15	45200516	45200517	6	0	1	housekeeping
chr15	45200543	45200544	4	0	1	housekeeping
chr15	45200544	45200545	3	0	1	housekeeping
chr15	45200599	45200600	5	0	1	housekeeping
chr15	45200600	45200601	8	0	1	housekeeping
chr15	45201026	45201027	6	0	1	housekeeping
chr15	45201027	45201028	5	0	1	housekeeping
chr15	45201034	45201035	6	0	1	housekeeping
chr15	45201035	45201036	6	0	1	housekeeping
chr15	45201042	45201043	5	0	1	housekeeping
chr15	45201043	45201044	4	0	1	housekeeping
chr15	45201067	45201068	5	0	1	housekeeping
chr15	45201068	45201069	4	0	1	housekeeping
chr15	45201089	45201090	4	0	1	housekeeping
chr15	45201090	45201091	4	0	1	housekeeping
chr15	45201100	45201101	5	0	1	housekeeping
chr15	45201101	45201102	4	0	1	housekeeping
chr15	45201128	45201129	7	0	1	housekeeping
chr15	45201129	45201130	2	0	1	housekeeping
chr15	45201131	45201132	7	0	1	housekeeping
chr15	45201132	45201133	2	0	1	housekeeping
chr15	45201136	45201137	6	16	1	housekeeping
chr15	45201137	45201138	2	0	1	housekeeping
chr15	45201141	45201142	6	0	1	housekeeping
chr15	45201142	45201143	2	0	1	housekeeping
chr15	45201149	45201150	5	0	1	housekeeping
chr15	45201150	45201151	2	0	1	housekeeping
chr15	45201152	45201153	5	0	1	housekeeping
chr15	45201153	45201154	2	0	1	housekeeping
chr15	45201158	45201159	5	20	1	housekeeping
chr15	45201159	45201160	2	0	1	housekeeping
chr15	45201179	45201180	2	0	1	housekeeping
chr15	45201188	45201189	2	0	1	housekeeping
chr15	45201199	45201200	2	0	1	housekeeping
chr15	45201204	45201205	1	0	1	housekeeping
chr15	45201210	45201211	1	0	1	housekeeping
chr15	45201217	45201218	2	0	1	housekeeping
chr15	65869070	65869071	5	0	1	housekeeping
chr15	65869071	65869072	4	0	1	housekeeping
chr15	65869083	65869084	5	0	1	housekeeping
chr15	65869084	65869085	2	0	1	housekeeping
chr15	65869088	65869089	5	0	1	housekeeping
chr15	65869089	65869090	2	0	1	housekeeping
chr15	65869132	65869133	5	0	1	housekeeping
chr15	65869133	65869134	1	0	1	housekeeping
chr15	65869137	65869138	6	0	1	housekeeping
chr15	65869138	65869139	2	0	1	housekeeping
chr15	65869155	65869156	5	0	1	housekeeping
chr15	65869156	65869157	3	0	1	housekeeping
chr15	65869180	65869181	7	0	1	housekeeping
chr15	65869181	65869182	1	0	1	housekeeping
chr15	65869211	65869212	5	0	1	housekeeping
chr15	65869212	65869213	4	0	1	housekeeping
chr15	65869217	65869218	5	0	1	housekeeping
chr15	65869218	65869219	4	0	1	housekeeping
chr15	65869230	65869231	5	0	1	housekeeping
chr15	65869231	65869232	4	0	1	housekeeping
chr15	65869235	65869236	4	25	1	housekeeping
chr15	65869236	65869237	3	0	1	housekeeping
chr15	65869241	65869242	5	0	1	housekeeping
chr15	65869242	65869243	5	0	1	housekeeping
chr15	65869246	65869247	4	0	1	housekeeping
chr15	65869247	65869248	3	0	1	housekeeping
chr15	65869254	65869255	4	0	1	housekeeping
chr15	65869255	65869256	4	0	1	housekeeping
chr15	78860484	78860485	2	0	1	housekeeping
chr15	78860485	78860486	7	0	1	housekeeping
chr15	78860564	78860565	7	0	1	housekeeping
chr15	78860565	78860566	6	16	1	housekeeping
chr15	78860577	78860578	7	0	1	housekeeping
chr15	78860578	78860579	6	0	1	housekeeping
chr15	78860608	78860609	5	0	1	housekeeping
chr15	78860609	78860610	5	0	1	housekeeping
chr15	78860616	78860617	3	0	1	housekeeping
chr15	78860617	78860618	5	0	1	housekeeping
chr15	78860625	78860626	5	0	1	housekeeping
chr15	78860626	78860627	5	0	1	housekeeping
chr15	78860632	78860633	5	0	1	housekeeping
chr15	78860633	78860634	4	0	1	housekeeping
chr15	89334951	89334952	3	0	1	housekeeping
chr15	89334952	89334953	5	0	1	housekeeping
chr15	89334956	89334957	3	0	1	housekeeping
chr15	89334957	89334958	5	0	1	housekeeping
chr15	89334958	89334959	3	0	1	housekeeping
chr15	89334959	89334960	5	0	1	housekeeping
chr15	89334960	89334961	3	0	1	housekeeping
chr15	89334961	89334962	5	0	1	housekeeping
chr15	89335008	89335009	6	0	1	housekeeping
chr15	89335009	89335010	2	0	1	housekeeping
chr15	89335024	89335025	7	0	1	housekeeping
chr15	89335025	89335026	3	0	1	housekeeping
chr15	89335033	89335034	6	0	1	housekeeping
chr15	89335034	89335035	3	0	1	housekeeping
chr15	89335057	89335058	8	0	1	housekeeping
chr15	89335058	89335059	5	0	1	housekeeping
chr15	89335067	89335068	8	0	1	housekeeping
chr15	89335068	89335069	5	0	1	housekeeping
chr15	89335070	89335071	7	0	1	housekeeping
chr15	89335071	89335072	4	0	1	housekeeping
chr15	89335075	89335076	7	0	1	housekeeping
chr15	89335076	89335077	5	0	1	housekeeping
chr15	89335077	89335078	7	0	1	housekeeping
chr15	89335078	89335079	5	0	1	housekeeping
chr15	89335096	89335097	5	0	1	housekeeping
chr15	89335097	89335098	4	0	1	housekeeping
chr15	89335106	89335107	9	0	1	housekeeping
chr15	89335107	89335108	3	0	1	housekeeping
chr15	89335127	89335128	9	0	1	housekeeping
chr15	89335128	89335129	4	0	1	housekeeping
chr15	89335137	89335138	8	0	1	housekeeping
chr15	89335138	89335139	4	0	1	housekeeping
chr15	89335139	89335140	7	0	1	housekeeping
chr15	89335140	89335141	4	0	1	housekeeping
chr15	89335143	89335144	4	0	1	housekeeping
chr15	89335144	89335145	4	0	1	housekeeping
chr16	636737	636738	6	0	1	housekeeping
chr16	636738	636739	7	0	1	housekeeping
chr16	636740	636741	5	0	1	housekeeping
chr16	636741	636742	8	0	1	housekeeping
chr16	636744	636745	6	0	1	housekeeping
chr16	636745	636746	8	0	1	housekeeping
chr16	636751	636752	6	0	1	housekeeping
chr16	636752	636753	9	0	1	housekeeping
chr16	636757	636758	6	0	1	housekeeping
chr16	636758	636759	9	0	1	housekeeping
chr16	636762	636763	7	0	1	housekeeping
chr16	636763	636764	8	0	1	housekeeping
chr16	636800	636801	10	0	1	housekeeping
chr16	636801	636802	9	0	1	housekeeping
chr16	636803	636804	9	22	1	housekeeping
chr16	636804	636805	8	0	1	housekeeping
chr16	636826	636827	9	0	1	housekeeping
chr16	636827	636828	7	0	1	housekeeping
chr16	636828	636829	8	0	1	housekeeping
chr16	636829	636830	7	0	1	housekeeping
chr16	636847	636848	6	0	1	housekeeping
chr16	636848	636849	7	0	1	housekeeping
chr16	636849	636850	5	0	1	housekeeping
chr16	636850	636851	4	0	1	housekeeping
chr16	636861	636862	5	0	1	housekeeping
chr16	636862	636863	4	0	1	housekeeping
chr16	636865	636866	4	0	1	housekeeping
chr16	636866	636867	4	0	1	housekeeping
chr16	636869	636870	6	0	1	housekeeping
chr16	636870	636871	3	0	1	housekeeping
chr16	636872	636873	5	0	1	housekeeping
chr16	636873	636874	4	0	1	housekeeping
chr16	636875	636876	4	0	1	housekeeping
chr16	636876	636877	3	0	1	housekeeping
chr16	636881	636882	4	0	1	housekeeping
chr16	636882	636883	4	0	1	housekeeping
chr16	636884	636885	3	0	1	housekeeping
chr16	636885	636886	4	0	1	housekeeping
chr16	636893	636894	4	25	1	housekeeping
chr16	636894	636895	3	0	1	housekeeping
chr16	636907	636908	3	0	1	housekeeping
chr16	636908	636909	3	0	1	housekeeping
chr16	3150549	3150550	1	0	1	housekeeping
chr16	3150550	3150551	4	0	1	housekeeping
chr16	3150557	3150558	1	0	1	housekeeping
chr16	3150558	3150559	3	33	1	housekeeping
chr16	3150564	3150565	1	0	1	housekeeping
chr16	3150565	3150566	4	0	1	housekeeping
chr16	3150573	3150574	1	0	1	housekeeping
chr16	3150574	3150575	4	25	1	housekeeping
chr16	3150582	3150583	1	0	1	housekeeping
chr16	3150583	3150584	3	33	1	housekeeping
chr16	3150606	3150607	2	0	1	housekeeping
chr16	3150607	3150608	4	0	1	housekeeping
chr16	3150608	3150609	2	0	1	housekeeping
chr16	3150609	3150610	4	0	1	housekeeping
chr16	3150616	3150617	1	0	1	housekeeping
chr16	3150617	3150618	4	0	1	housekeeping
chr16	3150668	3150669	1	0	1	housekeeping
chr16	3150669	3150670	4	0	1	housekeeping
chr16	3150676	3150677	1	0	1	housekeeping
chr16	3150677	3150678	3	0	1	housekeeping
chr16	3150679	3150680	4	0	1	housekeeping
chr16	3150697	3150698	1	0	1	housekeeping
chr16	3150698	3150699	4	0	1	housekeeping
chr16	3150707	3150708	1	0	1	housekeeping
chr16	3150708	3150709	5	0	1	housekeeping
chr16	3150728	3150729	1	0	1	housekeeping
chr16	3150729	3150730	5	0	1	housekeeping
chr16	3150738	3150739	1	0	1	housekeeping
chr16	3150739	3150740	5	0	1	housekeeping
chr16	3150744	3150745	1	0	1	housekeeping
chr16	3150745	3150746	4	0	1	housekeeping
chr16	3152777	3152778	4	50	1	housekeeping
chr16	3152778	3152779	1	0	1	housekeeping
chr16	3152802	3152803	2	0	1	housekeeping
chr16	3152803	3152804	2	0	1	housekeeping
chr16	3152824	3152825	2	0	1	housekeeping
chr16	3152825	3152826	3	0	1	housekeeping
chr16	3152847	3152848	1	0	1	housekeeping
chr16	3152848	3152849	4	0	1	housekeeping
chr16	3152849	3152850	1	0	1	housekeeping
chr16	3152850	3152851	4	0	1	housekeeping
chr16	3152880	3152881	2	0	1	housekeeping
chr16	3152881	3152882	4	0	1	housekeeping
chr16	3152886	3152887	2	0	1	housekeeping
chr16	3152887	3152888	4	0	1	housekeeping
chr16	3152898	3152899	3	0	1	housekeeping
chr16	3152899	3152900	3	0	1	housekeeping
chr16	3152903	3152904	3	0	1	housekeeping
chr16	3152904	3152905	3	0	1	housekeeping
chr16	3152954	3152955	7	0	1	housekeeping
chr16	3152955	3152956	2	0	1	housekeeping
chr16	3152965	3152966	7	0	1	housekeeping
chr16	3152966	3152967	2	0	1	housekeeping
chr16	3157404	3157405	4	0	1	housekeeping
chr16	3157405	3157406	7	0	1	housekeeping
chr16	3157411	3157412	4	0	1	housekeeping
chr16	3157412	3157413	8	0	1	housekeeping
chr16	3157420	3157421	3	0	1	housekeeping
chr16	3157421	3157422	9	0	1	housekeeping
chr16	3157428	3157429	3	0	1	housekeeping
chr16	3157429	3157430	6	0	1	housekeeping
chr16	3157459	3157460	6	0	1	housekeeping
chr16	3157460	3157461	6	0	1	housekeeping
chr16	3157472	3157473	5	0	1	housekeeping
chr16	3157473	3157474	7	14	1	housekeeping
chr16	3157476	3157477	6	0	1	housekeeping
chr16	3157477	3157478	7	0	1	housekeeping
chr16	3157521	3157522	5	0	1	housekeeping
chr16	3157522	3157523	6	0	1	housekeeping
chr16	3157568	3157569	6	0	1	housekeeping
chr16	3157569	3157570	3	0	1	housekeeping
chr16	3157596	3157597	3	0	1	housekeeping
chr16	3157597	3157598	3	0	1	housekeeping
chr16	3182634	3182635	4	0	1	housekeeping
chr16	3182639	3182640	2	0	1	housekeeping
chr16	3182640	3182641	4	0	1	housekeeping
chr16	3182643	3182644	2	0	1	housekeeping
chr16	3182644	3182645	4	0	1	housekeeping
chr16	3182656	3182657	1	0	1	housekeeping
chr16	3182657	3182658	4	0	1	housekeeping
chr16	3182666	3182667	1	0	1	housekeeping
chr16	3182667	3182668	5	0	1	housekeeping
chr16	3182677	3182678	2	0	1	housekeeping
chr16	3182678	3182679	4	0	1	housekeeping
chr16	3182700	3182701	2	0	1	housekeeping
chr16	3182701	3182702	6	0	1	housekeeping
chr16	3182709	3182710	1	0	1	housekeeping
chr16	3182710	3182711	5	0	1	housekeeping
chr16	3182714	3182715	1	0	1	housekeeping
chr16	3182715	3182716	6	0	1	housekeeping
chr16	3182723	3182724	1	0	1	housekeeping
chr16	3182724	3182725	7	14	1	housekeeping
chr16	3182743	3182744	2	0	1	housekeeping
chr16	3182744	3182745	9	0	1	housekeeping
chr16	3182754	3182755	2	0	1	housekeeping
chr16	3182755	3182756	11	0	1	housekeeping
chr16	3182801	3182802	5	0	1	housekeeping
chr16	3182802	3182803	10	0	1	housekeeping
chr16	3184137	3184138	5	0	1	housekeeping
chr16	3184138	3184139	4	0	1	housekeeping
chr16	3184141	3184142	5	0	1	housekeeping
chr16	3184142	3184143	4	0	1	housekeeping
chr16	3184154	3184155	5	0	1	housekeeping
chr16	3184155	3184156	3	0	1	housekeeping
chr16	3184164	3184165	5	0	1	housekeeping
chr16	3184165	3184166	3	0	1	housekeeping
chr16	3184175	3184176	5	0	1	housekeeping
chr16	3184176	3184177	4	0	1	housekeeping
chr16	3184198	3184199	6	0	1	housekeeping
chr16	3184199	3184200	3	0	1	housekeeping
chr16	3184203	3184204	6	0	1	housekeeping
chr16	3184204	3184205	3	0	1	housekeeping
chr16	3184206	3184207	6	0	1	housekeeping
chr16	3184207	3184208	4	0	1	housekeeping
chr16	3184249	3184250	3	0	1	housekeeping
chr16	3184250	3184251	3	0	1	housekeeping
chr16	3184257	3184258	4	0	1	housekeeping
chr16	3184258	3184259	1	0	1	housekeeping
chr16	3184266	3184267	5	0	1	housekeeping
chr16	3184267	3184268	2	0	1	housekeeping
chr16	3184273	3184274	5	0	1	housekeeping
chr16	3184288	3184289	5	0	1	housekeeping
chr16	3184289	3184290	1	0	1	housekeeping
chr16	3184311	3184312	7	0	1	housekeeping
chr16	3184312	3184313	3	0	1	housekeeping
chr16	3184313	3184314	7	0	1	housekeeping
chr16	3184314	3184315	3	0	1	housekeeping
chr16	3184315	3184316	5	0	1	housekeeping
chr16	3184316	3184317	3	0	1	housekeeping
chr16	3184323	3184324	6	0	1	housekeeping
chr16	3184324	3184325	3	0	1	housekeeping
chr16	3189528	3189529	3	0	1	housekeeping
chr16	3189529	3189530	7	0	1	housekeeping
chr16	3189570	3189571	3	0	1	housekeeping
chr16	3189571	3189572	5	0	1	housekeeping
chr16	3189579	3189580	3	33	1	housekeeping
chr16	3189580	3189581	5	0	1	housekeeping
chr16	3189598	3189599	4	0	1	housekeeping
chr16	3189599	3189600	4	0	1	housekeeping
chr16	3189621	3189622	3	0	1	housekeeping
chr16	3189622	3189623	5	0	1	housekeeping
chr16	3189628	3189629	3	0	1	housekeeping
chr16	3189629	3189630	5	0	1	housekeeping
chr16	3189637	3189638	2	0	1	housekeeping
chr16	3189638	3189639	5	0	1	housekeeping
chr16	3189660	3189661	2	0	1	housekeeping
chr16	3189661	3189662	4	0	1	housekeeping
chr16	3189671	3189672	1	0	1	housekeeping
chr16	3189672	3189673	4	0	1	housekeeping
chr16	3189681	3189682	2	0	1	housekeeping
chr16	3189682	3189683	4	0	1	housekeeping
chr16	3189694	3189695	3	0	1	housekeeping
chr16	3189695	3189696	4	0	1	housekeeping
chr16	3189698	3189699	3	0	1	housekeeping
chr16	3189699	3189700	4	0	1	housekeeping
chr16	3189704	3189705	3	0	1	housekeeping
chr16	14285767	14285768	1	0	1	housekeeping
chr16	14285768	14285769	1	0	1	housekeeping
chr16	14285769	14285770	1	0	1	housekeeping
chr16	14285772	14285773	1	0	1	housekeeping
chr16	14285773	14285774	1	0	1	housekeeping
chr16	14285783	14285784	1	0	1	housekeeping
chr16	14285788	14285789	1	0	1	housekeeping
chr16	14285791	14285792	1	0	1	housekeeping
chr16	14285792	14285793	3	0	1	housekeeping
chr16	14285795	14285796	1	0	1	housekeeping
chr16	14285796	14285797	1	0	1	housekeeping
chr16	14285812	14285813	1	0	1	housekeeping
chr16	14285813	14285814	4	0	1	housekeeping
chr16	14285818	14285819	4	0	1	housekeeping
chr16	14285823	14285824	1	0	1	housekeeping
chr16	14285824	14285825	4	0	1	housekeeping
chr16	14285829	14285830	1	0	1	housekeeping
chr16	14285830	14285831	4	0	1	housekeeping
chr16	14285836	14285837	1	0	1	housekeeping
chr16	14285837	14285838	4	0	1	housekeeping
chr16	14285840	14285841	1	0	1	housekeeping
chr16	14285841	14285842	4	0	1	housekeeping
chr16	14285845	14285846	4	0	1	housekeeping
chr16	14285851	14285852	4	0	1	housekeeping
chr16	14285854	14285855	3	0	1	housekeeping
chr16	14285870	14285871	4	0	1	housekeeping
chr16	14285871	14285872	1	0	1	housekeeping
chr16	14285872	14285873	3	0	1	housekeeping
chr16	14285878	14285879	1	0	1	housekeeping
chr16	14285884	14285885	1	0	1	housekeeping
chr16	14285889	14285890	1	0	1	housekeeping
chr16	14285895	14285896	1	0	1	housekeeping
chr16	14285897	14285898	1	0	1	housekeeping
chr16	22195716	22195717	2	0	1	housekeeping
chr16	22195717	22195718	2	0	1	housekeeping
chr16	22195726	22195727	4	0	1	housekeeping
chr16	22195727	22195728	2	0	1	housekeeping
chr16	22195734	22195735	4	0	1	housekeeping
chr16	22195735	22195736	2	0	1	housekeeping
chr16	22195740	22195741	3	0	1	housekeeping
chr16	22195741	22195742	2	0	1	housekeeping
chr16	22195765	22195766	3	0	1	housekeeping
chr16	22195766	22195767	1	0	1	housekeeping
chr16	22195779	22195780	3	0	1	housekeeping
chr16	22195780	22195781	1	0	1	housekeeping
chr16	22195785	22195786	3	0	1	housekeeping
chr16	22195786	22195787	2	0	1	housekeeping
chr16	22195795	22195796	3	0	1	housekeeping
chr16	22195796	22195797	4	50	1	housekeeping
chr16	22195799	22195800	3	0	1	housekeeping
chr16	22195800	22195801	5	0	1	housekeeping
chr16	22195816	22195817	5	0	1	housekeeping
chr16	22195817	22195818	5	0	1	housekeeping
chr16	22195835	22195836	5	0	1	housekeeping
chr16	22195836	22195837	4	25	1	housekeeping
chr16	22195841	22195842	5	0	1	housekeeping
chr16	22195842	22195843	4	0	1	housekeeping
chr16	22195846	22195847	5	0	1	housekeeping
chr16	22195847	22195848	2	0	1	housekeeping
chr16	22195861	22195862	6	0	1	housekeeping
chr16	22195862	22195863	4	0	1	housekeeping
chr16	22195880	22195881	5	0	1	housekeeping
chr16	22195881	22195882	4	0	1	housekeeping
chr16	22195892	22195893	5	0	1	housekeeping
chr16	22195893	22195894	6	0	1	housekeeping
chr16	22195901	22195902	5	20	1	housekeeping
chr16	22195902	22195903	6	0	1	housekeeping
chr16	22297035	22297036	2	0	1	housekeeping
chr16	22297036	22297037	8	0	1	housekeeping
chr16	22297060	22297061	8	0	1	housekeeping
chr16	22297065	22297066	1	0	1	housekeeping
chr16	22297066	22297067	6	0	1	housekeeping
chr16	22297070	22297071	1	0	1	housekeeping
chr16	22297071	22297072	8	0	1	housekeeping
chr16	22297144	22297145	3	0	1	housekeeping
chr16	22297145	22297146	9	0	1	housekeeping
chr16	22297150	22297151	2	0	1	housekeeping
chr16	22297151	22297152	8	0	1	housekeeping
chr16	22297154	22297155	2	0	1	housekeeping
chr16	22297155	22297156	8	0	1	housekeeping
chr16	22297164	22297165	2	0	1	housekeeping
chr16	22297165	22297166	6	0	1	housekeeping
chr16	22297189	22297190	2	0	1	housekeeping
chr16	22297190	22297191	7	0	1	housekeeping
chr16	22297195	22297196	1	0	1	housekeeping
chr16	22297196	22297197	8	0	1	housekeeping
chr16	22297203	22297204	2	0	1	housekeeping
chr16	22297204	22297205	7	0	1	housekeeping
chr16	22297213	22297214	2	0	1	housekeeping
chr16	22297214	22297215	8	0	1	housekeeping
chr16	57299846	57299847	2	0	1	housekeeping
chr16	57299847	57299848	4	0	1	housekeeping
chr16	57299852	57299853	3	33	1	housekeeping
chr16	57299853	57299854	4	0	1	housekeeping
chr16	57299862	57299863	3	0	1	housekeeping
chr16	57299863	57299864	6	0	1	housekeeping
chr16	57299870	57299871	4	0	1	housekeeping
chr16	57299871	57299872	5	0	1	housekeeping
chr16	57299890	57299891	2	0	1	housekeeping
chr16	57299891	57299892	5	0	1	housekeeping
chr16	57299894	57299895	3	0	1	housekeeping
chr16	57299895	57299896	5	0	1	housekeeping
chr16	57299897	57299898	3	0	1	housekeeping
chr16	57299898	57299899	5	0	1	housekeeping
chr16	57299961	57299962	2	0	1	housekeeping
chr16	57299962	57299963	5	0	1	housekeeping
chr16	57299965	57299966	2	0	1	housekeeping
chr16	57299966	57299967	5	20	1	housekeeping
chr16	57299975	57299976	3	0	1	housekeeping
chr16	57299976	57299977	4	0	1	housekeeping
chr16	57299980	57299981	3	0	1	housekeeping
chr16	57299981	57299982	4	0	1	housekeeping
chr16	57299989	57299990	3	0	1	housekeeping
chr16	57299990	57299991	3	0	1	housekeeping
chr16	57300007	57300008	1	0	1	housekeeping
chr16	57300008	57300009	3	0	1	housekeeping
chr16	57300015	57300016	1	0	1	housekeeping
chr16	57300016	57300017	4	0	1	housekeeping
chr16	57300495	57300496	10	0	1	housekeeping
chr16	57300496	57300497	5	0	1	housekeeping
chr16	57300503	57300504	11	9	1	housekeeping
chr16	57300504	57300505	4	0	1	housekeeping
chr16	57300521	57300522	8	0	1	housekeeping
chr16	57300522	57300523	3	0	1	housekeeping
chr16	57300530	57300531	9	0	1	housekeeping
chr16	57300531	57300532	3	0	1	housekeeping
chr16	57300535	57300536	5	0	1	housekeeping
chr16	57300536	57300537	3	0	1	housekeeping
chr16	57300545	57300546	6	0	1	housekeeping
chr16	57300546	57300547	1	0	1	housekeeping
chr16	57300549	57300550	7	0	1	housekeeping
chr16	57300550	57300551	1	0	1	housekeeping
chr16	57300578	57300579	9	0	1	housekeeping
chr16	57300579	57300580	1	0	1	housekeeping
chr16	57300611	57300612	9	0	1	housekeeping
chr16	57300617	57300618	8	0	1	housekeeping
chr16	57300629	57300630	5	0	1	housekeeping
chr16	57300651	57300652	5	0	1	housekeeping
chr16	57300652	57300653	1	0	1	housekeeping
chr16	57300655	57300656	5	0	1	housekeeping
chr16	57300656	57300657	1	0	1	housekeeping
chr16	57300658	57300659	5	0	1	housekeeping
chr16	57300659	57300660	2	0	1	housekeeping
chr16	57300670	57300671	4	0	1	housekeeping
chr16	57300671	57300672	2	0	1	housekeeping
chr16	70779047	70779048	4	100	1	housekeeping
chr16	70779048	70779049	2	100	1	housekeeping
chr16	70779054	70779055	2	100	1	housekeeping
chr16	70779055	70779056	3	100	1	housekeeping
chr16	70779060	70779061	3	33	1	housekeeping
chr16	70779061	70779062	3	100	1	housekeeping
chr16	70779069	70779070	3	66	1	housekeeping
chr16	70779070	70779071	3	66	1	housekeeping
chr16	70779071	70779072	3	66	1	housekeeping
chr16	70779072	70779073	2	100	1	housekeeping
chr16	70779080	70779081	1	100	1	housekeeping
chr16	70779081	70779082	1	100	1	housekeeping
chr16	71426367	71426368	3	0	1	housekeeping
chr16	71426368	71426369	7	0	1	housekeeping
chr16	71426377	71426378	3	0	1	housekeeping
chr16	71426378	71426379	6	0	1	housekeeping
chr16	71426411	71426412	5	0	1	housekeeping
chr16	71426412	71426413	8	0	1	housekeeping
chr16	71426419	71426420	5	0	1	housekeeping
chr16	71426420	71426421	7	0	1	housekeeping
chr16	71426431	71426432	4	0	1	housekeeping
chr16	71426432	71426433	5	0	1	housekeeping
chr16	71426433	71426434	4	0	1	housekeeping
chr16	71426434	71426435	5	0	1	housekeeping
chr16	71426502	71426503	7	0	1	housekeeping
chr16	71426503	71426504	6	0	1	housekeeping
chr16	71426514	71426515	7	0	1	housekeeping
chr16	71426515	71426516	6	0	1	housekeeping
chr16	71426516	71426517	7	14	1	housekeeping
chr16	71426517	71426518	7	14	1	housekeeping
chr16	71426547	71426548	7	14	1	housekeeping
chr16	71426548	71426549	7	0	1	housekeeping
chr16	87384026	87384027	1	0	1	housekeeping
chr16	87384037	87384038	1	0	1	housekeeping
chr16	87384045	87384046	2	0	1	housekeeping
chr16	87384068	87384069	2	0	1	housekeeping
chr16	87384070	87384071	2	0	1	housekeeping
chr16	87384082	87384083	1	100	1	housekeeping
chr16	87384083	87384084	1	0	1	housekeeping
chr16	87384088	87384089	1	0	1	housekeeping
chr16	87384098	87384099	1	0	1	housekeeping
chr16	87384099	87384100	1	0	1	housekeeping
chr16	87384101	87384102	1	0	1	housekeeping
chr16	87384102	87384103	1	0	1	housekeeping
chr16	87384110	87384111	1	0	1	housekeeping
chr16	87384111	87384112	1	0	1	housekeeping
chr16	87384112	87384113	1	0	1	housekeeping
chr16	87384115	87384116	2	0	1	housekeeping
chr16	87384116	87384117	1	0	1	housekeeping
chr16	87384117	87384118	2	0	1	housekeeping
chr16	87384118	87384119	1	0	1	housekeeping
chr16	87384139	87384140	2	0	1	housekeeping
chr16	87384140	87384141	1	0	1	housekeeping
chr16	87384146	87384147	2	0	1	housekeeping
chr16	87384148	87384149	2	0	1	housekeeping
chr16	87384149	87384150	1	0	1	housekeeping
chr16	87384152	87384153	2	0	1	housekeeping
chr16	87384153	87384154	2	0	1	housekeeping
chr16	87384156	87384157	2	0	1	housekeeping
chr16	87384157	87384158	1	0	1	housekeeping
chr16	87384161	87384162	2	0	1	housekeeping
chr16	87384162	87384163	2	0	1	housekeeping
chr16	87384167	87384168	2	0	1	housekeeping
chr16	87384168	87384169	3	0	1	housekeeping
chr16	87384170	87384171	3	0	1	housekeeping
chr16	87384171	87384172	3	0	1	housekeeping
chr16	87384174	87384175	3	0	1	housekeeping
chr16	87384175	87384176	3	0	1	housekeeping
chr16	87384185	87384186	3	0	1	housekeeping
chr16	87384186	87384187	3	0	1	housekeeping
chr16	87384187	87384188	2	0	1	housekeeping
chr16	87384188	87384189	2	0	1	housekeeping
chr16	87384190	87384191	2	0	1	housekeeping
chr16	87384191	87384192	3	0	1	housekeeping
chr16	87384194	87384195	2	0	1	housekeeping
chr16	87384195	87384196	3	0	1	housekeeping
chr16	87384211	87384212	4	0	1	housekeeping
chr16	87384212	87384213	2	0	1	housekeeping
chr17	8119029	8119030	1	0	1	housekeeping
chr17	8119030	8119031	4	25	1	housekeeping
chr17	8119085	8119086	5	0	1	housekeeping
chr17	8119086	8119087	7	0	1	housekeeping
chr17	8119146	8119147	9	0	1	housekeeping
chr17	8119147	8119148	9	0	1	housekeeping
chr17	8119157	8119158	8	0	1	housekeeping
chr17	8119158	8119159	9	0	1	housekeeping
chr17	8119170	8119171	7	0	1	housekeeping
chr17	8119171	8119172	9	0	1	housekeeping
chr17	8119221	8119222	6	0	1	housekeeping
chr17	8119222	8119223	7	0	1	housekeeping
[truncated: 15,742 more rows]

## Sheet: Ext Data Fig. 5d
Gene	condition	active	bin	dist	tRNA	RPC1_prop	type
ENSG00000002834.18	CM	TRUE	500bp	496	Homo_sapiens_tRNA-Cys-GCA-4-1	0.00385932	housekeeping
ENSG00000002834.18	CM	TRUE	5000bp	2143	Homo_sapiens_tRNA-Cys-GCA-2-2	0.00404075	housekeeping
ENSG00000002834.18	NPC	TRUE	500bp	496	Homo_sapiens_tRNA-Cys-GCA-4-1	0.00431521	housekeeping
ENSG00000002834.18	NPC	TRUE	5000bp	2143	Homo_sapiens_tRNA-Cys-GCA-2-2	0.00428287	housekeeping
ENSG00000002834.18	Neurons	TRUE	500bp	496	Homo_sapiens_tRNA-Cys-GCA-4-1	0.00402799	housekeeping
ENSG00000002834.18	Neurons	TRUE	5000bp	2143	Homo_sapiens_tRNA-Cys-GCA-2-2	0.00291797	housekeeping
ENSG00000002834.18	hiPSC	TRUE	500bp	496	Homo_sapiens_tRNA-Cys-GCA-4-1	0.00229688	housekeeping
ENSG00000002834.18	hiPSC	TRUE	5000bp	2143	Homo_sapiens_tRNA-Cys-GCA-2-2	0.00275442	housekeeping
ENSG00000006747.15	CM	TRUE	Intragenic	0	Homo_sapiens_tRX-Lys-CTT-5-1	4.65014e-06	off
ENSG00000006747.15	NPC	TRUE	Intragenic	0	Homo_sapiens_tRX-Lys-CTT-5-1	4.29048e-05	off
ENSG00000006747.15	Neurons	TRUE	Intragenic	0	Homo_sapiens_tRX-Lys-CTT-5-1	5.98444e-05	off
ENSG00000006747.15	hiPSC	TRUE	Intragenic	0	Homo_sapiens_tRX-Lys-CTT-5-1	3.4522e-06	off
ENSG00000012061.16	CM	TRUE	Intragenic	0	Homo_sapiens_tRNA-SeC-TCA-1-1	0.00238234	housekeeping
ENSG00000012061.16	NPC	TRUE	Intragenic	0	Homo_sapiens_tRNA-SeC-TCA-1-1	0.00310901	housekeeping
ENSG00000012061.16	Neurons	TRUE	Intragenic	0	Homo_sapiens_tRNA-SeC-TCA-1-1	0.00214569	housekeeping
ENSG00000012061.16	hiPSC	TRUE	Intragenic	0	Homo_sapiens_tRNA-SeC-TCA-1-1	0.00111423	housekeeping
ENSG00000022976.15	CM	TRUE	500bp	212	Homo_sapiens_tRNA-Ile-AAT-5-4	0.00651533	housekeeping
ENSG00000022976.15	NPC	TRUE	500bp	212	Homo_sapiens_tRNA-Ile-AAT-5-4	0.00543658	housekeeping
ENSG00000022976.15	Neurons	TRUE	500bp	212	Homo_sapiens_tRNA-Ile-AAT-5-4	0.00637681	housekeeping
ENSG00000022976.15	hiPSC	TRUE	500bp	212	Homo_sapiens_tRNA-Ile-AAT-5-4	0.00329643	housekeeping
ENSG00000035681.9	CM	TRUE	Intragenic	0	Homo_sapiens_tRNA-Glu-CTC-5-1	7.49869e-06	off
ENSG00000035681.9	NPC	TRUE	Intragenic	0	Homo_sapiens_tRNA-Glu-CTC-5-1	2.53972e-05	off
ENSG00000035681.9	Neurons	TRUE	Intragenic	0	Homo_sapiens_tRNA-Glu-CTC-5-1	7.0677e-05	off
ENSG00000035681.9	hiPSC	TRUE	Intragenic	0	Homo_sapiens_tRNA-Glu-CTC-5-1	1.41195e-06	off
ENSG00000049249.9	CM	TRUE	Intragenic	0	Homo_sapiens_tRNA-Und-NNN-4-1	1.42428e-06	off
ENSG00000049249.9	NPC	FALSE	Intragenic	0	Homo_sapiens_tRNA-Und-NNN-4-1	1.68163e-05	off
ENSG00000049249.9	Neurons	FALSE	Intragenic	0	Homo_sapiens_tRNA-Und-NNN-4-1	2.09135e-05	off
ENSG00000049249.9	hiPSC	TRUE	Intragenic	0	Homo_sapiens_tRNA-Und-NNN-4-1	4.47233e-06	off
ENSG00000058453.17	CM	TRUE	Intragenic	0	Homo_sapiens_tRNA-Asn-GTT-13-1	3.03721e-06	restricted
ENSG00000058453.17	CM	TRUE	Intragenic	0	Homo_sapiens_tRNA-Asn-GTT-4-1	0.00087796	restricted
ENSG00000058453.17	CM	TRUE	Intragenic	0	Homo_sapiens_tRNA-Glu-TTC-3-1	0.0012613	restricted
ENSG00000058453.17	CM	TRUE	Intragenic	0	Homo_sapiens_tRNA-Gly-CCC-1-2	0.000440687	restricted
ENSG00000058453.17	CM	TRUE	Intragenic	0	Homo_sapiens_tRNA-Val-CAC-11-2	0.000249702	restricted
ENSG00000058453.17	NPC	TRUE	Intragenic	0	Homo_sapiens_tRNA-Asn-GTT-13-1	6.04123e-05	restricted
ENSG00000058453.17	NPC	TRUE	Intragenic	0	Homo_sapiens_tRNA-Asn-GTT-4-1	4.22135e-05	restricted
ENSG00000058453.17	NPC	TRUE	Intragenic	0	Homo_sapiens_tRNA-Glu-TTC-3-1	0.000312686	restricted
ENSG00000058453.17	NPC	TRUE	Intragenic	0	Homo_sapiens_tRNA-Gly-CCC-1-2	0.000173663	restricted
ENSG00000058453.17	NPC	TRUE	Intragenic	0	Homo_sapiens_tRNA-Val-CAC-11-2	4.25592e-05	restricted
ENSG00000058453.17	Neurons	TRUE	Intragenic	0	Homo_sapiens_tRNA-Asn-GTT-13-1	0.000102313	restricted
ENSG00000058453.17	Neurons	TRUE	Intragenic	0	Homo_sapiens_tRNA-Asn-GTT-4-1	6.19889e-05	restricted
ENSG00000058453.17	Neurons	TRUE	Intragenic	0	Homo_sapiens_tRNA-Glu-TTC-3-1	0.000111752	restricted
ENSG00000058453.17	Neurons	TRUE	Intragenic	0	Homo_sapiens_tRNA-Gly-CCC-1-2	0.000111001	restricted
ENSG00000058453.17	Neurons	TRUE	Intragenic	0	Homo_sapiens_tRNA-Val-CAC-11-2	6.70294e-05	restricted
ENSG00000058453.17	hiPSC	TRUE	Intragenic	0	Homo_sapiens_tRNA-Asn-GTT-13-1	3.9778e-05	restricted
ENSG00000058453.17	hiPSC	TRUE	Intragenic	0	Homo_sapiens_tRNA-Asn-GTT-4-1	0.00208497	restricted
ENSG00000058453.17	hiPSC	TRUE	Intragenic	0	Homo_sapiens_tRNA-Glu-TTC-3-1	0.00382399	restricted
ENSG00000058453.17	hiPSC	TRUE	Intragenic	0	Homo_sapiens_tRNA-Gly-CCC-1-2	0.00257816	restricted
ENSG00000058453.17	hiPSC	TRUE	Intragenic	0	Homo_sapiens_tRNA-Val-CAC-11-2	0.00101891	restricted
ENSG00000058600.16	CM	TRUE	500bp	154	Homo_sapiens_tRNA-Leu-AAG-2-4	0.00831367	housekeeping
ENSG00000058600.16	NPC	TRUE	500bp	154	Homo_sapiens_tRNA-Leu-AAG-2-4	0.0117043	housekeeping
ENSG00000058600.16	Neurons	TRUE	500bp	154	Homo_sapiens_tRNA-Leu-AAG-2-4	0.0131037	housekeeping
ENSG00000058600.16	hiPSC	TRUE	500bp	154	Homo_sapiens_tRNA-Leu-AAG-2-4	0.00479321	housekeeping
ENSG00000059122.17	CM	TRUE	Intragenic	0	Homo_sapiens_tRX-Lys-CTT-1-1	1.19602e-05	restricted
ENSG00000059122.17	NPC	TRUE	Intragenic	0	Homo_sapiens_tRX-Lys-CTT-1-1	2.16252e-05	restricted
ENSG00000059122.17	Neurons	TRUE	Intragenic	0	Homo_sapiens_tRX-Lys-CTT-1-1	5.19079e-05	restricted
ENSG00000059122.17	hiPSC	TRUE	Intragenic	0	Homo_sapiens_tRX-Lys-CTT-1-1	3.74236e-05	restricted
ENSG00000065491.8	CM	TRUE	Intragenic	0	Homo_sapiens_tRNA-Gln-TTG-10-1	4.65014e-06	off
ENSG00000065491.8	NPC	TRUE	Intragenic	0	Homo_sapiens_tRNA-Gln-TTG-10-1	8.92658e-06	off
ENSG00000065491.8	Neurons	TRUE	Intragenic	0	Homo_sapiens_tRNA-Gln-TTG-10-1	1.2977e-05	off
ENSG00000065491.8	hiPSC	TRUE	Intragenic	0	Homo_sapiens_tRNA-Gln-TTG-10-1	2.74623e-06	off
ENSG00000066855.16	CM	TRUE	Intragenic	0	Homo_sapiens_tRNA-Tyr-GTA-9-1	4.83879e-06	off
ENSG00000066855.16	NPC	TRUE	Intragenic	0	Homo_sapiens_tRNA-Tyr-GTA-9-1	3.77502e-05	off
ENSG00000066855.16	Neurons	TRUE	Intragenic	0	Homo_sapiens_tRNA-Tyr-GTA-9-1	0.000102313	off
ENSG00000066855.16	hiPSC	TRUE	Intragenic	0	Homo_sapiens_tRNA-Tyr-GTA-9-1	3.06038e-06	off
ENSG00000083290.20	CM	TRUE	Intragenic	0	Homo_sapiens_tRNA-Gly-CCC-3-1	1.15829e-05	restricted
ENSG00000083290.20	NPC	TRUE	Intragenic	0	Homo_sapiens_tRNA-Gly-CCC-3-1	5.14857e-05	restricted
ENSG00000083290.20	Neurons	TRUE	Intragenic	0	Homo_sapiens_tRNA-Gly-CCC-3-1	5.4804e-05	restricted
ENSG00000083290.20	hiPSC	TRUE	Intragenic	0	Homo_sapiens_tRNA-Gly-CCC-3-1	0.000175353	restricted
ENSG00000083635.8	CM	TRUE	>5000bp	21251	Homo_sapiens_tRNA-Glu-TTC-2-1	0.00660035	housekeeping
ENSG00000083635.8	NPC	TRUE	>5000bp	21251	Homo_sapiens_tRNA-Glu-TTC-2-1	0.00848581	housekeeping
ENSG00000083635.8	Neurons	TRUE	>5000bp	21251	Homo_sapiens_tRNA-Glu-TTC-2-1	0.00813726	housekeeping
ENSG00000083635.8	hiPSC	TRUE	>5000bp	21251	Homo_sapiens_tRNA-Glu-TTC-2-1	0.00369984	housekeeping
ENSG00000084693.16	CM	TRUE	Intragenic	0	Homo_sapiens_tRNA-Ala-AGC-8-1	0.00683939	housekeeping
ENSG00000084693.16	CM	TRUE	Intragenic	0	Homo_sapiens_tRNA-Tyr-GTA-2-1	0.00495239	housekeeping
ENSG00000084693.16	NPC	TRUE	Intragenic	0	Homo_sapiens_tRNA-Ala-AGC-8-1	0.0103523	housekeeping
ENSG00000084693.16	NPC	TRUE	Intragenic	0	Homo_sapiens_tRNA-Tyr-GTA-2-1	0.0116956	housekeeping
ENSG00000084693.16	Neurons	TRUE	Intragenic	0	Homo_sapiens_tRNA-Ala-AGC-8-1	0.0113404	housekeeping
ENSG00000084693.16	Neurons	TRUE	Intragenic	0	Homo_sapiens_tRNA-Tyr-GTA-2-1	0.0119472	housekeeping
ENSG00000084693.16	hiPSC	TRUE	Intragenic	0	Homo_sapiens_tRNA-Ala-AGC-8-1	0.00424935	housekeeping
ENSG00000084693.16	hiPSC	TRUE	Intragenic	0	Homo_sapiens_tRNA-Tyr-GTA-2-1	0.00390432	housekeeping
ENSG00000086717.18	CM	TRUE	1000bp	928	Homo_sapiens_tRNA-Val-TAC-1-2	0.0034968	housekeeping
ENSG00000086717.18	NPC	TRUE	1000bp	928	Homo_sapiens_tRNA-Val-TAC-1-2	0.00488181	housekeeping
ENSG00000086717.18	Neurons	TRUE	1000bp	928	Homo_sapiens_tRNA-Val-TAC-1-2	0.00626848	housekeeping
ENSG00000086717.18	hiPSC	TRUE	1000bp	928	Homo_sapiens_tRNA-Val-TAC-1-2	0.00153101	housekeeping
ENSG00000088451.11	CM	TRUE	>5000bp	24332	Homo_sapiens_tRNA-Phe-GAA-1-5	0.00467781	housekeeping
ENSG00000088451.11	NPC	TRUE	>5000bp	24332	Homo_sapiens_tRNA-Phe-GAA-1-5	0.0038834	housekeeping
ENSG00000088451.11	Neurons	TRUE	>5000bp	24332	Homo_sapiens_tRNA-Phe-GAA-1-5	0.00395977	housekeeping
ENSG00000088451.11	hiPSC	TRUE	>5000bp	24332	Homo_sapiens_tRNA-Phe-GAA-1-5	0.00258082	housekeeping
ENSG00000090924.15	CM	TRUE	500bp	409	Homo_sapiens_tRNA-Ile-TAT-1-1	0.00222009	housekeeping
ENSG00000090924.15	NPC	TRUE	500bp	409	Homo_sapiens_tRNA-Ile-TAT-1-1	0.00177349	housekeeping
ENSG00000090924.15	Neurons	TRUE	500bp	409	Homo_sapiens_tRNA-Ile-TAT-1-1	0.00231729	housekeeping
ENSG00000090924.15	hiPSC	TRUE	500bp	409	Homo_sapiens_tRNA-Ile-TAT-1-1	0.000659891	housekeeping
ENSG00000099992.16	CM	TRUE	Intragenic	0	Homo_sapiens_tRX-Und-NNN-9-1	7.31004e-06	off
ENSG00000099992.16	NPC	TRUE	Intragenic	0	Homo_sapiens_tRX-Und-NNN-9-1	3.77502e-05	off
ENSG00000099992.16	Neurons	TRUE	Intragenic	0	Homo_sapiens_tRX-Und-NNN-9-1	2.885e-05	off
ENSG00000099992.16	hiPSC	TRUE	Intragenic	0	Homo_sapiens_tRX-Und-NNN-9-1	4.47233e-06	off
ENSG00000102760.13	CM	TRUE	5000bp	1553	Homo_sapiens_tRNA-Glu-CTC-3-1	3.87291e-05	restricted
ENSG00000102760.13	NPC	TRUE	5000bp	1553	Homo_sapiens_tRNA-Glu-CTC-3-1	4.63312e-05	restricted
ENSG00000102760.13	Neurons	FALSE	5000bp	1553	Homo_sapiens_tRNA-Glu-CTC-3-1	8.50468e-05	restricted
ENSG00000102760.13	hiPSC	TRUE	5000bp	1553	Homo_sapiens_tRNA-Glu-CTC-3-1	9.67359e-05	restricted
ENSG00000102934.10	CM	TRUE	>5000bp	15279	Homo_sapiens_tRNA-Leu-CAG-2-1	0.00354944	housekeeping
ENSG00000102934.10	CM	TRUE	>5000bp	15808	Homo_sapiens_tRNA-Leu-CAG-2-2	0.0066886	housekeeping
ENSG00000102934.10	NPC	TRUE	>5000bp	15279	Homo_sapiens_tRNA-Leu-CAG-2-1	0.00447465	housekeeping
ENSG00000102934.10	NPC	TRUE	>5000bp	15808	Homo_sapiens_tRNA-Leu-CAG-2-2	0.00880438	housekeeping
ENSG00000102934.10	Neurons	TRUE	>5000bp	15279	Homo_sapiens_tRNA-Leu-CAG-2-1	0.00334826	housekeeping
ENSG00000102934.10	Neurons	TRUE	>5000bp	15808	Homo_sapiens_tRNA-Leu-CAG-2-2	0.0106965	housekeeping
ENSG00000102934.10	hiPSC	TRUE	>5000bp	15279	Homo_sapiens_tRNA-Leu-CAG-2-1	0.00286312	housekeeping
ENSG00000102934.10	hiPSC	TRUE	>5000bp	15808	Homo_sapiens_tRNA-Leu-CAG-2-2	0.00358955	housekeeping
ENSG00000103043.15	CM	TRUE	Intragenic	0	Homo_sapiens_tRNA-Gly-GCC-2-4	0.00209449	housekeeping
ENSG00000103043.15	CM	TRUE	Intragenic	0	Homo_sapiens_tRNA-Gly-GCC-2-5	0.000256738	restricted
ENSG00000103043.15	CM	TRUE	Intragenic	0	Homo_sapiens_tRNA-Gly-GCC-3-1	0.000628617	restricted
ENSG00000103043.15	CM	TRUE	Intragenic	0	Homo_sapiens_tRNA-Gly-GCC-5-1	1.03472e-05	off
ENSG00000103043.15	NPC	TRUE	Intragenic	0	Homo_sapiens_tRNA-Gly-GCC-2-4	0.00118002	housekeeping
ENSG00000103043.15	NPC	TRUE	Intragenic	0	Homo_sapiens_tRNA-Gly-GCC-2-5	0.000110516	restricted
ENSG00000103043.15	NPC	TRUE	Intragenic	0	Homo_sapiens_tRNA-Gly-GCC-3-1	0.000149648	restricted
ENSG00000103043.15	NPC	TRUE	Intragenic	0	Homo_sapiens_tRNA-Gly-GCC-5-1	2.12796e-05	off
ENSG00000103043.15	Neurons	TRUE	Intragenic	0	Homo_sapiens_tRNA-Gly-GCC-2-4	0.000823763	housekeeping
ENSG00000103043.15	Neurons	TRUE	Intragenic	0	Homo_sapiens_tRNA-Gly-GCC-2-5	9.80238e-05	restricted
ENSG00000103043.15	Neurons	TRUE	Intragenic	0	Homo_sapiens_tRNA-Gly-GCC-3-1	0.000118937	restricted
ENSG00000103043.15	Neurons	TRUE	Intragenic	0	Homo_sapiens_tRNA-Gly-GCC-5-1	6.19889e-05	off
ENSG00000103043.15	hiPSC	TRUE	Intragenic	0	Homo_sapiens_tRNA-Gly-GCC-2-4	0.000667031	housekeeping
ENSG00000103043.15	hiPSC	TRUE	Intragenic	0	Homo_sapiens_tRNA-Gly-GCC-2-5	0.000272636	restricted
ENSG00000103043.15	hiPSC	TRUE	Intragenic	0	Homo_sapiens_tRNA-Gly-GCC-3-1	0.000163115	restricted
ENSG00000103043.15	hiPSC	TRUE	Intragenic	0	Homo_sapiens_tRNA-Gly-GCC-5-1	6.90441e-06	off
ENSG00000103264.18	CM	TRUE	Intragenic	0	Homo_sapiens_tRNA-Met-CAT-6-1	0.00578876	housekeeping
ENSG00000103264.18	NPC	TRUE	Intragenic	0	Homo_sapiens_tRNA-Met-CAT-6-1	0.00650367	housekeeping
ENSG00000103264.18	Neurons	TRUE	Intragenic	0	Homo_sapiens_tRNA-Met-CAT-6-1	0.00830233	housekeeping
ENSG00000103264.18	hiPSC	TRUE	Intragenic	0	Homo_sapiens_tRNA-Met-CAT-6-1	0.00365021	housekeeping
ENSG00000103769.10	CM	TRUE	Intragenic	0	Homo_sapiens_tRNA-Gln-CTG-1-4	0.00661358	housekeeping
ENSG00000103769.10	NPC	TRUE	Intragenic	0	Homo_sapiens_tRNA-Gln-CTG-1-4	0.00994555	housekeeping
ENSG00000103769.10	Neurons	TRUE	Intragenic	0	Homo_sapiens_tRNA-Gln-CTG-1-4	0.0110241	housekeeping
ENSG00000103769.10	hiPSC	TRUE	Intragenic	0	Homo_sapiens_tRNA-Gln-CTG-1-4	0.00312868	housekeeping
ENSG00000104356.11	CM	TRUE	Intragenic	0	Homo_sapiens_tRNA-Und-NNN-2-1	3.22586e-06	off
ENSG00000104356.11	NPC	TRUE	Intragenic	0	Homo_sapiens_tRNA-Und-NNN-2-1	2.57429e-05	off
ENSG00000104356.11	Neurons	TRUE	Intragenic	0	Homo_sapiens_tRNA-Und-NNN-2-1	6.70294e-05	off
ENSG00000104356.11	hiPSC	FALSE	Intragenic	0	Homo_sapiens_tRNA-Und-NNN-2-1	4.78648e-06	off
ENSG00000106610.15	CM	TRUE	>5000bp	36610	Homo_sapiens_tRX-Trp-CCA-1-1	1.19602e-05	off
ENSG00000106610.15	NPC	TRUE	>5000bp	36610	Homo_sapiens_tRX-Trp-CCA-1-1	1.30442e-05	off
ENSG00000106610.15	Neurons	TRUE	>5000bp	36610	Homo_sapiens_tRX-Trp-CCA-1-1	2.80984e-05	off
ENSG00000106610.15	hiPSC	TRUE	>5000bp	36610	Homo_sapiens_tRX-Trp-CCA-1-1	9.02234e-06	off
ENSG00000110841.14	CM	TRUE	Intragenic	0	Homo_sapiens_tRNA-Lys-TTT-11-1	7.49869e-06	off
ENSG00000110841.14	NPC	TRUE	Intragenic	0	Homo_sapiens_tRNA-Lys-TTT-11-1	4.73681e-05	off
ENSG00000110841.14	Neurons	TRUE	Intragenic	0	Homo_sapiens_tRNA-Lys-TTT-11-1	9.66309e-05	off
ENSG00000110841.14	hiPSC	TRUE	Intragenic	0	Homo_sapiens_tRNA-Lys-TTT-11-1	3.13805e-06	off
ENSG00000111144.10	CM	TRUE	Intragenic	0	Homo_sapiens_tRNA-Asp-GTC-2-8	0.00800989	housekeeping
ENSG00000111144.10	NPC	TRUE	Intragenic	0	Homo_sapiens_tRNA-Asp-GTC-2-8	0.0109917	housekeeping
ENSG00000111144.10	Neurons	TRUE	Intragenic	0	Homo_sapiens_tRNA-Asp-GTC-2-8	0.0138721	housekeeping
ENSG00000111144.10	hiPSC	TRUE	Intragenic	0	Homo_sapiens_tRNA-Asp-GTC-2-8	0.00371853	housekeeping
ENSG00000111912.20	CM	TRUE	1000bp	843	Homo_sapiens_tRNA-Glu-CTC-1-7	0.00700681	housekeeping
ENSG00000111912.20	NPC	TRUE	1000bp	843	Homo_sapiens_tRNA-Glu-CTC-1-7	0.00795106	housekeeping
ENSG00000111912.20	Neurons	TRUE	1000bp	843	Homo_sapiens_tRNA-Glu-CTC-1-7	0.0107562	housekeeping
ENSG00000111912.20	hiPSC	TRUE	1000bp	843	Homo_sapiens_tRNA-Glu-CTC-1-7	0.00345147	housekeeping
ENSG00000112812.16	CM	TRUE	5000bp	4307	Homo_sapiens_tRX-Ile-AAT-3-1	1.53747e-05	restricted
ENSG00000112812.16	CM	TRUE	>5000bp	10057	Homo_sapiens_tRNA-Ile-AAT-5-3	0.000844721	restricted
ENSG00000112812.16	CM	TRUE	>5000bp	12120	Homo_sapiens_tRNA-Val-AAC-5-1	0.00108355	restricted
ENSG00000112812.16	CM	TRUE	>5000bp	17064	Homo_sapiens_tRNA-Leu-TAA-4-1	0.00162434	restricted
ENSG00000112812.16	NPC	TRUE	5000bp	4307	Homo_sapiens_tRX-Ile-AAT-3-1	2.16252e-05	restricted
ENSG00000112812.16	NPC	TRUE	>5000bp	10057	Homo_sapiens_tRNA-Ile-AAT-5-3	0.000298605	restricted
ENSG00000112812.16	NPC	TRUE	>5000bp	12120	Homo_sapiens_tRNA-Val-AAC-5-1	0.000490813	restricted
ENSG00000112812.16	NPC	TRUE	>5000bp	17064	Homo_sapiens_tRNA-Leu-TAA-4-1	0.000764021	restricted
ENSG00000112812.16	Neurons	FALSE	5000bp	4307	Homo_sapiens_tRX-Ile-AAT-3-1	4.90119e-05	restricted
ENSG00000112812.16	Neurons	FALSE	>5000bp	10057	Homo_sapiens_tRNA-Ile-AAT-5-3	6.91738e-05	restricted
ENSG00000112812.16	Neurons	FALSE	>5000bp	12120	Homo_sapiens_tRNA-Val-AAC-5-1	0.00011529	restricted
ENSG00000112812.16	Neurons	FALSE	>5000bp	17064	Homo_sapiens_tRNA-Leu-TAA-4-1	0.000271013	restricted
ENSG00000112812.16	hiPSC	TRUE	5000bp	4307	Homo_sapiens_tRX-Ile-AAT-3-1	0.000110471	restricted
ENSG00000112812.16	hiPSC	TRUE	>5000bp	10057	Homo_sapiens_tRNA-Ile-AAT-5-3	0.00331118	restricted
ENSG00000112812.16	hiPSC	TRUE	>5000bp	12120	Homo_sapiens_tRNA-Val-AAC-5-1	0.0017389	restricted
ENSG00000112812.16	hiPSC	TRUE	>5000bp	17064	Homo_sapiens_tRNA-Leu-TAA-4-1	0.00413549	restricted
ENSG00000113645.15	CM	TRUE	Intragenic	0	Homo_sapiens_tRX-Lys-CTT-6-1	2.84856e-06	off
ENSG00000113645.15	NPC	TRUE	Intragenic	0	Homo_sapiens_tRX-Lys-CTT-6-1	1.26986e-05	off
ENSG00000113645.15	Neurons	TRUE	Intragenic	0	Homo_sapiens_tRX-Lys-CTT-6-1	7.93651e-06	off
ENSG00000113645.15	hiPSC	TRUE	Intragenic	0	Homo_sapiens_tRX-Lys-CTT-6-1	2.04025e-06	off
ENSG00000115159.16	CM	TRUE	>5000bp	34073	Homo_sapiens_tRNA-Gly-GCC-2-2	0.00773005	housekeeping
ENSG00000115159.16	CM	TRUE	>5000bp	34450	Homo_sapiens_tRNA-Ala-CGC-3-1	0.00394649	housekeeping
ENSG00000115159.16	NPC	TRUE	>5000bp	34073	Homo_sapiens_tRNA-Gly-GCC-2-2	0.0114486	housekeeping
ENSG00000115159.16	NPC	TRUE	>5000bp	34450	Homo_sapiens_tRNA-Ala-CGC-3-1	0.00381847	housekeeping
ENSG00000115159.16	Neurons	TRUE	>5000bp	34073	Homo_sapiens_tRNA-Gly-GCC-2-2	0.0148575	housekeeping
ENSG00000115159.16	Neurons	TRUE	>5000bp	34450	Homo_sapiens_tRNA-Ala-CGC-3-1	0.004771	housekeeping
ENSG00000115159.16	hiPSC	TRUE	>5000bp	34073	Homo_sapiens_tRNA-Gly-GCC-2-2	0.00409779	housekeeping
ENSG00000115159.16	hiPSC	TRUE	>5000bp	34450	Homo_sapiens_tRNA-Ala-CGC-3-1	0.00211245	housekeeping
ENSG00000115286.20	CM	TRUE	Intragenic	0	Homo_sapiens_tRNA-Asn-GTT-2-6	0.00516802	restricted
ENSG00000115286.20	CM	TRUE	500bp	93	Homo_sapiens_tRNA-Phe-GAA-1-6	0.00413918	restricted
ENSG00000115286.20	NPC	TRUE	Intragenic	0	Homo_sapiens_tRNA-Asn-GTT-2-6	0.00264115	restricted
ENSG00000115286.20	NPC	TRUE	500bp	93	Homo_sapiens_tRNA-Phe-GAA-1-6	0.00313686	restricted
ENSG00000115286.20	Neurons	TRUE	Intragenic	0	Homo_sapiens_tRNA-Asn-GTT-2-6	0.00363696	restricted
ENSG00000115286.20	Neurons	TRUE	500bp	93	Homo_sapiens_tRNA-Phe-GAA-1-6	0.00502238	restricted
ENSG00000115286.20	hiPSC	TRUE	Intragenic	0	Homo_sapiens_tRNA-Asn-GTT-2-6	0.00216639	restricted
ENSG00000115286.20	hiPSC	TRUE	500bp	93	Homo_sapiens_tRNA-Phe-GAA-1-6	0.00183696	restricted
ENSG00000115556.14	CM	FALSE	Intragenic	0	Homo_sapiens_tRNA-Gln-CTG-16-1	9.11162e-06	off
ENSG00000115556.14	NPC	FALSE	Intragenic	0	Homo_sapiens_tRNA-Gln-CTG-16-1	4.29048e-05	off
ENSG00000115556.14	Neurons	FALSE	Intragenic	0	Homo_sapiens_tRNA-Gln-CTG-16-1	6.62778e-05	off
ENSG00000115556.14	hiPSC	FALSE	Intragenic	0	Homo_sapiens_tRNA-Gln-CTG-16-1	1.34947e-05	off
ENSG00000116001.17	CM	TRUE	500bp	331	Homo_sapiens_tRNA-Gly-CCC-2-1	0.0068249	housekeeping
ENSG00000116001.17	NPC	TRUE	500bp	331	Homo_sapiens_tRNA-Gly-CCC-2-1	0.00864857	housekeeping
ENSG00000116001.17	Neurons	TRUE	500bp	331	Homo_sapiens_tRNA-Gly-CCC-2-1	0.00884447	housekeeping
ENSG00000116001.17	hiPSC	TRUE	500bp	331	Homo_sapiens_tRNA-Gly-CCC-2-1	0.00334012	housekeeping
ENSG00000116260.17	CM	TRUE	>5000bp	11111	Homo_sapiens_tRNA-Val-AAC-7-1	2.84856e-06	off
ENSG00000116260.17	NPC	TRUE	>5000bp	11111	Homo_sapiens_tRNA-Val-AAC-7-1	3.50151e-05	off
ENSG00000116260.17	Neurons	TRUE	>5000bp	11111	Homo_sapiens_tRNA-Val-AAC-7-1	3.67865e-05	off
ENSG00000116260.17	hiPSC	TRUE	>5000bp	11111	Homo_sapiens_tRNA-Val-AAC-7-1	9.96479e-06	off
ENSG00000119121.22	CM	TRUE	>5000bp	14980	Homo_sapiens_tRNA-Asp-GTC-4-1	8.92297e-06	off
ENSG00000119121.22	NPC	TRUE	>5000bp	14980	Homo_sapiens_tRNA-Asp-GTC-4-1	2.05883e-05	off
ENSG00000119121.22	Neurons	TRUE	>5000bp	14980	Homo_sapiens_tRNA-Asp-GTC-4-1	4.68675e-05	off
ENSG00000119121.22	hiPSC	TRUE	>5000bp	14980	Homo_sapiens_tRNA-Asp-GTC-4-1	2.74623e-06	off
ENSG00000120690.16	CM	TRUE	Intragenic	0	Homo_sapiens_tRNA-Glu-TTC-1-2	0.00213588	housekeeping
ENSG00000120690.16	NPC	TRUE	Intragenic	0	Homo_sapiens_tRNA-Glu-TTC-1-2	0.00455948	housekeeping
ENSG00000120690.16	Neurons	TRUE	Intragenic	0	Homo_sapiens_tRNA-Glu-TTC-1-2	0.00671153	housekeeping
ENSG00000120690.16	hiPSC	TRUE	Intragenic	0	Homo_sapiens_tRNA-Glu-TTC-1-2	0.00167967	housekeeping
ENSG00000122965.11	CM	TRUE	Intragenic	0	Homo_sapiens_tRNA-Glu-CTC-16-1	7.68734e-06	off
ENSG00000122965.11	NPC	TRUE	Intragenic	0	Homo_sapiens_tRNA-Glu-CTC-16-1	2.16252e-05	off
ENSG00000122965.11	Neurons	TRUE	Intragenic	0	Homo_sapiens_tRNA-Glu-CTC-16-1	5.19079e-05	off
ENSG00000122965.11	hiPSC	TRUE	Intragenic	0	Homo_sapiens_tRNA-Glu-CTC-16-1	7.21856e-06	off
ENSG00000126351.13	CM	TRUE	Intragenic	0	Homo_sapiens_tRX-Val-TAC-3-1	7.876e-06	off
ENSG00000126351.13	NPC	TRUE	Intragenic	0	Homo_sapiens_tRX-Val-TAC-3-1	2.95149e-05	off
ENSG00000126351.13	Neurons	TRUE	Intragenic	0	Homo_sapiens_tRX-Val-TAC-3-1	1.80175e-05	off
ENSG00000126351.13	hiPSC	TRUE	Intragenic	0	Homo_sapiens_tRX-Val-TAC-3-1	1.02013e-06	off
ENSG00000128596.17	CM	TRUE	>5000bp	7236	Homo_sapiens_tRNA-Pro-AGG-2-3	0.00277355	housekeeping
ENSG00000128596.17	NPC	TRUE	>5000bp	7236	Homo_sapiens_tRNA-Pro-AGG-2-3	0.000621601	housekeeping
ENSG00000128596.17	Neurons	TRUE	>5000bp	7236	Homo_sapiens_tRNA-Pro-AGG-2-3	0.000537738	housekeeping
ENSG00000128596.17	hiPSC	TRUE	>5000bp	7236	Homo_sapiens_tRNA-Pro-AGG-2-3	0.00261715	housekeeping
ENSG00000130177.16	CM	TRUE	Intragenic	0	Homo_sapiens_tRX-Ser-GCT-1-1	9.30027e-06	off
ENSG00000130177.16	NPC	TRUE	Intragenic	0	Homo_sapiens_tRX-Ser-GCT-1-1	4.39416e-05	off
ENSG00000130177.16	Neurons	TRUE	Intragenic	0	Homo_sapiens_tRX-Ser-GCT-1-1	3.60349e-05	off
ENSG00000130177.16	hiPSC	TRUE	Intragenic	0	Homo_sapiens_tRX-Ser-GCT-1-1	6.19843e-06	off
ENSG00000130338.13	CM	TRUE	Intragenic	0	Homo_sapiens_tRX-Val-AAC-1-1	4.65014e-06	off
ENSG00000130338.13	NPC	TRUE	Intragenic	0	Homo_sapiens_tRX-Val-AAC-1-1	2.50516e-05	off
ENSG00000130338.13	Neurons	TRUE	Intragenic	0	Homo_sapiens_tRX-Val-AAC-1-1	7.28214e-05	off
ENSG00000130338.13	hiPSC	TRUE	Intragenic	0	Homo_sapiens_tRX-Val-AAC-1-1	1.7261e-06	off
ENSG00000130779.20	CM	TRUE	Intragenic	0	Homo_sapiens_tRNA-Asp-GTC-8-1	3.03721e-06	off
ENSG00000130779.20	NPC	TRUE	Intragenic	0	Homo_sapiens_tRNA-Asp-GTC-8-1	1.68163e-05	off
ENSG00000130779.20	Neurons	TRUE	Intragenic	0	Homo_sapiens_tRNA-Asp-GTC-8-1	3.09944e-05	off
ENSG00000130779.20	hiPSC	TRUE	Intragenic	0	Homo_sapiens_tRNA-Asp-GTC-8-1	3.4522e-06	off
ENSG00000130881.14	CM	TRUE	500bp	473	Homo_sapiens_tRNA-Thr-AGT-1-3	0.00662132	housekeeping
ENSG00000130881.14	NPC	TRUE	500bp	473	Homo_sapiens_tRNA-Thr-AGT-1-3	0.00873463	housekeeping
ENSG00000130881.14	Neurons	TRUE	500bp	473	Homo_sapiens_tRNA-Thr-AGT-1-3	0.0108275	housekeeping
ENSG00000130881.14	hiPSC	TRUE	500bp	473	Homo_sapiens_tRNA-Thr-AGT-1-3	0.00345804	housekeeping
ENSG00000131374.14	CM	TRUE	Intragenic	0	Homo_sapiens_tRNA-Cys-GCA-25-1	3.22586e-06	off
ENSG00000131374.14	NPC	TRUE	Intragenic	0	Homo_sapiens_tRNA-Cys-GCA-25-1	1.26986e-05	off
ENSG00000131374.14	Neurons	TRUE	Intragenic	0	Homo_sapiens_tRNA-Cys-GCA-25-1	2.5954e-05	off
ENSG00000131374.14	hiPSC	TRUE	Intragenic	0	Homo_sapiens_tRNA-Cys-GCA-25-1	4.86416e-06	off
ENSG00000131375.10	CM	TRUE	Intragenic	0	Homo_sapiens_tRX-Lys-TTT-2-1	3.03721e-06	off
ENSG00000131375.10	NPC	TRUE	Intragenic	0	Homo_sapiens_tRX-Lys-TTT-2-1	4.22135e-05	off
ENSG00000131375.10	Neurons	TRUE	Intragenic	0	Homo_sapiens_tRX-Lys-TTT-2-1	2.885e-05	off
ENSG00000131375.10	hiPSC	TRUE	Intragenic	0	Homo_sapiens_tRX-Lys-TTT-2-1	8.23869e-06	off
ENSG00000133619.17	CM	TRUE	>5000bp	7041	Homo_sapiens_tRNA-Cys-GCA-9-4	0.000728128	restricted
ENSG00000133619.17	CM	TRUE	>5000bp	23529	Homo_sapiens_tRNA-Cys-GCA-17-1	0.00068174	restricted
ENSG00000133619.17	NPC	TRUE	>5000bp	7041	Homo_sapiens_tRNA-Cys-GCA-9-4	8.95816e-05	restricted
ENSG00000133619.17	NPC	TRUE	>5000bp	23529	Homo_sapiens_tRNA-Cys-GCA-17-1	0.000342201	restricted
ENSG00000133619.17	Neurons	TRUE	>5000bp	7041	Homo_sapiens_tRNA-Cys-GCA-9-4	0.000103816	restricted
ENSG00000133619.17	Neurons	TRUE	>5000bp	23529	Homo_sapiens_tRNA-Cys-GCA-17-1	0.000209025	restricted
ENSG00000133619.17	hiPSC	TRUE	>5000bp	7041	Homo_sapiens_tRNA-Cys-GCA-9-4	0.000282756	restricted
ENSG00000133619.17	hiPSC	TRUE	>5000bp	23529	Homo_sapiens_tRNA-Cys-GCA-17-1	0.00201885	restricted
ENSG00000133624.13	CM	TRUE	Intragenic	0	Homo_sapiens_tRNA-Cys-GCA-15-1	2.91364e-05	restricted
ENSG00000133624.13	CM	TRUE	Intragenic	0	Homo_sapiens_tRNA-Cys-GCA-19-1	2.84856e-06	off
ENSG00000133624.13	CM	TRUE	Intragenic	0	Homo_sapiens_tRNA-Cys-GCA-20-1	3.34093e-05	off
ENSG00000133624.13	CM	TRUE	Intragenic	0	Homo_sapiens_tRNA-Cys-GCA-22-1	2.39204e-05	off
ENSG00000133624.13	CM	TRUE	Intragenic	0	Homo_sapiens_tRNA-Cys-GCA-23-1	1.17715e-05	restricted
ENSG00000133624.13	CM	TRUE	Intragenic	0	Homo_sapiens_tRNA-Cys-GCA-3-1	6.07441e-06	off
ENSG00000133624.13	CM	TRUE	Intragenic	0	Homo_sapiens_tRNA-Ser-AGA-5-1	6.23571e-05	restricted
ENSG00000133624.13	CM	TRUE	Intragenic	0	Homo_sapiens_tRNA-Tyr-GTA-10-1	5.69711e-06	off
ENSG00000133624.13	CM	TRUE	1000bp	543	Homo_sapiens_tRNA-Cys-GCA-16-1	3.69275e-05	restricted
ENSG00000133624.13	CM	TRUE	5000bp	3401	Homo_sapiens_tRX-Cys-GCA-4-1	2.26847e-05	off
ENSG00000133624.13	CM	TRUE	>5000bp	10935	Homo_sapiens_tRNA-Cys-GCA-9-3	0.000155841	restricted
ENSG00000133624.13	CM	TRUE	>5000bp	22203	Homo_sapiens_tRNA-Cys-GCA-12-1	0.000103265	restricted
ENSG00000133624.13	CM	TRUE	>5000bp	40072	Homo_sapiens_tRNA-Cys-GCA-21-1	6.91861e-05	restricted
ENSG00000133624.13	NPC	TRUE	Intragenic	0	Homo_sapiens_tRNA-Cys-GCA-15-1	3.39782e-05	restricted
ENSG00000133624.13	NPC	TRUE	Intragenic	0	Homo_sapiens_tRNA-Cys-GCA-19-1	3.46694e-05	off
ENSG00000133624.13	NPC	TRUE	Intragenic	0	Homo_sapiens_tRNA-Cys-GCA-20-1	5.56034e-05	off
ENSG00000133624.13	NPC	TRUE	Intragenic	0	Homo_sapiens_tRNA-Cys-GCA-22-1	1.71619e-05	off
ENSG00000133624.13	NPC	TRUE	Intragenic	0	Homo_sapiens_tRNA-Cys-GCA-23-1	1.78532e-05	restricted
ENSG00000133624.13	NPC	TRUE	Intragenic	0	Homo_sapiens_tRNA-Cys-GCA-3-1	3.46694e-05	off
ENSG00000133624.13	NPC	TRUE	Intragenic	0	Homo_sapiens_tRNA-Ser-AGA-5-1	8.51183e-05	restricted
ENSG00000133624.13	NPC	TRUE	Intragenic	0	Homo_sapiens_tRNA-Tyr-GTA-10-1	2.12796e-05	off
ENSG00000133624.13	NPC	TRUE	1000bp	543	Homo_sapiens_tRNA-Cys-GCA-16-1	6.07579e-05	restricted
ENSG00000133624.13	NPC	TRUE	5000bp	3401	Homo_sapiens_tRX-Cys-GCA-4-1	2.95149e-05	off
ENSG00000133624.13	NPC	TRUE	>5000bp	10935	Homo_sapiens_tRNA-Cys-GCA-9-3	0.000105361	restricted
ENSG00000133624.13	NPC	TRUE	>5000bp	22203	Homo_sapiens_tRNA-Cys-GCA-12-1	4.32504e-05	restricted
ENSG00000133624.13	NPC	TRUE	>5000bp	40072	Homo_sapiens_tRNA-Cys-GCA-21-1	4.22135e-05	restricted
ENSG00000133624.13	Neurons	TRUE	Intragenic	0	Homo_sapiens_tRNA-Cys-GCA-15-1	8.655e-05	restricted
ENSG00000133624.13	Neurons	TRUE	Intragenic	0	Homo_sapiens_tRNA-Cys-GCA-19-1	2.30579e-05	off
ENSG00000133624.13	Neurons	TRUE	Intragenic	0	Homo_sapiens_tRNA-Cys-GCA-20-1	4.90119e-05	off
ENSG00000133624.13	Neurons	TRUE	Intragenic	0	Homo_sapiens_tRNA-Cys-GCA-22-1	6.77809e-05	off
ENSG00000133624.13	Neurons	TRUE	Intragenic	0	Homo_sapiens_tRNA-Cys-GCA-23-1	9.80238e-05	restricted
ENSG00000133624.13	Neurons	TRUE	Intragenic	0	Homo_sapiens_tRNA-Cys-GCA-3-1	5.40524e-05	off
ENSG00000133624.13	Neurons	TRUE	Intragenic	0	Homo_sapiens_tRNA-Ser-AGA-5-1	6.48849e-05	restricted
ENSG00000133624.13	Neurons	TRUE	Intragenic	0	Homo_sapiens_tRNA-Tyr-GTA-10-1	2.80984e-05	off
ENSG00000133624.13	Neurons	TRUE	1000bp	543	Homo_sapiens_tRNA-Cys-GCA-16-1	3.81794e-05	restricted
ENSG00000133624.13	Neurons	TRUE	5000bp	3401	Homo_sapiens_tRX-Cys-GCA-4-1	4.1827e-05	off
ENSG00000133624.13	Neurons	TRUE	>5000bp	10935	Homo_sapiens_tRNA-Cys-GCA-9-3	5.33008e-05	restricted
ENSG00000133624.13	Neurons	TRUE	>5000bp	22203	Homo_sapiens_tRNA-Cys-GCA-12-1	9.08389e-05	restricted
ENSG00000133624.13	Neurons	TRUE	>5000bp	40072	Homo_sapiens_tRNA-Cys-GCA-21-1	6.70294e-05	restricted
ENSG00000133624.13	hiPSC	TRUE	Intragenic	0	Homo_sapiens_tRNA-Cys-GCA-15-1	3.38937e-05	restricted
ENSG00000133624.13	hiPSC	TRUE	Intragenic	0	Homo_sapiens_tRNA-Cys-GCA-19-1	3.84403e-06	off
ENSG00000133624.13	hiPSC	TRUE	Intragenic	0	Homo_sapiens_tRNA-Cys-GCA-20-1	9.33649e-06	off
ENSG00000133624.13	hiPSC	TRUE	Intragenic	0	Homo_sapiens_tRNA-Cys-GCA-22-1	7.29623e-06	off
ENSG00000133624.13	hiPSC	TRUE	Intragenic	0	Homo_sapiens_tRNA-Cys-GCA-23-1	5.44516e-05	restricted
ENSG00000133624.13	hiPSC	TRUE	Intragenic	0	Homo_sapiens_tRNA-Cys-GCA-3-1	1.74975e-05	off
ENSG00000133624.13	hiPSC	TRUE	Intragenic	0	Homo_sapiens_tRNA-Ser-AGA-5-1	7.96372e-05	restricted
ENSG00000133624.13	hiPSC	TRUE	Intragenic	0	Homo_sapiens_tRNA-Tyr-GTA-10-1	5.17831e-06	off
ENSG00000133624.13	hiPSC	TRUE	1000bp	543	Homo_sapiens_tRNA-Cys-GCA-16-1	3.70318e-05	restricted
ENSG00000133624.13	hiPSC	TRUE	5000bp	3401	Homo_sapiens_tRX-Cys-GCA-4-1	9.57297e-06	off
ENSG00000133624.13	hiPSC	TRUE	>5000bp	10935	Homo_sapiens_tRNA-Cys-GCA-9-3	0.00141717	restricted
ENSG00000133624.13	hiPSC	TRUE	>5000bp	22203	Homo_sapiens_tRNA-Cys-GCA-12-1	0.000349213	restricted
ENSG00000133624.13	hiPSC	TRUE	>5000bp	40072	Homo_sapiens_tRNA-Cys-GCA-21-1	0.000282131	restricted
ENSG00000134461.16	CM	TRUE	>5000bp	7833	Homo_sapiens_tRNA-Val-TAC-3-1	0.000249806	restricted
ENSG00000134461.16	NPC	TRUE	>5000bp	7833	Homo_sapiens_tRNA-Val-TAC-3-1	0.000132832	restricted
ENSG00000134461.16	Neurons	TRUE	>5000bp	7833	Homo_sapiens_tRNA-Val-TAC-3-1	0.000131914	restricted
ENSG00000134461.16	hiPSC	TRUE	>5000bp	7833	Homo_sapiens_tRNA-Val-TAC-3-1	0.00134294	restricted
ENSG00000135298.14	CM	TRUE	Intragenic	0	Homo_sapiens_tRNA-Leu-TAA-5-1	1.35731e-05	off
ENSG00000135298.14	NPC	TRUE	Intragenic	0	Homo_sapiens_tRNA-Leu-TAA-5-1	3.08974e-05	off
ENSG00000135298.14	Neurons	TRUE	Intragenic	0	Homo_sapiens_tRNA-Leu-TAA-5-1	1.51214e-05	off
ENSG00000135298.14	hiPSC	TRUE	Intragenic	0	Homo_sapiens_tRNA-Leu-TAA-5-1	5.17831e-06	off
ENSG00000136710.10	CM	TRUE	1000bp	734	Homo_sapiens_tRNA-Glu-TTC-1-1	0.0047316	housekeeping
ENSG00000136710.10	NPC	TRUE	1000bp	734	Homo_sapiens_tRNA-Glu-TTC-1-1	0.00542964	housekeeping
ENSG00000136710.10	Neurons	TRUE	1000bp	734	Homo_sapiens_tRNA-Glu-TTC-1-1	0.0079883	housekeeping
ENSG00000136710.10	hiPSC	TRUE	1000bp	734	Homo_sapiens_tRNA-Glu-TTC-1-1	0.00236843	housekeeping
ENSG00000136861.18	CM	TRUE	>5000bp	33712	Homo_sapiens_tRX-Leu-CAG-1-1	1.07246e-05	off
ENSG00000136861.18	NPC	TRUE	>5000bp	33712	Homo_sapiens_tRX-Leu-CAG-1-1	2.98605e-05	off
ENSG00000136861.18	Neurons	TRUE	>5000bp	33712	Homo_sapiens_tRX-Leu-CAG-1-1	5.19079e-05	off
ENSG00000136861.18	hiPSC	TRUE	>5000bp	33712	Homo_sapiens_tRX-Leu-CAG-1-1	7.84687e-06	off
ENSG00000137812.20	CM	TRUE	500bp	114	Homo_sapiens_tRNA-Ser-GCT-4-2	0.00566667	housekeeping
ENSG00000137812.20	NPC	TRUE	500bp	114	Homo_sapiens_tRNA-Ser-GCT-4-2	0.00899552	housekeeping
ENSG00000137812.20	Neurons	TRUE	500bp	114	Homo_sapiens_tRNA-Ser-GCT-4-2	0.0099845	housekeeping
ENSG00000137812.20	hiPSC	TRUE	500bp	114	Homo_sapiens_tRNA-Ser-GCT-4-2	0.00305398	housekeeping
ENSG00000137942.16	CM	TRUE	Intragenic	0	Homo_sapiens_tRNA-Cys-GCA-7-1	8.42872e-05	restricted
ENSG00000137942.16	NPC	TRUE	Intragenic	0	Homo_sapiens_tRNA-Cys-GCA-7-1	7.31109e-05	restricted
ENSG00000137942.16	Neurons	TRUE	Intragenic	0	Homo_sapiens_tRNA-Cys-GCA-7-1	5.4804e-05	restricted
ENSG00000137942.16	hiPSC	TRUE	Intragenic	0	Homo_sapiens_tRNA-Cys-GCA-7-1	0.000151025	restricted
ENSG00000138443.17	CM	TRUE	Intragenic	0	Homo_sapiens_tRNA-Glu-TTC-9-1	7.876e-06	restricted
ENSG00000138443.17	NPC	TRUE	Intragenic	0	Homo_sapiens_tRNA-Glu-TTC-9-1	3.94784e-05	restricted
ENSG00000138443.17	Neurons	TRUE	Intragenic	0	Homo_sapiens_tRNA-Glu-TTC-9-1	3.09944e-05	restricted
ENSG00000138443.17	hiPSC	TRUE	Intragenic	0	Homo_sapiens_tRNA-Glu-TTC-9-1	3.21676e-05	restricted
ENSG00000138606.19	CM	TRUE	Intragenic	0	Homo_sapiens_tRNA-His-GTG-1-7	0.00606623	housekeeping
ENSG00000138606.19	CM	TRUE	Intragenic	0	Homo_sapiens_tRNA-His-GTG-1-8	0.00567483	housekeeping
ENSG00000138606.19	CM	TRUE	Intragenic	0	Homo_sapiens_tRNA-His-GTG-1-9	0.00247802	housekeeping
ENSG00000138606.19	NPC	TRUE	Intragenic	0	Homo_sapiens_tRNA-His-GTG-1-7	0.00732361	housekeeping
ENSG00000138606.19	NPC	TRUE	Intragenic	0	Homo_sapiens_tRNA-His-GTG-1-8	0.00464915	housekeeping
ENSG00000138606.19	NPC	TRUE	Intragenic	0	Homo_sapiens_tRNA-His-GTG-1-9	0.00129227	housekeeping
ENSG00000138606.19	Neurons	TRUE	Intragenic	0	Homo_sapiens_tRNA-His-GTG-1-7	0.00803013	housekeeping
ENSG00000138606.19	Neurons	TRUE	Intragenic	0	Homo_sapiens_tRNA-His-GTG-1-8	0.00650744	housekeeping
ENSG00000138606.19	Neurons	TRUE	Intragenic	0	Homo_sapiens_tRNA-His-GTG-1-9	0.000792127	housekeeping
ENSG00000138606.19	hiPSC	TRUE	Intragenic	0	Homo_sapiens_tRNA-His-GTG-1-7	0.00342227	housekeeping
ENSG00000138606.19	hiPSC	TRUE	Intragenic	0	Homo_sapiens_tRNA-His-GTG-1-8	0.00360719	housekeeping
ENSG00000138606.19	hiPSC	TRUE	Intragenic	0	Homo_sapiens_tRNA-His-GTG-1-9	0.00189737	housekeeping
ENSG00000139971.15	CM	TRUE	Intragenic	0	Homo_sapiens_tRNA-Lys-CTT-1-1	0.00504269	housekeeping
ENSG00000139971.15	NPC	TRUE	Intragenic	0	Homo_sapiens_tRNA-Lys-CTT-1-1	0.00750079	housekeeping
ENSG00000139971.15	Neurons	TRUE	Intragenic	0	Homo_sapiens_tRNA-Lys-CTT-1-1	0.00721848	housekeeping
ENSG00000139971.15	hiPSC	TRUE	Intragenic	0	Homo_sapiens_tRNA-Lys-CTT-1-1	0.00289545	housekeeping
ENSG00000140386.13	CM	TRUE	Intragenic	0	Homo_sapiens_tRNA-Lys-CTT-16-1	5.88576e-06	off
ENSG00000140386.13	NPC	TRUE	Intragenic	0	Homo_sapiens_tRNA-Lys-CTT-16-1	2.05883e-05	off
ENSG00000140386.13	Neurons	TRUE	Intragenic	0	Homo_sapiens_tRNA-Lys-CTT-16-1	7.0677e-05	off
ENSG00000140386.13	hiPSC	TRUE	Intragenic	0	Homo_sapiens_tRNA-Lys-CTT-16-1	7.61039e-06	off
ENSG00000140836.17	CM	TRUE	Intragenic	0	Homo_sapiens_tRNA-Lys-TTT-1-1	0.000475521	restricted
ENSG00000140836.17	NPC	TRUE	Intragenic	0	Homo_sapiens_tRNA-Lys-TTT-1-1	0.000288326	restricted
ENSG00000140836.17	Neurons	TRUE	Intragenic	0	Homo_sapiens_tRNA-Lys-TTT-1-1	0.000266725	restricted
ENSG00000140836.17	hiPSC	TRUE	Intragenic	0	Homo_sapiens_tRNA-Lys-TTT-1-1	0.000360113	restricted
ENSG00000141337.12	CM	TRUE	Intragenic	0	Homo_sapiens_tRNA-Und-GCA-5-1	6.07441e-06	off
ENSG00000141337.12	NPC	TRUE	Intragenic	0	Homo_sapiens_tRNA-Und-GCA-5-1	4.3596e-05	off
ENSG00000141337.12	Neurons	TRUE	Intragenic	0	Homo_sapiens_tRNA-Und-GCA-5-1	5.98444e-05	off
ENSG00000141337.12	hiPSC	TRUE	Intragenic	0	Homo_sapiens_tRNA-Und-GCA-5-1	6.51259e-06	off
ENSG00000141376.22	CM	TRUE	Intragenic	0	Homo_sapiens_tRNA-Sup-TTA-1-1	7.49869e-06	off
ENSG00000141376.22	NPC	TRUE	Intragenic	0	Homo_sapiens_tRNA-Sup-TTA-1-1	2.12796e-05	off
ENSG00000141376.22	Neurons	TRUE	Intragenic	0	Homo_sapiens_tRNA-Sup-TTA-1-1	4.97635e-05	off
ENSG00000141376.22	hiPSC	TRUE	Intragenic	0	Homo_sapiens_tRNA-Sup-TTA-1-1	3.06038e-06	off
ENSG00000141562.18	CM	TRUE	5000bp	4184	Homo_sapiens_tRNA-iMet-CAT-1-8	0.00613193	housekeeping
ENSG00000141562.18	NPC	TRUE	5000bp	4184	Homo_sapiens_tRNA-iMet-CAT-1-8	0.0080993	housekeeping
ENSG00000141562.18	Neurons	TRUE	5000bp	4184	Homo_sapiens_tRNA-iMet-CAT-1-8	0.00503503	housekeeping
ENSG00000141562.18	hiPSC	TRUE	5000bp	4184	Homo_sapiens_tRNA-iMet-CAT-1-8	0.00457487	housekeeping
ENSG00000142002.17	CM	TRUE	Intragenic	0	Homo_sapiens_tRNA-Gly-TCC-1-1	0.00443579	housekeeping
ENSG00000142002.17	CM	TRUE	Intragenic	0	Homo_sapiens_tRNA-Val-CAC-3-1	0.0027936	housekeeping
ENSG00000142002.17	NPC	TRUE	Intragenic	0	Homo_sapiens_tRNA-Gly-TCC-1-1	0.00709832	housekeeping
ENSG00000142002.17	NPC	TRUE	Intragenic	0	Homo_sapiens_tRNA-Val-CAC-3-1	0.00314682	housekeeping
ENSG00000142002.17	Neurons	TRUE	Intragenic	0	Homo_sapiens_tRNA-Gly-TCC-1-1	0.00825138	housekeeping
ENSG00000142002.17	Neurons	TRUE	Intragenic	0	Homo_sapiens_tRNA-Val-CAC-3-1	0.00428077	housekeeping
ENSG00000142002.17	hiPSC	TRUE	Intragenic	0	Homo_sapiens_tRNA-Gly-TCC-1-1	0.00221592	housekeeping
ENSG00000142002.17	hiPSC	TRUE	Intragenic	0	Homo_sapiens_tRNA-Val-CAC-3-1	0.00157705	housekeeping
ENSG00000142494.13	CM	TRUE	Intragenic	0	Homo_sapiens_tRNA-Trp-CCA-2-1	0.00693781	housekeeping
ENSG00000142494.13	NPC	TRUE	Intragenic	0	Homo_sapiens_tRNA-Trp-CCA-2-1	0.00960341	housekeeping
ENSG00000142494.13	Neurons	TRUE	Intragenic	0	Homo_sapiens_tRNA-Trp-CCA-2-1	0.0119164	housekeeping
ENSG00000142494.13	hiPSC	TRUE	Intragenic	0	Homo_sapiens_tRNA-Trp-CCA-2-1	0.00372589	housekeeping
ENSG00000142552.8	CM	TRUE	Intragenic	0	Homo_sapiens_tRNA-Lys-TTT-12-1	1.09132e-05	off
ENSG00000142552.8	NPC	TRUE	Intragenic	0	Homo_sapiens_tRNA-Lys-TTT-12-1	1.30442e-05	off
ENSG00000142552.8	Neurons	TRUE	Intragenic	0	Homo_sapiens_tRNA-Lys-TTT-12-1	4.61159e-05	off
ENSG00000142552.8	hiPSC	TRUE	Intragenic	0	Homo_sapiens_tRNA-Lys-TTT-12-1	7.21856e-06	off
ENSG00000143226.15	CM	FALSE	Intragenic	0	Homo_sapiens_tRNA-Asp-GTC-10-1	1.09132e-05	off
ENSG00000143226.15	CM	FALSE	Intragenic	0	Homo_sapiens_tRNA-Gly-GCC-2-1	0.00653986	housekeeping
ENSG00000143226.15	NPC	TRUE	Intragenic	0	Homo_sapiens_tRNA-Asp-GTC-10-1	2.50516e-05	off
ENSG00000143226.15	NPC	TRUE	Intragenic	0	Homo_sapiens_tRNA-Gly-GCC-2-1	0.00726349	housekeeping
ENSG00000143226.15	Neurons	TRUE	Intragenic	0	Homo_sapiens_tRNA-Asp-GTC-10-1	5.11563e-05	off
ENSG00000143226.15	Neurons	TRUE	Intragenic	0	Homo_sapiens_tRNA-Gly-GCC-2-1	0.00795945	housekeeping
ENSG00000143226.15	hiPSC	TRUE	Intragenic	0	Homo_sapiens_tRNA-Asp-GTC-10-1	4.15818e-06	off
ENSG00000143226.15	hiPSC	TRUE	Intragenic	0	Homo_sapiens_tRNA-Gly-GCC-2-1	0.00367122	housekeeping
ENSG00000143621.17	CM	TRUE	500bp	222	Homo_sapiens_tRNA-iMet-CAT-1-1	0.00615638	housekeeping
ENSG00000143621.17	NPC	TRUE	500bp	222	Homo_sapiens_tRNA-iMet-CAT-1-1	0.0105655	housekeeping
ENSG00000143621.17	Neurons	TRUE	500bp	222	Homo_sapiens_tRNA-iMet-CAT-1-1	0.0115419	housekeeping
ENSG00000143621.17	hiPSC	TRUE	500bp	222	Homo_sapiens_tRNA-iMet-CAT-1-1	0.00348132	housekeeping
ENSG00000145888.11	CM	FALSE	Intragenic	0	Homo_sapiens_tRNA-Gln-CTG-13-1	1.23375e-05	off
ENSG00000145888.11	NPC	TRUE	Intragenic	0	Homo_sapiens_tRNA-Gln-CTG-13-1	1.71619e-05	off
ENSG00000145888.11	Neurons	TRUE	Intragenic	0	Homo_sapiens_tRNA-Gln-CTG-13-1	4.39714e-05	off
ENSG00000145888.11	hiPSC	FALSE	Intragenic	0	Homo_sapiens_tRNA-Gln-CTG-13-1	1.03566e-05	off
ENSG00000146063.20	CM	TRUE	500bp	32	Homo_sapiens_tRNA-Val-CAC-1-5	0.00533949	housekeeping
ENSG00000146063.20	CM	TRUE	500bp	448	Homo_sapiens_tRNA-Lys-CTT-2-3	0.00225126	housekeeping
ENSG00000146063.20	NPC	TRUE	500bp	32	Homo_sapiens_tRNA-Val-CAC-1-5	0.00609553	housekeeping
ENSG00000146063.20	NPC	TRUE	500bp	448	Homo_sapiens_tRNA-Lys-CTT-2-3	0.00259035	housekeeping
ENSG00000146063.20	Neurons	TRUE	500bp	32	Homo_sapiens_tRNA-Val-CAC-1-5	0.00659399	housekeeping
ENSG00000146063.20	Neurons	TRUE	500bp	448	Homo_sapiens_tRNA-Lys-CTT-2-3	0.00187317	housekeeping
ENSG00000146063.20	hiPSC	TRUE	500bp	32	Homo_sapiens_tRNA-Val-CAC-1-5	0.00424182	housekeeping
ENSG00000146063.20	hiPSC	TRUE	500bp	448	Homo_sapiens_tRNA-Lys-CTT-2-3	0.00374143	housekeeping
ENSG00000146109.5	CM	TRUE	5000bp	1991	Homo_sapiens_tRNA-Tyr-GTA-6-1	0.000198362	restricted
ENSG00000146109.5	NPC	TRUE	5000bp	1991	Homo_sapiens_tRNA-Tyr-GTA-6-1	8.0655e-05	restricted
ENSG00000146109.5	Neurons	TRUE	5000bp	1991	Homo_sapiens_tRNA-Tyr-GTA-6-1	3.09944e-05	restricted
ENSG00000146109.5	hiPSC	TRUE	5000bp	1991	Homo_sapiens_tRNA-Tyr-GTA-6-1	0.00167794	restricted
ENSG00000146247.14	CM	TRUE	Intragenic	0	Homo_sapiens_tRNA-Phe-GAA-8-1	2.55333e-05	off
ENSG00000146247.14	NPC	TRUE	Intragenic	0	Homo_sapiens_tRNA-Phe-GAA-8-1	2.53972e-05	off
ENSG00000146247.14	Neurons	TRUE	Intragenic	0	Homo_sapiens_tRNA-Phe-GAA-8-1	2.80984e-05	off
ENSG00000146247.14	hiPSC	TRUE	Intragenic	0	Homo_sapiens_tRNA-Phe-GAA-8-1	9.25882e-06	off
ENSG00000149177.13	CM	TRUE	Intragenic	0	Homo_sapiens_tRX-Gln-CTG-2-1	1.35731e-05	off
ENSG00000149177.13	NPC	TRUE	Intragenic	0	Homo_sapiens_tRX-Gln-CTG-2-1	3.36326e-05	off
ENSG00000149177.13	Neurons	TRUE	Intragenic	0	Homo_sapiens_tRX-Gln-CTG-2-1	2.09135e-05	off
ENSG00000149177.13	hiPSC	TRUE	Intragenic	0	Homo_sapiens_tRX-Gln-CTG-2-1	7.92454e-06	off
ENSG00000149295.14	CM	TRUE	>5000bp	86582	Homo_sapiens_tRX-Leu-TAA-2-1	1.33845e-05	off
ENSG00000149295.14	NPC	TRUE	>5000bp	86582	Homo_sapiens_tRX-Leu-TAA-2-1	6.04123e-05	off
ENSG00000149295.14	Neurons	TRUE	>5000bp	86582	Homo_sapiens_tRX-Leu-TAA-2-1	4.61159e-05	off
ENSG00000149295.14	hiPSC	TRUE	>5000bp	86582	Homo_sapiens_tRX-Leu-TAA-2-1	4.15818e-06	off
ENSG00000150867.14	CM	TRUE	Intragenic	0	Homo_sapiens_tRNA-Pro-GGG-1-1	7.31004e-06	off
ENSG00000150867.14	NPC	TRUE	Intragenic	0	Homo_sapiens_tRNA-Pro-GGG-1-1	4.22135e-05	off
ENSG00000150867.14	Neurons	TRUE	Intragenic	0	Homo_sapiens_tRNA-Pro-GGG-1-1	3.38905e-05	off
ENSG00000150867.14	hiPSC	TRUE	Intragenic	0	Homo_sapiens_tRNA-Pro-GGG-1-1	4.15818e-06	off
ENSG00000150991.15	CM	TRUE	5000bp	4387	Homo_sapiens_tRNA-Ala-TGC-3-2	0.00401063	housekeeping
ENSG00000150991.15	NPC	TRUE	5000bp	4387	Homo_sapiens_tRNA-Ala-TGC-3-2	0.00534481	housekeeping
ENSG00000150991.15	Neurons	TRUE	5000bp	4387	Homo_sapiens_tRNA-Ala-TGC-3-2	0.00304829	housekeeping
ENSG00000150991.15	hiPSC	TRUE	5000bp	4387	Homo_sapiens_tRNA-Ala-TGC-3-2	0.00313316	housekeeping
ENSG00000151413.17	CM	TRUE	Intragenic	0	Homo_sapiens_tRNA-Glu-TTC-11-1	4.46149e-06	off
ENSG00000151413.17	NPC	TRUE	Intragenic	0	Homo_sapiens_tRNA-Glu-TTC-11-1	4.18679e-05	off
ENSG00000151413.17	Neurons	TRUE	Intragenic	0	Homo_sapiens_tRNA-Glu-TTC-11-1	3.89309e-05	off
ENSG00000151413.17	hiPSC	TRUE	Intragenic	0	Homo_sapiens_tRNA-Glu-TTC-11-1	1.7261e-06	off
ENSG00000151952.16	CM	TRUE	Intragenic	0	Homo_sapiens_tRNA-Ile-AAT-11-1	3.03721e-06	off
ENSG00000151952.16	NPC	TRUE	Intragenic	0	Homo_sapiens_tRNA-Ile-AAT-11-1	1.75075e-05	off
ENSG00000151952.16	Neurons	TRUE	Intragenic	0	Homo_sapiens_tRNA-Ile-AAT-11-1	7.78619e-05	off
ENSG00000151952.16	hiPSC	TRUE	Intragenic	0	Homo_sapiens_tRNA-Ile-AAT-11-1	5.17831e-06	off
ENSG00000152234.16	CM	TRUE	Intragenic	0	Homo_sapiens_tRNA-Lys-CTT-6-1	2.84856e-06	off
ENSG00000152234.16	NPC	TRUE	Intragenic	0	Homo_sapiens_tRNA-Lys-CTT-6-1	3.36326e-05	off
ENSG00000152234.16	Neurons	TRUE	Intragenic	0	Homo_sapiens_tRNA-Lys-CTT-6-1	7.78619e-05	off
ENSG00000152234.16	hiPSC	TRUE	Intragenic	0	Homo_sapiens_tRNA-Lys-CTT-6-1	8.94466e-06	off
ENSG00000153283.13	CM	FALSE	Intragenic	0	Homo_sapiens_tRX-Und-NNN-7-1	1.07246e-05	off
ENSG00000153283.13	NPC	TRUE	Intragenic	0	Homo_sapiens_tRX-Und-NNN-7-1	3.3287e-05	off
ENSG00000153283.13	Neurons	FALSE	Intragenic	0	Homo_sapiens_tRX-Und-NNN-7-1	8.57984e-05	off
ENSG00000153283.13	hiPSC	FALSE	Intragenic	0	Homo_sapiens_tRX-Und-NNN-7-1	1.31028e-05	off
ENSG00000156103.16	CM	TRUE	Intragenic	0	Homo_sapiens_tRX-Gln-TTG-1-1	4.83879e-06	off
ENSG00000156103.16	NPC	TRUE	Intragenic	0	Homo_sapiens_tRX-Gln-TTG-1-1	2.57429e-05	off
ENSG00000156103.16	Neurons	TRUE	Intragenic	0	Homo_sapiens_tRX-Gln-TTG-1-1	4.1827e-05	off
ENSG00000156103.16	hiPSC	TRUE	Intragenic	0	Homo_sapiens_tRX-Gln-TTG-1-1	2.04025e-06	off
ENSG00000158406.5	CM	TRUE	1000bp	888	Homo_sapiens_tRNA-iMet-CAT-1-2	0.00149874	housekeeping
ENSG00000158406.5	CM	TRUE	>5000bp	14039	Homo_sapiens_tRNA-Arg-TCG-4-1	0.000339413	restricted
ENSG00000158406.5	NPC	TRUE	1000bp	888	Homo_sapiens_tRNA-iMet-CAT-1-2	0.00137908	housekeeping
ENSG00000158406.5	NPC	TRUE	>5000bp	14039	Homo_sapiens_tRNA-Arg-TCG-4-1	6.453e-05	restricted
ENSG00000158406.5	Neurons	TRUE	1000bp	888	Homo_sapiens_tRNA-iMet-CAT-1-2	0.00198568	housekeeping
ENSG00000158406.5	Neurons	TRUE	>5000bp	14039	Homo_sapiens_tRNA-Arg-TCG-4-1	3.60349e-05	restricted
ENSG00000158406.5	hiPSC	TRUE	1000bp	888	Homo_sapiens_tRNA-iMet-CAT-1-2	0.000664366	housekeeping
ENSG00000158406.5	hiPSC	TRUE	>5000bp	14039	Homo_sapiens_tRNA-Arg-TCG-4-1	0.00125083	restricted
ENSG00000158553.4	CM	TRUE	Intragenic	0	Homo_sapiens_tRNA-Gln-CTG-5-1	0.00118719	restricted
ENSG00000158553.4	CM	TRUE	Intragenic	0	Homo_sapiens_tRNA-Ser-ACT-1-1	0.00180952	restricted
ENSG00000158553.4	CM	TRUE	Intragenic	0	Homo_sapiens_tRNA-Ser-GCT-2-1	0.00137745	restricted
ENSG00000158553.4	CM	TRUE	Intragenic	0	Homo_sapiens_tRNA-Thr-CGT-6-1	0.000226847	restricted
ENSG00000158553.4	CM	TRUE	Intragenic	0	Homo_sapiens_tRNA-Val-TAC-4-1	0.000487481	restricted
ENSG00000158553.4	CM	TRUE	5000bp	1745	Homo_sapiens_tRNA-Ile-AAT-10-1	4.46149e-06	off
ENSG00000158553.4	CM	TRUE	>5000bp	5561	Homo_sapiens_tRNA-Val-CAC-2-1	0.00266226	housekeeping
ENSG00000158553.4	NPC	FALSE	Intragenic	0	Homo_sapiens_tRNA-Gln-CTG-5-1	0.000237186	restricted
ENSG00000158553.4	NPC	FALSE	Intragenic	0	Homo_sapiens_tRNA-Ser-ACT-1-1	0.000550218	restricted
ENSG00000158553.4	NPC	FALSE	Intragenic	0	Homo_sapiens_tRNA-Ser-GCT-2-1	0.000606483	restricted
ENSG00000158553.4	NPC	FALSE	Intragenic	0	Homo_sapiens_tRNA-Thr-CGT-6-1	0.000112589	restricted
ENSG00000158553.4	NPC	FALSE	Intragenic	0	Homo_sapiens_tRNA-Val-TAC-4-1	0.000110861	restricted
ENSG00000158553.4	NPC	FALSE	5000bp	1745	Homo_sapiens_tRNA-Ile-AAT-10-1	1.30442e-05	off
ENSG00000158553.4	NPC	FALSE	>5000bp	5561	Homo_sapiens_tRNA-Val-CAC-2-1	0.00202372	housekeeping
ENSG00000158553.4	Neurons	TRUE	Intragenic	0	Homo_sapiens_tRNA-Gln-CTG-5-1	0.000123978	restricted
ENSG00000158553.4	Neurons	TRUE	Intragenic	0	Homo_sapiens_tRNA-Ser-ACT-1-1	0.000134059	restricted
ENSG00000158553.4	Neurons	TRUE	Intragenic	0	Homo_sapiens_tRNA-Ser-GCT-2-1	0.000265973	restricted
ENSG00000158553.4	Neurons	TRUE	Intragenic	0	Homo_sapiens_tRNA-Thr-CGT-6-1	7.42143e-05	restricted
ENSG00000158553.4	Neurons	TRUE	Intragenic	0	Homo_sapiens_tRNA-Val-TAC-4-1	8.57984e-05	restricted
ENSG00000158553.4	Neurons	TRUE	5000bp	1745	Homo_sapiens_tRNA-Ile-AAT-10-1	3.60349e-05	off
ENSG00000158553.4	Neurons	TRUE	>5000bp	5561	Homo_sapiens_tRNA-Val-CAC-2-1	0.000479286	housekeeping
ENSG00000158553.4	hiPSC	TRUE	Intragenic	0	Homo_sapiens_tRNA-Gln-CTG-5-1	0.0025442	restricted
ENSG00000158553.4	hiPSC	TRUE	Intragenic	0	Homo_sapiens_tRNA-Ser-ACT-1-1	0.00334751	restricted
ENSG00000158553.4	hiPSC	TRUE	Intragenic	0	Homo_sapiens_tRNA-Ser-GCT-2-1	0.00373249	restricted
ENSG00000158553.4	hiPSC	TRUE	Intragenic	0	Homo_sapiens_tRNA-Thr-CGT-6-1	0.00264799	restricted
ENSG00000158553.4	hiPSC	TRUE	Intragenic	0	Homo_sapiens_tRNA-Val-TAC-4-1	0.00302835	restricted
ENSG00000158553.4	hiPSC	TRUE	5000bp	1745	Homo_sapiens_tRNA-Ile-AAT-10-1	9.41416e-06	off
ENSG00000158553.4	hiPSC	TRUE	>5000bp	5561	Homo_sapiens_tRNA-Val-CAC-2-1	0.00364009	housekeeping
ENSG00000159399.10	CM	TRUE	5000bp	3560	Homo_sapiens_tRNA-Glu-TTC-13-1	9.30027e-06	off
ENSG00000159399.10	NPC	TRUE	5000bp	3560	Homo_sapiens_tRNA-Glu-TTC-13-1	4.32504e-05	off
ENSG00000159399.10	Neurons	TRUE	5000bp	3560	Homo_sapiens_tRNA-Glu-TTC-13-1	3.60349e-05	off
ENSG00000159399.10	hiPSC	TRUE	5000bp	3560	Homo_sapiens_tRNA-Glu-TTC-13-1	1.7261e-06	off
ENSG00000160145.15	CM	TRUE	Intragenic	0	Homo_sapiens_tRX-Pro-GGG-2-1	4.46149e-06	off
ENSG00000160145.15	NPC	TRUE	Intragenic	0	Homo_sapiens_tRX-Pro-GGG-2-1	5.14857e-05	off
ENSG00000160145.15	Neurons	TRUE	Intragenic	0	Homo_sapiens_tRX-Pro-GGG-2-1	2.09135e-05	off
ENSG00000160145.15	hiPSC	TRUE	Intragenic	0	Homo_sapiens_tRX-Pro-GGG-2-1	7.61039e-06	off
ENSG00000160588.10	CM	TRUE	Intragenic	0	Homo_sapiens_tRX-Arg-CCT-2-1	3.22586e-06	off
ENSG00000160588.10	NPC	FALSE	Intragenic	0	Homo_sapiens_tRX-Arg-CCT-2-1	3.39782e-05	off
ENSG00000160588.10	Neurons	TRUE	Intragenic	0	Homo_sapiens_tRX-Arg-CCT-2-1	5.98444e-05	off
ENSG00000160588.10	hiPSC	TRUE	Intragenic	0	Homo_sapiens_tRX-Arg-CCT-2-1	4.47233e-06	off
ENSG00000161381.14	CM	TRUE	Intragenic	0	Homo_sapiens_tRNA-Cys-GCA-2-3	0.00600884	housekeeping
ENSG00000161381.14	CM	TRUE	500bp	97	Homo_sapiens_tRNA-Cys-GCA-2-4	0.0070982	housekeeping
ENSG00000161381.14	NPC	TRUE	Intragenic	0	Homo_sapiens_tRNA-Cys-GCA-2-3	0.0055509	housekeeping
ENSG00000161381.14	NPC	TRUE	500bp	97	Homo_sapiens_tRNA-Cys-GCA-2-4	0.00871341	housekeeping
ENSG00000161381.14	Neurons	TRUE	Intragenic	0	Homo_sapiens_tRNA-Cys-GCA-2-3	0.00711521	housekeeping
ENSG00000161381.14	Neurons	TRUE	500bp	97	Homo_sapiens_tRNA-Cys-GCA-2-4	0.011352	housekeeping
ENSG00000161381.14	hiPSC	TRUE	Intragenic	0	Homo_sapiens_tRNA-Cys-GCA-2-3	0.00327861	housekeeping
ENSG00000161381.14	hiPSC	TRUE	500bp	97	Homo_sapiens_tRNA-Cys-GCA-2-4	0.00364154	housekeeping
ENSG00000162747.12	CM	FALSE	5000bp	1448	Homo_sapiens_tRNA-Asn-GTT-17-1	0.00103749	restricted
ENSG00000162747.12	NPC	FALSE	5000bp	1448	Homo_sapiens_tRNA-Asn-GTT-17-1	3.39782e-05	restricted
ENSG00000162747.12	Neurons	FALSE	5000bp	1448	Homo_sapiens_tRNA-Asn-GTT-17-1	5.77e-05	restricted
ENSG00000162747.12	hiPSC	FALSE	5000bp	1448	Homo_sapiens_tRNA-Asn-GTT-17-1	0.000839416	restricted
ENSG00000163466.16	CM	TRUE	Intragenic	0	Homo_sapiens_tRNA-Tyr-ATA-1-1	7.68734e-06	off
ENSG00000163466.16	NPC	TRUE	Intragenic	0	Homo_sapiens_tRNA-Tyr-ATA-1-1	1.71619e-05	off
ENSG00000163466.16	Neurons	TRUE	Intragenic	0	Homo_sapiens_tRNA-Tyr-ATA-1-1	1.2977e-05	off
ENSG00000163466.16	hiPSC	TRUE	Intragenic	0	Homo_sapiens_tRNA-Tyr-ATA-1-1	5.88428e-06	off
ENSG00000163568.15	CM	FALSE	Intragenic	0	Homo_sapiens_tRNA-Arg-TCT-4-1	0.000110198	housekeeping
ENSG00000163568.15	NPC	FALSE	Intragenic	0	Homo_sapiens_tRNA-Arg-TCT-4-1	0.000302062	housekeeping
ENSG00000163568.15	Neurons	TRUE	Intragenic	0	Homo_sapiens_tRNA-Arg-TCT-4-1	0.00543968	housekeeping
ENSG00000163568.15	hiPSC	FALSE	Intragenic	0	Homo_sapiens_tRNA-Arg-TCT-4-1	0.000122236	housekeeping
ENSG00000163697.17	CM	TRUE	Intragenic	0	Homo_sapiens_tRNA-Gln-TTG-6-1	7.49869e-06	off
ENSG00000163697.17	NPC	TRUE	Intragenic	0	Homo_sapiens_tRNA-Gln-TTG-6-1	3.36326e-05	off
ENSG00000163697.17	Neurons	TRUE	Intragenic	0	Homo_sapiens_tRNA-Gln-TTG-6-1	4.90119e-05	off
ENSG00000163697.17	hiPSC	TRUE	Intragenic	0	Homo_sapiens_tRNA-Gln-TTG-6-1	1.11403e-05	off
ENSG00000164898.13	CM	TRUE	Intragenic	0	Homo_sapiens_tRNA-Arg-CCT-4-1	0.00646026	housekeeping
ENSG00000164898.13	NPC	TRUE	Intragenic	0	Homo_sapiens_tRNA-Arg-CCT-4-1	0.00621362	housekeeping
ENSG00000164898.13	Neurons	TRUE	Intragenic	0	Homo_sapiens_tRNA-Arg-CCT-4-1	0.0080208	housekeeping
ENSG00000164898.13	hiPSC	TRUE	Intragenic	0	Homo_sapiens_tRNA-Arg-CCT-4-1	0.00272988	housekeeping
ENSG00000167083.7	CM	FALSE	>5000bp	10192	Homo_sapiens_tRNA-Gln-TTG-1-1	0.00632763	housekeeping
ENSG00000167083.7	NPC	FALSE	>5000bp	10192	Homo_sapiens_tRNA-Gln-TTG-1-1	0.00849128	housekeeping
ENSG00000167083.7	Neurons	FALSE	>5000bp	10192	Homo_sapiens_tRNA-Gln-TTG-1-1	0.00918828	housekeeping
ENSG00000167083.7	hiPSC	FALSE	>5000bp	10192	Homo_sapiens_tRNA-Gln-TTG-1-1	0.00352796	housekeeping
ENSG00000167114.13	CM	TRUE	500bp	361	Homo_sapiens_tRNA-Arg-TCT-3-1	0.000275443	restricted
ENSG00000167114.13	NPC	TRUE	500bp	361	Homo_sapiens_tRNA-Arg-TCT-3-1	9.40449e-05	restricted
ENSG00000167114.13	Neurons	TRUE	500bp	361	Homo_sapiens_tRNA-Arg-TCT-3-1	0.000123978	restricted
ENSG00000167114.13	hiPSC	TRUE	500bp	361	Homo_sapiens_tRNA-Arg-TCT-3-1	0.00158686	restricted
ENSG00000167601.12	CM	TRUE	Intragenic	0	Homo_sapiens_tRNA-Lys-TTT-10-1	1.61293e-06	off
ENSG00000167601.12	NPC	TRUE	Intragenic	0	Homo_sapiens_tRNA-Lys-TTT-10-1	8.58096e-06	off
ENSG00000167601.12	Neurons	FALSE	Intragenic	0	Homo_sapiens_tRNA-Lys-TTT-10-1	1.2977e-05	off
ENSG00000167601.12	hiPSC	TRUE	Intragenic	0	Homo_sapiens_tRNA-Lys-TTT-10-1	5.49246e-06	off
ENSG00000168509.20	CM	TRUE	Intragenic	0	Homo_sapiens_tRNA-Glu-CTC-1-1	0.00795197	housekeeping
ENSG00000168509.20	CM	TRUE	500bp	315	Homo_sapiens_tRNA-Gly-TCC-2-1	0.00504317	housekeeping
ENSG00000168509.20	CM	TRUE	5000bp	1298	Homo_sapiens_tRNA-His-GTG-1-1	0.00370475	housekeeping
ENSG00000168509.20	CM	TRUE	5000bp	2655	Homo_sapiens_tRNA-Lys-CTT-2-1	0.00348848	housekeeping
ENSG00000168509.20	NPC	TRUE	Intragenic	0	Homo_sapiens_tRNA-Glu-CTC-1-1	0.0124724	housekeeping
ENSG00000168509.20	NPC	TRUE	500bp	315	Homo_sapiens_tRNA-Gly-TCC-2-1	0.00706374	housekeeping
ENSG00000168509.20	NPC	TRUE	5000bp	1298	Homo_sapiens_tRNA-His-GTG-1-1	0.00233676	housekeeping
ENSG00000168509.20	NPC	TRUE	5000bp	2655	Homo_sapiens_tRNA-Lys-CTT-2-1	0.00416217	housekeeping
ENSG00000168509.20	Neurons	TRUE	Intragenic	0	Homo_sapiens_tRNA-Glu-CTC-1-1	0.0124732	housekeeping
ENSG00000168509.20	Neurons	TRUE	500bp	315	Homo_sapiens_tRNA-Gly-TCC-2-1	0.00720873	housekeeping
ENSG00000168509.20	Neurons	TRUE	5000bp	1298	Homo_sapiens_tRNA-His-GTG-1-1	0.00196465	housekeeping
ENSG00000168509.20	Neurons	TRUE	5000bp	2655	Homo_sapiens_tRNA-Lys-CTT-2-1	0.00249242	housekeeping
ENSG00000168509.20	hiPSC	TRUE	Intragenic	0	Homo_sapiens_tRNA-Glu-CTC-1-1	0.00445547	housekeeping
ENSG00000168509.20	hiPSC	TRUE	500bp	315	Homo_sapiens_tRNA-Gly-TCC-2-1	0.00295034	housekeeping
ENSG00000168509.20	hiPSC	TRUE	5000bp	1298	Homo_sapiens_tRNA-His-GTG-1-1	0.00160435	housekeeping
ENSG00000168509.20	hiPSC	TRUE	5000bp	2655	Homo_sapiens_tRNA-Lys-CTT-2-1	0.00220706	housekeeping
ENSG00000171132.14	CM	TRUE	Intragenic	0	Homo_sapiens_tRNA-Gln-TTG-5-1	1.61293e-06	off
ENSG00000171132.14	NPC	TRUE	Intragenic	0	Homo_sapiens_tRNA-Gln-TTG-5-1	2.57429e-05	off
ENSG00000171132.14	Neurons	TRUE	Intragenic	0	Homo_sapiens_tRNA-Gln-TTG-5-1	4.1827e-05	off
ENSG00000171132.14	hiPSC	TRUE	Intragenic	0	Homo_sapiens_tRNA-Gln-TTG-5-1	3.13805e-06	off
ENSG00000172366.20	CM	TRUE	500bp	11	Homo_sapiens_tRNA-Gly-CCC-2-2	0.00711584	housekeeping
ENSG00000172366.20	NPC	TRUE	500bp	11	Homo_sapiens_tRNA-Gly-CCC-2-2	0.0106595	housekeeping
ENSG00000172366.20	Neurons	TRUE	500bp	11	Homo_sapiens_tRNA-Gly-CCC-2-2	0.0132564	housekeeping
ENSG00000172366.20	hiPSC	TRUE	500bp	11	Homo_sapiens_tRNA-Gly-CCC-2-2	0.0028712	housekeeping
ENSG00000173464.14	CM	TRUE	500bp	248	Homo_sapiens_tRNA-Leu-AAG-2-3	0.00545101	housekeeping
ENSG00000173464.14	NPC	TRUE	500bp	248	Homo_sapiens_tRNA-Leu-AAG-2-3	0.00483269	housekeeping
ENSG00000173464.14	Neurons	TRUE	500bp	248	Homo_sapiens_tRNA-Leu-AAG-2-3	0.00440013	housekeeping
ENSG00000173464.14	hiPSC	TRUE	500bp	248	Homo_sapiens_tRNA-Leu-AAG-2-3	0.0047582	housekeeping
ENSG00000174572.3	CM	FALSE	5000bp	1314	Homo_sapiens_tRNA-Ser-CGA-2-1	6.11215e-05	restricted
ENSG00000174572.3	CM	FALSE	5000bp	1931	Homo_sapiens_tRNA-Arg-ACG-2-2	0.00042768	restricted
ENSG00000174572.3	CM	FALSE	5000bp	3260	Homo_sapiens_tRNA-Arg-ACG-2-3	0.0011452	restricted
ENSG00000174572.3	CM	FALSE	>5000bp	5084	Homo_sapiens_tRNA-Val-CAC-6-1	7.98257e-05	restricted
ENSG00000174572.3	NPC	FALSE	5000bp	1314	Homo_sapiens_tRNA-Ser-CGA-2-1	7.79198e-05	restricted
ENSG00000174572.3	NPC	FALSE	5000bp	1931	Homo_sapiens_tRNA-Arg-ACG-2-2	0.000281789	restricted
ENSG00000174572.3	NPC	FALSE	5000bp	3260	Homo_sapiens_tRNA-Arg-ACG-2-3	0.00058624	restricted
ENSG00000174572.3	NPC	FALSE	>5000bp	5084	Homo_sapiens_tRNA-Val-CAC-6-1	3.80959e-05	restricted
ENSG00000174572.3	Neurons	FALSE	5000bp	1314	Homo_sapiens_tRNA-Ser-CGA-2-1	6.99254e-05	restricted
ENSG00000174572.3	Neurons	FALSE	5000bp	1931	Homo_sapiens_tRNA-Arg-ACG-2-2	6.56365e-05	restricted
ENSG00000174572.3	Neurons	FALSE	5000bp	3260	Homo_sapiens_tRNA-Arg-ACG-2-3	0.000139099	restricted
ENSG00000174572.3	Neurons	FALSE	>5000bp	5084	Homo_sapiens_tRNA-Val-CAC-6-1	5.40524e-05	restricted
ENSG00000174572.3	hiPSC	FALSE	5000bp	1314	Homo_sapiens_tRNA-Ser-CGA-2-1	0.000286996	restricted
ENSG00000174572.3	hiPSC	FALSE	5000bp	1931	Homo_sapiens_tRNA-Arg-ACG-2-2	0.000949643	restricted
ENSG00000174572.3	hiPSC	FALSE	5000bp	3260	Homo_sapiens_tRNA-Arg-ACG-2-3	0.00187731	restricted
ENSG00000174572.3	hiPSC	FALSE	>5000bp	5084	Homo_sapiens_tRNA-Val-CAC-6-1	0.000343876	restricted
ENSG00000175806.15	CM	TRUE	Intragenic	0	Homo_sapiens_tRX-Cys-GCA-2-1	4.65014e-06	off
ENSG00000175806.15	NPC	TRUE	Intragenic	0	Homo_sapiens_tRX-Cys-GCA-2-1	5.49122e-05	off
ENSG00000175806.15	Neurons	TRUE	Intragenic	0	Homo_sapiens_tRX-Cys-GCA-2-1	4.97635e-05	off
ENSG00000175806.15	hiPSC	TRUE	Intragenic	0	Homo_sapiens_tRX-Cys-GCA-2-1	5.10064e-06	off
ENSG00000176812.7	CM	FALSE	>5000bp	66765	Homo_sapiens_tRX-Ser-GGA-2-1	1.42428e-06	off
ENSG00000176812.7	NPC	FALSE	>5000bp	66765	Homo_sapiens_tRX-Ser-GGA-2-1	2.19708e-05	off
ENSG00000176812.7	Neurons	FALSE	>5000bp	66765	Homo_sapiens_tRX-Ser-GGA-2-1	2.09135e-05	off
ENSG00000176812.7	hiPSC	FALSE	>5000bp	66765	Homo_sapiens_tRX-Ser-GGA-2-1	1.41195e-06	off
ENSG00000176933.5	CM	FALSE	5000bp	4525	Homo_sapiens_tRNA-Ser-GCT-5-1	0.00164998	restricted
ENSG00000176933.5	NPC	FALSE	5000bp	4525	Homo_sapiens_tRNA-Ser-GCT-5-1	0.000363481	restricted
ENSG00000176933.5	Neurons	FALSE	5000bp	4525	Homo_sapiens_tRNA-Ser-GCT-5-1	0.000287638	restricted
ENSG00000176933.5	hiPSC	FALSE	5000bp	4525	Homo_sapiens_tRNA-Ser-GCT-5-1	0.00254967	restricted
ENSG00000177383.5	CM	TRUE	>5000bp	61987	Homo_sapiens_tRNA-Asp-GTC-6-1	1.42428e-06	off
ENSG00000177383.5	NPC	TRUE	>5000bp	61987	Homo_sapiens_tRNA-Asp-GTC-6-1	3.3287e-05	off
ENSG00000177383.5	Neurons	TRUE	>5000bp	61987	Homo_sapiens_tRNA-Asp-GTC-6-1	1.5873e-05	off
ENSG00000177383.5	hiPSC	TRUE	>5000bp	61987	Homo_sapiens_tRNA-Asp-GTC-6-1	8.55284e-06	off
ENSG00000178104.19	CM	TRUE	Intragenic	0	Homo_sapiens_tRNA-Gln-CTG-8-1	9.96995e-06	off
ENSG00000178104.19	NPC	TRUE	Intragenic	0	Homo_sapiens_tRNA-Gln-CTG-8-1	3.43238e-05	off
ENSG00000178104.19	Neurons	TRUE	Intragenic	0	Homo_sapiens_tRNA-Gln-CTG-8-1	3.89309e-05	off
ENSG00000178104.19	hiPSC	TRUE	Intragenic	0	Homo_sapiens_tRNA-Gln-CTG-8-1	4.47233e-06	off
ENSG00000178971.16	CM	TRUE	Intragenic	0	Homo_sapiens_tRNA-Ile-AAT-4-1	0.00449466	housekeeping
ENSG00000178971.16	CM	TRUE	Intragenic	0	Homo_sapiens_tRNA-Ser-AGA-2-6	0.00363785	housekeeping
ENSG00000178971.16	CM	TRUE	Intragenic	0	Homo_sapiens_tRNA-Thr-AGT-1-2	0.00346721	housekeeping
ENSG00000178971.16	NPC	TRUE	Intragenic	0	Homo_sapiens_tRNA-Ile-AAT-4-1	0.00435092	housekeeping
ENSG00000178971.16	NPC	TRUE	Intragenic	0	Homo_sapiens_tRNA-Ser-AGA-2-6	0.00374771	housekeeping
ENSG00000178971.16	NPC	TRUE	Intragenic	0	Homo_sapiens_tRNA-Thr-AGT-1-2	0.00432949	housekeeping
ENSG00000178971.16	Neurons	TRUE	Intragenic	0	Homo_sapiens_tRNA-Ile-AAT-4-1	0.00241938	housekeeping
ENSG00000178971.16	Neurons	TRUE	Intragenic	0	Homo_sapiens_tRNA-Ser-AGA-2-6	0.00208317	housekeeping
ENSG00000178971.16	Neurons	TRUE	Intragenic	0	Homo_sapiens_tRNA-Thr-AGT-1-2	0.00175059	housekeeping
ENSG00000178971.16	hiPSC	TRUE	Intragenic	0	Homo_sapiens_tRNA-Ile-AAT-4-1	0.00255116	housekeeping
ENSG00000178971.16	hiPSC	TRUE	Intragenic	0	Homo_sapiens_tRNA-Ser-AGA-2-6	0.00257063	housekeeping
ENSG00000178971.16	hiPSC	TRUE	Intragenic	0	Homo_sapiens_tRNA-Thr-AGT-1-2	0.00284843	housekeeping
ENSG00000178977.3	CM	TRUE	Intragenic	0	Homo_sapiens_tRNA-Asp-GTC-2-11	0.00521535	housekeeping
ENSG00000178977.3	CM	TRUE	Intragenic	0	Homo_sapiens_tRNA-Gly-TCC-3-1	0.00449417	housekeeping
ENSG00000178977.3	CM	TRUE	Intragenic	0	Homo_sapiens_tRNA-Pro-CGG-1-3	0.00395588	housekeeping
ENSG00000178977.3	CM	TRUE	Intragenic	0	Homo_sapiens_tRNA-Trp-CCA-1-1	0.00353436	housekeeping
ENSG00000178977.3	NPC	TRUE	Intragenic	0	Homo_sapiens_tRNA-Asp-GTC-2-11	0.00540321	housekeeping
ENSG00000178977.3	NPC	TRUE	Intragenic	0	Homo_sapiens_tRNA-Gly-TCC-3-1	0.00443045	housekeeping
ENSG00000178977.3	NPC	TRUE	Intragenic	0	Homo_sapiens_tRNA-Pro-CGG-1-3	0.00338637	housekeeping
ENSG00000178977.3	NPC	TRUE	Intragenic	0	Homo_sapiens_tRNA-Trp-CCA-1-1	0.00176938	housekeeping
ENSG00000178977.3	Neurons	TRUE	Intragenic	0	Homo_sapiens_tRNA-Asp-GTC-2-11	0.00415699	housekeeping
ENSG00000178977.3	Neurons	TRUE	Intragenic	0	Homo_sapiens_tRNA-Gly-TCC-3-1	0.00421942	housekeeping
ENSG00000178977.3	Neurons	TRUE	Intragenic	0	Homo_sapiens_tRNA-Pro-CGG-1-3	0.00355116	housekeeping
ENSG00000178977.3	Neurons	TRUE	Intragenic	0	Homo_sapiens_tRNA-Trp-CCA-1-1	0.0022893	housekeeping
ENSG00000178977.3	hiPSC	TRUE	Intragenic	0	Homo_sapiens_tRNA-Asp-GTC-2-11	0.00380146	housekeeping
ENSG00000178977.3	hiPSC	TRUE	Intragenic	0	Homo_sapiens_tRNA-Gly-TCC-3-1	0.00299483	housekeeping
ENSG00000178977.3	hiPSC	TRUE	Intragenic	0	Homo_sapiens_tRNA-Pro-CGG-1-3	0.00291527	housekeeping
ENSG00000178977.3	hiPSC	TRUE	Intragenic	0	Homo_sapiens_tRNA-Trp-CCA-1-1	0.00266808	housekeeping
ENSG00000178999.13	CM	TRUE	Intragenic	0	Homo_sapiens_tRX-Ile-AAT-4-1	6.07441e-06	off
ENSG00000178999.13	NPC	TRUE	Intragenic	0	Homo_sapiens_tRX-Ile-AAT-4-1	1.71619e-05	off
ENSG00000178999.13	Neurons	TRUE	Intragenic	0	Homo_sapiens_tRX-Ile-AAT-4-1	4.4723e-05	off
ENSG00000178999.13	hiPSC	TRUE	Intragenic	0	Homo_sapiens_tRX-Ile-AAT-4-1	5.10064e-06	off
ENSG00000179094.16	CM	TRUE	1000bp	947	Homo_sapiens_tRNA-Thr-AGT-5-1	0.00190215	housekeeping
ENSG00000179094.16	CM	TRUE	5000bp	1510	Homo_sapiens_tRNA-Ser-CGA-1-1	0.00256164	housekeeping
ENSG00000179094.16	NPC	TRUE	1000bp	947	Homo_sapiens_tRNA-Thr-AGT-5-1	0.00235389	housekeeping
ENSG00000179094.16	NPC	TRUE	5000bp	1510	Homo_sapiens_tRNA-Ser-CGA-1-1	0.00153153	housekeeping
ENSG00000179094.16	Neurons	TRUE	1000bp	947	Homo_sapiens_tRNA-Thr-AGT-5-1	0.00172625	housekeeping
ENSG00000179094.16	Neurons	TRUE	5000bp	1510	Homo_sapiens_tRNA-Ser-CGA-1-1	0.00162179	housekeeping
ENSG00000179094.16	hiPSC	TRUE	1000bp	947	Homo_sapiens_tRNA-Thr-AGT-5-1	0.00270321	housekeeping
ENSG00000179094.16	hiPSC	TRUE	5000bp	1510	Homo_sapiens_tRNA-Ser-CGA-1-1	0.0012298	housekeeping
ENSG00000179111.9	CM	TRUE	Intragenic	0	Homo_sapiens_tRNA-Arg-TCT-2-1	0.00022381	restricted
ENSG00000179111.9	CM	TRUE	500bp	197	Homo_sapiens_tRNA-Leu-TAG-1-1	0.00303708	housekeeping
ENSG00000179111.9	CM	TRUE	5000bp	1640	Homo_sapiens_tRNA-Gly-GCC-2-6	0.00561073	housekeeping
ENSG00000179111.9	NPC	TRUE	Intragenic	0	Homo_sapiens_tRNA-Arg-TCT-2-1	9.36993e-05	restricted
ENSG00000179111.9	NPC	TRUE	500bp	197	Homo_sapiens_tRNA-Leu-TAG-1-1	0.00360426	housekeeping
ENSG00000179111.9	NPC	TRUE	5000bp	1640	Homo_sapiens_tRNA-Gly-GCC-2-6	0.00671984	housekeeping
ENSG00000179111.9	Neurons	TRUE	Intragenic	0	Homo_sapiens_tRNA-Arg-TCT-2-1	5.90928e-05	restricted
ENSG00000179111.9	Neurons	TRUE	500bp	197	Homo_sapiens_tRNA-Leu-TAG-1-1	0.00207663	housekeeping
ENSG00000179111.9	Neurons	TRUE	5000bp	1640	Homo_sapiens_tRNA-Gly-GCC-2-6	0.00718545	housekeeping
ENSG00000179111.9	hiPSC	TRUE	Intragenic	0	Homo_sapiens_tRNA-Arg-TCT-2-1	0.000212696	restricted
ENSG00000179111.9	hiPSC	TRUE	500bp	197	Homo_sapiens_tRNA-Leu-TAG-1-1	0.00256922	housekeeping
ENSG00000179111.9	hiPSC	TRUE	5000bp	1640	Homo_sapiens_tRNA-Gly-GCC-2-6	0.00388398	housekeeping
ENSG00000179148.10	CM	TRUE	500bp	108	Homo_sapiens_tRNA-Lys-TTT-3-5	0.00538361	housekeeping
ENSG00000179148.10	CM	TRUE	1000bp	705	Homo_sapiens_tRNA-Gln-CTG-1-5	0.00407239	housekeeping
ENSG00000179148.10	NPC	TRUE	500bp	108	Homo_sapiens_tRNA-Lys-TTT-3-5	0.00740669	housekeeping
ENSG00000179148.10	NPC	TRUE	1000bp	705	Homo_sapiens_tRNA-Gln-CTG-1-5	0.00357584	housekeeping
ENSG00000179148.10	Neurons	TRUE	500bp	108	Homo_sapiens_tRNA-Lys-TTT-3-5	0.00843124	housekeeping
ENSG00000179148.10	Neurons	TRUE	1000bp	705	Homo_sapiens_tRNA-Gln-CTG-1-5	0.00415668	housekeeping
ENSG00000179148.10	hiPSC	TRUE	500bp	108	Homo_sapiens_tRNA-Lys-TTT-3-5	0.00297334	housekeeping
ENSG00000179148.10	hiPSC	TRUE	1000bp	705	Homo_sapiens_tRNA-Gln-CTG-1-5	0.00243166	housekeeping
ENSG00000179571.10	CM	FALSE	>5000bp	10444	Homo_sapiens_tRNA-Gln-CTG-11-1	7.49869e-06	off
ENSG00000179571.10	NPC	FALSE	>5000bp	10444	Homo_sapiens_tRNA-Gln-CTG-11-1	3.39782e-05	off
ENSG00000179571.10	Neurons	FALSE	>5000bp	10444	Homo_sapiens_tRNA-Gln-CTG-11-1	5.19079e-05	off
ENSG00000179571.10	hiPSC	FALSE	>5000bp	10444	Homo_sapiens_tRNA-Gln-CTG-11-1	3.76636e-06	off
ENSG00000180901.11	CM	TRUE	Intragenic	0	Homo_sapiens_tRNA-Arg-CCT-1-1	0.00478579	housekeeping
ENSG00000180901.11	CM	TRUE	Intragenic	0	Homo_sapiens_tRNA-Arg-CCT-2-1	0.00437995	housekeeping
ENSG00000180901.11	CM	TRUE	Intragenic	0	Homo_sapiens_tRNA-Arg-TCG-3-1	0.00547605	housekeeping
ENSG00000180901.11	NPC	TRUE	Intragenic	0	Homo_sapiens_tRNA-Arg-CCT-1-1	0.00314164	housekeeping
ENSG00000180901.11	NPC	TRUE	Intragenic	0	Homo_sapiens_tRNA-Arg-CCT-2-1	0.00431832	housekeeping
ENSG00000180901.11	NPC	TRUE	Intragenic	0	Homo_sapiens_tRNA-Arg-TCG-3-1	0.00575367	housekeeping
ENSG00000180901.11	Neurons	TRUE	Intragenic	0	Homo_sapiens_tRNA-Arg-CCT-1-1	0.00366667	housekeeping
ENSG00000180901.11	Neurons	TRUE	Intragenic	0	Homo_sapiens_tRNA-Arg-CCT-2-1	0.0040828	housekeeping
ENSG00000180901.11	Neurons	TRUE	Intragenic	0	Homo_sapiens_tRNA-Arg-TCG-3-1	0.00672858	housekeeping
ENSG00000180901.11	hiPSC	TRUE	Intragenic	0	Homo_sapiens_tRNA-Arg-CCT-1-1	0.00230701	housekeeping
ENSG00000180901.11	hiPSC	TRUE	Intragenic	0	Homo_sapiens_tRNA-Arg-CCT-2-1	0.00318253	housekeeping
ENSG00000180901.11	hiPSC	TRUE	Intragenic	0	Homo_sapiens_tRNA-Arg-TCG-3-1	0.00344016	housekeeping
ENSG00000181803.3	CM	FALSE	>5000bp	7619	Homo_sapiens_tRNA-Pro-TGG-1-1	0.00148489	restricted
ENSG00000181803.3	CM	FALSE	>5000bp	9464	Homo_sapiens_tRNA-Thr-TGT-4-1	0.00291533	restricted
ENSG00000181803.3	CM	FALSE	>5000bp	11408	Homo_sapiens_tRNA-Tyr-GTA-5-3	0.000398167	restricted
ENSG00000181803.3	CM	FALSE	>5000bp	15773	Homo_sapiens_tRNA-Tyr-GTA-4-1	5.05006e-05	restricted
ENSG00000181803.3	CM	FALSE	>5000bp	18267	Homo_sapiens_tRNA-Tyr-GTA-7-1	2.12605e-05	restricted
ENSG00000181803.3	NPC	FALSE	>5000bp	7619	Homo_sapiens_tRNA-Pro-TGG-1-1	0.000302377	restricted
ENSG00000181803.3	NPC	FALSE	>5000bp	9464	Homo_sapiens_tRNA-Thr-TGT-4-1	0.000732808	restricted
ENSG00000181803.3	NPC	FALSE	>5000bp	11408	Homo_sapiens_tRNA-Tyr-GTA-5-3	0.000102971	restricted
ENSG00000181803.3	NPC	FALSE	>5000bp	15773	Homo_sapiens_tRNA-Tyr-GTA-4-1	9.36993e-05	restricted
ENSG00000181803.3	NPC	FALSE	>5000bp	18267	Homo_sapiens_tRNA-Tyr-GTA-7-1	2.53972e-05	restricted
ENSG00000181803.3	Neurons	FALSE	>5000bp	7619	Homo_sapiens_tRNA-Pro-TGG-1-1	0.000109608	restricted
ENSG00000181803.3	Neurons	FALSE	>5000bp	9464	Homo_sapiens_tRNA-Thr-TGT-4-1	0.000274661	restricted
ENSG00000181803.3	Neurons	FALSE	>5000bp	11408	Homo_sapiens_tRNA-Tyr-GTA-5-3	0.000108105	restricted
ENSG00000181803.3	Neurons	FALSE	>5000bp	15773	Homo_sapiens_tRNA-Tyr-GTA-4-1	9.66309e-05	restricted
ENSG00000181803.3	Neurons	FALSE	>5000bp	18267	Homo_sapiens_tRNA-Tyr-GTA-7-1	5.69484e-05	restricted
ENSG00000181803.3	hiPSC	FALSE	>5000bp	7619	Homo_sapiens_tRNA-Pro-TGG-1-1	0.00183839	restricted
ENSG00000181803.3	hiPSC	FALSE	>5000bp	9464	Homo_sapiens_tRNA-Thr-TGT-4-1	0.00303768	restricted
ENSG00000181803.3	hiPSC	FALSE	>5000bp	11408	Homo_sapiens_tRNA-Tyr-GTA-5-3	0.00316357	restricted
ENSG00000181803.3	hiPSC	FALSE	>5000bp	15773	Homo_sapiens_tRNA-Tyr-GTA-4-1	0.00179969	restricted
ENSG00000181803.3	hiPSC	FALSE	>5000bp	18267	Homo_sapiens_tRNA-Tyr-GTA-7-1	0.000186416	restricted
ENSG00000182481.9	CM	TRUE	>5000bp	15739	Homo_sapiens_tRNA-Arg-CCG-2-1	0.00499757	housekeeping
ENSG00000182481.9	NPC	TRUE	>5000bp	15739	Homo_sapiens_tRNA-Arg-CCG-2-1	0.00484582	housekeeping
ENSG00000182481.9	Neurons	TRUE	>5000bp	15739	Homo_sapiens_tRNA-Arg-CCG-2-1	0.0053807	housekeeping
ENSG00000182481.9	hiPSC	TRUE	>5000bp	15739	Homo_sapiens_tRNA-Arg-CCG-2-1	0.00291434	housekeeping
ENSG00000182613.2	CM	FALSE	5000bp	4869	Homo_sapiens_tRNA-Val-AAC-1-2	0.000171046	restricted
ENSG00000182613.2	CM	FALSE	>5000bp	5276	Homo_sapiens_tRNA-Leu-AAG-7-1	1.82232e-05	off
ENSG00000182613.2	NPC	FALSE	5000bp	4869	Homo_sapiens_tRNA-Val-AAC-1-2	6.41844e-05	restricted
ENSG00000182613.2	NPC	FALSE	>5000bp	5276	Homo_sapiens_tRNA-Leu-AAG-7-1	3.87871e-05	off
ENSG00000182613.2	Neurons	FALSE	5000bp	4869	Homo_sapiens_tRNA-Val-AAC-1-2	2.80984e-05	restricted
ENSG00000182613.2	Neurons	FALSE	>5000bp	5276	Homo_sapiens_tRNA-Leu-AAG-7-1	4.68675e-05	off
ENSG00000182613.2	hiPSC	FALSE	5000bp	4869	Homo_sapiens_tRNA-Val-AAC-1-2	0.000382157	restricted
ENSG00000182613.2	hiPSC	FALSE	>5000bp	5276	Homo_sapiens_tRNA-Leu-AAG-7-1	3.93827e-05	off
ENSG00000182795.13	CM	FALSE	>5000bp	13637	Homo_sapiens_tRNA-Pro-TGG-5-1	6.07441e-06	off
ENSG00000182795.13	NPC	FALSE	>5000bp	13637	Homo_sapiens_tRNA-Pro-TGG-5-1	2.98605e-05	off
ENSG00000182795.13	Neurons	FALSE	>5000bp	13637	Homo_sapiens_tRNA-Pro-TGG-5-1	3.89309e-05	off
ENSG00000182795.13	hiPSC	TRUE	>5000bp	13637	Homo_sapiens_tRNA-Pro-TGG-5-1	2.8239e-06	off
ENSG00000182952.5	CM	TRUE	500bp	240	Homo_sapiens_tRNA-Val-CAC-1-6	0.00195468	housekeeping
ENSG00000182952.5	CM	TRUE	1000bp	796	Homo_sapiens_tRNA-Arg-ACG-1-2	0.00371515	housekeeping
ENSG00000182952.5	CM	TRUE	>5000bp	5376	Homo_sapiens_tRNA-Thr-AGT-2-1	0.00628386	housekeeping
ENSG00000182952.5	CM	TRUE	>5000bp	6570	Homo_sapiens_tRNA-Ala-CGC-1-1	0.00307913	housekeeping
ENSG00000182952.5	CM	TRUE	>5000bp	7189	Homo_sapiens_tRNA-Ile-AAT-5-1	0.00500768	housekeeping
ENSG00000182952.5	CM	TRUE	>5000bp	8337	Homo_sapiens_tRNA-Pro-AGG-2-2	0.00186888	housekeeping
ENSG00000182952.5	CM	TRUE	>5000bp	9613	Homo_sapiens_tRNA-Lys-CTT-2-4	0.00187628	housekeeping
ENSG00000182952.5	NPC	TRUE	500bp	240	Homo_sapiens_tRNA-Val-CAC-1-6	0.00236109	housekeeping
ENSG00000182952.5	NPC	TRUE	1000bp	796	Homo_sapiens_tRNA-Arg-ACG-1-2	0.00255471	housekeeping
ENSG00000182952.5	NPC	TRUE	>5000bp	5376	Homo_sapiens_tRNA-Thr-AGT-2-1	0.00594801	housekeeping
ENSG00000182952.5	NPC	TRUE	>5000bp	6570	Homo_sapiens_tRNA-Ala-CGC-1-1	0.00372986	housekeeping
ENSG00000182952.5	NPC	TRUE	>5000bp	7189	Homo_sapiens_tRNA-Ile-AAT-5-1	0.00611917	housekeeping
ENSG00000182952.5	NPC	TRUE	>5000bp	8337	Homo_sapiens_tRNA-Pro-AGG-2-2	0.0013942	housekeeping
ENSG00000182952.5	NPC	TRUE	>5000bp	9613	Homo_sapiens_tRNA-Lys-CTT-2-4	0.00131389	housekeeping
ENSG00000182952.5	Neurons	TRUE	500bp	240	Homo_sapiens_tRNA-Val-CAC-1-6	0.00271356	housekeeping
ENSG00000182952.5	Neurons	TRUE	1000bp	796	Homo_sapiens_tRNA-Arg-ACG-1-2	0.00313119	housekeeping
ENSG00000182952.5	Neurons	TRUE	>5000bp	5376	Homo_sapiens_tRNA-Thr-AGT-2-1	0.00790478	housekeeping
ENSG00000182952.5	Neurons	TRUE	>5000bp	6570	Homo_sapiens_tRNA-Ala-CGC-1-1	0.00253982	housekeeping
ENSG00000182952.5	Neurons	TRUE	>5000bp	7189	Homo_sapiens_tRNA-Ile-AAT-5-1	0.00324551	housekeeping
ENSG00000182952.5	Neurons	TRUE	>5000bp	8337	Homo_sapiens_tRNA-Pro-AGG-2-2	0.000664612	housekeeping
ENSG00000182952.5	Neurons	TRUE	>5000bp	9613	Homo_sapiens_tRNA-Lys-CTT-2-4	0.000496552	housekeeping
ENSG00000182952.5	hiPSC	TRUE	500bp	240	Homo_sapiens_tRNA-Val-CAC-1-6	0.00196941	housekeeping
ENSG00000182952.5	hiPSC	TRUE	1000bp	796	Homo_sapiens_tRNA-Arg-ACG-1-2	0.00444142	housekeeping
ENSG00000182952.5	hiPSC	TRUE	>5000bp	5376	Homo_sapiens_tRNA-Thr-AGT-2-1	0.00402952	housekeeping
ENSG00000182952.5	hiPSC	TRUE	>5000bp	6570	Homo_sapiens_tRNA-Ala-CGC-1-1	0.0027222	housekeeping
ENSG00000182952.5	hiPSC	TRUE	>5000bp	7189	Homo_sapiens_tRNA-Ile-AAT-5-1	0.00415066	housekeeping
ENSG00000182952.5	hiPSC	TRUE	>5000bp	8337	Homo_sapiens_tRNA-Pro-AGG-2-2	0.00268211	housekeeping
ENSG00000182952.5	hiPSC	TRUE	>5000bp	9613	Homo_sapiens_tRNA-Lys-CTT-2-4	0.00345114	housekeeping
ENSG00000183682.8	CM	TRUE	Intragenic	0	Homo_sapiens_tRNA-Lys-CTT-12-1	1.37618e-05	off
ENSG00000183682.8	NPC	TRUE	Intragenic	0	Homo_sapiens_tRNA-Lys-CTT-12-1	8.27288e-05	off
ENSG00000183682.8	Neurons	TRUE	Intragenic	0	Homo_sapiens_tRNA-Lys-CTT-12-1	5.98444e-05	off
ENSG00000183682.8	hiPSC	TRUE	Intragenic	0	Homo_sapiens_tRNA-Lys-CTT-12-1	7.61039e-06	off
ENSG00000183921.7	CM	TRUE	5000bp	3957	Homo_sapiens_tRNA-Leu-TAG-3-1	0.00364386	housekeeping
ENSG00000183921.7	NPC	TRUE	5000bp	3957	Homo_sapiens_tRNA-Leu-TAG-3-1	0.00510696	housekeeping
ENSG00000183921.7	Neurons	TRUE	5000bp	3957	Homo_sapiens_tRNA-Leu-TAG-3-1	0.00627728	housekeeping
ENSG00000183921.7	hiPSC	TRUE	5000bp	3957	Homo_sapiens_tRNA-Leu-TAG-3-1	0.00192539	housekeeping
ENSG00000185787.15	CM	TRUE	Intragenic	0	Homo_sapiens_tRNA-Lys-CTT-1-2	0.0053009	housekeeping
ENSG00000185787.15	NPC	TRUE	Intragenic	0	Homo_sapiens_tRNA-Lys-CTT-1-2	0.008189	housekeeping
ENSG00000185787.15	Neurons	TRUE	Intragenic	0	Homo_sapiens_tRNA-Lys-CTT-1-2	0.00432989	housekeeping
ENSG00000185787.15	hiPSC	TRUE	Intragenic	0	Homo_sapiens_tRNA-Lys-CTT-1-2	0.00325946	housekeeping
ENSG00000186416.17	CM	TRUE	Intragenic	0	Homo_sapiens_tRX-Pro-GGG-1-1	6.07441e-06	off
ENSG00000186416.17	NPC	TRUE	Intragenic	0	Homo_sapiens_tRX-Pro-GGG-1-1	1.71619e-05	off
ENSG00000186416.17	Neurons	TRUE	Intragenic	0	Homo_sapiens_tRX-Pro-GGG-1-1	3.38905e-05	off
ENSG00000186416.17	hiPSC	TRUE	Intragenic	0	Homo_sapiens_tRX-Pro-GGG-1-1	7.05975e-07	off
ENSG00000186854.11	CM	TRUE	Intragenic	0	Homo_sapiens_tRX-Val-TAC-2-1	6.07441e-06	off
ENSG00000186854.11	NPC	TRUE	Intragenic	0	Homo_sapiens_tRX-Val-TAC-2-1	2.12796e-05	off
ENSG00000186854.11	Neurons	TRUE	Intragenic	0	Homo_sapiens_tRX-Val-TAC-2-1	7.57175e-05	off
ENSG00000186854.11	hiPSC	TRUE	Intragenic	0	Homo_sapiens_tRX-Val-TAC-2-1	4.86416e-06	off
ENSG00000188668.4	CM	FALSE	>5000bp	5989	Homo_sapiens_tRNA-Glu-CTC-7-1	3.22586e-06	off
ENSG00000188668.4	NPC	FALSE	>5000bp	5989	Homo_sapiens_tRNA-Glu-CTC-7-1	1.68163e-05	off
ENSG00000188668.4	Neurons	FALSE	>5000bp	5989	Homo_sapiens_tRNA-Glu-CTC-7-1	7.28214e-05	off
ENSG00000188668.4	hiPSC	FALSE	>5000bp	5989	Homo_sapiens_tRNA-Glu-CTC-7-1	2.43208e-06	off
ENSG00000188677.15	CM	TRUE	Intragenic	0	Homo_sapiens_tRNA-SeC-TCA-2-1	9.48892e-06	off
ENSG00000188677.15	NPC	FALSE	Intragenic	0	Homo_sapiens_tRNA-SeC-TCA-2-1	4.77137e-05	off
ENSG00000188677.15	Neurons	FALSE	Intragenic	0	Homo_sapiens_tRNA-SeC-TCA-2-1	8.57984e-05	off
ENSG00000188677.15	hiPSC	TRUE	Intragenic	0	Homo_sapiens_tRNA-SeC-TCA-2-1	1.2005e-05	off
ENSG00000188959.9	CM	FALSE	Intragenic	0	Homo_sapiens_tRNA-Arg-TCG-6-1	4.65014e-06	restricted
ENSG00000188959.9	NPC	FALSE	Intragenic	0	Homo_sapiens_tRNA-Arg-TCG-6-1	8.58096e-06	restricted
ENSG00000188959.9	Neurons	FALSE	Intragenic	0	Homo_sapiens_tRNA-Arg-TCG-6-1	1.5873e-05	restricted
ENSG00000188959.9	hiPSC	FALSE	Intragenic	0	Homo_sapiens_tRNA-Arg-TCG-6-1	5.17019e-05	restricted
ENSG00000196208.14	CM	TRUE	Intragenic	0	Homo_sapiens_tRNA-Gly-CCC-7-1	1.5186e-05	restricted
ENSG00000196208.14	NPC	TRUE	Intragenic	0	Homo_sapiens_tRNA-Gly-CCC-7-1	3.84415e-05	restricted
ENSG00000196208.14	Neurons	TRUE	Intragenic	0	Homo_sapiens_tRNA-Gly-CCC-7-1	8.00063e-05	restricted
ENSG00000196208.14	hiPSC	TRUE	Intragenic	0	Homo_sapiens_tRNA-Gly-CCC-7-1	3.07557e-05	restricted
ENSG00000196353.11	CM	TRUE	Intragenic	0	Homo_sapiens_tRNA-Cys-GCA-6-1	0.000599566	restricted
ENSG00000196353.11	CM	TRUE	Intragenic	0	Homo_sapiens_tRNA-Cys-GCA-9-1	0.00421834	restricted
ENSG00000196353.11	NPC	TRUE	Intragenic	0	Homo_sapiens_tRNA-Cys-GCA-6-1	2.16252e-05	restricted
ENSG00000196353.11	NPC	TRUE	Intragenic	0	Homo_sapiens_tRNA-Cys-GCA-9-1	0.000115324	restricted
ENSG00000196353.11	Neurons	TRUE	Intragenic	0	Homo_sapiens_tRNA-Cys-GCA-6-1	5.11563e-05	restricted
ENSG00000196353.11	Neurons	TRUE	Intragenic	0	Homo_sapiens_tRNA-Cys-GCA-9-1	0.000199695	restricted
ENSG00000196353.11	hiPSC	TRUE	Intragenic	0	Homo_sapiens_tRNA-Cys-GCA-6-1	0.000243684	restricted
ENSG00000196353.11	hiPSC	TRUE	Intragenic	0	Homo_sapiens_tRNA-Cys-GCA-9-1	0.000626325	restricted
ENSG00000196636.8	CM	TRUE	Intragenic	0	Homo_sapiens_tRX-Lys-CTT-4-1	5.88576e-06	off
ENSG00000196636.8	NPC	TRUE	Intragenic	0	Homo_sapiens_tRX-Lys-CTT-4-1	2.16252e-05	off
ENSG00000196636.8	Neurons	TRUE	Intragenic	0	Homo_sapiens_tRX-Lys-CTT-4-1	3.81794e-05	off
ENSG00000196636.8	hiPSC	TRUE	Intragenic	0	Homo_sapiens_tRX-Lys-CTT-4-1	1.41195e-06	off
ENSG00000196646.12	CM	TRUE	Intragenic	0	Homo_sapiens_tRX-Ala-GGC-3-1	3.22586e-06	off
ENSG00000196646.12	NPC	TRUE	Intragenic	0	Homo_sapiens_tRX-Ala-GGC-3-1	4.11767e-06	off
ENSG00000196646.12	Neurons	TRUE	Intragenic	0	Homo_sapiens_tRX-Ala-GGC-3-1	3.60349e-05	off
ENSG00000196646.12	hiPSC	TRUE	Intragenic	0	Homo_sapiens_tRX-Ala-GGC-3-1	2.11793e-06	off
ENSG00000197959.14	CM	TRUE	Intragenic	0	Homo_sapiens_tRNA-Glu-TTC-12-1	4.65014e-06	restricted
ENSG00000197959.14	NPC	TRUE	Intragenic	0	Homo_sapiens_tRNA-Glu-TTC-12-1	2.53972e-05	restricted
ENSG00000197959.14	Neurons	TRUE	Intragenic	0	Homo_sapiens_tRNA-Glu-TTC-12-1	2.01619e-05	restricted
ENSG00000197959.14	hiPSC	TRUE	Intragenic	0	Homo_sapiens_tRNA-Glu-TTC-12-1	2.54997e-05	restricted
ENSG00000197965.12	CM	TRUE	>5000bp	5633	Homo_sapiens_tRNA-Pro-AGG-2-1	0.00501915	housekeeping
ENSG00000197965.12	NPC	TRUE	>5000bp	5633	Homo_sapiens_tRNA-Pro-AGG-2-1	0.0060282	housekeeping
ENSG00000197965.12	Neurons	TRUE	>5000bp	5633	Homo_sapiens_tRNA-Pro-AGG-2-1	0.00583843	housekeeping
ENSG00000197965.12	hiPSC	TRUE	>5000bp	5633	Homo_sapiens_tRNA-Pro-AGG-2-1	0.00306881	housekeeping
ENSG00000198556.14	CM	TRUE	5000bp	3135	Homo_sapiens_tRNA-Trp-CCA-5-1	2.26847e-05	restricted
ENSG00000198556.14	NPC	TRUE	5000bp	3135	Homo_sapiens_tRNA-Trp-CCA-5-1	6.76108e-05	restricted
ENSG00000198556.14	Neurons	TRUE	5000bp	3135	Homo_sapiens_tRNA-Trp-CCA-5-1	4.10754e-05	restricted
ENSG00000198556.14	hiPSC	TRUE	5000bp	3135	Homo_sapiens_tRNA-Trp-CCA-5-1	0.000503853	restricted
ENSG00000198625.13	CM	TRUE	>5000bp	9277	Homo_sapiens_tRNA-Lys-TTT-3-2	0.00672339	housekeeping
ENSG00000198625.13	CM	TRUE	>5000bp	9780	Homo_sapiens_tRNA-Lys-TTT-3-1	0.00423329	housekeeping
ENSG00000198625.13	NPC	TRUE	>5000bp	9277	Homo_sapiens_tRNA-Lys-TTT-3-2	0.00945333	housekeeping
ENSG00000198625.13	NPC	TRUE	>5000bp	9780	Homo_sapiens_tRNA-Lys-TTT-3-1	0.00598159	housekeeping
ENSG00000198625.13	Neurons	TRUE	>5000bp	9277	Homo_sapiens_tRNA-Lys-TTT-3-2	0.00974254	housekeeping
ENSG00000198625.13	Neurons	TRUE	>5000bp	9780	Homo_sapiens_tRNA-Lys-TTT-3-1	0.00593623	housekeeping
ENSG00000198625.13	hiPSC	TRUE	>5000bp	9277	Homo_sapiens_tRNA-Lys-TTT-3-2	0.0040522	housekeeping
ENSG00000198625.13	hiPSC	TRUE	>5000bp	9780	Homo_sapiens_tRNA-Lys-TTT-3-1	0.00228581	housekeeping
ENSG00000198771.11	CM	TRUE	>5000bp	6029	Homo_sapiens_tRNA-Pro-CGG-1-1	0.00622617	housekeeping
ENSG00000198771.11	NPC	TRUE	>5000bp	6029	Homo_sapiens_tRNA-Pro-CGG-1-1	0.00876409	housekeeping
ENSG00000198771.11	Neurons	TRUE	>5000bp	6029	Homo_sapiens_tRNA-Pro-CGG-1-1	0.00954649	housekeeping
ENSG00000198771.11	hiPSC	TRUE	>5000bp	6029	Homo_sapiens_tRNA-Pro-CGG-1-1	0.00319639	housekeeping
ENSG00000199461.1	CM	FALSE	5000bp	2178	Homo_sapiens_tRNA-Thr-TGT-5-1	0.00390965	housekeeping
ENSG00000199461.1	CM	FALSE	5000bp	2311	Homo_sapiens_tRNA-Leu-TAG-4-1	2.84856e-06	off
ENSG00000199461.1	CM	FALSE	>5000bp	10152	Homo_sapiens_tRX-Tyr-GTA-1-1	8.92297e-06	restricted
ENSG00000199461.1	CM	FALSE	>5000bp	16126	Homo_sapiens_tRNA-Tyr-GTA-5-4	0.000328207	restricted
ENSG00000199461.1	NPC	FALSE	5000bp	2178	Homo_sapiens_tRNA-Thr-TGT-5-1	0.00385584	housekeeping
ENSG00000199461.1	NPC	FALSE	5000bp	2311	Homo_sapiens_tRNA-Leu-TAG-4-1	3.77502e-05	off
ENSG00000199461.1	NPC	FALSE	>5000bp	10152	Homo_sapiens_tRX-Tyr-GTA-1-1	3.80959e-05	restricted
ENSG00000199461.1	NPC	FALSE	>5000bp	16126	Homo_sapiens_tRNA-Tyr-GTA-5-4	7.13828e-05	restricted
ENSG00000199461.1	Neurons	FALSE	5000bp	2178	Homo_sapiens_tRNA-Thr-TGT-5-1	0.00300376	housekeeping
ENSG00000199461.1	Neurons	FALSE	5000bp	2311	Homo_sapiens_tRNA-Leu-TAG-4-1	1.51214e-05	off
ENSG00000199461.1	Neurons	FALSE	>5000bp	10152	Homo_sapiens_tRX-Tyr-GTA-1-1	8.3654e-05	restricted
ENSG00000199461.1	Neurons	FALSE	>5000bp	16126	Homo_sapiens_tRNA-Tyr-GTA-5-4	7.71103e-05	restricted
ENSG00000199461.1	hiPSC	FALSE	5000bp	2178	Homo_sapiens_tRNA-Thr-TGT-5-1	0.00341426	housekeeping
ENSG00000199461.1	hiPSC	FALSE	5000bp	2311	Homo_sapiens_tRNA-Leu-TAG-4-1	1.17686e-05	off
ENSG00000199461.1	hiPSC	FALSE	>5000bp	10152	Homo_sapiens_tRX-Tyr-GTA-1-1	6.26869e-05	restricted
ENSG00000199461.1	hiPSC	FALSE	>5000bp	16126	Homo_sapiens_tRNA-Tyr-GTA-5-4	0.00234561	restricted
ENSG00000199879.1	CM	FALSE	5000bp	1476	Homo_sapiens_tRNA-Gln-CTG-4-1	0.00037169	restricted
ENSG00000199879.1	NPC	FALSE	5000bp	1476	Homo_sapiens_tRNA-Gln-CTG-4-1	5.97211e-05	restricted
ENSG00000199879.1	Neurons	FALSE	5000bp	1476	Homo_sapiens_tRNA-Gln-CTG-4-1	6.34921e-05	restricted
ENSG00000199879.1	hiPSC	FALSE	5000bp	1476	Homo_sapiens_tRNA-Gln-CTG-4-1	0.00115803	restricted
ENSG00000200613.1	CM	FALSE	>5000bp	44325	Homo_sapiens_tRNA-Ser-AGA-6-1	3.76821e-05	off
ENSG00000200613.1	NPC	FALSE	>5000bp	44325	Homo_sapiens_tRNA-Ser-AGA-6-1	3.02062e-05	off
ENSG00000200613.1	Neurons	FALSE	>5000bp	44325	Homo_sapiens_tRNA-Ser-AGA-6-1	5.40524e-05	off
ENSG00000200613.1	hiPSC	FALSE	>5000bp	44325	Homo_sapiens_tRNA-Ser-AGA-6-1	3.30324e-05	off
ENSG00000201075.2	CM	FALSE	>5000bp	10293	Homo_sapiens_tRNA-Thr-CGT-2-1	0.00387398	housekeeping
ENSG00000201075.2	NPC	FALSE	>5000bp	10293	Homo_sapiens_tRNA-Thr-CGT-2-1	0.0034701	housekeeping
ENSG00000201075.2	Neurons	FALSE	>5000bp	10293	Homo_sapiens_tRNA-Thr-CGT-2-1	0.00501358	housekeeping
ENSG00000201075.2	hiPSC	FALSE	>5000bp	10293	Homo_sapiens_tRNA-Thr-CGT-2-1	0.00252708	housekeeping
ENSG00000201142.1	CM	FALSE	>5000bp	6450	Homo_sapiens_tRNA-His-GTG-1-2	8.90223e-05	restricted
ENSG00000201142.1	NPC	FALSE	>5000bp	6450	Homo_sapiens_tRNA-His-GTG-1-2	9.36993e-05	restricted
ENSG00000201142.1	Neurons	FALSE	>5000bp	6450	Homo_sapiens_tRNA-His-GTG-1-2	7.28214e-05	restricted
ENSG00000201142.1	hiPSC	FALSE	>5000bp	6450	Homo_sapiens_tRNA-His-GTG-1-2	0.000280095	restricted
ENSG00000202167.1	CM	FALSE	>5000bp	8967	Homo_sapiens_tRNA-His-GTG-2-1	5.88576e-06	off
ENSG00000202167.1	CM	FALSE	>5000bp	14773	Homo_sapiens_tRNA-Glu-TTC-7-1	4.65014e-06	off
ENSG00000202167.1	NPC	FALSE	>5000bp	8967	Homo_sapiens_tRNA-His-GTG-2-1	3.43238e-05	off
ENSG00000202167.1	NPC	FALSE	>5000bp	14773	Homo_sapiens_tRNA-Glu-TTC-7-1	2.98605e-05	off
ENSG00000202167.1	Neurons	FALSE	>5000bp	8967	Homo_sapiens_tRNA-His-GTG-2-1	1.5873e-05	off
ENSG00000202167.1	Neurons	FALSE	>5000bp	14773	Homo_sapiens_tRNA-Glu-TTC-7-1	7.86135e-05	off
ENSG00000202167.1	hiPSC	FALSE	>5000bp	8967	Homo_sapiens_tRNA-His-GTG-2-1	5.10064e-06	off
ENSG00000202167.1	hiPSC	FALSE	>5000bp	14773	Homo_sapiens_tRNA-Glu-TTC-7-1	5.88428e-06	off
ENSG00000204709.4	CM	TRUE	500bp	38	Homo_sapiens_tRNA-Met-CAT-3-1	0.00503255	housekeeping
ENSG00000204709.4	CM	TRUE	500bp	174	Homo_sapiens_tRNA-Leu-AAG-2-2	0.00162746	housekeeping
ENSG00000204709.4	CM	TRUE	5000bp	2205	Homo_sapiens_tRNA-Gln-CTG-1-3	0.00364057	housekeeping
ENSG00000204709.4	CM	TRUE	5000bp	2720	Homo_sapiens_tRNA-Leu-CAA-1-2	0.00501454	housekeeping
ENSG00000204709.4	CM	TRUE	>5000bp	6492	Homo_sapiens_tRNA-Lys-TTT-3-3	0.00279465	housekeeping
ENSG00000204709.4	CM	TRUE	>5000bp	8728	Homo_sapiens_tRNA-Met-CAT-3-2	0.00496534	housekeeping
ENSG00000204709.4	NPC	TRUE	500bp	38	Homo_sapiens_tRNA-Met-CAT-3-1	0.00333036	housekeeping
ENSG00000204709.4	NPC	TRUE	500bp	174	Homo_sapiens_tRNA-Leu-AAG-2-2	0.00111964	housekeeping
ENSG00000204709.4	NPC	TRUE	5000bp	2205	Homo_sapiens_tRNA-Gln-CTG-1-3	0.00320372	housekeeping
ENSG00000204709.4	NPC	TRUE	5000bp	2720	Homo_sapiens_tRNA-Leu-CAA-1-2	0.00459032	housekeeping
ENSG00000204709.4	NPC	TRUE	>5000bp	6492	Homo_sapiens_tRNA-Lys-TTT-3-3	0.00353699	housekeeping
ENSG00000204709.4	NPC	TRUE	>5000bp	8728	Homo_sapiens_tRNA-Met-CAT-3-2	0.00449529	housekeeping
ENSG00000204709.4	Neurons	TRUE	500bp	38	Homo_sapiens_tRNA-Met-CAT-3-1	0.00255151	housekeeping
ENSG00000204709.4	Neurons	TRUE	500bp	174	Homo_sapiens_tRNA-Leu-AAG-2-2	0.000403679	housekeeping
ENSG00000204709.4	Neurons	TRUE	5000bp	2205	Homo_sapiens_tRNA-Gln-CTG-1-3	0.00221991	housekeeping
ENSG00000204709.4	Neurons	TRUE	5000bp	2720	Homo_sapiens_tRNA-Leu-CAA-1-2	0.00302362	housekeeping
ENSG00000204709.4	Neurons	TRUE	>5000bp	6492	Homo_sapiens_tRNA-Lys-TTT-3-3	0.000739578	housekeeping
ENSG00000204709.4	Neurons	TRUE	>5000bp	8728	Homo_sapiens_tRNA-Met-CAT-3-2	0.00153588	housekeeping
ENSG00000204709.4	hiPSC	TRUE	500bp	38	Homo_sapiens_tRNA-Met-CAT-3-1	0.00340013	housekeeping
ENSG00000204709.4	hiPSC	TRUE	500bp	174	Homo_sapiens_tRNA-Leu-AAG-2-2	0.00194361	housekeeping
ENSG00000204709.4	hiPSC	TRUE	5000bp	2205	Homo_sapiens_tRNA-Gln-CTG-1-3	0.00276049	housekeeping
ENSG00000204709.4	hiPSC	TRUE	5000bp	2720	Homo_sapiens_tRNA-Leu-CAA-1-2	0.0036865	housekeeping
ENSG00000204709.4	hiPSC	TRUE	>5000bp	6492	Homo_sapiens_tRNA-Lys-TTT-3-3	0.00347382	housekeeping
ENSG00000204709.4	hiPSC	TRUE	>5000bp	8728	Homo_sapiens_tRNA-Met-CAT-3-2	0.00423415	housekeeping
ENSG00000206187.4	CM	TRUE	>5000bp	29111	Homo_sapiens_tRNA-Glu-TTC-2-2	0.00491486	housekeeping
ENSG00000206187.4	NPC	FALSE	>5000bp	29111	Homo_sapiens_tRNA-Glu-TTC-2-2	0.00590732	housekeeping
ENSG00000206187.4	Neurons	FALSE	>5000bp	29111	Homo_sapiens_tRNA-Glu-TTC-2-2	0.00715585	housekeeping
ENSG00000206187.4	hiPSC	TRUE	>5000bp	29111	Homo_sapiens_tRNA-Glu-TTC-2-2	0.00258442	housekeeping
ENSG00000206585.1	CM	FALSE	>5000bp	9600	Homo_sapiens_tRNA-Asn-GTT-14-1	0.000802389	restricted
ENSG00000206585.1	NPC	FALSE	>5000bp	9600	Homo_sapiens_tRNA-Asn-GTT-14-1	0.000149994	restricted
ENSG00000206585.1	Neurons	FALSE	>5000bp	9600	Homo_sapiens_tRNA-Asn-GTT-14-1	0.000118937	restricted
ENSG00000206585.1	hiPSC	FALSE	>5000bp	9600	Homo_sapiens_tRNA-Asn-GTT-14-1	0.00162954	restricted
ENSG00000206671.1	CM	FALSE	5000bp	3520	Homo_sapiens_tRNA-iMet-CAT-1-6	0.00282792	housekeeping
ENSG00000206671.1	CM	FALSE	5000bp	4526	Homo_sapiens_tRNA-Lys-TTT-4-1	0.00180584	restricted
ENSG00000206671.1	CM	FALSE	>5000bp	6052	Homo_sapiens_tRNA-Leu-CAA-3-1	0.00046224	restricted
ENSG00000206671.1	CM	FALSE	>5000bp	9121	Homo_sapiens_tRNA-Leu-CAA-2-1	0.00173691	restricted
ENSG00000206671.1	CM	FALSE	>5000bp	12884	Homo_sapiens_tRNA-Asp-GTC-3-1	0.00140585	housekeeping
ENSG00000206671.1	CM	FALSE	>5000bp	21839	Homo_sapiens_tRNA-Thr-CGT-5-1	0.000689446	restricted
ENSG00000206671.1	NPC	FALSE	5000bp	3520	Homo_sapiens_tRNA-iMet-CAT-1-6	0.00285812	housekeeping
ENSG00000206671.1	NPC	FALSE	5000bp	4526	Homo_sapiens_tRNA-Lys-TTT-4-1	0.00155825	restricted
ENSG00000206671.1	NPC	FALSE	>5000bp	6052	Homo_sapiens_tRNA-Leu-CAA-3-1	0.000357635	restricted
ENSG00000206671.1	NPC	FALSE	>5000bp	9121	Homo_sapiens_tRNA-Leu-CAA-2-1	0.000307532	restricted
ENSG00000206671.1	NPC	FALSE	>5000bp	12884	Homo_sapiens_tRNA-Asp-GTC-3-1	0.00124522	housekeeping
ENSG00000206671.1	NPC	FALSE	>5000bp	21839	Homo_sapiens_tRNA-Thr-CGT-5-1	0.000581115	restricted
ENSG00000206671.1	Neurons	FALSE	5000bp	3520	Homo_sapiens_tRNA-iMet-CAT-1-6	0.000717913	housekeeping
ENSG00000206671.1	Neurons	FALSE	5000bp	4526	Homo_sapiens_tRNA-Lys-TTT-4-1	0.000286135	restricted
ENSG00000206671.1	Neurons	FALSE	>5000bp	6052	Homo_sapiens_tRNA-Leu-CAA-3-1	0.000167308	restricted
ENSG00000206671.1	Neurons	FALSE	>5000bp	9121	Homo_sapiens_tRNA-Leu-CAA-2-1	0.000161516	restricted
ENSG00000206671.1	Neurons	FALSE	>5000bp	12884	Homo_sapiens_tRNA-Asp-GTC-3-1	0.000326459	housekeeping
ENSG00000206671.1	Neurons	FALSE	>5000bp	21839	Homo_sapiens_tRNA-Thr-CGT-5-1	0.000131914	restricted
ENSG00000206671.1	hiPSC	FALSE	5000bp	3520	Homo_sapiens_tRNA-iMet-CAT-1-6	0.00322463	housekeeping
ENSG00000206671.1	hiPSC	FALSE	5000bp	4526	Homo_sapiens_tRNA-Lys-TTT-4-1	0.00311724	restricted
ENSG00000206671.1	hiPSC	FALSE	>5000bp	6052	Homo_sapiens_tRNA-Leu-CAA-3-1	0.00324233	restricted
ENSG00000206671.1	hiPSC	FALSE	>5000bp	9121	Homo_sapiens_tRNA-Leu-CAA-2-1	0.00287511	restricted
ENSG00000206671.1	hiPSC	FALSE	>5000bp	12884	Homo_sapiens_tRNA-Asp-GTC-3-1	0.00305525	housekeeping
ENSG00000206671.1	hiPSC	FALSE	>5000bp	21839	Homo_sapiens_tRNA-Thr-CGT-5-1	0.00277265	restricted
ENSG00000207349.1	CM	FALSE	>5000bp	7911	Homo_sapiens_tRNA-Gln-CTG-4-2	9.30027e-06	off
ENSG00000207349.1	NPC	FALSE	>5000bp	7911	Homo_sapiens_tRNA-Gln-CTG-4-2	2.53972e-05	off
ENSG00000207349.1	Neurons	FALSE	>5000bp	7911	Homo_sapiens_tRNA-Gln-CTG-4-2	6.99254e-05	off
ENSG00000207349.1	hiPSC	FALSE	>5000bp	7911	Homo_sapiens_tRNA-Gln-CTG-4-2	7.61039e-06	off
ENSG00000207614.1	CM	FALSE	>5000bp	9851	Homo_sapiens_tRNA-Thr-CGT-4-1	0.00507659	housekeeping
ENSG00000207614.1	NPC	FALSE	>5000bp	9851	Homo_sapiens_tRNA-Thr-CGT-4-1	0.00660941	housekeeping
ENSG00000207614.1	Neurons	FALSE	>5000bp	9851	Homo_sapiens_tRNA-Thr-CGT-4-1	0.00601807	housekeeping
ENSG00000207614.1	hiPSC	FALSE	>5000bp	9851	Homo_sapiens_tRNA-Thr-CGT-4-1	0.00284828	housekeeping
ENSG00000213606.3	CM	FALSE	>5000bp	13278	Homo_sapiens_tRNA-Ser-TGA-1-1	0.00683718	housekeeping
ENSG00000213606.3	NPC	FALSE	>5000bp	13278	Homo_sapiens_tRNA-Ser-TGA-1-1	0.00818658	housekeeping
ENSG00000213606.3	Neurons	FALSE	>5000bp	13278	Homo_sapiens_tRNA-Ser-TGA-1-1	0.0101009	housekeeping
ENSG00000213606.3	hiPSC	FALSE	>5000bp	13278	Homo_sapiens_tRNA-Ser-TGA-1-1	0.00351508	housekeeping
ENSG00000214274.10	CM	TRUE	500bp	90	Homo_sapiens_tRNA-Pro-TGG-3-2	0.00469478	housekeeping
ENSG00000214274.10	CM	TRUE	1000bp	816	Homo_sapiens_tRNA-Tyr-GTA-5-5	0.00332532	housekeeping
ENSG00000214274.10	NPC	TRUE	500bp	90	Homo_sapiens_tRNA-Pro-TGG-3-2	0.00685376	housekeeping
ENSG00000214274.10	NPC	TRUE	1000bp	816	Homo_sapiens_tRNA-Tyr-GTA-5-5	0.00338643	housekeeping
ENSG00000214274.10	Neurons	TRUE	500bp	90	Homo_sapiens_tRNA-Pro-TGG-3-2	0.00502634	housekeeping
ENSG00000214274.10	Neurons	TRUE	1000bp	816	Homo_sapiens_tRNA-Tyr-GTA-5-5	0.00239955	housekeeping
ENSG00000214274.10	hiPSC	TRUE	500bp	90	Homo_sapiens_tRNA-Pro-TGG-3-2	0.00344666	housekeeping
ENSG00000214274.10	hiPSC	TRUE	1000bp	816	Homo_sapiens_tRNA-Tyr-GTA-5-5	0.00395019	housekeeping
ENSG00000215311.3	CM	FALSE	5000bp	2824	Homo_sapiens_tRNA-Cys-GCA-9-2	0.00012528	restricted
ENSG00000215311.3	CM	FALSE	>5000bp	20818	Homo_sapiens_tRNA-Cys-GCA-13-1	3.85404e-05	restricted
ENSG00000215311.3	CM	FALSE	>5000bp	21796	Homo_sapiens_tRNA-Tyr-GTA-11-1	3.03721e-06	off
ENSG00000215311.3	NPC	FALSE	5000bp	2824	Homo_sapiens_tRNA-Cys-GCA-9-2	7.72286e-05	restricted
ENSG00000215311.3	NPC	FALSE	>5000bp	20818	Homo_sapiens_tRNA-Cys-GCA-13-1	5.97211e-05	restricted
ENSG00000215311.3	NPC	FALSE	>5000bp	21796	Homo_sapiens_tRNA-Tyr-GTA-11-1	2.57429e-05	off
ENSG00000215311.3	Neurons	FALSE	5000bp	2824	Homo_sapiens_tRNA-Cys-GCA-9-2	7.20698e-05	restricted
ENSG00000215311.3	Neurons	FALSE	>5000bp	20818	Homo_sapiens_tRNA-Cys-GCA-13-1	6.27405e-05	restricted
ENSG00000215311.3	Neurons	FALSE	>5000bp	21796	Homo_sapiens_tRNA-Tyr-GTA-11-1	6.19889e-05	off
ENSG00000215311.3	hiPSC	FALSE	5000bp	2824	Homo_sapiens_tRNA-Cys-GCA-9-2	0.000507852	restricted
ENSG00000215311.3	hiPSC	FALSE	>5000bp	20818	Homo_sapiens_tRNA-Cys-GCA-13-1	0.0018821	restricted
ENSG00000215311.3	hiPSC	FALSE	>5000bp	21796	Homo_sapiens_tRNA-Tyr-GTA-11-1	1.7261e-06	off
ENSG00000215859.9	CM	TRUE	Intragenic	0	Homo_sapiens_tRNA-Arg-CCT-6-1	4.65014e-06	off
ENSG00000215859.9	NPC	FALSE	Intragenic	0	Homo_sapiens_tRNA-Arg-CCT-6-1	2.53972e-05	off
ENSG00000215859.9	Neurons	FALSE	Intragenic	0	Homo_sapiens_tRNA-Arg-CCT-6-1	3.09944e-05	off
ENSG00000215859.9	hiPSC	TRUE	Intragenic	0	Homo_sapiens_tRNA-Arg-CCT-6-1	9.88712e-06	off
ENSG00000216676.2	CM	FALSE	5000bp	1602	Homo_sapiens_tRNA-Val-AAC-3-1	0.00346951	housekeeping
ENSG00000216676.2	CM	FALSE	>5000bp	11941	Homo_sapiens_tRNA-Phe-GAA-7-1	1.61293e-06	off
ENSG00000216676.2	CM	FALSE	>5000bp	21088	Homo_sapiens_tRNA-Ile-TAT-2-3	0.00187102	housekeeping
ENSG00000216676.2	NPC	FALSE	5000bp	1602	Homo_sapiens_tRNA-Val-AAC-3-1	0.00321095	housekeeping
ENSG00000216676.2	NPC	FALSE	>5000bp	11941	Homo_sapiens_tRNA-Phe-GAA-7-1	8.23533e-06	off
ENSG00000216676.2	NPC	FALSE	>5000bp	21088	Homo_sapiens_tRNA-Ile-TAT-2-3	0.00284124	housekeeping
ENSG00000216676.2	Neurons	FALSE	5000bp	1602	Homo_sapiens_tRNA-Val-AAC-3-1	0.000782798	housekeeping
ENSG00000216676.2	Neurons	FALSE	>5000bp	11941	Homo_sapiens_tRNA-Phe-GAA-7-1	2.5954e-05	off
ENSG00000216676.2	Neurons	FALSE	>5000bp	21088	Homo_sapiens_tRNA-Ile-TAT-2-3	0.00212564	housekeeping
ENSG00000216676.2	hiPSC	FALSE	5000bp	1602	Homo_sapiens_tRNA-Val-AAC-3-1	0.00327954	housekeeping
ENSG00000216676.2	hiPSC	FALSE	>5000bp	11941	Homo_sapiens_tRNA-Phe-GAA-7-1	1.27887e-05	off
ENSG00000216676.2	hiPSC	FALSE	>5000bp	21088	Homo_sapiens_tRNA-Ile-TAT-2-3	0.00366893	housekeeping
ENSG00000216915.2	CM	FALSE	>5000bp	8380	Homo_sapiens_tRNA-Val-CAC-7-1	1.05359e-05	restricted
ENSG00000216915.2	CM	FALSE	>5000bp	10233	Homo_sapiens_tRNA-Thr-AGT-4-1	0.000141702	restricted
ENSG00000216915.2	NPC	FALSE	>5000bp	8380	Homo_sapiens_tRNA-Val-CAC-7-1	3.43238e-05	restricted
ENSG00000216915.2	NPC	FALSE	>5000bp	10233	Homo_sapiens_tRNA-Thr-AGT-4-1	5.49122e-05	restricted
ENSG00000216915.2	Neurons	FALSE	>5000bp	8380	Homo_sapiens_tRNA-Val-CAC-7-1	8.00063e-05	restricted
ENSG00000216915.2	Neurons	FALSE	>5000bp	10233	Homo_sapiens_tRNA-Thr-AGT-4-1	4.61159e-05	restricted
ENSG00000216915.2	hiPSC	FALSE	>5000bp	8380	Homo_sapiens_tRNA-Val-CAC-7-1	0.000160288	restricted
ENSG00000216915.2	hiPSC	FALSE	>5000bp	10233	Homo_sapiens_tRNA-Thr-AGT-4-1	0.0020409	restricted
ENSG00000217027.1	CM	FALSE	>5000bp	15582	Homo_sapiens_tRNA-Leu-TAA-1-1	0.00542908	housekeeping
ENSG00000217027.1	NPC	FALSE	>5000bp	15582	Homo_sapiens_tRNA-Leu-TAA-1-1	0.00680153	housekeeping
ENSG00000217027.1	Neurons	FALSE	>5000bp	15582	Homo_sapiens_tRNA-Leu-TAA-1-1	0.00799721	housekeeping
ENSG00000217027.1	hiPSC	FALSE	>5000bp	15582	Homo_sapiens_tRNA-Leu-TAA-1-1	0.00293898	housekeeping
ENSG00000217862.2	CM	FALSE	>5000bp	11143	Homo_sapiens_tRNA-Gln-TTG-3-3	0.00316768	housekeeping
ENSG00000217862.2	NPC	FALSE	>5000bp	11143	Homo_sapiens_tRNA-Gln-TTG-3-3	0.00165301	housekeeping
ENSG00000217862.2	Neurons	FALSE	>5000bp	11143	Homo_sapiens_tRNA-Gln-TTG-3-3	0.00211974	housekeeping
ENSG00000217862.2	hiPSC	FALSE	>5000bp	11143	Homo_sapiens_tRNA-Gln-TTG-3-3	0.00200181	housekeeping
ENSG00000218069.2	CM	FALSE	5000bp	2663	Homo_sapiens_tRNA-iMet-CAT-2-1	0.00013592	restricted
ENSG00000218069.2	CM	FALSE	>5000bp	10245	Homo_sapiens_tRNA-Gln-CTG-6-1	0.00176455	housekeeping
ENSG00000218069.2	NPC	FALSE	5000bp	2663	Homo_sapiens_tRNA-iMet-CAT-2-1	8.95816e-05	restricted
ENSG00000218069.2	NPC	FALSE	>5000bp	10245	Homo_sapiens_tRNA-Gln-CTG-6-1	0.00143365	housekeeping
ENSG00000218069.2	Neurons	FALSE	5000bp	2663	Homo_sapiens_tRNA-iMet-CAT-2-1	2.885e-05	restricted
ENSG00000218069.2	Neurons	FALSE	>5000bp	10245	Homo_sapiens_tRNA-Gln-CTG-6-1	0.000702681	housekeeping
ENSG00000218069.2	hiPSC	FALSE	5000bp	2663	Homo_sapiens_tRNA-iMet-CAT-2-1	0.00160537	restricted
ENSG00000218069.2	hiPSC	FALSE	>5000bp	10245	Homo_sapiens_tRNA-Gln-CTG-6-1	0.00285376	housekeeping
ENSG00000218347.2	CM	FALSE	>5000bp	7869	Homo_sapiens_tRNA-Ser-AGA-3-1	1.19602e-05	restricted
ENSG00000218347.2	CM	FALSE	>5000bp	17436	Homo_sapiens_tRNA-Ser-AGA-1-1	0.000168282	restricted
ENSG00000218347.2	NPC	FALSE	>5000bp	7869	Homo_sapiens_tRNA-Ser-AGA-3-1	6.8302e-05	restricted
ENSG00000218347.2	NPC	FALSE	>5000bp	17436	Homo_sapiens_tRNA-Ser-AGA-1-1	7.38022e-05	restricted
ENSG00000218347.2	Neurons	FALSE	>5000bp	7869	Homo_sapiens_tRNA-Ser-AGA-3-1	7.49659e-05	restricted
ENSG00000218347.2	Neurons	FALSE	>5000bp	17436	Homo_sapiens_tRNA-Ser-AGA-1-1	4.68675e-05	restricted
ENSG00000218347.2	hiPSC	FALSE	>5000bp	7869	Homo_sapiens_tRNA-Ser-AGA-3-1	0.000133457	restricted
ENSG00000218347.2	hiPSC	FALSE	>5000bp	17436	Homo_sapiens_tRNA-Ser-AGA-1-1	0.00123609	restricted
ENSG00000219738.2	CM	FALSE	500bp	440	Homo_sapiens_tRNA-Arg-TCT-5-1	2.89478e-05	restricted
ENSG00000219738.2	CM	FALSE	>5000bp	7328	Homo_sapiens_tRNA-Ser-AGA-4-1	0.000540142	restricted
ENSG00000219738.2	CM	FALSE	>5000bp	12999	Homo_sapiens_tRNA-Gln-CTG-2-1	0.00128465	restricted
ENSG00000219738.2	CM	FALSE	>5000bp	14323	Homo_sapiens_tRNA-Lys-TTT-9-1	5.73296e-05	restricted
ENSG00000219738.2	CM	FALSE	>5000bp	15052	Homo_sapiens_tRNA-Ser-TGA-2-1	0.00128011	restricted
ENSG00000219738.2	NPC	FALSE	500bp	440	Homo_sapiens_tRNA-Arg-TCT-5-1	5.04489e-05	restricted
ENSG00000219738.2	NPC	FALSE	>5000bp	7328	Homo_sapiens_tRNA-Ser-AGA-4-1	0.000213487	restricted
ENSG00000219738.2	NPC	FALSE	>5000bp	12999	Homo_sapiens_tRNA-Gln-CTG-2-1	0.000926398	restricted
ENSG00000219738.2	NPC	FALSE	>5000bp	14323	Homo_sapiens_tRNA-Lys-TTT-9-1	5.86842e-05	restricted
ENSG00000219738.2	NPC	FALSE	>5000bp	15052	Homo_sapiens_tRNA-Ser-TGA-2-1	0.000140376	restricted
ENSG00000219738.2	Neurons	FALSE	500bp	440	Homo_sapiens_tRNA-Arg-TCT-5-1	3.38905e-05	restricted
ENSG00000219738.2	Neurons	FALSE	>5000bp	7328	Homo_sapiens_tRNA-Ser-AGA-4-1	8.3654e-05	restricted
ENSG00000219738.2	Neurons	FALSE	>5000bp	12999	Homo_sapiens_tRNA-Gln-CTG-2-1	0.000110249	restricted
ENSG00000219738.2	Neurons	FALSE	>5000bp	14323	Homo_sapiens_tRNA-Lys-TTT-9-1	4.90119e-05	restricted
ENSG00000219738.2	Neurons	FALSE	>5000bp	15052	Homo_sapiens_tRNA-Ser-TGA-2-1	5.77e-05	restricted
ENSG00000219738.2	hiPSC	FALSE	500bp	440	Homo_sapiens_tRNA-Arg-TCT-5-1	0.000440919	restricted
ENSG00000219738.2	hiPSC	FALSE	>5000bp	7328	Homo_sapiens_tRNA-Ser-AGA-4-1	0.00294927	restricted
ENSG00000219738.2	hiPSC	FALSE	>5000bp	12999	Homo_sapiens_tRNA-Gln-CTG-2-1	0.00190752	restricted
ENSG00000219738.2	hiPSC	FALSE	>5000bp	14323	Homo_sapiens_tRNA-Lys-TTT-9-1	0.00205941	restricted
ENSG00000219738.2	hiPSC	FALSE	>5000bp	15052	Homo_sapiens_tRNA-Ser-TGA-2-1	0.00344063	restricted
ENSG00000219770.1	CM	FALSE	>5000bp	7595	Homo_sapiens_tRNA-Pro-CGG-2-1	0.00214784	housekeeping
ENSG00000219770.1	NPC	FALSE	>5000bp	7595	Homo_sapiens_tRNA-Pro-CGG-2-1	0.000826823	housekeeping
ENSG00000219770.1	Neurons	FALSE	>5000bp	7595	Homo_sapiens_tRNA-Pro-CGG-2-1	0.000681126	housekeeping
ENSG00000219770.1	hiPSC	FALSE	>5000bp	7595	Homo_sapiens_tRNA-Pro-CGG-2-1	0.0032626	housekeeping
ENSG00000220758.4	CM	FALSE	>5000bp	7217	Homo_sapiens_tRNA-iMet-CAT-1-5	0.00236516	housekeeping
ENSG00000220758.4	CM	FALSE	>5000bp	9222	Homo_sapiens_tRNA-Lys-TTT-6-1	0.000388282	restricted
ENSG00000220758.4	NPC	FALSE	>5000bp	7217	Homo_sapiens_tRNA-iMet-CAT-1-5	0.000523063	housekeeping
ENSG00000220758.4	NPC	FALSE	>5000bp	9222	Homo_sapiens_tRNA-Lys-TTT-6-1	0.000297223	restricted
ENSG00000220758.4	Neurons	FALSE	>5000bp	7217	Homo_sapiens_tRNA-iMet-CAT-1-5	0.00028399	housekeeping
ENSG00000220758.4	Neurons	FALSE	>5000bp	9222	Homo_sapiens_tRNA-Lys-TTT-6-1	0.000113145	restricted
ENSG00000220758.4	hiPSC	FALSE	>5000bp	7217	Homo_sapiens_tRNA-iMet-CAT-1-5	0.00320831	housekeeping
ENSG00000220758.4	hiPSC	FALSE	>5000bp	9222	Homo_sapiens_tRNA-Lys-TTT-6-1	0.00275914	restricted
ENSG00000220875.1	CM	FALSE	1000bp	526	Homo_sapiens_tRNA-Arg-TCG-2-1	0.001379	housekeeping
ENSG00000220875.1	CM	FALSE	5000bp	2703	Homo_sapiens_tRNA-Trp-CCA-3-1	0.000208332	restricted
ENSG00000220875.1	CM	FALSE	>5000bp	8681	Homo_sapiens_tRNA-iMet-CAT-1-3	0.00343353	housekeeping
ENSG00000220875.1	CM	FALSE	>5000bp	9199	Homo_sapiens_tRNA-Ser-TGA-3-1	0.00229721	housekeeping
ENSG00000220875.1	CM	FALSE	>5000bp	10058	Homo_sapiens_tRNA-Gln-TTG-3-2	0.00124843	housekeeping
ENSG00000220875.1	CM	FALSE	>5000bp	10609	Homo_sapiens_tRNA-Gln-TTG-3-1	0.000383924	restricted
ENSG00000220875.1	CM	FALSE	>5000bp	16303	Homo_sapiens_tRNA-Ser-GCT-6-1	0.000865142	restricted
ENSG00000220875.1	NPC	FALSE	1000bp	526	Homo_sapiens_tRNA-Arg-TCG-2-1	0.00127099	housekeeping
ENSG00000220875.1	NPC	FALSE	5000bp	2703	Homo_sapiens_tRNA-Trp-CCA-3-1	7.6883e-05	restricted
ENSG00000220875.1	NPC	FALSE	>5000bp	8681	Homo_sapiens_tRNA-iMet-CAT-1-3	0.00322914	housekeeping
ENSG00000220875.1	NPC	FALSE	>5000bp	9199	Homo_sapiens_tRNA-Ser-TGA-3-1	0.00165232	housekeeping
ENSG00000220875.1	NPC	FALSE	>5000bp	10058	Homo_sapiens_tRNA-Gln-TTG-3-2	0.00102283	housekeeping
ENSG00000220875.1	NPC	FALSE	>5000bp	10609	Homo_sapiens_tRNA-Gln-TTG-3-1	8.20375e-05	restricted
ENSG00000220875.1	NPC	FALSE	>5000bp	16303	Homo_sapiens_tRNA-Ser-GCT-6-1	0.000292098	restricted
ENSG00000220875.1	Neurons	FALSE	1000bp	526	Homo_sapiens_tRNA-Arg-TCG-2-1	0.000809503	housekeeping
ENSG00000220875.1	Neurons	FALSE	5000bp	2703	Homo_sapiens_tRNA-Trp-CCA-3-1	4.68675e-05	restricted
ENSG00000220875.1	Neurons	FALSE	>5000bp	8681	Homo_sapiens_tRNA-iMet-CAT-1-3	0.00274831	housekeeping
ENSG00000220875.1	Neurons	FALSE	>5000bp	9199	Homo_sapiens_tRNA-Ser-TGA-3-1	0.000468454	housekeeping
ENSG00000220875.1	Neurons	FALSE	>5000bp	10058	Homo_sapiens_tRNA-Gln-TTG-3-2	0.000823121	housekeeping
ENSG00000220875.1	Neurons	FALSE	>5000bp	10609	Homo_sapiens_tRNA-Gln-TTG-3-1	0.000126874	restricted
ENSG00000220875.1	Neurons	FALSE	>5000bp	16303	Homo_sapiens_tRNA-Ser-GCT-6-1	0.000272406	restricted
ENSG00000220875.1	hiPSC	FALSE	1000bp	526	Homo_sapiens_tRNA-Arg-TCG-2-1	0.00189739	housekeeping
ENSG00000220875.1	hiPSC	FALSE	5000bp	2703	Homo_sapiens_tRNA-Trp-CCA-3-1	0.00213897	restricted
ENSG00000220875.1	hiPSC	FALSE	>5000bp	8681	Homo_sapiens_tRNA-iMet-CAT-1-3	0.00303358	housekeeping
ENSG00000220875.1	hiPSC	FALSE	>5000bp	9199	Homo_sapiens_tRNA-Ser-TGA-3-1	0.00386242	housekeeping
ENSG00000220875.1	hiPSC	FALSE	>5000bp	10058	Homo_sapiens_tRNA-Gln-TTG-3-2	0.00235332	housekeeping
ENSG00000220875.1	hiPSC	FALSE	>5000bp	10609	Homo_sapiens_tRNA-Gln-TTG-3-1	0.00103107	restricted
ENSG00000220875.1	hiPSC	FALSE	>5000bp	16303	Homo_sapiens_tRNA-Ser-GCT-6-1	0.0011038	restricted
ENSG00000222800.1	CM	FALSE	>5000bp	12403	Homo_sapiens_tRNA-Ser-GCT-1-1	0.000563977	restricted
ENSG00000222800.1	NPC	FALSE	>5000bp	12403	Homo_sapiens_tRNA-Ser-GCT-1-1	9.88538e-05	restricted
ENSG00000222800.1	Neurons	FALSE	>5000bp	12403	Homo_sapiens_tRNA-Ser-GCT-1-1	0.000109608	restricted
ENSG00000222800.1	hiPSC	FALSE	>5000bp	12403	Homo_sapiens_tRNA-Ser-GCT-1-1	0.00166932	restricted
ENSG00000224157.1	CM	TRUE	500bp	202	Homo_sapiens_tRNA-Leu-CAA-1-1	0.00644753	housekeeping
ENSG00000224157.1	NPC	TRUE	500bp	202	Homo_sapiens_tRNA-Leu-CAA-1-1	0.00687118	housekeeping
ENSG00000224157.1	Neurons	TRUE	500bp	202	Homo_sapiens_tRNA-Leu-CAA-1-1	0.0101653	housekeeping
ENSG00000224157.1	hiPSC	TRUE	500bp	202	Homo_sapiens_tRNA-Leu-CAA-1-1	0.00363668	housekeeping
ENSG00000224586.7	CM	FALSE	5000bp	2635	Homo_sapiens_tRNA-Ile-TAT-3-1	0.000304287	restricted
ENSG00000224586.7	CM	FALSE	>5000bp	8159	Homo_sapiens_tRNA-Arg-TCG-5-1	0.00302421	housekeeping
ENSG00000224586.7	NPC	FALSE	5000bp	2635	Homo_sapiens_tRNA-Ile-TAT-3-1	7.51549e-05	restricted
ENSG00000224586.7	NPC	FALSE	>5000bp	8159	Homo_sapiens_tRNA-Arg-TCG-5-1	0.0012658	housekeeping
ENSG00000224586.7	Neurons	FALSE	5000bp	2635	Homo_sapiens_tRNA-Ile-TAT-3-1	4.97635e-05	restricted
ENSG00000224586.7	Neurons	FALSE	>5000bp	8159	Homo_sapiens_tRNA-Arg-TCG-5-1	0.000597472	housekeeping
ENSG00000224586.7	hiPSC	FALSE	5000bp	2635	Homo_sapiens_tRNA-Ile-TAT-3-1	0.00334468	restricted
ENSG00000224586.7	hiPSC	FALSE	>5000bp	8159	Homo_sapiens_tRNA-Arg-TCG-5-1	0.00313982	housekeeping
ENSG00000224717.1	CM	TRUE	>5000bp	5119	Homo_sapiens_tRNA-Lys-TTT-8-1	1.66103e-05	restricted
ENSG00000224717.1	NPC	TRUE	>5000bp	5119	Homo_sapiens_tRNA-Lys-TTT-8-1	2.98605e-05	restricted
ENSG00000224717.1	Neurons	TRUE	>5000bp	5119	Homo_sapiens_tRNA-Lys-TTT-8-1	0.00012977	restricted
ENSG00000224717.1	hiPSC	TRUE	>5000bp	5119	Homo_sapiens_tRNA-Lys-TTT-8-1	0.000190178	restricted
ENSG00000224843.8	CM	TRUE	Intragenic	0	Homo_sapiens_tRNA-Ile-TAT-2-2	0.000928565	housekeeping
ENSG00000224843.8	NPC	TRUE	Intragenic	0	Homo_sapiens_tRNA-Ile-TAT-2-2	0.000819624	housekeeping
ENSG00000224843.8	Neurons	TRUE	Intragenic	0	Homo_sapiens_tRNA-Ile-TAT-2-2	0.000485079	housekeeping
ENSG00000224843.8	hiPSC	TRUE	Intragenic	0	Homo_sapiens_tRNA-Ile-TAT-2-2	0.000826062	housekeeping
ENSG00000225173.1	CM	TRUE	Intragenic	0	Homo_sapiens_tRNA-Ala-AGC-2-1	0.00476191	housekeeping
ENSG00000225173.1	CM	TRUE	>5000bp	10385	Homo_sapiens_tRX-Asp-ATC-1-1	7.49869e-06	off
ENSG00000225173.1	CM	TRUE	>5000bp	14480	Homo_sapiens_tRNA-Phe-GAA-4-1	1.39504e-05	restricted
ENSG00000225173.1	CM	TRUE	>5000bp	20563	Homo_sapiens_tRNA-Ala-TGC-5-1	0.00102362	restricted
ENSG00000225173.1	CM	TRUE	>5000bp	25726	Homo_sapiens_tRNA-Ala-AGC-6-1	0.000637814	restricted
ENSG00000225173.1	NPC	TRUE	Intragenic	0	Homo_sapiens_tRNA-Ala-AGC-2-1	0.00575638	housekeeping
ENSG00000225173.1	NPC	TRUE	>5000bp	10385	Homo_sapiens_tRX-Asp-ATC-1-1	3.43238e-05	off
ENSG00000225173.1	NPC	TRUE	>5000bp	14480	Homo_sapiens_tRNA-Phe-GAA-4-1	3.80959e-05	restricted
ENSG00000225173.1	NPC	TRUE	>5000bp	20563	Homo_sapiens_tRNA-Ala-TGC-5-1	0.000304421	restricted
ENSG00000225173.1	NPC	TRUE	>5000bp	25726	Homo_sapiens_tRNA-Ala-AGC-6-1	0.000208332	restricted
ENSG00000225173.1	Neurons	TRUE	Intragenic	0	Homo_sapiens_tRNA-Ala-AGC-2-1	0.00512523	housekeeping
ENSG00000225173.1	Neurons	TRUE	>5000bp	10385	Homo_sapiens_tRX-Asp-ATC-1-1	5.98444e-05	off
ENSG00000225173.1	Neurons	TRUE	>5000bp	14480	Homo_sapiens_tRNA-Phe-GAA-4-1	6.70294e-05	restricted
ENSG00000225173.1	Neurons	TRUE	>5000bp	20563	Homo_sapiens_tRNA-Ala-TGC-5-1	8.3654e-05	restricted
ENSG00000225173.1	Neurons	TRUE	>5000bp	25726	Homo_sapiens_tRNA-Ala-AGC-6-1	8.42952e-05	restricted
ENSG00000225173.1	hiPSC	TRUE	Intragenic	0	Homo_sapiens_tRNA-Ala-AGC-2-1	0.00316029	housekeeping
ENSG00000225173.1	hiPSC	TRUE	>5000bp	10385	Homo_sapiens_tRX-Asp-ATC-1-1	7.53271e-06	off
ENSG00000225173.1	hiPSC	TRUE	>5000bp	14480	Homo_sapiens_tRNA-Phe-GAA-4-1	0.000202812	restricted
ENSG00000225173.1	hiPSC	TRUE	>5000bp	20563	Homo_sapiens_tRNA-Ala-TGC-5-1	0.00180701	restricted
ENSG00000225173.1	hiPSC	TRUE	>5000bp	25726	Homo_sapiens_tRNA-Ala-AGC-6-1	0.00192658	restricted
ENSG00000225217.1	CM	FALSE	5000bp	3729	Homo_sapiens_tRNA-Leu-CAA-6-1	1.5186e-05	off
ENSG00000225217.1	CM	FALSE	5000bp	4501	Homo_sapiens_tRNA-Glu-TTC-5-1	0.00341989	housekeeping
ENSG00000225217.1	NPC	FALSE	5000bp	3729	Homo_sapiens_tRNA-Leu-CAA-6-1	4.25592e-05	off
ENSG00000225217.1	NPC	FALSE	5000bp	4501	Homo_sapiens_tRNA-Glu-TTC-5-1	0.00187134	housekeeping
ENSG00000225217.1	Neurons	FALSE	5000bp	3729	Homo_sapiens_tRNA-Leu-CAA-6-1	3.89309e-05	off
ENSG00000225217.1	Neurons	FALSE	5000bp	4501	Homo_sapiens_tRNA-Glu-TTC-5-1	0.00243569	housekeeping
ENSG00000225217.1	hiPSC	FALSE	5000bp	3729	Homo_sapiens_tRNA-Leu-CAA-6-1	1.97708e-05	off
ENSG00000225217.1	hiPSC	FALSE	5000bp	4501	Homo_sapiens_tRNA-Glu-TTC-5-1	0.00169913	housekeeping
ENSG00000225595.2	CM	TRUE	Intragenic	0	Homo_sapiens_tRNA-Ala-AGC-2-2	0.00577417	housekeeping
ENSG00000225595.2	NPC	TRUE	Intragenic	0	Homo_sapiens_tRNA-Ala-AGC-2-2	0.00694545	housekeeping
ENSG00000225595.2	Neurons	TRUE	Intragenic	0	Homo_sapiens_tRNA-Ala-AGC-2-2	0.00841011	housekeeping
ENSG00000225595.2	hiPSC	TRUE	Intragenic	0	Homo_sapiens_tRNA-Ala-AGC-2-2	0.00334019	housekeeping
ENSG00000225710.1	CM	FALSE	1000bp	914	Homo_sapiens_tRNA-Val-CAC-11-1	0.000330197	restricted
ENSG00000225710.1	CM	FALSE	5000bp	2642	Homo_sapiens_tRNA-Gly-CCC-1-1	0.000918576	restricted
ENSG00000225710.1	NPC	FALSE	1000bp	914	Homo_sapiens_tRNA-Val-CAC-11-1	1.71619e-05	restricted
ENSG00000225710.1	NPC	FALSE	5000bp	2642	Homo_sapiens_tRNA-Gly-CCC-1-1	0.000785992	restricted
ENSG00000225710.1	Neurons	FALSE	1000bp	914	Homo_sapiens_tRNA-Val-CAC-11-1	7.0677e-05	restricted
ENSG00000225710.1	Neurons	FALSE	5000bp	2642	Homo_sapiens_tRNA-Gly-CCC-1-1	0.000123226	restricted
ENSG00000225710.1	hiPSC	FALSE	1000bp	914	Homo_sapiens_tRNA-Val-CAC-11-1	0.000798371	restricted
ENSG00000225710.1	hiPSC	FALSE	5000bp	2642	Homo_sapiens_tRNA-Gly-CCC-1-1	0.00316133	restricted
ENSG00000226067.7	CM	TRUE	Intragenic	0	Homo_sapiens_tRNA-Asn-GTT-11-1	2.55333e-05	restricted
ENSG00000226067.7	CM	TRUE	Intragenic	0	Homo_sapiens_tRNA-Asn-GTT-16-3	7.68734e-06	off
ENSG00000226067.7	CM	TRUE	Intragenic	0	Homo_sapiens_tRX-Glu-TTC-2-1	2.37317e-05	restricted
ENSG00000226067.7	NPC	TRUE	Intragenic	0	Homo_sapiens_tRNA-Asn-GTT-11-1	3.05518e-05	restricted
ENSG00000226067.7	NPC	TRUE	Intragenic	0	Homo_sapiens_tRNA-Asn-GTT-16-3	2.0934e-05	off
ENSG00000226067.7	NPC	TRUE	Intragenic	0	Homo_sapiens_tRX-Glu-TTC-2-1	3.43238e-05	restricted
ENSG00000226067.7	Neurons	TRUE	Intragenic	0	Homo_sapiens_tRNA-Asn-GTT-11-1	6.56365e-05	restricted
ENSG00000226067.7	Neurons	TRUE	Intragenic	0	Homo_sapiens_tRNA-Asn-GTT-16-3	7.28214e-05	off
ENSG00000226067.7	Neurons	TRUE	Intragenic	0	Homo_sapiens_tRX-Glu-TTC-2-1	2.01619e-05	restricted
ENSG00000226067.7	hiPSC	TRUE	Intragenic	0	Homo_sapiens_tRNA-Asn-GTT-11-1	0.000100425	restricted
ENSG00000226067.7	hiPSC	TRUE	Intragenic	0	Homo_sapiens_tRNA-Asn-GTT-16-3	4.78648e-06	off
ENSG00000226067.7	hiPSC	TRUE	Intragenic	0	Homo_sapiens_tRX-Glu-TTC-2-1	7.07667e-05	restricted
ENSG00000226491.1	CM	FALSE	>5000bp	11824	Homo_sapiens_tRNA-Ile-TAT-2-1	0.00554419	housekeeping
ENSG00000226491.1	NPC	FALSE	>5000bp	11824	Homo_sapiens_tRNA-Ile-TAT-2-1	0.00620812	housekeeping
ENSG00000226491.1	Neurons	FALSE	>5000bp	11824	Homo_sapiens_tRNA-Ile-TAT-2-1	0.00941972	housekeeping
ENSG00000226491.1	hiPSC	FALSE	>5000bp	11824	Homo_sapiens_tRNA-Ile-TAT-2-1	0.00192887	housekeeping
ENSG00000227214.2	CM	TRUE	5000bp	3933	Homo_sapiens_tRNA-Glu-CTC-1-6	0.00729198	housekeeping
ENSG00000227214.2	NPC	TRUE	5000bp	3933	Homo_sapiens_tRNA-Glu-CTC-1-6	0.00901463	housekeeping
ENSG00000227214.2	Neurons	TRUE	5000bp	3933	Homo_sapiens_tRNA-Glu-CTC-1-6	0.0109625	housekeeping
ENSG00000227214.2	hiPSC	TRUE	5000bp	3933	Homo_sapiens_tRNA-Glu-CTC-1-6	0.00403776	housekeeping
ENSG00000227237.1	CM	TRUE	>5000bp	9059	Homo_sapiens_tRNA-Leu-CAA-4-1	0.00767282	housekeeping
ENSG00000227237.1	CM	TRUE	>5000bp	9452	Homo_sapiens_tRNA-Glu-CTC-2-1	0.00480879	housekeeping
ENSG00000227237.1	NPC	TRUE	>5000bp	9059	Homo_sapiens_tRNA-Leu-CAA-4-1	0.00581518	housekeeping
ENSG00000227237.1	NPC	TRUE	>5000bp	9452	Homo_sapiens_tRNA-Glu-CTC-2-1	0.00493393	housekeeping
ENSG00000227237.1	Neurons	TRUE	>5000bp	9059	Homo_sapiens_tRNA-Leu-CAA-4-1	0.00775922	housekeeping
ENSG00000227237.1	Neurons	TRUE	>5000bp	9452	Homo_sapiens_tRNA-Glu-CTC-2-1	0.00673265	housekeeping
ENSG00000227237.1	hiPSC	TRUE	>5000bp	9059	Homo_sapiens_tRNA-Leu-CAA-4-1	0.00414069	housekeeping
ENSG00000227237.1	hiPSC	TRUE	>5000bp	9452	Homo_sapiens_tRNA-Glu-CTC-2-1	0.00278668	housekeeping
ENSG00000227733.10	CM	TRUE	Intragenic	0	Homo_sapiens_tRX-Gly-CCC-2-1	8.06465e-06	off
ENSG00000227733.10	NPC	FALSE	Intragenic	0	Homo_sapiens_tRX-Gly-CCC-2-1	1.30442e-05	off
ENSG00000227733.10	Neurons	FALSE	Intragenic	0	Homo_sapiens_tRX-Gly-CCC-2-1	6.77809e-05	off
ENSG00000227733.10	hiPSC	TRUE	Intragenic	0	Homo_sapiens_tRX-Gly-CCC-2-1	4.08051e-06	off
ENSG00000227835.8	CM	FALSE	Intragenic	0	Homo_sapiens_tRX-Und-NNN-6-1	7.68734e-06	off
ENSG00000227835.8	NPC	FALSE	Intragenic	0	Homo_sapiens_tRX-Und-NNN-6-1	2.16252e-05	off
ENSG00000227835.8	Neurons	FALSE	Intragenic	0	Homo_sapiens_tRX-Und-NNN-6-1	5.90928e-05	off
ENSG00000227835.8	hiPSC	FALSE	Intragenic	0	Homo_sapiens_tRX-Und-NNN-6-1	2.43208e-06	off
ENSG00000228146.8	CM	FALSE	1000bp	711	Homo_sapiens_tRNA-Arg-CCG-1-3	0.00412862	housekeeping
ENSG00000228146.8	CM	FALSE	5000bp	2937	Homo_sapiens_tRNA-Arg-CCT-3-1	0.00335992	housekeeping
ENSG00000228146.8	NPC	FALSE	1000bp	711	Homo_sapiens_tRNA-Arg-CCG-1-3	0.00481659	housekeeping
ENSG00000228146.8	NPC	FALSE	5000bp	2937	Homo_sapiens_tRNA-Arg-CCT-3-1	0.00500679	housekeeping
ENSG00000228146.8	Neurons	TRUE	1000bp	711	Homo_sapiens_tRNA-Arg-CCG-1-3	0.00664751	housekeeping
ENSG00000228146.8	Neurons	TRUE	5000bp	2937	Homo_sapiens_tRNA-Arg-CCT-3-1	0.00477228	housekeeping
ENSG00000228146.8	hiPSC	TRUE	1000bp	711	Homo_sapiens_tRNA-Arg-CCG-1-3	0.00261019	housekeeping
ENSG00000228146.8	hiPSC	TRUE	5000bp	2937	Homo_sapiens_tRNA-Arg-CCT-3-1	0.00353337	housekeeping
ENSG00000228151.1	CM	FALSE	5000bp	4608	Homo_sapiens_tRX-Cys-GCA-1-1	2.84856e-06	off
ENSG00000228151.1	CM	FALSE	>5000bp	20623	Homo_sapiens_tRNA-Cys-GCA-10-1	2.87591e-05	restricted
ENSG00000228151.1	CM	FALSE	>5000bp	22374	Homo_sapiens_tRNA-Cys-GCA-18-1	1.37618e-05	restricted
ENSG00000228151.1	NPC	FALSE	5000bp	4608	Homo_sapiens_tRX-Cys-GCA-1-1	4.70224e-05	off
ENSG00000228151.1	NPC	FALSE	>5000bp	20623	Homo_sapiens_tRNA-Cys-GCA-10-1	5.90298e-05	restricted
ENSG00000228151.1	NPC	FALSE	>5000bp	22374	Homo_sapiens_tRNA-Cys-GCA-18-1	3.05518e-05	restricted
ENSG00000228151.1	Neurons	FALSE	5000bp	4608	Homo_sapiens_tRX-Cys-GCA-1-1	3.67865e-05	off
ENSG00000228151.1	Neurons	FALSE	>5000bp	20623	Homo_sapiens_tRNA-Cys-GCA-10-1	3.89309e-05	restricted
ENSG00000228151.1	Neurons	FALSE	>5000bp	22374	Homo_sapiens_tRNA-Cys-GCA-18-1	1.2977e-05	restricted
ENSG00000228151.1	hiPSC	FALSE	5000bp	4608	Homo_sapiens_tRX-Cys-GCA-1-1	6.51259e-06	off
ENSG00000228151.1	hiPSC	FALSE	>5000bp	20623	Homo_sapiens_tRNA-Cys-GCA-10-1	0.000131336	restricted
ENSG00000228151.1	hiPSC	FALSE	>5000bp	22374	Homo_sapiens_tRNA-Cys-GCA-18-1	6.19809e-05	restricted
ENSG00000228223.3	CM	TRUE	500bp	419	Homo_sapiens_tRNA-Leu-CAG-1-7	0.0031678	housekeeping
ENSG00000228223.3	NPC	TRUE	500bp	419	Homo_sapiens_tRNA-Leu-CAG-1-7	0.00346907	housekeeping
ENSG00000228223.3	Neurons	TRUE	500bp	419	Homo_sapiens_tRNA-Leu-CAG-1-7	0.00382616	housekeeping
ENSG00000228223.3	hiPSC	TRUE	500bp	419	Homo_sapiens_tRNA-Leu-CAG-1-7	0.00181148	housekeeping
ENSG00000230530.2	CM	TRUE	Intragenic	0	Homo_sapiens_tRNA-Arg-ACG-2-1	0.00667794	housekeeping
ENSG00000230530.2	NPC	TRUE	Intragenic	0	Homo_sapiens_tRNA-Arg-ACG-2-1	0.0097111	housekeeping
ENSG00000230530.2	Neurons	TRUE	Intragenic	0	Homo_sapiens_tRNA-Arg-ACG-2-1	0.0116919	housekeeping
ENSG00000230530.2	hiPSC	TRUE	Intragenic	0	Homo_sapiens_tRNA-Arg-ACG-2-1	0.00384948	housekeeping
ENSG00000231185.7	CM	TRUE	Intragenic	0	Homo_sapiens_tRNA-Asp-GTC-5-1	7.31004e-06	off
ENSG00000231185.7	NPC	TRUE	Intragenic	0	Homo_sapiens_tRNA-Asp-GTC-5-1	2.98605e-05	off
ENSG00000231185.7	Neurons	TRUE	Intragenic	0	Homo_sapiens_tRNA-Asp-GTC-5-1	5.61968e-05	off
ENSG00000231185.7	hiPSC	TRUE	Intragenic	0	Homo_sapiens_tRNA-Asp-GTC-5-1	8.94466e-06	off
ENSG00000231397.1	CM	FALSE	>5000bp	11604	Homo_sapiens_tRNA-Cys-GCA-1-1	0.000245363	restricted
ENSG00000231397.1	NPC	FALSE	>5000bp	11604	Homo_sapiens_tRNA-Cys-GCA-1-1	5.5949e-05	restricted
ENSG00000231397.1	Neurons	FALSE	>5000bp	11604	Homo_sapiens_tRNA-Cys-GCA-1-1	5.61968e-05	restricted
ENSG00000231397.1	hiPSC	FALSE	>5000bp	11604	Homo_sapiens_tRNA-Cys-GCA-1-1	0.000139105	restricted
ENSG00000232040.4	CM	TRUE	Intragenic	0	Homo_sapiens_tRNA-Ala-AGC-3-1	0.00194574	housekeeping
ENSG00000232040.4	CM	TRUE	Intragenic	0	Homo_sapiens_tRNA-Gln-TTG-2-1	0.00201752	housekeeping
ENSG00000232040.4	CM	TRUE	Intragenic	0	Homo_sapiens_tRNA-Ser-GCT-4-1	0.00137652	restricted
ENSG00000232040.4	NPC	TRUE	Intragenic	0	Homo_sapiens_tRNA-Ala-AGC-3-1	0.00136472	housekeeping
ENSG00000232040.4	NPC	TRUE	Intragenic	0	Homo_sapiens_tRNA-Gln-TTG-2-1	0.00093325	housekeeping
ENSG00000232040.4	NPC	TRUE	Intragenic	0	Homo_sapiens_tRNA-Ser-GCT-4-1	0.000295179	restricted
ENSG00000232040.4	Neurons	TRUE	Intragenic	0	Homo_sapiens_tRNA-Ala-AGC-3-1	0.0014148	housekeeping
ENSG00000232040.4	Neurons	TRUE	Intragenic	0	Homo_sapiens_tRNA-Gln-TTG-2-1	0.000844035	housekeeping
ENSG00000232040.4	Neurons	TRUE	Intragenic	0	Homo_sapiens_tRNA-Ser-GCT-4-1	0.000211921	restricted
ENSG00000232040.4	hiPSC	TRUE	Intragenic	0	Homo_sapiens_tRNA-Ala-AGC-3-1	0.00224377	housekeeping
ENSG00000232040.4	hiPSC	TRUE	Intragenic	0	Homo_sapiens_tRNA-Gln-TTG-2-1	0.00275337	housekeeping
ENSG00000232040.4	hiPSC	TRUE	Intragenic	0	Homo_sapiens_tRNA-Ser-GCT-4-1	0.00248039	restricted
ENSG00000232560.7	CM	FALSE	5000bp	4685	Homo_sapiens_tRNA-Gly-GCC-1-5	0.00306173	housekeeping
ENSG00000232560.7	NPC	FALSE	5000bp	4685	Homo_sapiens_tRNA-Gly-GCC-1-5	0.0041734	housekeeping
ENSG00000232560.7	Neurons	FALSE	5000bp	4685	Homo_sapiens_tRNA-Gly-GCC-1-5	0.00200155	housekeeping
ENSG00000232560.7	hiPSC	FALSE	5000bp	4685	Homo_sapiens_tRNA-Gly-GCC-1-5	0.00351037	housekeeping
ENSG00000232721.2	CM	FALSE	500bp	73	Homo_sapiens_tRNA-Asn-GTT-6-1	9.27292e-05	restricted
ENSG00000232721.2	NPC	FALSE	500bp	73	Homo_sapiens_tRNA-Asn-GTT-6-1	6.8302e-05	restricted
ENSG00000232721.2	Neurons	FALSE	500bp	73	Homo_sapiens_tRNA-Asn-GTT-6-1	7.49659e-05	restricted
ENSG00000232721.2	hiPSC	FALSE	500bp	73	Homo_sapiens_tRNA-Asn-GTT-6-1	0.000284327	restricted
ENSG00000233077.1	CM	TRUE	>5000bp	14463	Homo_sapiens_tRNA-Leu-AAG-6-1	7.49869e-06	off
ENSG00000233077.1	NPC	FALSE	>5000bp	14463	Homo_sapiens_tRNA-Leu-AAG-6-1	3.80959e-05	off
ENSG00000233077.1	Neurons	FALSE	>5000bp	14463	Homo_sapiens_tRNA-Leu-AAG-6-1	2.52024e-05	off
ENSG00000233077.1	hiPSC	FALSE	>5000bp	14463	Homo_sapiens_tRNA-Leu-AAG-6-1	9.25882e-06	off
ENSG00000233366.1	CM	FALSE	>5000bp	7372	Homo_sapiens_tRNA-Arg-CCG-1-2	0.00487575	housekeeping
ENSG00000233366.1	NPC	FALSE	>5000bp	7372	Homo_sapiens_tRNA-Arg-CCG-1-2	0.00688357	housekeeping
ENSG00000233366.1	Neurons	FALSE	>5000bp	7372	Homo_sapiens_tRNA-Arg-CCG-1-2	0.00573428	housekeeping
ENSG00000233366.1	hiPSC	FALSE	>5000bp	7372	Homo_sapiens_tRNA-Arg-CCG-1-2	0.00368173	housekeeping
ENSG00000233396.8	CM	TRUE	Intragenic	0	Homo_sapiens_tRNA-Gln-CTG-8-2	3.76821e-05	restricted
ENSG00000233396.8	NPC	TRUE	Intragenic	0	Homo_sapiens_tRNA-Gln-CTG-8-2	3.39782e-05	restricted
ENSG00000233396.8	Neurons	TRUE	Intragenic	0	Homo_sapiens_tRNA-Gln-CTG-8-2	4.39714e-05	restricted
ENSG00000233396.8	hiPSC	TRUE	Intragenic	0	Homo_sapiens_tRNA-Gln-CTG-8-2	2.96579e-05	restricted
ENSG00000233421.4	CM	TRUE	Intragenic	0	Homo_sapiens_tRNA-Glu-TTC-4-1	0.00179082	restricted
ENSG00000233421.4	CM	TRUE	5000bp	1415	Homo_sapiens_tRNA-Asn-GTT-18-1	4.46149e-06	off
ENSG00000233421.4	NPC	FALSE	Intragenic	0	Homo_sapiens_tRNA-Glu-TTC-4-1	0.00064766	restricted
ENSG00000233421.4	NPC	FALSE	5000bp	1415	Homo_sapiens_tRNA-Asn-GTT-18-1	2.98605e-05	off
ENSG00000233421.4	Neurons	FALSE	Intragenic	0	Homo_sapiens_tRNA-Glu-TTC-4-1	0.000364748	restricted
ENSG00000233421.4	Neurons	FALSE	5000bp	1415	Homo_sapiens_tRNA-Asn-GTT-18-1	6.48849e-05	off
ENSG00000233421.4	hiPSC	TRUE	Intragenic	0	Homo_sapiens_tRNA-Glu-TTC-4-1	0.00489647	restricted
ENSG00000233421.4	hiPSC	TRUE	5000bp	1415	Homo_sapiens_tRNA-Asn-GTT-18-1	7.29623e-06	off
ENSG00000233625.1	CM	FALSE	>5000bp	12788	Homo_sapiens_tRNA-Gln-CTG-17-1	1.19602e-05	off
ENSG00000233625.1	NPC	FALSE	>5000bp	12788	Homo_sapiens_tRNA-Gln-CTG-17-1	1.68163e-05	off
ENSG00000233625.1	Neurons	FALSE	>5000bp	12788	Homo_sapiens_tRNA-Gln-CTG-17-1	4.68675e-05	off
ENSG00000233625.1	hiPSC	FALSE	>5000bp	12788	Homo_sapiens_tRNA-Gln-CTG-17-1	1.59267e-05	off
ENSG00000233862.7	CM	FALSE	Intragenic	0	Homo_sapiens_tRNA-Leu-AAG-5-1	6.26307e-06	off
ENSG00000233862.7	NPC	FALSE	Intragenic	0	Homo_sapiens_tRNA-Leu-AAG-5-1	2.91693e-05	off
ENSG00000233862.7	Neurons	FALSE	Intragenic	0	Homo_sapiens_tRNA-Leu-AAG-5-1	5.69484e-05	off
ENSG00000233862.7	hiPSC	FALSE	Intragenic	0	Homo_sapiens_tRNA-Leu-AAG-5-1	6.12076e-06	off
ENSG00000234225.2	CM	FALSE	5000bp	1583	Homo_sapiens_tRNA-Gln-CTG-10-1	1.42428e-06	off
ENSG00000234225.2	NPC	FALSE	5000bp	1583	Homo_sapiens_tRNA-Gln-CTG-10-1	1.75075e-05	off
ENSG00000234225.2	Neurons	FALSE	5000bp	1583	Homo_sapiens_tRNA-Gln-CTG-10-1	6.62778e-05	off
ENSG00000234225.2	hiPSC	FALSE	5000bp	1583	Homo_sapiens_tRNA-Gln-CTG-10-1	7.05975e-07	off
ENSG00000234232.7	CM	TRUE	Intragenic	0	Homo_sapiens_tRNA-Asn-GTT-8-1	0.000552875	restricted
ENSG00000234232.7	CM	TRUE	Intragenic	0	Homo_sapiens_tRNA-Val-CAC-1-7	0.0021092	restricted
ENSG00000234232.7	CM	TRUE	Intragenic	0	Homo_sapiens_tRX-Val-CAC-4-1	0.00242704	housekeeping
ENSG00000234232.7	NPC	FALSE	Intragenic	0	Homo_sapiens_tRNA-Asn-GTT-8-1	2.16252e-05	restricted
ENSG00000234232.7	NPC	FALSE	Intragenic	0	Homo_sapiens_tRNA-Val-CAC-1-7	0.000892795	restricted
ENSG00000234232.7	NPC	FALSE	Intragenic	0	Homo_sapiens_tRX-Val-CAC-4-1	0.00166707	housekeeping
ENSG00000234232.7	Neurons	FALSE	Intragenic	0	Homo_sapiens_tRNA-Asn-GTT-8-1	1.0081e-05	restricted
ENSG00000234232.7	Neurons	FALSE	Intragenic	0	Homo_sapiens_tRNA-Val-CAC-1-7	0.000347372	restricted
ENSG00000234232.7	Neurons	FALSE	Intragenic	0	Homo_sapiens_tRX-Val-CAC-4-1	0.000409471	housekeeping
ENSG00000234232.7	hiPSC	TRUE	Intragenic	0	Homo_sapiens_tRNA-Asn-GTT-8-1	0.000681712	restricted
ENSG00000234232.7	hiPSC	TRUE	Intragenic	0	Homo_sapiens_tRNA-Val-CAC-1-7	0.0014538	restricted
ENSG00000234232.7	hiPSC	TRUE	Intragenic	0	Homo_sapiens_tRX-Val-CAC-4-1	0.00180278	housekeeping
ENSG00000234419.1	CM	FALSE	5000bp	3017	Homo_sapiens_tRNA-Thr-TGT-2-1	0.00180163	housekeeping
ENSG00000234419.1	NPC	FALSE	5000bp	3017	Homo_sapiens_tRNA-Thr-TGT-2-1	0.00166024	housekeeping
ENSG00000234419.1	Neurons	FALSE	5000bp	3017	Homo_sapiens_tRNA-Thr-TGT-2-1	0.00240061	housekeeping
ENSG00000234419.1	hiPSC	FALSE	5000bp	3017	Homo_sapiens_tRNA-Thr-TGT-2-1	0.00204606	housekeeping
ENSG00000235559.1	CM	FALSE	5000bp	4795	Homo_sapiens_tRNA-Ala-AGC-23-1	3.52109e-05	restricted
ENSG00000235559.1	CM	FALSE	>5000bp	5766	Homo_sapiens_tRNA-Ala-TGC-1-1	0.00133742	restricted
ENSG00000235559.1	CM	FALSE	>5000bp	6718	Homo_sapiens_tRNA-Phe-GAA-1-1	0.000507591	restricted
ENSG00000235559.1	CM	FALSE	>5000bp	11960	Homo_sapiens_tRNA-Ala-AGC-1-1	0.00258849	housekeeping
ENSG00000235559.1	CM	FALSE	>5000bp	18796	Homo_sapiens_tRNA-Ala-TGC-7-1	0.000299448	restricted
ENSG00000235559.1	CM	FALSE	>5000bp	19170	Homo_sapiens_tRNA-Phe-GAA-5-1	3.16077e-05	restricted
ENSG00000235559.1	CM	FALSE	>5000bp	19963	Homo_sapiens_tRNA-Phe-GAA-6-1	4.65014e-06	off
ENSG00000235559.1	CM	FALSE	>5000bp	23829	Homo_sapiens_tRNA-Phe-GAA-3-1	0.00157091	restricted
ENSG00000235559.1	CM	FALSE	>5000bp	25198	Homo_sapiens_tRNA-Ala-TGC-6-1	0.000209671	restricted
ENSG00000235559.1	NPC	FALSE	5000bp	4795	Homo_sapiens_tRNA-Ala-AGC-23-1	4.80593e-05	restricted
ENSG00000235559.1	NPC	FALSE	>5000bp	5766	Homo_sapiens_tRNA-Ala-TGC-1-1	0.000983354	restricted
ENSG00000235559.1	NPC	FALSE	>5000bp	6718	Homo_sapiens_tRNA-Phe-GAA-1-1	0.000243348	restricted
ENSG00000235559.1	NPC	FALSE	>5000bp	11960	Homo_sapiens_tRNA-Ala-AGC-1-1	0.00159263	housekeeping
ENSG00000235559.1	NPC	FALSE	>5000bp	18796	Homo_sapiens_tRNA-Ala-TGC-7-1	5.04489e-05	restricted
ENSG00000235559.1	NPC	FALSE	>5000bp	19170	Homo_sapiens_tRNA-Phe-GAA-5-1	3.36326e-05	restricted
ENSG00000235559.1	NPC	FALSE	>5000bp	19963	Homo_sapiens_tRNA-Phe-GAA-6-1	1.75075e-05	off
ENSG00000235559.1	NPC	FALSE	>5000bp	23829	Homo_sapiens_tRNA-Phe-GAA-3-1	0.000738999	restricted
ENSG00000235559.1	NPC	FALSE	>5000bp	25198	Homo_sapiens_tRNA-Ala-TGC-6-1	0.000219333	restricted
ENSG00000235559.1	Neurons	FALSE	5000bp	4795	Homo_sapiens_tRNA-Ala-AGC-23-1	4.68675e-05	restricted
ENSG00000235559.1	Neurons	FALSE	>5000bp	5766	Homo_sapiens_tRNA-Ala-TGC-1-1	0.000260933	restricted
ENSG00000235559.1	Neurons	FALSE	>5000bp	6718	Homo_sapiens_tRNA-Phe-GAA-1-1	7.49659e-05	restricted
ENSG00000235559.1	Neurons	FALSE	>5000bp	11960	Homo_sapiens_tRNA-Ala-AGC-1-1	0.000403679	housekeeping
ENSG00000235559.1	Neurons	FALSE	>5000bp	18796	Homo_sapiens_tRNA-Ala-TGC-7-1	9.15905e-05	restricted
ENSG00000235559.1	Neurons	FALSE	>5000bp	19170	Homo_sapiens_tRNA-Phe-GAA-5-1	4.68675e-05	restricted
ENSG00000235559.1	Neurons	FALSE	>5000bp	19963	Homo_sapiens_tRNA-Phe-GAA-6-1	2.30579e-05	off
ENSG00000235559.1	Neurons	FALSE	>5000bp	23829	Homo_sapiens_tRNA-Phe-GAA-3-1	0.000258036	restricted
ENSG00000235559.1	Neurons	FALSE	>5000bp	25198	Homo_sapiens_tRNA-Ala-TGC-6-1	6.41333e-05	restricted
ENSG00000235559.1	hiPSC	FALSE	5000bp	4795	Homo_sapiens_tRNA-Ala-AGC-23-1	0.000108663	restricted
ENSG00000235559.1	hiPSC	FALSE	>5000bp	5766	Homo_sapiens_tRNA-Ala-TGC-1-1	0.00281274	restricted
ENSG00000235559.1	hiPSC	FALSE	>5000bp	6718	Homo_sapiens_tRNA-Phe-GAA-1-1	0.00181235	restricted
ENSG00000235559.1	hiPSC	FALSE	>5000bp	11960	Homo_sapiens_tRNA-Ala-AGC-1-1	0.00352505	housekeeping
ENSG00000235559.1	hiPSC	FALSE	>5000bp	18796	Homo_sapiens_tRNA-Ala-TGC-7-1	0.0017069	restricted
ENSG00000235559.1	hiPSC	FALSE	>5000bp	19170	Homo_sapiens_tRNA-Phe-GAA-5-1	0.000553818	restricted
ENSG00000235559.1	hiPSC	FALSE	>5000bp	19963	Homo_sapiens_tRNA-Phe-GAA-6-1	2.03991e-05	off
ENSG00000235559.1	hiPSC	FALSE	>5000bp	23829	Homo_sapiens_tRNA-Phe-GAA-3-1	0.00320684	restricted
ENSG00000235559.1	hiPSC	FALSE	>5000bp	25198	Homo_sapiens_tRNA-Ala-TGC-6-1	0.00189174	restricted
ENSG00000236140.1	CM	TRUE	500bp	11	Homo_sapiens_tRNA-Asn-GTT-2-7	0.00232499	housekeeping
ENSG00000236140.1	NPC	TRUE	500bp	11	Homo_sapiens_tRNA-Asn-GTT-2-7	0.00059963	housekeeping
ENSG00000236140.1	Neurons	TRUE	500bp	11	Homo_sapiens_tRNA-Asn-GTT-2-7	0.000657427	housekeeping
ENSG00000236140.1	hiPSC	TRUE	500bp	11	Homo_sapiens_tRNA-Asn-GTT-2-7	0.00306491	housekeeping
ENSG00000236206.2	CM	TRUE	5000bp	1371	Homo_sapiens_tRNA-Lys-CTT-13-1	9.11162e-06	off
ENSG00000236206.2	NPC	TRUE	5000bp	1371	Homo_sapiens_tRNA-Lys-CTT-13-1	1.71619e-05	off
ENSG00000236206.2	Neurons	TRUE	5000bp	1371	Homo_sapiens_tRNA-Lys-CTT-13-1	6.91738e-05	off
ENSG00000236206.2	hiPSC	TRUE	5000bp	1371	Homo_sapiens_tRNA-Lys-CTT-13-1	7.92454e-06	off
ENSG00000237343.1	CM	TRUE	500bp	75	Homo_sapiens_tRNA-Asn-GTT-3-1	0.00166051	housekeeping
ENSG00000237343.1	NPC	FALSE	500bp	75	Homo_sapiens_tRNA-Asn-GTT-3-1	0.000650079	housekeeping
ENSG00000237343.1	Neurons	TRUE	500bp	75	Homo_sapiens_tRNA-Asn-GTT-3-1	0.00103504	housekeeping
ENSG00000237343.1	hiPSC	TRUE	500bp	75	Homo_sapiens_tRNA-Asn-GTT-3-1	0.00235297	housekeeping
ENSG00000237425.1	CM	FALSE	5000bp	2525	Homo_sapiens_tRNA-Val-AAC-6-1	0.000386772	restricted
ENSG00000237425.1	CM	FALSE	5000bp	2631	Homo_sapiens_tRNA-Ala-CGC-4-1	0.00299001	restricted
ENSG00000237425.1	CM	FALSE	5000bp	4867	Homo_sapiens_tRNA-Phe-GAA-11-1	1.17715e-05	restricted
ENSG00000237425.1	CM	FALSE	>5000bp	5926	Homo_sapiens_tRNA-Thr-AGT-3-1	0.000285224	restricted
ENSG00000237425.1	CM	FALSE	>5000bp	10048	Homo_sapiens_tRNA-Arg-CCG-1-1	0.00040177	restricted
ENSG00000237425.1	CM	FALSE	>5000bp	12242	Homo_sapiens_tRNA-Ala-AGC-2-3	0.000181101	restricted
ENSG00000237425.1	CM	FALSE	>5000bp	14840	Homo_sapiens_tRNA-Lys-TTT-7-1	0.000445611	restricted
ENSG00000237425.1	CM	FALSE	>5000bp	21357	Homo_sapiens_tRNA-Ala-AGC-5-1	0.000318048	restricted
ENSG00000237425.1	CM	FALSE	>5000bp	36014	Homo_sapiens_tRNA-Ala-CGC-5-1	2.82781e-05	restricted
ENSG00000237425.1	CM	FALSE	>5000bp	38734	Homo_sapiens_tRNA-Lys-TTT-13-1	0.000119498	restricted
ENSG00000237425.1	NPC	FALSE	5000bp	2525	Homo_sapiens_tRNA-Val-AAC-6-1	6.72652e-05	restricted
ENSG00000237425.1	NPC	FALSE	5000bp	2631	Homo_sapiens_tRNA-Ala-CGC-4-1	0.00103553	restricted
ENSG00000237425.1	NPC	FALSE	5000bp	4867	Homo_sapiens_tRNA-Phe-GAA-11-1	4.25592e-05	restricted
ENSG00000237425.1	NPC	FALSE	>5000bp	5926	Homo_sapiens_tRNA-Thr-AGT-3-1	6.31475e-05	restricted
ENSG00000237425.1	NPC	FALSE	>5000bp	10048	Homo_sapiens_tRNA-Arg-CCG-1-1	0.000105707	restricted
ENSG00000237425.1	NPC	FALSE	>5000bp	12242	Homo_sapiens_tRNA-Ala-AGC-2-3	4.66768e-05	restricted
ENSG00000237425.1	NPC	FALSE	>5000bp	14840	Homo_sapiens_tRNA-Lys-TTT-7-1	0.000100898	restricted
ENSG00000237425.1	NPC	FALSE	>5000bp	21357	Homo_sapiens_tRNA-Ala-AGC-5-1	5.86842e-05	restricted
ENSG00000237425.1	NPC	FALSE	>5000bp	36014	Homo_sapiens_tRNA-Ala-CGC-5-1	2.05883e-05	restricted
ENSG00000237425.1	NPC	FALSE	>5000bp	38734	Homo_sapiens_tRNA-Lys-TTT-13-1	4.18679e-05	restricted
ENSG00000237425.1	Neurons	FALSE	5000bp	2525	Homo_sapiens_tRNA-Val-AAC-6-1	2.80984e-05	restricted
ENSG00000237425.1	Neurons	FALSE	5000bp	2631	Homo_sapiens_tRNA-Ala-CGC-4-1	0.000353164	restricted
ENSG00000237425.1	Neurons	FALSE	5000bp	4867	Homo_sapiens_tRNA-Phe-GAA-11-1	4.97635e-05	restricted
ENSG00000237425.1	Neurons	FALSE	>5000bp	5926	Homo_sapiens_tRNA-Thr-AGT-3-1	5.61968e-05	restricted
ENSG00000237425.1	Neurons	FALSE	>5000bp	10048	Homo_sapiens_tRNA-Arg-CCG-1-1	7.57175e-05	restricted
ENSG00000237425.1	Neurons	FALSE	>5000bp	12242	Homo_sapiens_tRNA-Ala-AGC-2-3	6.77809e-05	restricted
ENSG00000237425.1	Neurons	FALSE	>5000bp	14840	Homo_sapiens_tRNA-Lys-TTT-7-1	0.000131914	restricted
ENSG00000237425.1	Neurons	FALSE	>5000bp	21357	Homo_sapiens_tRNA-Ala-AGC-5-1	5.19079e-05	restricted
ENSG00000237425.1	Neurons	FALSE	>5000bp	36014	Homo_sapiens_tRNA-Ala-CGC-5-1	3.38905e-05	restricted
ENSG00000237425.1	Neurons	FALSE	>5000bp	38734	Homo_sapiens_tRNA-Lys-TTT-13-1	0.000117544	restricted
ENSG00000237425.1	hiPSC	FALSE	5000bp	2525	Homo_sapiens_tRNA-Val-AAC-6-1	0.00190861	restricted
ENSG00000237425.1	hiPSC	FALSE	5000bp	2631	Homo_sapiens_tRNA-Ala-CGC-4-1	0.00276686	restricted
ENSG00000237425.1	hiPSC	FALSE	5000bp	4867	Homo_sapiens_tRNA-Phe-GAA-11-1	0.000158095	restricted
ENSG00000237425.1	hiPSC	FALSE	>5000bp	5926	Homo_sapiens_tRNA-Thr-AGT-3-1	0.00258427	restricted
ENSG00000237425.1	hiPSC	FALSE	>5000bp	10048	Homo_sapiens_tRNA-Arg-CCG-1-1	0.00196501	restricted
ENSG00000237425.1	hiPSC	FALSE	>5000bp	12242	Homo_sapiens_tRNA-Ala-AGC-2-3	0.00155196	restricted
ENSG00000237425.1	hiPSC	FALSE	>5000bp	14840	Homo_sapiens_tRNA-Lys-TTT-7-1	0.00290369	restricted
ENSG00000237425.1	hiPSC	FALSE	>5000bp	21357	Homo_sapiens_tRNA-Ala-AGC-5-1	0.00187408	restricted
ENSG00000237425.1	hiPSC	FALSE	>5000bp	36014	Homo_sapiens_tRNA-Ala-CGC-5-1	0.000354543	restricted
ENSG00000237425.1	hiPSC	FALSE	>5000bp	38734	Homo_sapiens_tRNA-Lys-TTT-13-1	0.001775	restricted
ENSG00000237494.1	CM	FALSE	Intragenic	0	Homo_sapiens_tRNA-Gly-GCC-6-1	7.68734e-06	off
ENSG00000237494.1	NPC	FALSE	Intragenic	0	Homo_sapiens_tRNA-Gly-GCC-6-1	1.68163e-05	off
ENSG00000237494.1	Neurons	FALSE	Intragenic	0	Homo_sapiens_tRNA-Gly-GCC-6-1	0.000121833	off
ENSG00000237494.1	hiPSC	FALSE	Intragenic	0	Homo_sapiens_tRNA-Gly-GCC-6-1	1.05931e-05	off
ENSG00000237503.2	CM	FALSE	5000bp	2010	Homo_sapiens_tRNA-Arg-CCT-7-1	3.22586e-06	off
ENSG00000237503.2	NPC	FALSE	5000bp	2010	Homo_sapiens_tRNA-Arg-CCT-7-1	2.0934e-05	off
ENSG00000237503.2	Neurons	FALSE	5000bp	2010	Homo_sapiens_tRNA-Arg-CCT-7-1	5.77e-05	off
ENSG00000237503.2	hiPSC	FALSE	5000bp	2010	Homo_sapiens_tRNA-Arg-CCT-7-1	3.4522e-06	off
ENSG00000238610.1	CM	FALSE	5000bp	4927	Homo_sapiens_tRNA-iMet-CAT-1-7	0.00395898	housekeeping
ENSG00000238610.1	CM	FALSE	>5000bp	5342	Homo_sapiens_tRNA-Gly-GCC-2-3	0.00722109	housekeeping
ENSG00000238610.1	NPC	FALSE	5000bp	4927	Homo_sapiens_tRNA-iMet-CAT-1-7	0.00484548	housekeeping
ENSG00000238610.1	NPC	FALSE	>5000bp	5342	Homo_sapiens_tRNA-Gly-GCC-2-3	0.0100227	housekeeping
ENSG00000238610.1	Neurons	FALSE	5000bp	4927	Homo_sapiens_tRNA-iMet-CAT-1-7	0.00459584	housekeeping
ENSG00000238610.1	Neurons	FALSE	>5000bp	5342	Homo_sapiens_tRNA-Gly-GCC-2-3	0.0109614	housekeeping
ENSG00000238610.1	hiPSC	FALSE	5000bp	4927	Homo_sapiens_tRNA-iMet-CAT-1-7	0.00255924	housekeeping
ENSG00000238610.1	hiPSC	FALSE	>5000bp	5342	Homo_sapiens_tRNA-Gly-GCC-2-3	0.00399539	housekeeping
ENSG00000239327.1	CM	FALSE	5000bp	2782	Homo_sapiens_tRNA-Thr-TGT-3-1	0.00371966	housekeeping
ENSG00000239327.1	CM	FALSE	5000bp	3172	Homo_sapiens_tRNA-Pro-AGG-2-6	0.00351459	housekeeping
ENSG00000239327.1	CM	FALSE	>5000bp	8379	Homo_sapiens_tRNA-Leu-TAG-2-1	0.00250376	restricted
ENSG00000239327.1	NPC	FALSE	5000bp	2782	Homo_sapiens_tRNA-Thr-TGT-3-1	0.00218123	housekeeping
ENSG00000239327.1	NPC	FALSE	5000bp	3172	Homo_sapiens_tRNA-Pro-AGG-2-6	0.0020975	housekeeping
ENSG00000239327.1	NPC	FALSE	>5000bp	8379	Homo_sapiens_tRNA-Leu-TAG-2-1	0.00055399	restricted
ENSG00000239327.1	Neurons	FALSE	5000bp	2782	Homo_sapiens_tRNA-Thr-TGT-3-1	0.00153588	housekeeping
ENSG00000239327.1	Neurons	FALSE	5000bp	3172	Homo_sapiens_tRNA-Pro-AGG-2-6	0.00182491	housekeeping
ENSG00000239327.1	Neurons	FALSE	>5000bp	8379	Homo_sapiens_tRNA-Leu-TAG-2-1	0.000171597	restricted
ENSG00000239327.1	hiPSC	FALSE	5000bp	2782	Homo_sapiens_tRNA-Thr-TGT-3-1	0.00333392	housekeeping
ENSG00000239327.1	hiPSC	FALSE	5000bp	3172	Homo_sapiens_tRNA-Pro-AGG-2-6	0.00396062	housekeeping
ENSG00000239327.1	hiPSC	FALSE	>5000bp	8379	Homo_sapiens_tRNA-Leu-TAG-2-1	0.0040386	restricted
ENSG00000239544.1	CM	FALSE	1000bp	603	Homo_sapiens_tRNA-Cys-GCA-8-1	0.000386499	restricted
ENSG00000239544.1	NPC	FALSE	1000bp	603	Homo_sapiens_tRNA-Cys-GCA-8-1	0.000114979	restricted
ENSG00000239544.1	Neurons	FALSE	1000bp	603	Homo_sapiens_tRNA-Cys-GCA-8-1	0.000132666	restricted
ENSG00000239544.1	hiPSC	FALSE	1000bp	603	Homo_sapiens_tRNA-Cys-GCA-8-1	0.00109548	restricted
ENSG00000241129.3	CM	FALSE	5000bp	3752	Homo_sapiens_tRNA-Asp-GTC-2-10	0.00481297	housekeeping
ENSG00000241129.3	CM	FALSE	5000bp	4071	Homo_sapiens_tRNA-Ala-TGC-4-1	0.00402469	restricted
ENSG00000241129.3	CM	FALSE	>5000bp	7540	Homo_sapiens_tRNA-Phe-GAA-1-4	0.00309249	housekeeping
ENSG00000241129.3	CM	FALSE	>5000bp	8039	Homo_sapiens_tRNA-Asp-GTC-2-9	0.00171218	housekeeping
ENSG00000241129.3	NPC	FALSE	5000bp	3752	Homo_sapiens_tRNA-Asp-GTC-2-10	0.00580859	housekeeping
ENSG00000241129.3	NPC	FALSE	5000bp	4071	Homo_sapiens_tRNA-Ala-TGC-4-1	0.0046704	restricted
ENSG00000241129.3	NPC	FALSE	>5000bp	7540	Homo_sapiens_tRNA-Phe-GAA-1-4	0.00334375	housekeeping
ENSG00000241129.3	NPC	FALSE	>5000bp	8039	Homo_sapiens_tRNA-Asp-GTC-2-9	0.00219324	housekeeping
ENSG00000241129.3	Neurons	FALSE	5000bp	3752	Homo_sapiens_tRNA-Asp-GTC-2-10	0.00638497	housekeeping
ENSG00000241129.3	Neurons	FALSE	5000bp	4071	Homo_sapiens_tRNA-Ala-TGC-4-1	0.00484908	restricted
ENSG00000241129.3	Neurons	FALSE	>5000bp	7540	Homo_sapiens_tRNA-Phe-GAA-1-4	0.00361423	housekeeping
ENSG00000241129.3	Neurons	FALSE	>5000bp	8039	Homo_sapiens_tRNA-Asp-GTC-2-9	0.00178727	housekeeping
ENSG00000241129.3	hiPSC	FALSE	5000bp	3752	Homo_sapiens_tRNA-Asp-GTC-2-10	0.00366596	housekeeping
ENSG00000241129.3	hiPSC	FALSE	5000bp	4071	Homo_sapiens_tRNA-Ala-TGC-4-1	0.0028318	restricted
ENSG00000241129.3	hiPSC	FALSE	>5000bp	7540	Homo_sapiens_tRNA-Phe-GAA-1-4	0.00182316	housekeeping
ENSG00000241129.3	hiPSC	FALSE	>5000bp	8039	Homo_sapiens_tRNA-Asp-GTC-2-9	0.00101961	housekeeping
ENSG00000241549.8	CM	TRUE	>5000bp	83466	Homo_sapiens_tRX-Ala-AGC-1-2	1.61293e-06	off
ENSG00000241549.8	NPC	TRUE	>5000bp	83466	Homo_sapiens_tRX-Ala-AGC-1-2	1.71619e-05	off
ENSG00000241549.8	Neurons	TRUE	>5000bp	83466	Homo_sapiens_tRX-Ala-AGC-1-2	6.19889e-05	off
ENSG00000241549.8	hiPSC	TRUE	>5000bp	83466	Homo_sapiens_tRX-Ala-AGC-1-2	5.49246e-06	off
ENSG00000243125.3	CM	FALSE	>5000bp	72803	Homo_sapiens_tRNA-Lys-TTT-15-1	6.26307e-06	off
ENSG00000243125.3	NPC	FALSE	>5000bp	72803	Homo_sapiens_tRNA-Lys-TTT-15-1	2.67797e-05	off
ENSG00000243125.3	Neurons	FALSE	>5000bp	72803	Homo_sapiens_tRNA-Lys-TTT-15-1	5.19079e-05	off
ENSG00000243125.3	hiPSC	FALSE	>5000bp	72803	Homo_sapiens_tRNA-Lys-TTT-15-1	3.4522e-06	off
ENSG00000244086.1	CM	FALSE	>5000bp	6014	Homo_sapiens_tRNA-Cys-GCA-14-1	0.000222386	restricted
ENSG00000244086.1	NPC	FALSE	>5000bp	6014	Homo_sapiens_tRNA-Cys-GCA-14-1	0.00042732	restricted
ENSG00000244086.1	Neurons	FALSE	>5000bp	6014	Homo_sapiens_tRNA-Cys-GCA-14-1	0.000231441	restricted
ENSG00000244086.1	hiPSC	FALSE	>5000bp	6014	Homo_sapiens_tRNA-Cys-GCA-14-1	0.00124542	restricted
ENSG00000244349.1	CM	FALSE	500bp	466	Homo_sapiens_tRNA-Leu-AAG-3-1	0.000344251	restricted
ENSG00000244349.1	NPC	FALSE	500bp	466	Homo_sapiens_tRNA-Leu-AAG-3-1	0.000234421	restricted
ENSG00000244349.1	Neurons	FALSE	500bp	466	Homo_sapiens_tRNA-Leu-AAG-3-1	6.48849e-05	restricted
ENSG00000244349.1	hiPSC	FALSE	500bp	466	Homo_sapiens_tRNA-Leu-AAG-3-1	0.00120697	restricted
ENSG00000244682.7	CM	FALSE	Intragenic	0	Homo_sapiens_tRX-Cys-GCA-3-1	1.42428e-06	off
ENSG00000244682.7	NPC	FALSE	Intragenic	0	Homo_sapiens_tRX-Cys-GCA-3-1	3.39782e-05	off
ENSG00000244682.7	Neurons	FALSE	Intragenic	0	Homo_sapiens_tRX-Cys-GCA-3-1	5.4804e-05	off
ENSG00000244682.7	hiPSC	FALSE	Intragenic	0	Homo_sapiens_tRX-Cys-GCA-3-1	5.80661e-06	off
ENSG00000245017.2	CM	TRUE	Intragenic	0	Homo_sapiens_tRNA-Asp-GTC-1-1	0.00636189	housekeeping
ENSG00000245017.2	CM	TRUE	500bp	397	Homo_sapiens_tRNA-Trp-CCA-4-1	0.0051899	housekeeping
ENSG00000245017.2	NPC	TRUE	Intragenic	0	Homo_sapiens_tRNA-Asp-GTC-1-1	0.00757658	housekeeping
ENSG00000245017.2	NPC	TRUE	500bp	397	Homo_sapiens_tRNA-Trp-CCA-4-1	0.00274078	housekeeping
ENSG00000245017.2	Neurons	TRUE	Intragenic	0	Homo_sapiens_tRNA-Asp-GTC-1-1	0.008487	housekeeping
ENSG00000245017.2	Neurons	TRUE	500bp	397	Homo_sapiens_tRNA-Trp-CCA-4-1	0.00474376	housekeeping
ENSG00000245017.2	hiPSC	TRUE	Intragenic	0	Homo_sapiens_tRNA-Asp-GTC-1-1	0.0035227	housekeeping
ENSG00000245017.2	hiPSC	TRUE	500bp	397	Homo_sapiens_tRNA-Trp-CCA-4-1	0.00207124	housekeeping
ENSG00000248473.2	CM	TRUE	Intragenic	0	Homo_sapiens_tRNA-Leu-AAG-2-1	0.00294361	housekeeping
ENSG00000248473.2	CM	TRUE	Intragenic	0	Homo_sapiens_tRNA-Pro-TGG-3-1	0.00556251	housekeeping
ENSG00000248473.2	CM	TRUE	Intragenic	0	Homo_sapiens_tRNA-Thr-TGT-6-1	0.00605239	housekeeping
ENSG00000248473.2	CM	TRUE	Intragenic	0	Homo_sapiens_tRNA-Val-AAC-2-1	0.00393333	housekeeping
ENSG00000248473.2	CM	TRUE	5000bp	4696	Homo_sapiens_tRNA-Leu-AAG-1-3	0.000499045	restricted
ENSG00000248473.2	CM	TRUE	>5000bp	5099	Homo_sapiens_tRNA-Val-CAC-1-4	0.000717366	housekeeping
ENSG00000248473.2	CM	TRUE	>5000bp	9139	Homo_sapiens_tRNA-Val-AAC-1-3	0.00104199	housekeeping
ENSG00000248473.2	NPC	TRUE	Intragenic	0	Homo_sapiens_tRNA-Leu-AAG-2-1	0.00111106	housekeeping
ENSG00000248473.2	NPC	TRUE	Intragenic	0	Homo_sapiens_tRNA-Pro-TGG-3-1	0.00713235	housekeeping
ENSG00000248473.2	NPC	TRUE	Intragenic	0	Homo_sapiens_tRNA-Thr-TGT-6-1	0.00782954	housekeeping
ENSG00000248473.2	NPC	TRUE	Intragenic	0	Homo_sapiens_tRNA-Val-AAC-2-1	0.00419153	housekeeping
ENSG00000248473.2	NPC	TRUE	5000bp	4696	Homo_sapiens_tRNA-Leu-AAG-1-3	9.23168e-05	restricted
ENSG00000248473.2	NPC	TRUE	>5000bp	5099	Homo_sapiens_tRNA-Val-CAC-1-4	0.000295179	housekeeping
ENSG00000248473.2	NPC	TRUE	>5000bp	9139	Homo_sapiens_tRNA-Val-AAC-1-3	0.000537144	housekeeping
ENSG00000248473.2	Neurons	TRUE	Intragenic	0	Homo_sapiens_tRNA-Leu-AAG-2-1	0.00107386	housekeeping
ENSG00000248473.2	Neurons	TRUE	Intragenic	0	Homo_sapiens_tRNA-Pro-TGG-3-1	0.00726974	housekeeping
ENSG00000248473.2	Neurons	TRUE	Intragenic	0	Homo_sapiens_tRNA-Thr-TGT-6-1	0.0081969	housekeeping
ENSG00000248473.2	Neurons	TRUE	Intragenic	0	Homo_sapiens_tRNA-Val-AAC-2-1	0.00345088	housekeeping
ENSG00000248473.2	Neurons	TRUE	5000bp	4696	Homo_sapiens_tRNA-Leu-AAG-1-3	0.000116793	restricted
ENSG00000248473.2	Neurons	TRUE	>5000bp	5099	Homo_sapiens_tRNA-Val-CAC-1-4	0.000303511	housekeeping
ENSG00000248473.2	Neurons	TRUE	>5000bp	9139	Homo_sapiens_tRNA-Val-AAC-1-3	0.000333002	housekeeping
ENSG00000248473.2	hiPSC	TRUE	Intragenic	0	Homo_sapiens_tRNA-Leu-AAG-2-1	0.00253202	housekeeping
ENSG00000248473.2	hiPSC	TRUE	Intragenic	0	Homo_sapiens_tRNA-Pro-TGG-3-1	0.00362037	housekeeping
ENSG00000248473.2	hiPSC	TRUE	Intragenic	0	Homo_sapiens_tRNA-Thr-TGT-6-1	0.0036071	housekeeping
ENSG00000248473.2	hiPSC	TRUE	Intragenic	0	Homo_sapiens_tRNA-Val-AAC-2-1	0.00265944	housekeeping
ENSG00000248473.2	hiPSC	TRUE	5000bp	4696	Homo_sapiens_tRNA-Leu-AAG-1-3	0.00314319	restricted
ENSG00000248473.2	hiPSC	TRUE	>5000bp	5099	Homo_sapiens_tRNA-Val-CAC-1-4	0.00208121	housekeeping
ENSG00000248473.2	hiPSC	TRUE	>5000bp	9139	Homo_sapiens_tRNA-Val-AAC-1-3	0.0019596	housekeeping
ENSG00000249099.1	CM	FALSE	>5000bp	184017	Homo_sapiens_tRNA-Lys-CTT-9-1	9.11162e-06	off
ENSG00000249099.1	NPC	FALSE	>5000bp	184017	Homo_sapiens_tRNA-Lys-CTT-9-1	1.33899e-05	off
ENSG00000249099.1	Neurons	FALSE	>5000bp	184017	Homo_sapiens_tRNA-Lys-CTT-9-1	4.4723e-05	off
ENSG00000249099.1	hiPSC	FALSE	>5000bp	184017	Homo_sapiens_tRNA-Lys-CTT-9-1	5.17831e-06	off
ENSG00000249125.2	CM	TRUE	Intragenic	0	Homo_sapiens_tRNA-Cys-GCA-2-1	5.80842e-05	restricted
ENSG00000249125.2	NPC	TRUE	Intragenic	0	Homo_sapiens_tRNA-Cys-GCA-2-1	3.77502e-05	restricted
ENSG00000249125.2	Neurons	TRUE	Intragenic	0	Homo_sapiens_tRNA-Cys-GCA-2-1	5.98444e-05	restricted
ENSG00000249125.2	hiPSC	TRUE	Intragenic	0	Homo_sapiens_tRNA-Cys-GCA-2-1	0.000265499	restricted
ENSG00000251138.7	CM	FALSE	>5000bp	54802	Homo_sapiens_tRNA-Gln-CTG-12-1	1.84119e-05	off
ENSG00000251138.7	NPC	FALSE	>5000bp	54802	Homo_sapiens_tRNA-Gln-CTG-12-1	4.32504e-05	off
ENSG00000251138.7	Neurons	FALSE	>5000bp	54802	Homo_sapiens_tRNA-Gln-CTG-12-1	4.1827e-05	off
ENSG00000251138.7	hiPSC	FALSE	>5000bp	54802	Homo_sapiens_tRNA-Gln-CTG-12-1	1.00425e-05	off
ENSG00000252826.1	CM	FALSE	5000bp	3145	Homo_sapiens_tRNA-Asn-GTT-22-1	7.876e-06	off
ENSG00000252826.1	NPC	FALSE	5000bp	3145	Homo_sapiens_tRNA-Asn-GTT-22-1	2.12796e-05	off
ENSG00000252826.1	Neurons	FALSE	5000bp	3145	Homo_sapiens_tRNA-Asn-GTT-22-1	3.89309e-05	off
ENSG00000252826.1	hiPSC	FALSE	5000bp	3145	Homo_sapiens_tRNA-Asn-GTT-22-1	3.84403e-06	off
ENSG00000253190.4	CM	TRUE	Intragenic	0	Homo_sapiens_tRNA-Ala-AGC-8-2	0.00295138	housekeeping
ENSG00000253190.4	CM	TRUE	Intragenic	0	Homo_sapiens_tRNA-Tyr-GTA-5-1	0.00711486	housekeeping
ENSG00000253190.4	CM	TRUE	Intragenic	0	Homo_sapiens_tRNA-Tyr-GTA-5-2	0.00118777	off
ENSG00000253190.4	CM	TRUE	Intragenic	0	Homo_sapiens_tRX-Arg-ACG-1-1	6.07441e-06	off
ENSG00000253190.4	NPC	TRUE	Intragenic	0	Homo_sapiens_tRNA-Ala-AGC-8-2	0.00089553	housekeeping
ENSG00000253190.4	NPC	TRUE	Intragenic	0	Homo_sapiens_tRNA-Tyr-GTA-5-1	0.00543382	housekeeping
ENSG00000253190.4	NPC	TRUE	Intragenic	0	Homo_sapiens_tRNA-Tyr-GTA-5-2	0.000442783	off
ENSG00000253190.4	NPC	TRUE	Intragenic	0	Homo_sapiens_tRX-Arg-ACG-1-1	2.57429e-05	off
ENSG00000253190.4	Neurons	TRUE	Intragenic	0	Homo_sapiens_tRNA-Ala-AGC-8-2	0.00123827	housekeeping
ENSG00000253190.4	Neurons	TRUE	Intragenic	0	Homo_sapiens_tRNA-Tyr-GTA-5-1	0.0037706	housekeeping
ENSG00000253190.4	Neurons	TRUE	Intragenic	0	Homo_sapiens_tRNA-Tyr-GTA-5-2	0.000493015	off
ENSG00000253190.4	Neurons	TRUE	Intragenic	0	Homo_sapiens_tRX-Arg-ACG-1-1	5.4804e-05	off
ENSG00000253190.4	hiPSC	TRUE	Intragenic	0	Homo_sapiens_tRNA-Ala-AGC-8-2	0.00100025	housekeeping
ENSG00000253190.4	hiPSC	TRUE	Intragenic	0	Homo_sapiens_tRNA-Tyr-GTA-5-1	0.00297232	housekeeping
ENSG00000253190.4	hiPSC	TRUE	Intragenic	0	Homo_sapiens_tRNA-Tyr-GTA-5-2	0.00067904	off
ENSG00000253190.4	hiPSC	TRUE	Intragenic	0	Homo_sapiens_tRX-Arg-ACG-1-1	3.84403e-06	off
ENSG00000253773.3	CM	TRUE	Intragenic	0	Homo_sapiens_tRNA-Ser-AGA-2-5	0.00732172	housekeeping
ENSG00000253773.3	NPC	TRUE	Intragenic	0	Homo_sapiens_tRNA-Ser-AGA-2-5	0.0077763	housekeeping
ENSG00000253773.3	Neurons	TRUE	Intragenic	0	Homo_sapiens_tRNA-Ser-AGA-2-5	0.0087785	housekeeping
ENSG00000253773.3	hiPSC	TRUE	Intragenic	0	Homo_sapiens_tRNA-Ser-AGA-2-5	0.0032019	housekeeping
ENSG00000254948.1	CM	FALSE	>5000bp	6538	Homo_sapiens_tRX-Glu-CTC-1-1	7.68734e-06	off
ENSG00000254948.1	NPC	FALSE	>5000bp	6538	Homo_sapiens_tRX-Glu-CTC-1-1	2.98605e-05	off
ENSG00000254948.1	Neurons	FALSE	>5000bp	6538	Homo_sapiens_tRX-Glu-CTC-1-1	4.1827e-05	off
ENSG00000254948.1	hiPSC	FALSE	>5000bp	6538	Homo_sapiens_tRX-Glu-CTC-1-1	8.63051e-06	off
ENSG00000255008.3	CM	TRUE	Intragenic	0	Homo_sapiens_tRNA-Lys-TTT-3-4	0.00601178	housekeeping
ENSG00000255008.3	NPC	TRUE	Intragenic	0	Homo_sapiens_tRNA-Lys-TTT-3-4	0.00972179	housekeeping
ENSG00000255008.3	Neurons	TRUE	Intragenic	0	Homo_sapiens_tRNA-Lys-TTT-3-4	0.00960901	housekeeping
ENSG00000255008.3	hiPSC	TRUE	Intragenic	0	Homo_sapiens_tRNA-Lys-TTT-3-4	0.00376144	housekeeping
ENSG00000255042.3	CM	FALSE	>5000bp	5049	Homo_sapiens_tRNA-Ala-TGC-8-1	7.876e-06	off
ENSG00000255042.3	NPC	FALSE	>5000bp	5049	Homo_sapiens_tRNA-Ala-TGC-8-1	2.91693e-05	off
ENSG00000255042.3	Neurons	FALSE	>5000bp	5049	Homo_sapiens_tRNA-Ala-TGC-8-1	4.53643e-05	off
ENSG00000255042.3	hiPSC	FALSE	>5000bp	5049	Homo_sapiens_tRNA-Ala-TGC-8-1	5.49246e-06	off
ENSG00000255078.1	CM	FALSE	>5000bp	33492	Homo_sapiens_tRNA-Lys-CTT-15-1	0	off
ENSG00000255078.1	NPC	FALSE	>5000bp	33492	Homo_sapiens_tRNA-Lys-CTT-15-1	0	off
ENSG00000255078.1	Neurons	FALSE	>5000bp	33492	Homo_sapiens_tRNA-Lys-CTT-15-1	0	off
ENSG00000255078.1	hiPSC	FALSE	>5000bp	33492	Homo_sapiens_tRNA-Lys-CTT-15-1	0	off
ENSG00000255139.2	CM	TRUE	Intragenic	0	Homo_sapiens_tRNA-Phe-GAA-2-1	0.00315824	housekeeping
ENSG00000255139.2	NPC	TRUE	Intragenic	0	Homo_sapiens_tRNA-Phe-GAA-2-1	0.00216237	housekeeping
ENSG00000255139.2	Neurons	TRUE	Intragenic	0	Homo_sapiens_tRNA-Phe-GAA-2-1	0.00137244	housekeeping
ENSG00000255139.2	hiPSC	TRUE	Intragenic	0	Homo_sapiens_tRNA-Phe-GAA-2-1	0.00384829	housekeeping
ENSG00000255248.9	CM	TRUE	5000bp	3226	Homo_sapiens_tRNA-Lys-TTT-2-1	0.000114933	restricted
ENSG00000255248.9	NPC	TRUE	5000bp	3226	Homo_sapiens_tRNA-Lys-TTT-2-1	0.000195634	restricted
ENSG00000255248.9	Neurons	TRUE	5000bp	3226	Homo_sapiens_tRNA-Lys-TTT-2-1	0.00010092	restricted
ENSG00000255248.9	hiPSC	TRUE	5000bp	3226	Homo_sapiens_tRNA-Lys-TTT-2-1	0.00236546	restricted
ENSG00000255362.1	CM	TRUE	>5000bp	19488	Homo_sapiens_tRNA-Pro-AGG-2-4	0.0046984	restricted
ENSG00000255362.1	CM	TRUE	>5000bp	19800	Homo_sapiens_tRNA-Pro-TGG-2-1	0.00682445	housekeeping
ENSG00000255362.1	NPC	FALSE	>5000bp	19488	Homo_sapiens_tRNA-Pro-AGG-2-4	0.00747839	restricted
ENSG00000255362.1	NPC	FALSE	>5000bp	19800	Homo_sapiens_tRNA-Pro-TGG-2-1	0.0103775	housekeeping
ENSG00000255362.1	Neurons	FALSE	>5000bp	19488	Homo_sapiens_tRNA-Pro-AGG-2-4	0.00853548	restricted
ENSG00000255362.1	Neurons	FALSE	>5000bp	19800	Homo_sapiens_tRNA-Pro-TGG-2-1	0.0122169	housekeeping
ENSG00000255362.1	hiPSC	TRUE	>5000bp	19488	Homo_sapiens_tRNA-Pro-AGG-2-4	0.0023063	restricted
ENSG00000255362.1	hiPSC	TRUE	>5000bp	19800	Homo_sapiens_tRNA-Pro-TGG-2-1	0.00353378	housekeeping
ENSG00000255468.7	CM	TRUE	Intragenic	0	Homo_sapiens_tRNA-Ser-GCT-3-1	0.00342512	housekeeping
ENSG00000255468.7	NPC	TRUE	Intragenic	0	Homo_sapiens_tRNA-Ser-GCT-3-1	0.00481835	housekeeping
ENSG00000255468.7	Neurons	TRUE	Intragenic	0	Homo_sapiens_tRNA-Ser-GCT-3-1	0.0078714	housekeeping
ENSG00000255468.7	hiPSC	TRUE	Intragenic	0	Homo_sapiens_tRNA-Ser-GCT-3-1	0.00161017	housekeeping
ENSG00000257285.6	CM	TRUE	Intragenic	0	Homo_sapiens_tRNA-Arg-ACG-1-3	0.00445617	housekeeping
ENSG00000257285.6	NPC	TRUE	Intragenic	0	Homo_sapiens_tRNA-Arg-ACG-1-3	0.00461036	housekeeping
ENSG00000257285.6	Neurons	TRUE	Intragenic	0	Homo_sapiens_tRNA-Arg-ACG-1-3	0.00717762	housekeeping
ENSG00000257285.6	hiPSC	TRUE	Intragenic	0	Homo_sapiens_tRNA-Arg-ACG-1-3	0.00251593	housekeeping
ENSG00000258199.1	CM	TRUE	500bp	80	Homo_sapiens_tRNA-Ser-CGA-4-1	0.00290373	housekeeping
ENSG00000258199.1	NPC	TRUE	500bp	80	Homo_sapiens_tRNA-Ser-CGA-4-1	0.0023608	housekeeping
ENSG00000258199.1	Neurons	TRUE	500bp	80	Homo_sapiens_tRNA-Ser-CGA-4-1	0.00326386	housekeeping
ENSG00000258199.1	hiPSC	TRUE	500bp	80	Homo_sapiens_tRNA-Ser-CGA-4-1	0.00141252	housekeeping
ENSG00000258603.4	CM	TRUE	Intragenic	0	Homo_sapiens_tRNA-Lys-TTT-14-1	2.03172e-05	off
ENSG00000258603.4	NPC	TRUE	Intragenic	0	Homo_sapiens_tRNA-Lys-TTT-14-1	4.66768e-05	off
ENSG00000258603.4	Neurons	TRUE	Intragenic	0	Homo_sapiens_tRNA-Lys-TTT-14-1	9.37349e-05	off
ENSG00000258603.4	hiPSC	TRUE	Intragenic	0	Homo_sapiens_tRNA-Lys-TTT-14-1	6.90441e-06	off
ENSG00000258890.7	CM	TRUE	Intragenic	0	Homo_sapiens_tRNA-Thr-AGT-7-1	4.65014e-06	off
ENSG00000258890.7	NPC	TRUE	Intragenic	0	Homo_sapiens_tRNA-Thr-AGT-7-1	2.95149e-05	off
ENSG00000258890.7	Neurons	TRUE	Intragenic	0	Homo_sapiens_tRNA-Thr-AGT-7-1	4.39714e-05	off
ENSG00000258890.7	hiPSC	FALSE	Intragenic	0	Homo_sapiens_tRNA-Thr-AGT-7-1	7.92454e-06	off
ENSG00000259060.7	CM	TRUE	Intragenic	0	Homo_sapiens_tRNA-Pro-AGG-2-5	0.0030301	housekeeping
ENSG00000259060.7	NPC	TRUE	Intragenic	0	Homo_sapiens_tRNA-Pro-AGG-2-5	0.00119376	housekeeping
ENSG00000259060.7	Neurons	TRUE	Intragenic	0	Homo_sapiens_tRNA-Pro-AGG-2-5	0.000619889	housekeeping
ENSG00000259060.7	hiPSC	TRUE	Intragenic	0	Homo_sapiens_tRNA-Pro-AGG-2-5	0.00296219	housekeeping
ENSG00000259305.6	CM	TRUE	Intragenic	0	Homo_sapiens_tRNA-Phe-GAA-12-1	7.68734e-06	off
ENSG00000259305.6	NPC	TRUE	Intragenic	0	Homo_sapiens_tRNA-Phe-GAA-12-1	3.77502e-05	off
ENSG00000259305.6	Neurons	TRUE	Intragenic	0	Homo_sapiens_tRNA-Phe-GAA-12-1	4.97635e-05	off
ENSG00000259305.6	hiPSC	TRUE	Intragenic	0	Homo_sapiens_tRNA-Phe-GAA-12-1	4.55e-06	off
ENSG00000259867.6	CM	TRUE	Intragenic	0	Homo_sapiens_tRX-Ala-GGC-4-1	3.03721e-06	off
ENSG00000259867.6	NPC	TRUE	Intragenic	0	Homo_sapiens_tRX-Ala-GGC-4-1	3.91327e-05	off
ENSG00000259867.6	Neurons	TRUE	Intragenic	0	Homo_sapiens_tRX-Ala-GGC-4-1	5.69484e-05	off
ENSG00000259867.6	hiPSC	TRUE	Intragenic	0	Homo_sapiens_tRX-Ala-GGC-4-1	5.17831e-06	off
ENSG00000260464.1	CM	TRUE	Intragenic	0	Homo_sapiens_tRNA-Arg-TCT-1-1	0.00416452	restricted
ENSG00000260464.1	NPC	TRUE	Intragenic	0	Homo_sapiens_tRNA-Arg-TCT-1-1	0.0058882	restricted
ENSG00000260464.1	Neurons	TRUE	Intragenic	0	Homo_sapiens_tRNA-Arg-TCT-1-1	0.000316488	restricted
ENSG00000260464.1	hiPSC	TRUE	Intragenic	0	Homo_sapiens_tRNA-Arg-TCT-1-1	0.00237793	restricted
ENSG00000260674.2	CM	FALSE	5000bp	1187	Homo_sapiens_tRNA-Cys-GCA-5-1	0.000328292	restricted
ENSG00000260674.2	NPC	FALSE	5000bp	1187	Homo_sapiens_tRNA-Cys-GCA-5-1	0.000328811	restricted
ENSG00000260674.2	Neurons	FALSE	5000bp	1187	Homo_sapiens_tRNA-Cys-GCA-5-1	0.00014918	restricted
ENSG00000260674.2	hiPSC	FALSE	5000bp	1187	Homo_sapiens_tRNA-Cys-GCA-5-1	0.000726817	restricted
ENSG00000261348.2	CM	TRUE	500bp	29	Homo_sapiens_tRNA-Met-CAT-2-1	0.00184308	housekeeping
ENSG00000261348.2	NPC	TRUE	500bp	29	Homo_sapiens_tRNA-Met-CAT-2-1	0.00065869	housekeeping
ENSG00000261348.2	Neurons	TRUE	500bp	29	Homo_sapiens_tRNA-Met-CAT-2-1	0.0010063	housekeeping
ENSG00000261348.2	hiPSC	TRUE	500bp	29	Homo_sapiens_tRNA-Met-CAT-2-1	0.002917	housekeeping
ENSG00000261441.1	CM	TRUE	Intragenic	0	Homo_sapiens_tRNA-Arg-TCG-1-1	0.00507888	housekeeping
ENSG00000261441.1	NPC	FALSE	Intragenic	0	Homo_sapiens_tRNA-Arg-TCG-1-1	0.00689347	housekeeping
ENSG00000261441.1	Neurons	TRUE	Intragenic	0	Homo_sapiens_tRNA-Arg-TCG-1-1	0.00813277	housekeeping
ENSG00000261441.1	hiPSC	TRUE	Intragenic	0	Homo_sapiens_tRNA-Arg-TCG-1-1	0.00286547	housekeeping
ENSG00000261584.1	CM	FALSE	>5000bp	25705	Homo_sapiens_tRX-Ala-AGC-1-1	3.03721e-06	off
ENSG00000261584.1	CM	FALSE	>5000bp	55299	Homo_sapiens_tRNA-Met-CAT-4-2	0.000312163	restricted
ENSG00000261584.1	CM	FALSE	>5000bp	61235	Homo_sapiens_tRNA-Und-NNN-1-1	0	off
ENSG00000261584.1	CM	FALSE	>5000bp	61948	Homo_sapiens_tRNA-Ala-AGC-21-1	2.65803e-05	restricted
ENSG00000261584.1	CM	FALSE	>5000bp	68588	Homo_sapiens_tRNA-Ile-AAT-6-1	4.46149e-06	restricted
ENSG00000261584.1	NPC	FALSE	>5000bp	25705	Homo_sapiens_tRX-Ala-AGC-1-1	2.12796e-05	off
ENSG00000261584.1	NPC	FALSE	>5000bp	55299	Homo_sapiens_tRNA-Met-CAT-4-2	8.16919e-05	restricted
ENSG00000261584.1	NPC	FALSE	>5000bp	61235	Homo_sapiens_tRNA-Und-NNN-1-1	4.46329e-06	off
ENSG00000261584.1	NPC	FALSE	>5000bp	61948	Homo_sapiens_tRNA-Ala-AGC-21-1	1.75075e-05	restricted
ENSG00000261584.1	NPC	FALSE	>5000bp	68588	Homo_sapiens_tRNA-Ile-AAT-6-1	0	restricted
ENSG00000261584.1	Neurons	FALSE	>5000bp	25705	Homo_sapiens_tRX-Ala-AGC-1-1	5.11563e-05	off
ENSG00000261584.1	Neurons	FALSE	>5000bp	55299	Homo_sapiens_tRNA-Met-CAT-4-2	7.78619e-05	restricted
ENSG00000261584.1	Neurons	FALSE	>5000bp	61235	Homo_sapiens_tRNA-Und-NNN-1-1	0	off
ENSG00000261584.1	Neurons	FALSE	>5000bp	61948	Homo_sapiens_tRNA-Ala-AGC-21-1	2.01619e-05	restricted
ENSG00000261584.1	Neurons	FALSE	>5000bp	68588	Homo_sapiens_tRNA-Ile-AAT-6-1	0	restricted
ENSG00000261584.1	hiPSC	FALSE	>5000bp	25705	Homo_sapiens_tRX-Ala-AGC-1-1	5.88428e-06	off
ENSG00000261584.1	hiPSC	FALSE	>5000bp	55299	Homo_sapiens_tRNA-Met-CAT-4-2	0.000379175	restricted
ENSG00000261584.1	hiPSC	FALSE	>5000bp	61235	Homo_sapiens_tRNA-Und-NNN-1-1	1.10626e-05	off
ENSG00000261584.1	hiPSC	FALSE	>5000bp	61948	Homo_sapiens_tRNA-Ala-AGC-21-1	0.000620829	restricted
ENSG00000261584.1	hiPSC	FALSE	>5000bp	68588	Homo_sapiens_tRNA-Ile-AAT-6-1	1.21604e-05	restricted
ENSG00000261842.1	CM	TRUE	>5000bp	7466	Homo_sapiens_tRNA-Cys-GCA-11-1	8.0203e-05	restricted
ENSG00000261842.1	NPC	TRUE	>5000bp	7466	Homo_sapiens_tRNA-Cys-GCA-11-1	8.95816e-05	restricted
ENSG00000261842.1	Neurons	FALSE	>5000bp	7466	Homo_sapiens_tRNA-Cys-GCA-11-1	4.32198e-05	restricted
ENSG00000261842.1	hiPSC	TRUE	>5000bp	7466	Homo_sapiens_tRNA-Cys-GCA-11-1	0.000636678	restricted
ENSG00000261889.1	CM	TRUE	Intragenic	0	Homo_sapiens_tRNA-Lys-CTT-3-1	0.00142487	housekeeping
ENSG00000261889.1	CM	TRUE	5000bp	1439	Homo_sapiens_tRNA-Pro-TGG-3-3	0.000266897	restricted
ENSG00000261889.1	CM	TRUE	5000bp	2902	Homo_sapiens_tRNA-Pro-AGG-3-1	0	restricted
ENSG00000261889.1	CM	TRUE	>5000bp	7455	Homo_sapiens_tRNA-Lys-CTT-8-1	1.61293e-06	off
ENSG00000261889.1	NPC	TRUE	Intragenic	0	Homo_sapiens_tRNA-Lys-CTT-3-1	0.00105716	housekeeping
ENSG00000261889.1	NPC	TRUE	5000bp	1439	Homo_sapiens_tRNA-Pro-TGG-3-3	9.40449e-05	restricted
ENSG00000261889.1	NPC	TRUE	5000bp	2902	Homo_sapiens_tRNA-Pro-AGG-3-1	4.32504e-05	restricted
ENSG00000261889.1	NPC	TRUE	>5000bp	7455	Homo_sapiens_tRNA-Lys-CTT-8-1	1.30442e-05	off
ENSG00000261889.1	Neurons	FALSE	Intragenic	0	Homo_sapiens_tRNA-Lys-CTT-3-1	0.000629218	housekeeping
ENSG00000261889.1	Neurons	FALSE	5000bp	1439	Homo_sapiens_tRNA-Pro-TGG-3-3	7.20698e-05	restricted
ENSG00000261889.1	Neurons	FALSE	5000bp	2902	Homo_sapiens_tRNA-Pro-AGG-3-1	8.29024e-05	restricted
ENSG00000261889.1	Neurons	FALSE	>5000bp	7455	Homo_sapiens_tRNA-Lys-CTT-8-1	3.67865e-05	off
ENSG00000261889.1	hiPSC	TRUE	Intragenic	0	Homo_sapiens_tRNA-Lys-CTT-3-1	0.00266163	housekeeping
ENSG00000261889.1	hiPSC	TRUE	5000bp	1439	Homo_sapiens_tRNA-Pro-TGG-3-3	0.00023678	restricted
ENSG00000261889.1	hiPSC	TRUE	5000bp	2902	Homo_sapiens_tRNA-Pro-AGG-3-1	6.19032e-05	restricted
ENSG00000261889.1	hiPSC	TRUE	>5000bp	7455	Homo_sapiens_tRNA-Lys-CTT-8-1	5.17831e-06	off
ENSG00000262521.1	CM	TRUE	Intragenic	0	Homo_sapiens_tRNA-Pro-AGG-2-7	0.00149609	housekeeping
ENSG00000262521.1	CM	TRUE	500bp	115	Homo_sapiens_tRNA-Pro-TGG-3-4	0.000486142	housekeeping
ENSG00000262521.1	CM	TRUE	1000bp	607	Homo_sapiens_tRNA-Lys-CTT-5-1	0.00021185	restricted
ENSG00000262521.1	CM	TRUE	>5000bp	5470	Homo_sapiens_tRNA-Lys-CTT-2-5	0.000656037	restricted
ENSG00000262521.1	CM	TRUE	>5000bp	9114	Homo_sapiens_tRNA-Pro-CGG-1-2	0.00027582	restricted
ENSG00000262521.1	CM	TRUE	>5000bp	10203	Homo_sapiens_tRNA-Pro-TGG-4-1	8.92297e-06	restricted
ENSG00000262521.1	NPC	TRUE	Intragenic	0	Homo_sapiens_tRNA-Pro-AGG-2-7	0.0017172	housekeeping
ENSG00000262521.1	NPC	TRUE	500bp	115	Homo_sapiens_tRNA-Pro-TGG-3-4	0.000667241	housekeeping
ENSG00000262521.1	NPC	TRUE	1000bp	607	Homo_sapiens_tRNA-Lys-CTT-5-1	8.03094e-05	restricted
ENSG00000262521.1	NPC	TRUE	>5000bp	5470	Homo_sapiens_tRNA-Lys-CTT-2-5	0.000474688	restricted
ENSG00000262521.1	NPC	TRUE	>5000bp	9114	Homo_sapiens_tRNA-Pro-CGG-1-2	0.000216222	restricted
ENSG00000262521.1	NPC	TRUE	>5000bp	10203	Homo_sapiens_tRNA-Pro-TGG-4-1	2.12796e-05	restricted
ENSG00000262521.1	Neurons	FALSE	Intragenic	0	Homo_sapiens_tRNA-Pro-AGG-2-7	0.000335147	housekeeping
ENSG00000262521.1	Neurons	FALSE	500bp	115	Homo_sapiens_tRNA-Pro-TGG-3-4	0.000488616	housekeeping
ENSG00000262521.1	Neurons	FALSE	1000bp	607	Homo_sapiens_tRNA-Lys-CTT-5-1	5.90928e-05	restricted
ENSG00000262521.1	Neurons	FALSE	>5000bp	5470	Homo_sapiens_tRNA-Lys-CTT-2-5	0.000170094	restricted
ENSG00000262521.1	Neurons	FALSE	>5000bp	9114	Homo_sapiens_tRNA-Pro-CGG-1-2	0.000237875	restricted
ENSG00000262521.1	Neurons	FALSE	>5000bp	10203	Homo_sapiens_tRNA-Pro-TGG-4-1	6.99254e-05	restricted
ENSG00000262521.1	hiPSC	TRUE	Intragenic	0	Homo_sapiens_tRNA-Pro-AGG-2-7	0.0030791	housekeeping
ENSG00000262521.1	hiPSC	TRUE	500bp	115	Homo_sapiens_tRNA-Pro-TGG-3-4	0.00154803	housekeeping
ENSG00000262521.1	hiPSC	TRUE	1000bp	607	Homo_sapiens_tRNA-Lys-CTT-5-1	0.00191244	restricted
ENSG00000262521.1	hiPSC	TRUE	>5000bp	5470	Homo_sapiens_tRNA-Lys-CTT-2-5	0.00318033	restricted
ENSG00000262521.1	hiPSC	TRUE	>5000bp	9114	Homo_sapiens_tRNA-Pro-CGG-1-2	0.00204177	restricted
ENSG00000262521.1	hiPSC	TRUE	>5000bp	10203	Homo_sapiens_tRNA-Pro-TGG-4-1	6.11972e-05	restricted
ENSG00000262668.2	CM	TRUE	Intragenic	0	Homo_sapiens_tRNA-Arg-CCT-5-1	2.84856e-06	restricted
ENSG00000262668.2	CM	TRUE	Intragenic	0	Homo_sapiens_tRNA-Lys-CTT-14-1	9.63323e-05	restricted
ENSG00000262668.2	CM	TRUE	Intragenic	0	Homo_sapiens_tRNA-Lys-CTT-4-1	0.000643133	restricted
ENSG00000262668.2	CM	TRUE	Intragenic	0	Homo_sapiens_tRNA-Pro-AGG-1-1	0.000344044	restricted
ENSG00000262668.2	CM	TRUE	Intragenic	0	Homo_sapiens_tRNA-Pro-AGG-2-8	0.00176017	housekeeping
ENSG00000262668.2	NPC	FALSE	Intragenic	0	Homo_sapiens_tRNA-Arg-CCT-5-1	8.92658e-06	restricted
ENSG00000262668.2	NPC	FALSE	Intragenic	0	Homo_sapiens_tRNA-Lys-CTT-14-1	7.6883e-05	restricted
ENSG00000262668.2	NPC	FALSE	Intragenic	0	Homo_sapiens_tRNA-Lys-CTT-4-1	0.000214524	restricted
ENSG00000262668.2	NPC	FALSE	Intragenic	0	Homo_sapiens_tRNA-Pro-AGG-1-1	0.000269782	restricted
ENSG00000262668.2	NPC	FALSE	Intragenic	0	Homo_sapiens_tRNA-Pro-AGG-2-8	0.00152502	housekeeping
ENSG00000262668.2	Neurons	FALSE	Intragenic	0	Homo_sapiens_tRNA-Arg-CCT-5-1	1.51214e-05	restricted
ENSG00000262668.2	Neurons	FALSE	Intragenic	0	Homo_sapiens_tRNA-Lys-CTT-14-1	9.29833e-05	restricted
ENSG00000262668.2	Neurons	FALSE	Intragenic	0	Homo_sapiens_tRNA-Lys-CTT-4-1	8.21508e-05	restricted
ENSG00000262668.2	Neurons	FALSE	Intragenic	0	Homo_sapiens_tRNA-Pro-AGG-1-1	5.98444e-05	restricted
ENSG00000262668.2	Neurons	FALSE	Intragenic	0	Homo_sapiens_tRNA-Pro-AGG-2-8	0.000496663	housekeeping
ENSG00000262668.2	hiPSC	TRUE	Intragenic	0	Homo_sapiens_tRNA-Arg-CCT-5-1	3.58563e-05	restricted
ENSG00000262668.2	hiPSC	TRUE	Intragenic	0	Homo_sapiens_tRNA-Lys-CTT-14-1	0.000553204	restricted
ENSG00000262668.2	hiPSC	TRUE	Intragenic	0	Homo_sapiens_tRNA-Lys-CTT-4-1	0.00179093	restricted
ENSG00000262668.2	hiPSC	TRUE	Intragenic	0	Homo_sapiens_tRNA-Pro-AGG-1-1	0.00105885	restricted
ENSG00000262668.2	hiPSC	TRUE	Intragenic	0	Homo_sapiens_tRNA-Pro-AGG-2-8	0.00296322	housekeeping
ENSG00000263426.2	CM	FALSE	5000bp	3899	Homo_sapiens_tRNA-Phe-GAA-1-2	0.00258647	housekeeping
ENSG00000263426.2	NPC	FALSE	5000bp	3899	Homo_sapiens_tRNA-Phe-GAA-1-2	0.00139631	housekeeping
ENSG00000263426.2	Neurons	FALSE	5000bp	3899	Homo_sapiens_tRNA-Phe-GAA-1-2	0.00175585	housekeeping
ENSG00000263426.2	hiPSC	FALSE	5000bp	3899	Homo_sapiens_tRNA-Phe-GAA-1-2	0.00126141	housekeeping
ENSG00000263590.2	CM	FALSE	Intragenic	0	Homo_sapiens_tRNA-Phe-GAA-9-1	1.23375e-05	restricted
ENSG00000263590.2	CM	FALSE	>5000bp	6886	Homo_sapiens_tRNA-Val-CAC-4-1	0.000583163	restricted
ENSG00000263590.2	NPC	FALSE	Intragenic	0	Homo_sapiens_tRNA-Phe-GAA-9-1	2.60885e-05	restricted
ENSG00000263590.2	NPC	FALSE	>5000bp	6886	Homo_sapiens_tRNA-Val-CAC-4-1	3.02062e-05	restricted
ENSG00000263590.2	Neurons	FALSE	Intragenic	0	Homo_sapiens_tRNA-Phe-GAA-9-1	0.00010092	restricted
ENSG00000263590.2	Neurons	FALSE	>5000bp	6886	Homo_sapiens_tRNA-Val-CAC-4-1	3.89309e-05	restricted
ENSG00000263590.2	hiPSC	FALSE	Intragenic	0	Homo_sapiens_tRNA-Phe-GAA-9-1	2.88708e-05	restricted
ENSG00000263590.2	hiPSC	FALSE	>5000bp	6886	Homo_sapiens_tRNA-Val-CAC-4-1	0.000427664	restricted
ENSG00000265565.1	CM	FALSE	5000bp	2555	Homo_sapiens_tRNA-Val-CAC-9-1	9.30027e-06	restricted
ENSG00000265565.1	CM	FALSE	>5000bp	10439	Homo_sapiens_tRNA-His-GTG-1-5	0.000354033	restricted
ENSG00000265565.1	CM	FALSE	>5000bp	14583	Homo_sapiens_tRNA-Thr-AGT-6-1	0.00090521	housekeeping
ENSG00000265565.1	CM	FALSE	>5000bp	29527	Homo_sapiens_tRNA-Ile-AAT-5-2	0.00378474	housekeeping
ENSG00000265565.1	NPC	FALSE	5000bp	2555	Homo_sapiens_tRNA-Val-CAC-9-1	2.57429e-05	restricted
ENSG00000265565.1	NPC	FALSE	>5000bp	10439	Homo_sapiens_tRNA-His-GTG-1-5	0.000110861	restricted
ENSG00000265565.1	NPC	FALSE	>5000bp	14583	Homo_sapiens_tRNA-Thr-AGT-6-1	0.000987156	housekeeping
ENSG00000265565.1	NPC	FALSE	>5000bp	29527	Homo_sapiens_tRNA-Ile-AAT-5-2	0.0032552	housekeeping
ENSG00000265565.1	Neurons	FALSE	5000bp	2555	Homo_sapiens_tRNA-Val-CAC-9-1	4.68675e-05	restricted
ENSG00000265565.1	Neurons	FALSE	>5000bp	10439	Homo_sapiens_tRNA-His-GTG-1-5	0.000147036	restricted
ENSG00000265565.1	Neurons	FALSE	>5000bp	14583	Homo_sapiens_tRNA-Thr-AGT-6-1	0.000799422	housekeeping
ENSG00000265565.1	Neurons	FALSE	>5000bp	29527	Homo_sapiens_tRNA-Ile-AAT-5-2	0.00446265	housekeeping
ENSG00000265565.1	hiPSC	FALSE	5000bp	2555	Homo_sapiens_tRNA-Val-CAC-9-1	9.90938e-05	restricted
ENSG00000265565.1	hiPSC	FALSE	>5000bp	10439	Homo_sapiens_tRNA-His-GTG-1-5	0.00116516	restricted
ENSG00000265565.1	hiPSC	FALSE	>5000bp	14583	Homo_sapiens_tRNA-Thr-AGT-6-1	0.00140422	housekeeping
ENSG00000265565.1	hiPSC	FALSE	>5000bp	29527	Homo_sapiens_tRNA-Ile-AAT-5-2	0.00195403	housekeeping
ENSG00000267787.7	CM	FALSE	Intragenic	0	Homo_sapiens_tRNA-Gly-TCC-5-1	0	off
ENSG00000267787.7	CM	FALSE	Intragenic	0	Homo_sapiens_tRNA-Gly-TCC-6-1	0	off
ENSG00000267787.7	NPC	FALSE	Intragenic	0	Homo_sapiens_tRNA-Gly-TCC-5-1	8.58096e-06	off
ENSG00000267787.7	NPC	FALSE	Intragenic	0	Homo_sapiens_tRNA-Gly-TCC-6-1	8.58096e-06	off
ENSG00000267787.7	Neurons	FALSE	Intragenic	0	Homo_sapiens_tRNA-Gly-TCC-5-1	7.93651e-06	off
ENSG00000267787.7	Neurons	FALSE	Intragenic	0	Homo_sapiens_tRNA-Gly-TCC-6-1	5.04048e-06	off
ENSG00000267787.7	hiPSC	FALSE	Intragenic	0	Homo_sapiens_tRNA-Gly-TCC-5-1	0	off
ENSG00000267787.7	hiPSC	FALSE	Intragenic	0	Homo_sapiens_tRNA-Gly-TCC-6-1	0	off
ENSG00000268869.6	CM	TRUE	>5000bp	5409	Homo_sapiens_tRNA-Val-CAC-13-1	2.12605e-05	off
ENSG00000268869.6	CM	TRUE	>5000bp	7128	Homo_sapiens_tRNA-Gly-CCC-5-1	0.000143333	restricted
ENSG00000268869.6	NPC	TRUE	>5000bp	5409	Homo_sapiens_tRNA-Val-CAC-13-1	5.38753e-05	off
ENSG00000268869.6	NPC	TRUE	>5000bp	7128	Homo_sapiens_tRNA-Gly-CCC-5-1	0.000177119	restricted
ENSG00000268869.6	Neurons	FALSE	>5000bp	5409	Homo_sapiens_tRNA-Val-CAC-13-1	0.000137706	off
ENSG00000268869.6	Neurons	FALSE	>5000bp	7128	Homo_sapiens_tRNA-Gly-CCC-5-1	1.80175e-05	restricted
ENSG00000268869.6	hiPSC	TRUE	>5000bp	5409	Homo_sapiens_tRNA-Val-CAC-13-1	1.10626e-05	off
ENSG00000268869.6	hiPSC	TRUE	>5000bp	7128	Homo_sapiens_tRNA-Gly-CCC-5-1	0.00107062	restricted
ENSG00000269889.1	CM	TRUE	500bp	187	Homo_sapiens_tRNA-Val-AAC-1-1	0.00459119	housekeeping
ENSG00000269889.1	NPC	FALSE	500bp	187	Homo_sapiens_tRNA-Val-AAC-1-1	0.00592253	housekeeping
ENSG00000269889.1	Neurons	FALSE	500bp	187	Homo_sapiens_tRNA-Val-AAC-1-1	0.00737237	housekeeping
ENSG00000269889.1	hiPSC	TRUE	500bp	187	Homo_sapiens_tRNA-Val-AAC-1-1	0.002401	housekeeping
ENSG00000270231.4	CM	FALSE	>5000bp	9113	Homo_sapiens_tRNA-Gln-CTG-8-3	1.66103e-05	off
ENSG00000270231.4	NPC	FALSE	>5000bp	9113	Homo_sapiens_tRNA-Gln-CTG-8-3	5.14857e-05	off
ENSG00000270231.4	Neurons	FALSE	>5000bp	9113	Homo_sapiens_tRNA-Gln-CTG-8-3	5.4804e-05	off
ENSG00000270231.4	hiPSC	TRUE	>5000bp	9113	Homo_sapiens_tRNA-Gln-CTG-8-3	1.00425e-05	off
ENSG00000270384.1	CM	FALSE	>5000bp	5905	Homo_sapiens_tRX-Gly-CCC-3-1	3.03721e-06	off
ENSG00000270384.1	NPC	FALSE	>5000bp	5905	Homo_sapiens_tRX-Gly-CCC-3-1	6.76108e-05	off
ENSG00000270384.1	Neurons	FALSE	>5000bp	5905	Homo_sapiens_tRX-Gly-CCC-3-1	3.60349e-05	off
ENSG00000270384.1	hiPSC	FALSE	>5000bp	5905	Homo_sapiens_tRX-Gly-CCC-3-1	1.16909e-05	off
ENSG00000270629.6	CM	TRUE	5000bp	2055	Homo_sapiens_tRNA-Asn-GTT-2-1	0.00197106	housekeeping
ENSG00000270629.6	NPC	TRUE	5000bp	2055	Homo_sapiens_tRNA-Asn-GTT-2-1	0.000483269	housekeeping
ENSG00000270629.6	Neurons	TRUE	5000bp	2055	Homo_sapiens_tRNA-Asn-GTT-2-1	0.000977452	housekeeping
ENSG00000270629.6	hiPSC	TRUE	5000bp	2055	Homo_sapiens_tRNA-Asn-GTT-2-1	0.00310216	housekeeping
ENSG00000270935.1	CM	FALSE	5000bp	4731	Homo_sapiens_tRNA-Ile-AAT-9-1	4.46149e-06	restricted
ENSG00000270935.1	CM	FALSE	>5000bp	5982	Homo_sapiens_tRNA-Ile-AAT-3-1	0.000102888	restricted
ENSG00000270935.1	NPC	FALSE	5000bp	4731	Homo_sapiens_tRNA-Ile-AAT-9-1	2.19708e-05	restricted
ENSG00000270935.1	NPC	FALSE	>5000bp	5982	Homo_sapiens_tRNA-Ile-AAT-3-1	2.53972e-05	restricted
ENSG00000270935.1	Neurons	FALSE	5000bp	4731	Homo_sapiens_tRNA-Ile-AAT-9-1	2.52024e-05	restricted
ENSG00000270935.1	Neurons	FALSE	>5000bp	5982	Homo_sapiens_tRNA-Ile-AAT-3-1	4.10754e-05	restricted
ENSG00000270935.1	hiPSC	FALSE	5000bp	4731	Homo_sapiens_tRNA-Ile-AAT-9-1	0.000125843	restricted
ENSG00000270935.1	hiPSC	FALSE	>5000bp	5982	Homo_sapiens_tRNA-Ile-AAT-3-1	0.000345203	restricted
ENSG00000270962.1	CM	FALSE	500bp	159	Homo_sapiens_tRNA-Glu-TTC-10-1	0	off
ENSG00000270962.1	NPC	FALSE	500bp	159	Homo_sapiens_tRNA-Glu-TTC-10-1	0	off
ENSG00000270962.1	Neurons	FALSE	500bp	159	Homo_sapiens_tRNA-Glu-TTC-10-1	0	off
ENSG00000270962.1	hiPSC	FALSE	500bp	159	Homo_sapiens_tRNA-Glu-TTC-10-1	0	off
ENSG00000271440.1	CM	FALSE	500bp	488	Homo_sapiens_tRNA-Ala-TGC-9-1	1.42428e-06	restricted
ENSG00000271440.1	NPC	FALSE	500bp	488	Homo_sapiens_tRNA-Ala-TGC-9-1	8.92658e-06	restricted
ENSG00000271440.1	Neurons	FALSE	500bp	488	Homo_sapiens_tRNA-Ala-TGC-9-1	2.885e-05	restricted
ENSG00000271440.1	hiPSC	FALSE	500bp	488	Homo_sapiens_tRNA-Ala-TGC-9-1	1.87506e-05	restricted
ENSG00000272150.5	CM	TRUE	>5000bp	9028	Homo_sapiens_tRX-Gln-CTG-3-1	1.86005e-05	off
ENSG00000272150.5	NPC	TRUE	>5000bp	9028	Homo_sapiens_tRX-Gln-CTG-3-1	3.02062e-05	off
ENSG00000272150.5	Neurons	FALSE	>5000bp	9028	Homo_sapiens_tRX-Gln-CTG-3-1	6.70294e-05	off
ENSG00000272150.5	hiPSC	TRUE	>5000bp	9028	Homo_sapiens_tRX-Gln-CTG-3-1	1.88283e-05	off
ENSG00000272419.6	CM	TRUE	Intragenic	0	Homo_sapiens_tRNA-Glu-TTC-10-2	3.34093e-05	off
ENSG00000272419.6	CM	TRUE	Intragenic	0	Homo_sapiens_tRX-Phe-GAA-1-1	1.42428e-06	off
ENSG00000272419.6	CM	TRUE	>5000bp	6870	Homo_sapiens_tRNA-Val-CAC-14-1	0.00126006	restricted
ENSG00000272419.6	NPC	TRUE	Intragenic	0	Homo_sapiens_tRNA-Glu-TTC-10-2	8.58096e-05	off
ENSG00000272419.6	NPC	TRUE	Intragenic	0	Homo_sapiens_tRX-Phe-GAA-1-1	1.30442e-05	off
ENSG00000272419.6	NPC	TRUE	>5000bp	6870	Homo_sapiens_tRNA-Val-CAC-14-1	8.54639e-05	restricted
ENSG00000272419.6	Neurons	TRUE	Intragenic	0	Homo_sapiens_tRNA-Glu-TTC-10-2	6.19889e-05	off
ENSG00000272419.6	Neurons	TRUE	Intragenic	0	Homo_sapiens_tRX-Phe-GAA-1-1	1.2977e-05	off
ENSG00000272419.6	Neurons	TRUE	>5000bp	6870	Homo_sapiens_tRNA-Val-CAC-14-1	2.5954e-05	restricted
ENSG00000272419.6	hiPSC	TRUE	Intragenic	0	Homo_sapiens_tRNA-Glu-TTC-10-2	3.24818e-05	off
ENSG00000272419.6	hiPSC	TRUE	Intragenic	0	Homo_sapiens_tRX-Phe-GAA-1-1	1.41195e-06	off
ENSG00000272419.6	hiPSC	TRUE	>5000bp	6870	Homo_sapiens_tRNA-Val-CAC-14-1	0.000543705	restricted
ENSG00000272541.1	CM	FALSE	5000bp	4698	Homo_sapiens_tRNA-Ala-AGC-17-1	4.27283e-06	restricted
ENSG00000272541.1	CM	FALSE	>5000bp	13605	Homo_sapiens_tRNA-Met-CAT-7-1	6.07441e-06	off
ENSG00000272541.1	CM	FALSE	>5000bp	25647	Homo_sapiens_tRX-Ala-AGC-2-1	1.07246e-05	off
ENSG00000272541.1	CM	FALSE	>5000bp	32845	Homo_sapiens_tRNA-Ile-AAT-1-1	3.17964e-05	restricted
ENSG00000272541.1	CM	FALSE	>5000bp	39845	Homo_sapiens_tRNA-Ala-AGC-24-1	5.96972e-05	restricted
ENSG00000272541.1	CM	FALSE	>5000bp	42329	Homo_sapiens_tRX-Ala-AGC-5-1	8.23819e-05	restricted
ENSG00000272541.1	CM	FALSE	>5000bp	47173	Homo_sapiens_tRX-Met-CAT-2-1	8.03917e-05	restricted
ENSG00000272541.1	CM	FALSE	>5000bp	55607	Homo_sapiens_tRNA-Ile-AAT-12-1	0.000540161	restricted
ENSG00000272541.1	CM	FALSE	>5000bp	62274	Homo_sapiens_tRNA-Ala-AGC-19-1	9.39648e-05	restricted
ENSG00000272541.1	CM	FALSE	>5000bp	62986	Homo_sapiens_tRX-Ala-AGC-6-1	4.25209e-05	restricted
ENSG00000272541.1	NPC	FALSE	5000bp	4698	Homo_sapiens_tRNA-Ala-AGC-17-1	0.000344621	restricted
ENSG00000272541.1	NPC	FALSE	>5000bp	13605	Homo_sapiens_tRNA-Met-CAT-7-1	3.50151e-05	off
ENSG00000272541.1	NPC	FALSE	>5000bp	25647	Homo_sapiens_tRX-Ala-AGC-2-1	2.98605e-05	off
ENSG00000272541.1	NPC	FALSE	>5000bp	32845	Homo_sapiens_tRNA-Ile-AAT-1-1	0.000113942	restricted
ENSG00000272541.1	NPC	FALSE	>5000bp	39845	Homo_sapiens_tRNA-Ala-AGC-24-1	5.5949e-05	restricted
ENSG00000272541.1	NPC	FALSE	>5000bp	42329	Homo_sapiens_tRX-Ala-AGC-5-1	7.17284e-05	restricted
ENSG00000272541.1	NPC	FALSE	>5000bp	47173	Homo_sapiens_tRX-Met-CAT-2-1	3.39782e-05	restricted
ENSG00000272541.1	NPC	FALSE	>5000bp	55607	Homo_sapiens_tRNA-Ile-AAT-12-1	0.00100737	restricted
ENSG00000272541.1	NPC	FALSE	>5000bp	62274	Homo_sapiens_tRNA-Ala-AGC-19-1	5.5949e-05	restricted
ENSG00000272541.1	NPC	FALSE	>5000bp	62986	Homo_sapiens_tRX-Ala-AGC-6-1	3.80959e-05	restricted
ENSG00000272541.1	Neurons	FALSE	5000bp	4698	Homo_sapiens_tRNA-Ala-AGC-17-1	8.00063e-05	restricted
ENSG00000272541.1	Neurons	FALSE	>5000bp	13605	Homo_sapiens_tRNA-Met-CAT-7-1	2.30579e-05	off
ENSG00000272541.1	Neurons	FALSE	>5000bp	25647	Homo_sapiens_tRX-Ala-AGC-2-1	0.000101671	off
ENSG00000272541.1	Neurons	FALSE	>5000bp	32845	Homo_sapiens_tRNA-Ile-AAT-1-1	8.50468e-05	restricted
ENSG00000272541.1	Neurons	FALSE	>5000bp	39845	Homo_sapiens_tRNA-Ala-AGC-24-1	8.79428e-05	restricted
ENSG00000272541.1	Neurons	FALSE	>5000bp	42329	Homo_sapiens_tRX-Ala-AGC-5-1	6.70294e-05	restricted
ENSG00000272541.1	Neurons	FALSE	>5000bp	47173	Homo_sapiens_tRX-Met-CAT-2-1	5.40524e-05	restricted
ENSG00000272541.1	Neurons	FALSE	>5000bp	55607	Homo_sapiens_tRNA-Ile-AAT-12-1	0.000181567	restricted
ENSG00000272541.1	Neurons	FALSE	>5000bp	62274	Homo_sapiens_tRNA-Ala-AGC-19-1	8.3654e-05	restricted
ENSG00000272541.1	Neurons	FALSE	>5000bp	62986	Homo_sapiens_tRX-Ala-AGC-6-1	4.1827e-05	restricted
ENSG00000272541.1	hiPSC	FALSE	5000bp	4698	Homo_sapiens_tRNA-Ala-AGC-17-1	5.08406e-05	restricted
ENSG00000272541.1	hiPSC	FALSE	>5000bp	13605	Homo_sapiens_tRNA-Met-CAT-7-1	1.49066e-05	off
ENSG00000272541.1	hiPSC	FALSE	>5000bp	25647	Homo_sapiens_tRX-Ala-AGC-2-1	4.47233e-06	off
ENSG00000272541.1	hiPSC	FALSE	>5000bp	32845	Homo_sapiens_tRNA-Ile-AAT-1-1	0.00245867	restricted
ENSG00000272541.1	hiPSC	FALSE	>5000bp	39845	Homo_sapiens_tRNA-Ala-AGC-24-1	0.00152669	restricted
ENSG00000272541.1	hiPSC	FALSE	>5000bp	42329	Homo_sapiens_tRX-Ala-AGC-5-1	0.00289363	restricted
ENSG00000272541.1	hiPSC	FALSE	>5000bp	47173	Homo_sapiens_tRX-Met-CAT-2-1	0.00121059	restricted
ENSG00000272541.1	hiPSC	FALSE	>5000bp	55607	Homo_sapiens_tRNA-Ile-AAT-12-1	0.00295703	restricted
ENSG00000272541.1	hiPSC	FALSE	>5000bp	62274	Homo_sapiens_tRNA-Ala-AGC-19-1	0.00206018	restricted
ENSG00000272541.1	hiPSC	FALSE	>5000bp	62986	Homo_sapiens_tRX-Ala-AGC-6-1	0.00127523	restricted
ENSG00000273112.1	CM	TRUE	Intragenic	0	Homo_sapiens_tRNA-Asn-GTT-1-1	0.00388544	restricted
ENSG00000273112.1	CM	TRUE	Intragenic	0	Homo_sapiens_tRNA-Asp-GTC-9-1	0	off
ENSG00000273112.1	CM	TRUE	Intragenic	0	Homo_sapiens_tRNA-Gly-TCC-2-6	0.00423266	housekeeping
ENSG00000273112.1	CM	TRUE	Intragenic	0	Homo_sapiens_tRNA-Leu-CAG-1-6	0.00400142	housekeeping
ENSG00000273112.1	NPC	TRUE	Intragenic	0	Homo_sapiens_tRNA-Asn-GTT-1-1	0.000651461	restricted
ENSG00000273112.1	NPC	TRUE	Intragenic	0	Homo_sapiens_tRNA-Asp-GTC-9-1	4.46329e-06	off
ENSG00000273112.1	NPC	TRUE	Intragenic	0	Homo_sapiens_tRNA-Gly-TCC-2-6	0.00324665	housekeeping
ENSG00000273112.1	NPC	TRUE	Intragenic	0	Homo_sapiens_tRNA-Leu-CAG-1-6	0.00205318	housekeeping
ENSG00000273112.1	Neurons	TRUE	Intragenic	0	Homo_sapiens_tRNA-Asn-GTT-1-1	0.00032217	restricted
ENSG00000273112.1	Neurons	TRUE	Intragenic	0	Homo_sapiens_tRNA-Asp-GTC-9-1	7.93651e-06	off
ENSG00000273112.1	Neurons	TRUE	Intragenic	0	Homo_sapiens_tRNA-Gly-TCC-2-6	0.00378174	housekeeping
ENSG00000273112.1	Neurons	TRUE	Intragenic	0	Homo_sapiens_tRNA-Leu-CAG-1-6	0.00238593	housekeeping
ENSG00000273112.1	hiPSC	TRUE	Intragenic	0	Homo_sapiens_tRNA-Asn-GTT-1-1	0.0030063	restricted
ENSG00000273112.1	hiPSC	TRUE	Intragenic	0	Homo_sapiens_tRNA-Asp-GTC-9-1	1.02013e-06	off
ENSG00000273112.1	hiPSC	TRUE	Intragenic	0	Homo_sapiens_tRNA-Gly-TCC-2-6	0.00296549	housekeeping
ENSG00000273112.1	hiPSC	TRUE	Intragenic	0	Homo_sapiens_tRNA-Leu-CAG-1-6	0.00251517	housekeeping
ENSG00000273136.7	CM	TRUE	5000bp	2152	Homo_sapiens_tRNA-Asn-GTT-7-1	0.000501601	restricted
ENSG00000273136.7	NPC	TRUE	5000bp	2152	Homo_sapiens_tRNA-Asn-GTT-7-1	0.000157192	restricted
ENSG00000273136.7	Neurons	FALSE	5000bp	2152	Homo_sapiens_tRNA-Asn-GTT-7-1	0.000160013	restricted
ENSG00000273136.7	hiPSC	TRUE	5000bp	2152	Homo_sapiens_tRNA-Asn-GTT-7-1	0.00067324	restricted
ENSG00000273725.1	CM	FALSE	5000bp	4216	Homo_sapiens_tRNA-Leu-CAA-5-1	9.11162e-06	off
ENSG00000273725.1	NPC	FALSE	5000bp	4216	Homo_sapiens_tRNA-Leu-CAA-5-1	1.75075e-05	off
ENSG00000273725.1	Neurons	FALSE	5000bp	4216	Homo_sapiens_tRNA-Leu-CAA-5-1	8.57984e-05	off
ENSG00000273725.1	hiPSC	FALSE	5000bp	4216	Homo_sapiens_tRNA-Leu-CAA-5-1	8.63051e-06	off
ENSG00000274020.4	CM	TRUE	Intragenic	0	Homo_sapiens_tRNA-Asn-GTT-16-1	6.07441e-06	off
ENSG00000274020.4	CM	TRUE	Intragenic	0	Homo_sapiens_tRNA-Asn-GTT-21-1	7.49869e-06	off
ENSG00000274020.4	CM	TRUE	Intragenic	0	Homo_sapiens_tRNA-Gln-CTG-7-1	6.07441e-06	off
ENSG00000274020.4	CM	TRUE	Intragenic	0	Homo_sapiens_tRNA-Gln-CTG-9-1	0.0012347	restricted
ENSG00000274020.4	CM	TRUE	Intragenic	0	Homo_sapiens_tRNA-Glu-TTC-6-1	0.000531907	restricted
ENSG00000274020.4	CM	TRUE	Intragenic	0	Homo_sapiens_tRX-Asn-GTT-1-1	6.07441e-06	off
ENSG00000274020.4	NPC	TRUE	Intragenic	0	Homo_sapiens_tRNA-Asn-GTT-16-1	4.70224e-05	off
ENSG00000274020.4	NPC	TRUE	Intragenic	0	Homo_sapiens_tRNA-Asn-GTT-21-1	4.29048e-05	off
ENSG00000274020.4	NPC	TRUE	Intragenic	0	Homo_sapiens_tRNA-Gln-CTG-7-1	4.22135e-05	off
ENSG00000274020.4	NPC	TRUE	Intragenic	0	Homo_sapiens_tRNA-Gln-CTG-9-1	5.56034e-05	restricted
ENSG00000274020.4	NPC	TRUE	Intragenic	0	Homo_sapiens_tRNA-Glu-TTC-6-1	9.85082e-05	restricted
ENSG00000274020.4	NPC	TRUE	Intragenic	0	Homo_sapiens_tRX-Asn-GTT-1-1	2.12796e-05	off
ENSG00000274020.4	Neurons	TRUE	Intragenic	0	Homo_sapiens_tRNA-Asn-GTT-16-1	7.28214e-05	off
ENSG00000274020.4	Neurons	TRUE	Intragenic	0	Homo_sapiens_tRNA-Asn-GTT-21-1	2.5954e-05	off
ENSG00000274020.4	Neurons	TRUE	Intragenic	0	Homo_sapiens_tRNA-Gln-CTG-7-1	2.80984e-05	off
ENSG00000274020.4	Neurons	TRUE	Intragenic	0	Homo_sapiens_tRNA-Gln-CTG-9-1	6.48849e-05	restricted
ENSG00000274020.4	Neurons	TRUE	Intragenic	0	Homo_sapiens_tRNA-Glu-TTC-6-1	0.000113897	restricted
ENSG00000274020.4	Neurons	TRUE	Intragenic	0	Homo_sapiens_tRX-Asn-GTT-1-1	5.4804e-05	off
ENSG00000274020.4	hiPSC	TRUE	Intragenic	0	Homo_sapiens_tRNA-Asn-GTT-16-1	5.80661e-06	off
ENSG00000274020.4	hiPSC	TRUE	Intragenic	0	Homo_sapiens_tRNA-Asn-GTT-21-1	1.85953e-05	off
ENSG00000274020.4	hiPSC	TRUE	Intragenic	0	Homo_sapiens_tRNA-Gln-CTG-7-1	6.90441e-06	off
ENSG00000274020.4	hiPSC	TRUE	Intragenic	0	Homo_sapiens_tRNA-Gln-CTG-9-1	0.00239543	restricted
ENSG00000274020.4	hiPSC	TRUE	Intragenic	0	Homo_sapiens_tRNA-Glu-TTC-6-1	0.00240547	restricted
ENSG00000274020.4	hiPSC	TRUE	Intragenic	0	Homo_sapiens_tRX-Asn-GTT-1-1	5.80661e-06	off
ENSG00000274372.5	CM	TRUE	Intragenic	0	Homo_sapiens_tRX-Gly-CCC-1-2	9.11162e-06	off
ENSG00000274372.5	NPC	FALSE	Intragenic	0	Homo_sapiens_tRX-Gly-CCC-1-2	1.71619e-05	off
ENSG00000274372.5	Neurons	FALSE	Intragenic	0	Homo_sapiens_tRX-Gly-CCC-1-2	0.000108856	off
ENSG00000274372.5	hiPSC	TRUE	Intragenic	0	Homo_sapiens_tRX-Gly-CCC-1-2	3.76636e-06	off
ENSG00000275016.5	CM	FALSE	Intragenic	0	Homo_sapiens_tRX-Lys-CTT-3-1	9.11162e-06	off
ENSG00000275016.5	NPC	FALSE	Intragenic	0	Homo_sapiens_tRX-Lys-CTT-3-1	2.19708e-05	off
ENSG00000275016.5	Neurons	FALSE	Intragenic	0	Homo_sapiens_tRX-Lys-CTT-3-1	5.4804e-05	off
ENSG00000275016.5	hiPSC	FALSE	Intragenic	0	Homo_sapiens_tRX-Lys-CTT-3-1	3.76636e-06	off
ENSG00000275489.2	CM	FALSE	5000bp	1293	Homo_sapiens_tRNA-Cys-GCA-24-1	4.65014e-06	off
ENSG00000275489.2	NPC	FALSE	5000bp	1293	Homo_sapiens_tRNA-Cys-GCA-24-1	3.91327e-05	off
ENSG00000275489.2	Neurons	FALSE	5000bp	1293	Homo_sapiens_tRNA-Cys-GCA-24-1	5.11563e-05	off
ENSG00000275489.2	hiPSC	FALSE	5000bp	1293	Homo_sapiens_tRNA-Cys-GCA-24-1	2.10274e-05	off
ENSG00000275585.2	CM	TRUE	Intragenic	0	Homo_sapiens_tRNA-Gly-CCC-6-1	0.00182909	restricted
ENSG00000275585.2	CM	TRUE	Intragenic	0	Homo_sapiens_tRNA-Val-CAC-1-8	0.00212878	restricted
ENSG00000275585.2	CM	TRUE	Intragenic	0	Homo_sapiens_tRX-Phe-GAA-2-1	6.32154e-05	restricted
ENSG00000275585.2	NPC	FALSE	Intragenic	0	Homo_sapiens_tRNA-Gly-CCC-6-1	0.000355937	restricted
ENSG00000275585.2	NPC	FALSE	Intragenic	0	Homo_sapiens_tRNA-Val-CAC-1-8	0.000159266	restricted
ENSG00000275585.2	NPC	FALSE	Intragenic	0	Homo_sapiens_tRX-Phe-GAA-2-1	3.77502e-05	restricted
ENSG00000275585.2	Neurons	FALSE	Intragenic	0	Homo_sapiens_tRNA-Gly-CCC-6-1	0.000152828	restricted
ENSG00000275585.2	Neurons	FALSE	Intragenic	0	Homo_sapiens_tRNA-Val-CAC-1-8	8.00063e-05	restricted
ENSG00000275585.2	Neurons	FALSE	Intragenic	0	Homo_sapiens_tRX-Phe-GAA-2-1	9.58794e-05	restricted
ENSG00000275585.2	hiPSC	TRUE	Intragenic	0	Homo_sapiens_tRNA-Gly-CCC-6-1	0.00228913	restricted
ENSG00000275585.2	hiPSC	TRUE	Intragenic	0	Homo_sapiens_tRNA-Val-CAC-1-8	0.00129838	restricted
ENSG00000275585.2	hiPSC	TRUE	Intragenic	0	Homo_sapiens_tRX-Phe-GAA-2-1	0.000117915	restricted
ENSG00000275788.1	CM	FALSE	>5000bp	9992	Homo_sapiens_tRNA-Asn-GTT-2-4	0.0045315	housekeeping
ENSG00000275788.1	NPC	FALSE	>5000bp	9992	Homo_sapiens_tRNA-Asn-GTT-2-4	0.00394931	housekeeping
ENSG00000275788.1	Neurons	FALSE	>5000bp	9992	Homo_sapiens_tRNA-Asn-GTT-2-4	0.00452369	housekeeping
ENSG00000275788.1	hiPSC	FALSE	>5000bp	9992	Homo_sapiens_tRNA-Asn-GTT-2-4	0.00285786	housekeeping
ENSG00000276975.3	CM	TRUE	Intragenic	0	Homo_sapiens_tRNA-Gly-CCC-8-1	8.92297e-06	off
ENSG00000276975.3	NPC	TRUE	Intragenic	0	Homo_sapiens_tRNA-Gly-CCC-8-1	2.53972e-05	off
ENSG00000276975.3	Neurons	TRUE	Intragenic	0	Homo_sapiens_tRNA-Gly-CCC-8-1	6.77809e-05	off
ENSG00000276975.3	hiPSC	TRUE	Intragenic	0	Homo_sapiens_tRNA-Gly-CCC-8-1	4.15818e-06	off
ENSG00000277147.6	CM	TRUE	Intragenic	0	Homo_sapiens_tRNA-Asn-GTT-11-2	8.84563e-05	restricted
ENSG00000277147.6	CM	TRUE	Intragenic	0	Homo_sapiens_tRNA-Asn-GTT-28-1	9.48892e-06	off
ENSG00000277147.6	CM	TRUE	Intragenic	0	Homo_sapiens_tRNA-Glu-TTC-8-1	2.96175e-05	restricted
ENSG00000277147.6	NPC	TRUE	Intragenic	0	Homo_sapiens_tRNA-Asn-GTT-11-2	3.39782e-05	restricted
ENSG00000277147.6	NPC	TRUE	Intragenic	0	Homo_sapiens_tRNA-Asn-GTT-28-1	1.75075e-05	off
ENSG00000277147.6	NPC	TRUE	Intragenic	0	Homo_sapiens_tRNA-Glu-TTC-8-1	5.97211e-05	restricted
ENSG00000277147.6	Neurons	TRUE	Intragenic	0	Homo_sapiens_tRNA-Asn-GTT-11-2	7.57175e-05	restricted
ENSG00000277147.6	Neurons	TRUE	Intragenic	0	Homo_sapiens_tRNA-Asn-GTT-28-1	8.655e-05	off
ENSG00000277147.6	Neurons	TRUE	Intragenic	0	Homo_sapiens_tRNA-Glu-TTC-8-1	4.39714e-05	restricted
ENSG00000277147.6	hiPSC	TRUE	Intragenic	0	Homo_sapiens_tRNA-Asn-GTT-11-2	0.000183987	restricted
ENSG00000277147.6	hiPSC	TRUE	Intragenic	0	Homo_sapiens_tRNA-Asn-GTT-28-1	4.86416e-06	off
ENSG00000277147.6	hiPSC	TRUE	Intragenic	0	Homo_sapiens_tRNA-Glu-TTC-8-1	0.000125451	restricted
ENSG00000277182.1	CM	TRUE	500bp	324	Homo_sapiens_tRNA-Asn-GTT-2-5	0.00509873	housekeeping
ENSG00000277182.1	NPC	TRUE	500bp	324	Homo_sapiens_tRNA-Asn-GTT-2-5	0.00432584	housekeeping
ENSG00000277182.1	Neurons	FALSE	500bp	324	Homo_sapiens_tRNA-Asn-GTT-2-5	0.00601485	housekeeping
ENSG00000277182.1	hiPSC	FALSE	500bp	324	Homo_sapiens_tRNA-Asn-GTT-2-5	0.00214344	housekeeping
ENSG00000277406.2	CM	TRUE	Intragenic	0	Homo_sapiens_tRNA-Asn-GTT-24-1	0.00128503	housekeeping
ENSG00000277406.2	CM	TRUE	Intragenic	0	Homo_sapiens_tRX-Asn-GTT-3-1	1.09132e-05	off
ENSG00000277406.2	NPC	TRUE	Intragenic	0	Homo_sapiens_tRNA-Asn-GTT-24-1	0.000261201	housekeeping
ENSG00000277406.2	NPC	TRUE	Intragenic	0	Homo_sapiens_tRX-Asn-GTT-3-1	2.12796e-05	off
ENSG00000277406.2	Neurons	TRUE	Intragenic	0	Homo_sapiens_tRNA-Asn-GTT-24-1	0.000367644	housekeeping
ENSG00000277406.2	Neurons	TRUE	Intragenic	0	Homo_sapiens_tRX-Asn-GTT-3-1	5.40524e-05	off
ENSG00000277406.2	hiPSC	TRUE	Intragenic	0	Homo_sapiens_tRNA-Asn-GTT-24-1	0.00172809	housekeeping
ENSG00000277406.2	hiPSC	TRUE	Intragenic	0	Homo_sapiens_tRX-Asn-GTT-3-1	5.49246e-06	off
ENSG00000278099.1	CM	FALSE	>5000bp	12056	Homo_sapiens_tRX-Asn-GTT-2-1	4.83879e-06	off
ENSG00000278099.1	NPC	FALSE	>5000bp	12056	Homo_sapiens_tRX-Asn-GTT-2-1	1.26986e-05	off
ENSG00000278099.1	Neurons	FALSE	>5000bp	12056	Homo_sapiens_tRX-Asn-GTT-2-1	7.57175e-05	off
ENSG00000278099.1	hiPSC	FALSE	>5000bp	12056	Homo_sapiens_tRX-Asn-GTT-2-1	8.16102e-06	off
ENSG00000279199.1	CM	FALSE	5000bp	1858	Homo_sapiens_tRNA-SeC-TCA-3-1	4.83879e-06	off
ENSG00000279199.1	NPC	FALSE	5000bp	1858	Homo_sapiens_tRNA-SeC-TCA-3-1	2.12796e-05	off
ENSG00000279199.1	Neurons	FALSE	5000bp	1858	Homo_sapiens_tRNA-SeC-TCA-3-1	4.4723e-05	off
ENSG00000279199.1	hiPSC	FALSE	5000bp	1858	Homo_sapiens_tRNA-SeC-TCA-3-1	7.05975e-07	off
ENSG00000280114.1	CM	FALSE	5000bp	1019	Homo_sapiens_tRNA-Val-CAC-10-1	9.11162e-06	off
ENSG00000280114.1	CM	FALSE	5000bp	2756	Homo_sapiens_tRNA-Gly-CCC-4-1	0.00150375	restricted
ENSG00000280114.1	NPC	FALSE	5000bp	1019	Homo_sapiens_tRNA-Val-CAC-10-1	3.05518e-05	off
ENSG00000280114.1	NPC	FALSE	5000bp	2756	Homo_sapiens_tRNA-Gly-CCC-4-1	0.000791492	restricted
ENSG00000280114.1	Neurons	FALSE	5000bp	1019	Homo_sapiens_tRNA-Val-CAC-10-1	4.39714e-05	off
ENSG00000280114.1	Neurons	FALSE	5000bp	2756	Homo_sapiens_tRNA-Gly-CCC-4-1	0.000144891	restricted
ENSG00000280114.1	hiPSC	FALSE	5000bp	1019	Homo_sapiens_tRNA-Val-CAC-10-1	6.12076e-06	off
ENSG00000280114.1	hiPSC	FALSE	5000bp	2756	Homo_sapiens_tRNA-Gly-CCC-4-1	0.00262397	restricted
ENSG00000281706.3	CM	TRUE	>5000bp	5774	Homo_sapiens_tRNA-Ile-AAT-2-1	0.00281033	housekeeping
ENSG00000281706.3	CM	TRUE	>5000bp	7767	Homo_sapiens_tRNA-Leu-TAA-2-1	0.000478851	restricted
ENSG00000281706.3	NPC	FALSE	>5000bp	5774	Homo_sapiens_tRNA-Ile-AAT-2-1	0.00334312	housekeeping
ENSG00000281706.3	NPC	FALSE	>5000bp	7767	Homo_sapiens_tRNA-Leu-TAA-2-1	6.38387e-05	restricted
ENSG00000281706.3	Neurons	FALSE	>5000bp	5774	Homo_sapiens_tRNA-Ile-AAT-2-1	0.00355556	housekeeping
ENSG00000281706.3	Neurons	FALSE	>5000bp	7767	Homo_sapiens_tRNA-Leu-TAA-2-1	0.00010092	restricted
ENSG00000281706.3	hiPSC	TRUE	>5000bp	5774	Homo_sapiens_tRNA-Ile-AAT-2-1	0.00364477	housekeeping
ENSG00000281706.3	hiPSC	TRUE	>5000bp	7767	Homo_sapiens_tRNA-Leu-TAA-2-1	0.00186639	restricted
ENSG00000283160.1	CM	FALSE	Intragenic	0	Homo_sapiens_tRNA-Ser-GCT-4-3	0.00532364	housekeeping
ENSG00000283160.1	CM	FALSE	500bp	156	Homo_sapiens_tRNA-Thr-AGT-1-1	0.00313935	restricted
ENSG00000283160.1	CM	FALSE	1000bp	516	Homo_sapiens_tRNA-Trp-CCA-3-3	0.0021155	housekeeping
ENSG00000283160.1	CM	FALSE	1000bp	589	Homo_sapiens_tRNA-Ile-AAT-5-5	0.00417242	housekeeping
ENSG00000283160.1	NPC	FALSE	Intragenic	0	Homo_sapiens_tRNA-Ser-GCT-4-3	0.00429724	housekeeping
ENSG00000283160.1	NPC	FALSE	500bp	156	Homo_sapiens_tRNA-Thr-AGT-1-1	0.00315292	restricted
ENSG00000283160.1	NPC	FALSE	1000bp	516	Homo_sapiens_tRNA-Trp-CCA-3-3	0.00115019	housekeeping
ENSG00000283160.1	NPC	FALSE	1000bp	589	Homo_sapiens_tRNA-Ile-AAT-5-5	0.00496313	housekeeping
ENSG00000283160.1	Neurons	FALSE	Intragenic	0	Homo_sapiens_tRNA-Ser-GCT-4-3	0.00403003	housekeeping
ENSG00000283160.1	Neurons	FALSE	500bp	156	Homo_sapiens_tRNA-Thr-AGT-1-1	0.00208832	restricted
ENSG00000283160.1	Neurons	FALSE	1000bp	516	Homo_sapiens_tRNA-Trp-CCA-3-3	0.00114262	housekeeping
ENSG00000283160.1	Neurons	FALSE	1000bp	589	Homo_sapiens_tRNA-Ile-AAT-5-5	0.00486323	housekeeping
ENSG00000283160.1	hiPSC	FALSE	Intragenic	0	Homo_sapiens_tRNA-Ser-GCT-4-3	0.00407855	housekeeping
ENSG00000283160.1	hiPSC	FALSE	500bp	156	Homo_sapiens_tRNA-Thr-AGT-1-1	0.00373522	restricted
ENSG00000283160.1	hiPSC	FALSE	1000bp	516	Homo_sapiens_tRNA-Trp-CCA-3-3	0.00147114	housekeeping
ENSG00000283160.1	hiPSC	FALSE	1000bp	589	Homo_sapiens_tRNA-Ile-AAT-5-5	0.00333959	housekeeping
ENSG00000283228.1	CM	TRUE	Intragenic	0	Homo_sapiens_tRX-Leu-CAA-3-1	7.49869e-06	off
ENSG00000283228.1	NPC	TRUE	Intragenic	0	Homo_sapiens_tRX-Leu-CAA-3-1	2.98605e-05	off
ENSG00000283228.1	Neurons	TRUE	Intragenic	0	Homo_sapiens_tRX-Leu-CAA-3-1	1.51214e-05	off
ENSG00000283228.1	hiPSC	TRUE	Intragenic	0	Homo_sapiens_tRX-Leu-CAA-3-1	3.76636e-06	off
ENSG00000283285.1	CM	FALSE	5000bp	4437	Homo_sapiens_tRNA-Lys-CTT-11-1	4.46149e-06	off
ENSG00000283285.1	NPC	FALSE	5000bp	4437	Homo_sapiens_tRNA-Lys-CTT-11-1	5.07945e-05	off
ENSG00000283285.1	Neurons	FALSE	5000bp	4437	Homo_sapiens_tRNA-Lys-CTT-11-1	4.7619e-05	off
ENSG00000283285.1	hiPSC	FALSE	5000bp	4437	Homo_sapiens_tRNA-Lys-CTT-11-1	4.86416e-06	off
ENSG00000283360.1	CM	TRUE	Intragenic	0	Homo_sapiens_tRNA-Asn-GTT-2-2	0.00230704	housekeeping
ENSG00000283360.1	CM	TRUE	Intragenic	0	Homo_sapiens_tRNA-Gly-TCC-2-3	0.00120958	off
ENSG00000283360.1	CM	TRUE	Intragenic	0	Homo_sapiens_tRNA-Gly-TCC-2-4	0	off
ENSG00000283360.1	CM	TRUE	Intragenic	0	Homo_sapiens_tRNA-Gly-TCC-4-1	0.000226555	restricted
ENSG00000283360.1	CM	TRUE	>5000bp	10043	Homo_sapiens_tRNA-Gly-GCC-4-1	1.31958e-05	restricted
ENSG00000283360.1	NPC	TRUE	Intragenic	0	Homo_sapiens_tRNA-Asn-GTT-2-2	0.000495967	housekeeping
ENSG00000283360.1	NPC	TRUE	Intragenic	0	Homo_sapiens_tRNA-Gly-TCC-2-3	0.000725955	off
ENSG00000283360.1	NPC	TRUE	Intragenic	0	Homo_sapiens_tRNA-Gly-TCC-2-4	0	off
ENSG00000283360.1	NPC	TRUE	Intragenic	0	Homo_sapiens_tRNA-Gly-TCC-4-1	4.25592e-05	restricted
ENSG00000283360.1	NPC	TRUE	>5000bp	10043	Homo_sapiens_tRNA-Gly-GCC-4-1	2.98605e-05	restricted
ENSG00000283360.1	Neurons	TRUE	Intragenic	0	Homo_sapiens_tRNA-Asn-GTT-2-2	0.000398639	housekeeping
ENSG00000283360.1	Neurons	TRUE	Intragenic	0	Homo_sapiens_tRNA-Gly-TCC-2-3	0.000439073	off
ENSG00000283360.1	Neurons	TRUE	Intragenic	0	Homo_sapiens_tRNA-Gly-TCC-2-4	0	off
ENSG00000283360.1	Neurons	TRUE	Intragenic	0	Homo_sapiens_tRNA-Gly-TCC-4-1	1.0081e-05	restricted
ENSG00000283360.1	Neurons	TRUE	>5000bp	10043	Homo_sapiens_tRNA-Gly-GCC-4-1	7.28214e-05	restricted
ENSG00000283360.1	hiPSC	TRUE	Intragenic	0	Homo_sapiens_tRNA-Asn-GTT-2-2	0.00333126	housekeeping
ENSG00000283360.1	hiPSC	TRUE	Intragenic	0	Homo_sapiens_tRNA-Gly-TCC-2-3	0.00171514	off
ENSG00000283360.1	hiPSC	TRUE	Intragenic	0	Homo_sapiens_tRNA-Gly-TCC-2-4	0	off
ENSG00000283360.1	hiPSC	TRUE	Intragenic	0	Homo_sapiens_tRNA-Gly-TCC-4-1	0.000204143	restricted
ENSG00000283360.1	hiPSC	TRUE	>5000bp	10043	Homo_sapiens_tRNA-Gly-GCC-4-1	6.31564e-05	restricted
ENSG00000283408.2	CM	FALSE	>5000bp	162170	Homo_sapiens_tRNA-Gln-CTG-1-1	1.6799e-05	restricted
ENSG00000283408.2	NPC	FALSE	>5000bp	162170	Homo_sapiens_tRNA-Gln-CTG-1-1	2.53972e-05	restricted
ENSG00000283408.2	Neurons	FALSE	>5000bp	162170	Homo_sapiens_tRNA-Gln-CTG-1-1	6.77809e-05	restricted
ENSG00000283408.2	hiPSC	FALSE	>5000bp	162170	Homo_sapiens_tRNA-Gln-CTG-1-1	4.00922e-05	restricted
ENSG00000283627.1	CM	FALSE	>5000bp	34216	Homo_sapiens_tRNA-Ala-AGC-15-1	0.00090605	housekeeping
ENSG00000283627.1	NPC	FALSE	>5000bp	34216	Homo_sapiens_tRNA-Ala-AGC-15-1	0.000546762	housekeeping
ENSG00000283627.1	Neurons	FALSE	>5000bp	34216	Homo_sapiens_tRNA-Ala-AGC-15-1	0.000464165	housekeeping
ENSG00000283627.1	hiPSC	FALSE	>5000bp	34216	Homo_sapiens_tRNA-Ala-AGC-15-1	0.00179312	housekeeping
ENSG00000283696.1	CM	TRUE	Intragenic	0	Homo_sapiens_tRNA-Glu-TTC-4-2	0.00166753	housekeeping
ENSG00000283696.1	CM	TRUE	Intragenic	0	Homo_sapiens_tRNA-Und-TTA-3-1	4.05307e-05	restricted
ENSG00000283696.1	CM	TRUE	Intragenic	0	Homo_sapiens_tRNA-Val-CAC-1-1	0.0065127	housekeeping
ENSG00000283696.1	NPC	TRUE	Intragenic	0	Homo_sapiens_tRNA-Glu-TTC-4-2	0.000606167	housekeeping
ENSG00000283696.1	NPC	TRUE	Intragenic	0	Homo_sapiens_tRNA-Und-TTA-3-1	2.98605e-05	restricted
ENSG00000283696.1	NPC	TRUE	Intragenic	0	Homo_sapiens_tRNA-Val-CAC-1-1	0.00678612	housekeeping
ENSG00000283696.1	Neurons	TRUE	Intragenic	0	Homo_sapiens_tRNA-Glu-TTC-4-2	0.000461379	housekeeping
ENSG00000283696.1	Neurons	TRUE	Intragenic	0	Homo_sapiens_tRNA-Und-TTA-3-1	8.86944e-05	restricted
ENSG00000283696.1	Neurons	TRUE	Intragenic	0	Homo_sapiens_tRNA-Val-CAC-1-1	0.0103499	housekeeping
ENSG00000283696.1	hiPSC	TRUE	Intragenic	0	Homo_sapiens_tRNA-Glu-TTC-4-2	0.00282797	housekeeping
ENSG00000283696.1	hiPSC	TRUE	Intragenic	0	Homo_sapiens_tRNA-Und-TTA-3-1	0.000723138	restricted
ENSG00000283696.1	hiPSC	TRUE	Intragenic	0	Homo_sapiens_tRNA-Val-CAC-1-1	0.00382757	housekeeping
ENSG00000283752.1	CM	FALSE	>5000bp	10674	Homo_sapiens_tRNA-Asn-GTT-10-1	5.83766e-05	restricted
ENSG00000283752.1	NPC	FALSE	>5000bp	10674	Homo_sapiens_tRNA-Asn-GTT-10-1	3.43238e-05	restricted
ENSG00000283752.1	Neurons	FALSE	>5000bp	10674	Homo_sapiens_tRNA-Asn-GTT-10-1	4.39714e-05	restricted
ENSG00000283752.1	hiPSC	FALSE	>5000bp	10674	Homo_sapiens_tRNA-Asn-GTT-10-1	0.00060349	restricted
ENSG00000283907.1	CM	TRUE	Intragenic	0	Homo_sapiens_tRNA-Lys-CTT-10-1	4.65014e-06	off
ENSG00000283907.1	NPC	TRUE	Intragenic	0	Homo_sapiens_tRNA-Lys-CTT-10-1	1.26986e-05	off
ENSG00000283907.1	Neurons	TRUE	Intragenic	0	Homo_sapiens_tRNA-Lys-CTT-10-1	5.40524e-05	off
ENSG00000283907.1	hiPSC	TRUE	Intragenic	0	Homo_sapiens_tRNA-Lys-CTT-10-1	1.41195e-06	off
ENSG00000284601.1	CM	FALSE	>5000bp	16959	Homo_sapiens_tRNA-Lys-CTT-7-1	1.23375e-05	off
ENSG00000284601.1	NPC	FALSE	>5000bp	16959	Homo_sapiens_tRNA-Lys-CTT-7-1	3.84415e-05	off
ENSG00000284601.1	Neurons	FALSE	>5000bp	16959	Homo_sapiens_tRNA-Lys-CTT-7-1	2.5954e-05	off
ENSG00000284601.1	hiPSC	TRUE	>5000bp	16959	Homo_sapiens_tRNA-Lys-CTT-7-1	3.08334e-05	off
ENSG00000284607.1	CM	TRUE	Intragenic	0	Homo_sapiens_tRNA-Ala-AGC-11-1	0.00241719	housekeeping
ENSG00000284607.1	CM	TRUE	500bp	376	Homo_sapiens_tRNA-Tyr-GTA-1-1	0.00431638	housekeeping
ENSG00000284607.1	CM	TRUE	1000bp	872	Homo_sapiens_tRNA-Tyr-GTA-8-1	0.000138391	restricted
ENSG00000284607.1	CM	TRUE	5000bp	2406	Homo_sapiens_tRNA-Tyr-GTA-3-1	0.000453214	restricted
ENSG00000284607.1	NPC	TRUE	Intragenic	0	Homo_sapiens_tRNA-Ala-AGC-11-1	0.00173848	housekeeping
ENSG00000284607.1	NPC	TRUE	500bp	376	Homo_sapiens_tRNA-Tyr-GTA-1-1	0.00355277	housekeeping
ENSG00000284607.1	NPC	TRUE	1000bp	872	Homo_sapiens_tRNA-Tyr-GTA-8-1	0.000175391	restricted
ENSG00000284607.1	NPC	TRUE	5000bp	2406	Homo_sapiens_tRNA-Tyr-GTA-3-1	0.0001857	restricted
ENSG00000284607.1	Neurons	TRUE	Intragenic	0	Homo_sapiens_tRNA-Ala-AGC-11-1	0.00126777	housekeeping
ENSG00000284607.1	Neurons	TRUE	500bp	376	Homo_sapiens_tRNA-Tyr-GTA-1-1	0.00324423	housekeeping
ENSG00000284607.1	Neurons	TRUE	1000bp	872	Homo_sapiens_tRNA-Tyr-GTA-8-1	8.3654e-05	restricted
[truncated: 225 more rows]
