# Supplementary material for: Selective gene expression maintains human tRNA anticodon pools during differentiation
Source: Nat Cell Biol. 2024 Jan 8;26(1):100–12. doi: 10.1038/s41556-023-01317-3 (PMC10791582; doi:10.1038/s41556-023-01317-3)
Supplement: Supplementary file 16 — Statistical source data. [file 41556_2023_1317_MOESM16_ESM.xlsx]

## Sheet: Ext Data Fig. 6a
Gene	score	group
Homo_sapiens_tRNA-Ala-AGC-1-1	84.9	Housekeeping
Homo_sapiens_tRNA-Ala-AGC-11-1	58.9	Housekeeping
Homo_sapiens_tRNA-Ala-AGC-15-1	56.7	Housekeeping
Homo_sapiens_tRNA-Ala-AGC-16-1	53.1	Restricted
Homo_sapiens_tRNA-Ala-AGC-17-1	46.4	Restricted
Homo_sapiens_tRNA-Ala-AGC-19-1	49.5	Restricted
Homo_sapiens_tRNA-Ala-AGC-2-1	84.7	Housekeeping
Homo_sapiens_tRNA-Ala-AGC-2-2	84.7	Housekeeping
Homo_sapiens_tRNA-Ala-AGC-2-3	84.7	Restricted
Homo_sapiens_tRNA-Ala-AGC-20-1	47.4	Persistently off
Homo_sapiens_tRNA-Ala-AGC-21-1	40	Restricted
Homo_sapiens_tRNA-Ala-AGC-23-1	22.7	Restricted
Homo_sapiens_tRNA-Ala-AGC-24-1	57.2	Restricted
Homo_sapiens_tRNA-Ala-AGC-3-1	80.3	Housekeeping
Homo_sapiens_tRNA-Ala-AGC-4-1	76.1	Housekeeping
Homo_sapiens_tRNA-Ala-AGC-5-1	84.2	Restricted
Homo_sapiens_tRNA-Ala-AGC-6-1	74.1	Restricted
Homo_sapiens_tRNA-Ala-AGC-8-1	59.7	Housekeeping
Homo_sapiens_tRNA-Ala-AGC-8-2	59.7	Housekeeping
Homo_sapiens_tRNA-Ala-CGC-1-1	79.7	Housekeeping
Homo_sapiens_tRNA-Ala-CGC-2-1	79.7	Housekeeping
Homo_sapiens_tRNA-Ala-CGC-3-1	74.4	Housekeeping
Homo_sapiens_tRNA-Ala-CGC-4-1	76.1	Restricted
Homo_sapiens_tRNA-Ala-CGC-5-1	52.8	Restricted
Homo_sapiens_tRNA-Ala-TGC-1-1	80.5	Restricted
Homo_sapiens_tRNA-Ala-TGC-2-1	79.7	Restricted
Homo_sapiens_tRNA-Ala-TGC-3-1	79.7	Housekeeping
Homo_sapiens_tRNA-Ala-TGC-3-2	79.7	Housekeeping
Homo_sapiens_tRNA-Ala-TGC-4-1	78.8	Restricted
Homo_sapiens_tRNA-Ala-TGC-5-1	75.3	Restricted
Homo_sapiens_tRNA-Ala-TGC-6-1	74.2	Restricted
Homo_sapiens_tRNA-Ala-TGC-7-1	60	Restricted
Homo_sapiens_tRNA-Ala-TGC-8-1	48.9	Persistently off
Homo_sapiens_tRNA-Ala-TGC-9-1	38.1	Restricted
Homo_sapiens_tRNA-Arg-ACG-1-1	67.6	Housekeeping
Homo_sapiens_tRNA-Arg-ACG-1-2	67.6	Housekeeping
Homo_sapiens_tRNA-Arg-ACG-1-3	67.6	Housekeeping
Homo_sapiens_tRNA-Arg-ACG-2-1	64.2	Housekeeping
Homo_sapiens_tRNA-Arg-ACG-2-2	64.2	Restricted
Homo_sapiens_tRNA-Arg-ACG-2-3	64.2	Restricted
Homo_sapiens_tRNA-Arg-ACG-2-4	64.2	Restricted
Homo_sapiens_tRNA-Arg-CCG-1-1	67	Restricted
Homo_sapiens_tRNA-Arg-CCG-1-2	67	Housekeeping
Homo_sapiens_tRNA-Arg-CCG-1-3	67	Housekeeping
Homo_sapiens_tRNA-Arg-CCG-2-1	64.9	Housekeeping
Homo_sapiens_tRNA-Arg-CCT-1-1	72.3	Housekeeping
Homo_sapiens_tRNA-Arg-CCT-2-1	71.1	Housekeeping
Homo_sapiens_tRNA-Arg-CCT-3-1	71.7	Housekeeping
Homo_sapiens_tRNA-Arg-CCT-4-1	65.6	Housekeeping
Homo_sapiens_tRNA-Arg-CCT-5-1	54.7	Restricted
Homo_sapiens_tRNA-Arg-CCT-6-1	23.8	Persistently off
Homo_sapiens_tRNA-Arg-CCT-7-1	22.4	Persistently off
Homo_sapiens_tRNA-Arg-TCG-1-1	74.8	Housekeeping
Homo_sapiens_tRNA-Arg-TCG-2-1	70.3	Housekeeping
Homo_sapiens_tRNA-Arg-TCG-3-1	68.8	Housekeeping
Homo_sapiens_tRNA-Arg-TCG-4-1	66.8	Restricted
Homo_sapiens_tRNA-Arg-TCG-5-1	65.5	Housekeeping
Homo_sapiens_tRNA-Arg-TCG-6-1	53.7	Restricted
Homo_sapiens_tRNA-Arg-TCT-1-1	71.1	Restricted
Homo_sapiens_tRNA-Arg-TCT-2-1	70.8	Restricted
Homo_sapiens_tRNA-Arg-TCT-3-1	70.1	Restricted
Homo_sapiens_tRNA-Arg-TCT-3-2	70.3	Persistently off
Homo_sapiens_tRNA-Arg-TCT-4-1	78.5	Housekeeping
Homo_sapiens_tRNA-Arg-TCT-5-1	61.4	Restricted
Homo_sapiens_tRNA-Asn-GTT-1-1	81.5	Restricted
Homo_sapiens_tRNA-Asn-GTT-10-1	62.7	Restricted
Homo_sapiens_tRNA-Asn-GTT-11-1	53.5	Restricted
Homo_sapiens_tRNA-Asn-GTT-11-2	53.5	Restricted
Homo_sapiens_tRNA-Asn-GTT-13-1	52	Restricted
Homo_sapiens_tRNA-Asn-GTT-14-1	68.6	Restricted
Homo_sapiens_tRNA-Asn-GTT-16-1	46.1	Persistently off
Homo_sapiens_tRNA-Asn-GTT-16-3	46.1	Persistently off
Homo_sapiens_tRNA-Asn-GTT-17-1	39	Restricted
Homo_sapiens_tRNA-Asn-GTT-18-1	44.1	Persistently off
Homo_sapiens_tRNA-Asn-GTT-2-1	80.9	Housekeeping
Homo_sapiens_tRNA-Asn-GTT-2-2	80.9	Housekeeping
Homo_sapiens_tRNA-Asn-GTT-2-3	80.9	Housekeeping
Homo_sapiens_tRNA-Asn-GTT-2-4	80.9	Housekeeping
Homo_sapiens_tRNA-Asn-GTT-2-5	80.9	Housekeeping
Homo_sapiens_tRNA-Asn-GTT-2-6	80.9	Restricted
Homo_sapiens_tRNA-Asn-GTT-2-7	80.9	Housekeeping
Homo_sapiens_tRNA-Asn-GTT-20-1	41	Persistently off
Homo_sapiens_tRNA-Asn-GTT-21-1	42.4	Persistently off
Homo_sapiens_tRNA-Asn-GTT-22-1	37.2	Persistently off
Homo_sapiens_tRNA-Asn-GTT-24-1	67.9	Housekeeping
Homo_sapiens_tRNA-Asn-GTT-25-1	64.1	Restricted
Homo_sapiens_tRNA-Asn-GTT-26-1	68.7	Persistently off
Homo_sapiens_tRNA-Asn-GTT-28-1	40.7	Persistently off
Homo_sapiens_tRNA-Asn-GTT-3-1	79.7	Housekeeping
Homo_sapiens_tRNA-Asn-GTT-4-1	77.7	Restricted
Homo_sapiens_tRNA-Asn-GTT-5-1	76.5	Restricted
Homo_sapiens_tRNA-Asn-GTT-6-1	73.8	Restricted
Homo_sapiens_tRNA-Asn-GTT-7-1	73.5	Restricted
Homo_sapiens_tRNA-Asn-GTT-8-1	69.8	Restricted
Homo_sapiens_tRNA-Asn-GTT-9-1	74.9	Restricted
Homo_sapiens_tRNA-Asp-GTC-1-1	65.4	Housekeeping
Homo_sapiens_tRNA-Asp-GTC-10-1	23.5	Persistently off
Homo_sapiens_tRNA-Asp-GTC-2-10	66.5	Housekeeping
Homo_sapiens_tRNA-Asp-GTC-2-11	66.5	Housekeeping
Homo_sapiens_tRNA-Asp-GTC-2-6	66.5	Housekeeping
Homo_sapiens_tRNA-Asp-GTC-2-7	66.5	Housekeeping
Homo_sapiens_tRNA-Asp-GTC-2-8	66.5	Housekeeping
Homo_sapiens_tRNA-Asp-GTC-2-9	66.5	Housekeeping
Homo_sapiens_tRNA-Asp-GTC-3-1	58.2	Housekeeping
Homo_sapiens_tRNA-Asp-GTC-4-1	47.6	Persistently off
Homo_sapiens_tRNA-Asp-GTC-5-1	40.3	Persistently off
Homo_sapiens_tRNA-Asp-GTC-6-1	38.2	Persistently off
Homo_sapiens_tRNA-Asp-GTC-8-1	30.3	Persistently off
Homo_sapiens_tRNA-Asp-GTC-9-1	24.8	Persistently off
Homo_sapiens_tRNA-Cys-ACA-1-1	35.9	Persistently off
Homo_sapiens_tRNA-Cys-GCA-1-1	84.1	Restricted
Homo_sapiens_tRNA-Cys-GCA-10-1	74.9	Restricted
Homo_sapiens_tRNA-Cys-GCA-11-1	76.9	Restricted
Homo_sapiens_tRNA-Cys-GCA-12-1	72.4	Restricted
Homo_sapiens_tRNA-Cys-GCA-13-1	74	Restricted
Homo_sapiens_tRNA-Cys-GCA-14-1	71.6	Restricted
Homo_sapiens_tRNA-Cys-GCA-15-1	70.5	Restricted
Homo_sapiens_tRNA-Cys-GCA-16-1	70	Restricted
Homo_sapiens_tRNA-Cys-GCA-17-1	70.7	Restricted
Homo_sapiens_tRNA-Cys-GCA-18-1	71.8	Restricted
Homo_sapiens_tRNA-Cys-GCA-19-1	69.2	Persistently off
Homo_sapiens_tRNA-Cys-GCA-2-1	81.9	Restricted
Homo_sapiens_tRNA-Cys-GCA-2-2	81.9	Housekeeping
Homo_sapiens_tRNA-Cys-GCA-2-3	81.9	Housekeeping
Homo_sapiens_tRNA-Cys-GCA-2-4	81.9	Housekeeping
Homo_sapiens_tRNA-Cys-GCA-20-1	65.6	Persistently off
Homo_sapiens_tRNA-Cys-GCA-21-1	60.7	Restricted
Homo_sapiens_tRNA-Cys-GCA-22-1	64.9	Persistently off
Homo_sapiens_tRNA-Cys-GCA-23-1	59.1	Restricted
Homo_sapiens_tRNA-Cys-GCA-24-1	47.6	Persistently off
Homo_sapiens_tRNA-Cys-GCA-25-1	40.9	Persistently off
Homo_sapiens_tRNA-Cys-GCA-3-1	79.1	Persistently off
Homo_sapiens_tRNA-Cys-GCA-4-1	81.8	Housekeeping
Homo_sapiens_tRNA-Cys-GCA-5-1	78.7	Restricted
Homo_sapiens_tRNA-Cys-GCA-6-1	79.3	Restricted
Homo_sapiens_tRNA-Cys-GCA-7-1	77.8	Restricted
Homo_sapiens_tRNA-Cys-GCA-8-1	77.3	Restricted
Homo_sapiens_tRNA-Cys-GCA-9-1	77.2	Restricted
Homo_sapiens_tRNA-Cys-GCA-9-2	77.2	Restricted
Homo_sapiens_tRNA-Cys-GCA-9-3	77.2	Restricted
Homo_sapiens_tRNA-Cys-GCA-9-4	77.2	Restricted
Homo_sapiens_tRNA-Gln-CTG-1-1	71.5	Restricted
Homo_sapiens_tRNA-Gln-CTG-1-2	71.5	Housekeeping
Homo_sapiens_tRNA-Gln-CTG-1-3	71.5	Housekeeping
Homo_sapiens_tRNA-Gln-CTG-1-4	71.5	Housekeeping
Homo_sapiens_tRNA-Gln-CTG-1-5	71.5	Housekeeping
Homo_sapiens_tRNA-Gln-CTG-10-1	37.3	Persistently off
Homo_sapiens_tRNA-Gln-CTG-11-1	35.7	Persistently off
Homo_sapiens_tRNA-Gln-CTG-12-1	34.4	Persistently off
Homo_sapiens_tRNA-Gln-CTG-13-1	22.8	Persistently off
Homo_sapiens_tRNA-Gln-CTG-16-1	26.3	Persistently off
Homo_sapiens_tRNA-Gln-CTG-17-1	29.9	Persistently off
Homo_sapiens_tRNA-Gln-CTG-2-1	70.9	Restricted
Homo_sapiens_tRNA-Gln-CTG-4-1	71.9	Restricted
Homo_sapiens_tRNA-Gln-CTG-4-2	71.9	Persistently off
Homo_sapiens_tRNA-Gln-CTG-5-1	66.2	Restricted
Homo_sapiens_tRNA-Gln-CTG-6-1	64.7	Housekeeping
Homo_sapiens_tRNA-Gln-CTG-7-1	58.5	Persistently off
Homo_sapiens_tRNA-Gln-CTG-8-1	44.7	Persistently off
Homo_sapiens_tRNA-Gln-CTG-8-2	44.7	Restricted
Homo_sapiens_tRNA-Gln-CTG-8-3	44.7	Persistently off
Homo_sapiens_tRNA-Gln-CTG-9-1	35	Restricted
Homo_sapiens_tRNA-Gln-TTG-1-1	72.6	Housekeeping
Homo_sapiens_tRNA-Gln-TTG-10-1	20.6	Persistently off
Homo_sapiens_tRNA-Gln-TTG-2-1	70	Housekeeping
Homo_sapiens_tRNA-Gln-TTG-3-1	66.9	Restricted
Homo_sapiens_tRNA-Gln-TTG-3-2	66.9	Housekeeping
Homo_sapiens_tRNA-Gln-TTG-3-3	66.9	Housekeeping
Homo_sapiens_tRNA-Gln-TTG-4-1	58.1	Persistently off
Homo_sapiens_tRNA-Gln-TTG-5-1	38	Persistently off
Homo_sapiens_tRNA-Gln-TTG-6-1	31.7	Persistently off
Homo_sapiens_tRNA-Glu-CTC-1-1	73.2	Housekeeping
Homo_sapiens_tRNA-Glu-CTC-1-6	73.2	Housekeeping
Homo_sapiens_tRNA-Glu-CTC-1-7	73.2	Housekeeping
Homo_sapiens_tRNA-Glu-CTC-16-1	27.3	Persistently off
Homo_sapiens_tRNA-Glu-CTC-2-1	68.7	Housekeeping
Homo_sapiens_tRNA-Glu-CTC-3-1	33.8	Restricted
Homo_sapiens_tRNA-Glu-CTC-5-1	22.8	Persistently off
Homo_sapiens_tRNA-Glu-CTC-7-1	21.4	Persistently off
Homo_sapiens_tRNA-Glu-TTC-1-1	72.5	Housekeeping
Homo_sapiens_tRNA-Glu-TTC-1-2	72.5	Housekeeping
Homo_sapiens_tRNA-Glu-TTC-10-1	28.2	Persistently off
Homo_sapiens_tRNA-Glu-TTC-10-2	28.2	Persistently off
Homo_sapiens_tRNA-Glu-TTC-11-1	21.5	Persistently off
Homo_sapiens_tRNA-Glu-TTC-12-1	24.5	Restricted
Homo_sapiens_tRNA-Glu-TTC-13-1	21.3	Persistently off
Homo_sapiens_tRNA-Glu-TTC-14-1	63.9	Persistently off
Homo_sapiens_tRNA-Glu-TTC-2-1	71.2	Housekeeping
Homo_sapiens_tRNA-Glu-TTC-2-2	71.2	Housekeeping
Homo_sapiens_tRNA-Glu-TTC-3-1	71.6	Restricted
Homo_sapiens_tRNA-Glu-TTC-4-1	68.7	Restricted
Homo_sapiens_tRNA-Glu-TTC-4-2	68.7	Housekeeping
Homo_sapiens_tRNA-Glu-TTC-5-1	54.6	Housekeeping
Homo_sapiens_tRNA-Glu-TTC-6-1	38.6	Restricted
Homo_sapiens_tRNA-Glu-TTC-7-1	31.5	Persistently off
Homo_sapiens_tRNA-Glu-TTC-8-1	28.8	Restricted
Homo_sapiens_tRNA-Glu-TTC-9-1	36.1	Restricted
Homo_sapiens_tRNA-Gly-CCC-1-1	78.3	Restricted
Homo_sapiens_tRNA-Gly-CCC-1-2	78.3	Restricted
Homo_sapiens_tRNA-Gly-CCC-2-1	75.1	Housekeeping
Homo_sapiens_tRNA-Gly-CCC-2-2	75.1	Housekeeping
Homo_sapiens_tRNA-Gly-CCC-3-1	68.3	Restricted
Homo_sapiens_tRNA-Gly-CCC-4-1	65.7	Restricted
Homo_sapiens_tRNA-Gly-CCC-5-1	56.3	Restricted
Homo_sapiens_tRNA-Gly-CCC-6-1	57.2	Restricted
Homo_sapiens_tRNA-Gly-CCC-7-1	36.5	Restricted
Homo_sapiens_tRNA-Gly-CCC-8-1	35	Persistently off
Homo_sapiens_tRNA-Gly-GCC-1-5	80.9	Housekeeping
Homo_sapiens_tRNA-Gly-GCC-2-1	81	Housekeeping
Homo_sapiens_tRNA-Gly-GCC-2-2	81	Housekeeping
Homo_sapiens_tRNA-Gly-GCC-2-3	81	Housekeeping
Homo_sapiens_tRNA-Gly-GCC-2-4	81	Housekeeping
Homo_sapiens_tRNA-Gly-GCC-2-5	81	Restricted
Homo_sapiens_tRNA-Gly-GCC-2-6	81	Housekeeping
Homo_sapiens_tRNA-Gly-GCC-3-1	75	Restricted
Homo_sapiens_tRNA-Gly-GCC-4-1	69.4	Restricted
Homo_sapiens_tRNA-Gly-GCC-5-1	54.7	Persistently off
Homo_sapiens_tRNA-Gly-GCC-6-1	48.7	Persistently off
Homo_sapiens_tRNA-Gly-TCC-1-1	73.8	Housekeeping
Homo_sapiens_tRNA-Gly-TCC-2-1	73.8	Housekeeping
Homo_sapiens_tRNA-Gly-TCC-2-3	73.8	Persistently off
Homo_sapiens_tRNA-Gly-TCC-2-4	73.8	Persistently off
Homo_sapiens_tRNA-Gly-TCC-2-6	73.8	Housekeeping
Homo_sapiens_tRNA-Gly-TCC-3-1	73.8	Housekeeping
Homo_sapiens_tRNA-Gly-TCC-4-1	56	Restricted
Homo_sapiens_tRNA-Gly-TCC-5-1	28.8	Persistently off
Homo_sapiens_tRNA-Gly-TCC-6-1	28.8	Persistently off
Homo_sapiens_tRNA-His-GTG-1-1	60.1	Housekeeping
Homo_sapiens_tRNA-His-GTG-1-2	60.1	Restricted
Homo_sapiens_tRNA-His-GTG-1-5	60.1	Restricted
Homo_sapiens_tRNA-His-GTG-1-6	60.1	Restricted
Homo_sapiens_tRNA-His-GTG-1-7	60.1	Housekeeping
Homo_sapiens_tRNA-His-GTG-1-8	60.1	Housekeeping
Homo_sapiens_tRNA-His-GTG-1-9	60.1	Housekeeping
Homo_sapiens_tRNA-His-GTG-2-1	49.1	Persistently off
Homo_sapiens_tRNA-Ile-AAT-1-1	81.9	Restricted
Homo_sapiens_tRNA-Ile-AAT-10-1	38.6	Persistently off
Homo_sapiens_tRNA-Ile-AAT-11-1	30.3	Persistently off
Homo_sapiens_tRNA-Ile-AAT-12-1	78.2	Restricted
Homo_sapiens_tRNA-Ile-AAT-2-1	86.3	Housekeeping
Homo_sapiens_tRNA-Ile-AAT-3-1	84.9	Restricted
Homo_sapiens_tRNA-Ile-AAT-4-1	81.2	Housekeeping
Homo_sapiens_tRNA-Ile-AAT-5-1	81.2	Housekeeping
Homo_sapiens_tRNA-Ile-AAT-5-2	81.2	Housekeeping
Homo_sapiens_tRNA-Ile-AAT-5-3	81.2	Restricted
Homo_sapiens_tRNA-Ile-AAT-5-4	81.2	Housekeeping
Homo_sapiens_tRNA-Ile-AAT-5-5	81.2	Housekeeping
Homo_sapiens_tRNA-Ile-AAT-6-1	81.6	Restricted
Homo_sapiens_tRNA-Ile-AAT-8-1	75.8	Restricted
Homo_sapiens_tRNA-Ile-AAT-9-1	79.3	Restricted
Homo_sapiens_tRNA-Ile-GAT-1-1	75.5	Persistently off
Homo_sapiens_tRNA-Ile-GAT-1-2	75.5	Persistently off
Homo_sapiens_tRNA-Ile-GAT-1-3	75.5	Persistently off
Homo_sapiens_tRNA-Ile-TAT-1-1	73.8	Housekeeping
Homo_sapiens_tRNA-Ile-TAT-2-1	73.2	Housekeeping
Homo_sapiens_tRNA-Ile-TAT-2-2	73.1	Housekeeping
Homo_sapiens_tRNA-Ile-TAT-2-3	73.1	Housekeeping
Homo_sapiens_tRNA-Ile-TAT-3-1	72.1	Restricted
Homo_sapiens_tRNA-iMet-CAT-1-1	60.4	Housekeeping
Homo_sapiens_tRNA-iMet-CAT-1-2	60.4	Housekeeping
Homo_sapiens_tRNA-iMet-CAT-1-3	60.4	Housekeeping
Homo_sapiens_tRNA-iMet-CAT-1-4	60.4	Housekeeping
Homo_sapiens_tRNA-iMet-CAT-1-5	60.4	Housekeeping
Homo_sapiens_tRNA-iMet-CAT-1-6	60.4	Housekeeping
Homo_sapiens_tRNA-iMet-CAT-1-7	60.4	Housekeeping
Homo_sapiens_tRNA-iMet-CAT-1-8	60.4	Housekeeping
Homo_sapiens_tRNA-iMet-CAT-2-1	51.7	Restricted
Homo_sapiens_tRNA-iMet-CAT-3-1	37.8	Persistently off
Homo_sapiens_tRNA-Leu-AAG-1-3	75.2	Restricted
Homo_sapiens_tRNA-Leu-AAG-2-1	74.8	Housekeeping
Homo_sapiens_tRNA-Leu-AAG-2-2	74.8	Housekeeping
Homo_sapiens_tRNA-Leu-AAG-2-3	74.8	Housekeeping
Homo_sapiens_tRNA-Leu-AAG-2-4	74.8	Housekeeping
Homo_sapiens_tRNA-Leu-AAG-3-1	73.8	Restricted
Homo_sapiens_tRNA-Leu-AAG-4-1	64.4	Restricted
Homo_sapiens_tRNA-Leu-AAG-5-1	37.7	Persistently off
Homo_sapiens_tRNA-Leu-AAG-6-1	45.4	Persistently off
Homo_sapiens_tRNA-Leu-AAG-7-1	24.1	Persistently off
Homo_sapiens_tRNA-Leu-AAG-8-1	27.5	Persistently off
Homo_sapiens_tRNA-Leu-CAA-1-1	77.2	Housekeeping
Homo_sapiens_tRNA-Leu-CAA-1-2	77.2	Housekeeping
Homo_sapiens_tRNA-Leu-CAA-2-1	78	Restricted
Homo_sapiens_tRNA-Leu-CAA-3-1	77.3	Restricted
Homo_sapiens_tRNA-Leu-CAA-4-1	73.6	Housekeeping
Homo_sapiens_tRNA-Leu-CAA-5-1	66.5	Persistently off
Homo_sapiens_tRNA-Leu-CAA-6-1	57.5	Persistently off
Homo_sapiens_tRNA-Leu-CAG-1-6	78.2	Housekeeping
Homo_sapiens_tRNA-Leu-CAG-1-7	78.2	Housekeeping
Homo_sapiens_tRNA-Leu-CAG-2-1	77.3	Housekeeping
Homo_sapiens_tRNA-Leu-CAG-2-2	77.3	Housekeeping
Homo_sapiens_tRNA-Leu-TAA-1-1	88.7	Housekeeping
Homo_sapiens_tRNA-Leu-TAA-2-1	90.8	Restricted
Homo_sapiens_tRNA-Leu-TAA-3-1	85	Housekeeping
Homo_sapiens_tRNA-Leu-TAA-4-1	83.8	Restricted
Homo_sapiens_tRNA-Leu-TAA-5-1	37.1	Persistently off
Homo_sapiens_tRNA-Leu-TAG-1-1	75.2	Housekeeping
Homo_sapiens_tRNA-Leu-TAG-2-1	74.1	Restricted
Homo_sapiens_tRNA-Leu-TAG-3-1	73.9	Housekeeping
Homo_sapiens_tRNA-Leu-TAG-4-1	38.7	Persistently off
Homo_sapiens_tRNA-Lys-CTT-1-1	88	Housekeeping
Homo_sapiens_tRNA-Lys-CTT-1-2	88	Housekeeping
Homo_sapiens_tRNA-Lys-CTT-10-1	54.8	Persistently off
Homo_sapiens_tRNA-Lys-CTT-11-1	56.6	Persistently off
Homo_sapiens_tRNA-Lys-CTT-12-1	48.3	Persistently off
Homo_sapiens_tRNA-Lys-CTT-13-1	46.9	Persistently off
Homo_sapiens_tRNA-Lys-CTT-14-1	48.5	Restricted
Homo_sapiens_tRNA-Lys-CTT-15-1	40.3	Persistently off
Homo_sapiens_tRNA-Lys-CTT-16-1	35.8	Persistently off
Homo_sapiens_tRNA-Lys-CTT-2-1	87.8	Housekeeping
Homo_sapiens_tRNA-Lys-CTT-2-2	87.8	Housekeeping
Homo_sapiens_tRNA-Lys-CTT-2-3	87.8	Housekeeping
Homo_sapiens_tRNA-Lys-CTT-2-4	87.8	Housekeeping
Homo_sapiens_tRNA-Lys-CTT-2-5	87.8	Restricted
Homo_sapiens_tRNA-Lys-CTT-3-1	83.1	Housekeeping
Homo_sapiens_tRNA-Lys-CTT-4-1	82.3	Restricted
Homo_sapiens_tRNA-Lys-CTT-5-1	69.3	Restricted
Homo_sapiens_tRNA-Lys-CTT-6-1	63.1	Persistently off
Homo_sapiens_tRNA-Lys-CTT-7-1	64.8	Persistently off
Homo_sapiens_tRNA-Lys-CTT-8-1	57.8	Persistently off
Homo_sapiens_tRNA-Lys-CTT-9-1	58.2	Persistently off
Homo_sapiens_tRNA-Lys-TTT-1-1	89	Restricted
Homo_sapiens_tRNA-Lys-TTT-10-1	49.9	Persistently off
Homo_sapiens_tRNA-Lys-TTT-11-1	50.7	Persistently off
Homo_sapiens_tRNA-Lys-TTT-12-1	53.8	Persistently off
Homo_sapiens_tRNA-Lys-TTT-13-1	46	Restricted
Homo_sapiens_tRNA-Lys-TTT-14-1	47.3	Persistently off
Homo_sapiens_tRNA-Lys-TTT-15-1	34.5	Persistently off
Homo_sapiens_tRNA-Lys-TTT-2-1	87.7	Restricted
Homo_sapiens_tRNA-Lys-TTT-3-1	87.8	Housekeeping
Homo_sapiens_tRNA-Lys-TTT-3-2	87.8	Housekeeping
Homo_sapiens_tRNA-Lys-TTT-3-3	87.8	Housekeeping
Homo_sapiens_tRNA-Lys-TTT-3-4	87.8	Housekeeping
Homo_sapiens_tRNA-Lys-TTT-3-5	87.8	Housekeeping
Homo_sapiens_tRNA-Lys-TTT-4-1	86.8	Restricted
Homo_sapiens_tRNA-Lys-TTT-5-1	84.9	Housekeeping
Homo_sapiens_tRNA-Lys-TTT-6-1	85.2	Restricted
Homo_sapiens_tRNA-Lys-TTT-7-1	74.9	Restricted
Homo_sapiens_tRNA-Lys-TTT-8-1	65.1	Restricted
Homo_sapiens_tRNA-Lys-TTT-9-1	61.2	Restricted
Homo_sapiens_tRNA-Met-CAT-1-1	82.3	Housekeeping
Homo_sapiens_tRNA-Met-CAT-2-1	82.7	Housekeeping
Homo_sapiens_tRNA-Met-CAT-3-1	77.4	Housekeeping
Homo_sapiens_tRNA-Met-CAT-3-2	77.4	Housekeeping
Homo_sapiens_tRNA-Met-CAT-4-2	80.2	Restricted
Homo_sapiens_tRNA-Met-CAT-6-1	77.4	Housekeeping
Homo_sapiens_tRNA-Met-CAT-7-1	66.2	Persistently off
Homo_sapiens_tRNA-Phe-GAA-1-1	88.9	Restricted
Homo_sapiens_tRNA-Phe-GAA-1-2	88.9	Housekeeping
Homo_sapiens_tRNA-Phe-GAA-1-3	88.9	Restricted
Homo_sapiens_tRNA-Phe-GAA-1-4	88.9	Housekeeping
Homo_sapiens_tRNA-Phe-GAA-1-5	88.9	Housekeeping
Homo_sapiens_tRNA-Phe-GAA-1-6	88.9	Restricted
Homo_sapiens_tRNA-Phe-GAA-11-1	33.3	Restricted
Homo_sapiens_tRNA-Phe-GAA-12-1	22.4	Persistently off
Homo_sapiens_tRNA-Phe-GAA-2-1	87.9	Housekeeping
Homo_sapiens_tRNA-Phe-GAA-3-1	88.3	Restricted
Homo_sapiens_tRNA-Phe-GAA-4-1	75.5	Restricted
Homo_sapiens_tRNA-Phe-GAA-5-1	65.8	Restricted
Homo_sapiens_tRNA-Phe-GAA-6-1	58.8	Persistently off
Homo_sapiens_tRNA-Phe-GAA-7-1	50	Persistently off
Homo_sapiens_tRNA-Phe-GAA-8-1	45.5	Persistently off
Homo_sapiens_tRNA-Phe-GAA-9-1	32.2	Restricted
Homo_sapiens_tRNA-Pro-AGG-1-1	71.5	Restricted
Homo_sapiens_tRNA-Pro-AGG-2-1	70.2	Housekeeping
Homo_sapiens_tRNA-Pro-AGG-2-2	70.2	Housekeeping
Homo_sapiens_tRNA-Pro-AGG-2-3	70.2	Housekeeping
Homo_sapiens_tRNA-Pro-AGG-2-4	70.2	Restricted
Homo_sapiens_tRNA-Pro-AGG-2-5	70.2	Housekeeping
Homo_sapiens_tRNA-Pro-AGG-2-6	70.2	Housekeeping
Homo_sapiens_tRNA-Pro-AGG-2-7	70.2	Housekeeping
Homo_sapiens_tRNA-Pro-AGG-2-8	70.2	Housekeeping
Homo_sapiens_tRNA-Pro-AGG-3-1	36.6	Restricted
Homo_sapiens_tRNA-Pro-AGG-4-1	28.9	Persistently off
Homo_sapiens_tRNA-Pro-CGG-1-1	70.2	Housekeeping
Homo_sapiens_tRNA-Pro-CGG-1-2	70.2	Restricted
Homo_sapiens_tRNA-Pro-CGG-1-3	70.2	Housekeeping
Homo_sapiens_tRNA-Pro-CGG-2-1	65.9	Housekeeping
Homo_sapiens_tRNA-Pro-GGG-1-1	25.9	Persistently off
Homo_sapiens_tRNA-Pro-TGG-1-1	74.9	Restricted
Homo_sapiens_tRNA-Pro-TGG-2-1	70.5	Housekeeping
Homo_sapiens_tRNA-Pro-TGG-3-1	70.3	Housekeeping
Homo_sapiens_tRNA-Pro-TGG-3-2	70.3	Housekeeping
Homo_sapiens_tRNA-Pro-TGG-3-3	70.3	Restricted
Homo_sapiens_tRNA-Pro-TGG-3-4	70.3	Housekeeping
Homo_sapiens_tRNA-Pro-TGG-4-1	27.6	Restricted
Homo_sapiens_tRNA-Pro-TGG-5-1	22.6	Persistently off
Homo_sapiens_tRNA-SeC-TCA-1-1	146.9	Housekeeping
Homo_sapiens_tRNA-SeC-TCA-2-1	111.5	Persistently off
Homo_sapiens_tRNA-SeC-TCA-3-1	48.8	Persistently off
Homo_sapiens_tRNA-Ser-ACT-1-1	47	Restricted
Homo_sapiens_tRNA-Ser-AGA-1-1	90.3	Restricted
Homo_sapiens_tRNA-Ser-AGA-2-1	89.6	Housekeeping
Homo_sapiens_tRNA-Ser-AGA-2-2	89.6	Housekeeping
Homo_sapiens_tRNA-Ser-AGA-2-3	89.6	Housekeeping
Homo_sapiens_tRNA-Ser-AGA-2-4	89.6	Restricted
Homo_sapiens_tRNA-Ser-AGA-2-5	89.6	Housekeeping
Homo_sapiens_tRNA-Ser-AGA-2-6	89.6	Housekeeping
Homo_sapiens_tRNA-Ser-AGA-3-1	87.2	Restricted
Homo_sapiens_tRNA-Ser-AGA-4-1	78.8	Restricted
Homo_sapiens_tRNA-Ser-AGA-5-1	58.7	Restricted
Homo_sapiens_tRNA-Ser-AGA-6-1	34.5	Persistently off
Homo_sapiens_tRNA-Ser-CGA-1-1	95.1	Housekeeping
Homo_sapiens_tRNA-Ser-CGA-2-1	94	Restricted
Homo_sapiens_tRNA-Ser-CGA-3-1	94.6	Restricted
Homo_sapiens_tRNA-Ser-CGA-4-1	89.6	Housekeeping
Homo_sapiens_tRNA-Ser-GCT-1-1	91.9	Restricted
Homo_sapiens_tRNA-Ser-GCT-2-1	91	Restricted
Homo_sapiens_tRNA-Ser-GCT-3-1	89.1	Housekeeping
Homo_sapiens_tRNA-Ser-GCT-4-1	88.4	Restricted
Homo_sapiens_tRNA-Ser-GCT-4-2	88.4	Housekeeping
Homo_sapiens_tRNA-Ser-GCT-4-3	88.4	Housekeeping
Homo_sapiens_tRNA-Ser-GCT-5-1	85.2	Restricted
Homo_sapiens_tRNA-Ser-GCT-6-1	71.6	Restricted
Homo_sapiens_tRNA-Ser-TGA-1-1	94	Housekeeping
Homo_sapiens_tRNA-Ser-TGA-2-1	90.4	Restricted
Homo_sapiens_tRNA-Ser-TGA-3-1	89.7	Housekeeping
Homo_sapiens_tRNA-Ser-TGA-4-1	84	Restricted
Homo_sapiens_tRNA-Sup-TTA-1-1	57.1	Persistently off
Homo_sapiens_tRNA-Thr-AGT-1-1	82.6	Restricted
Homo_sapiens_tRNA-Thr-AGT-1-2	82.6	Housekeeping
Homo_sapiens_tRNA-Thr-AGT-1-3	82.6	Housekeeping
Homo_sapiens_tRNA-Thr-AGT-2-1	81.4	Housekeeping
Homo_sapiens_tRNA-Thr-AGT-2-2	81.4	Housekeeping
Homo_sapiens_tRNA-Thr-AGT-3-1	80.7	Restricted
Homo_sapiens_tRNA-Thr-AGT-4-1	81.2	Restricted
Homo_sapiens_tRNA-Thr-AGT-5-1	80.1	Housekeeping
Homo_sapiens_tRNA-Thr-AGT-6-1	80.6	Housekeeping
Homo_sapiens_tRNA-Thr-AGT-7-1	44.3	Persistently off
Homo_sapiens_tRNA-Thr-CGT-1-1	78.4	Restricted
Homo_sapiens_tRNA-Thr-CGT-2-1	79.6	Housekeeping
Homo_sapiens_tRNA-Thr-CGT-3-1	77.1	Housekeeping
Homo_sapiens_tRNA-Thr-CGT-4-1	78.3	Housekeeping
Homo_sapiens_tRNA-Thr-CGT-5-1	66.2	Restricted
Homo_sapiens_tRNA-Thr-CGT-6-1	37	Restricted
Homo_sapiens_tRNA-Thr-TGT-1-1	83.3	Housekeeping
Homo_sapiens_tRNA-Thr-TGT-2-1	84.1	Housekeeping
Homo_sapiens_tRNA-Thr-TGT-3-1	80	Housekeeping
Homo_sapiens_tRNA-Thr-TGT-4-1	78.8	Restricted
Homo_sapiens_tRNA-Thr-TGT-5-1	78	Housekeeping
Homo_sapiens_tRNA-Thr-TGT-6-1	75.7	Housekeeping
Homo_sapiens_tRNA-Trp-CCA-1-1	73.4	Housekeeping
Homo_sapiens_tRNA-Trp-CCA-2-1	75.1	Housekeeping
Homo_sapiens_tRNA-Trp-CCA-3-1	73.3	Restricted
Homo_sapiens_tRNA-Trp-CCA-3-2	73.3	Restricted
Homo_sapiens_tRNA-Trp-CCA-3-3	73.3	Housekeeping
Homo_sapiens_tRNA-Trp-CCA-4-1	74.3	Housekeeping
Homo_sapiens_tRNA-Trp-CCA-5-1	68.8	Restricted
Homo_sapiens_tRNA-Tyr-ATA-1-1	57.6	Persistently off
Homo_sapiens_tRNA-Tyr-GTA-1-1	77.9	Housekeeping
Homo_sapiens_tRNA-Tyr-GTA-10-1	48.2	Persistently off
Homo_sapiens_tRNA-Tyr-GTA-11-1	37.1	Persistently off
Homo_sapiens_tRNA-Tyr-GTA-2-1	77.9	Housekeeping
Homo_sapiens_tRNA-Tyr-GTA-3-1	77.5	Restricted
Homo_sapiens_tRNA-Tyr-GTA-4-1	75.3	Restricted
Homo_sapiens_tRNA-Tyr-GTA-5-1	75.3	Housekeeping
Homo_sapiens_tRNA-Tyr-GTA-5-2	75.5	Persistently off
Homo_sapiens_tRNA-Tyr-GTA-5-3	75.3	Restricted
Homo_sapiens_tRNA-Tyr-GTA-5-4	75.3	Restricted
Homo_sapiens_tRNA-Tyr-GTA-5-5	75.5	Housekeeping
Homo_sapiens_tRNA-Tyr-GTA-6-1	75.1	Restricted
Homo_sapiens_tRNA-Tyr-GTA-7-1	74.3	Restricted
Homo_sapiens_tRNA-Tyr-GTA-8-1	72.4	Restricted
Homo_sapiens_tRNA-Tyr-GTA-9-1	52	Persistently off
Homo_sapiens_tRNA-Und-GCA-5-1	33.6	Persistently off
Homo_sapiens_tRNA-Und-NNN-1-1	31.4	Persistently off
Homo_sapiens_tRNA-Und-NNN-2-1	26.7	Persistently off
Homo_sapiens_tRNA-Und-NNN-4-1	43	Persistently off
Homo_sapiens_tRNA-Und-TTA-3-1	36.3	Restricted
Homo_sapiens_tRNA-Val-AAC-1-1	79.4	Housekeeping
Homo_sapiens_tRNA-Val-AAC-1-2	79.4	Restricted
Homo_sapiens_tRNA-Val-AAC-1-3	79.4	Housekeeping
Homo_sapiens_tRNA-Val-AAC-1-4	79.4	Housekeeping
Homo_sapiens_tRNA-Val-AAC-1-5	79.4	Housekeeping
Homo_sapiens_tRNA-Val-AAC-2-1	79.4	Housekeeping
Homo_sapiens_tRNA-Val-AAC-3-1	72.8	Housekeeping
Homo_sapiens_tRNA-Val-AAC-4-1	69.2	Restricted
Homo_sapiens_tRNA-Val-AAC-5-1	67	Restricted
Homo_sapiens_tRNA-Val-AAC-6-1	69.9	Restricted
Homo_sapiens_tRNA-Val-AAC-7-1	39.9	Persistently off
Homo_sapiens_tRNA-Val-CAC-1-1	79.4	Housekeeping
Homo_sapiens_tRNA-Val-CAC-1-4	79.4	Housekeeping
Homo_sapiens_tRNA-Val-CAC-1-5	79.4	Housekeeping
Homo_sapiens_tRNA-Val-CAC-1-6	79.4	Housekeeping
Homo_sapiens_tRNA-Val-CAC-1-7	79.4	Restricted
Homo_sapiens_tRNA-Val-CAC-1-8	79.4	Restricted
Homo_sapiens_tRNA-Val-CAC-10-1	37.6	Persistently off
Homo_sapiens_tRNA-Val-CAC-11-1	27.2	Restricted
Homo_sapiens_tRNA-Val-CAC-11-2	27.2	Restricted
Homo_sapiens_tRNA-Val-CAC-13-1	24.9	Persistently off
Homo_sapiens_tRNA-Val-CAC-14-1	59.3	Restricted
Homo_sapiens_tRNA-Val-CAC-2-1	80.5	Housekeeping
Homo_sapiens_tRNA-Val-CAC-3-1	79.2	Housekeeping
Homo_sapiens_tRNA-Val-CAC-4-1	72.2	Restricted
Homo_sapiens_tRNA-Val-CAC-6-1	63.1	Restricted
Homo_sapiens_tRNA-Val-CAC-7-1	49	Restricted
Homo_sapiens_tRNA-Val-CAC-9-1	43.8	Restricted
Homo_sapiens_tRNA-Val-TAC-1-1	82.9	Housekeeping
Homo_sapiens_tRNA-Val-TAC-1-2	82.9	Housekeeping
Homo_sapiens_tRNA-Val-TAC-2-1	80.5	Housekeeping
Homo_sapiens_tRNA-Val-TAC-3-1	80.7	Restricted
Homo_sapiens_tRNA-Val-TAC-4-1	68.7	Restricted
Homo_sapiens_tRX-Ala-AGC-1-1	24.8	Persistently off
Homo_sapiens_tRX-Ala-AGC-1-2	24.8	Persistently off
Homo_sapiens_tRX-Ala-AGC-2-1	26.3	Persistently off
Homo_sapiens_tRX-Ala-AGC-5-1	49.5	Restricted
Homo_sapiens_tRX-Ala-AGC-6-1	41.6	Restricted
Homo_sapiens_tRX-Ala-GGC-3-1	37.8	Persistently off
Homo_sapiens_tRX-Ala-GGC-4-1	38.2	Persistently off
Homo_sapiens_tRX-Arg-ACG-1-1	24.8	Persistently off
Homo_sapiens_tRX-Arg-CCT-2-1	21.2	Persistently off
Homo_sapiens_tRX-Asn-GTT-1-1	20.4	Persistently off
Homo_sapiens_tRX-Asn-GTT-2-1	47	Persistently off
Homo_sapiens_tRX-Asn-GTT-3-1	47	Persistently off
Homo_sapiens_tRX-Asp-ATC-1-1	34.9	Persistently off
Homo_sapiens_tRX-Cys-GCA-1-1	34	Persistently off
Homo_sapiens_tRX-Cys-GCA-2-1	27.2	Persistently off
Homo_sapiens_tRX-Cys-GCA-3-1	26.1	Persistently off
Homo_sapiens_tRX-Cys-GCA-4-1	26.6	Persistently off
Homo_sapiens_tRX-Gln-CTG-2-1	23.2	Persistently off
Homo_sapiens_tRX-Gln-CTG-3-1	45.2	Persistently off
Homo_sapiens_tRX-Gln-TTG-1-1	21.5	Persistently off
Homo_sapiens_tRX-Glu-CTC-1-1	21.9	Persistently off
Homo_sapiens_tRX-Glu-TTC-2-1	35.9	Restricted
Homo_sapiens_tRX-Gly-CCC-1-2	27.6	Persistently off
Homo_sapiens_tRX-Gly-CCC-2-1	28.2	Persistently off
Homo_sapiens_tRX-Gly-CCC-3-1	20.3	Persistently off
Homo_sapiens_tRX-Ile-AAT-3-1	32.4	Restricted
Homo_sapiens_tRX-Ile-AAT-4-1	20.5	Persistently off
Homo_sapiens_tRX-Ile-GAT-1-1	46.5	Persistently off
Homo_sapiens_tRX-Ile-GAT-1-2	46.5	Persistently off
Homo_sapiens_tRX-Ile-GAT-2-1	38.1	Persistently off
Homo_sapiens_tRX-Leu-CAA-3-1	22	Persistently off
Homo_sapiens_tRX-Leu-CAG-1-1	31.6	Persistently off
Homo_sapiens_tRX-Leu-TAA-2-1	45.5	Persistently off
Homo_sapiens_tRX-Lys-CTT-1-1	46.8	Restricted
Homo_sapiens_tRX-Lys-CTT-3-1	35.4	Persistently off
Homo_sapiens_tRX-Lys-CTT-4-1	34.5	Persistently off
Homo_sapiens_tRX-Lys-CTT-5-1	31.1	Persistently off
Homo_sapiens_tRX-Lys-CTT-6-1	29.9	Persistently off
Homo_sapiens_tRX-Lys-TTT-2-1	41.4	Persistently off
Homo_sapiens_tRX-Met-CAT-1-1	24.1	Persistently off
Homo_sapiens_tRX-Met-CAT-2-1	41.7	Restricted
Homo_sapiens_tRX-Phe-GAA-1-1	32.2	Persistently off
Homo_sapiens_tRX-Phe-GAA-2-1	26.6	Restricted
Homo_sapiens_tRX-Pro-GGG-1-1	24.8	Persistently off
Homo_sapiens_tRX-Pro-GGG-2-1	20.7	Persistently off
Homo_sapiens_tRX-Ser-GCT-1-1	24.5	Persistently off
Homo_sapiens_tRX-Ser-GGA-2-1	21.6	Persistently off
Homo_sapiens_tRX-Trp-CCA-1-1	30.6	Persistently off
Homo_sapiens_tRX-Tyr-GTA-1-1	22.8	Restricted
Homo_sapiens_tRX-Und-NNN-6-1	20.5	Persistently off
Homo_sapiens_tRX-Und-NNN-7-1	26.7	Persistently off
Homo_sapiens_tRX-Und-NNN-8-1	20.5	Persistently off
Homo_sapiens_tRX-Und-NNN-9-1	22.3	Persistently off
Homo_sapiens_tRX-Val-AAC-1-1	33.8	Persistently off
Homo_sapiens_tRX-Val-CAC-4-1	53.6	Housekeeping
Homo_sapiens_tRX-Val-TAC-2-1	47.6	Persistently off
Homo_sapiens_tRX-Val-TAC-3-1	32.5	Persistently off

## Sheet: Ext Data Fig. 6b
A-box housekeeping						A-box repressed						A-box inactive
pos	A	C	G	T		pos	A	C	G	T		pos	A	C	G	T
0	0.00894167	0.00894167	0.00894167	1.84198		0	0.00855276	0.0256583	0.0427638	1.59081		0	0.0418354	0.0502025	0.0753038	1.03752
1	0.320985	0.020576	0.5144	0.0041152		1	0.357717	0.0225926	0.342655	0.0112963		1	0.279443	0.0246567	0.254786	0.0246567
2	0.0175571	0.00877854	1.7996	0.00877854		2	0.00900958	0.0180192	1.70281	0.0270287		2	0.101757	0.0474865	0.780135	0.0474865
3	0.00467442	0.617024	0.00467442	0.350582		3	0.013473	0.592811	0.022455	0.247004		3	0.0263377	0.248327	0.0263377	0.23704
4	0.0111762	0.0427324	0.0407601	0.0427324		4	0.011303	0.0715857	0.103611	0.180848		4	0.0225377	0.0270453	0.0383141	0.0732476
5	0.00682328	0.209247	0.0636839	0.195601		5	0.00341775	0.406713	0.0751906	0.177723		5	0.0213628	0.274155	0.0391651	0.178023
6	1.7996	0.00877854	0.00877854	0.0175571		6	1.44854	0.015918	0.0557129	0.031836		6	0.912708	0.0684531	0.0380295	0.076059
7	0.247217	0.0107486	0.859886	0.00537429		7	0.239989	0.0213324	0.773298	0.00533309		7	0.182418	0.0327418	0.43032	0.0280644
8	0.0191882	0.126642	0.0729153	0.583322		8	0.0254081	0.0762244	0.108892	0.493644		8	0.030273	0.0778448	0.090819	0.402198
9	0.0413744	0.215147	0.0165498	0.223422		9	0.0164534	0.255028	0.0329069	0.296162		9	0.0264826	0.0761375	0.0264826	0.0993097
10	0.0156144	0.0156144	0.0156144	0.0312288		10	0.0479289	0.0479289	0.0479289	0.191716		10	0.0557213	0.0185738	0.0742951	0.14859
11	0.00898211	0.00898211	1.84133	0.00898211		11	0.0281036	0.00936788	1.74243	0.00936788		11	0.102166	0.0278636	1.08668	0.0371514
12	0.00898211	0.00898211	1.84133	0.00898211		12	0.0357528	0.0178764	1.66251	0.00893821		12	0.0328503	0.0438003	1.40161	0.0328503
B-box housekeeping						B-box repressed						B-box inactive
pos	A	C	G	T		pos	A	C	G	T		pos	A	C	G	T
0	0.142876	0.00621202	1.11816	0.0310601		0	0.0933393	0.0200013	1.13341	0.0466697		0	0.106586	0.0436035	0.479639	0.0532932
1	0.00877854	0.00877854	1.7996	0.0175571		1	0.0250403	0.0250403	1.54415	0.0333871		1	0.0914892	0.0670921	0.652623	0.042695
2	0.10217	0.00729786	0.0145957	1.40119		2	0.0649995	0.0194999	0.0779995	1.10499		2	0.0235876	0.0707628	0.117938	0.452882
3	0.00877854	0.00877854	0.0175571	1.7996		3	0.00885821	0.0177164	0.0354328	1.66534		3	0.00857773	0.0343109	0.154399	1.01217
4	0.00877854	1.7996	0.00877854	0.0175571		4	0.021766	1.26243	0.00725535	0.123341		4	0.0182253	0.291605	0.0510308	0.153093
5	0.243414	0.0103581	0.818286	0.0103581		5	0.239349	0.028579	0.410823	0.0178619		5	0.0647388	0.0286055	0.0948498	0.0240889
6	1.7996	0.0175571	0.00877854	0.00877854		6	1.47966	0.0323422	0.0485134	0.0161711		6	0.741487	0.0467605	0.0467605	0.106881
7	0.152955	0.013766	0.0627117	0.0902437		7	0.12128	0.0149897	0.0545078	0.0749483		7	0.0380887	0.0110034	0.0372423	0.0338566
8	0.0600876	0.157372	0.0143066	0.366248		8	0.0484971	0.121243	0.0266734	0.276434		8	0.0631371	0.0801355	0.0194268	0.184555
9	0.00877854	1.7996	0.00877854	0.0175571		9	0.0164351	1.50381	0.00821757	0.0739581		9	0.0741117	0.609996	0.0342054	0.0969153
10	0.0307243	1.09993	0.00614486	0.147477		10	0.0330887	1.1184	0.0132355	0.125737		10	0.0465643	0.501859	0.025869	0.155214

## Sheet: Ext Data Fig. 6c
A-box consensus:	TRGYBYAGTGG
pos	A	C	G	T
1	0.008065	0.006452	0.006452	0.979032
2	0.451613	0.016129	0.514516	0.017742
3	0.009677	0.01129	0.967742	0.01129
4	0.020968	0.616129	0.003226	0.359677
5	0.091935	0.230645	0.264516	0.412903
6	0.01129	0.540323	0.109677	0.33871
7	0.979032	0.003226	0.01129	0.006452
8	0.235484	0.008065	0.745161	0.01129
9	0.01129	0.133871	0.137097	0.717742
10	0.030645	0.141935	0.654839	0.172581
11	0.01129	0.009677	0.979032	0
B-box consensus:	GGTTCRADTCC
pos	A	C	G	T
1	0.109677	0.008065	0.862903	0.019355
2	0.01129	0.008065	0.970968	0.009677
3	0.067742	0.024194	0.008065	0.9
4	0.001613	0.009677	0.006452	0.982258
5	0.009677	0.919355	0.009677	0.06129
6	0.335484	0.008065	0.653226	0.003226
7	0.983871	0.001613	0.001613	0.012903
8	0.383871	0.051613	0.237097	0.327419
9	0.072581	0.270968	0.05	0.606452
10	0.006452	0.977419	0	0.016129
11	0.016129	0.85	0.003226	0.130645

## Sheet: ED Fig. 6d, e
Gene	sample	RPC1_proportion	condition	anticodon
Ala-AGC-1-1	kMN_1	0.000362914	Neurons	Ala-AGC
Ala-AGC-11-1	kMN_1	0.00136093	Neurons	Ala-AGC
Ala-AGC-15-1	kMN_1	0.000483886	Neurons	Ala-AGC
Ala-AGC-16-1	kMN_1	2.01619e-05	Neurons	Ala-AGC
Ala-AGC-17-1	kMN_1	8.06476e-05	Neurons	Ala-AGC
Ala-AGC-19-1	kMN_1	4.03238e-05	Neurons	Ala-AGC
Ala-AGC-2-1	kMN_1	0.00539331	Neurons	Ala-AGC
Ala-AGC-2-2	kMN_1	0.00840751	Neurons	Ala-AGC
Ala-AGC-2-3	kMN_1	4.03238e-05	Neurons	Ala-AGC
Ala-AGC-20-1	kMN_1	2.01619e-05	Neurons	Ala-AGC
Ala-AGC-21-1	kMN_1	4.03238e-05	Neurons	Ala-AGC
Ala-AGC-23-1	kMN_1	3.02429e-05	Neurons	Ala-AGC
Ala-AGC-24-1	kMN_1	8.06476e-05	Neurons	Ala-AGC
Ala-AGC-3-1	kMN_1	0.00151214	Neurons	Ala-AGC
Ala-AGC-4-1	kMN_1	0.00598808	Neurons	Ala-AGC
Ala-AGC-5-1	kMN_1	4.03238e-05	Neurons	Ala-AGC
Ala-AGC-6-1	kMN_1	0.000120971	Neurons	Ala-AGC
Ala-AGC-8-1	kMN_1	0.0109983	Neurons	Ala-AGC
Ala-AGC-8-2	kMN_1	0.0012702	Neurons	Ala-AGC
Ala-CGC-1-1	kMN_1	0.00276218	Neurons	Ala-CGC
Ala-CGC-2-1	kMN_1	0.00441546	Neurons	Ala-CGC
Ala-CGC-3-1	kMN_1	0.00463724	Neurons	Ala-CGC
Ala-CGC-4-1	kMN_1	0.000372995	Neurons	Ala-CGC
Ala-CGC-5-1	kMN_1	2.01619e-05	Neurons	Ala-CGC
Ala-TGC-1-1	kMN_1	0.000252024	Neurons	Ala-TGC
Ala-TGC-2-1	kMN_1	0.000221781	Neurons	Ala-TGC
Ala-TGC-3-1	kMN_1	0.00866962	Neurons	Ala-TGC
Ala-TGC-3-2	kMN_1	0.00295372	Neurons	Ala-TGC
Ala-TGC-4-1	kMN_1	0.00447594	Neurons	Ala-TGC
Ala-TGC-5-1	kMN_1	4.03238e-05	Neurons	Ala-TGC
Ala-TGC-6-1	kMN_1	8.06476e-05	Neurons	Ala-TGC
Ala-TGC-7-1	kMN_1	4.03238e-05	Neurons	Ala-TGC
Ala-TGC-8-1	kMN_1	9.07286e-05	Neurons	Ala-TGC
Ala-TGC-9-1	kMN_1	1.0081e-05	Neurons	Ala-TGC
Arg-ACG-1-1	kMN_1	0.0010081	Neurons	Arg-ACG
Arg-ACG-1-2	kMN_1	0.00302429	Neurons	Arg-ACG
Arg-ACG-1-3	kMN_1	0.00711715	Neurons	Arg-ACG
Arg-ACG-2-1	kMN_1	0.0116536	Neurons	Arg-ACG
Arg-ACG-2-2	kMN_1	2.01619e-05	Neurons	Arg-ACG
Arg-ACG-2-3	kMN_1	0.000151214	Neurons	Arg-ACG
Arg-ACG-2-4	kMN_1	0.000201619	Neurons	Arg-ACG
Arg-CCG-1-1	kMN_1	4.03238e-05	Neurons	Arg-CCG
Arg-CCG-1-2	kMN_1	0.00600825	Neurons	Arg-CCG
Arg-CCG-1-3	kMN_1	0.00619978	Neurons	Arg-CCG
Arg-CCG-2-1	kMN_1	0.00533282	Neurons	Arg-CCG
Arg-CCT-1-1	kMN_1	0.00361906	Neurons	Arg-CCT
Arg-CCT-2-1	kMN_1	0.00380052	Neurons	Arg-CCT
Arg-CCT-3-1	kMN_1	0.00479853	Neurons	Arg-CCT
Arg-CCT-4-1	kMN_1	0.00810508	Neurons	Arg-CCT
Arg-CCT-5-1	kMN_1	3.02429e-05	Neurons	Arg-CCT
Arg-CCT-6-1	kMN_1	3.02429e-05	Neurons	Arg-CCT
Arg-CCT-7-1	kMN_1	2.01619e-05	Neurons	Arg-CCT
Arg-TCG-1-1	kMN_1	0.00796395	Neurons	Arg-TCG
Arg-TCG-2-1	kMN_1	0.00074599	Neurons	Arg-TCG
Arg-TCG-3-1	kMN_1	0.00666351	Neurons	Arg-TCG
Arg-TCG-4-1	kMN_1	4.03238e-05	Neurons	Arg-TCG
Arg-TCG-5-1	kMN_1	0.000655262	Neurons	Arg-TCG
Arg-TCG-6-1	kMN_1	0	Neurons	Arg-TCG
Arg-TCT-1-1	kMN_1	0.000252024	Neurons	Arg-TCT
Arg-TCT-2-1	kMN_1	7.05667e-05	Neurons	Arg-TCT
Arg-TCT-3-1	kMN_1	0.000120971	Neurons	Arg-TCT
Arg-TCT-3-2	kMN_1	0.0004234	Neurons	Arg-TCT
Arg-TCT-4-1	kMN_1	0.00551428	Neurons	Arg-TCT
Arg-TCT-5-1	kMN_1	2.01619e-05	Neurons	Arg-TCT
Asn-GTT-1-1	kMN_1	0.000342752	Neurons	Asn-GTT
Asn-GTT-10-1	kMN_1	4.03238e-05	Neurons	Asn-GTT
Asn-GTT-11-1	kMN_1	2.01619e-05	Neurons	Asn-GTT
Asn-GTT-11-2	kMN_1	4.03238e-05	Neurons	Asn-GTT
Asn-GTT-13-1	kMN_1	0.000141133	Neurons	Asn-GTT
Asn-GTT-14-1	kMN_1	0.00011089	Neurons	Asn-GTT
Asn-GTT-16-1	kMN_1	5.04048e-05	Neurons	Asn-GTT
Asn-GTT-16-3	kMN_1	5.04048e-05	Neurons	Asn-GTT
Asn-GTT-17-1	kMN_1	2.01619e-05	Neurons	Asn-GTT
Asn-GTT-18-1	kMN_1	5.04048e-05	Neurons	Asn-GTT
Asn-GTT-2-1	kMN_1	0.000907286	Neurons	Asn-GTT
Asn-GTT-2-2	kMN_1	0.000352833	Neurons	Asn-GTT
Asn-GTT-2-3	kMN_1	0.00689537	Neurons	Asn-GTT
Asn-GTT-2-4	kMN_1	0.00447594	Neurons	Asn-GTT
Asn-GTT-2-5	kMN_1	0.00610906	Neurons	Asn-GTT
Asn-GTT-2-6	kMN_1	0.00375011	Neurons	Asn-GTT
Asn-GTT-2-7	kMN_1	0.000584695	Neurons	Asn-GTT
Asn-GTT-20-1	kMN_1	4.03238e-05	Neurons	Asn-GTT
Asn-GTT-21-1	kMN_1	2.01619e-05	Neurons	Asn-GTT
Asn-GTT-22-1	kMN_1	3.02429e-05	Neurons	Asn-GTT
Asn-GTT-24-1	kMN_1	0.00032259	Neurons	Asn-GTT
Asn-GTT-25-1	kMN_1	0.00011089	Neurons	Asn-GTT
Asn-GTT-28-1	kMN_1	3.02429e-05	Neurons	Asn-GTT
Asn-GTT-3-1	kMN_1	0.00103834	Neurons	Asn-GTT
Asn-GTT-4-1	kMN_1	6.04857e-05	Neurons	Asn-GTT
Asn-GTT-5-1	kMN_1	3.02429e-05	Neurons	Asn-GTT
Asn-GTT-6-1	kMN_1	7.05667e-05	Neurons	Asn-GTT
Asn-GTT-7-1	kMN_1	0.000161295	Neurons	Asn-GTT
Asn-GTT-8-1	kMN_1	2.01619e-05	Neurons	Asn-GTT
Asn-GTT-9-1	kMN_1	7.05667e-05	Neurons	Asn-GTT
Asp-GTC-1-1	kMN_1	0.00872002	Neurons	Asp-GTC
Asp-GTC-10-1	kMN_1	7.05667e-05	Neurons	Asp-GTC
Asp-GTC-2-10	kMN_1	0.00611914	Neurons	Asp-GTC
Asp-GTC-2-11	kMN_1	0.00464732	Neurons	Asp-GTC
Asp-GTC-2-6	kMN_1	0.00415335	Neurons	Asp-GTC
Asp-GTC-2-7	kMN_1	0.000483886	Neurons	Asp-GTC
Asp-GTC-2-8	kMN_1	0.0139823	Neurons	Asp-GTC
Asp-GTC-2-9	kMN_1	0.00206659	Neurons	Asp-GTC
Asp-GTC-3-1	kMN_1	0.000383076	Neurons	Asp-GTC
Asp-GTC-4-1	kMN_1	3.02429e-05	Neurons	Asp-GTC
Asp-GTC-5-1	kMN_1	8.06476e-05	Neurons	Asp-GTC
Asp-GTC-6-1	kMN_1	0	Neurons	Asp-GTC
Asp-GTC-8-1	kMN_1	3.02429e-05	Neurons	Asp-GTC
Asp-GTC-9-1	kMN_1	0	Neurons	Asp-GTC
Cys-ACA-1-1	kMN_1	7.05667e-05	Neurons	Cys-ACA
Cys-GCA-1-1	kMN_1	8.06476e-05	Neurons	Cys-GCA
Cys-GCA-10-1	kMN_1	3.02429e-05	Neurons	Cys-GCA
Cys-GCA-11-1	kMN_1	7.05667e-05	Neurons	Cys-GCA
Cys-GCA-12-1	kMN_1	7.05667e-05	Neurons	Cys-GCA
Cys-GCA-13-1	kMN_1	3.02429e-05	Neurons	Cys-GCA
Cys-GCA-14-1	kMN_1	0.000161295	Neurons	Cys-GCA
Cys-GCA-15-1	kMN_1	3.02429e-05	Neurons	Cys-GCA
Cys-GCA-16-1	kMN_1	6.04857e-05	Neurons	Cys-GCA
Cys-GCA-17-1	kMN_1	0.0002117	Neurons	Cys-GCA
Cys-GCA-18-1	kMN_1	1.0081e-05	Neurons	Cys-GCA
Cys-GCA-19-1	kMN_1	3.02429e-05	Neurons	Cys-GCA
Cys-GCA-2-1	kMN_1	4.03238e-05	Neurons	Cys-GCA
Cys-GCA-2-2	kMN_1	0.00340736	Neurons	Cys-GCA
Cys-GCA-2-3	kMN_1	0.00675424	Neurons	Cys-GCA
Cys-GCA-2-4	kMN_1	0.010958	Neurons	Cys-GCA
Cys-GCA-20-1	kMN_1	5.04048e-05	Neurons	Cys-GCA
Cys-GCA-21-1	kMN_1	7.05667e-05	Neurons	Cys-GCA
Cys-GCA-22-1	kMN_1	4.03238e-05	Neurons	Cys-GCA
Cys-GCA-23-1	kMN_1	0.00010081	Neurons	Cys-GCA
Cys-GCA-24-1	kMN_1	7.05667e-05	Neurons	Cys-GCA
Cys-GCA-25-1	kMN_1	2.01619e-05	Neurons	Cys-GCA
Cys-GCA-3-1	kMN_1	6.04857e-05	Neurons	Cys-GCA
Cys-GCA-4-1	kMN_1	0.00377028	Neurons	Cys-GCA
Cys-GCA-5-1	kMN_1	0.000171376	Neurons	Cys-GCA
Cys-GCA-6-1	kMN_1	7.05667e-05	Neurons	Cys-GCA
Cys-GCA-7-1	kMN_1	3.02429e-05	Neurons	Cys-GCA
Cys-GCA-8-1	kMN_1	9.07286e-05	Neurons	Cys-GCA
Cys-GCA-9-1	kMN_1	0.000161295	Neurons	Cys-GCA
Cys-GCA-9-2	kMN_1	8.06476e-05	Neurons	Cys-GCA
Cys-GCA-9-3	kMN_1	9.07286e-05	Neurons	Cys-GCA
Cys-GCA-9-4	kMN_1	8.06476e-05	Neurons	Cys-GCA
Gln-CTG-1-1	kMN_1	4.03238e-05	Neurons	Gln-CTG
Gln-CTG-1-2	kMN_1	0.00118955	Neurons	Gln-CTG
Gln-CTG-1-3	kMN_1	0.0023287	Neurons	Gln-CTG
Gln-CTG-1-4	kMN_1	0.0120165	Neurons	Gln-CTG
Gln-CTG-1-5	kMN_1	0.004234	Neurons	Gln-CTG
Gln-CTG-10-1	kMN_1	0.00010081	Neurons	Gln-CTG
Gln-CTG-11-1	kMN_1	4.03238e-05	Neurons	Gln-CTG
Gln-CTG-12-1	kMN_1	2.01619e-05	Neurons	Gln-CTG
Gln-CTG-13-1	kMN_1	4.03238e-05	Neurons	Gln-CTG
Gln-CTG-16-1	kMN_1	0.00010081	Neurons	Gln-CTG
Gln-CTG-17-1	kMN_1	3.02429e-05	Neurons	Gln-CTG
Gln-CTG-2-1	kMN_1	0.000141133	Neurons	Gln-CTG
Gln-CTG-4-1	kMN_1	0	Neurons	Gln-CTG
Gln-CTG-4-2	kMN_1	6.04857e-05	Neurons	Gln-CTG
Gln-CTG-5-1	kMN_1	0.000120971	Neurons	Gln-CTG
Gln-CTG-6-1	kMN_1	0.000786314	Neurons	Gln-CTG
Gln-CTG-7-1	kMN_1	4.03238e-05	Neurons	Gln-CTG
Gln-CTG-8-1	kMN_1	3.02429e-05	Neurons	Gln-CTG
Gln-CTG-8-2	kMN_1	4.03238e-05	Neurons	Gln-CTG
Gln-CTG-8-3	kMN_1	3.02429e-05	Neurons	Gln-CTG
Gln-CTG-9-1	kMN_1	5.04048e-05	Neurons	Gln-CTG
Gln-TTG-1-1	kMN_1	0.00945593	Neurons	Gln-TTG
Gln-TTG-10-1	kMN_1	1.0081e-05	Neurons	Gln-TTG
Gln-TTG-2-1	kMN_1	0.0008468	Neurons	Gln-TTG
Gln-TTG-3-1	kMN_1	0.00011089	Neurons	Gln-TTG
Gln-TTG-3-2	kMN_1	0.000836719	Neurons	Gln-TTG
Gln-TTG-3-3	kMN_1	0.00220773	Neurons	Gln-TTG
Gln-TTG-4-1	kMN_1	7.05667e-05	Neurons	Gln-TTG
Gln-TTG-5-1	kMN_1	2.01619e-05	Neurons	Gln-TTG
Gln-TTG-6-1	kMN_1	5.04048e-05	Neurons	Gln-TTG
Glu-CTC-1-1	kMN_1	0.0124701	Neurons	Glu-CTC
Glu-CTC-1-6	kMN_1	0.0116233	Neurons	Glu-CTC
Glu-CTC-1-7	kMN_1	0.0107665	Neurons	Glu-CTC
Glu-CTC-16-1	kMN_1	4.03238e-05	Neurons	Glu-CTC
Glu-CTC-2-1	kMN_1	0.00692561	Neurons	Glu-CTC
Glu-CTC-3-1	kMN_1	9.07286e-05	Neurons	Glu-CTC
Glu-CTC-5-1	kMN_1	3.02429e-05	Neurons	Glu-CTC
Glu-CTC-7-1	kMN_1	5.04048e-05	Neurons	Glu-CTC
Glu-TTC-1-1	kMN_1	0.00813533	Neurons	Glu-TTC
Glu-TTC-1-2	kMN_1	0.00639132	Neurons	Glu-TTC
Glu-TTC-10-2	kMN_1	6.04857e-05	Neurons	Glu-TTC
Glu-TTC-11-1	kMN_1	3.02429e-05	Neurons	Glu-TTC
Glu-TTC-12-1	kMN_1	4.03238e-05	Neurons	Glu-TTC
Glu-TTC-13-1	kMN_1	4.03238e-05	Neurons	Glu-TTC
Glu-TTC-2-1	kMN_1	0.00852848	Neurons	Glu-TTC
Glu-TTC-2-2	kMN_1	0.0072482	Neurons	Glu-TTC
Glu-TTC-3-1	kMN_1	8.06476e-05	Neurons	Glu-TTC
Glu-TTC-4-1	kMN_1	0.000332671	Neurons	Glu-TTC
Glu-TTC-4-2	kMN_1	0.000383076	Neurons	Glu-TTC
Glu-TTC-5-1	kMN_1	0.00226821	Neurons	Glu-TTC
Glu-TTC-6-1	kMN_1	0.00010081	Neurons	Glu-TTC
Glu-TTC-7-1	kMN_1	3.02429e-05	Neurons	Glu-TTC
Glu-TTC-8-1	kMN_1	4.03238e-05	Neurons	Glu-TTC
Glu-TTC-9-1	kMN_1	3.02429e-05	Neurons	Glu-TTC
Gly-CCC-1-1	kMN_1	0.000151214	Neurons	Gly-CCC
Gly-CCC-1-2	kMN_1	0.00011089	Neurons	Gly-CCC
Gly-CCC-2-1	kMN_1	0.00838735	Neurons	Gly-CCC
Gly-CCC-2-2	kMN_1	0.0135286	Neurons	Gly-CCC
Gly-CCC-3-1	kMN_1	3.02429e-05	Neurons	Gly-CCC
Gly-CCC-4-1	kMN_1	0.000131052	Neurons	Gly-CCC
Gly-CCC-5-1	kMN_1	2.01619e-05	Neurons	Gly-CCC
Gly-CCC-6-1	kMN_1	0.000131052	Neurons	Gly-CCC
Gly-CCC-7-1	kMN_1	8.06476e-05	Neurons	Gly-CCC
Gly-CCC-8-1	kMN_1	4.03238e-05	Neurons	Gly-CCC
Gly-GCC-1-5	kMN_1	0.00206659	Neurons	Gly-GCC
Gly-GCC-2-1	kMN_1	0.00812525	Neurons	Gly-GCC
Gly-GCC-2-2	kMN_1	0.0148896	Neurons	Gly-GCC
Gly-GCC-2-3	kMN_1	0.0112403	Neurons	Gly-GCC
Gly-GCC-2-4	kMN_1	0.000917366	Neurons	Gly-GCC
Gly-GCC-2-5	kMN_1	0.00010081	Neurons	Gly-GCC
Gly-GCC-2-6	kMN_1	0.00722804	Neurons	Gly-GCC
Gly-GCC-3-1	kMN_1	0.00011089	Neurons	Gly-GCC
Gly-GCC-4-1	kMN_1	5.04048e-05	Neurons	Gly-GCC
Gly-GCC-5-1	kMN_1	6.04857e-05	Neurons	Gly-GCC
Gly-GCC-6-1	kMN_1	0.00010081	Neurons	Gly-GCC
Gly-TCC-1-1	kMN_1	0.00840751	Neurons	Gly-TCC
Gly-TCC-2-1	kMN_1	0.0070365	Neurons	Gly-TCC
Gly-TCC-2-3	kMN_1	0.00032259	Neurons	Gly-TCC
Gly-TCC-2-6	kMN_1	0.00399206	Neurons	Gly-TCC
Gly-TCC-3-1	kMN_1	0.00426424	Neurons	Gly-TCC
Gly-TCC-4-1	kMN_1	2.01619e-05	Neurons	Gly-TCC
Gly-TCC-5-1	kMN_1	0	Neurons	Gly-TCC
Gly-TCC-6-1	kMN_1	1.0081e-05	Neurons	Gly-TCC
His-GTG-1-1	kMN_1	0.0021674	Neurons	His-GTG
His-GTG-1-2	kMN_1	5.04048e-05	Neurons	His-GTG
His-GTG-1-5	kMN_1	0.000151214	Neurons	His-GTG
His-GTG-1-6	kMN_1	0.000262105	Neurons	His-GTG
His-GTG-1-7	kMN_1	0.00815549	Neurons	His-GTG
His-GTG-1-8	kMN_1	0.00630059	Neurons	His-GTG
His-GTG-1-9	kMN_1	0.000806476	Neurons	His-GTG
His-GTG-2-1	kMN_1	0	Neurons	His-GTG
Ile-AAT-1-1	kMN_1	9.07286e-05	Neurons	Ile-AAT
Ile-AAT-10-1	kMN_1	4.03238e-05	Neurons	Ile-AAT
Ile-AAT-11-1	kMN_1	6.04857e-05	Neurons	Ile-AAT
Ile-AAT-12-1	kMN_1	0.000252024	Neurons	Ile-AAT
Ile-AAT-2-1	kMN_1	0.00361906	Neurons	Ile-AAT
Ile-AAT-3-1	kMN_1	5.04048e-05	Neurons	Ile-AAT
Ile-AAT-4-1	kMN_1	0.00271178	Neurons	Ile-AAT
Ile-AAT-5-1	kMN_1	0.00342752	Neurons	Ile-AAT
Ile-AAT-5-2	kMN_1	0.00490942	Neurons	Ile-AAT
Ile-AAT-5-3	kMN_1	9.07286e-05	Neurons	Ile-AAT
Ile-AAT-5-4	kMN_1	0.00634092	Neurons	Ile-AAT
Ile-AAT-5-5	kMN_1	0.00475821	Neurons	Ile-AAT
Ile-AAT-6-1	kMN_1	0	Neurons	Ile-AAT
Ile-AAT-8-1	kMN_1	0.0002117	Neurons	Ile-AAT
Ile-AAT-9-1	kMN_1	5.04048e-05	Neurons	Ile-AAT
Ile-GAT-1-1	kMN_1	0	Neurons	Ile-GAT
Ile-GAT-1-2	kMN_1	3.02429e-05	Neurons	Ile-GAT
Ile-GAT-1-3	kMN_1	0	Neurons	Ile-GAT
Ile-TAT-1-1	kMN_1	0.00234886	Neurons	Ile-TAT
Ile-TAT-2-1	kMN_1	0.00961723	Neurons	Ile-TAT
Ile-TAT-2-2	kMN_1	0.000493967	Neurons	Ile-TAT
Ile-TAT-2-3	kMN_1	0.00207668	Neurons	Ile-TAT
Ile-TAT-3-1	kMN_1	2.01619e-05	Neurons	Ile-TAT
Leu-AAG-1-3	kMN_1	9.07286e-05	Neurons	Leu-AAG
Leu-AAG-2-1	kMN_1	0.00117947	Neurons	Leu-AAG
Leu-AAG-2-2	kMN_1	0.000362914	Neurons	Leu-AAG
Leu-AAG-2-3	kMN_1	0.0046574	Neurons	Leu-AAG
Leu-AAG-2-4	kMN_1	0.0125407	Neurons	Leu-AAG
Leu-AAG-3-1	kMN_1	5.04048e-05	Neurons	Leu-AAG
Leu-AAG-4-1	kMN_1	3.02429e-05	Neurons	Leu-AAG
Leu-AAG-5-1	kMN_1	5.04048e-05	Neurons	Leu-AAG
Leu-AAG-6-1	kMN_1	5.04048e-05	Neurons	Leu-AAG
Leu-AAG-7-1	kMN_1	3.02429e-05	Neurons	Leu-AAG
Leu-AAG-8-1	kMN_1	7.05667e-05	Neurons	Leu-AAG
Leu-CAA-1-1	kMN_1	0.0100608	Neurons	Leu-CAA
Leu-CAA-1-2	kMN_1	0.00309485	Neurons	Leu-CAA
Leu-CAA-2-1	kMN_1	0.00010081	Neurons	Leu-CAA
Leu-CAA-3-1	kMN_1	8.06476e-05	Neurons	Leu-CAA
Leu-CAA-4-1	kMN_1	0.00777241	Neurons	Leu-CAA
Leu-CAA-5-1	kMN_1	6.04857e-05	Neurons	Leu-CAA
Leu-CAA-6-1	kMN_1	3.02429e-05	Neurons	Leu-CAA
Leu-CAG-1-6	kMN_1	0.00224805	Neurons	Leu-CAG
Leu-CAG-1-7	kMN_1	0.00358882	Neurons	Leu-CAG
Leu-CAG-2-1	kMN_1	0.00312509	Neurons	Leu-CAG
Leu-CAG-2-2	kMN_1	0.00986925	Neurons	Leu-CAG
Leu-TAA-1-1	kMN_1	0.0078833	Neurons	Leu-TAA
Leu-TAA-2-1	kMN_1	9.07286e-05	Neurons	Leu-TAA
Leu-TAA-3-1	kMN_1	0.00138109	Neurons	Leu-TAA
Leu-TAA-4-1	kMN_1	0.000272186	Neurons	Leu-TAA
Leu-TAA-5-1	kMN_1	3.02429e-05	Neurons	Leu-TAA
Leu-TAG-1-1	kMN_1	0.00202627	Neurons	Leu-TAG
Leu-TAG-2-1	kMN_1	0.000120971	Neurons	Leu-TAG
Leu-TAG-3-1	kMN_1	0.00630059	Neurons	Leu-TAG
Leu-TAG-4-1	kMN_1	3.02429e-05	Neurons	Leu-TAG
Lys-CTT-1-1	kMN_1	0.00738934	Neurons	Lys-CTT
Lys-CTT-1-2	kMN_1	0.00418359	Neurons	Lys-CTT
Lys-CTT-10-1	kMN_1	6.04857e-05	Neurons	Lys-CTT
Lys-CTT-11-1	kMN_1	0	Neurons	Lys-CTT
Lys-CTT-12-1	kMN_1	4.03238e-05	Neurons	Lys-CTT
Lys-CTT-13-1	kMN_1	9.07286e-05	Neurons	Lys-CTT
Lys-CTT-14-1	kMN_1	9.07286e-05	Neurons	Lys-CTT
Lys-CTT-16-1	kMN_1	3.02429e-05	Neurons	Lys-CTT
Lys-CTT-2-1	kMN_1	0.0025404	Neurons	Lys-CTT
Lys-CTT-2-2	kMN_1	0.00118955	Neurons	Lys-CTT
Lys-CTT-2-3	kMN_1	0.00201619	Neurons	Lys-CTT
Lys-CTT-2-4	kMN_1	0.000564533	Neurons	Lys-CTT
Lys-CTT-2-5	kMN_1	0.000181457	Neurons	Lys-CTT
Lys-CTT-3-1	kMN_1	0.000655262	Neurons	Lys-CTT
Lys-CTT-4-1	kMN_1	0.00010081	Neurons	Lys-CTT
Lys-CTT-5-1	kMN_1	7.05667e-05	Neurons	Lys-CTT
Lys-CTT-6-1	kMN_1	6.04857e-05	Neurons	Lys-CTT
Lys-CTT-7-1	kMN_1	2.01619e-05	Neurons	Lys-CTT
Lys-CTT-8-1	kMN_1	1.0081e-05	Neurons	Lys-CTT
Lys-CTT-9-1	kMN_1	1.0081e-05	Neurons	Lys-CTT
Lys-TTT-1-1	kMN_1	0.000231862	Neurons	Lys-TTT
Lys-TTT-10-1	kMN_1	1.0081e-05	Neurons	Lys-TTT
Lys-TTT-11-1	kMN_1	5.04048e-05	Neurons	Lys-TTT
Lys-TTT-12-1	kMN_1	6.04857e-05	Neurons	Lys-TTT
Lys-TTT-13-1	kMN_1	6.04857e-05	Neurons	Lys-TTT
Lys-TTT-14-1	kMN_1	6.04857e-05	Neurons	Lys-TTT
Lys-TTT-15-1	kMN_1	4.03238e-05	Neurons	Lys-TTT
Lys-TTT-2-1	kMN_1	9.07286e-05	Neurons	Lys-TTT
Lys-TTT-3-1	kMN_1	0.00607881	Neurons	Lys-TTT
Lys-TTT-3-2	kMN_1	0.0100406	Neurons	Lys-TTT
Lys-TTT-3-3	kMN_1	0.000685505	Neurons	Lys-TTT
Lys-TTT-3-4	kMN_1	0.010091	Neurons	Lys-TTT
Lys-TTT-3-5	kMN_1	0.00819581	Neurons	Lys-TTT
Lys-TTT-4-1	kMN_1	0.000302429	Neurons	Lys-TTT
Lys-TTT-5-1	kMN_1	0.000877043	Neurons	Lys-TTT
Lys-TTT-6-1	kMN_1	0.000131052	Neurons	Lys-TTT
Lys-TTT-7-1	kMN_1	0.000120971	Neurons	Lys-TTT
Lys-TTT-8-1	kMN_1	0.00010081	Neurons	Lys-TTT
Lys-TTT-9-1	kMN_1	5.04048e-05	Neurons	Lys-TTT
Met-CAT-1-1	kMN_1	0.00855873	Neurons	Met-CAT
Met-CAT-2-1	kMN_1	0.000917366	Neurons	Met-CAT
Met-CAT-3-1	kMN_1	0.00261097	Neurons	Met-CAT
Met-CAT-3-2	kMN_1	0.00164319	Neurons	Met-CAT
Met-CAT-4-2	kMN_1	6.04857e-05	Neurons	Met-CAT
Met-CAT-6-1	kMN_1	0.00795387	Neurons	Met-CAT
Met-CAT-7-1	kMN_1	3.02429e-05	Neurons	Met-CAT
Phe-GAA-1-1	kMN_1	7.05667e-05	Neurons	Phe-GAA
Phe-GAA-1-2	kMN_1	0.00173392	Neurons	Phe-GAA
Phe-GAA-1-3	kMN_1	0.000252024	Neurons	Phe-GAA
Phe-GAA-1-4	kMN_1	0.0033872	Neurons	Phe-GAA
Phe-GAA-1-5	kMN_1	0.00417351	Neurons	Phe-GAA
Phe-GAA-1-6	kMN_1	0.00506064	Neurons	Phe-GAA
Phe-GAA-11-1	kMN_1	2.01619e-05	Neurons	Phe-GAA
Phe-GAA-12-1	kMN_1	2.01619e-05	Neurons	Phe-GAA
Phe-GAA-2-1	kMN_1	0.00130044	Neurons	Phe-GAA
Phe-GAA-3-1	kMN_1	0.000262105	Neurons	Phe-GAA
Phe-GAA-4-1	kMN_1	7.05667e-05	Neurons	Phe-GAA
Phe-GAA-5-1	kMN_1	3.02429e-05	Neurons	Phe-GAA
Phe-GAA-6-1	kMN_1	3.02429e-05	Neurons	Phe-GAA
Phe-GAA-7-1	kMN_1	2.01619e-05	Neurons	Phe-GAA
Phe-GAA-8-1	kMN_1	4.03238e-05	Neurons	Phe-GAA
Phe-GAA-9-1	kMN_1	9.07286e-05	Neurons	Phe-GAA
Pro-AGG-1-1	kMN_1	4.03238e-05	Neurons	Pro-AGG
Pro-AGG-2-1	kMN_1	0.00575622	Neurons	Pro-AGG
Pro-AGG-2-2	kMN_1	0.000614938	Neurons	Pro-AGG
Pro-AGG-2-3	kMN_1	0.000504048	Neurons	Pro-AGG
Pro-AGG-2-4	kMN_1	0.00857889	Neurons	Pro-AGG
Pro-AGG-2-5	kMN_1	0.000604857	Neurons	Pro-AGG
Pro-AGG-2-6	kMN_1	0.00193554	Neurons	Pro-AGG
Pro-AGG-2-7	kMN_1	0.000352833	Neurons	Pro-AGG
Pro-AGG-2-8	kMN_1	0.000453643	Neurons	Pro-AGG
Pro-AGG-3-1	kMN_1	7.05667e-05	Neurons	Pro-AGG
Pro-AGG-4-1	kMN_1	3.02429e-05	Neurons	Pro-AGG
Pro-CGG-1-1	kMN_1	0.00983901	Neurons	Pro-CGG
Pro-CGG-1-2	kMN_1	0.000221781	Neurons	Pro-CGG
Pro-CGG-1-3	kMN_1	0.00368963	Neurons	Pro-CGG
Pro-CGG-2-1	kMN_1	0.000695586	Neurons	Pro-CGG
Pro-GGG-1-1	kMN_1	2.01619e-05	Neurons	Pro-GGG
Pro-TGG-1-1	kMN_1	6.04857e-05	Neurons	Pro-TGG
Pro-TGG-2-1	kMN_1	0.0125609	Neurons	Pro-TGG
Pro-TGG-3-1	kMN_1	0.00734901	Neurons	Pro-TGG
Pro-TGG-3-2	kMN_1	0.00543363	Neurons	Pro-TGG
Pro-TGG-3-3	kMN_1	8.06476e-05	Neurons	Pro-TGG
Pro-TGG-3-4	kMN_1	0.000564533	Neurons	Pro-TGG
Pro-TGG-4-1	kMN_1	6.04857e-05	Neurons	Pro-TGG
Pro-TGG-5-1	kMN_1	3.02429e-05	Neurons	Pro-TGG
SeC-TCA-1-1	kMN_1	0.00222789	Neurons	SeC-TCA
SeC-TCA-2-1	kMN_1	6.04857e-05	Neurons	SeC-TCA
SeC-TCA-3-1	kMN_1	1.0081e-05	Neurons	SeC-TCA
Ser-ACT-1-1	kMN_1	0.000141133	Neurons	Ser-ACT
Ser-AGA-1-1	kMN_1	3.02429e-05	Neurons	Ser-AGA
Ser-AGA-2-1	kMN_1	0.000947609	Neurons	Ser-AGA
Ser-AGA-2-2	kMN_1	0.00315534	Neurons	Ser-AGA
Ser-AGA-2-3	kMN_1	0.000362914	Neurons	Ser-AGA
Ser-AGA-2-4	kMN_1	0.000131052	Neurons	Ser-AGA
Ser-AGA-2-5	kMN_1	0.00869986	Neurons	Ser-AGA
Ser-AGA-2-6	kMN_1	0.00197587	Neurons	Ser-AGA
Ser-AGA-3-1	kMN_1	7.05667e-05	Neurons	Ser-AGA
Ser-AGA-4-1	kMN_1	4.03238e-05	Neurons	Ser-AGA
Ser-AGA-5-1	kMN_1	5.04048e-05	Neurons	Ser-AGA
Ser-AGA-6-1	kMN_1	6.04857e-05	Neurons	Ser-AGA
Ser-CGA-1-1	kMN_1	0.00159279	Neurons	Ser-CGA
Ser-CGA-2-1	kMN_1	6.04857e-05	Neurons	Ser-CGA
Ser-CGA-3-1	kMN_1	0.000131052	Neurons	Ser-CGA
Ser-CGA-4-1	kMN_1	0.00311501	Neurons	Ser-CGA
Ser-GCT-1-1	kMN_1	6.04857e-05	Neurons	Ser-GCT
Ser-GCT-2-1	kMN_1	0.000262105	Neurons	Ser-GCT
Ser-GCT-3-1	kMN_1	0.00815549	Neurons	Ser-GCT
Ser-GCT-4-1	kMN_1	0.000201619	Neurons	Ser-GCT
Ser-GCT-4-2	kMN_1	0.00977852	Neurons	Ser-GCT
Ser-GCT-4-3	kMN_1	0.00390133	Neurons	Ser-GCT
Ser-GCT-5-1	kMN_1	0.000241943	Neurons	Ser-GCT
Ser-GCT-6-1	kMN_1	0.00032259	Neurons	Ser-GCT
Ser-TGA-1-1	kMN_1	0.0103128	Neurons	Ser-TGA
Ser-TGA-2-1	kMN_1	2.01619e-05	Neurons	Ser-TGA
Ser-TGA-3-1	kMN_1	0.000524209	Neurons	Ser-TGA
Ser-TGA-4-1	kMN_1	0.000221781	Neurons	Ser-TGA
Sup-TTA-1-1	kMN_1	2.01619e-05	Neurons	Sup-TTA
Thr-AGT-1-1	kMN_1	0.00187506	Neurons	Thr-AGT
Thr-AGT-1-2	kMN_1	0.00194562	Neurons	Thr-AGT
Thr-AGT-1-3	kMN_1	0.0109882	Neurons	Thr-AGT
Thr-AGT-2-1	kMN_1	0.00723812	Neurons	Thr-AGT
Thr-AGT-2-2	kMN_1	0.000473805	Neurons	Thr-AGT
Thr-AGT-3-1	kMN_1	8.06476e-05	Neurons	Thr-AGT
Thr-AGT-4-1	kMN_1	6.04857e-05	Neurons	Thr-AGT
Thr-AGT-5-1	kMN_1	0.00175409	Neurons	Thr-AGT
Thr-AGT-6-1	kMN_1	0.000725828	Neurons	Thr-AGT
Thr-AGT-7-1	kMN_1	4.03238e-05	Neurons	Thr-AGT
Thr-CGT-1-1	kMN_1	7.05667e-05	Neurons	Thr-CGT
Thr-CGT-2-1	kMN_1	0.00520177	Neurons	Thr-CGT
Thr-CGT-3-1	kMN_1	0.00172384	Neurons	Thr-CGT
Thr-CGT-4-1	kMN_1	0.0057663	Neurons	Thr-CGT
Thr-CGT-5-1	kMN_1	0.000120971	Neurons	Thr-CGT
Thr-CGT-6-1	kMN_1	0.00010081	Neurons	Thr-CGT
Thr-TGT-1-1	kMN_1	0.000302429	Neurons	Thr-TGT
Thr-TGT-2-1	kMN_1	0.00272186	Neurons	Thr-TGT
Thr-TGT-3-1	kMN_1	0.00164319	Neurons	Thr-TGT
Thr-TGT-4-1	kMN_1	0.000231862	Neurons	Thr-TGT
Thr-TGT-5-1	kMN_1	0.00346785	Neurons	Thr-TGT
Thr-TGT-6-1	kMN_1	0.0080446	Neurons	Thr-TGT
Trp-CCA-1-1	kMN_1	0.00219765	Neurons	Trp-CCA
Trp-CCA-2-1	kMN_1	0.0121979	Neurons	Trp-CCA
Trp-CCA-3-1	kMN_1	3.02429e-05	Neurons	Trp-CCA
Trp-CCA-3-2	kMN_1	0.000151214	Neurons	Trp-CCA
Trp-CCA-3-3	kMN_1	0.000967771	Neurons	Trp-CCA
Trp-CCA-4-1	kMN_1	0.00445578	Neurons	Trp-CCA
Trp-CCA-5-1	kMN_1	5.04048e-05	Neurons	Trp-CCA
Tyr-ATA-1-1	kMN_1	1.0081e-05	Neurons	Tyr-ATA
Tyr-GTA-1-1	kMN_1	0.00326623	Neurons	Tyr-GTA
Tyr-GTA-10-1	kMN_1	4.03238e-05	Neurons	Tyr-GTA
Tyr-GTA-11-1	kMN_1	6.04857e-05	Neurons	Tyr-GTA
Tyr-GTA-2-1	kMN_1	0.011704	Neurons	Tyr-GTA
Tyr-GTA-3-1	kMN_1	4.03238e-05	Neurons	Tyr-GTA
Tyr-GTA-4-1	kMN_1	5.04048e-05	Neurons	Tyr-GTA
Tyr-GTA-5-1	kMN_1	0.00358882	Neurons	Tyr-GTA
Tyr-GTA-5-2	kMN_1	0.000493967	Neurons	Tyr-GTA
Tyr-GTA-5-3	kMN_1	0.000120971	Neurons	Tyr-GTA
Tyr-GTA-5-4	kMN_1	9.07286e-05	Neurons	Tyr-GTA
Tyr-GTA-5-5	kMN_1	0.00233878	Neurons	Tyr-GTA
Tyr-GTA-6-1	kMN_1	3.02429e-05	Neurons	Tyr-GTA
Tyr-GTA-7-1	kMN_1	5.04048e-05	Neurons	Tyr-GTA
Tyr-GTA-8-1	kMN_1	4.03238e-05	Neurons	Tyr-GTA
Tyr-GTA-9-1	kMN_1	0.000141133	Neurons	Tyr-GTA
Und-GCA-5-1	kMN_1	4.03238e-05	Neurons	Und-GCA
Und-NNN-1-1	kMN_1	0	Neurons	Und-NNN
Und-NNN-2-1	kMN_1	7.05667e-05	Neurons	Und-NNN
Und-NNN-4-1	kMN_1	1.0081e-05	Neurons	Und-NNN
Und-TTA-3-1	kMN_1	5.04048e-05	Neurons	Und-TTA
Val-AAC-1-1	kMN_1	0.00790346	Neurons	Val-AAC
Val-AAC-1-2	kMN_1	4.03238e-05	Neurons	Val-AAC
Val-AAC-1-3	kMN_1	0.000332671	Neurons	Val-AAC
Val-AAC-1-4	kMN_1	0.00482878	Neurons	Val-AAC
Val-AAC-1-5	kMN_1	0.00794379	Neurons	Val-AAC
Val-AAC-2-1	kMN_1	0.00367955	Neurons	Val-AAC
Val-AAC-3-1	kMN_1	0.000756071	Neurons	Val-AAC
Val-AAC-4-1	kMN_1	3.02429e-05	Neurons	Val-AAC
Val-AAC-5-1	kMN_1	0.000151214	Neurons	Val-AAC
Val-AAC-6-1	kMN_1	4.03238e-05	Neurons	Val-AAC
Val-AAC-7-1	kMN_1	1.0081e-05	Neurons	Val-AAC
Val-CAC-1-1	kMN_1	0.0101918	Neurons	Val-CAC
Val-CAC-1-4	kMN_1	0.000241943	Neurons	Val-CAC
Val-CAC-1-5	kMN_1	0.00633084	Neurons	Val-CAC
Val-CAC-1-6	kMN_1	0.00290331	Neurons	Val-CAC
Val-CAC-1-7	kMN_1	0.000393157	Neurons	Val-CAC
Val-CAC-1-8	kMN_1	8.06476e-05	Neurons	Val-CAC
Val-CAC-10-1	kMN_1	4.03238e-05	Neurons	Val-CAC
Val-CAC-11-1	kMN_1	3.02429e-05	Neurons	Val-CAC
Val-CAC-11-2	kMN_1	7.05667e-05	Neurons	Val-CAC
Val-CAC-13-1	kMN_1	0.00010081	Neurons	Val-CAC
Val-CAC-14-1	kMN_1	2.01619e-05	Neurons	Val-CAC
Val-CAC-2-1	kMN_1	0.000514128	Neurons	Val-CAC
Val-CAC-3-1	kMN_1	0.00424408	Neurons	Val-CAC
Val-CAC-4-1	kMN_1	3.02429e-05	Neurons	Val-CAC
Val-CAC-6-1	kMN_1	6.04857e-05	Neurons	Val-CAC
Val-CAC-7-1	kMN_1	8.06476e-05	Neurons	Val-CAC
Val-CAC-9-1	kMN_1	3.02429e-05	Neurons	Val-CAC
Val-TAC-1-1	kMN_1	0.00325615	Neurons	Val-TAC
Val-TAC-1-2	kMN_1	0.00644173	Neurons	Val-TAC
Val-TAC-2-1	kMN_1	0.00382068	Neurons	Val-TAC
Val-TAC-3-1	kMN_1	0.000120971	Neurons	Val-TAC
Val-TAC-4-1	kMN_1	6.04857e-05	Neurons	Val-TAC
iMet-CAT-1-1	kMN_1	0.0115124	Neurons	iMet-CAT
iMet-CAT-1-2	kMN_1	0.00206659	Neurons	iMet-CAT
iMet-CAT-1-3	kMN_1	0.00278234	Neurons	iMet-CAT
iMet-CAT-1-4	kMN_1	0.000594776	Neurons	iMet-CAT
iMet-CAT-1-5	kMN_1	0.000282267	Neurons	iMet-CAT
iMet-CAT-1-6	kMN_1	0.000705667	Neurons	iMet-CAT
iMet-CAT-1-7	kMN_1	0.00519169	Neurons	iMet-CAT
iMet-CAT-1-8	kMN_1	0.00540339	Neurons	iMet-CAT
iMet-CAT-2-1	kMN_1	1.0081e-05	Neurons	iMet-CAT
iMet-CAT-3-1	kMN_1	2.01619e-05	Neurons	iMet-CAT
Ala-AGC-1-1	kMN_2	0.000444444	Neurons	Ala-AGC
Ala-AGC-11-1	kMN_2	0.0011746	Neurons	Ala-AGC
Ala-AGC-15-1	kMN_2	0.000444444	Neurons	Ala-AGC
Ala-AGC-16-1	kMN_2	6.34921e-05	Neurons	Ala-AGC
Ala-AGC-17-1	kMN_2	7.93651e-05	Neurons	Ala-AGC
Ala-AGC-19-1	kMN_2	0.000126984	Neurons	Ala-AGC
Ala-AGC-2-1	kMN_2	0.00485714	Neurons	Ala-AGC
Ala-AGC-2-2	kMN_2	0.0084127	Neurons	Ala-AGC
Ala-AGC-2-3	kMN_2	9.52381e-05	Neurons	Ala-AGC
Ala-AGC-20-1	kMN_2	9.52381e-05	Neurons	Ala-AGC
Ala-AGC-21-1	kMN_2	0	Neurons	Ala-AGC
Ala-AGC-23-1	kMN_2	6.34921e-05	Neurons	Ala-AGC
Ala-AGC-24-1	kMN_2	9.52381e-05	Neurons	Ala-AGC
Ala-AGC-3-1	kMN_2	0.00131746	Neurons	Ala-AGC
Ala-AGC-4-1	kMN_2	0.00579365	Neurons	Ala-AGC
Ala-AGC-5-1	kMN_2	6.34921e-05	Neurons	Ala-AGC
Ala-AGC-6-1	kMN_2	4.7619e-05	Neurons	Ala-AGC
Ala-AGC-8-1	kMN_2	0.0116825	Neurons	Ala-AGC
Ala-AGC-8-2	kMN_2	0.00120635	Neurons	Ala-AGC
Ala-CGC-1-1	kMN_2	0.00231746	Neurons	Ala-CGC
Ala-CGC-2-1	kMN_2	0.00430159	Neurons	Ala-CGC
Ala-CGC-3-1	kMN_2	0.00490476	Neurons	Ala-CGC
Ala-CGC-4-1	kMN_2	0.000333333	Neurons	Ala-CGC
Ala-CGC-5-1	kMN_2	4.7619e-05	Neurons	Ala-CGC
Ala-TGC-1-1	kMN_2	0.000269841	Neurons	Ala-TGC
Ala-TGC-2-1	kMN_2	0.000190476	Neurons	Ala-TGC
Ala-TGC-3-1	kMN_2	0.00914286	Neurons	Ala-TGC
Ala-TGC-3-2	kMN_2	0.00314286	Neurons	Ala-TGC
Ala-TGC-4-1	kMN_2	0.00522222	Neurons	Ala-TGC
Ala-TGC-5-1	kMN_2	0.000126984	Neurons	Ala-TGC
Ala-TGC-6-1	kMN_2	4.7619e-05	Neurons	Ala-TGC
Ala-TGC-7-1	kMN_2	0.000142857	Neurons	Ala-TGC
Ala-TGC-8-1	kMN_2	0	Neurons	Ala-TGC
Ala-TGC-9-1	kMN_2	4.7619e-05	Neurons	Ala-TGC
Arg-ACG-1-1	kMN_2	0.00111111	Neurons	Arg-ACG
Arg-ACG-1-2	kMN_2	0.0032381	Neurons	Arg-ACG
Arg-ACG-1-3	kMN_2	0.0072381	Neurons	Arg-ACG
Arg-ACG-2-1	kMN_2	0.0117302	Neurons	Arg-ACG
Arg-ACG-2-2	kMN_2	0.000111111	Neurons	Arg-ACG
Arg-ACG-2-3	kMN_2	0.000126984	Neurons	Arg-ACG
Arg-ACG-2-4	kMN_2	0.000142857	Neurons	Arg-ACG
Arg-CCG-1-1	kMN_2	0.000111111	Neurons	Arg-CCG
Arg-CCG-1-2	kMN_2	0.00546032	Neurons	Arg-CCG
Arg-CCG-1-3	kMN_2	0.00709524	Neurons	Arg-CCG
Arg-CCG-2-1	kMN_2	0.00542857	Neurons	Arg-CCG
Arg-CCT-1-1	kMN_2	0.00371429	Neurons	Arg-CCT
Arg-CCT-2-1	kMN_2	0.00436508	Neurons	Arg-CCT
Arg-CCT-3-1	kMN_2	0.00474603	Neurons	Arg-CCT
Arg-CCT-4-1	kMN_2	0.00793651	Neurons	Arg-CCT
Arg-CCT-5-1	kMN_2	0	Neurons	Arg-CCT
Arg-CCT-6-1	kMN_2	3.1746e-05	Neurons	Arg-CCT
Arg-CCT-7-1	kMN_2	9.52381e-05	Neurons	Arg-CCT
Arg-TCG-1-1	kMN_2	0.00830159	Neurons	Arg-TCG
Arg-TCG-2-1	kMN_2	0.000873016	Neurons	Arg-TCG
Arg-TCG-3-1	kMN_2	0.00679365	Neurons	Arg-TCG
Arg-TCG-4-1	kMN_2	3.1746e-05	Neurons	Arg-TCG
Arg-TCG-5-1	kMN_2	0.000539683	Neurons	Arg-TCG
Arg-TCG-6-1	kMN_2	3.1746e-05	Neurons	Arg-TCG
Arg-TCT-1-1	kMN_2	0.000380952	Neurons	Arg-TCT
Arg-TCT-2-1	kMN_2	4.7619e-05	Neurons	Arg-TCT
Arg-TCT-3-1	kMN_2	0.000126984	Neurons	Arg-TCT
Arg-TCT-3-2	kMN_2	0.00047619	Neurons	Arg-TCT
Arg-TCT-4-1	kMN_2	0.00536508	Neurons	Arg-TCT
Arg-TCT-5-1	kMN_2	4.7619e-05	Neurons	Arg-TCT
Asn-GTT-1-1	kMN_2	0.000301587	Neurons	Asn-GTT
Asn-GTT-10-1	kMN_2	4.7619e-05	Neurons	Asn-GTT
Asn-GTT-11-1	kMN_2	0.000111111	Neurons	Asn-GTT
Asn-GTT-11-2	kMN_2	0.000111111	Neurons	Asn-GTT
Asn-GTT-13-1	kMN_2	6.34921e-05	Neurons	Asn-GTT
Asn-GTT-14-1	kMN_2	0.000126984	Neurons	Asn-GTT
Asn-GTT-16-1	kMN_2	9.52381e-05	Neurons	Asn-GTT
Asn-GTT-16-3	kMN_2	9.52381e-05	Neurons	Asn-GTT
Asn-GTT-17-1	kMN_2	9.52381e-05	Neurons	Asn-GTT
Asn-GTT-18-1	kMN_2	7.93651e-05	Neurons	Asn-GTT
Asn-GTT-2-1	kMN_2	0.00104762	Neurons	Asn-GTT
Asn-GTT-2-2	kMN_2	0.000444444	Neurons	Asn-GTT
Asn-GTT-2-3	kMN_2	0.00733333	Neurons	Asn-GTT
Asn-GTT-2-4	kMN_2	0.00457143	Neurons	Asn-GTT
Asn-GTT-2-5	kMN_2	0.00592063	Neurons	Asn-GTT
Asn-GTT-2-6	kMN_2	0.00352381	Neurons	Asn-GTT
Asn-GTT-2-7	kMN_2	0.000730159	Neurons	Asn-GTT
Asn-GTT-20-1	kMN_2	0.000126984	Neurons	Asn-GTT
Asn-GTT-21-1	kMN_2	3.1746e-05	Neurons	Asn-GTT
Asn-GTT-22-1	kMN_2	4.7619e-05	Neurons	Asn-GTT
Asn-GTT-24-1	kMN_2	0.000412698	Neurons	Asn-GTT
Asn-GTT-25-1	kMN_2	0.00015873	Neurons	Asn-GTT
Asn-GTT-28-1	kMN_2	0.000142857	Neurons	Asn-GTT
Asn-GTT-3-1	kMN_2	0.00103175	Neurons	Asn-GTT
Asn-GTT-4-1	kMN_2	6.34921e-05	Neurons	Asn-GTT
Asn-GTT-5-1	kMN_2	3.1746e-05	Neurons	Asn-GTT
Asn-GTT-6-1	kMN_2	7.93651e-05	Neurons	Asn-GTT
Asn-GTT-7-1	kMN_2	0.00015873	Neurons	Asn-GTT
Asn-GTT-8-1	kMN_2	0	Neurons	Asn-GTT
Asn-GTT-9-1	kMN_2	0.000126984	Neurons	Asn-GTT
Asp-GTC-1-1	kMN_2	0.00825397	Neurons	Asp-GTC
Asp-GTC-10-1	kMN_2	3.1746e-05	Neurons	Asp-GTC
Asp-GTC-2-10	kMN_2	0.00665079	Neurons	Asp-GTC
Asp-GTC-2-11	kMN_2	0.00366667	Neurons	Asp-GTC
Asp-GTC-2-6	kMN_2	0.00474603	Neurons	Asp-GTC
Asp-GTC-2-7	kMN_2	0.000444444	Neurons	Asp-GTC
Asp-GTC-2-8	kMN_2	0.0137619	Neurons	Asp-GTC
Asp-GTC-2-9	kMN_2	0.00150794	Neurons	Asp-GTC
Asp-GTC-3-1	kMN_2	0.000269841	Neurons	Asp-GTC
Asp-GTC-4-1	kMN_2	6.34921e-05	Neurons	Asp-GTC
Asp-GTC-5-1	kMN_2	3.1746e-05	Neurons	Asp-GTC
Asp-GTC-6-1	kMN_2	3.1746e-05	Neurons	Asp-GTC
Asp-GTC-8-1	kMN_2	3.1746e-05	Neurons	Asp-GTC
Asp-GTC-9-1	kMN_2	1.5873e-05	Neurons	Asp-GTC
Cys-ACA-1-1	kMN_2	7.93651e-05	Neurons	Cys-ACA
Cys-GCA-1-1	kMN_2	3.1746e-05	Neurons	Cys-GCA
Cys-GCA-10-1	kMN_2	4.7619e-05	Neurons	Cys-GCA
Cys-GCA-11-1	kMN_2	1.5873e-05	Neurons	Cys-GCA
Cys-GCA-12-1	kMN_2	0.000111111	Neurons	Cys-GCA
Cys-GCA-13-1	kMN_2	9.52381e-05	Neurons	Cys-GCA
Cys-GCA-14-1	kMN_2	0.000301587	Neurons	Cys-GCA
Cys-GCA-15-1	kMN_2	0.000142857	Neurons	Cys-GCA
Cys-GCA-16-1	kMN_2	1.5873e-05	Neurons	Cys-GCA
Cys-GCA-17-1	kMN_2	0.000206349	Neurons	Cys-GCA
Cys-GCA-18-1	kMN_2	1.5873e-05	Neurons	Cys-GCA
Cys-GCA-19-1	kMN_2	1.5873e-05	Neurons	Cys-GCA
Cys-GCA-2-1	kMN_2	7.93651e-05	Neurons	Cys-GCA
Cys-GCA-2-2	kMN_2	0.00242857	Neurons	Cys-GCA
Cys-GCA-2-3	kMN_2	0.00747619	Neurons	Cys-GCA
Cys-GCA-2-4	kMN_2	0.011746	Neurons	Cys-GCA
Cys-GCA-20-1	kMN_2	4.7619e-05	Neurons	Cys-GCA
Cys-GCA-21-1	kMN_2	6.34921e-05	Neurons	Cys-GCA
Cys-GCA-22-1	kMN_2	9.52381e-05	Neurons	Cys-GCA
Cys-GCA-23-1	kMN_2	9.52381e-05	Neurons	Cys-GCA
Cys-GCA-24-1	kMN_2	3.1746e-05	Neurons	Cys-GCA
Cys-GCA-25-1	kMN_2	3.1746e-05	Neurons	Cys-GCA
Cys-GCA-3-1	kMN_2	4.7619e-05	Neurons	Cys-GCA
Cys-GCA-4-1	kMN_2	0.00428571	Neurons	Cys-GCA
Cys-GCA-5-1	kMN_2	0.000126984	Neurons	Cys-GCA
Cys-GCA-6-1	kMN_2	3.1746e-05	Neurons	Cys-GCA
Cys-GCA-7-1	kMN_2	7.93651e-05	Neurons	Cys-GCA
Cys-GCA-8-1	kMN_2	0.000174603	Neurons	Cys-GCA
Cys-GCA-9-1	kMN_2	0.000238095	Neurons	Cys-GCA
Cys-GCA-9-2	kMN_2	6.34921e-05	Neurons	Cys-GCA
Cys-GCA-9-3	kMN_2	1.5873e-05	Neurons	Cys-GCA
Cys-GCA-9-4	kMN_2	0.000126984	Neurons	Cys-GCA
Gln-CTG-1-1	kMN_2	9.52381e-05	Neurons	Gln-CTG
Gln-CTG-1-2	kMN_2	0.00155556	Neurons	Gln-CTG
Gln-CTG-1-3	kMN_2	0.00211111	Neurons	Gln-CTG
Gln-CTG-1-4	kMN_2	0.0100317	Neurons	Gln-CTG
Gln-CTG-1-5	kMN_2	0.00407937	Neurons	Gln-CTG
Gln-CTG-10-1	kMN_2	3.1746e-05	Neurons	Gln-CTG
Gln-CTG-11-1	kMN_2	6.34921e-05	Neurons	Gln-CTG
Gln-CTG-12-1	kMN_2	6.34921e-05	Neurons	Gln-CTG
Gln-CTG-13-1	kMN_2	4.7619e-05	Neurons	Gln-CTG
Gln-CTG-16-1	kMN_2	3.1746e-05	Neurons	Gln-CTG
Gln-CTG-17-1	kMN_2	6.34921e-05	Neurons	Gln-CTG
Gln-CTG-2-1	kMN_2	7.93651e-05	Neurons	Gln-CTG
Gln-CTG-4-1	kMN_2	0.000126984	Neurons	Gln-CTG
Gln-CTG-4-2	kMN_2	7.93651e-05	Neurons	Gln-CTG
Gln-CTG-5-1	kMN_2	0.000126984	Neurons	Gln-CTG
Gln-CTG-6-1	kMN_2	0.000619048	Neurons	Gln-CTG
Gln-CTG-7-1	kMN_2	1.5873e-05	Neurons	Gln-CTG
Gln-CTG-8-1	kMN_2	4.7619e-05	Neurons	Gln-CTG
Gln-CTG-8-2	kMN_2	4.7619e-05	Neurons	Gln-CTG
Gln-CTG-8-3	kMN_2	7.93651e-05	Neurons	Gln-CTG
Gln-CTG-9-1	kMN_2	7.93651e-05	Neurons	Gln-CTG
Gln-TTG-1-1	kMN_2	0.00892063	Neurons	Gln-TTG
Gln-TTG-10-1	kMN_2	1.5873e-05	Neurons	Gln-TTG
Gln-TTG-2-1	kMN_2	0.00084127	Neurons	Gln-TTG
Gln-TTG-3-1	kMN_2	0.000142857	Neurons	Gln-TTG
Gln-TTG-3-2	kMN_2	0.000809524	Neurons	Gln-TTG
Gln-TTG-3-3	kMN_2	0.00203175	Neurons	Gln-TTG
Gln-TTG-4-1	kMN_2	0	Neurons	Gln-TTG
Gln-TTG-5-1	kMN_2	6.34921e-05	Neurons	Gln-TTG
Gln-TTG-6-1	kMN_2	4.7619e-05	Neurons	Gln-TTG
Glu-CTC-1-1	kMN_2	0.0124762	Neurons	Glu-CTC
Glu-CTC-1-6	kMN_2	0.0103016	Neurons	Glu-CTC
Glu-CTC-1-7	kMN_2	0.010746	Neurons	Glu-CTC
Glu-CTC-16-1	kMN_2	6.34921e-05	Neurons	Glu-CTC
Glu-CTC-2-1	kMN_2	0.00653968	Neurons	Glu-CTC
Glu-CTC-3-1	kMN_2	7.93651e-05	Neurons	Glu-CTC
Glu-CTC-5-1	kMN_2	0.000111111	Neurons	Glu-CTC
Glu-CTC-7-1	kMN_2	9.52381e-05	Neurons	Glu-CTC
Glu-TTC-1-1	kMN_2	0.00784127	Neurons	Glu-TTC
Glu-TTC-1-2	kMN_2	0.00703175	Neurons	Glu-TTC
Glu-TTC-10-2	kMN_2	6.34921e-05	Neurons	Glu-TTC
Glu-TTC-11-1	kMN_2	4.7619e-05	Neurons	Glu-TTC
Glu-TTC-12-1	kMN_2	0	Neurons	Glu-TTC
Glu-TTC-13-1	kMN_2	3.1746e-05	Neurons	Glu-TTC
Glu-TTC-2-1	kMN_2	0.00774603	Neurons	Glu-TTC
Glu-TTC-2-2	kMN_2	0.00706349	Neurons	Glu-TTC
Glu-TTC-3-1	kMN_2	0.000142857	Neurons	Glu-TTC
Glu-TTC-4-1	kMN_2	0.000396825	Neurons	Glu-TTC
Glu-TTC-4-2	kMN_2	0.000539683	Neurons	Glu-TTC
Glu-TTC-5-1	kMN_2	0.00260317	Neurons	Glu-TTC
Glu-TTC-6-1	kMN_2	0.000126984	Neurons	Glu-TTC
Glu-TTC-7-1	kMN_2	0.000126984	Neurons	Glu-TTC
Glu-TTC-8-1	kMN_2	4.7619e-05	Neurons	Glu-TTC
Glu-TTC-9-1	kMN_2	3.1746e-05	Neurons	Glu-TTC
Gly-CCC-1-1	kMN_2	9.52381e-05	Neurons	Gly-CCC
Gly-CCC-1-2	kMN_2	0.000111111	Neurons	Gly-CCC
Gly-CCC-2-1	kMN_2	0.00930159	Neurons	Gly-CCC
Gly-CCC-2-2	kMN_2	0.0129841	Neurons	Gly-CCC
Gly-CCC-3-1	kMN_2	7.93651e-05	Neurons	Gly-CCC
Gly-CCC-4-1	kMN_2	0.00015873	Neurons	Gly-CCC
Gly-CCC-5-1	kMN_2	1.5873e-05	Neurons	Gly-CCC
Gly-CCC-6-1	kMN_2	0.000174603	Neurons	Gly-CCC
Gly-CCC-7-1	kMN_2	7.93651e-05	Neurons	Gly-CCC
Gly-CCC-8-1	kMN_2	9.52381e-05	Neurons	Gly-CCC
Gly-GCC-1-5	kMN_2	0.00193651	Neurons	Gly-GCC
Gly-GCC-2-1	kMN_2	0.00779365	Neurons	Gly-GCC
Gly-GCC-2-2	kMN_2	0.0148254	Neurons	Gly-GCC
Gly-GCC-2-3	kMN_2	0.0106825	Neurons	Gly-GCC
Gly-GCC-2-4	kMN_2	0.000730159	Neurons	Gly-GCC
Gly-GCC-2-5	kMN_2	9.52381e-05	Neurons	Gly-GCC
Gly-GCC-2-6	kMN_2	0.00714286	Neurons	Gly-GCC
Gly-GCC-3-1	kMN_2	0.000126984	Neurons	Gly-GCC
Gly-GCC-4-1	kMN_2	9.52381e-05	Neurons	Gly-GCC
Gly-GCC-5-1	kMN_2	6.34921e-05	Neurons	Gly-GCC
Gly-GCC-6-1	kMN_2	0.000142857	Neurons	Gly-GCC
Gly-TCC-1-1	kMN_2	0.00809524	Neurons	Gly-TCC
Gly-TCC-2-1	kMN_2	0.00738095	Neurons	Gly-TCC
Gly-TCC-2-3	kMN_2	0.000555556	Neurons	Gly-TCC
Gly-TCC-2-6	kMN_2	0.00357143	Neurons	Gly-TCC
Gly-TCC-3-1	kMN_2	0.0041746	Neurons	Gly-TCC
Gly-TCC-4-1	kMN_2	0	Neurons	Gly-TCC
Gly-TCC-5-1	kMN_2	1.5873e-05	Neurons	Gly-TCC
Gly-TCC-6-1	kMN_2	0	Neurons	Gly-TCC
His-GTG-1-1	kMN_2	0.0017619	Neurons	His-GTG
His-GTG-1-2	kMN_2	9.52381e-05	Neurons	His-GTG
His-GTG-1-5	kMN_2	0.000142857	Neurons	His-GTG
His-GTG-1-6	kMN_2	0.00031746	Neurons	His-GTG
His-GTG-1-7	kMN_2	0.00790476	Neurons	His-GTG
His-GTG-1-8	kMN_2	0.00671429	Neurons	His-GTG
His-GTG-1-9	kMN_2	0.000777778	Neurons	His-GTG
His-GTG-2-1	kMN_2	3.1746e-05	Neurons	His-GTG
Ile-AAT-1-1	kMN_2	7.93651e-05	Neurons	Ile-AAT
Ile-AAT-10-1	kMN_2	3.1746e-05	Neurons	Ile-AAT
Ile-AAT-11-1	kMN_2	9.52381e-05	Neurons	Ile-AAT
Ile-AAT-12-1	kMN_2	0.000111111	Neurons	Ile-AAT
Ile-AAT-2-1	kMN_2	0.00349206	Neurons	Ile-AAT
Ile-AAT-3-1	kMN_2	3.1746e-05	Neurons	Ile-AAT
Ile-AAT-4-1	kMN_2	0.00212698	Neurons	Ile-AAT
Ile-AAT-5-1	kMN_2	0.00306349	Neurons	Ile-AAT
Ile-AAT-5-2	kMN_2	0.00401587	Neurons	Ile-AAT
Ile-AAT-5-3	kMN_2	4.7619e-05	Neurons	Ile-AAT
Ile-AAT-5-4	kMN_2	0.0064127	Neurons	Ile-AAT
Ile-AAT-5-5	kMN_2	0.00496825	Neurons	Ile-AAT
Ile-AAT-6-1	kMN_2	0	Neurons	Ile-AAT
Ile-AAT-8-1	kMN_2	0.000142857	Neurons	Ile-AAT
Ile-AAT-9-1	kMN_2	0	Neurons	Ile-AAT
Ile-GAT-1-1	kMN_2	0	Neurons	Ile-GAT
Ile-GAT-1-2	kMN_2	3.1746e-05	Neurons	Ile-GAT
Ile-GAT-1-3	kMN_2	1.5873e-05	Neurons	Ile-GAT
Ile-TAT-1-1	kMN_2	0.00228571	Neurons	Ile-TAT
Ile-TAT-2-1	kMN_2	0.00922222	Neurons	Ile-TAT
Ile-TAT-2-2	kMN_2	0.00047619	Neurons	Ile-TAT
Ile-TAT-2-3	kMN_2	0.0021746	Neurons	Ile-TAT
Ile-TAT-3-1	kMN_2	7.93651e-05	Neurons	Ile-TAT
Leu-AAG-1-3	kMN_2	0.000142857	Neurons	Leu-AAG
Leu-AAG-2-1	kMN_2	0.000968254	Neurons	Leu-AAG
Leu-AAG-2-2	kMN_2	0.000444444	Neurons	Leu-AAG
Leu-AAG-2-3	kMN_2	0.00414286	Neurons	Leu-AAG
Leu-AAG-2-4	kMN_2	0.0136667	Neurons	Leu-AAG
Leu-AAG-3-1	kMN_2	7.93651e-05	Neurons	Leu-AAG
Leu-AAG-4-1	kMN_2	7.93651e-05	Neurons	Leu-AAG
Leu-AAG-5-1	kMN_2	6.34921e-05	Neurons	Leu-AAG
Leu-AAG-6-1	kMN_2	0	Neurons	Leu-AAG
Leu-AAG-7-1	kMN_2	6.34921e-05	Neurons	Leu-AAG
Leu-AAG-8-1	kMN_2	4.7619e-05	Neurons	Leu-AAG
Leu-CAA-1-1	kMN_2	0.0102698	Neurons	Leu-CAA
Leu-CAA-1-2	kMN_2	0.00295238	Neurons	Leu-CAA
Leu-CAA-2-1	kMN_2	0.000222222	Neurons	Leu-CAA
Leu-CAA-3-1	kMN_2	0.000253968	Neurons	Leu-CAA
Leu-CAA-4-1	kMN_2	0.00774603	Neurons	Leu-CAA
Leu-CAA-5-1	kMN_2	0.000111111	Neurons	Leu-CAA
Leu-CAA-6-1	kMN_2	4.7619e-05	Neurons	Leu-CAA
Leu-CAG-1-6	kMN_2	0.00252381	Neurons	Leu-CAG
Leu-CAG-1-7	kMN_2	0.00406349	Neurons	Leu-CAG
Leu-CAG-2-1	kMN_2	0.00357143	Neurons	Leu-CAG
Leu-CAG-2-2	kMN_2	0.0115238	Neurons	Leu-CAG
Leu-TAA-1-1	kMN_2	0.00811111	Neurons	Leu-TAA
Leu-TAA-2-1	kMN_2	0.000111111	Neurons	Leu-TAA
Leu-TAA-3-1	kMN_2	0.00120635	Neurons	Leu-TAA
Leu-TAA-4-1	kMN_2	0.000269841	Neurons	Leu-TAA
Leu-TAA-5-1	kMN_2	0	Neurons	Leu-TAA
Leu-TAG-1-1	kMN_2	0.00212698	Neurons	Leu-TAG
Leu-TAG-2-1	kMN_2	0.000222222	Neurons	Leu-TAG
Leu-TAG-3-1	kMN_2	0.00625397	Neurons	Leu-TAG
Leu-TAG-4-1	kMN_2	0	Neurons	Leu-TAG
Lys-CTT-1-1	kMN_2	0.00704762	Neurons	Lys-CTT
Lys-CTT-1-2	kMN_2	0.00447619	Neurons	Lys-CTT
Lys-CTT-10-1	kMN_2	4.7619e-05	Neurons	Lys-CTT
Lys-CTT-11-1	kMN_2	9.52381e-05	Neurons	Lys-CTT
Lys-CTT-12-1	kMN_2	7.93651e-05	Neurons	Lys-CTT
Lys-CTT-13-1	kMN_2	4.7619e-05	Neurons	Lys-CTT
Lys-CTT-14-1	kMN_2	9.52381e-05	Neurons	Lys-CTT
Lys-CTT-16-1	kMN_2	0.000111111	Neurons	Lys-CTT
Lys-CTT-2-1	kMN_2	0.00244444	Neurons	Lys-CTT
Lys-CTT-2-2	kMN_2	0.000936508	Neurons	Lys-CTT
Lys-CTT-2-3	kMN_2	0.00173016	Neurons	Lys-CTT
Lys-CTT-2-4	kMN_2	0.000428571	Neurons	Lys-CTT
Lys-CTT-2-5	kMN_2	0.00015873	Neurons	Lys-CTT
Lys-CTT-3-1	kMN_2	0.000603175	Neurons	Lys-CTT
Lys-CTT-4-1	kMN_2	6.34921e-05	Neurons	Lys-CTT
Lys-CTT-5-1	kMN_2	4.7619e-05	Neurons	Lys-CTT
Lys-CTT-6-1	kMN_2	9.52381e-05	Neurons	Lys-CTT
Lys-CTT-7-1	kMN_2	3.1746e-05	Neurons	Lys-CTT
Lys-CTT-8-1	kMN_2	6.34921e-05	Neurons	Lys-CTT
Lys-CTT-9-1	kMN_2	7.93651e-05	Neurons	Lys-CTT
Lys-TTT-1-1	kMN_2	0.000301587	Neurons	Lys-TTT
Lys-TTT-10-1	kMN_2	1.5873e-05	Neurons	Lys-TTT
Lys-TTT-11-1	kMN_2	0.000142857	Neurons	Lys-TTT
Lys-TTT-12-1	kMN_2	3.1746e-05	Neurons	Lys-TTT
Lys-TTT-13-1	kMN_2	0.000174603	Neurons	Lys-TTT
Lys-TTT-14-1	kMN_2	0.000126984	Neurons	Lys-TTT
Lys-TTT-15-1	kMN_2	6.34921e-05	Neurons	Lys-TTT
Lys-TTT-2-1	kMN_2	0.000111111	Neurons	Lys-TTT
Lys-TTT-3-1	kMN_2	0.00579365	Neurons	Lys-TTT
Lys-TTT-3-2	kMN_2	0.00944444	Neurons	Lys-TTT
Lys-TTT-3-3	kMN_2	0.000793651	Neurons	Lys-TTT
Lys-TTT-3-4	kMN_2	0.00912698	Neurons	Lys-TTT
Lys-TTT-3-5	kMN_2	0.00866667	Neurons	Lys-TTT
Lys-TTT-4-1	kMN_2	0.000269841	Neurons	Lys-TTT
Lys-TTT-5-1	kMN_2	0.000761905	Neurons	Lys-TTT
Lys-TTT-6-1	kMN_2	9.52381e-05	Neurons	Lys-TTT
Lys-TTT-7-1	kMN_2	0.000142857	Neurons	Lys-TTT
Lys-TTT-8-1	kMN_2	0.00015873	Neurons	Lys-TTT
Lys-TTT-9-1	kMN_2	4.7619e-05	Neurons	Lys-TTT
Met-CAT-1-1	kMN_2	0.00798413	Neurons	Met-CAT
Met-CAT-2-1	kMN_2	0.00109524	Neurons	Met-CAT
Met-CAT-3-1	kMN_2	0.00249206	Neurons	Met-CAT
Met-CAT-3-2	kMN_2	0.00142857	Neurons	Met-CAT
Met-CAT-4-2	kMN_2	9.52381e-05	Neurons	Met-CAT
Met-CAT-6-1	kMN_2	0.00865079	Neurons	Met-CAT
Met-CAT-7-1	kMN_2	1.5873e-05	Neurons	Met-CAT
Phe-GAA-1-1	kMN_2	7.93651e-05	Neurons	Phe-GAA
Phe-GAA-1-2	kMN_2	0.00177778	Neurons	Phe-GAA
Phe-GAA-1-3	kMN_2	0.000428571	Neurons	Phe-GAA
Phe-GAA-1-4	kMN_2	0.00384127	Neurons	Phe-GAA
Phe-GAA-1-5	kMN_2	0.00374603	Neurons	Phe-GAA
Phe-GAA-1-6	kMN_2	0.00498413	Neurons	Phe-GAA
Phe-GAA-11-1	kMN_2	7.93651e-05	Neurons	Phe-GAA
Phe-GAA-12-1	kMN_2	7.93651e-05	Neurons	Phe-GAA
Phe-GAA-2-1	kMN_2	0.00144444	Neurons	Phe-GAA
Phe-GAA-3-1	kMN_2	0.000253968	Neurons	Phe-GAA
Phe-GAA-4-1	kMN_2	6.34921e-05	Neurons	Phe-GAA
Phe-GAA-5-1	kMN_2	6.34921e-05	Neurons	Phe-GAA
Phe-GAA-6-1	kMN_2	1.5873e-05	Neurons	Phe-GAA
Phe-GAA-7-1	kMN_2	3.1746e-05	Neurons	Phe-GAA
Phe-GAA-8-1	kMN_2	1.5873e-05	Neurons	Phe-GAA
Phe-GAA-9-1	kMN_2	0.000111111	Neurons	Phe-GAA
Pro-AGG-1-1	kMN_2	7.93651e-05	Neurons	Pro-AGG
Pro-AGG-2-1	kMN_2	0.00592063	Neurons	Pro-AGG
Pro-AGG-2-2	kMN_2	0.000714286	Neurons	Pro-AGG
Pro-AGG-2-3	kMN_2	0.000571429	Neurons	Pro-AGG
Pro-AGG-2-4	kMN_2	0.00849206	Neurons	Pro-AGG
Pro-AGG-2-5	kMN_2	0.000634921	Neurons	Pro-AGG
Pro-AGG-2-6	kMN_2	0.00171429	Neurons	Pro-AGG
Pro-AGG-2-7	kMN_2	0.00031746	Neurons	Pro-AGG
Pro-AGG-2-8	kMN_2	0.000539683	Neurons	Pro-AGG
Pro-AGG-3-1	kMN_2	9.52381e-05	Neurons	Pro-AGG
Pro-AGG-4-1	kMN_2	6.34921e-05	Neurons	Pro-AGG
Pro-CGG-1-1	kMN_2	0.00925397	Neurons	Pro-CGG
Pro-CGG-1-2	kMN_2	0.000253968	Neurons	Pro-CGG
Pro-CGG-1-3	kMN_2	0.0034127	Neurons	Pro-CGG
Pro-CGG-2-1	kMN_2	0.000666667	Neurons	Pro-CGG
Pro-GGG-1-1	kMN_2	4.7619e-05	Neurons	Pro-GGG
Pro-TGG-1-1	kMN_2	0.00015873	Neurons	Pro-TGG
Pro-TGG-2-1	kMN_2	0.011873	Neurons	Pro-TGG
Pro-TGG-3-1	kMN_2	0.00719048	Neurons	Pro-TGG
Pro-TGG-3-2	kMN_2	0.00461905	Neurons	Pro-TGG
Pro-TGG-3-3	kMN_2	6.34921e-05	Neurons	Pro-TGG
Pro-TGG-3-4	kMN_2	0.000412698	Neurons	Pro-TGG
Pro-TGG-4-1	kMN_2	7.93651e-05	Neurons	Pro-TGG
Pro-TGG-5-1	kMN_2	4.7619e-05	Neurons	Pro-TGG
SeC-TCA-1-1	kMN_2	0.00206349	Neurons	SeC-TCA
SeC-TCA-2-1	kMN_2	0.000111111	Neurons	SeC-TCA
SeC-TCA-3-1	kMN_2	7.93651e-05	Neurons	SeC-TCA
Ser-ACT-1-1	kMN_2	0.000126984	Neurons	Ser-ACT
Ser-AGA-1-1	kMN_2	6.34921e-05	Neurons	Ser-AGA
Ser-AGA-2-1	kMN_2	0.000825397	Neurons	Ser-AGA
Ser-AGA-2-2	kMN_2	0.00290476	Neurons	Ser-AGA
Ser-AGA-2-3	kMN_2	0.000444444	Neurons	Ser-AGA
Ser-AGA-2-4	kMN_2	0.000253968	Neurons	Ser-AGA
Ser-AGA-2-5	kMN_2	0.00885714	Neurons	Ser-AGA
Ser-AGA-2-6	kMN_2	0.00219048	Neurons	Ser-AGA
Ser-AGA-3-1	kMN_2	7.93651e-05	Neurons	Ser-AGA
Ser-AGA-4-1	kMN_2	0.000126984	Neurons	Ser-AGA
Ser-AGA-5-1	kMN_2	7.93651e-05	Neurons	Ser-AGA
Ser-AGA-6-1	kMN_2	4.7619e-05	Neurons	Ser-AGA
Ser-CGA-1-1	kMN_2	0.00165079	Neurons	Ser-CGA
Ser-CGA-2-1	kMN_2	7.93651e-05	Neurons	Ser-CGA
Ser-CGA-3-1	kMN_2	0.000142857	Neurons	Ser-CGA
Ser-CGA-4-1	kMN_2	0.0034127	Neurons	Ser-CGA
Ser-GCT-1-1	kMN_2	0.00015873	Neurons	Ser-GCT
Ser-GCT-2-1	kMN_2	0.000269841	Neurons	Ser-GCT
Ser-GCT-3-1	kMN_2	0.0075873	Neurons	Ser-GCT
Ser-GCT-4-1	kMN_2	0.000222222	Neurons	Ser-GCT
Ser-GCT-4-2	kMN_2	0.0101905	Neurons	Ser-GCT
Ser-GCT-4-3	kMN_2	0.00415873	Neurons	Ser-GCT
Ser-GCT-5-1	kMN_2	0.000333333	Neurons	Ser-GCT
Ser-GCT-6-1	kMN_2	0.000222222	Neurons	Ser-GCT
Ser-TGA-1-1	kMN_2	0.00988889	Neurons	Ser-TGA
Ser-TGA-2-1	kMN_2	9.52381e-05	Neurons	Ser-TGA
Ser-TGA-3-1	kMN_2	0.000412698	Neurons	Ser-TGA
Ser-TGA-4-1	kMN_2	4.7619e-05	Neurons	Ser-TGA
Sup-TTA-1-1	kMN_2	7.93651e-05	Neurons	Sup-TTA
Thr-AGT-1-1	kMN_2	0.00230159	Neurons	Thr-AGT
Thr-AGT-1-2	kMN_2	0.00155556	Neurons	Thr-AGT
Thr-AGT-1-3	kMN_2	0.0106667	Neurons	Thr-AGT
Thr-AGT-2-1	kMN_2	0.00857143	Neurons	Thr-AGT
Thr-AGT-2-2	kMN_2	0.000507937	Neurons	Thr-AGT
Thr-AGT-3-1	kMN_2	3.1746e-05	Neurons	Thr-AGT
Thr-AGT-4-1	kMN_2	3.1746e-05	Neurons	Thr-AGT
Thr-AGT-5-1	kMN_2	0.00169841	Neurons	Thr-AGT
Thr-AGT-6-1	kMN_2	0.000873016	Neurons	Thr-AGT
Thr-AGT-7-1	kMN_2	4.7619e-05	Neurons	Thr-AGT
Thr-CGT-1-1	kMN_2	6.34921e-05	Neurons	Thr-CGT
Thr-CGT-2-1	kMN_2	0.0048254	Neurons	Thr-CGT
Thr-CGT-3-1	kMN_2	0.00157143	Neurons	Thr-CGT
Thr-CGT-4-1	kMN_2	0.00626984	Neurons	Thr-CGT
Thr-CGT-5-1	kMN_2	0.000142857	Neurons	Thr-CGT
Thr-CGT-6-1	kMN_2	4.7619e-05	Neurons	Thr-CGT
Thr-TGT-1-1	kMN_2	0.00047619	Neurons	Thr-TGT
Thr-TGT-2-1	kMN_2	0.00207937	Neurons	Thr-TGT
Thr-TGT-3-1	kMN_2	0.00142857	Neurons	Thr-TGT
Thr-TGT-4-1	kMN_2	0.00031746	Neurons	Thr-TGT
Thr-TGT-5-1	kMN_2	0.00253968	Neurons	Thr-TGT
Thr-TGT-6-1	kMN_2	0.00834921	Neurons	Thr-TGT
Trp-CCA-1-1	kMN_2	0.00238095	Neurons	Trp-CCA
Trp-CCA-2-1	kMN_2	0.0116349	Neurons	Trp-CCA
Trp-CCA-3-1	kMN_2	6.34921e-05	Neurons	Trp-CCA
Trp-CCA-3-2	kMN_2	0.000222222	Neurons	Trp-CCA
Trp-CCA-3-3	kMN_2	0.00131746	Neurons	Trp-CCA
Trp-CCA-4-1	kMN_2	0.00503175	Neurons	Trp-CCA
Trp-CCA-5-1	kMN_2	3.1746e-05	Neurons	Trp-CCA
Tyr-ATA-1-1	kMN_2	1.5873e-05	Neurons	Tyr-ATA
Tyr-GTA-1-1	kMN_2	0.00322222	Neurons	Tyr-GTA
Tyr-GTA-10-1	kMN_2	1.5873e-05	Neurons	Tyr-GTA
Tyr-GTA-11-1	kMN_2	6.34921e-05	Neurons	Tyr-GTA
Tyr-GTA-2-1	kMN_2	0.0121905	Neurons	Tyr-GTA
Tyr-GTA-3-1	kMN_2	4.7619e-05	Neurons	Tyr-GTA
Tyr-GTA-4-1	kMN_2	0.000142857	Neurons	Tyr-GTA
Tyr-GTA-5-1	kMN_2	0.00395238	Neurons	Tyr-GTA
Tyr-GTA-5-2	kMN_2	0.000492063	Neurons	Tyr-GTA
Tyr-GTA-5-3	kMN_2	9.52381e-05	Neurons	Tyr-GTA
Tyr-GTA-5-4	kMN_2	6.34921e-05	Neurons	Tyr-GTA
Tyr-GTA-5-5	kMN_2	0.00246032	Neurons	Tyr-GTA
Tyr-GTA-6-1	kMN_2	3.1746e-05	Neurons	Tyr-GTA
Tyr-GTA-7-1	kMN_2	6.34921e-05	Neurons	Tyr-GTA
Tyr-GTA-8-1	kMN_2	0.000126984	Neurons	Tyr-GTA
Tyr-GTA-9-1	kMN_2	6.34921e-05	Neurons	Tyr-GTA
Und-GCA-5-1	kMN_2	7.93651e-05	Neurons	Und-GCA
Und-NNN-1-1	kMN_2	0	Neurons	Und-NNN
Und-NNN-2-1	kMN_2	6.34921e-05	Neurons	Und-NNN
Und-NNN-4-1	kMN_2	3.1746e-05	Neurons	Und-NNN
Und-TTA-3-1	kMN_2	0.000126984	Neurons	Und-TTA
Val-AAC-1-1	kMN_2	0.00684127	Neurons	Val-AAC
Val-AAC-1-2	kMN_2	1.5873e-05	Neurons	Val-AAC
Val-AAC-1-3	kMN_2	0.000333333	Neurons	Val-AAC
Val-AAC-1-4	kMN_2	0.00525397	Neurons	Val-AAC
Val-AAC-1-5	kMN_2	0.00742857	Neurons	Val-AAC
Val-AAC-2-1	kMN_2	0.00322222	Neurons	Val-AAC
Val-AAC-3-1	kMN_2	0.000809524	Neurons	Val-AAC
Val-AAC-4-1	kMN_2	1.5873e-05	Neurons	Val-AAC
Val-AAC-5-1	kMN_2	7.93651e-05	Neurons	Val-AAC
Val-AAC-6-1	kMN_2	1.5873e-05	Neurons	Val-AAC
Val-AAC-7-1	kMN_2	6.34921e-05	Neurons	Val-AAC
Val-CAC-1-1	kMN_2	0.0105079	Neurons	Val-CAC
Val-CAC-1-4	kMN_2	0.000365079	Neurons	Val-CAC
Val-CAC-1-5	kMN_2	0.00685714	Neurons	Val-CAC
Val-CAC-1-6	kMN_2	0.00252381	Neurons	Val-CAC
Val-CAC-1-7	kMN_2	0.000301587	Neurons	Val-CAC
Val-CAC-1-8	kMN_2	7.93651e-05	Neurons	Val-CAC
Val-CAC-10-1	kMN_2	4.7619e-05	Neurons	Val-CAC
Val-CAC-11-1	kMN_2	0.000111111	Neurons	Val-CAC
Val-CAC-11-2	kMN_2	6.34921e-05	Neurons	Val-CAC
Val-CAC-13-1	kMN_2	0.000174603	Neurons	Val-CAC
Val-CAC-14-1	kMN_2	3.1746e-05	Neurons	Val-CAC
Val-CAC-2-1	kMN_2	0.000444444	Neurons	Val-CAC
Val-CAC-3-1	kMN_2	0.00431746	Neurons	Val-CAC
Val-CAC-4-1	kMN_2	4.7619e-05	Neurons	Val-CAC
Val-CAC-6-1	kMN_2	4.7619e-05	Neurons	Val-CAC
Val-CAC-7-1	kMN_2	7.93651e-05	Neurons	Val-CAC
Val-CAC-9-1	kMN_2	6.34921e-05	Neurons	Val-CAC
Val-TAC-1-1	kMN_2	0.00333333	Neurons	Val-TAC
Val-TAC-1-2	kMN_2	0.00609524	Neurons	Val-TAC
Val-TAC-2-1	kMN_2	0.00346032	Neurons	Val-TAC
Val-TAC-3-1	kMN_2	0.000142857	Neurons	Val-TAC
Val-TAC-4-1	kMN_2	0.000111111	Neurons	Val-TAC
iMet-CAT-1-1	kMN_2	0.0115714	Neurons	iMet-CAT
iMet-CAT-1-2	kMN_2	0.00190476	Neurons	iMet-CAT
iMet-CAT-1-3	kMN_2	0.00271429	Neurons	iMet-CAT
iMet-CAT-1-4	kMN_2	0.000698413	Neurons	iMet-CAT
iMet-CAT-1-5	kMN_2	0.000285714	Neurons	iMet-CAT
iMet-CAT-1-6	kMN_2	0.000730159	Neurons	iMet-CAT
iMet-CAT-1-7	kMN_2	0.004	Neurons	iMet-CAT
iMet-CAT-1-8	kMN_2	0.00466667	Neurons	iMet-CAT
iMet-CAT-2-1	kMN_2	4.7619e-05	Neurons	iMet-CAT
iMet-CAT-3-1	kMN_2	7.93651e-05	Neurons	iMet-CAT
Ala-AGC-1-1	kCM_1	0.00266456	CM	Ala-AGC
Ala-AGC-11-1	kCM_1	0.00243875	CM	Ala-AGC
Ala-AGC-15-1	kCM_1	0.000929047	CM	Ala-AGC
Ala-AGC-16-1	kCM_1	2.58069e-05	CM	Ala-AGC
Ala-AGC-17-1	kCM_1	0	CM	Ala-AGC
Ala-AGC-19-1	kCM_1	9.67758e-05	CM	Ala-AGC
Ala-AGC-2-1	kCM_1	0.00470975	CM	Ala-AGC
Ala-AGC-2-2	kCM_1	0.0057259	CM	Ala-AGC
Ala-AGC-2-3	kCM_1	0.000174196	CM	Ala-AGC
Ala-AGC-20-1	kCM_1	9.67758e-06	CM	Ala-AGC
Ala-AGC-21-1	kCM_1	1.61293e-05	CM	Ala-AGC
Ala-AGC-23-1	kCM_1	4.19362e-05	CM	Ala-AGC
Ala-AGC-24-1	kCM_1	7.09689e-05	CM	Ala-AGC
Ala-AGC-3-1	kCM_1	0.00200003	CM	Ala-AGC
Ala-AGC-4-1	kCM_1	0.00372909	CM	Ala-AGC
Ala-AGC-5-1	kCM_1	0.000348393	CM	Ala-AGC
Ala-AGC-6-1	kCM_1	0.00067743	CM	Ala-AGC
Ala-AGC-8-1	kCM_1	0.00681946	CM	Ala-AGC
Ala-AGC-8-2	kCM_1	0.00295166	CM	Ala-AGC
Ala-CGC-1-1	kCM_1	0.00309037	CM	Ala-CGC
Ala-CGC-2-1	kCM_1	0.00377748	CM	Ala-CGC
Ala-CGC-3-1	kCM_1	0.00389361	CM	Ala-CGC
Ala-CGC-4-1	kCM_1	0.00300327	CM	Ala-CGC
Ala-CGC-5-1	kCM_1	4.5162e-05	CM	Ala-CGC
Ala-TGC-1-1	kCM_1	0.00141293	CM	Ala-TGC
Ala-TGC-2-1	kCM_1	0.000983887	CM	Ala-TGC
Ala-TGC-3-1	kCM_1	0.00629042	CM	Ala-TGC
Ala-TGC-3-2	kCM_1	0.00401619	CM	Ala-TGC
Ala-TGC-4-1	kCM_1	0.00401297	CM	Ala-TGC
Ala-TGC-5-1	kCM_1	0.00111292	CM	Ala-TGC
Ala-TGC-6-1	kCM_1	0.000200003	CM	Ala-TGC
Ala-TGC-7-1	kCM_1	0.000322586	CM	Ala-TGC
Ala-TGC-8-1	kCM_1	1.29034e-05	CM	Ala-TGC
Ala-TGC-9-1	kCM_1	0	CM	Ala-TGC
Arg-ACG-1-1	kCM_1	0.00226133	CM	Arg-ACG
Arg-ACG-1-2	kCM_1	0.00376135	CM	Arg-ACG
Arg-ACG-1-3	kCM_1	0.00420652	CM	Arg-ACG
Arg-ACG-2-1	kCM_1	0.00666462	CM	Arg-ACG
Arg-ACG-2-2	kCM_1	0.000445168	CM	Arg-ACG
Arg-ACG-2-3	kCM_1	0.00126776	CM	Arg-ACG
Arg-ACG-2-4	kCM_1	0.00168067	CM	Arg-ACG
Arg-CCG-1-1	kCM_1	0.000416136	CM	Arg-CCG
Arg-CCG-1-2	kCM_1	0.00473233	CM	Arg-CCG
Arg-CCG-1-3	kCM_1	0.00410974	CM	Arg-CCG
Arg-CCG-2-1	kCM_1	0.0049646	CM	Arg-CCG
Arg-CCT-1-1	kCM_1	0.00482588	CM	Arg-CCT
Arg-CCT-2-1	kCM_1	0.00436459	CM	Arg-CCT
Arg-CCT-3-1	kCM_1	0.00331296	CM	Arg-CCT
Arg-CCT-4-1	kCM_1	0.00630333	CM	Arg-CCT
Arg-CCT-5-1	kCM_1	0	CM	Arg-CCT
Arg-CCT-6-1	kCM_1	6.45172e-06	CM	Arg-CCT
Arg-CCT-7-1	kCM_1	6.45172e-06	CM	Arg-CCT
Arg-TCG-1-1	kCM_1	0.00489363	CM	Arg-TCG
Arg-TCG-2-1	kCM_1	0.00144196	CM	Arg-TCG
Arg-TCG-3-1	kCM_1	0.00542589	CM	Arg-TCG
Arg-TCG-4-1	kCM_1	0.000348393	CM	Arg-TCG
Arg-TCG-5-1	kCM_1	0.00295489	CM	Arg-TCG
Arg-TCG-6-1	kCM_1	6.45172e-06	CM	Arg-TCG
Arg-TCT-1-1	kCM_1	0.00409039	CM	Arg-TCT
Arg-TCT-2-1	kCM_1	0.000222584	CM	Arg-TCT
Arg-TCT-3-1	kCM_1	0.000277424	CM	Arg-TCT
Arg-TCT-3-2	kCM_1	0.000912918	CM	Arg-TCT
Arg-TCT-4-1	kCM_1	0.000106453	CM	Arg-TCT
Arg-TCT-5-1	kCM_1	3.22586e-05	CM	Arg-TCT
Asn-GTT-1-1	kCM_1	0.00389684	CM	Asn-GTT
Asn-GTT-10-1	kCM_1	4.83879e-05	CM	Asn-GTT
Asn-GTT-11-1	kCM_1	2.2581e-05	CM	Asn-GTT
Asn-GTT-11-2	kCM_1	0.000100002	CM	Asn-GTT
Asn-GTT-13-1	kCM_1	3.22586e-06	CM	Asn-GTT
Asn-GTT-14-1	kCM_1	0.000861304	CM	Asn-GTT
Asn-GTT-16-1	kCM_1	6.45172e-06	CM	Asn-GTT
Asn-GTT-16-3	kCM_1	9.67758e-06	CM	Asn-GTT
Asn-GTT-17-1	kCM_1	0.00110647	CM	Asn-GTT
Asn-GTT-18-1	kCM_1	3.22586e-06	CM	Asn-GTT
Asn-GTT-2-1	kCM_1	0.00206778	CM	Asn-GTT
Asn-GTT-2-2	kCM_1	0.00245488	CM	Asn-GTT
Asn-GTT-2-3	kCM_1	0.00636462	CM	Asn-GTT
Asn-GTT-2-4	kCM_1	0.00459362	CM	Asn-GTT
Asn-GTT-2-5	kCM_1	0.00513557	CM	Asn-GTT
Asn-GTT-2-6	kCM_1	0.00520008	CM	Asn-GTT
Asn-GTT-2-7	kCM_1	0.0024452	CM	Asn-GTT
Asn-GTT-20-1	kCM_1	1.29034e-05	CM	Asn-GTT
Asn-GTT-21-1	kCM_1	6.45172e-06	CM	Asn-GTT
Asn-GTT-22-1	kCM_1	1.29034e-05	CM	Asn-GTT
Asn-GTT-24-1	kCM_1	0.00134518	CM	Asn-GTT
Asn-GTT-25-1	kCM_1	0.000470975	CM	Asn-GTT
Asn-GTT-28-1	kCM_1	1.61293e-05	CM	Asn-GTT
Asn-GTT-3-1	kCM_1	0.00172583	CM	Asn-GTT
Asn-GTT-4-1	kCM_1	0.000887111	CM	Asn-GTT
Asn-GTT-5-1	kCM_1	0.000138712	CM	Asn-GTT
Asn-GTT-6-1	kCM_1	0.000100002	CM	Asn-GTT
Asn-GTT-7-1	kCM_1	0.000564525	CM	Asn-GTT
Asn-GTT-8-1	kCM_1	0.000564525	CM	Asn-GTT
Asn-GTT-9-1	kCM_1	0.000980661	CM	Asn-GTT
Asp-GTC-1-1	kCM_1	0.00654527	CM	Asp-GTC
Asp-GTC-10-1	kCM_1	1.61293e-05	CM	Asp-GTC
Asp-GTC-2-10	kCM_1	0.00475492	CM	Asp-GTC
Asp-GTC-2-11	kCM_1	0.00508395	CM	Asp-GTC
Asp-GTC-2-6	kCM_1	0.00419039	CM	Asp-GTC
Asp-GTC-2-7	kCM_1	0.00161616	CM	Asp-GTC
Asp-GTC-2-8	kCM_1	0.007984	CM	Asp-GTC
Asp-GTC-2-9	kCM_1	0.0016839	CM	Asp-GTC
Asp-GTC-3-1	kCM_1	0.00148712	CM	Asp-GTC
Asp-GTC-4-1	kCM_1	6.45172e-06	CM	Asp-GTC
Asp-GTC-5-1	kCM_1	3.22586e-06	CM	Asp-GTC
Asp-GTC-6-1	kCM_1	0	CM	Asp-GTC
Asp-GTC-8-1	kCM_1	3.22586e-06	CM	Asp-GTC
Asp-GTC-9-1	kCM_1	0	CM	Asp-GTC
Cys-ACA-1-1	kCM_1	0	CM	Cys-ACA
Cys-GCA-1-1	kCM_1	0.00022581	CM	Cys-GCA
Cys-GCA-10-1	kCM_1	2.90327e-05	CM	Cys-GCA
Cys-GCA-11-1	kCM_1	8.06465e-05	CM	Cys-GCA
Cys-GCA-12-1	kCM_1	0.000109679	CM	Cys-GCA
Cys-GCA-13-1	kCM_1	2.58069e-05	CM	Cys-GCA
Cys-GCA-14-1	kCM_1	0.000222584	CM	Cys-GCA
Cys-GCA-15-1	kCM_1	3.54844e-05	CM	Cys-GCA
Cys-GCA-16-1	kCM_1	2.2581e-05	CM	Cys-GCA
Cys-GCA-17-1	kCM_1	0.00077098	CM	Cys-GCA
Cys-GCA-18-1	kCM_1	1.61293e-05	CM	Cys-GCA
Cys-GCA-19-1	kCM_1	0	CM	Cys-GCA
Cys-GCA-2-1	kCM_1	6.7743e-05	CM	Cys-GCA
Cys-GCA-2-2	kCM_1	0.00397103	CM	Cys-GCA
Cys-GCA-2-3	kCM_1	0.00610978	CM	Cys-GCA
Cys-GCA-2-4	kCM_1	0.00690979	CM	Cys-GCA
Cys-GCA-20-1	kCM_1	3.54844e-05	CM	Cys-GCA
Cys-GCA-21-1	kCM_1	8.70982e-05	CM	Cys-GCA
Cys-GCA-22-1	kCM_1	1.93552e-05	CM	Cys-GCA
Cys-GCA-23-1	kCM_1	6.45172e-06	CM	Cys-GCA
Cys-GCA-24-1	kCM_1	6.45172e-06	CM	Cys-GCA
Cys-GCA-25-1	kCM_1	6.45172e-06	CM	Cys-GCA
Cys-GCA-3-1	kCM_1	6.45172e-06	CM	Cys-GCA
Cys-GCA-4-1	kCM_1	0.00391297	CM	Cys-GCA
Cys-GCA-5-1	kCM_1	0.000377425	CM	Cys-GCA
Cys-GCA-6-1	kCM_1	0.000632268	CM	Cys-GCA
Cys-GCA-7-1	kCM_1	7.74206e-05	CM	Cys-GCA
Cys-GCA-8-1	kCM_1	0.0003742	CM	Cys-GCA
Cys-GCA-9-1	kCM_1	0.00437749	CM	Cys-GCA
Cys-GCA-9-2	kCM_1	0.000145164	CM	Cys-GCA
Cys-GCA-9-3	kCM_1	0.000180648	CM	Cys-GCA
Cys-GCA-9-4	kCM_1	0.00063872	CM	Cys-GCA
Gln-CTG-1-1	kCM_1	1.93552e-05	CM	Gln-CTG
Gln-CTG-1-2	kCM_1	0.00246133	CM	Gln-CTG
Gln-CTG-1-3	kCM_1	0.00360651	CM	Gln-CTG
Gln-CTG-1-4	kCM_1	0.00663559	CM	Gln-CTG
Gln-CTG-1-5	kCM_1	0.00417104	CM	Gln-CTG
Gln-CTG-10-1	kCM_1	0	CM	Gln-CTG
Gln-CTG-11-1	kCM_1	6.45172e-06	CM	Gln-CTG
Gln-CTG-12-1	kCM_1	2.2581e-05	CM	Gln-CTG
Gln-CTG-13-1	kCM_1	1.61293e-05	CM	Gln-CTG
Gln-CTG-16-1	kCM_1	9.67758e-06	CM	Gln-CTG
Gln-CTG-17-1	kCM_1	9.67758e-06	CM	Gln-CTG
Gln-CTG-2-1	kCM_1	0.00133873	CM	Gln-CTG
Gln-CTG-4-1	kCM_1	0.000364522	CM	Gln-CTG
Gln-CTG-4-2	kCM_1	1.29034e-05	CM	Gln-CTG
Gln-CTG-5-1	kCM_1	0.00120647	CM	Gln-CTG
Gln-CTG-6-1	kCM_1	0.00180003	CM	Gln-CTG
Gln-CTG-7-1	kCM_1	6.45172e-06	CM	Gln-CTG
Gln-CTG-8-1	kCM_1	0	CM	Gln-CTG
Gln-CTG-8-2	kCM_1	3.54844e-05	CM	Gln-CTG
Gln-CTG-8-3	kCM_1	1.61293e-05	CM	Gln-CTG
Gln-CTG-9-1	kCM_1	0.00136131	CM	Gln-CTG
Gln-TTG-1-1	kCM_1	0.00625171	CM	Gln-TTG
Gln-TTG-10-1	kCM_1	6.45172e-06	CM	Gln-TTG
Gln-TTG-2-1	kCM_1	0.00200971	CM	Gln-TTG
Gln-TTG-3-1	kCM_1	0.000403232	CM	Gln-TTG
Gln-TTG-3-2	kCM_1	0.00120647	CM	Gln-TTG
Gln-TTG-3-3	kCM_1	0.00294843	CM	Gln-TTG
Gln-TTG-4-1	kCM_1	6.45172e-06	CM	Gln-TTG
Gln-TTG-5-1	kCM_1	3.22586e-06	CM	Gln-TTG
Gln-TTG-6-1	kCM_1	6.45172e-06	CM	Gln-TTG
Glu-CTC-1-1	kCM_1	0.00796787	CM	Glu-CTC
Glu-CTC-1-6	kCM_1	0.00720334	CM	Glu-CTC
Glu-CTC-1-7	kCM_1	0.00678398	CM	Glu-CTC
Glu-CTC-16-1	kCM_1	9.67758e-06	CM	Glu-CTC
Glu-CTC-2-1	kCM_1	0.00478072	CM	Glu-CTC
Glu-CTC-3-1	kCM_1	2.90327e-05	CM	Glu-CTC
Glu-CTC-5-1	kCM_1	6.45172e-06	CM	Glu-CTC
Glu-CTC-7-1	kCM_1	6.45172e-06	CM	Glu-CTC
Glu-TTC-1-1	kCM_1	0.00475169	CM	Glu-TTC
Glu-TTC-1-2	kCM_1	0.00210971	CM	Glu-TTC
Glu-TTC-10-2	kCM_1	3.54844e-05	CM	Glu-TTC
Glu-TTC-11-1	kCM_1	3.22586e-06	CM	Glu-TTC
Glu-TTC-12-1	kCM_1	6.45172e-06	CM	Glu-TTC
Glu-TTC-13-1	kCM_1	1.29034e-05	CM	Glu-TTC
Glu-TTC-2-1	kCM_1	0.00645817	CM	Glu-TTC
Glu-TTC-2-2	kCM_1	0.00498718	CM	Glu-TTC
Glu-TTC-3-1	kCM_1	0.00132905	CM	Glu-TTC
Glu-TTC-4-1	kCM_1	0.0018839	CM	Glu-TTC
Glu-TTC-4-2	kCM_1	0.00174842	CM	Glu-TTC
Glu-TTC-5-1	kCM_1	0.00341296	CM	Glu-TTC
Glu-TTC-6-1	kCM_1	0.000522589	CM	Glu-TTC
Glu-TTC-7-1	kCM_1	6.45172e-06	CM	Glu-TTC
Glu-TTC-8-1	kCM_1	1.93552e-05	CM	Glu-TTC
Glu-TTC-9-1	kCM_1	1.29034e-05	CM	Glu-TTC
Gly-CCC-1-1	kCM_1	0.000948402	CM	Gly-CCC
Gly-CCC-1-2	kCM_1	0.000448394	CM	Gly-CCC
Gly-CCC-2-1	kCM_1	0.00674204	CM	Gly-CCC
Gly-CCC-2-2	kCM_1	0.00696785	CM	Gly-CCC
Gly-CCC-3-1	kCM_1	3.22586e-06	CM	Gly-CCC
Gly-CCC-4-1	kCM_1	0.00148067	CM	Gly-CCC
Gly-CCC-5-1	kCM_1	0.000112905	CM	Gly-CCC
Gly-CCC-6-1	kCM_1	0.00188068	CM	Gly-CCC
Gly-CCC-7-1	kCM_1	1.61293e-05	CM	Gly-CCC
Gly-CCC-8-1	kCM_1	6.45172e-06	CM	Gly-CCC
Gly-GCC-1-5	kCM_1	0.00315812	CM	Gly-GCC
Gly-GCC-2-1	kCM_1	0.00647107	CM	Gly-GCC
Gly-GCC-2-2	kCM_1	0.00777754	CM	Gly-GCC
Gly-GCC-2-3	kCM_1	0.00708721	CM	Gly-GCC
Gly-GCC-2-4	kCM_1	0.0020839	CM	Gly-GCC
Gly-GCC-2-5	kCM_1	0.000274198	CM	Gly-GCC
Gly-GCC-2-6	kCM_1	0.00556138	CM	Gly-GCC
Gly-GCC-3-1	kCM_1	0.000641946	CM	Gly-GCC
Gly-GCC-4-1	kCM_1	6.45172e-06	CM	Gly-GCC
Gly-GCC-5-1	kCM_1	6.45172e-06	CM	Gly-GCC
Gly-GCC-6-1	kCM_1	9.67758e-06	CM	Gly-GCC
Gly-TCC-1-1	kCM_1	0.00434523	CM	Gly-TCC
Gly-TCC-2-1	kCM_1	0.00491621	CM	Gly-TCC
Gly-TCC-2-3	kCM_1	0.00124841	CM	Gly-TCC
Gly-TCC-2-6	kCM_1	0.00418394	CM	Gly-TCC
Gly-TCC-3-1	kCM_1	0.00439362	CM	Gly-TCC
Gly-TCC-4-1	kCM_1	0.000245165	CM	Gly-TCC
Gly-TCC-5-1	kCM_1	0	CM	Gly-TCC
Gly-TCC-6-1	kCM_1	0	CM	Gly-TCC
His-GTG-1-1	kCM_1	0.00363232	CM	His-GTG
His-GTG-1-2	kCM_1	0.000109679	CM	His-GTG
His-GTG-1-5	kCM_1	0.000354844	CM	His-GTG
His-GTG-1-6	kCM_1	0.000200003	CM	His-GTG
His-GTG-1-7	kCM_1	0.00601945	CM	His-GTG
His-GTG-1-8	kCM_1	0.00578074	CM	His-GTG
His-GTG-1-9	kCM_1	0.00252907	CM	His-GTG
His-GTG-2-1	kCM_1	3.22586e-06	CM	His-GTG
Ile-AAT-1-1	kCM_1	3.22586e-05	CM	Ile-AAT
Ile-AAT-10-1	kCM_1	3.22586e-06	CM	Ile-AAT
Ile-AAT-11-1	kCM_1	3.22586e-06	CM	Ile-AAT
Ile-AAT-12-1	kCM_1	0.000541944	CM	Ile-AAT
Ile-AAT-2-1	kCM_1	0.00282908	CM	Ile-AAT
Ile-AAT-3-1	kCM_1	0.000103227	CM	Ile-AAT
Ile-AAT-4-1	kCM_1	0.00459685	CM	Ile-AAT
Ile-AAT-5-1	kCM_1	0.00511299	CM	Ile-AAT
Ile-AAT-5-2	kCM_1	0.00353877	CM	Ile-AAT
Ile-AAT-5-3	kCM_1	0.00090324	CM	Ile-AAT
Ile-AAT-5-4	kCM_1	0.00631946	CM	Ile-AAT
Ile-AAT-5-5	kCM_1	0.0040549	CM	Ile-AAT
Ile-AAT-6-1	kCM_1	3.22586e-06	CM	Ile-AAT
Ile-AAT-8-1	kCM_1	0.00209358	CM	Ile-AAT
Ile-AAT-9-1	kCM_1	3.22586e-06	CM	Ile-AAT
Ile-GAT-1-1	kCM_1	3.22586e-06	CM	Ile-GAT
Ile-GAT-1-2	kCM_1	6.45172e-06	CM	Ile-GAT
Ile-GAT-1-3	kCM_1	0	CM	Ile-GAT
Ile-TAT-1-1	kCM_1	0.00216133	CM	Ile-TAT
Ile-TAT-2-1	kCM_1	0.00551944	CM	Ile-TAT
Ile-TAT-2-2	kCM_1	0.000900015	CM	Ile-TAT
Ile-TAT-2-3	kCM_1	0.00196455	CM	Ile-TAT
Ile-TAT-3-1	kCM_1	0.000332263	CM	Ile-TAT
Leu-AAG-1-3	kCM_1	0.00054517	CM	Leu-AAG
Leu-AAG-2-1	kCM_1	0.00291618	CM	Leu-AAG
Leu-AAG-2-2	kCM_1	0.00174519	CM	Leu-AAG
Leu-AAG-2-3	kCM_1	0.0053388	CM	Leu-AAG
Leu-AAG-2-4	kCM_1	0.00816142	CM	Leu-AAG
Leu-AAG-3-1	kCM_1	0.00035807	CM	Leu-AAG
Leu-AAG-4-1	kCM_1	4.5162e-05	CM	Leu-AAG
Leu-AAG-5-1	kCM_1	9.67758e-06	CM	Leu-AAG
Leu-AAG-6-1	kCM_1	6.45172e-06	CM	Leu-AAG
Leu-AAG-7-1	kCM_1	1.93552e-05	CM	Leu-AAG
Leu-AAG-8-1	kCM_1	9.67758e-06	CM	Leu-AAG
Leu-CAA-1-1	kCM_1	0.00632913	CM	Leu-CAA
Leu-CAA-1-2	kCM_1	0.00503557	CM	Leu-CAA
Leu-CAA-2-1	kCM_1	0.00183874	CM	Leu-CAA
Leu-CAA-3-1	kCM_1	0.00045162	CM	Leu-CAA
Leu-CAA-4-1	kCM_1	0.00748077	CM	Leu-CAA
Leu-CAA-5-1	kCM_1	9.67758e-06	CM	Leu-CAA
Leu-CAA-6-1	kCM_1	1.61293e-05	CM	Leu-CAA
Leu-CAG-1-6	kCM_1	0.0040291	CM	Leu-CAG
Leu-CAG-1-7	kCM_1	0.00314521	CM	Leu-CAG
Leu-CAG-2-1	kCM_1	0.00355812	CM	Leu-CAG
Leu-CAG-2-2	kCM_1	0.00660333	CM	Leu-CAG
Leu-TAA-1-1	kCM_1	0.00532912	CM	Leu-TAA
Leu-TAA-2-1	kCM_1	0.000467749	CM	Leu-TAA
Leu-TAA-3-1	kCM_1	0.00292585	CM	Leu-TAA
Leu-TAA-4-1	kCM_1	0.00171616	CM	Leu-TAA
Leu-TAA-5-1	kCM_1	1.29034e-05	CM	Leu-TAA
Leu-TAG-1-1	kCM_1	0.00307747	CM	Leu-TAG
Leu-TAG-2-1	kCM_1	0.00250649	CM	Leu-TAG
Leu-TAG-3-1	kCM_1	0.0034678	CM	Leu-TAG
Leu-TAG-4-1	kCM_1	0	CM	Leu-TAG
Lys-CTT-1-1	kCM_1	0.00493234	CM	Lys-CTT
Lys-CTT-1-2	kCM_1	0.00532912	CM	Lys-CTT
Lys-CTT-10-1	kCM_1	6.45172e-06	CM	Lys-CTT
Lys-CTT-11-1	kCM_1	3.22586e-06	CM	Lys-CTT
Lys-CTT-12-1	kCM_1	1.61293e-05	CM	Lys-CTT
Lys-CTT-13-1	kCM_1	9.67758e-06	CM	Lys-CTT
Lys-CTT-14-1	kCM_1	0.000112905	CM	Lys-CTT
Lys-CTT-16-1	kCM_1	3.22586e-06	CM	Lys-CTT
Lys-CTT-2-1	kCM_1	0.00331941	CM	Lys-CTT
Lys-CTT-2-2	kCM_1	0.00278714	CM	Lys-CTT
Lys-CTT-2-3	kCM_1	0.00232907	CM	Lys-CTT
Lys-CTT-2-4	kCM_1	0.0018839	CM	Lys-CTT
Lys-CTT-2-5	kCM_1	0.000696785	CM	Lys-CTT
Lys-CTT-3-1	kCM_1	0.0014226	CM	Lys-CTT
Lys-CTT-4-1	kCM_1	0.000670979	CM	Lys-CTT
Lys-CTT-5-1	kCM_1	0.000212907	CM	Lys-CTT
Lys-CTT-6-1	kCM_1	0	CM	Lys-CTT
Lys-CTT-7-1	kCM_1	1.61293e-05	CM	Lys-CTT
Lys-CTT-8-1	kCM_1	3.22586e-06	CM	Lys-CTT
Lys-CTT-9-1	kCM_1	9.67758e-06	CM	Lys-CTT
Lys-TTT-1-1	kCM_1	0.000483879	CM	Lys-TTT
Lys-TTT-10-1	kCM_1	3.22586e-06	CM	Lys-TTT
Lys-TTT-11-1	kCM_1	6.45172e-06	CM	Lys-TTT
Lys-TTT-12-1	kCM_1	1.61293e-05	CM	Lys-TTT
Lys-TTT-13-1	kCM_1	0.000119357	CM	Lys-TTT
Lys-TTT-14-1	kCM_1	6.45172e-06	CM	Lys-TTT
Lys-TTT-15-1	kCM_1	9.67758e-06	CM	Lys-TTT
Lys-TTT-2-1	kCM_1	0.000138712	CM	Lys-TTT
Lys-TTT-3-1	kCM_1	0.00426781	CM	Lys-TTT
Lys-TTT-3-2	kCM_1	0.00651623	CM	Lys-TTT
Lys-TTT-3-3	kCM_1	0.00287747	CM	Lys-TTT
Lys-TTT-3-4	kCM_1	0.00586784	CM	Lys-TTT
Lys-TTT-3-5	kCM_1	0.00530654	CM	Lys-TTT
Lys-TTT-4-1	kCM_1	0.00184842	CM	Lys-TTT
Lys-TTT-5-1	kCM_1	0.00142583	CM	Lys-TTT
Lys-TTT-6-1	kCM_1	0.000429039	CM	Lys-TTT
Lys-TTT-7-1	kCM_1	0.000483879	CM	Lys-TTT
Lys-TTT-8-1	kCM_1	1.61293e-05	CM	Lys-TTT
Lys-TTT-9-1	kCM_1	5.48396e-05	CM	Lys-TTT
Met-CAT-1-1	kCM_1	0.00497105	CM	Met-CAT
Met-CAT-2-1	kCM_1	0.00180325	CM	Met-CAT
Met-CAT-3-1	kCM_1	0.00488072	CM	Met-CAT
Met-CAT-3-2	kCM_1	0.00507105	CM	Met-CAT
Met-CAT-4-2	kCM_1	0.000345167	CM	Met-CAT
Met-CAT-6-1	kCM_1	0.00582913	CM	Met-CAT
Met-CAT-7-1	kCM_1	6.45172e-06	CM	Met-CAT
Phe-GAA-1-1	kCM_1	0.00054517	CM	Phe-GAA
Phe-GAA-1-2	kCM_1	0.00248391	CM	Phe-GAA
Phe-GAA-1-3	kCM_1	0.00145809	CM	Phe-GAA
Phe-GAA-1-4	kCM_1	0.00292908	CM	Phe-GAA
Phe-GAA-1-5	kCM_1	0.00463556	CM	Phe-GAA
Phe-GAA-1-6	kCM_1	0.00407103	CM	Phe-GAA
Phe-GAA-11-1	kCM_1	6.45172e-06	CM	Phe-GAA
Phe-GAA-12-1	kCM_1	9.67758e-06	CM	Phe-GAA
Phe-GAA-2-1	kCM_1	0.00305489	CM	Phe-GAA
Phe-GAA-3-1	kCM_1	0.00165487	CM	Phe-GAA
Phe-GAA-4-1	kCM_1	1.93552e-05	CM	Phe-GAA
Phe-GAA-5-1	kCM_1	2.90327e-05	CM	Phe-GAA
Phe-GAA-6-1	kCM_1	6.45172e-06	CM	Phe-GAA
Phe-GAA-7-1	kCM_1	3.22586e-06	CM	Phe-GAA
Phe-GAA-8-1	kCM_1	2.2581e-05	CM	Phe-GAA
Phe-GAA-9-1	kCM_1	1.61293e-05	CM	Phe-GAA
Pro-AGG-1-1	kCM_1	0.000403232	CM	Pro-AGG
Pro-AGG-2-1	kCM_1	0.00491943	CM	Pro-AGG
Pro-AGG-2-2	kCM_1	0.00185487	CM	Pro-AGG
Pro-AGG-2-3	kCM_1	0.00268714	CM	Pro-AGG
Pro-AGG-2-4	kCM_1	0.00467104	CM	Pro-AGG
Pro-AGG-2-5	kCM_1	0.00295811	CM	Pro-AGG
Pro-AGG-2-6	kCM_1	0.00357103	CM	Pro-AGG
Pro-AGG-2-7	kCM_1	0.00164196	CM	Pro-AGG
Pro-AGG-2-8	kCM_1	0.00182261	CM	Pro-AGG
Pro-AGG-3-1	kCM_1	0	CM	Pro-AGG
Pro-AGG-4-1	kCM_1	9.67758e-06	CM	Pro-AGG
Pro-CGG-1-1	kCM_1	0.00614849	CM	Pro-CGG
Pro-CGG-1-2	kCM_1	0.000283876	CM	Pro-CGG
Pro-CGG-1-3	kCM_1	0.00393232	CM	Pro-CGG
Pro-CGG-2-1	kCM_1	0.00211939	CM	Pro-CGG
Pro-GGG-1-1	kCM_1	3.22586e-06	CM	Pro-GGG
Pro-TGG-1-1	kCM_1	0.00137744	CM	Pro-TGG
Pro-TGG-2-1	kCM_1	0.0066614	CM	Pro-TGG
Pro-TGG-3-1	kCM_1	0.00551622	CM	Pro-TGG
Pro-TGG-3-2	kCM_1	0.00470653	CM	Pro-TGG
Pro-TGG-3-3	kCM_1	0.000277424	CM	Pro-TGG
Pro-TGG-3-4	kCM_1	0.000519363	CM	Pro-TGG
Pro-TGG-4-1	kCM_1	6.45172e-06	CM	Pro-TGG
Pro-TGG-5-1	kCM_1	6.45172e-06	CM	Pro-TGG
SeC-TCA-1-1	kCM_1	0.00245165	CM	SeC-TCA
SeC-TCA-2-1	kCM_1	1.61293e-05	CM	SeC-TCA
SeC-TCA-3-1	kCM_1	9.67758e-06	CM	SeC-TCA
Ser-ACT-1-1	kCM_1	0.00188713	CM	Ser-ACT
Ser-AGA-1-1	kCM_1	0.000174196	CM	Ser-AGA
Ser-AGA-2-1	kCM_1	0.00151293	CM	Ser-AGA
Ser-AGA-2-2	kCM_1	0.00326134	CM	Ser-AGA
Ser-AGA-2-3	kCM_1	0.00257424	CM	Ser-AGA
Ser-AGA-2-4	kCM_1	0.000906466	CM	Ser-AGA
Ser-AGA-2-5	kCM_1	0.00715173	CM	Ser-AGA
Ser-AGA-2-6	kCM_1	0.00353554	CM	Ser-AGA
Ser-AGA-3-1	kCM_1	9.67758e-06	CM	Ser-AGA
Ser-AGA-4-1	kCM_1	0.000590332	CM	Ser-AGA
Ser-AGA-5-1	kCM_1	6.7743e-05	CM	Ser-AGA
Ser-AGA-6-1	kCM_1	3.54844e-05	CM	Ser-AGA
Ser-CGA-1-1	kCM_1	0.0026194	CM	Ser-CGA
Ser-CGA-2-1	kCM_1	7.09689e-05	CM	Ser-CGA
Ser-CGA-3-1	kCM_1	0.0010484	CM	Ser-CGA
Ser-CGA-4-1	kCM_1	0.00291618	CM	Ser-CGA
Ser-GCT-1-1	kCM_1	0.00058388	CM	Ser-GCT
Ser-GCT-2-1	kCM_1	0.00151293	CM	Ser-GCT
Ser-GCT-3-1	kCM_1	0.0033807	CM	Ser-GCT
Ser-GCT-4-1	kCM_1	0.00144841	CM	Ser-GCT
Ser-GCT-4-2	kCM_1	0.00551944	CM	Ser-GCT
Ser-GCT-4-3	kCM_1	0.00520654	CM	Ser-GCT
Ser-GCT-5-1	kCM_1	0.00171616	CM	Ser-GCT
Ser-GCT-6-1	kCM_1	0.000887111	CM	Ser-GCT
Ser-TGA-1-1	kCM_1	0.00690334	CM	Ser-TGA
Ser-TGA-2-1	kCM_1	0.0013097	CM	Ser-TGA
Ser-TGA-3-1	kCM_1	0.00233552	CM	Ser-TGA
Ser-TGA-4-1	kCM_1	0.000812916	CM	Ser-TGA
Sup-TTA-1-1	kCM_1	6.45172e-06	CM	Sup-TTA
Thr-AGT-1-1	kCM_1	0.00304844	CM	Thr-AGT
Thr-AGT-1-2	kCM_1	0.00356457	CM	Thr-AGT
Thr-AGT-1-3	kCM_1	0.0065001	CM	Thr-AGT
Thr-AGT-2-1	kCM_1	0.00625817	CM	Thr-AGT
Thr-AGT-2-2	kCM_1	0.00181938	CM	Thr-AGT
Thr-AGT-3-1	kCM_1	0.000274198	CM	Thr-AGT
Thr-AGT-4-1	kCM_1	0.000158067	CM	Thr-AGT
Thr-AGT-5-1	kCM_1	0.00200971	CM	Thr-AGT
Thr-AGT-6-1	kCM_1	0.000890337	CM	Thr-AGT
Thr-AGT-7-1	kCM_1	6.45172e-06	CM	Thr-AGT
Thr-CGT-1-1	kCM_1	0.0016968	CM	Thr-CGT
Thr-CGT-2-1	kCM_1	0.00382264	CM	Thr-CGT
Thr-CGT-3-1	kCM_1	0.0028323	CM	Thr-CGT
Thr-CGT-4-1	kCM_1	0.00517105	CM	Thr-CGT
Thr-CGT-5-1	kCM_1	0.00073227	CM	Thr-CGT
Thr-CGT-6-1	kCM_1	0.00022581	CM	Thr-CGT
Thr-TGT-1-1	kCM_1	0.00322263	CM	Thr-TGT
Thr-TGT-2-1	kCM_1	0.00192261	CM	Thr-TGT
Thr-TGT-3-1	kCM_1	0.00361941	CM	Thr-TGT
Thr-TGT-4-1	kCM_1	0.00287101	CM	Thr-TGT
Thr-TGT-5-1	kCM_1	0.00389684	CM	Thr-TGT
Thr-TGT-6-1	kCM_1	0.00619687	CM	Thr-TGT
Trp-CCA-1-1	kCM_1	0.00351941	CM	Trp-CCA
Trp-CCA-2-1	kCM_1	0.00670011	CM	Trp-CCA
Trp-CCA-3-1	kCM_1	0.00022581	CM	Trp-CCA
Trp-CCA-3-2	kCM_1	0.00105163	CM	Trp-CCA
Trp-CCA-3-3	kCM_1	0.00202906	CM	Trp-CCA
Trp-CCA-4-1	kCM_1	0.00508718	CM	Trp-CCA
Trp-CCA-5-1	kCM_1	2.2581e-05	CM	Trp-CCA
Tyr-ATA-1-1	kCM_1	9.67758e-06	CM	Tyr-ATA
Tyr-GTA-1-1	kCM_1	0.00425168	CM	Tyr-GTA
Tyr-GTA-10-1	kCM_1	0	CM	Tyr-GTA
Tyr-GTA-11-1	kCM_1	3.22586e-06	CM	Tyr-GTA
Tyr-GTA-2-1	kCM_1	0.00492266	CM	Tyr-GTA
Tyr-GTA-3-1	kCM_1	0.000467749	CM	Tyr-GTA
Tyr-GTA-4-1	kCM_1	3.54844e-05	CM	Tyr-GTA
Tyr-GTA-5-1	kCM_1	0.0070485	CM	Tyr-GTA
Tyr-GTA-5-2	kCM_1	0.00116776	CM	Tyr-GTA
Tyr-GTA-5-3	kCM_1	0.000403232	CM	Tyr-GTA
Tyr-GTA-5-4	kCM_1	0.000351619	CM	Tyr-GTA
Tyr-GTA-5-5	kCM_1	0.00340328	CM	Tyr-GTA
Tyr-GTA-6-1	kCM_1	0.00022581	CM	Tyr-GTA
Tyr-GTA-7-1	kCM_1	2.2581e-05	CM	Tyr-GTA
Tyr-GTA-8-1	kCM_1	0.000125808	CM	Tyr-GTA
Tyr-GTA-9-1	kCM_1	9.67758e-06	CM	Tyr-GTA
Und-GCA-5-1	kCM_1	6.45172e-06	CM	Und-GCA
Und-NNN-1-1	kCM_1	0	CM	Und-NNN
Und-NNN-2-1	kCM_1	6.45172e-06	CM	Und-NNN
Und-NNN-4-1	kCM_1	0	CM	Und-NNN
Und-TTA-3-1	kCM_1	3.54844e-05	CM	Und-TTA
Val-AAC-1-1	kCM_1	0.00444523	CM	Val-AAC
Val-AAC-1-2	kCM_1	0.000148389	CM	Val-AAC
Val-AAC-1-3	kCM_1	0.00101292	CM	Val-AAC
Val-AAC-1-4	kCM_1	0.00519363	CM	Val-AAC
Val-AAC-1-5	kCM_1	0.00425168	CM	Val-AAC
Val-AAC-2-1	kCM_1	0.00405813	CM	Val-AAC
Val-AAC-3-1	kCM_1	0.00350651	CM	Val-AAC
Val-AAC-4-1	kCM_1	4.83879e-05	CM	Val-AAC
Val-AAC-5-1	kCM_1	0.00109034	CM	Val-AAC
Val-AAC-6-1	kCM_1	0.000403232	CM	Val-AAC
Val-AAC-7-1	kCM_1	0	CM	Val-AAC
Val-CAC-1-1	kCM_1	0.00649365	CM	Val-CAC
Val-CAC-1-4	kCM_1	0.000722592	CM	Val-CAC
Val-CAC-1-5	kCM_1	0.00547751	CM	Val-CAC
Val-CAC-1-6	kCM_1	0.0019581	CM	Val-CAC
Val-CAC-1-7	kCM_1	0.00211616	CM	Val-CAC
Val-CAC-1-8	kCM_1	0.00206132	CM	Val-CAC
Val-CAC-10-1	kCM_1	9.67758e-06	CM	Val-CAC
Val-CAC-11-1	kCM_1	0.000361296	CM	Val-CAC
Val-CAC-11-2	kCM_1	0.000300005	CM	Val-CAC
Val-CAC-13-1	kCM_1	2.2581e-05	CM	Val-CAC
Val-CAC-14-1	kCM_1	0.00133228	CM	Val-CAC
Val-CAC-2-1	kCM_1	0.00268391	CM	Val-CAC
Val-CAC-3-1	kCM_1	0.00288392	CM	Val-CAC
Val-CAC-4-1	kCM_1	0.000570977	CM	Val-CAC
Val-CAC-6-1	kCM_1	7.41947e-05	CM	Val-CAC
Val-CAC-7-1	kCM_1	9.67758e-06	CM	Val-CAC
Val-CAC-9-1	kCM_1	1.29034e-05	CM	Val-CAC
Val-TAC-1-1	kCM_1	0.00396781	CM	Val-TAC
Val-TAC-1-2	kCM_1	0.00341296	CM	Val-TAC
Val-TAC-2-1	kCM_1	0.00399684	CM	Val-TAC
Val-TAC-3-1	kCM_1	0.000277424	CM	Val-TAC
Val-TAC-4-1	kCM_1	0.000493556	CM	Val-TAC
iMet-CAT-1-1	kCM_1	0.00614849	CM	iMet-CAT
iMet-CAT-1-2	kCM_1	0.00141938	CM	iMet-CAT
iMet-CAT-1-3	kCM_1	0.00350006	CM	iMet-CAT
iMet-CAT-1-4	kCM_1	0.0029065	CM	iMet-CAT
iMet-CAT-1-5	kCM_1	0.00242585	CM	iMet-CAT
iMet-CAT-1-6	kCM_1	0.00276456	CM	iMet-CAT
iMet-CAT-1-7	kCM_1	0.00400974	CM	iMet-CAT
iMet-CAT-1-8	kCM_1	0.00602268	CM	iMet-CAT
iMet-CAT-2-1	kCM_1	0.00013226	CM	iMet-CAT
iMet-CAT-3-1	kCM_1	3.22586e-06	CM	iMet-CAT
Ala-AGC-1-1	kCM_2	0.00251243	CM	Ala-AGC
Ala-AGC-11-1	kCM_2	0.00239564	CM	Ala-AGC
Ala-AGC-15-1	kCM_2	0.000883053	CM	Ala-AGC
Ala-AGC-16-1	kCM_2	1.70913e-05	CM	Ala-AGC
Ala-AGC-17-1	kCM_2	8.54567e-06	CM	Ala-AGC
Ala-AGC-19-1	kCM_2	9.11538e-05	CM	Ala-AGC
Ala-AGC-2-1	kCM_2	0.00481406	CM	Ala-AGC
Ala-AGC-2-2	kCM_2	0.00582245	CM	Ala-AGC
Ala-AGC-2-3	kCM_2	0.000188005	CM	Ala-AGC
Ala-AGC-20-1	kCM_2	8.54567e-06	CM	Ala-AGC
Ala-AGC-21-1	kCM_2	3.70312e-05	CM	Ala-AGC
Ala-AGC-23-1	kCM_2	2.84856e-05	CM	Ala-AGC
Ala-AGC-24-1	kCM_2	4.84255e-05	CM	Ala-AGC
Ala-AGC-3-1	kCM_2	0.00189144	CM	Ala-AGC
Ala-AGC-4-1	kCM_2	0.00386549	CM	Ala-AGC
Ala-AGC-5-1	kCM_2	0.000287704	CM	Ala-AGC
Ala-AGC-6-1	kCM_2	0.000598197	CM	Ala-AGC
Ala-AGC-8-1	kCM_2	0.00685932	CM	Ala-AGC
Ala-AGC-8-2	kCM_2	0.0029511	CM	Ala-AGC
Ala-CGC-1-1	kCM_2	0.0030679	CM	Ala-CGC
Ala-CGC-2-1	kCM_2	0.00397089	CM	Ala-CGC
Ala-CGC-3-1	kCM_2	0.00399937	CM	Ala-CGC
Ala-CGC-4-1	kCM_2	0.00297674	CM	Ala-CGC
Ala-CGC-5-1	kCM_2	1.13942e-05	CM	Ala-CGC
Ala-TGC-1-1	kCM_2	0.00126191	CM	Ala-TGC
Ala-TGC-2-1	kCM_2	0.000900144	CM	Ala-TGC
Ala-TGC-3-1	kCM_2	0.00634089	CM	Ala-TGC
Ala-TGC-3-2	kCM_2	0.00400507	CM	Ala-TGC
Ala-TGC-4-1	kCM_2	0.0040364	CM	Ala-TGC
Ala-TGC-5-1	kCM_2	0.000934327	CM	Ala-TGC
Ala-TGC-6-1	kCM_2	0.000219339	CM	Ala-TGC
Ala-TGC-7-1	kCM_2	0.00027631	CM	Ala-TGC
Ala-TGC-8-1	kCM_2	2.84856e-06	CM	Ala-TGC
Ala-TGC-9-1	kCM_2	2.84856e-06	CM	Ala-TGC
Arg-ACG-1-1	kCM_2	0.00221333	CM	Arg-ACG
Arg-ACG-1-2	kCM_2	0.00366894	CM	Arg-ACG
Arg-ACG-1-3	kCM_2	0.00470582	CM	Arg-ACG
Arg-ACG-2-1	kCM_2	0.00669126	CM	Arg-ACG
Arg-ACG-2-2	kCM_2	0.000410192	CM	Arg-ACG
Arg-ACG-2-3	kCM_2	0.00102263	CM	Arg-ACG
Arg-ACG-2-4	kCM_2	0.00151258	CM	Arg-ACG
Arg-CCG-1-1	kCM_2	0.000387404	CM	Arg-CCG
Arg-CCG-1-2	kCM_2	0.00501916	CM	Arg-CCG
Arg-CCG-1-3	kCM_2	0.0041475	CM	Arg-CCG
Arg-CCG-2-1	kCM_2	0.00503055	CM	Arg-CCG
Arg-CCT-1-1	kCM_2	0.0047457	CM	Arg-CCT
Arg-CCT-2-1	kCM_2	0.00439532	CM	Arg-CCT
Arg-CCT-3-1	kCM_2	0.00340687	CM	Arg-CCT
Arg-CCT-4-1	kCM_2	0.0066172	CM	Arg-CCT
Arg-CCT-5-1	kCM_2	5.69711e-06	CM	Arg-CCT
Arg-CCT-6-1	kCM_2	2.84856e-06	CM	Arg-CCT
Arg-CCT-7-1	kCM_2	0	CM	Arg-CCT
Arg-TCG-1-1	kCM_2	0.00526413	CM	Arg-TCG
Arg-TCG-2-1	kCM_2	0.00131603	CM	Arg-TCG
Arg-TCG-3-1	kCM_2	0.0055262	CM	Arg-TCG
Arg-TCG-4-1	kCM_2	0.000330433	CM	Arg-TCG
Arg-TCG-5-1	kCM_2	0.00309353	CM	Arg-TCG
Arg-TCG-6-1	kCM_2	2.84856e-06	CM	Arg-TCG
Arg-TCT-1-1	kCM_2	0.00423865	CM	Arg-TCT
Arg-TCT-2-1	kCM_2	0.000225036	CM	Arg-TCT
Arg-TCT-3-1	kCM_2	0.000273461	CM	Arg-TCT
Arg-TCT-3-2	kCM_2	0.00105112	CM	Arg-TCT
Arg-TCT-4-1	kCM_2	0.000113942	CM	Arg-TCT
Arg-TCT-5-1	kCM_2	2.5637e-05	CM	Arg-TCT
Asn-GTT-1-1	kCM_2	0.00387404	CM	Asn-GTT
Asn-GTT-10-1	kCM_2	6.83654e-05	CM	Asn-GTT
Asn-GTT-11-1	kCM_2	2.84856e-05	CM	Asn-GTT
Asn-GTT-11-2	kCM_2	7.6911e-05	CM	Asn-GTT
Asn-GTT-13-1	kCM_2	2.84856e-06	CM	Asn-GTT
Asn-GTT-14-1	kCM_2	0.000743473	CM	Asn-GTT
Asn-GTT-16-1	kCM_2	5.69711e-06	CM	Asn-GTT
Asn-GTT-16-3	kCM_2	5.69711e-06	CM	Asn-GTT
Asn-GTT-17-1	kCM_2	0.000968509	CM	Asn-GTT
Asn-GTT-18-1	kCM_2	5.69711e-06	CM	Asn-GTT
Asn-GTT-2-1	kCM_2	0.00187435	CM	Asn-GTT
Asn-GTT-2-2	kCM_2	0.00215921	CM	Asn-GTT
Asn-GTT-2-3	kCM_2	0.00662005	CM	Asn-GTT
Asn-GTT-2-4	kCM_2	0.00446939	CM	Asn-GTT
Asn-GTT-2-5	kCM_2	0.00506188	CM	Asn-GTT
Asn-GTT-2-6	kCM_2	0.00513595	CM	Asn-GTT
Asn-GTT-2-7	kCM_2	0.00220478	CM	Asn-GTT
Asn-GTT-20-1	kCM_2	1.13942e-05	CM	Asn-GTT
Asn-GTT-21-1	kCM_2	8.54567e-06	CM	Asn-GTT
Asn-GTT-22-1	kCM_2	2.84856e-06	CM	Asn-GTT
Asn-GTT-24-1	kCM_2	0.00122488	CM	Asn-GTT
Asn-GTT-25-1	kCM_2	0.000410192	CM	Asn-GTT
Asn-GTT-28-1	kCM_2	2.84856e-06	CM	Asn-GTT
Asn-GTT-3-1	kCM_2	0.00159519	CM	Asn-GTT
Asn-GTT-4-1	kCM_2	0.00086881	CM	Asn-GTT
Asn-GTT-5-1	kCM_2	0.000176611	CM	Asn-GTT
Asn-GTT-6-1	kCM_2	8.54567e-05	CM	Asn-GTT
Asn-GTT-7-1	kCM_2	0.000438678	CM	Asn-GTT
Asn-GTT-8-1	kCM_2	0.000541226	CM	Asn-GTT
Asn-GTT-9-1	kCM_2	0.000883053	CM	Asn-GTT
Asp-GTC-1-1	kCM_2	0.00617852	CM	Asp-GTC
Asp-GTC-10-1	kCM_2	5.69711e-06	CM	Asp-GTC
Asp-GTC-2-10	kCM_2	0.00487103	CM	Asp-GTC
Asp-GTC-2-11	kCM_2	0.00534674	CM	Asp-GTC
Asp-GTC-2-6	kCM_2	0.00401077	CM	Asp-GTC
Asp-GTC-2-7	kCM_2	0.00167495	CM	Asp-GTC
Asp-GTC-2-8	kCM_2	0.00803578	CM	Asp-GTC
Asp-GTC-2-9	kCM_2	0.00174047	CM	Asp-GTC
Asp-GTC-3-1	kCM_2	0.00132458	CM	Asp-GTC
Asp-GTC-4-1	kCM_2	1.13942e-05	CM	Asp-GTC
Asp-GTC-5-1	kCM_2	1.13942e-05	CM	Asp-GTC
Asp-GTC-6-1	kCM_2	2.84856e-06	CM	Asp-GTC
Asp-GTC-8-1	kCM_2	2.84856e-06	CM	Asp-GTC
Asp-GTC-9-1	kCM_2	0	CM	Asp-GTC
Cys-ACA-1-1	kCM_2	2.84856e-06	CM	Cys-ACA
Cys-GCA-1-1	kCM_2	0.000264916	CM	Cys-GCA
Cys-GCA-10-1	kCM_2	2.84856e-05	CM	Cys-GCA
Cys-GCA-11-1	kCM_2	7.97596e-05	CM	Cys-GCA
Cys-GCA-12-1	kCM_2	9.68509e-05	CM	Cys-GCA
Cys-GCA-13-1	kCM_2	5.1274e-05	CM	Cys-GCA
Cys-GCA-14-1	kCM_2	0.000222187	CM	Cys-GCA
Cys-GCA-15-1	kCM_2	2.27885e-05	CM	Cys-GCA
Cys-GCA-16-1	kCM_2	5.1274e-05	CM	Cys-GCA
Cys-GCA-17-1	kCM_2	0.0005925	CM	Cys-GCA
Cys-GCA-18-1	kCM_2	1.13942e-05	CM	Cys-GCA
Cys-GCA-19-1	kCM_2	5.69711e-06	CM	Cys-GCA
Cys-GCA-2-1	kCM_2	4.84255e-05	CM	Cys-GCA
Cys-GCA-2-2	kCM_2	0.00411047	CM	Cys-GCA
Cys-GCA-2-3	kCM_2	0.00590791	CM	Cys-GCA
Cys-GCA-2-4	kCM_2	0.00728661	CM	Cys-GCA
Cys-GCA-20-1	kCM_2	3.13341e-05	CM	Cys-GCA
Cys-GCA-21-1	kCM_2	5.1274e-05	CM	Cys-GCA
Cys-GCA-22-1	kCM_2	2.84856e-05	CM	Cys-GCA
Cys-GCA-23-1	kCM_2	1.70913e-05	CM	Cys-GCA
Cys-GCA-24-1	kCM_2	2.84856e-06	CM	Cys-GCA
Cys-GCA-25-1	kCM_2	0	CM	Cys-GCA
Cys-GCA-3-1	kCM_2	5.69711e-06	CM	Cys-GCA
Cys-GCA-4-1	kCM_2	0.00380567	CM	Cys-GCA
Cys-GCA-5-1	kCM_2	0.000279159	CM	Cys-GCA
Cys-GCA-6-1	kCM_2	0.000566863	CM	Cys-GCA
Cys-GCA-7-1	kCM_2	9.11538e-05	CM	Cys-GCA
Cys-GCA-8-1	kCM_2	0.000398798	CM	Cys-GCA
Cys-GCA-9-1	kCM_2	0.00405919	CM	Cys-GCA
Cys-GCA-9-2	kCM_2	0.000105397	CM	Cys-GCA
Cys-GCA-9-3	kCM_2	0.000131034	CM	Cys-GCA
Cys-GCA-9-4	kCM_2	0.000817536	CM	Cys-GCA
Gln-CTG-1-1	kCM_2	1.42428e-05	CM	Gln-CTG
Gln-CTG-1-2	kCM_2	0.00242697	CM	Gln-CTG
Gln-CTG-1-3	kCM_2	0.00367464	CM	Gln-CTG
Gln-CTG-1-4	kCM_2	0.00659156	CM	Gln-CTG
Gln-CTG-1-5	kCM_2	0.00397374	CM	Gln-CTG
Gln-CTG-10-1	kCM_2	2.84856e-06	CM	Gln-CTG
Gln-CTG-11-1	kCM_2	8.54567e-06	CM	Gln-CTG
Gln-CTG-12-1	kCM_2	1.42428e-05	CM	Gln-CTG
Gln-CTG-13-1	kCM_2	8.54567e-06	CM	Gln-CTG
Gln-CTG-16-1	kCM_2	8.54567e-06	CM	Gln-CTG
Gln-CTG-17-1	kCM_2	1.42428e-05	CM	Gln-CTG
Gln-CTG-2-1	kCM_2	0.00123058	CM	Gln-CTG
Gln-CTG-4-1	kCM_2	0.000378858	CM	Gln-CTG
Gln-CTG-4-2	kCM_2	5.69711e-06	CM	Gln-CTG
Gln-CTG-5-1	kCM_2	0.00116791	CM	Gln-CTG
Gln-CTG-6-1	kCM_2	0.00172907	CM	Gln-CTG
Gln-CTG-7-1	kCM_2	5.69711e-06	CM	Gln-CTG
Gln-CTG-8-1	kCM_2	1.99399e-05	CM	Gln-CTG
Gln-CTG-8-2	kCM_2	3.98798e-05	CM	Gln-CTG
Gln-CTG-8-3	kCM_2	1.70913e-05	CM	Gln-CTG
Gln-CTG-9-1	kCM_2	0.00110809	CM	Gln-CTG
Gln-TTG-1-1	kCM_2	0.00640355	CM	Gln-TTG
Gln-TTG-10-1	kCM_2	2.84856e-06	CM	Gln-TTG
Gln-TTG-2-1	kCM_2	0.00202532	CM	Gln-TTG
Gln-TTG-3-1	kCM_2	0.000364615	CM	Gln-TTG
Gln-TTG-3-2	kCM_2	0.0012904	CM	Gln-TTG
Gln-TTG-3-3	kCM_2	0.00338693	CM	Gln-TTG
Gln-TTG-4-1	kCM_2	1.42428e-05	CM	Gln-TTG
Gln-TTG-5-1	kCM_2	0	CM	Gln-TTG
Gln-TTG-6-1	kCM_2	8.54567e-06	CM	Gln-TTG
Glu-CTC-1-1	kCM_2	0.00793608	CM	Glu-CTC
Glu-CTC-1-6	kCM_2	0.00738061	CM	Glu-CTC
Glu-CTC-1-7	kCM_2	0.00722964	CM	Glu-CTC
Glu-CTC-16-1	kCM_2	5.69711e-06	CM	Glu-CTC
Glu-CTC-2-1	kCM_2	0.00483685	CM	Glu-CTC
Glu-CTC-3-1	kCM_2	4.84255e-05	CM	Glu-CTC
Glu-CTC-5-1	kCM_2	8.54567e-06	CM	Glu-CTC
Glu-CTC-7-1	kCM_2	0	CM	Glu-CTC
Glu-TTC-1-1	kCM_2	0.00471151	CM	Glu-TTC
Glu-TTC-1-2	kCM_2	0.00216205	CM	Glu-TTC
Glu-TTC-10-2	kCM_2	3.13341e-05	CM	Glu-TTC
Glu-TTC-11-1	kCM_2	5.69711e-06	CM	Glu-TTC
Glu-TTC-12-1	kCM_2	2.84856e-06	CM	Glu-TTC
Glu-TTC-13-1	kCM_2	5.69711e-06	CM	Glu-TTC
Glu-TTC-2-1	kCM_2	0.00674253	CM	Glu-TTC
Glu-TTC-2-2	kCM_2	0.00484255	CM	Glu-TTC
Glu-TTC-3-1	kCM_2	0.00119355	CM	Glu-TTC
Glu-TTC-4-1	kCM_2	0.00169774	CM	Glu-TTC
Glu-TTC-4-2	kCM_2	0.00158665	CM	Glu-TTC
Glu-TTC-5-1	kCM_2	0.00342681	CM	Glu-TTC
Glu-TTC-6-1	kCM_2	0.000541226	CM	Glu-TTC
Glu-TTC-7-1	kCM_2	2.84856e-06	CM	Glu-TTC
Glu-TTC-8-1	kCM_2	3.98798e-05	CM	Glu-TTC
Glu-TTC-9-1	kCM_2	2.84856e-06	CM	Glu-TTC
Gly-CCC-1-1	kCM_2	0.00088875	CM	Gly-CCC
Gly-CCC-1-2	kCM_2	0.000432981	CM	Gly-CCC
Gly-CCC-2-1	kCM_2	0.00690775	CM	Gly-CCC
Gly-CCC-2-2	kCM_2	0.00726382	CM	Gly-CCC
Gly-CCC-3-1	kCM_2	1.99399e-05	CM	Gly-CCC
Gly-CCC-4-1	kCM_2	0.00152683	CM	Gly-CCC
Gly-CCC-5-1	kCM_2	0.000173762	CM	Gly-CCC
Gly-CCC-6-1	kCM_2	0.0017775	CM	Gly-CCC
Gly-CCC-7-1	kCM_2	1.42428e-05	CM	Gly-CCC
Gly-CCC-8-1	kCM_2	1.13942e-05	CM	Gly-CCC
Gly-GCC-1-5	kCM_2	0.00296535	CM	Gly-GCC
Gly-GCC-2-1	kCM_2	0.00660865	CM	Gly-GCC
Gly-GCC-2-2	kCM_2	0.00768256	CM	Gly-GCC
Gly-GCC-2-3	kCM_2	0.00735497	CM	Gly-GCC
Gly-GCC-2-4	kCM_2	0.00210508	CM	Gly-GCC
Gly-GCC-2-5	kCM_2	0.000239279	CM	Gly-GCC
Gly-GCC-2-6	kCM_2	0.00566008	CM	Gly-GCC
Gly-GCC-3-1	kCM_2	0.000615288	CM	Gly-GCC
Gly-GCC-4-1	kCM_2	1.99399e-05	CM	Gly-GCC
Gly-GCC-5-1	kCM_2	1.42428e-05	CM	Gly-GCC
Gly-GCC-6-1	kCM_2	5.69711e-06	CM	Gly-GCC
Gly-TCC-1-1	kCM_2	0.00452636	CM	Gly-TCC
Gly-TCC-2-1	kCM_2	0.00517013	CM	Gly-TCC
Gly-TCC-2-3	kCM_2	0.00117076	CM	Gly-TCC
Gly-TCC-2-6	kCM_2	0.00428138	CM	Gly-TCC
Gly-TCC-3-1	kCM_2	0.00459472	CM	Gly-TCC
Gly-TCC-4-1	kCM_2	0.000207945	CM	Gly-TCC
Gly-TCC-5-1	kCM_2	0	CM	Gly-TCC
Gly-TCC-6-1	kCM_2	0	CM	Gly-TCC
His-GTG-1-1	kCM_2	0.00377719	CM	His-GTG
His-GTG-1-2	kCM_2	6.83654e-05	CM	His-GTG
His-GTG-1-5	kCM_2	0.000353221	CM	His-GTG
His-GTG-1-6	kCM_2	0.000230733	CM	His-GTG
His-GTG-1-7	kCM_2	0.006113	CM	His-GTG
His-GTG-1-8	kCM_2	0.00556893	CM	His-GTG
His-GTG-1-9	kCM_2	0.00242697	CM	His-GTG
His-GTG-2-1	kCM_2	8.54567e-06	CM	His-GTG
Ile-AAT-1-1	kCM_2	3.13341e-05	CM	Ile-AAT
Ile-AAT-10-1	kCM_2	5.69711e-06	CM	Ile-AAT
Ile-AAT-11-1	kCM_2	2.84856e-06	CM	Ile-AAT
Ile-AAT-12-1	kCM_2	0.000538377	CM	Ile-AAT
Ile-AAT-2-1	kCM_2	0.00279159	CM	Ile-AAT
Ile-AAT-3-1	kCM_2	0.000102548	CM	Ile-AAT
Ile-AAT-4-1	kCM_2	0.00439247	CM	Ile-AAT
Ile-AAT-5-1	kCM_2	0.00490237	CM	Ile-AAT
Ile-AAT-5-2	kCM_2	0.00403071	CM	Ile-AAT
Ile-AAT-5-3	kCM_2	0.000786202	CM	Ile-AAT
Ile-AAT-5-4	kCM_2	0.0067112	CM	Ile-AAT
Ile-AAT-5-5	kCM_2	0.00428993	CM	Ile-AAT
Ile-AAT-6-1	kCM_2	5.69711e-06	CM	Ile-AAT
Ile-AAT-8-1	kCM_2	0.0019712	CM	Ile-AAT
Ile-AAT-9-1	kCM_2	5.69711e-06	CM	Ile-AAT
Ile-GAT-1-1	kCM_2	0	CM	Ile-GAT
Ile-GAT-1-2	kCM_2	8.54567e-06	CM	Ile-GAT
Ile-GAT-1-3	kCM_2	0	CM	Ile-GAT
Ile-TAT-1-1	kCM_2	0.00227885	CM	Ile-TAT
Ile-TAT-2-1	kCM_2	0.00556893	CM	Ile-TAT
Ile-TAT-2-2	kCM_2	0.000957115	CM	Ile-TAT
Ile-TAT-2-3	kCM_2	0.0017775	CM	Ile-TAT
Ile-TAT-3-1	kCM_2	0.00027631	CM	Ile-TAT
Leu-AAG-1-3	kCM_2	0.00045292	CM	Leu-AAG
Leu-AAG-2-1	kCM_2	0.00297104	CM	Leu-AAG
Leu-AAG-2-2	kCM_2	0.00150973	CM	Leu-AAG
Leu-AAG-2-3	kCM_2	0.00556323	CM	Leu-AAG
Leu-AAG-2-4	kCM_2	0.00846591	CM	Leu-AAG
Leu-AAG-3-1	kCM_2	0.000330433	CM	Leu-AAG
Leu-AAG-4-1	kCM_2	2.84856e-05	CM	Leu-AAG
Leu-AAG-5-1	kCM_2	2.84856e-06	CM	Leu-AAG
Leu-AAG-6-1	kCM_2	8.54567e-06	CM	Leu-AAG
Leu-AAG-7-1	kCM_2	1.70913e-05	CM	Leu-AAG
Leu-AAG-8-1	kCM_2	0	CM	Leu-AAG
Leu-CAA-1-1	kCM_2	0.00656592	CM	Leu-CAA
Leu-CAA-1-2	kCM_2	0.00499352	CM	Leu-CAA
Leu-CAA-2-1	kCM_2	0.00163507	CM	Leu-CAA
Leu-CAA-3-1	kCM_2	0.00047286	CM	Leu-CAA
Leu-CAA-4-1	kCM_2	0.00786486	CM	Leu-CAA
Leu-CAA-5-1	kCM_2	8.54567e-06	CM	Leu-CAA
Leu-CAA-6-1	kCM_2	1.42428e-05	CM	Leu-CAA
Leu-CAG-1-6	kCM_2	0.00397374	CM	Leu-CAG
Leu-CAG-1-7	kCM_2	0.00319038	CM	Leu-CAG
Leu-CAG-2-1	kCM_2	0.00354076	CM	Leu-CAG
Leu-CAG-2-2	kCM_2	0.00677387	CM	Leu-CAG
Leu-TAA-1-1	kCM_2	0.00552905	CM	Leu-TAA
Leu-TAA-2-1	kCM_2	0.000489952	CM	Leu-TAA
Leu-TAA-3-1	kCM_2	0.00282577	CM	Leu-TAA
Leu-TAA-4-1	kCM_2	0.00153252	CM	Leu-TAA
Leu-TAA-5-1	kCM_2	1.42428e-05	CM	Leu-TAA
Leu-TAG-1-1	kCM_2	0.00299668	CM	Leu-TAG
Leu-TAG-2-1	kCM_2	0.00250103	CM	Leu-TAG
Leu-TAG-3-1	kCM_2	0.00381991	CM	Leu-TAG
Leu-TAG-4-1	kCM_2	5.69711e-06	CM	Leu-TAG
Lys-CTT-1-1	kCM_2	0.00515304	CM	Lys-CTT
Lys-CTT-1-2	kCM_2	0.00527268	CM	Lys-CTT
Lys-CTT-10-1	kCM_2	2.84856e-06	CM	Lys-CTT
Lys-CTT-11-1	kCM_2	5.69711e-06	CM	Lys-CTT
Lys-CTT-12-1	kCM_2	1.13942e-05	CM	Lys-CTT
Lys-CTT-13-1	kCM_2	8.54567e-06	CM	Lys-CTT
Lys-CTT-14-1	kCM_2	7.97596e-05	CM	Lys-CTT
Lys-CTT-16-1	kCM_2	8.54567e-06	CM	Lys-CTT
Lys-CTT-2-1	kCM_2	0.00365755	CM	Lys-CTT
Lys-CTT-2-2	kCM_2	0.00261782	CM	Lys-CTT
Lys-CTT-2-3	kCM_2	0.00217345	CM	Lys-CTT
Lys-CTT-2-4	kCM_2	0.00186865	CM	Lys-CTT
Lys-CTT-2-5	kCM_2	0.000615288	CM	Lys-CTT
Lys-CTT-3-1	kCM_2	0.00142713	CM	Lys-CTT
Lys-CTT-4-1	kCM_2	0.000615288	CM	Lys-CTT
Lys-CTT-5-1	kCM_2	0.000210793	CM	Lys-CTT
Lys-CTT-6-1	kCM_2	5.69711e-06	CM	Lys-CTT
Lys-CTT-7-1	kCM_2	8.54567e-06	CM	Lys-CTT
Lys-CTT-8-1	kCM_2	0	CM	Lys-CTT
Lys-CTT-9-1	kCM_2	8.54567e-06	CM	Lys-CTT
Lys-TTT-1-1	kCM_2	0.000467163	CM	Lys-TTT
Lys-TTT-10-1	kCM_2	0	CM	Lys-TTT
Lys-TTT-11-1	kCM_2	8.54567e-06	CM	Lys-TTT
Lys-TTT-12-1	kCM_2	5.69711e-06	CM	Lys-TTT
Lys-TTT-13-1	kCM_2	0.000119639	CM	Lys-TTT
Lys-TTT-14-1	kCM_2	3.41827e-05	CM	Lys-TTT
Lys-TTT-15-1	kCM_2	2.84856e-06	CM	Lys-TTT
Lys-TTT-2-1	kCM_2	9.11538e-05	CM	Lys-TTT
Lys-TTT-3-1	kCM_2	0.00419877	CM	Lys-TTT
Lys-TTT-3-2	kCM_2	0.00693054	CM	Lys-TTT
Lys-TTT-3-3	kCM_2	0.00271183	CM	Lys-TTT
Lys-TTT-3-4	kCM_2	0.00615573	CM	Lys-TTT
Lys-TTT-3-5	kCM_2	0.00546068	CM	Lys-TTT
Lys-TTT-4-1	kCM_2	0.00176326	CM	Lys-TTT
Lys-TTT-5-1	kCM_2	0.00130179	CM	Lys-TTT
Lys-TTT-6-1	kCM_2	0.000347524	CM	Lys-TTT
Lys-TTT-7-1	kCM_2	0.000407344	CM	Lys-TTT
Lys-TTT-8-1	kCM_2	1.70913e-05	CM	Lys-TTT
Lys-TTT-9-1	kCM_2	5.98197e-05	CM	Lys-TTT
Met-CAT-1-1	kCM_2	0.00530686	CM	Met-CAT
Met-CAT-2-1	kCM_2	0.0018829	CM	Met-CAT
Met-CAT-3-1	kCM_2	0.00518437	CM	Met-CAT
Met-CAT-3-2	kCM_2	0.00485964	CM	Met-CAT
Met-CAT-4-2	kCM_2	0.000279159	CM	Met-CAT
Met-CAT-6-1	kCM_2	0.00574839	CM	Met-CAT
Met-CAT-7-1	kCM_2	5.69711e-06	CM	Met-CAT
Phe-GAA-1-1	kCM_2	0.000470012	CM	Phe-GAA
Phe-GAA-1-2	kCM_2	0.00268904	CM	Phe-GAA
Phe-GAA-1-3	kCM_2	0.00136731	CM	Phe-GAA
Phe-GAA-1-4	kCM_2	0.0032559	CM	Phe-GAA
Phe-GAA-1-5	kCM_2	0.00472006	CM	Phe-GAA
Phe-GAA-1-6	kCM_2	0.00420732	CM	Phe-GAA
Phe-GAA-11-1	kCM_2	1.70913e-05	CM	Phe-GAA
Phe-GAA-12-1	kCM_2	5.69711e-06	CM	Phe-GAA
Phe-GAA-2-1	kCM_2	0.0032616	CM	Phe-GAA
Phe-GAA-3-1	kCM_2	0.00148695	CM	Phe-GAA
Phe-GAA-4-1	kCM_2	8.54567e-06	CM	Phe-GAA
Phe-GAA-5-1	kCM_2	3.41827e-05	CM	Phe-GAA
Phe-GAA-6-1	kCM_2	2.84856e-06	CM	Phe-GAA
Phe-GAA-7-1	kCM_2	0	CM	Phe-GAA
Phe-GAA-8-1	kCM_2	2.84856e-05	CM	Phe-GAA
Phe-GAA-9-1	kCM_2	8.54567e-06	CM	Phe-GAA
Pro-AGG-1-1	kCM_2	0.000284856	CM	Pro-AGG
Pro-AGG-2-1	kCM_2	0.00511886	CM	Pro-AGG
Pro-AGG-2-2	kCM_2	0.0018829	CM	Pro-AGG
Pro-AGG-2-3	kCM_2	0.00285995	CM	Pro-AGG
Pro-AGG-2-4	kCM_2	0.00472576	CM	Pro-AGG
Pro-AGG-2-5	kCM_2	0.00310208	CM	Pro-AGG
Pro-AGG-2-6	kCM_2	0.00345815	CM	Pro-AGG
Pro-AGG-2-7	kCM_2	0.00135022	CM	Pro-AGG
Pro-AGG-2-8	kCM_2	0.00169774	CM	Pro-AGG
Pro-AGG-3-1	kCM_2	0	CM	Pro-AGG
Pro-AGG-4-1	kCM_2	2.84856e-06	CM	Pro-AGG
Pro-CGG-1-1	kCM_2	0.00630386	CM	Pro-CGG
Pro-CGG-1-2	kCM_2	0.000267764	CM	Pro-CGG
Pro-CGG-1-3	kCM_2	0.00397943	CM	Pro-CGG
Pro-CGG-2-1	kCM_2	0.0021763	CM	Pro-CGG
Pro-GGG-1-1	kCM_2	1.13942e-05	CM	Pro-GGG
Pro-TGG-1-1	kCM_2	0.00159234	CM	Pro-TGG
Pro-TGG-2-1	kCM_2	0.00698751	CM	Pro-TGG
Pro-TGG-3-1	kCM_2	0.00560881	CM	Pro-TGG
Pro-TGG-3-2	kCM_2	0.00468303	CM	Pro-TGG
Pro-TGG-3-3	kCM_2	0.00025637	CM	Pro-TGG
Pro-TGG-3-4	kCM_2	0.00045292	CM	Pro-TGG
Pro-TGG-4-1	kCM_2	1.13942e-05	CM	Pro-TGG
Pro-TGG-5-1	kCM_2	5.69711e-06	CM	Pro-TGG
SeC-TCA-1-1	kCM_2	0.00231303	CM	SeC-TCA
SeC-TCA-2-1	kCM_2	2.84856e-06	CM	SeC-TCA
SeC-TCA-3-1	kCM_2	0	CM	SeC-TCA
Ser-ACT-1-1	kCM_2	0.00173192	CM	Ser-ACT
Ser-AGA-1-1	kCM_2	0.000162368	CM	Ser-AGA
Ser-AGA-2-1	kCM_2	0.00154961	CM	Ser-AGA
Ser-AGA-2-2	kCM_2	0.00320463	CM	Ser-AGA
Ser-AGA-2-3	kCM_2	0.00237854	CM	Ser-AGA
Ser-AGA-2-4	kCM_2	0.00088875	CM	Ser-AGA
Ser-AGA-2-5	kCM_2	0.0074917	CM	Ser-AGA
Ser-AGA-2-6	kCM_2	0.00374015	CM	Ser-AGA
Ser-AGA-3-1	kCM_2	1.42428e-05	CM	Ser-AGA
Ser-AGA-4-1	kCM_2	0.000489952	CM	Ser-AGA
Ser-AGA-5-1	kCM_2	5.69711e-05	CM	Ser-AGA
Ser-AGA-6-1	kCM_2	3.98798e-05	CM	Ser-AGA
Ser-CGA-1-1	kCM_2	0.00250388	CM	Ser-CGA
Ser-CGA-2-1	kCM_2	5.1274e-05	CM	Ser-CGA
Ser-CGA-3-1	kCM_2	0.000900144	CM	Ser-CGA
Ser-CGA-4-1	kCM_2	0.00289128	CM	Ser-CGA
Ser-GCT-1-1	kCM_2	0.000544074	CM	Ser-GCT
Ser-GCT-2-1	kCM_2	0.00124197	CM	Ser-GCT
Ser-GCT-3-1	kCM_2	0.00346954	CM	Ser-GCT
Ser-GCT-4-1	kCM_2	0.00130464	CM	Ser-GCT
Ser-GCT-4-2	kCM_2	0.0058139	CM	Ser-GCT
Ser-GCT-4-3	kCM_2	0.00544074	CM	Ser-GCT
Ser-GCT-5-1	kCM_2	0.0015838	CM	Ser-GCT
Ser-GCT-6-1	kCM_2	0.000843173	CM	Ser-GCT
Ser-TGA-1-1	kCM_2	0.00677102	CM	Ser-TGA
Ser-TGA-2-1	kCM_2	0.00125052	CM	Ser-TGA
Ser-TGA-3-1	kCM_2	0.00225891	CM	Ser-TGA
Ser-TGA-4-1	kCM_2	0.000677956	CM	Ser-TGA
Sup-TTA-1-1	kCM_2	8.54567e-06	CM	Sup-TTA
Thr-AGT-1-1	kCM_2	0.00323026	CM	Thr-AGT
Thr-AGT-1-2	kCM_2	0.00336984	CM	Thr-AGT
Thr-AGT-1-3	kCM_2	0.00674253	CM	Thr-AGT
Thr-AGT-2-1	kCM_2	0.00630955	CM	Thr-AGT
Thr-AGT-2-2	kCM_2	0.00149834	CM	Thr-AGT
Thr-AGT-3-1	kCM_2	0.00029625	CM	Thr-AGT
Thr-AGT-4-1	kCM_2	0.000125336	CM	Thr-AGT
Thr-AGT-5-1	kCM_2	0.00179459	CM	Thr-AGT
Thr-AGT-6-1	kCM_2	0.000920084	CM	Thr-AGT
Thr-AGT-7-1	kCM_2	2.84856e-06	CM	Thr-AGT
Thr-CGT-1-1	kCM_2	0.00142998	CM	Thr-CGT
Thr-CGT-2-1	kCM_2	0.00392531	CM	Thr-CGT
Thr-CGT-3-1	kCM_2	0.00294541	CM	Thr-CGT
Thr-CGT-4-1	kCM_2	0.00498213	CM	Thr-CGT
Thr-CGT-5-1	kCM_2	0.000646622	CM	Thr-CGT
Thr-CGT-6-1	kCM_2	0.000227885	CM	Thr-CGT
Thr-TGT-1-1	kCM_2	0.00311347	CM	Thr-TGT
Thr-TGT-2-1	kCM_2	0.00168065	CM	Thr-TGT
Thr-TGT-3-1	kCM_2	0.00381991	CM	Thr-TGT
Thr-TGT-4-1	kCM_2	0.00295965	CM	Thr-TGT
Thr-TGT-5-1	kCM_2	0.00392246	CM	Thr-TGT
Thr-TGT-6-1	kCM_2	0.00590791	CM	Thr-TGT
Trp-CCA-1-1	kCM_2	0.0035493	CM	Trp-CCA
Trp-CCA-2-1	kCM_2	0.00717551	CM	Trp-CCA
Trp-CCA-3-1	kCM_2	0.000190853	CM	Trp-CCA
Trp-CCA-3-2	kCM_2	0.000959964	CM	Trp-CCA
Trp-CCA-3-3	kCM_2	0.00220193	CM	Trp-CCA
Trp-CCA-4-1	kCM_2	0.00529262	CM	Trp-CCA
Trp-CCA-5-1	kCM_2	2.27885e-05	CM	Trp-CCA
Tyr-ATA-1-1	kCM_2	5.69711e-06	CM	Tyr-ATA
Tyr-GTA-1-1	kCM_2	0.00438108	CM	Tyr-GTA
Tyr-GTA-10-1	kCM_2	1.13942e-05	CM	Tyr-GTA
Tyr-GTA-11-1	kCM_2	2.84856e-06	CM	Tyr-GTA
Tyr-GTA-2-1	kCM_2	0.00498213	CM	Tyr-GTA
Tyr-GTA-3-1	kCM_2	0.000438678	CM	Tyr-GTA
Tyr-GTA-4-1	kCM_2	6.55168e-05	CM	Tyr-GTA
Tyr-GTA-5-1	kCM_2	0.00718121	CM	Tyr-GTA
Tyr-GTA-5-2	kCM_2	0.00120779	CM	Tyr-GTA
Tyr-GTA-5-3	kCM_2	0.000393101	CM	Tyr-GTA
Tyr-GTA-5-4	kCM_2	0.000304796	CM	Tyr-GTA
Tyr-GTA-5-5	kCM_2	0.00324735	CM	Tyr-GTA
Tyr-GTA-6-1	kCM_2	0.000170913	CM	Tyr-GTA
Tyr-GTA-7-1	kCM_2	1.99399e-05	CM	Tyr-GTA
Tyr-GTA-8-1	kCM_2	0.000150973	CM	Tyr-GTA
Tyr-GTA-9-1	kCM_2	0	CM	Tyr-GTA
Und-GCA-5-1	kCM_2	5.69711e-06	CM	Und-GCA
Und-NNN-1-1	kCM_2	0	CM	Und-NNN
Und-NNN-2-1	kCM_2	0	CM	Und-NNN
Und-NNN-4-1	kCM_2	2.84856e-06	CM	Und-NNN
Und-TTA-3-1	kCM_2	4.55769e-05	CM	Und-TTA
Val-AAC-1-1	kCM_2	0.00473715	CM	Val-AAC
Val-AAC-1-2	kCM_2	0.000193702	CM	Val-AAC
Val-AAC-1-3	kCM_2	0.00107106	CM	Val-AAC
Val-AAC-1-4	kCM_2	0.00507613	CM	Val-AAC
Val-AAC-1-5	kCM_2	0.00447793	CM	Val-AAC
Val-AAC-2-1	kCM_2	0.00380852	CM	Val-AAC
Val-AAC-3-1	kCM_2	0.00343251	CM	Val-AAC
Val-AAC-4-1	kCM_2	6.55168e-05	CM	Val-AAC
Val-AAC-5-1	kCM_2	0.00107675	CM	Val-AAC
Val-AAC-6-1	kCM_2	0.000370312	CM	Val-AAC
Val-AAC-7-1	kCM_2	5.69711e-06	CM	Val-AAC
Val-CAC-1-1	kCM_2	0.00653174	CM	Val-CAC
Val-CAC-1-4	kCM_2	0.000712139	CM	Val-CAC
Val-CAC-1-5	kCM_2	0.00520146	CM	Val-CAC
Val-CAC-1-6	kCM_2	0.00195126	CM	Val-CAC
Val-CAC-1-7	kCM_2	0.00210223	CM	Val-CAC
Val-CAC-1-8	kCM_2	0.00219624	CM	Val-CAC
Val-CAC-10-1	kCM_2	8.54567e-06	CM	Val-CAC
Val-CAC-11-1	kCM_2	0.000299098	CM	Val-CAC
Val-CAC-11-2	kCM_2	0.000199399	CM	Val-CAC
Val-CAC-13-1	kCM_2	1.99399e-05	CM	Val-CAC
Val-CAC-14-1	kCM_2	0.00118785	CM	Val-CAC
Val-CAC-2-1	kCM_2	0.00264061	CM	Val-CAC
Val-CAC-3-1	kCM_2	0.00270328	CM	Val-CAC
Val-CAC-4-1	kCM_2	0.000595348	CM	Val-CAC
Val-CAC-6-1	kCM_2	8.54567e-05	CM	Val-CAC
Val-CAC-7-1	kCM_2	1.13942e-05	CM	Val-CAC
Val-CAC-9-1	kCM_2	5.69711e-06	CM	Val-CAC
Val-TAC-1-1	kCM_2	0.00384555	CM	Val-TAC
Val-TAC-1-2	kCM_2	0.00358064	CM	Val-TAC
Val-TAC-2-1	kCM_2	0.0042358	CM	Val-TAC
Val-TAC-3-1	kCM_2	0.000222187	CM	Val-TAC
Val-TAC-4-1	kCM_2	0.000481406	CM	Val-TAC
iMet-CAT-1-1	kCM_2	0.00616428	CM	iMet-CAT
iMet-CAT-1-2	kCM_2	0.0015781	CM	iMet-CAT
iMet-CAT-1-3	kCM_2	0.00336699	CM	iMet-CAT
iMet-CAT-1-4	kCM_2	0.00301947	CM	iMet-CAT
iMet-CAT-1-5	kCM_2	0.00230448	CM	iMet-CAT
iMet-CAT-1-6	kCM_2	0.00289128	CM	iMet-CAT
iMet-CAT-1-7	kCM_2	0.00390822	CM	iMet-CAT
iMet-CAT-1-8	kCM_2	0.00624119	CM	iMet-CAT
iMet-CAT-2-1	kCM_2	0.000139579	CM	iMet-CAT
iMet-CAT-3-1	kCM_2	8.54567e-06	CM	iMet-CAT
Ala-AGC-1-1	kNP_1	0.0016782	NPC	Ala-AGC
Ala-AGC-11-1	kNP_1	0.00172283	NPC	Ala-AGC
Ala-AGC-15-1	kNP_1	0.000508815	NPC	Ala-AGC
Ala-AGC-16-1	kNP_1	7.14126e-05	NPC	Ala-AGC
Ala-AGC-17-1	kNP_1	0.000392769	NPC	Ala-AGC
Ala-AGC-19-1	kNP_1	6.24861e-05	NPC	Ala-AGC
Ala-AGC-2-1	kNP_1	0.00573979	NPC	Ala-AGC
Ala-AGC-2-2	kNP_1	0.00731087	NPC	Ala-AGC
Ala-AGC-2-3	kNP_1	3.57063e-05	NPC	Ala-AGC
Ala-AGC-20-1	kNP_1	1.78532e-05	NPC	Ala-AGC
Ala-AGC-21-1	kNP_1	2.67797e-05	NPC	Ala-AGC
Ala-AGC-23-1	kNP_1	7.14126e-05	NPC	Ala-AGC
Ala-AGC-24-1	kNP_1	6.24861e-05	NPC	Ala-AGC
Ala-AGC-3-1	kNP_1	0.00142825	NPC	Ala-AGC
Ala-AGC-4-1	kNP_1	0.00547199	NPC	Ala-AGC
[truncated: 2,961 more rows]

## Sheet: Ext Data Fig. 6h
Gene	sample	RPC1_prop	condition	comb	exp	cell	rep
Pro-AGG-2-4	NPC_WT_2	0.00411084	NPC_WT	Pro-AGG-2-4 NPC_WT	WT	NPC	2
Pro-TGG-1-1	NPC_WT_2	0.000504159	NPC_WT	Pro-TGG-1-1 NPC_WT	WT	NPC	2
Pro-TGG-2-1	NPC_WT_2	0.00864827	NPC_WT	Pro-TGG-2-1 NPC_WT	WT	NPC	2
Pro-AGG-2-4	NPC_WT_1	0.00419607	NPC_WT	Pro-AGG-2-4 NPC_WT	WT	NPC	1
Pro-TGG-1-1	NPC_WT_1	0.000744258	NPC_WT	Pro-TGG-1-1 NPC_WT	WT	NPC	1
Pro-TGG-2-1	NPC_WT_1	0.00839215	NPC_WT	Pro-TGG-2-1 NPC_WT	WT	NPC	1
Pro-AGG-2-4	iPSC_WT_2	0.00228055	iPSC_WT	Pro-AGG-2-4 iPSC_WT	WT	iPSC	2
Pro-TGG-1-1	iPSC_WT_2	0.00144115	iPSC_WT	Pro-TGG-1-1 iPSC_WT	WT	iPSC	2
Pro-TGG-2-1	iPSC_WT_2	0.00411266	iPSC_WT	Pro-TGG-2-1 iPSC_WT	WT	iPSC	2
Pro-AGG-2-4	iPSC_WT_1	0.00227614	iPSC_WT	Pro-AGG-2-4 iPSC_WT	WT	iPSC	1
Pro-TGG-1-1	iPSC_WT_1	0.00150713	iPSC_WT	Pro-TGG-1-1 iPSC_WT	WT	iPSC	1
Pro-TGG-2-1	iPSC_WT_1	0.00423301	iPSC_WT	Pro-TGG-2-1 iPSC_WT	WT	iPSC	1
Pro-AGG-2-4	NPC_swop_2	0.00339971	NPC_swop	Pro-AGG-2-4 NPC_swop	swop	NPC	2
Pro-TGG-1-1	NPC_swop_2	0.000485673	NPC_swop	Pro-TGG-1-1 NPC_swop	swop	NPC	2
Pro-TGG-2-1	NPC_swop_2	0.00339971	NPC_swop	Pro-TGG-2-1 NPC_swop	swop	NPC	2
Pro-AGG-2-4	NPC_swop_1	0.00650759	NPC_swop	Pro-AGG-2-4 NPC_swop	swop	NPC	1
Pro-TGG-1-1	NPC_swop_1	0.0001276	NPC_swop	Pro-TGG-1-1 NPC_swop	swop	NPC	1
Pro-TGG-2-1	NPC_swop_1	0.00472119	NPC_swop	Pro-TGG-2-1 NPC_swop	swop	NPC	1
Pro-AGG-2-4	iPSC_swop_2	0.00222641	iPSC_swop	Pro-AGG-2-4 iPSC_swop	swop	iPSC	2
Pro-TGG-1-1	iPSC_swop_2	0.00136194	iPSC_swop	Pro-TGG-1-1 iPSC_swop	swop	iPSC	2
Pro-TGG-2-1	iPSC_swop_2	0.00220194	iPSC_swop	Pro-TGG-2-1 iPSC_swop	swop	iPSC	2
Pro-AGG-2-4	iPSC_swop_1	0.0028682	iPSC_swop	Pro-AGG-2-4 iPSC_swop	swop	iPSC	1
Pro-TGG-1-1	iPSC_swop_1	0.00114728	iPSC_swop	Pro-TGG-1-1 iPSC_swop	swop	iPSC	1
Pro-TGG-2-1	iPSC_swop_1	0.00223572	iPSC_swop	Pro-TGG-2-1 iPSC_swop	swop	iPSC	1
