# Supplementary material for: Selective gene expression maintains human tRNA anticodon pools during differentiation
Source: Nat Cell Biol. 2024 Jan 8;26(1):100–12. doi: 10.1038/s41556-023-01317-3 (PMC10791582; doi:10.1038/s41556-023-01317-3)
Supplement: Supplementary file 17 — Statistical source data. [file 41556_2023_1317_MOESM17_ESM.xlsx]

## Sheet: Ext Data Fig. 7b
tRNA RPC1										RNA-Seq
Gene	iPSC_1	iPSC_2	NPC_1	NPC_2	Neurons_1	Neurons_2	CM_1	CM_2		Gene	iPSC_1	iPSC_2	NPC_1	NPC_2	MN_1	MN_2	CM_1	CM_2
tRNA-Ala-AGC-1-1	0.00353576	0.00351435	0.0016782	0.00150707	0.000362914	0.000444444	0.00266456	0.00251243		CADM3	-0.549051	-0.564745	-0.410552	-0.583269	1.68933	1.54387	-0.563048	-0.562537
tRNA-Ala-AGC-11-1	0.00303182	0.00319383	0.00172283	0.00175413	0.00136093	0.0011746	0.00243875	0.00239564		PIK3C2B	-1.02071	-1.00636	1.16166	1.01128	0.75583	0.773524	-0.8525	-0.822716
tRNA-Ala-AGC-15-1	0.00178318	0.00180306	0.000508815	0.000584709	0.000483886	0.000444444	0.000929047	0.000883053		MDM4	-0.884165	-0.861298	1.65011	1.16502	0.352978	0.138993	-0.652334	-0.909303
tRNA-Ala-AGC-16-1	0.000363165	0.00039111	7.14126e-05	4.11767e-05	2.01619e-05	6.34921e-05	2.58069e-05	1.70913e-05
tRNA-Ala-AGC-17-1	5.50869e-05	4.65944e-05	0.000392769	0.000296472	8.06476e-05	7.93651e-05	0	8.54567e-06
tRNA-Ala-AGC-19-1	0.00203209	0.00208828	6.24861e-05	4.9412e-05	4.03238e-05	0.000126984	9.67758e-05	9.11538e-05
tRNA-Ala-AGC-2-1	0.00307874	0.00324184	0.00573979	0.00577297	0.00539331	0.00485714	0.00470975	0.00481406
tRNA-Ala-AGC-2-2	0.00327053	0.00340986	0.00731087	0.00658003	0.00840751	0.0084127	0.0057259	0.00582245
tRNA-Ala-AGC-2-3	0.00161996	0.00148396	3.57063e-05	5.76473e-05	4.03238e-05	9.52381e-05	0.000174196	0.000188005
tRNA-Ala-AGC-20-1	6.12076e-06	4.23585e-06	1.78532e-05	4.11767e-05	2.01619e-05	9.52381e-05	9.67758e-06	8.54567e-06
tRNA-Ala-AGC-21-1	0.000634519	0.000607139	2.67797e-05	8.23533e-06	4.03238e-05	0	1.61293e-05	3.70312e-05
tRNA-Ala-AGC-23-1	0.000114254	0.000103072	7.14126e-05	2.4706e-05	3.02429e-05	6.34921e-05	4.19362e-05	2.84856e-05
tRNA-Ala-AGC-24-1	0.00153835	0.00151502	6.24861e-05	4.9412e-05	8.06476e-05	9.52381e-05	7.09689e-05	4.84255e-05
tRNA-Ala-AGC-3-1	0.00217899	0.00230854	0.00142825	0.00130118	0.00151214	0.00131746	0.00200003	0.00189144
tRNA-Ala-AGC-4-1	0.00227284	0.00237631	0.00547199	0.0060365	0.00598808	0.00579365	0.00372909	0.00386549
tRNA-Ala-AGC-5-1	0.00183215	0.00191602	2.67797e-05	9.05887e-05	4.03238e-05	6.34921e-05	0.000348393	0.000287704
tRNA-Ala-AGC-6-1	0.00193008	0.00192308	0.000169605	0.00024706	0.000120971	4.7619e-05	0.00067743	0.000598197
tRNA-Ala-AGC-8-1	0.00420496	0.00429374	0.0105423	0.0101624	0.0109983	0.0116825	0.00681946	0.00685932
tRNA-Ala-AGC-8-2	0.00102625	0.000974246	0.0010087	0.000782357	0.0012702	0.00120635	0.00295166	0.0029511
tRNA-Ala-CGC-1-1	0.0026911	0.0027533	0.00349029	0.00396943	0.00276218	0.00231746	0.00309037	0.0030679
tRNA-Ala-CGC-2-1	0.00310731	0.00317548	0.00513278	0.0048012	0.00441546	0.00430159	0.00377748	0.00397089
tRNA-Ala-CGC-3-1	0.00216063	0.00206427	0.00375809	0.00387884	0.00463724	0.00490476	0.00389361	0.00399937
tRNA-Ala-CGC-4-1	0.00282983	0.00270389	0.0010087	0.00106236	0.000372995	0.000333333	0.00300327	0.00297674
tRNA-Ala-CGC-5-1	0.000344803	0.000364283	0	4.11767e-05	2.01619e-05	4.7619e-05	4.5162e-05	1.13942e-05
tRNA-Ala-TGC-1-1	0.00279311	0.00283237	0.000937291	0.00102942	0.000252024	0.000269841	0.00141293	0.00126191
tRNA-Ala-TGC-2-1	0.00162404	0.00149808	0.00101763	0.00112001	0.000221781	0.000190476	0.000983887	0.000900144
tRNA-Ala-TGC-3-1	0.00407235	0.00409748	0.00896229	0.00929769	0.00866962	0.00914286	0.00629042	0.00634089
tRNA-Ala-TGC-3-2	0.00313179	0.00313453	0.00521312	0.0054765	0.00295372	0.00314286	0.00401619	0.00400507
tRNA-Ala-TGC-4-1	0.00275638	0.00290721	0.00470431	0.00463649	0.00447594	0.00522222	0.00401297	0.0040364
tRNA-Ala-TGC-5-1	0.00181379	0.00180024	0.000205311	0.000403531	4.03238e-05	0.000126984	0.00111292	0.000934327
tRNA-Ala-TGC-6-1	0.00188724	0.00189625	0.000241018	0.000197648	8.06476e-05	4.7619e-05	0.000200003	0.000219339
tRNA-Ala-TGC-7-1	0.00171381	0.00169999	2.67797e-05	7.4118e-05	4.03238e-05	0.000142857	0.000322586	0.00027631
tRNA-Ala-TGC-8-1	8.16102e-06	2.8239e-06	8.92658e-06	4.9412e-05	9.07286e-05	0	1.29034e-05	2.84856e-06
tRNA-Ala-TGC-9-1	1.6322e-05	2.11793e-05	1.78532e-05	0	1.0081e-05	4.7619e-05	0	2.84856e-06
tRNA-Arg-ACG-1-1	0.00327665	0.00336891	0.0018478	0.00196001	0.0010081	0.00111111	0.00226133	0.00221333
tRNA-Arg-ACG-1-2	0.00444367	0.00443917	0.00259763	0.00251178	0.00302429	0.0032381	0.00376135	0.00366894
tRNA-Arg-ACG-1-3	0.00245647	0.0025754	0.00474894	0.00447179	0.00711715	0.0072381	0.00420652	0.00470582
tRNA-Arg-ACG-2-1	0.00390505	0.00379391	0.00961393	0.00980828	0.0116536	0.0117302	0.00666462	0.00669126
tRNA-Arg-ACG-2-2	0.000977282	0.000922004	0.000258871	0.000304707	2.01619e-05	0.000111111	0.000445168	0.000410192
tRNA-Arg-ACG-2-3	0.00186683	0.00188778	0.000571301	0.000601179	0.000151214	0.000126984	0.00126776	0.00102263
tRNA-Arg-ACG-2-4	0.00281147	0.00286202	0.000223164	0.000345884	0.000201619	0.000142857	0.00168067	0.00151258
tRNA-Arg-CCG-1-1	0.00191376	0.00201627	7.14126e-05	0.000140001	4.03238e-05	0.000111111	0.000416136	0.000387404
tRNA-Arg-CCG-1-2	0.00366838	0.00369508	0.00688239	0.00688474	0.00600825	0.00546032	0.00473233	0.00501916
tRNA-Arg-CCG-1-3	0.00269722	0.00252316	0.00475787	0.00487532	0.00619978	0.00709524	0.00410974	0.0041475
tRNA-Arg-CCG-2-1	0.00290736	0.00292133	0.00498103	0.00471061	0.00533282	0.00542857	0.0049646	0.00503055
tRNA-Arg-CCT-1-1	0.00228712	0.00232689	0.00318679	0.00309649	0.00361906	0.00371429	0.00482588	0.0047457
tRNA-Arg-CCT-2-1	0.00326441	0.00310064	0.00465075	0.0039859	0.00380052	0.00436508	0.00436459	0.00439532
tRNA-Arg-CCT-3-1	0.00356228	0.00350446	0.00509708	0.00491649	0.00479853	0.00474603	0.00331296	0.00340687
tRNA-Arg-CCT-4-1	0.00265845	0.00280131	0.0063825	0.00604473	0.00810508	0.00793651	0.00630333	0.0066172
tRNA-Arg-CCT-5-1	4.48856e-05	2.68271e-05	1.78532e-05	0	3.02429e-05	0	0	5.69711e-06
tRNA-Arg-CCT-6-1	1.83623e-05	1.41195e-06	1.78532e-05	3.29413e-05	3.02429e-05	3.1746e-05	6.45172e-06	2.84856e-06
tRNA-Arg-CCT-7-1	4.08051e-06	2.8239e-06	8.92658e-06	3.29413e-05	2.01619e-05	9.52381e-05	6.45172e-06	0
tRNA-Arg-TCG-1-1	0.00286044	0.0028705	0.00671279	0.00707415	0.00796395	0.00830159	0.00489363	0.00526413
tRNA-Arg-TCG-2-1	0.00188724	0.00190755	0.00124079	0.00130118	0.00074599	0.000873016	0.00144196	0.00131603
tRNA-Arg-TCG-3-1	0.00345211	0.00342822	0.00588262	0.00562473	0.00666351	0.00679365	0.00542589	0.0055262
tRNA-Arg-TCG-4-1	0.00125068	0.00125099	7.14126e-05	5.76473e-05	4.03238e-05	3.1746e-05	0.000348393	0.000330433
tRNA-Arg-TCG-5-1	0.00307874	0.00320089	0.0011069	0.00142471	0.000655262	0.000539683	0.00295489	0.00309353
tRNA-Arg-TCG-6-1	4.69258e-05	5.6478e-05	8.92658e-06	8.23533e-06	0	3.1746e-05	6.45172e-06	2.84856e-06
tRNA-Arg-TCT-1-1	0.00234425	0.00241161	0.00595403	0.00582238	0.000252024	0.000380952	0.00409039	0.00423865
tRNA-Arg-TCT-2-1	0.000212186	0.000213205	8.03392e-05	0.000107059	7.05667e-05	4.7619e-05	0.000222584	0.000225036
tRNA-Arg-TCT-3-1	0.00156692	0.0016068	8.92658e-05	9.8824e-05	0.000120971	0.000126984	0.000277424	0.000273461
tRNA-Arg-TCT-3-2	0.00157712	0.00160539	0.000535595	0.000576473	0.0004234	0.00047619	0.000912918	0.00105112
tRNA-Arg-TCT-4-1	0.000124456	0.000120016	0.000357063	0.00024706	0.00551428	0.00536508	0.000106453	0.000113942
tRNA-Arg-TCT-5-1	0.000406011	0.000475827	2.67797e-05	7.4118e-05	2.01619e-05	4.7619e-05	3.22586e-05	2.5637e-05
tRNA-Asn-GTT-1-1	0.00300937	0.00300322	0.000660567	0.000642356	0.000342752	0.000301587	0.00389684	0.00387404
tRNA-Asn-GTT-10-1	0.000618197	0.000588783	3.57063e-05	3.29413e-05	4.03238e-05	4.7619e-05	4.83879e-05	6.83654e-05
tRNA-Asn-GTT-11-1	0.000102013	9.88366e-05	4.46329e-05	1.64707e-05	2.01619e-05	0.000111111	2.2581e-05	2.84856e-05
tRNA-Asn-GTT-11-2	0.000218307	0.000149667	2.67797e-05	4.11767e-05	4.03238e-05	0.000111111	0.000100002	7.6911e-05
tRNA-Asn-GTT-13-1	4.28453e-05	3.67107e-05	7.14126e-05	4.9412e-05	0.000141133	6.34921e-05	3.22586e-06	2.84856e-06
tRNA-Asn-GTT-14-1	0.00162404	0.00163504	0.000151752	0.000148236	0.00011089	0.000126984	0.000861304	0.000743473
tRNA-Asn-GTT-16-1	1.02013e-05	1.41195e-06	4.46329e-05	4.9412e-05	5.04048e-05	9.52381e-05	6.45172e-06	5.69711e-06
tRNA-Asn-GTT-16-3	8.16102e-06	1.41195e-06	8.92658e-06	3.29413e-05	5.04048e-05	9.52381e-05	9.67758e-06	5.69711e-06
tRNA-Asn-GTT-17-1	0.000889551	0.00078928	2.67797e-05	4.11767e-05	2.01619e-05	9.52381e-05	0.00110647	0.000968509
tRNA-Asn-GTT-18-1	6.12076e-06	8.4717e-06	2.67797e-05	3.29413e-05	5.04048e-05	7.93651e-05	3.22586e-06	5.69711e-06
tRNA-Asn-GTT-2-1	0.00307262	0.00313171	0.000464182	0.000502355	0.000907286	0.00104762	0.00206778	0.00187435
tRNA-Asn-GTT-2-2	0.00333174	0.00333079	0.000473109	0.000518826	0.000352833	0.000444444	0.00245488	0.00215921
tRNA-Asn-GTT-2-3	0.00351332	0.00370213	0.0073555	0.00764239	0.00689537	0.00733333	0.00636462	0.00662005
tRNA-Asn-GTT-2-4	0.00285228	0.00286344	0.00415979	0.00373884	0.00447594	0.00457143	0.00459362	0.00446939
tRNA-Asn-GTT-2-5	0.00216471	0.00212216	0.00452578	0.0041259	0.00610906	0.00592063	0.00513557	0.00506188
tRNA-Asn-GTT-2-6	0.00203413	0.00229866	0.00249052	0.00279178	0.00375011	0.00352381	0.00520008	0.00513595
tRNA-Asn-GTT-2-7	0.00308282	0.00304699	0.000598081	0.000601179	0.000584695	0.000730159	0.0024452	0.00220478
tRNA-Asn-GTT-20-1	1.83623e-05	2.68271e-05	2.67797e-05	5.76473e-05	4.03238e-05	0.000126984	1.29034e-05	1.13942e-05
tRNA-Asn-GTT-21-1	2.44831e-05	1.27076e-05	4.46329e-05	4.11767e-05	2.01619e-05	3.1746e-05	6.45172e-06	8.54567e-06
tRNA-Asn-GTT-22-1	2.04025e-06	5.6478e-06	1.78532e-05	2.4706e-05	3.02429e-05	4.7619e-05	1.29034e-05	2.84856e-06
tRNA-Asn-GTT-24-1	0.00175054	0.00170564	0.000258871	0.000263531	0.00032259	0.000412698	0.00134518	0.00122488
tRNA-Asn-GTT-25-1	0.00106705	0.00111262	5.35595e-05	7.4118e-05	0.00011089	0.00015873	0.000470975	0.000410192
tRNA-Asn-GTT-28-1	4.08051e-06	5.6478e-06	2.67797e-05	8.23533e-06	3.02429e-05	0.000142857	1.61293e-05	2.84856e-06
tRNA-Asn-GTT-3-1	0.00224632	0.00245962	0.000624861	0.000675297	0.00103834	0.00103175	0.00172583	0.00159519
tRNA-Asn-GTT-4-1	0.00204637	0.00212357	2.67797e-05	5.76473e-05	6.04857e-05	6.34921e-05	0.000887111	0.00086881
tRNA-Asn-GTT-5-1	0.000818142	0.000865526	6.24861e-05	4.9412e-05	3.02429e-05	3.1746e-05	0.000138712	0.000176611
tRNA-Asn-GTT-6-1	0.000287676	0.000280978	6.24861e-05	7.4118e-05	7.05667e-05	7.93651e-05	0.000100002	8.54567e-05
tRNA-Asn-GTT-7-1	0.000699807	0.000646673	0.000124972	0.000189413	0.000161295	0.00015873	0.000564525	0.000438678
tRNA-Asn-GTT-8-1	0.000699807	0.000663617	2.67797e-05	1.64707e-05	2.01619e-05	0	0.000564525	0.000541226
tRNA-Asn-GTT-9-1	0.00158528	0.00158986	0.000116046	0.000156471	7.05667e-05	0.000126984	0.000980661	0.000883053
tRNA-Asp-GTC-1-1	0.003548	0.0034974	0.007659	0.00749415	0.00872002	0.00825397	0.00654527	0.00617852
tRNA-Asp-GTC-10-1	4.08051e-06	4.23585e-06	8.92658e-06	4.11767e-05	7.05667e-05	3.1746e-05	1.61293e-05	5.69711e-06
tRNA-Asp-GTC-2-10	0.00366226	0.00366966	0.00591832	0.00569885	0.00611914	0.00665079	0.00475492	0.00487103
tRNA-Asp-GTC-2-11	0.00381324	0.00378968	0.00544521	0.0053612	0.00464732	0.00366667	0.00508395	0.00534674
tRNA-Asp-GTC-2-6	0.00371122	0.00341692	0.00513278	0.00485061	0.00415335	0.00474603	0.00419039	0.00401077
tRNA-Asp-GTC-2-7	0.00127516	0.00126934	0.000848025	0.000749415	0.000483886	0.000444444	0.00161616	0.00167495
tRNA-Asp-GTC-2-8	0.00375611	0.00368096	0.0109975	0.0109859	0.0139823	0.0137619	0.007984	0.00803578
tRNA-Asp-GTC-2-9	0.000973201	0.00106602	0.00208882	0.00229766	0.00206659	0.00150794	0.0016839	0.00174047
tRNA-Asp-GTC-3-1	0.00305222	0.00305829	0.0011069	0.00138354	0.000383076	0.000269841	0.00148712	0.00132458
tRNA-Asp-GTC-4-1	4.08051e-06	1.41195e-06	0	4.11767e-05	3.02429e-05	6.34921e-05	6.45172e-06	1.13942e-05
tRNA-Asp-GTC-5-1	1.22415e-05	5.6478e-06	2.67797e-05	3.29413e-05	8.06476e-05	3.1746e-05	3.22586e-06	1.13942e-05
tRNA-Asp-GTC-6-1	1.42818e-05	2.8239e-06	8.92658e-06	5.76473e-05	0	3.1746e-05	0	2.84856e-06
tRNA-Asp-GTC-8-1	4.08051e-06	2.8239e-06	8.92658e-06	2.4706e-05	3.02429e-05	3.1746e-05	3.22586e-06	2.84856e-06
tRNA-Asp-GTC-9-1	2.04025e-06	0	8.92658e-06	0	0	1.5873e-05	0	0
tRNA-Cys-ACA-1-1	1.42818e-05	7.05975e-06	4.46329e-05	5.76473e-05	7.05667e-05	7.93651e-05	0	2.84856e-06
tRNA-Cys-GCA-1-1	0.000146898	0.000131311	6.24861e-05	4.9412e-05	8.06476e-05	3.1746e-05	0.00022581	0.000264916
tRNA-Cys-GCA-10-1	0.000128536	0.000134135	3.57063e-05	8.23533e-05	3.02429e-05	4.7619e-05	2.90327e-05	2.84856e-05
tRNA-Cys-GCA-11-1	0.000654922	0.000618434	8.03392e-05	9.8824e-05	7.05667e-05	1.5873e-05	8.06465e-05	7.97596e-05
tRNA-Cys-GCA-12-1	0.000365206	0.00033322	5.35595e-05	3.29413e-05	7.05667e-05	0.000111111	0.000109679	9.68509e-05
tRNA-Cys-GCA-13-1	0.00193008	0.00183412	5.35595e-05	6.58827e-05	3.02429e-05	9.52381e-05	2.58069e-05	5.1274e-05
tRNA-Cys-GCA-14-1	0.00123843	0.0012524	0.000401696	0.000452943	0.000161295	0.000301587	0.000222584	0.000222187
tRNA-Cys-GCA-15-1	3.67246e-05	3.10629e-05	2.67797e-05	4.11767e-05	3.02429e-05	0.000142857	3.54844e-05	2.27885e-05
tRNA-Cys-GCA-16-1	3.87648e-05	3.52988e-05	8.03392e-05	4.11767e-05	6.04857e-05	1.5873e-05	2.2581e-05	5.1274e-05
tRNA-Cys-GCA-17-1	0.0020525	0.0019852	0.000330283	0.000354119	0.0002117	0.000206349	0.00077098	0.0005925
tRNA-Cys-GCA-18-1	6.32479e-05	6.07139e-05	4.46329e-05	1.64707e-05	1.0081e-05	1.5873e-05	1.61293e-05	1.13942e-05
tRNA-Cys-GCA-19-1	2.04025e-06	5.6478e-06	4.46329e-05	2.4706e-05	3.02429e-05	1.5873e-05	0	5.69711e-06
tRNA-Cys-GCA-2-1	0.000275434	0.000255563	1.78532e-05	5.76473e-05	4.03238e-05	7.93651e-05	6.7743e-05	4.84255e-05
tRNA-Cys-GCA-2-2	0.00259316	0.00291568	0.0042669	0.00429884	0.00340736	0.00242857	0.00397103	0.00411047
tRNA-Cys-GCA-2-3	0.0032236	0.00333362	0.00596295	0.00513885	0.00675424	0.00747619	0.00610978	0.00590791
tRNA-Cys-GCA-2-4	0.0035174	0.00376567	0.00894443	0.00848239	0.010958	0.011746	0.00690979	0.00728661
tRNA-Cys-GCA-20-1	1.02013e-05	8.4717e-06	5.35595e-05	5.76473e-05	5.04048e-05	4.7619e-05	3.54844e-05	3.13341e-05
tRNA-Cys-GCA-21-1	0.000291756	0.000272506	2.67797e-05	5.76473e-05	7.05667e-05	6.34921e-05	8.70982e-05	5.1274e-05
tRNA-Cys-GCA-22-1	6.12076e-06	8.4717e-06	1.78532e-05	1.64707e-05	4.03238e-05	9.52381e-05	1.93552e-05	2.84856e-05
tRNA-Cys-GCA-23-1	6.93686e-05	3.95346e-05	3.57063e-05	0	0.00010081	9.52381e-05	6.45172e-06	1.70913e-05
tRNA-Cys-GCA-24-1	2.65233e-05	1.55315e-05	5.35595e-05	2.4706e-05	7.05667e-05	3.1746e-05	6.45172e-06	2.84856e-06
tRNA-Cys-GCA-25-1	4.08051e-06	5.6478e-06	8.92658e-06	1.64707e-05	2.01619e-05	3.1746e-05	6.45172e-06	0
tRNA-Cys-GCA-3-1	2.65233e-05	8.4717e-06	4.46329e-05	2.4706e-05	6.04857e-05	4.7619e-05	6.45172e-06	5.69711e-06
tRNA-Cys-GCA-4-1	0.00224428	0.00234949	0.00457041	0.00406002	0.00377028	0.00428571	0.00391297	0.00380567
tRNA-Cys-GCA-5-1	0.000703888	0.000749746	0.000303504	0.000354119	0.000171376	0.000126984	0.000377425	0.000279159
tRNA-Cys-GCA-6-1	0.000234629	0.000252739	2.67797e-05	1.64707e-05	7.05667e-05	3.1746e-05	0.000632268	0.000566863
tRNA-Cys-GCA-7-1	0.000132617	0.000169434	8.03392e-05	6.58827e-05	3.02429e-05	7.93651e-05	7.74206e-05	9.11538e-05
tRNA-Cys-GCA-8-1	0.00106705	0.00112391	9.81924e-05	0.000131765	9.07286e-05	0.000174603	0.0003742	0.000398798
tRNA-Cys-GCA-9-1	0.000661042	0.000591607	0.000107119	0.00012353	0.000161295	0.000238095	0.00437749	0.00405919
tRNA-Cys-GCA-9-2	0.000524345	0.000491359	8.03392e-05	7.4118e-05	8.06476e-05	6.34921e-05	0.000145164	0.000105397
tRNA-Cys-GCA-9-3	0.00145062	0.00138371	6.24861e-05	0.000148236	9.07286e-05	1.5873e-05	0.000180648	0.000131034
tRNA-Cys-GCA-9-4	0.000277475	0.000288038	8.03392e-05	9.8824e-05	8.06476e-05	0.000126984	0.00063872	0.000817536
tRNA-Gln-CTG-1-1	4.48856e-05	3.52988e-05	1.78532e-05	3.29413e-05	4.03238e-05	9.52381e-05	1.93552e-05	1.42428e-05
tRNA-Gln-CTG-1-2	0.00194028	0.00196967	0.00165142	0.00150707	0.00118955	0.00155556	0.00246133	0.00242697
tRNA-Gln-CTG-1-3	0.00275638	0.0027646	0.0030886	0.00331884	0.0023287	0.00211111	0.00360651	0.00367464
tRNA-Gln-CTG-1-4	0.00310731	0.00315006	0.00992636	0.00996475	0.0120165	0.0100317	0.00663559	0.00659156
tRNA-Gln-CTG-1-5	0.00230345	0.00255987	0.0036599	0.00349178	0.004234	0.00407937	0.00417104	0.00397374
tRNA-Gln-CTG-10-1	0	1.41195e-06	2.67797e-05	8.23533e-06	0.00010081	3.1746e-05	0	2.84856e-06
tRNA-Gln-CTG-11-1	6.12076e-06	1.41195e-06	2.67797e-05	4.11767e-05	4.03238e-05	6.34921e-05	6.45172e-06	8.54567e-06
tRNA-Gln-CTG-12-1	1.02013e-05	9.88366e-06	5.35595e-05	3.29413e-05	2.01619e-05	6.34921e-05	2.2581e-05	1.42428e-05
tRNA-Gln-CTG-13-1	1.22415e-05	8.4717e-06	1.78532e-05	1.64707e-05	4.03238e-05	4.7619e-05	1.61293e-05	8.54567e-06
tRNA-Gln-CTG-16-1	1.42818e-05	1.27076e-05	4.46329e-05	4.11767e-05	0.00010081	3.1746e-05	9.67758e-06	8.54567e-06
tRNA-Gln-CTG-17-1	1.6322e-05	1.55315e-05	8.92658e-06	2.4706e-05	3.02429e-05	6.34921e-05	9.67758e-06	1.42428e-05
tRNA-Gln-CTG-2-1	0.00193008	0.00188495	0.000955144	0.000897651	0.000141133	7.93651e-05	0.00133873	0.00123058
tRNA-Gln-CTG-4-1	0.00121191	0.00110415	5.35595e-05	6.58827e-05	0	0.000126984	0.000364522	0.000378858
tRNA-Gln-CTG-4-2	8.16102e-06	7.05975e-06	1.78532e-05	3.29413e-05	6.04857e-05	7.93651e-05	1.29034e-05	5.69711e-06
tRNA-Gln-CTG-5-1	0.002585	0.00250339	0.000276724	0.000197648	0.000120971	0.000126984	0.00120647	0.00116791
tRNA-Gln-CTG-6-1	0.00278903	0.0029185	0.00129435	0.00157295	0.000786314	0.000619048	0.00180003	0.00172907
tRNA-Gln-CTG-7-1	8.16102e-06	5.6478e-06	2.67797e-05	5.76473e-05	4.03238e-05	1.5873e-05	6.45172e-06	5.69711e-06
tRNA-Gln-CTG-8-1	6.12076e-06	2.8239e-06	3.57063e-05	3.29413e-05	3.02429e-05	4.7619e-05	0	1.99399e-05
tRNA-Gln-CTG-8-2	3.67246e-05	2.25912e-05	2.67797e-05	4.11767e-05	4.03238e-05	4.7619e-05	3.54844e-05	3.98798e-05
tRNA-Gln-CTG-8-3	1.02013e-05	9.88366e-06	5.35595e-05	4.9412e-05	3.02429e-05	7.93651e-05	1.61293e-05	1.70913e-05
tRNA-Gln-CTG-9-1	0.00235241	0.00243844	5.35595e-05	5.76473e-05	5.04048e-05	7.93651e-05	0.00136131	0.00110809
tRNA-Gln-TTG-1-1	0.00355004	0.00350587	0.00852488	0.00845769	0.00945593	0.00892063	0.00625171	0.00640355
tRNA-Gln-TTG-10-1	4.08051e-06	1.41195e-06	1.78532e-05	0	1.0081e-05	1.5873e-05	6.45172e-06	2.84856e-06
tRNA-Gln-TTG-2-1	0.00287064	0.00263611	0.000919438	0.000947063	0.0008468	0.00084127	0.00200971	0.00202532
tRNA-Gln-TTG-3-1	0.00102013	0.00104202	9.81924e-05	6.58827e-05	0.00011089	0.000142857	0.000403232	0.000364615
tRNA-Gln-TTG-3-2	0.00246871	0.00223794	0.000999777	0.00104589	0.000836719	0.000809524	0.00120647	0.0012904
tRNA-Gln-TTG-3-3	0.00198313	0.0020205	0.00164249	0.00166354	0.00220773	0.00203175	0.00294843	0.00338693
tRNA-Gln-TTG-4-1	1.02013e-05	1.55315e-05	2.67797e-05	4.11767e-05	7.05667e-05	0	6.45172e-06	1.42428e-05
tRNA-Gln-TTG-5-1	2.04025e-06	4.23585e-06	2.67797e-05	2.4706e-05	2.01619e-05	6.34921e-05	3.22586e-06	0
tRNA-Gln-TTG-6-1	8.16102e-06	1.41195e-05	1.78532e-05	4.9412e-05	5.04048e-05	4.7619e-05	6.45172e-06	8.54567e-06
tRNA-Glu-CTC-1-1	0.00446612	0.00444482	0.0122294	0.0127154	0.0124701	0.0124762	0.00796787	0.00793608
tRNA-Glu-CTC-1-6	0.0040091	0.00406642	0.00874805	0.00928122	0.0116233	0.0103016	0.00720334	0.00738061
tRNA-Glu-CTC-1-7	0.00348883	0.0034141	0.00807855	0.00782357	0.0107665	0.010746	0.00678398	0.00722964
tRNA-Glu-CTC-16-1	1.02013e-05	4.23585e-06	2.67797e-05	1.64707e-05	4.03238e-05	6.34921e-05	9.67758e-06	5.69711e-06
tRNA-Glu-CTC-2-1	0.00271558	0.00285779	0.00470431	0.00516355	0.00692561	0.00653968	0.00478072	0.00483685
tRNA-Glu-CTC-3-1	9.18114e-05	0.00010166	2.67797e-05	6.58827e-05	9.07286e-05	7.93651e-05	2.90327e-05	4.84255e-05
tRNA-Glu-CTC-5-1	0	2.8239e-06	1.78532e-05	3.29413e-05	3.02429e-05	0.000111111	6.45172e-06	8.54567e-06
tRNA-Glu-CTC-7-1	2.04025e-06	2.8239e-06	8.92658e-06	2.4706e-05	5.04048e-05	9.52381e-05	6.45172e-06	0
tRNA-Glu-TTC-1-1	0.00230549	0.00243138	0.00548985	0.00536944	0.00813533	0.00784127	0.00475169	0.00471151
tRNA-Glu-TTC-1-2	0.00166077	0.00169858	0.00439188	0.00472708	0.00639132	0.00703175	0.00210971	0.00216205
tRNA-Glu-TTC-10-2	3.67246e-05	2.8239e-05	8.92658e-05	8.23533e-05	6.04857e-05	6.34921e-05	3.54844e-05	3.13341e-05
tRNA-Glu-TTC-11-1	2.04025e-06	1.41195e-06	1.78532e-05	6.58827e-05	3.02429e-05	4.7619e-05	3.22586e-06	5.69711e-06
tRNA-Glu-TTC-12-1	3.26441e-05	1.83554e-05	1.78532e-05	3.29413e-05	4.03238e-05	0	6.45172e-06	2.84856e-06
tRNA-Glu-TTC-13-1	2.04025e-06	1.41195e-06	5.35595e-05	3.29413e-05	4.03238e-05	3.1746e-05	1.29034e-05	5.69711e-06
tRNA-Glu-TTC-2-1	0.00366226	0.00373743	0.0085963	0.00837533	0.00852848	0.00774603	0.00645817	0.00674253
tRNA-Glu-TTC-2-2	0.00251155	0.00265729	0.00559696	0.00621768	0.0072482	0.00706349	0.00498718	0.00484255
tRNA-Glu-TTC-3-1	0.00394585	0.00370213	0.00031243	0.000312943	8.06476e-05	0.000142857	0.00132905	0.00119355
tRNA-Glu-TTC-4-1	0.00488641	0.00490653	0.000562374	0.000732945	0.000332671	0.000396825	0.0018839	0.00169774
tRNA-Glu-TTC-4-2	0.00286452	0.00279143	0.000660567	0.000551767	0.000383076	0.000539683	0.00174842	0.00158665
tRNA-Glu-TTC-5-1	0.00167709	0.00172117	0.00196385	0.00177883	0.00226821	0.00260317	0.00341296	0.00342681
tRNA-Glu-TTC-6-1	0.00234425	0.00246668	9.81924e-05	9.8824e-05	0.00010081	0.000126984	0.000522589	0.000541226
tRNA-Glu-TTC-7-1	6.12076e-06	5.6478e-06	2.67797e-05	3.29413e-05	3.02429e-05	0.000126984	6.45172e-06	2.84856e-06
tRNA-Glu-TTC-8-1	0.000122415	0.000128488	5.35595e-05	6.58827e-05	4.03238e-05	4.7619e-05	1.93552e-05	3.98798e-05
tRNA-Glu-TTC-9-1	3.46843e-05	2.9651e-05	6.24861e-05	1.64707e-05	3.02429e-05	3.1746e-05	1.29034e-05	2.84856e-06
tRNA-Gly-CCC-1-1	0.00319096	0.00313171	0.000731979	0.000840004	0.000151214	9.52381e-05	0.000948402	0.00088875
tRNA-Gly-CCC-1-2	0.00258092	0.0025754	0.000124972	0.000222354	0.00011089	0.000111111	0.000448394	0.000432981
tRNA-Gly-CCC-2-1	0.00327461	0.00340563	0.00897121	0.00832592	0.00838735	0.00930159	0.00674204	0.00690775
tRNA-Gly-CCC-2-2	0.00291144	0.00283096	0.010819	0.0105	0.0135286	0.0129841	0.00696785	0.00726382
tRNA-Gly-CCC-3-1	0.000189744	0.000160962	5.35595e-05	4.9412e-05	3.02429e-05	7.93651e-05	3.22586e-06	1.99399e-05
tRNA-Gly-CCC-4-1	0.002585	0.00266294	0.000767686	0.000815298	0.000131052	0.00015873	0.00148067	0.00152683
tRNA-Gly-CCC-5-1	0.00107521	0.00106602	0.000214238	0.000140001	2.01619e-05	1.5873e-05	0.000112905	0.000173762
tRNA-Gly-CCC-6-1	0.00229937	0.00227889	0.00036599	0.000345884	0.000131052	0.000174603	0.00188068	0.0017775
tRNA-Gly-CCC-7-1	3.46843e-05	2.68271e-05	3.57063e-05	4.11767e-05	8.06476e-05	7.93651e-05	1.61293e-05	1.42428e-05
tRNA-Gly-CCC-8-1	4.08051e-06	4.23585e-06	1.78532e-05	3.29413e-05	4.03238e-05	9.52381e-05	6.45172e-06	1.13942e-05
tRNA-Gly-GCC-1-5	0.00343579	0.00358494	0.00420442	0.00414237	0.00206659	0.00193651	0.00315812	0.00296535
tRNA-Gly-GCC-2-1	0.00371938	0.00362307	0.00712341	0.00740356	0.00812525	0.00779365	0.00647107	0.00660865
tRNA-Gly-GCC-2-2	0.00413764	0.00405795	0.0115242	0.011373	0.0148896	0.0148254	0.00777754	0.00768256
tRNA-Gly-GCC-2-3	0.00397237	0.00401841	0.00979246	0.010253	0.0112403	0.0106825	0.00708721	0.00735497
tRNA-Gly-GCC-2-4	0.000636559	0.000697504	0.00112475	0.0012353	0.000917366	0.000730159	0.0020839	0.00210508
tRNA-Gly-GCC-2-5	0.000271354	0.000273918	8.92658e-05	0.000131765	0.00010081	9.52381e-05	0.000274198	0.000239279
tRNA-Gly-GCC-2-6	0.00383568	0.00393228	0.00669493	0.00674474	0.00722804	0.00714286	0.00556138	0.00566008
tRNA-Gly-GCC-3-1	0.000183623	0.000142607	0.000142825	0.000156471	0.00011089	0.000126984	0.000641946	0.000615288
tRNA-Gly-GCC-4-1	5.71271e-05	6.91856e-05	2.67797e-05	3.29413e-05	5.04048e-05	9.52381e-05	6.45172e-06	1.99399e-05
tRNA-Gly-GCC-5-1	8.16102e-06	5.6478e-06	1.78532e-05	2.4706e-05	6.04857e-05	6.34921e-05	6.45172e-06	1.42428e-05
tRNA-Gly-GCC-6-1	1.83623e-05	2.8239e-06	8.92658e-06	2.4706e-05	0.00010081	0.000142857	9.67758e-06	5.69711e-06
tRNA-Gly-TCC-1-1	0.00219531	0.00223653	0.00668601	0.00751062	0.00840751	0.00809524	0.00434523	0.00452636
tRNA-Gly-TCC-2-1	0.00285228	0.0030484	0.00696273	0.00716474	0.0070365	0.00738095	0.00491621	0.00517013
tRNA-Gly-TCC-2-3	0.00172606	0.00170422	0.000776612	0.000675297	0.00032259	0.000555556	0.00124841	0.00117076
tRNA-Gly-TCC-2-6	0.0029094	0.00302157	0.00324035	0.00325296	0.00399206	0.00357143	0.00418394	0.00428138
tRNA-Gly-TCC-3-1	0.00292572	0.00306393	0.00435617	0.00450473	0.00426424	0.0041746	0.00439362	0.00459472
tRNA-Gly-TCC-4-1	0.000197905	0.000210381	3.57063e-05	4.9412e-05	2.01619e-05	0	0.000245165	0.000207945
tRNA-Gly-TCC-5-1	0	0	8.92658e-06	8.23533e-06	0	1.5873e-05	0	0
tRNA-Gly-TCC-6-1	0	0	8.92658e-06	8.23533e-06	1.0081e-05	0	0	0
tRNA-His-GTG-1-1	0.00157508	0.00163363	0.00239232	0.00228119	0.0021674	0.0017619	0.00363232	0.00377719
tRNA-His-GTG-1-2	0.000306038	0.000254151	8.03392e-05	0.000107059	5.04048e-05	9.52381e-05	0.000109679	6.83654e-05
tRNA-His-GTG-1-5	0.00117111	0.00115921	9.81924e-05	0.00012353	0.000151214	0.000142857	0.000354844	0.000353221
tRNA-His-GTG-1-6	0.00016322	0.000165198	9.81924e-05	0.000140001	0.000262105	0.00031746	0.000200003	0.000230733
tRNA-His-GTG-1-7	0.00342763	0.00341692	0.00740013	0.00724709	0.00815549	0.00790476	0.00601945	0.006113
tRNA-His-GTG-1-8	0.00357861	0.00363577	0.00479357	0.00450473	0.00630059	0.00671429	0.00578074	0.00556893
tRNA-His-GTG-1-9	0.00179542	0.00199932	0.00125865	0.00132589	0.000806476	0.000777778	0.00252907	0.00242697
tRNA-His-GTG-2-1	1.02013e-05	0	3.57063e-05	3.29413e-05	0	3.1746e-05	3.22586e-06	8.54567e-06
tRNA-Ile-AAT-1-1	0.00247891	0.00243844	7.14126e-05	0.000156471	9.07286e-05	7.93651e-05	3.22586e-05	3.13341e-05
tRNA-Ile-AAT-10-1	6.12076e-06	1.27076e-05	1.78532e-05	8.23533e-06	4.03238e-05	3.1746e-05	3.22586e-06	5.69711e-06
tRNA-Ile-AAT-11-1	6.12076e-06	4.23585e-06	2.67797e-05	8.23533e-06	6.04857e-05	9.52381e-05	3.22586e-06	2.84856e-06
tRNA-Ile-AAT-12-1	0.00298285	0.00293121	0.000919438	0.0010953	0.000252024	0.000111111	0.000541944	0.000538377
tRNA-Ile-AAT-2-1	0.00358881	0.00370072	0.0033921	0.00329413	0.00361906	0.00349206	0.00282908	0.00279159
tRNA-Ile-AAT-3-1	0.000316239	0.000374167	1.78532e-05	3.29413e-05	5.04048e-05	3.1746e-05	0.000103227	0.000102548
tRNA-Ile-AAT-4-1	0.00249727	0.00260505	0.00464182	0.00406002	0.00271178	0.00212698	0.00459685	0.00439247
tRNA-Ile-AAT-5-1	0.00412335	0.00417796	0.00607007	0.00616826	0.00342752	0.00306349	0.00511299	0.00490237
tRNA-Ile-AAT-5-2	0.00193416	0.00197391	0.00314216	0.00336825	0.00490942	0.00401587	0.00353877	0.00403071
tRNA-Ile-AAT-5-3	0.00332969	0.00329267	0.000267797	0.000329413	9.07286e-05	4.7619e-05	0.00090324	0.000786202
tRNA-Ile-AAT-5-4	0.00330725	0.00328561	0.0057755	0.00509767	0.00634092	0.0064127	0.00631946	0.0067112
tRNA-Ile-AAT-5-5	0.00339498	0.0032842	0.00482035	0.00510591	0.00475821	0.00496825	0.0040549	0.00428993
tRNA-Ile-AAT-6-1	1.02013e-05	1.41195e-05	0	0	0	0	3.22586e-06	5.69711e-06
tRNA-Ile-AAT-8-1	0.00311139	0.00327996	0.000482035	0.000560003	0.0002117	0.000142857	0.00209358	0.0019712
tRNA-Ile-AAT-9-1	0.000120375	0.000131311	3.57063e-05	8.23533e-06	5.04048e-05	0	3.22586e-06	5.69711e-06
tRNA-Ile-GAT-1-1	0	1.41195e-06	0	0	0	0	3.22586e-06	0
tRNA-Ile-GAT-1-2	1.83623e-05	1.55315e-05	1.78532e-05	1.64707e-05	3.02429e-05	3.1746e-05	6.45172e-06	8.54567e-06
tRNA-Ile-GAT-1-3	1.42818e-05	1.12956e-05	1.78532e-05	1.64707e-05	0	1.5873e-05	0	0
tRNA-Ile-TAT-1-1	0.000622278	0.000697504	0.00177639	0.0017706	0.00234886	0.00228571	0.00216133	0.00227885
tRNA-Ile-TAT-2-1	0.00201373	0.00184401	0.0063468	0.00606944	0.00961723	0.00922222	0.00551944	0.00556893
tRNA-Ile-TAT-2-2	0.000793659	0.000858466	0.000749833	0.000889416	0.000493967	0.00047619	0.000900015	0.000957115
tRNA-Ile-TAT-2-3	0.00363573	0.00370213	0.00266012	0.00302237	0.00207668	0.0021746	0.00196455	0.0017775
tRNA-Ile-TAT-3-1	0.00336846	0.00332091	2.67797e-05	0.00012353	2.01619e-05	7.93651e-05	0.000332263	0.00027631
tRNA-iMet-CAT-1-1	0.00332969	0.00363295	0.0107297	0.0104012	0.0115124	0.0115714	0.00614849	0.00616428
tRNA-iMet-CAT-1-2	0.000646761	0.000681972	0.00126757	0.0014906	0.00206659	0.00190476	0.00141938	0.0015781
tRNA-iMet-CAT-1-3	0.00294817	0.003119	0.00321357	0.00324472	0.00278234	0.00271429	0.00350006	0.00336699
tRNA-iMet-CAT-1-4	0.00322156	0.00305687	0.00155322	0.00140824	0.000594776	0.000698413	0.0029065	0.00301947
tRNA-iMet-CAT-1-5	0.00313383	0.00328279	0.000428476	0.00061765	0.000282267	0.000285714	0.00242585	0.00230448
tRNA-iMet-CAT-1-6	0.00318484	0.00326443	0.00288328	0.00283295	0.000705667	0.000730159	0.00276456	0.00289128
tRNA-iMet-CAT-1-7	0.00249931	0.00261917	0.0049721	0.00471885	0.00519169	0.004	0.00400974	0.00390822
tRNA-iMet-CAT-1-8	0.00453549	0.00461426	0.00807855	0.00812004	0.00540339	0.00466667	0.00602268	0.00624119
tRNA-iMet-CAT-2-1	0.00157712	0.00163363	8.03392e-05	9.8824e-05	1.0081e-05	4.7619e-05	0.00013226	0.000139579
tRNA-iMet-CAT-3-1	8.16102e-06	4.23585e-06	3.57063e-05	2.4706e-05	2.01619e-05	7.93651e-05	3.22586e-06	8.54567e-06
tRNA-Leu-AAG-1-3	0.00306854	0.00321784	4.46329e-05	0.000140001	9.07286e-05	0.000142857	0.00054517	0.00045292
tRNA-Leu-AAG-2-1	0.00250135	0.00256269	0.00115153	0.00107059	0.00117947	0.000968254	0.00291618	0.00297104
tRNA-Leu-AAG-2-2	0.00196272	0.00192449	0.00116046	0.00107883	0.000362914	0.000444444	0.00174519	0.00150973
tRNA-Leu-AAG-2-3	0.00460281	0.00491359	0.00464182	0.00502355	0.0046574	0.00414286	0.0053388	0.00556323
tRNA-Leu-AAG-2-4	0.00474767	0.00483876	0.0116403	0.0117683	0.0125407	0.0136667	0.00816142	0.00846591
tRNA-Leu-AAG-3-1	0.00118131	0.00123263	0.000205311	0.000263531	5.04048e-05	7.93651e-05	0.00035807	0.000330433
tRNA-Leu-AAG-4-1	0.000201985	0.00018073	4.46329e-05	3.29413e-05	3.02429e-05	7.93651e-05	4.5162e-05	2.84856e-05
tRNA-Leu-AAG-5-1	1.22415e-05	0	8.92658e-06	4.9412e-05	5.04048e-05	6.34921e-05	9.67758e-06	2.84856e-06
tRNA-Leu-AAG-6-1	1.42818e-05	4.23585e-06	2.67797e-05	4.9412e-05	5.04048e-05	0	6.45172e-06	8.54567e-06
tRNA-Leu-AAG-7-1	2.65233e-05	5.22422e-05	4.46329e-05	3.29413e-05	3.02429e-05	6.34921e-05	1.93552e-05	1.70913e-05
tRNA-Leu-AAG-8-1	6.12076e-06	2.8239e-06	2.67797e-05	8.23533e-06	7.05667e-05	4.7619e-05	9.67758e-06	0
tRNA-Leu-CAA-1-1	0.00355004	0.00372331	0.00677527	0.00696709	0.0100608	0.0102698	0.00632913	0.00656592
tRNA-Leu-CAA-1-2	0.00358473	0.00378826	0.0042312	0.00494944	0.00309485	0.00295238	0.00503557	0.00499352
tRNA-Leu-CAA-2-1	0.00281759	0.00293262	0.000285651	0.000329413	0.00010081	0.000222222	0.00183874	0.00163507
tRNA-Leu-CAA-3-1	0.00342355	0.00306111	0.000303504	0.000411767	8.06476e-05	0.000253968	0.00045162	0.00047286
tRNA-Leu-CAA-4-1	0.00410907	0.00417231	0.00619505	0.00543532	0.00777241	0.00774603	0.00748077	0.00786486
tRNA-Leu-CAA-5-1	1.02013e-05	7.05975e-06	2.67797e-05	8.23533e-06	6.04857e-05	0.000111111	9.67758e-06	8.54567e-06
tRNA-Leu-CAA-6-1	1.83623e-05	2.11793e-05	3.57063e-05	4.9412e-05	3.02429e-05	4.7619e-05	1.61293e-05	1.42428e-05
tRNA-Leu-CAG-1-6	0.00255236	0.00247797	0.00187458	0.00223178	0.00224805	0.00252381	0.0040291	0.00397374
tRNA-Leu-CAG-1-7	0.00178318	0.00183977	0.00345459	0.00348355	0.00358882	0.00406349	0.00314521	0.00319038
tRNA-Leu-CAG-2-1	0.00287268	0.00285355	0.00411515	0.00483414	0.00312509	0.00357143	0.00355812	0.00354076
tRNA-Leu-CAG-2-2	0.00361533	0.00356376	0.00906048	0.00854828	0.00986925	0.0115238	0.00660333	0.00677387
tRNA-Leu-TAA-1-1	0.00294817	0.0029298	0.0067842	0.00681886	0.0078833	0.00811111	0.00532912	0.00552905
tRNA-Leu-TAA-2-1	0.00182807	0.00190472	5.35595e-05	7.4118e-05	9.07286e-05	0.000111111	0.000467749	0.000489952
tRNA-Leu-TAA-3-1	0.00318076	0.003095	0.00294577	0.00279178	0.00138109	0.00120635	0.00292585	0.00282577
tRNA-Leu-TAA-4-1	0.00395605	0.00431492	0.000696273	0.000831769	0.000272186	0.000269841	0.00171616	0.00153252
tRNA-Leu-TAA-5-1	6.12076e-06	4.23585e-06	5.35595e-05	8.23533e-06	3.02429e-05	0	1.29034e-05	1.42428e-05
tRNA-Leu-TAG-1-1	0.00258704	0.0025514	0.00343673	0.00377178	0.00202627	0.00212698	0.00307747	0.00299668
tRNA-Leu-TAG-2-1	0.00390913	0.00416808	0.000589154	0.000518826	0.000120971	0.000222222	0.00250649	0.00250103
tRNA-Leu-TAG-3-1	0.00188111	0.00196967	0.00502566	0.00518826	0.00630059	0.00625397	0.0034678	0.00381991
tRNA-Leu-TAG-4-1	1.22415e-05	1.12956e-05	1.78532e-05	5.76473e-05	3.02429e-05	0	0	5.69711e-06
tRNA-Lys-CTT-1-1	0.00295429	0.00283661	0.00782861	0.00717297	0.00738934	0.00704762	0.00493234	0.00515304
tRNA-Lys-CTT-1-2	0.0031726	0.00334632	0.00858737	0.00779062	0.00418359	0.00447619	0.00532912	0.00527268
tRNA-Lys-CTT-10-1	0	2.8239e-06	8.92658e-06	1.64707e-05	6.04857e-05	4.7619e-05	6.45172e-06	2.84856e-06
tRNA-Lys-CTT-11-1	4.08051e-06	5.6478e-06	3.57063e-05	6.58827e-05	0	9.52381e-05	3.22586e-06	5.69711e-06
tRNA-Lys-CTT-12-1	8.16102e-06	7.05975e-06	0.000116046	4.9412e-05	4.03238e-05	7.93651e-05	1.61293e-05	1.13942e-05
tRNA-Lys-CTT-13-1	1.02013e-05	5.6478e-06	1.78532e-05	1.64707e-05	9.07286e-05	4.7619e-05	9.67758e-06	8.54567e-06
tRNA-Lys-CTT-14-1	0.000589633	0.000516774	7.14126e-05	8.23533e-05	9.07286e-05	9.52381e-05	0.000112905	7.97596e-05
tRNA-Lys-CTT-16-1	8.16102e-06	7.05975e-06	0	4.11767e-05	3.02429e-05	0.000111111	3.22586e-06	8.54567e-06
tRNA-Lys-CTT-2-1	0.00219735	0.00221676	0.00455256	0.00377178	0.0025404	0.00244444	0.00331941	0.00365755
tRNA-Lys-CTT-2-2	0.00347863	0.00347905	0.00262441	0.00284119	0.00118955	0.000936508	0.00278714	0.00261782
tRNA-Lys-CTT-2-3	0.00373979	0.00374308	0.00245481	0.0027259	0.00201619	0.00173016	0.00232907	0.00217345
tRNA-Lys-CTT-2-4	0.00345007	0.00345222	0.00128543	0.00134236	0.000564533	0.000428571	0.0018839	0.00186865
tRNA-Lys-CTT-2-5	0.00325012	0.00311053	0.000455256	0.00049412	0.000181457	0.00015873	0.000696785	0.000615288
tRNA-Lys-CTT-3-1	0.00260949	0.00271377	0.00103548	0.00107883	0.000655262	0.000603175	0.0014226	0.00142713
tRNA-Lys-CTT-4-1	0.00182399	0.00175788	0.000223164	0.000205883	0.00010081	6.34921e-05	0.000670979	0.000615288
tRNA-Lys-CTT-5-1	0.00183827	0.00198661	5.35595e-05	0.000107059	7.05667e-05	4.7619e-05	0.000212907	0.000210793
tRNA-Lys-CTT-6-1	1.22415e-05	5.6478e-06	1.78532e-05	4.9412e-05	6.04857e-05	9.52381e-05	0	5.69711e-06
tRNA-Lys-CTT-7-1	3.06038e-05	3.10629e-05	3.57063e-05	4.11767e-05	2.01619e-05	3.1746e-05	1.61293e-05	8.54567e-06
tRNA-Lys-CTT-8-1	6.12076e-06	4.23585e-06	1.78532e-05	8.23533e-06	1.0081e-05	6.34921e-05	3.22586e-06	0
tRNA-Lys-CTT-9-1	6.12076e-06	4.23585e-06	2.67797e-05	0	1.0081e-05	7.93651e-05	9.67758e-06	8.54567e-06
tRNA-Lys-TTT-1-1	0.000348883	0.000371343	0.000321357	0.000255295	0.000231862	0.000301587	0.000483879	0.000467163
tRNA-Lys-TTT-10-1	8.16102e-06	2.8239e-06	8.92658e-06	8.23533e-06	1.0081e-05	1.5873e-05	3.22586e-06	0
tRNA-Lys-TTT-11-1	2.04025e-06	4.23585e-06	5.35595e-05	4.11767e-05	5.04048e-05	0.000142857	6.45172e-06	8.54567e-06
tRNA-Lys-TTT-12-1	1.02013e-05	4.23585e-06	1.78532e-05	8.23533e-06	6.04857e-05	3.1746e-05	1.61293e-05	5.69711e-06
tRNA-Lys-TTT-13-1	0.00177094	0.00177906	1.78532e-05	6.58827e-05	6.04857e-05	0.000174603	0.000119357	0.000119639
tRNA-Lys-TTT-14-1	8.16102e-06	5.6478e-06	3.57063e-05	5.76473e-05	6.04857e-05	0.000126984	6.45172e-06	3.41827e-05
tRNA-Lys-TTT-15-1	4.08051e-06	2.8239e-06	5.35595e-05	0	4.03238e-05	6.34921e-05	9.67758e-06	2.84856e-06
tRNA-Lys-TTT-2-1	0.00236874	0.00236219	0.000160678	0.000230589	9.07286e-05	0.000111111	0.000138712	9.11538e-05
tRNA-Lys-TTT-3-1	0.00219531	0.00237631	0.00613256	0.00583062	0.00607881	0.00579365	0.00426781	0.00419877
tRNA-Lys-TTT-3-2	0.00404786	0.00405653	0.0093372	0.00956946	0.0100406	0.00944444	0.00651623	0.00693054
tRNA-Lys-TTT-3-3	0.00346435	0.00348328	0.00340103	0.00367296	0.000685505	0.000793651	0.00287747	0.00271183
tRNA-Lys-TTT-3-4	0.00378263	0.00374026	0.00978353	0.00966005	0.010091	0.00912698	0.00586784	0.00615573
tRNA-Lys-TTT-3-5	0.00294205	0.00300463	0.00752511	0.00728827	0.00819581	0.00866667	0.00530654	0.00546068
tRNA-Lys-TTT-4-1	0.00317056	0.00306393	0.00142825	0.00168824	0.000302429	0.000269841	0.00184842	0.00176326
tRNA-Lys-TTT-5-1	0.00135881	0.001371	0.00133006	0.00118589	0.000877043	0.000761905	0.00142583	0.00130179
tRNA-Lys-TTT-6-1	0.00267885	0.00283943	0.000232091	0.000362355	0.000131052	9.52381e-05	0.000429039	0.000347524
tRNA-Lys-TTT-7-1	0.00296653	0.00284084	5.35595e-05	0.000148236	0.000120971	0.000142857	0.000483879	0.000407344
tRNA-Lys-TTT-8-1	0.000189744	0.000190613	2.67797e-05	3.29413e-05	0.00010081	0.00015873	1.61293e-05	1.70913e-05
tRNA-Lys-TTT-9-1	0.00210962	0.00200921	2.67797e-05	9.05887e-05	5.04048e-05	4.7619e-05	5.48396e-05	5.98197e-05
tRNA-Met-CAT-1-1	0.00262989	0.00259517	0.00611471	0.0069918	0.00855873	0.00798413	0.00497105	0.00530686
tRNA-Met-CAT-2-1	0.00286044	0.00297357	0.000740906	0.000576473	0.000917366	0.00109524	0.00180325	0.0018829
tRNA-Met-CAT-3-1	0.00331133	0.00348893	0.00316894	0.00349178	0.00261097	0.00249206	0.00488072	0.00518437
tRNA-Met-CAT-3-2	0.00429882	0.00416949	0.00432939	0.0046612	0.00164319	0.00142857	0.00507105	0.00485964
tRNA-Met-CAT-4-2	0.000348883	0.000409466	8.92658e-05	7.4118e-05	6.04857e-05	9.52381e-05	0.000345167	0.000279159
tRNA-Met-CAT-6-1	0.00376631	0.00353411	0.00674849	0.00625885	0.00795387	0.00865079	0.00582913	0.00574839
tRNA-Met-CAT-7-1	1.42818e-05	1.55315e-05	5.35595e-05	1.64707e-05	3.02429e-05	1.5873e-05	6.45172e-06	5.69711e-06
tRNA-Phe-GAA-1-1	0.00184847	0.00177623	0.000223164	0.000263531	7.05667e-05	7.93651e-05	0.00054517	0.000470012
tRNA-Phe-GAA-1-2	0.00121395	0.00130888	0.00149967	0.00129295	0.00173392	0.00177778	0.00248391	0.00268904
tRNA-Phe-GAA-1-3	0.0021035	0.0021744	0.000839098	0.000996475	0.000252024	0.000428571	0.00145809	0.00136731
tRNA-Phe-GAA-1-4	0.00176278	0.00188354	0.00319572	0.00349178	0.0033872	0.00384127	0.00292908	0.0032559
tRNA-Phe-GAA-1-5	0.00257072	0.00259093	0.00405267	0.00371414	0.00417351	0.00374603	0.00463556	0.00472006
tRNA-Phe-GAA-1-6	0.00172401	0.0019499	0.00327605	0.00299766	0.00506064	0.00498413	0.00407103	0.00420732
tRNA-Phe-GAA-11-1	0.000187703	0.000128488	3.57063e-05	4.9412e-05	2.01619e-05	7.93651e-05	6.45172e-06	1.70913e-05
tRNA-Phe-GAA-12-1	2.04025e-06	7.05975e-06	1.78532e-05	5.76473e-05	2.01619e-05	7.93651e-05	9.67758e-06	5.69711e-06
tRNA-Phe-GAA-2-1	0.00383772	0.00385886	0.00214238	0.00218236	0.00130044	0.00144444	0.00305489	0.0032616
tRNA-Phe-GAA-3-1	0.00322972	0.00318395	0.000794466	0.000683533	0.000262105	0.000253968	0.00165487	0.00148695
tRNA-Phe-GAA-4-1	0.000212186	0.000193437	2.67797e-05	4.9412e-05	7.05667e-05	6.34921e-05	1.93552e-05	8.54567e-06
tRNA-Phe-GAA-5-1	0.000520265	0.000587372	1.78532e-05	4.9412e-05	3.02429e-05	6.34921e-05	2.90327e-05	3.41827e-05
tRNA-Phe-GAA-6-1	2.24428e-05	1.83554e-05	2.67797e-05	8.23533e-06	3.02429e-05	1.5873e-05	6.45172e-06	2.84856e-06
tRNA-Phe-GAA-7-1	1.42818e-05	1.12956e-05	0	1.64707e-05	2.01619e-05	3.1746e-05	3.22586e-06	0
tRNA-Phe-GAA-8-1	1.42818e-05	4.23585e-06	1.78532e-05	3.29413e-05	4.03238e-05	1.5873e-05	2.2581e-05	2.84856e-05
tRNA-Phe-GAA-9-1	2.24428e-05	3.52988e-05	3.57063e-05	1.64707e-05	9.07286e-05	0.000111111	1.61293e-05	8.54567e-06
tRNA-Pro-AGG-1-1	0.00106297	0.00105473	0.000267797	0.000271766	4.03238e-05	7.93651e-05	0.000403232	0.000284856
tRNA-Pro-AGG-2-1	0.00300733	0.00313029	0.00595403	0.00610238	0.00575622	0.00592063	0.00491943	0.00511886
tRNA-Pro-AGG-2-2	0.00266457	0.00269965	0.00133899	0.00144942	0.000614938	0.000714286	0.00185487	0.0018829
tRNA-Pro-AGG-2-3	0.00260949	0.00262482	0.000633787	0.000609415	0.000504048	0.000571429	0.00268714	0.00285995
tRNA-Pro-AGG-2-4	0.0022504	0.00236219	0.00746262	0.00749415	0.00857889	0.00849206	0.00467104	0.00472576
tRNA-Pro-AGG-2-5	0.00289716	0.00302722	0.00116046	0.00122706	0.000604857	0.000634921	0.00295811	0.00310208
tRNA-Pro-AGG-2-6	0.00387036	0.00405089	0.00206204	0.00213295	0.00193554	0.00171429	0.00357103	0.00345815
tRNA-Pro-AGG-2-7	0.00304202	0.00311618	0.00170498	0.00172942	0.000352833	0.00031746	0.00164196	0.00135022
tRNA-Pro-AGG-2-8	0.00295429	0.00297216	0.00163356	0.00141648	0.000453643	0.000539683	0.00182261	0.00169774
tRNA-Pro-AGG-3-1	6.73284e-05	5.6478e-05	5.35595e-05	3.29413e-05	7.05667e-05	9.52381e-05	0	0
tRNA-Pro-AGG-4-1	6.12076e-06	4.23585e-06	2.67797e-05	3.29413e-05	3.02429e-05	6.34921e-05	9.67758e-06	2.84856e-06
tRNA-Pro-CGG-1-1	0.00316647	0.00322631	0.00855166	0.00897651	0.00983901	0.00925397	0.00614849	0.00630386
tRNA-Pro-CGG-1-2	0.00210962	0.00197391	0.000160678	0.000271766	0.000221781	0.000253968	0.000283876	0.000267764
tRNA-Pro-CGG-1-3	0.00280331	0.00302722	0.00344566	0.00332707	0.00368963	0.0034127	0.00393232	0.00397943
tRNA-Pro-CGG-2-1	0.00321136	0.00331385	0.000723053	0.000930593	0.000695586	0.000666667	0.00211939	0.0021763
tRNA-Pro-GGG-1-1	4.08051e-06	4.23585e-06	2.67797e-05	5.76473e-05	2.01619e-05	4.7619e-05	3.22586e-06	1.13942e-05
tRNA-Pro-TGG-1-1	0.00179746	0.00187931	0.000258871	0.000345884	6.04857e-05	0.00015873	0.00137744	0.00159234
tRNA-Pro-TGG-2-1	0.00361533	0.00345222	0.0110868	0.00966828	0.0125609	0.011873	0.0066614	0.00698751
tRNA-Pro-TGG-3-1	0.00359085	0.00364989	0.00692703	0.00733768	0.00734901	0.00719048	0.00551622	0.00560881
tRNA-Pro-TGG-3-2	0.00338886	0.00350446	0.00706985	0.00663768	0.00543363	0.00461905	0.00470653	0.00468303
tRNA-Pro-TGG-3-3	0.000226468	0.000247091	8.92658e-05	9.8824e-05	8.06476e-05	6.34921e-05	0.000277424	0.00025637
tRNA-Pro-TGG-3-4	0.00156692	0.00152914	0.000642714	0.000691768	0.000564533	0.000412698	0.000519363	0.00045292
tRNA-Pro-TGG-4-1	6.73284e-05	5.50661e-05	1.78532e-05	2.4706e-05	6.04857e-05	7.93651e-05	6.45172e-06	1.13942e-05
tRNA-Pro-TGG-5-1	0	5.6478e-06	2.67797e-05	3.29413e-05	3.02429e-05	4.7619e-05	6.45172e-06	5.69711e-06
tRNA-SeC-TCA-1-1	0.00106501	0.00116345	0.0030886	0.00312943	0.00222789	0.00206349	0.00245165	0.00231303
tRNA-SeC-TCA-2-1	1.83623e-05	5.6478e-06	6.24861e-05	3.29413e-05	6.04857e-05	0.000111111	1.61293e-05	2.84856e-06
tRNA-SeC-TCA-3-1	0	1.41195e-06	1.78532e-05	2.4706e-05	1.0081e-05	7.93651e-05	9.67758e-06	0
tRNA-Ser-ACT-1-1	0.00336846	0.00332656	0.000598081	0.000502355	0.000141133	0.000126984	0.00188713	0.00173192
tRNA-Ser-AGA-1-1	0.00126496	0.00120722	9.81924e-05	4.9412e-05	3.02429e-05	6.34921e-05	0.000174196	0.000162368
tRNA-Ser-AGA-2-1	0.00153427	0.00156021	0.00130328	0.00120236	0.000947609	0.000825397	0.00151293	0.00154961
tRNA-Ser-AGA-2-2	0.00370306	0.00367954	0.00333854	0.00326119	0.00315534	0.00290476	0.00326134	0.00320463
tRNA-Ser-AGA-2-3	0.00322564	0.00308229	0.00101763	0.00086471	0.000362914	0.000444444	0.00257424	0.00237854
tRNA-Ser-AGA-2-4	0.00268293	0.0027293	0.000803392	0.000757651	0.000131052	0.000253968	0.000906466	0.00088875
tRNA-Ser-AGA-2-5	0.00326645	0.00313735	0.00771256	0.00784004	0.00869986	0.00885714	0.00715173	0.0074917
tRNA-Ser-AGA-2-6	0.00258704	0.00255422	0.003526	0.00396943	0.00197587	0.00219048	0.00353554	0.00374015
tRNA-Ser-AGA-3-1	0.000146898	0.000120016	6.24861e-05	7.4118e-05	7.05667e-05	7.93651e-05	9.67758e-06	1.42428e-05
tRNA-Ser-AGA-4-1	0.00301958	0.00287897	0.000196385	0.000230589	4.03238e-05	0.000126984	0.000590332	0.000489952
tRNA-Ser-AGA-5-1	9.99725e-05	5.93019e-05	7.14126e-05	9.8824e-05	5.04048e-05	7.93651e-05	6.7743e-05	5.69711e-05
tRNA-Ser-AGA-6-1	4.48856e-05	2.11793e-05	3.57063e-05	2.4706e-05	6.04857e-05	4.7619e-05	3.54844e-05	3.98798e-05
tRNA-Ser-CGA-1-1	0.00118743	0.00127217	0.00158893	0.00147412	0.00159279	0.00165079	0.0026194	0.00250388
tRNA-Ser-CGA-2-1	0.000295837	0.000278154	9.81924e-05	5.76473e-05	6.04857e-05	7.93651e-05	7.09689e-05	5.1274e-05
tRNA-Ser-CGA-3-1	0.00339294	0.00350164	0.000446329	0.000485885	0.000131052	0.000142857	0.0010484	0.000900144
tRNA-Ser-CGA-4-1	0.00136085	0.00146419	0.00248159	0.00224001	0.00311501	0.0034127	0.00291618	0.00289128
tRNA-Ser-GCT-1-1	0.00166689	0.00167175	0.000107119	9.05887e-05	6.04857e-05	0.00015873	0.00058388	0.000544074
tRNA-Ser-GCT-2-1	0.00370918	0.00375579	0.000562374	0.000650591	0.000262105	0.000269841	0.00151293	0.00124197
tRNA-Ser-GCT-3-1	0.00165873	0.00156162	0.00490962	0.00472708	0.00815549	0.0075873	0.0033807	0.00346954
tRNA-Ser-GCT-4-1	0.00241362	0.00254716	0.000285651	0.000304707	0.000201619	0.000222222	0.00144841	0.00130464
tRNA-Ser-GCT-4-2	0.00295225	0.00315571	0.00910511	0.00888592	0.00977852	0.0101905	0.00551944	0.0058139
tRNA-Ser-GCT-4-3	0.0039989	0.00415819	0.00410623	0.00448826	0.00390133	0.00415873	0.00520654	0.00544074
tRNA-Ser-GCT-5-1	0.00248299	0.00261634	0.000348137	0.000378825	0.000241943	0.000333333	0.00171616	0.0015838
tRNA-Ser-GCT-6-1	0.00107521	0.00113238	0.00031243	0.000271766	0.00032259	0.000222222	0.000887111	0.000843173
tRNA-Ser-TGA-1-1	0.00350312	0.00352705	0.00852488	0.00784827	0.0103128	0.00988889	0.00690334	0.00677102
tRNA-Ser-TGA-2-1	0.00344599	0.00343528	0.000116046	0.000164707	2.01619e-05	9.52381e-05	0.0013097	0.00125052
tRNA-Ser-TGA-3-1	0.00389281	0.00383203	0.00162464	0.00168001	0.000524209	0.000412698	0.00233552	0.00225891
tRNA-Ser-TGA-4-1	0.00387648	0.00390687	0.000374916	0.000329413	0.000221781	4.7619e-05	0.000812916	0.000677956
tRNA-Sup-TTA-1-1	6.12076e-06	0	1.78532e-05	2.4706e-05	2.01619e-05	7.93651e-05	6.45172e-06	8.54567e-06
tRNA-Thr-AGT-1-1	0.00363981	0.00383062	0.00305289	0.00325296	0.00187506	0.00230159	0.00304844	0.00323026
tRNA-Thr-AGT-1-2	0.00280943	0.00288744	0.00408837	0.00457061	0.00194562	0.00155556	0.00356457	0.00336984
tRNA-Thr-AGT-1-3	0.00342151	0.00349458	0.00874805	0.00872122	0.0109882	0.0106667	0.0065001	0.00674253
tRNA-Thr-AGT-2-1	0.0039785	0.00408054	0.00632894	0.00556709	0.00723812	0.00857143	0.00625817	0.00630955
tRNA-Thr-AGT-2-2	0.00392341	0.00374732	0.00133006	0.00175413	0.000473805	0.000507937	0.00181938	0.00149834
tRNA-Thr-AGT-3-1	0.00253808	0.00263046	3.57063e-05	9.05887e-05	8.06476e-05	3.1746e-05	0.000274198	0.00029625
tRNA-Thr-AGT-4-1	0.00208106	0.00200073	3.57063e-05	7.4118e-05	6.04857e-05	3.1746e-05	0.000158067	0.000125336
tRNA-Thr-AGT-5-1	0.00266865	0.00273777	0.00230306	0.00240472	0.00175409	0.00169841	0.00200971	0.00179459
tRNA-Thr-AGT-6-1	0.00140778	0.00140066	0.00103548	0.000938828	0.000725828	0.000873016	0.000890337	0.000920084
tRNA-Thr-AGT-7-1	1.02013e-05	5.6478e-06	1.78532e-05	4.11767e-05	4.03238e-05	4.7619e-05	6.45172e-06	2.84856e-06
tRNA-Thr-CGT-1-1	0.00200965	0.00220688	0.000223164	0.000222354	7.05667e-05	6.34921e-05	0.0016968	0.00142998
tRNA-Thr-CGT-2-1	0.00251971	0.00253445	0.00348137	0.00345884	0.00520177	0.0048254	0.00382264	0.00392531
tRNA-Thr-CGT-3-1	0.00204842	0.00210663	0.0024191	0.00274237	0.00172384	0.00157143	0.0028323	0.00294541
tRNA-Thr-CGT-4-1	0.00281759	0.00287897	0.00692703	0.00629179	0.0057663	0.00626984	0.00517105	0.00498213
tRNA-Thr-CGT-5-1	0.00276658	0.00277872	0.00065164	0.000510591	0.000120971	0.000142857	0.00073227	0.000646622
tRNA-Thr-CGT-6-1	0.00267681	0.00261917	0.000142825	8.23533e-05	0.00010081	4.7619e-05	0.00022581	0.000227885
tRNA-Thr-TGT-1-1	0.00301958	0.00304981	0.0010087	0.0010953	0.000302429	0.00047619	0.00322263	0.00311347
tRNA-Thr-TGT-2-1	0.00203209	0.00206004	0.00172283	0.00159765	0.00272186	0.00207937	0.00192261	0.00168065
tRNA-Thr-TGT-3-1	0.00328481	0.00338303	0.00209775	0.00226472	0.00164319	0.00142857	0.00361941	0.00381991
tRNA-Thr-TGT-4-1	0.00302978	0.00304558	0.000740906	0.000724709	0.000231862	0.00031746	0.00287101	0.00295965
tRNA-Thr-TGT-5-1	0.00338478	0.00344375	0.0036599	0.00405178	0.00346785	0.00253968	0.00389684	0.00392246
tRNA-Thr-TGT-6-1	0.0035276	0.0036866	0.00791788	0.00774121	0.0080446	0.00834921	0.00619687	0.00590791
tRNA-Trp-CCA-1-1	0.00269722	0.00263894	0.00177639	0.00176236	0.00219765	0.00238095	0.00351941	0.0035493
tRNA-Trp-CCA-2-1	0.0036847	0.00376708	0.00981031	0.00939651	0.0121979	0.0116349	0.00670011	0.00717551
tRNA-Trp-CCA-3-1	0.00217695	0.00210098	7.14126e-05	8.23533e-05	3.02429e-05	6.34921e-05	0.00022581	0.000190853
tRNA-Trp-CCA-3-2	0.00201985	0.00214758	0.000196385	0.000214119	0.000151214	0.000222222	0.00105163	0.000959964
tRNA-Trp-CCA-3-3	0.00148939	0.0014529	0.00120509	0.0010953	0.000967771	0.00131746	0.00202906	0.00220193
tRNA-Trp-CCA-4-1	0.00198925	0.00215322	0.00293684	0.00254472	0.00445578	0.00503175	0.00508718	0.00529262
tRNA-Trp-CCA-5-1	0.000530466	0.000477239	4.46329e-05	9.05887e-05	5.04048e-05	3.1746e-05	2.2581e-05	2.27885e-05
tRNA-Tyr-ATA-1-1	6.12076e-06	5.6478e-06	1.78532e-05	1.64707e-05	1.0081e-05	1.5873e-05	9.67758e-06	5.69711e-06
tRNA-Tyr-GTA-1-1	0.00311343	0.00326161	0.00338317	0.00372237	0.00326623	0.00322222	0.00425168	0.00438108
tRNA-Tyr-GTA-10-1	6.12076e-06	4.23585e-06	1.78532e-05	2.4706e-05	4.03238e-05	1.5873e-05	0	1.13942e-05
tRNA-Tyr-GTA-11-1	2.04025e-06	1.41195e-06	2.67797e-05	2.4706e-05	6.04857e-05	6.34921e-05	3.22586e-06	2.84856e-06
tRNA-Tyr-GTA-2-1	0.00393565	0.00387298	0.01131	0.0120812	0.011704	0.0121905	0.00492266	0.00498213
tRNA-Tyr-GTA-3-1	0.000875269	0.000933299	0.000223164	0.000148236	4.03238e-05	4.7619e-05	0.000467749	0.000438678
tRNA-Tyr-GTA-4-1	0.00167913	0.00192025	8.03392e-05	0.000107059	5.04048e-05	0.000142857	3.54844e-05	6.55168e-05
tRNA-Tyr-GTA-5-1	0.00292164	0.00302299	0.00570408	0.00516355	0.00358882	0.00395238	0.0070485	0.00718121
tRNA-Tyr-GTA-5-2	0.000673284	0.000684796	0.000482035	0.000403531	0.000493967	0.000492063	0.00116776	0.00120779
tRNA-Tyr-GTA-5-3	0.00301754	0.00330961	0.000107119	9.8824e-05	0.000120971	9.52381e-05	0.000403232	0.000393101
tRNA-Tyr-GTA-5-4	0.00231773	0.00237349	3.57063e-05	0.000107059	9.07286e-05	6.34921e-05	0.000351619	0.000304796
tRNA-Tyr-GTA-5-5	0.00388056	0.00401982	0.0036599	0.00311296	0.00233878	0.00246032	0.00340328	0.00324735
tRNA-Tyr-GTA-6-1	0.00164036	0.00171552	6.24861e-05	9.8824e-05	3.02429e-05	3.1746e-05	0.00022581	0.000170913
tRNA-Tyr-GTA-7-1	0.000201985	0.000170846	1.78532e-05	3.29413e-05	5.04048e-05	6.34921e-05	2.2581e-05	1.99399e-05
tRNA-Tyr-GTA-8-1	0.00183419	0.00179741	0.000169605	0.000181177	4.03238e-05	0.000126984	0.000125808	0.000150973
tRNA-Tyr-GTA-9-1	6.12076e-06	0	1.78532e-05	5.76473e-05	0.000141133	6.34921e-05	9.67758e-06	0
tRNA-Und-GCA-5-1	1.02013e-05	2.8239e-06	6.24861e-05	2.4706e-05	4.03238e-05	7.93651e-05	6.45172e-06	5.69711e-06
tRNA-Und-NNN-1-1	1.22415e-05	9.88366e-06	8.92658e-06	0	0	0	0	0
tRNA-Und-NNN-2-1	8.16102e-06	1.41195e-06	2.67797e-05	2.4706e-05	7.05667e-05	6.34921e-05	6.45172e-06	0
tRNA-Und-NNN-4-1	6.12076e-06	2.8239e-06	8.92658e-06	2.4706e-05	1.0081e-05	3.1746e-05	0	2.84856e-06
tRNA-Und-TTA-3-1	0.000748773	0.000697504	2.67797e-05	3.29413e-05	5.04048e-05	0.000126984	3.54844e-05	4.55769e-05
tRNA-Val-AAC-1-1	0.00239322	0.00240879	0.00598973	0.00585532	0.00790346	0.00684127	0.00444523	0.00473715
tRNA-Val-AAC-1-2	0.000359085	0.00040523	6.24861e-05	6.58827e-05	4.03238e-05	1.5873e-05	0.000148389	0.000193702
tRNA-Val-AAC-1-3	0.00190152	0.00201768	0.000473109	0.000601179	0.000332671	0.000333333	0.00101292	0.00107106
tRNA-Val-AAC-1-4	0.00418252	0.00410172	0.00316894	0.00284119	0.00482878	0.00525397	0.00519363	0.00507613
tRNA-Val-AAC-1-5	0.002585	0.00252174	0.00592725	0.00552591	0.00794379	0.00742857	0.00425168	0.00447793
tRNA-Val-AAC-2-1	0.00266865	0.00265023	0.00403481	0.00434826	0.00367955	0.00322222	0.00405813	0.00380852
tRNA-Val-AAC-3-1	0.003193	0.00336609	0.00316894	0.00325296	0.000756071	0.000809524	0.00350651	0.00343251
tRNA-Val-AAC-4-1	0.00151183	0.00149667	0.000107119	0.000115295	3.02429e-05	1.5873e-05	4.83879e-05	6.55168e-05
tRNA-Val-AAC-5-1	0.00168321	0.00179459	0.000446329	0.000535297	0.000151214	7.93651e-05	0.00109034	0.00107675
tRNA-Val-AAC-6-1	0.00189132	0.0019259	3.57063e-05	9.8824e-05	4.03238e-05	1.5873e-05	0.000403232	0.000370312
tRNA-Val-AAC-7-1	1.42818e-05	5.6478e-06	5.35595e-05	1.64707e-05	1.0081e-05	6.34921e-05	0	5.69711e-06
tRNA-Val-CAC-1-1	0.00375815	0.00389698	0.0069181	0.00665415	0.0101918	0.0105079	0.00649365	0.00653174
tRNA-Val-CAC-1-4	0.00205862	0.00210381	0.000285651	0.000304707	0.000241943	0.000365079	0.000722592	0.000712139
tRNA-Val-CAC-1-5	0.00419272	0.00429092	0.00620397	0.00598709	0.00633084	0.00685714	0.00547751	0.00520146
tRNA-Val-CAC-1-6	0.00194232	0.0019965	0.00227628	0.00244589	0.00290331	0.00252381	0.0019581	0.00195126
tRNA-Val-CAC-1-7	0.0014547	0.0014529	0.00104441	0.00074118	0.000393157	0.000301587	0.00211616	0.00210223
tRNA-Val-CAC-1-8	0.00131188	0.00128488	0.000178532	0.000140001	8.06476e-05	7.93651e-05	0.00206132	0.00219624
tRNA-Val-CAC-10-1	1.22415e-05	0	4.46329e-05	1.64707e-05	4.03238e-05	4.7619e-05	9.67758e-06	8.54567e-06
tRNA-Val-CAC-11-1	0.000783458	0.000813284	1.78532e-05	1.64707e-05	3.02429e-05	0.000111111	0.000361296	0.000299098
tRNA-Val-CAC-11-2	0.00100993	0.0010279	3.57063e-05	4.9412e-05	7.05667e-05	6.34921e-05	0.000300005	0.000199399
tRNA-Val-CAC-13-1	1.22415e-05	9.88366e-06	8.92658e-06	9.8824e-05	0.00010081	0.000174603	2.2581e-05	1.99399e-05
tRNA-Val-CAC-14-1	0.000550869	0.000536541	8.03392e-05	9.05887e-05	2.01619e-05	3.1746e-05	0.00133228	0.00118785
tRNA-Val-CAC-2-1	0.00376019	0.00351999	0.00207097	0.00197648	0.000514128	0.000444444	0.00268391	0.00264061
tRNA-Val-CAC-3-1	0.00156283	0.00159127	0.00332069	0.00297296	0.00424408	0.00431746	0.00288392	0.00270328
tRNA-Val-CAC-4-1	0.000416212	0.000439117	3.57063e-05	2.4706e-05	3.02429e-05	4.7619e-05	0.000570977	0.000595348
tRNA-Val-CAC-6-1	0.000348883	0.000338868	2.67797e-05	4.9412e-05	6.04857e-05	4.7619e-05	7.41947e-05	8.54567e-05
tRNA-Val-CAC-7-1	0.000165261	0.000155315	3.57063e-05	3.29413e-05	8.06476e-05	7.93651e-05	9.67758e-06	1.13942e-05
tRNA-Val-CAC-9-1	0.000116294	8.18931e-05	2.67797e-05	2.4706e-05	3.02429e-05	6.34921e-05	1.29034e-05	5.69711e-06
tRNA-Val-TAC-1-1	0.00371938	0.00379391	0.00414193	0.00419178	0.00325615	0.00333333	0.00396781	0.00384555
tRNA-Val-TAC-1-2	0.001571	0.00149102	0.00484713	0.00491649	0.00644173	0.00609524	0.00341296	0.00358064
tRNA-Val-TAC-2-1	0.00342763	0.00344516	0.0037938	0.00349178	0.00382068	0.00346032	0.00399684	0.0042358
tRNA-Val-TAC-3-1	0.00134453	0.00134135	0.000133899	0.000131765	0.000120971	0.000142857	0.000277424	0.000222187
tRNA-Val-TAC-4-1	0.00307466	0.00298204	9.81924e-05	0.00012353	6.04857e-05	0.000111111	0.000493556	0.000481406
