# Supplementary material for: Selective gene expression maintains human tRNA anticodon pools during differentiation
Source: Nat Cell Biol. 2024 Jan 8;26(1):100–12. doi: 10.1038/s41556-023-01317-3 (PMC10791582; doi:10.1038/s41556-023-01317-3)
Supplement: Supplementary file 18 — Statistical source data. [file 41556_2023_1317_MOESM18_ESM.xlsx]

## Sheet: Ext Data Fig. 8a
	iPSC_1	iPSC_2	NPC_1	NPC_2	MN_1	MN_2	CM_1	CM_2
POLR3G	1.60535	1.6338	-0.498169	-0.512476	-0.575871	-0.57147	-0.53493	-0.546238
POLR3GL	-0.972583	-1.0427	0.10627	-0.244739	-0.25181	-0.464141	1.93447	0.935226

## Sheet: Ext Data Fig. 8b-e
hiPSC_RPC7_consensus	kucg-2_hiPSC_RPC1_consensus	Housekeeping_tRNAs	Repressed_tRNAs
Homo_sapiens_tRNA-Glu-TTC-4-1	Homo_sapiens_tRNA-Ala-AGC-1-1	Homo_sapiens_tRNA-Ala-AGC-1-1	Homo_sapiens_tRNA-Val-TAC-3-1
Homo_sapiens_tRNA-Gly-CCC-1-1	Homo_sapiens_tRNA-Ala-AGC-11-1	Homo_sapiens_tRNA-Ala-AGC-11-1	Homo_sapiens_tRNA-Lys-TTT-2-1
Homo_sapiens_tRNA-Gly-CCC-4-1	Homo_sapiens_tRNA-Ala-AGC-15-1	Homo_sapiens_tRNA-Ala-AGC-15-1	Homo_sapiens_tRNA-Asn-GTT-7-1
Homo_sapiens_tRNA-Gly-CCC-1-2	Homo_sapiens_tRNA-Ala-AGC-16-1	Homo_sapiens_tRNA-Ala-AGC-2-1	Homo_sapiens_tRNA-Asn-GTT-11-1
Homo_sapiens_tRNA-Glu-TTC-3-1	Homo_sapiens_tRNA-Ala-AGC-17-1	Homo_sapiens_tRNA-Ala-AGC-2-2	Homo_sapiens_tRX-Glu-TTC-2-1
Homo_sapiens_tRNA-Arg-TCT-1-1	Homo_sapiens_tRNA-Ala-AGC-19-1	Homo_sapiens_tRNA-Ala-AGC-3-1	Homo_sapiens_tRX-Phe-GAA-2-1
Homo_sapiens_tRNA-Gly-CCC-6-1	Homo_sapiens_tRNA-Ala-AGC-2-1	Homo_sapiens_tRNA-Ala-AGC-4-1	Homo_sapiens_tRNA-Gly-CCC-6-1
Homo_sapiens_tRNA-Asn-GTT-3-1	Homo_sapiens_tRNA-Ala-AGC-21-1	Homo_sapiens_tRNA-Ala-AGC-8-1	Homo_sapiens_tRNA-Val-CAC-1-8
Homo_sapiens_tRNA-Asn-GTT-2-7	Homo_sapiens_tRNA-Ala-AGC-2-2	Homo_sapiens_tRNA-Ala-AGC-8-2	Homo_sapiens_tRNA-Asn-GTT-6-1
Homo_sapiens_tRNA-Glu-CTC-1-1	Homo_sapiens_tRNA-Ala-AGC-2-3	Homo_sapiens_tRNA-Ala-CGC-1-1	Homo_sapiens_tRNA-Phe-GAA-9-1
Homo_sapiens_tRNA-Gly-TCC-2-1	Homo_sapiens_tRNA-Ala-AGC-23-1	Homo_sapiens_tRNA-Ala-CGC-2-1	Homo_sapiens_tRNA-Val-CAC-4-1
Homo_sapiens_tRNA-His-GTG-1-1	Homo_sapiens_tRNA-Ala-AGC-24-1	Homo_sapiens_tRNA-Ala-CGC-3-1	Homo_sapiens_tRNA-Asn-GTT-10-1
Homo_sapiens_tRNA-Lys-CTT-2-1	Homo_sapiens_tRNA-Ala-AGC-3-1	Homo_sapiens_tRNA-Ala-TGC-3-1	Homo_sapiens_tRNA-Val-CAC-14-1
Homo_sapiens_tRNA-Asn-GTT-24-1	Homo_sapiens_tRNA-Ala-AGC-4-1	Homo_sapiens_tRNA-Ala-TGC-3-2	Homo_sapiens_tRNA-Asn-GTT-9-1
Homo_sapiens_tRNA-Glu-TTC-6-1	Homo_sapiens_tRNA-Ala-AGC-5-1	Homo_sapiens_tRNA-Arg-ACG-1-1	Homo_sapiens_tRNA-Gln-CTG-8-2
Homo_sapiens_tRNA-Gln-CTG-9-1	Homo_sapiens_tRNA-Ala-AGC-6-1	Homo_sapiens_tRNA-Arg-ACG-1-2	Homo_sapiens_tRNA-His-GTG-1-2
Homo_sapiens_tRNA-Asn-GTT-2-1	Homo_sapiens_tRNA-Ala-AGC-8-1	Homo_sapiens_tRNA-Arg-ACG-1-3	Homo_sapiens_tRNA-Asn-GTT-14-1
Homo_sapiens_tRX-Val-CAC-4-1	Homo_sapiens_tRNA-Ala-AGC-8-2	Homo_sapiens_tRNA-Arg-ACG-2-1	Homo_sapiens_tRNA-Gln-CTG-4-1
Homo_sapiens_tRNA-iMet-CAT-1-1	Homo_sapiens_tRNA-Ala-CGC-1-1	Homo_sapiens_tRNA-Arg-CCG-1-2	Homo_sapiens_tRNA-Glu-TTC-6-1
Homo_sapiens_tRNA-Val-CAC-1-1	Homo_sapiens_tRNA-Ala-CGC-2-1	Homo_sapiens_tRNA-Arg-CCG-1-3	Homo_sapiens_tRNA-Gln-CTG-9-1
Homo_sapiens_tRNA-Glu-TTC-4-2	Homo_sapiens_tRNA-Ala-CGC-3-1	Homo_sapiens_tRNA-Arg-CCG-2-1	Homo_sapiens_tRNA-Asn-GTT-25-1
Homo_sapiens_tRNA-Asn-GTT-2-2	Homo_sapiens_tRNA-Ala-CGC-4-1	Homo_sapiens_tRNA-Arg-CCT-1-1	Homo_sapiens_tRNA-Asn-GTT-11-2
Homo_sapiens_tRNA-Gly-GCC-2-1	Homo_sapiens_tRNA-Ala-CGC-5-1	Homo_sapiens_tRNA-Arg-CCT-2-1	Homo_sapiens_tRNA-Glu-TTC-8-1
Homo_sapiens_tRNA-Leu-CAG-1-6	Homo_sapiens_tRNA-Ala-TGC-1-1	Homo_sapiens_tRNA-Arg-CCT-3-1	Homo_sapiens_tRNA-Val-CAC-1-7
Homo_sapiens_tRNA-Gly-TCC-2-6	Homo_sapiens_tRNA-Ala-TGC-2-1	Homo_sapiens_tRNA-Arg-CCT-4-1	Homo_sapiens_tRNA-Asn-GTT-8-1
Homo_sapiens_tRNA-Asn-GTT-1-1	Homo_sapiens_tRNA-Ala-TGC-3-1	Homo_sapiens_tRNA-Arg-TCG-1-1	Homo_sapiens_tRNA-Phe-GAA-1-3
Homo_sapiens_tRNA-Glu-TTC-5-1	Homo_sapiens_tRNA-Ala-TGC-3-2	Homo_sapiens_tRNA-Arg-TCG-2-1	Homo_sapiens_tRNA-Und-TTA-3-1
Homo_sapiens_tRNA-Pro-CGG-1-1	Homo_sapiens_tRNA-Ala-TGC-5-1	Homo_sapiens_tRNA-Arg-TCG-3-1	Homo_sapiens_tRNA-Gly-TCC-4-1
Homo_sapiens_tRNA-Pro-AGG-2-1	Homo_sapiens_tRNA-Ala-TGC-6-1	Homo_sapiens_tRNA-Arg-TCG-5-1	Homo_sapiens_tRNA-Gly-GCC-4-1
Homo_sapiens_tRNA-Lys-TTT-3-1	Homo_sapiens_tRNA-Ala-TGC-7-1	Homo_sapiens_tRNA-Arg-TCT-4-1	Homo_sapiens_tRNA-Asn-GTT-1-1
Homo_sapiens_tRNA-Lys-TTT-3-2	Homo_sapiens_tRNA-Ala-TGC-9-1	Homo_sapiens_tRNA-Asn-GTT-2-1	Homo_sapiens_tRNA-Asn-GTT-17-1
Homo_sapiens_tRNA-Thr-TGT-2-1	Homo_sapiens_tRNA-Arg-ACG-1-1	Homo_sapiens_tRNA-Asn-GTT-2-2	Homo_sapiens_tRNA-Asn-GTT-5-1
Homo_sapiens_tRNA-Leu-CAA-4-1	Homo_sapiens_tRNA-Arg-ACG-1-2	Homo_sapiens_tRNA-Asn-GTT-2-3	Homo_sapiens_tRNA-Glu-TTC-4-1
Homo_sapiens_tRNA-Glu-CTC-2-1	Homo_sapiens_tRNA-Arg-ACG-1-3	Homo_sapiens_tRNA-Asn-GTT-2-4	Homo_sapiens_tRNA-Gly-CCC-1-1
Homo_sapiens_tRNA-Val-TAC-3-1	Homo_sapiens_tRNA-Arg-ACG-2-1	Homo_sapiens_tRNA-Asn-GTT-24-1	Homo_sapiens_tRNA-Val-CAC-11-1
Homo_sapiens_tRNA-Asn-GTT-2-3	Homo_sapiens_tRNA-Arg-ACG-2-2	Homo_sapiens_tRNA-Asn-GTT-2-5	Homo_sapiens_tRNA-Gly-CCC-4-1
Homo_sapiens_tRNA-Ser-TGA-1-1	Homo_sapiens_tRNA-Arg-ACG-2-3	Homo_sapiens_tRNA-Asn-GTT-2-7	Homo_sapiens_tRNA-Gly-CCC-5-1
Homo_sapiens_tRNA-Val-TAC-1-1	Homo_sapiens_tRNA-Arg-ACG-2-4	Homo_sapiens_tRNA-Asn-GTT-3-1	Homo_sapiens_tRNA-Val-CAC-11-2
Homo_sapiens_tRNA-Val-TAC-2-1	Homo_sapiens_tRNA-Arg-CCG-1-1	Homo_sapiens_tRNA-Asp-GTC-1-1	Homo_sapiens_tRNA-Gly-CCC-1-2
Homo_sapiens_tRNA-Arg-TCT-3-2	Homo_sapiens_tRNA-Arg-CCG-1-2	Homo_sapiens_tRNA-Asp-GTC-2-10	Homo_sapiens_tRNA-Glu-TTC-3-1
Homo_sapiens_tRNA-Leu-TAA-3-1	Homo_sapiens_tRNA-Arg-CCG-1-3	Homo_sapiens_tRNA-Asp-GTC-2-11	Homo_sapiens_tRNA-Asn-GTT-13-1
Homo_sapiens_tRNA-Lys-TTT-5-1	Homo_sapiens_tRNA-Arg-CCG-2-1	Homo_sapiens_tRNA-Asp-GTC-2-6	Homo_sapiens_tRNA-Asn-GTT-4-1
Homo_sapiens_tRNA-Phe-GAA-1-3	Homo_sapiens_tRNA-Arg-CCT-1-1	Homo_sapiens_tRNA-Asp-GTC-2-7	Homo_sapiens_tRNA-Glu-TTC-12-1
Homo_sapiens_tRNA-Lys-TTT-3-4	Homo_sapiens_tRNA-Arg-CCT-2-1	Homo_sapiens_tRNA-Asp-GTC-2-8	Homo_sapiens_tRNA-Pro-AGG-2-4
Homo_sapiens_tRNA-Phe-GAA-2-1	Homo_sapiens_tRNA-Arg-CCT-3-1	Homo_sapiens_tRNA-Asp-GTC-2-9	Homo_sapiens_tRNA-Lys-TTT-8-1
Homo_sapiens_tRNA-Ser-GCT-3-1	Homo_sapiens_tRNA-Arg-CCT-4-1	Homo_sapiens_tRNA-Asp-GTC-3-1	Homo_sapiens_tRNA-Ala-TGC-4-1
Homo_sapiens_tRNA-Pro-AGG-2-4	Homo_sapiens_tRNA-Arg-CCT-5-1	Homo_sapiens_tRNA-Cys-GCA-2-2	Homo_sapiens_tRNA-Glu-CTC-3-1
Homo_sapiens_tRNA-Pro-TGG-2-1	Homo_sapiens_tRNA-Arg-TCG-1-1	Homo_sapiens_tRNA-Cys-GCA-2-3	Homo_sapiens_tRNA-Leu-TAG-2-1
Homo_sapiens_tRNA-Lys-TTT-2-1	Homo_sapiens_tRNA-Arg-TCG-2-1	Homo_sapiens_tRNA-Cys-GCA-2-4	Homo_sapiens_tRNA-Thr-TGT-4-1
Homo_sapiens_tRNA-Ser-CGA-4-1	Homo_sapiens_tRNA-Arg-TCG-3-1	Homo_sapiens_tRNA-Cys-GCA-4-1	Homo_sapiens_tRNA-Pro-TGG-1-1
Homo_sapiens_tRNA-Asp-GTC-2-8	Homo_sapiens_tRNA-Arg-TCG-4-1	Homo_sapiens_tRNA-Gln-CTG-1-2	Homo_sapiens_tRNA-Tyr-GTA-5-3
Homo_sapiens_tRNA-Asp-GTC-1-1	Homo_sapiens_tRNA-Arg-TCG-5-1	Homo_sapiens_tRNA-Gln-CTG-1-3	Homo_sapiens_tRNA-Tyr-GTA-4-1
Homo_sapiens_tRNA-Trp-CCA-4-1	Homo_sapiens_tRNA-Arg-TCG-6-1	Homo_sapiens_tRNA-Gln-CTG-1-4	Homo_sapiens_tRNA-Tyr-GTA-7-1
Homo_sapiens_tRNA-Ala-TGC-3-2	Homo_sapiens_tRNA-Arg-TCT-1-1	Homo_sapiens_tRNA-Gln-CTG-1-5	Homo_sapiens_tRNA-Tyr-GTA-5-4
Homo_sapiens_tRNA-Asp-GTC-2-9	Homo_sapiens_tRNA-Arg-TCT-2-1	Homo_sapiens_tRNA-Gln-CTG-6-1	Homo_sapiens_tRX-Tyr-GTA-1-1
Homo_sapiens_tRNA-Phe-GAA-1-4	Homo_sapiens_tRNA-Arg-TCT-3-1	Homo_sapiens_tRNA-Gln-TTG-1-1	Homo_sapiens_tRNA-Cys-GCA-8-1
Homo_sapiens_tRNA-Asp-GTC-2-10	Homo_sapiens_tRNA-Arg-TCT-4-1	Homo_sapiens_tRNA-Gln-TTG-2-1	Homo_sapiens_tRNA-Cys-GCA-5-1
Homo_sapiens_tRNA-Ala-TGC-4-1	Homo_sapiens_tRNA-Arg-TCT-5-1	Homo_sapiens_tRNA-Gln-TTG-3-2	Homo_sapiens_tRX-Lys-CTT-1-1
Homo_sapiens_tRNA-Asn-GTT-2-4	Homo_sapiens_tRNA-Asn-GTT-10-1	Homo_sapiens_tRNA-Gln-TTG-3-3	Homo_sapiens_tRNA-Pro-TGG-3-3
Homo_sapiens_tRNA-Glu-TTC-1-2	Homo_sapiens_tRNA-Asn-GTT-1-1	Homo_sapiens_tRNA-Glu-CTC-1-1	Homo_sapiens_tRNA-Pro-AGG-3-1
Homo_sapiens_tRNA-Glu-TTC-2-1	Homo_sapiens_tRNA-Asn-GTT-11-1	Homo_sapiens_tRNA-Glu-CTC-1-6	Homo_sapiens_tRNA-Pro-TGG-4-1
Homo_sapiens_tRNA-Phe-GAA-1-5	Homo_sapiens_tRNA-Asn-GTT-11-2	Homo_sapiens_tRNA-Glu-CTC-1-7	Homo_sapiens_tRNA-Pro-CGG-1-2
Homo_sapiens_tRNA-Pro-AGG-2-5	Homo_sapiens_tRNA-Asn-GTT-13-1	Homo_sapiens_tRNA-Glu-CTC-2-1	Homo_sapiens_tRNA-Lys-CTT-2-5
Homo_sapiens_tRNA-Leu-AAG-2-3	Homo_sapiens_tRNA-Asn-GTT-14-1	Homo_sapiens_tRNA-Glu-TTC-1-1	Homo_sapiens_tRNA-Lys-CTT-5-1
Homo_sapiens_tRNA-Pro-AGG-2-6	Homo_sapiens_tRNA-Asn-GTT-17-1	Homo_sapiens_tRNA-Glu-TTC-1-2	Homo_sapiens_tRNA-Lys-CTT-4-1
Homo_sapiens_tRNA-Thr-TGT-3-1	Homo_sapiens_tRNA-Asn-GTT-2-1	Homo_sapiens_tRNA-Glu-TTC-2-1	Homo_sapiens_tRNA-Pro-AGG-1-1
Homo_sapiens_tRNA-Leu-TAG-2-1	Homo_sapiens_tRNA-Asn-GTT-2-2	Homo_sapiens_tRNA-Glu-TTC-2-2	Homo_sapiens_tRNA-Arg-CCT-5-1
Homo_sapiens_tRNA-Thr-TGT-4-1	Homo_sapiens_tRNA-Asn-GTT-2-3	Homo_sapiens_tRNA-Glu-TTC-4-2	Homo_sapiens_tRNA-Lys-CTT-14-1
Homo_sapiens_tRNA-Pro-TGG-1-1	Homo_sapiens_tRNA-Asn-GTT-2-4	Homo_sapiens_tRNA-Glu-TTC-5-1	Homo_sapiens_tRNA-Gly-GCC-3-1
Homo_sapiens_tRNA-Tyr-GTA-5-3	Homo_sapiens_tRNA-Asn-GTT-24-1	Homo_sapiens_tRNA-Gly-CCC-2-1	Homo_sapiens_tRNA-Gly-GCC-2-5
Homo_sapiens_tRNA-Tyr-GTA-5-4	Homo_sapiens_tRNA-Asn-GTT-2-5	Homo_sapiens_tRNA-Gly-CCC-2-2	Homo_sapiens_tRNA-Lys-TTT-1-1
Homo_sapiens_tRNA-Thr-TGT-5-1	Homo_sapiens_tRNA-Asn-GTT-25-1	Homo_sapiens_tRNA-Gly-GCC-1-5	Homo_sapiens_tRNA-Gly-CCC-3-1
Homo_sapiens_tRNA-Tyr-GTA-5-5	Homo_sapiens_tRNA-Asn-GTT-2-6	Homo_sapiens_tRNA-Gly-GCC-2-1	Homo_sapiens_tRNA-Cys-GCA-14-1
Homo_sapiens_tRNA-Pro-TGG-3-2	Homo_sapiens_tRNA-Asn-GTT-2-7	Homo_sapiens_tRNA-Gly-GCC-2-2	Homo_sapiens_tRNA-Arg-TCT-2-1
Homo_sapiens_tRNA-Arg-ACG-1-3	Homo_sapiens_tRNA-Asn-GTT-3-1	Homo_sapiens_tRNA-Gly-GCC-2-3	Homo_sapiens_tRNA-Thr-AGT-1-1
Homo_sapiens_tRNA-Lys-CTT-1-1	Homo_sapiens_tRNA-Asn-GTT-4-1	Homo_sapiens_tRNA-Gly-GCC-2-4	Homo_sapiens_tRNA-Phe-GAA-1-6
Homo_sapiens_tRNA-Cys-GCA-8-1	Homo_sapiens_tRNA-Asn-GTT-5-1	Homo_sapiens_tRNA-Gly-GCC-2-6	Homo_sapiens_tRNA-Asn-GTT-2-6
Homo_sapiens_tRNA-Ala-AGC-15-1	Homo_sapiens_tRNA-Asn-GTT-6-1	Homo_sapiens_tRNA-Gly-TCC-1-1	Homo_sapiens_tRNA-Cys-GCA-7-1
Homo_sapiens_tRNA-Ile-AAT-5-4	Homo_sapiens_tRNA-Asn-GTT-7-1	Homo_sapiens_tRNA-Gly-TCC-2-1	Homo_sapiens_tRNA-Arg-TCT-1-1
Homo_sapiens_tRNA-Glu-TTC-2-2	Homo_sapiens_tRNA-Asn-GTT-8-1	Homo_sapiens_tRNA-Gly-TCC-2-6	Homo_sapiens_tRNA-Gly-CCC-7-1
Homo_sapiens_tRNA-Ser-GCT-4-2	Homo_sapiens_tRNA-Asn-GTT-9-1	Homo_sapiens_tRNA-Gly-TCC-3-1	Homo_sapiens_tRNA-Glu-TTC-9-1
Homo_sapiens_tRNA-His-GTG-1-7	Homo_sapiens_tRNA-Asp-GTC-1-1	Homo_sapiens_tRNA-His-GTG-1-1	Homo_sapiens_tRNA-Cys-GCA-6-1
Homo_sapiens_tRNA-His-GTG-1-8	Homo_sapiens_tRNA-Asp-GTC-2-10	Homo_sapiens_tRNA-His-GTG-1-7	Homo_sapiens_tRNA-Cys-GCA-9-1
Homo_sapiens_tRNA-His-GTG-1-9	Homo_sapiens_tRNA-Asp-GTC-2-11	Homo_sapiens_tRNA-His-GTG-1-8	Homo_sapiens_tRNA-Cys-GCA-2-1
Homo_sapiens_tRNA-Gln-CTG-1-4	Homo_sapiens_tRNA-Asp-GTC-2-6	Homo_sapiens_tRNA-His-GTG-1-9	Homo_sapiens_tRNA-Val-AAC-1-2
Homo_sapiens_tRNA-Lys-CTT-1-2	Homo_sapiens_tRNA-Asp-GTC-2-7	Homo_sapiens_tRNA-Ile-AAT-2-1	Homo_sapiens_tRNA-Leu-AAG-1-3
Homo_sapiens_tRNA-Arg-TCG-1-1	Homo_sapiens_tRNA-Asp-GTC-2-8	Homo_sapiens_tRNA-Ile-AAT-4-1	Homo_sapiens_tRNA-Gln-CTG-1-1
Homo_sapiens_tRNA-Gly-CCC-2-2	Homo_sapiens_tRNA-Asp-GTC-2-9	Homo_sapiens_tRNA-Ile-AAT-5-1	Homo_sapiens_tRNA-Arg-TCG-4-1
Homo_sapiens_tRNA-Arg-CCG-1-3	Homo_sapiens_tRNA-Asp-GTC-3-1	Homo_sapiens_tRNA-Ile-AAT-5-2	Homo_sapiens_tRNA-Ser-GCT-6-1
Homo_sapiens_tRNA-Arg-CCT-3-1	Homo_sapiens_tRNA-Cys-GCA-10-1	Homo_sapiens_tRNA-Ile-AAT-5-4	Homo_sapiens_tRNA-Gln-TTG-3-1
Homo_sapiens_tRNA-Lys-CTT-3-1	Homo_sapiens_tRNA-Cys-GCA-1-1	Homo_sapiens_tRNA-Ile-AAT-5-5	Homo_sapiens_tRNA-Trp-CCA-3-1
Homo_sapiens_tRNA-Pro-CGG-1-2	Homo_sapiens_tRNA-Cys-GCA-11-1	Homo_sapiens_tRNA-Ile-TAT-1-1	Homo_sapiens_tRNA-Trp-CCA-3-2
Homo_sapiens_tRNA-Lys-CTT-2-5	Homo_sapiens_tRNA-Cys-GCA-12-1	Homo_sapiens_tRNA-Ile-TAT-2-1	Homo_sapiens_tRNA-Tyr-GTA-8-1
Homo_sapiens_tRNA-Lys-CTT-5-1	Homo_sapiens_tRNA-Cys-GCA-13-1	Homo_sapiens_tRNA-Ile-TAT-2-2	Homo_sapiens_tRNA-Tyr-GTA-3-1
Homo_sapiens_tRNA-Pro-AGG-2-7	Homo_sapiens_tRNA-Cys-GCA-14-1	Homo_sapiens_tRNA-Ile-TAT-2-3	Homo_sapiens_tRNA-Tyr-GTA-6-1
Homo_sapiens_tRNA-Pro-TGG-3-4	Homo_sapiens_tRNA-Cys-GCA-15-1	Homo_sapiens_tRNA-iMet-CAT-1-1	Homo_sapiens_tRNA-Met-CAT-4-2
Homo_sapiens_tRNA-Pro-AGG-2-8	Homo_sapiens_tRNA-Cys-GCA-16-1	Homo_sapiens_tRNA-iMet-CAT-1-2	Homo_sapiens_tRNA-Ala-AGC-21-1
Homo_sapiens_tRNA-Lys-CTT-4-1	Homo_sapiens_tRNA-Cys-GCA-17-1	Homo_sapiens_tRNA-iMet-CAT-1-3	Homo_sapiens_tRNA-Ile-AAT-6-1
Homo_sapiens_tRNA-Pro-AGG-1-1	Homo_sapiens_tRNA-Cys-GCA-18-1	Homo_sapiens_tRNA-iMet-CAT-1-4	Homo_sapiens_tRNA-Ser-GCT-1-1
Homo_sapiens_tRNA-Thr-CGT-2-1	Homo_sapiens_tRNA-Cys-GCA-2-1	Homo_sapiens_tRNA-iMet-CAT-1-5	Homo_sapiens_tRNA-Val-CAC-9-1
Homo_sapiens_tRNA-Leu-TAG-3-1	Homo_sapiens_tRNA-Cys-GCA-21-1	Homo_sapiens_tRNA-iMet-CAT-1-6	Homo_sapiens_tRNA-His-GTG-1-5
Homo_sapiens_tRNA-Leu-AAG-2-4	Homo_sapiens_tRNA-Cys-GCA-2-2	Homo_sapiens_tRNA-iMet-CAT-1-7	Homo_sapiens_tRNA-Val-CAC-6-1
Homo_sapiens_tRNA-Leu-CAG-2-1	Homo_sapiens_tRNA-Cys-GCA-2-3	Homo_sapiens_tRNA-iMet-CAT-1-8	Homo_sapiens_tRNA-Ser-CGA-2-1
Homo_sapiens_tRNA-Leu-CAG-2-2	Homo_sapiens_tRNA-Cys-GCA-23-1	Homo_sapiens_tRNA-Leu-AAG-2-1	Homo_sapiens_tRNA-Arg-ACG-2-2
Homo_sapiens_tRNA-Met-CAT-2-1	Homo_sapiens_tRNA-Cys-GCA-2-4	Homo_sapiens_tRNA-Leu-AAG-2-2	Homo_sapiens_tRNA-Arg-ACG-2-3
Homo_sapiens_tRNA-Met-CAT-6-1	Homo_sapiens_tRNA-Cys-GCA-4-1	Homo_sapiens_tRNA-Leu-AAG-2-3	Homo_sapiens_tRNA-Leu-TAA-4-1
Homo_sapiens_tRNA-Lys-TTT-3-5	Homo_sapiens_tRNA-Cys-GCA-5-1	Homo_sapiens_tRNA-Leu-AAG-2-4	Homo_sapiens_tRNA-Val-AAC-5-1
Homo_sapiens_tRNA-Gln-CTG-1-5	Homo_sapiens_tRNA-Cys-GCA-6-1	Homo_sapiens_tRNA-Leu-CAA-1-1	Homo_sapiens_tRNA-Ile-AAT-5-3
Homo_sapiens_tRNA-Leu-TAG-1-1	Homo_sapiens_tRNA-Cys-GCA-7-1	Homo_sapiens_tRNA-Leu-CAA-1-2	Homo_sapiens_tRX-Ile-AAT-3-1
Homo_sapiens_tRNA-Gly-GCC-2-6	Homo_sapiens_tRNA-Cys-GCA-8-1	Homo_sapiens_tRNA-Leu-CAA-4-1	Homo_sapiens_tRNA-Ile-AAT-9-1
Homo_sapiens_tRNA-Ser-CGA-1-1	Homo_sapiens_tRNA-Cys-GCA-9-1	Homo_sapiens_tRNA-Leu-CAG-1-6	Homo_sapiens_tRNA-Ile-AAT-3-1
Homo_sapiens_tRNA-Thr-AGT-5-1	Homo_sapiens_tRNA-Cys-GCA-9-2	Homo_sapiens_tRNA-Leu-CAG-1-7	Homo_sapiens_tRNA-Val-TAC-4-1
Homo_sapiens_tRNA-Trp-CCA-3-3	Homo_sapiens_tRNA-Cys-GCA-9-3	Homo_sapiens_tRNA-Leu-CAG-2-1	Homo_sapiens_tRNA-Ser-ACT-1-1
Homo_sapiens_tRNA-Ser-GCT-4-3	Homo_sapiens_tRNA-Cys-GCA-9-4	Homo_sapiens_tRNA-Leu-CAG-2-2	Homo_sapiens_tRNA-Gln-CTG-5-1
Homo_sapiens_tRNA-Ile-AAT-5-5	Homo_sapiens_tRNA-Gln-CTG-1-1	Homo_sapiens_tRNA-Leu-TAA-1-1	Homo_sapiens_tRNA-Ser-GCT-2-1
Homo_sapiens_tRNA-Trp-CCA-1-1	Homo_sapiens_tRNA-Gln-CTG-1-2	Homo_sapiens_tRNA-Leu-TAA-3-1	Homo_sapiens_tRNA-Thr-CGT-6-1
Homo_sapiens_tRNA-Gly-TCC-3-1	Homo_sapiens_tRNA-Gln-CTG-1-3	Homo_sapiens_tRNA-Leu-TAG-1-1	Homo_sapiens_tRNA-Lys-TTT-6-1
Homo_sapiens_tRNA-Asp-GTC-2-11	Homo_sapiens_tRNA-Gln-CTG-1-4	Homo_sapiens_tRNA-Leu-TAG-3-1	Homo_sapiens_tRNA-Ser-AGA-2-4
Homo_sapiens_tRNA-Pro-CGG-1-3	Homo_sapiens_tRNA-Gln-CTG-1-5	Homo_sapiens_tRNA-Lys-CTT-1-1	Homo_sapiens_tRNA-Ser-TGA-4-1
Homo_sapiens_tRNA-Thr-AGT-1-2	Homo_sapiens_tRNA-Gln-CTG-2-1	Homo_sapiens_tRNA-Lys-CTT-1-2	Homo_sapiens_tRNA-Ser-AGA-3-1
Homo_sapiens_tRNA-Ser-AGA-2-6	Homo_sapiens_tRNA-Gln-CTG-4-1	Homo_sapiens_tRNA-Lys-CTT-2-1	Homo_sapiens_tRNA-Ser-AGA-1-1
Homo_sapiens_tRNA-Ile-AAT-4-1	Homo_sapiens_tRNA-Gln-CTG-5-1	Homo_sapiens_tRNA-Lys-CTT-2-2	Homo_sapiens_tRNA-Ser-TGA-2-1
Homo_sapiens_tRNA-Trp-CCA-2-1	Homo_sapiens_tRNA-Gln-CTG-6-1	Homo_sapiens_tRNA-Lys-CTT-2-3	Homo_sapiens_tRNA-Gln-CTG-2-1
Homo_sapiens_tRNA-Thr-CGT-4-1	Homo_sapiens_tRNA-Gln-CTG-8-2	Homo_sapiens_tRNA-Lys-CTT-2-4	Homo_sapiens_tRNA-Ser-AGA-4-1
Homo_sapiens_tRNA-Asn-GTT-2-5	Homo_sapiens_tRNA-Gln-CTG-9-1	Homo_sapiens_tRNA-Lys-CTT-3-1	Homo_sapiens_tRNA-Arg-TCT-5-1
Homo_sapiens_tRNA-Cys-GCA-14-1	Homo_sapiens_tRNA-Gln-TTG-1-1	Homo_sapiens_tRNA-Lys-TTT-3-1	Homo_sapiens_tRNA-Lys-TTT-9-1
Homo_sapiens_tRNA-Cys-GCA-2-2	Homo_sapiens_tRNA-Gln-TTG-2-1	Homo_sapiens_tRNA-Lys-TTT-3-2	Homo_sapiens_tRNA-Lys-TTT-4-1
Homo_sapiens_tRNA-Cys-GCA-4-1	Homo_sapiens_tRNA-Gln-TTG-3-1	Homo_sapiens_tRNA-Lys-TTT-3-3	Homo_sapiens_tRNA-Leu-CAA-3-1
Homo_sapiens_tRNA-Cys-GCA-2-3	Homo_sapiens_tRNA-Gln-TTG-3-2	Homo_sapiens_tRNA-Lys-TTT-3-4	Homo_sapiens_tRNA-Leu-CAA-2-1
Homo_sapiens_tRNA-Cys-GCA-2-4	Homo_sapiens_tRNA-Gln-TTG-3-3	Homo_sapiens_tRNA-Lys-TTT-3-5	Homo_sapiens_tRNA-Thr-CGT-5-1
Homo_sapiens_tRNA-Gln-TTG-1-1	Homo_sapiens_tRNA-Glu-CTC-1-1	Homo_sapiens_tRNA-Lys-TTT-5-1	Homo_sapiens_tRNA-Ile-AAT-8-1
Homo_sapiens_tRNA-Arg-CCG-2-1	Homo_sapiens_tRNA-Glu-CTC-1-6	Homo_sapiens_tRNA-Met-CAT-1-1	Homo_sapiens_tRNA-Arg-ACG-2-4
Homo_sapiens_tRNA-Arg-CCT-1-1	Homo_sapiens_tRNA-Glu-CTC-1-7	Homo_sapiens_tRNA-Met-CAT-2-1	Homo_sapiens_tRNA-Ser-CGA-3-1
Homo_sapiens_tRNA-Arg-CCT-2-1	Homo_sapiens_tRNA-Glu-CTC-2-1	Homo_sapiens_tRNA-Met-CAT-3-1	Homo_sapiens_tRNA-Val-AAC-4-1
Homo_sapiens_tRNA-Arg-TCG-3-1	Homo_sapiens_tRNA-Glu-CTC-3-1	Homo_sapiens_tRNA-Met-CAT-3-2	Homo_sapiens_tRNA-Leu-TAA-2-1
Homo_sapiens_tRNA-iMet-CAT-1-8	Homo_sapiens_tRNA-Glu-TTC-1-1	Homo_sapiens_tRNA-Met-CAT-6-1	Homo_sapiens_tRNA-Thr-AGT-4-1
Homo_sapiens_tRNA-Asn-GTT-2-6	Homo_sapiens_tRNA-Glu-TTC-1-2	Homo_sapiens_tRNA-Phe-GAA-1-2	Homo_sapiens_tRNA-Val-CAC-7-1
Homo_sapiens_tRNA-Gly-TCC-1-1	Homo_sapiens_tRNA-Glu-TTC-12-1	Homo_sapiens_tRNA-Phe-GAA-1-4	Homo_sapiens_tRNA-iMet-CAT-2-1
Homo_sapiens_tRNA-Val-CAC-3-1	Homo_sapiens_tRNA-Glu-TTC-2-1	Homo_sapiens_tRNA-Phe-GAA-1-5	Homo_sapiens_tRNA-Ser-GCT-5-1
Homo_sapiens_tRNA-Thr-AGT-1-3	Homo_sapiens_tRNA-Glu-TTC-2-2	Homo_sapiens_tRNA-Phe-GAA-2-1	Homo_sapiens_tRNA-Leu-AAG-4-1
Homo_sapiens_tRNA-Tyr-GTA-2-1	Homo_sapiens_tRNA-Glu-TTC-3-1	Homo_sapiens_tRNA-Pro-AGG-2-1	Homo_sapiens_tRNA-Thr-CGT-1-1
Homo_sapiens_tRNA-Ala-AGC-8-1	Homo_sapiens_tRNA-Glu-TTC-4-1	Homo_sapiens_tRNA-Pro-AGG-2-2	Homo_sapiens_tRNA-Ile-TAT-3-1
Homo_sapiens_tRNA-Ile-TAT-2-1	Homo_sapiens_tRNA-Glu-TTC-4-2	Homo_sapiens_tRNA-Pro-AGG-2-3	Homo_sapiens_tRNA-Ser-GCT-4-1
Homo_sapiens_tRNA-Gly-CCC-2-1	Homo_sapiens_tRNA-Glu-TTC-5-1	Homo_sapiens_tRNA-Pro-AGG-2-5	Homo_sapiens_tRNA-Ala-TGC-9-1
Homo_sapiens_tRNA-Glu-TTC-1-1	Homo_sapiens_tRNA-Glu-TTC-6-1	Homo_sapiens_tRNA-Pro-AGG-2-6	Homo_sapiens_tRNA-Ala-TGC-2-1
Homo_sapiens_tRNA-Ala-CGC-3-1	Homo_sapiens_tRNA-Glu-TTC-8-1	Homo_sapiens_tRNA-Pro-AGG-2-7	Homo_sapiens_tRNA-Lys-TTT-13-1
Homo_sapiens_tRNA-Gly-GCC-2-2	Homo_sapiens_tRNA-Glu-TTC-9-1	Homo_sapiens_tRNA-Pro-AGG-2-8	Homo_sapiens_tRNA-Ala-CGC-5-1
Homo_sapiens_tRNA-Gly-GCC-1-5	Homo_sapiens_tRNA-Gly-CCC-1-1	Homo_sapiens_tRNA-Pro-CGG-1-1	Homo_sapiens_tRNA-Ala-AGC-5-1
Homo_sapiens_tRNA-Arg-ACG-2-1	Homo_sapiens_tRNA-Gly-CCC-1-2	Homo_sapiens_tRNA-Pro-CGG-1-3	Homo_sapiens_tRNA-Ala-AGC-2-3
Homo_sapiens_tRNA-Val-AAC-1-1	Homo_sapiens_tRNA-Gly-CCC-2-1	Homo_sapiens_tRNA-Pro-CGG-2-1	Homo_sapiens_tRNA-Thr-AGT-3-1
Homo_sapiens_tRNA-Val-AAC-1-3	Homo_sapiens_tRNA-Gly-CCC-2-2	Homo_sapiens_tRNA-Pro-TGG-2-1	Homo_sapiens_tRNA-Phe-GAA-11-1
Homo_sapiens_tRNA-Val-CAC-1-4	Homo_sapiens_tRNA-Gly-CCC-3-1	Homo_sapiens_tRNA-Pro-TGG-3-1	Homo_sapiens_tRNA-Ala-CGC-4-1
Homo_sapiens_tRNA-Leu-AAG-1-3	Homo_sapiens_tRNA-Gly-CCC-4-1	Homo_sapiens_tRNA-Pro-TGG-3-2	Homo_sapiens_tRNA-Val-AAC-6-1
Homo_sapiens_tRNA-Leu-AAG-2-1	Homo_sapiens_tRNA-Gly-CCC-5-1	Homo_sapiens_tRNA-Pro-TGG-3-4	Homo_sapiens_tRNA-Arg-CCG-1-1
Homo_sapiens_tRNA-Val-AAC-2-1	Homo_sapiens_tRNA-Gly-CCC-6-1	Homo_sapiens_tRNA-SeC-TCA-1-1	Homo_sapiens_tRNA-Lys-TTT-7-1
Homo_sapiens_tRNA-Pro-TGG-3-1	Homo_sapiens_tRNA-Gly-CCC-7-1	Homo_sapiens_tRNA-Ser-AGA-2-1	Homo_sapiens_tRNA-Ala-TGC-6-1
Homo_sapiens_tRNA-Thr-TGT-6-1	Homo_sapiens_tRNA-Gly-GCC-1-5	Homo_sapiens_tRNA-Ser-AGA-2-2	Homo_sapiens_tRNA-Phe-GAA-5-1
Homo_sapiens_tRNA-Ala-TGC-3-1	Homo_sapiens_tRNA-Gly-GCC-2-1	Homo_sapiens_tRNA-Ser-AGA-2-3	Homo_sapiens_tRNA-Ala-AGC-23-1
Homo_sapiens_tRNA-Lys-CTT-2-2	Homo_sapiens_tRNA-Gly-GCC-2-2	Homo_sapiens_tRNA-Ser-AGA-2-5	Homo_sapiens_tRNA-Ala-TGC-1-1
Homo_sapiens_tRNA-Val-AAC-1-4	Homo_sapiens_tRNA-Gly-GCC-2-3	Homo_sapiens_tRNA-Ser-AGA-2-6	Homo_sapiens_tRNA-Phe-GAA-1-1
Homo_sapiens_tRNA-Lys-CTT-2-3	Homo_sapiens_tRNA-Gly-GCC-2-4	Homo_sapiens_tRNA-Ser-CGA-1-1	Homo_sapiens_tRNA-Ala-TGC-7-1
Homo_sapiens_tRNA-Val-CAC-1-5	Homo_sapiens_tRNA-Gly-GCC-2-5	Homo_sapiens_tRNA-Ser-CGA-4-1	Homo_sapiens_tRNA-Phe-GAA-3-1
Homo_sapiens_tRNA-iMet-CAT-1-2	Homo_sapiens_tRNA-Gly-GCC-2-6	Homo_sapiens_tRNA-Ser-GCT-3-1	Homo_sapiens_tRNA-Ala-AGC-6-1
Homo_sapiens_tRNA-Arg-TCG-4-1	Homo_sapiens_tRNA-Gly-GCC-3-1	Homo_sapiens_tRNA-Ser-GCT-4-2	Homo_sapiens_tRNA-Ala-TGC-5-1
Homo_sapiens_tRNA-Ser-GCT-6-1	Homo_sapiens_tRNA-Gly-GCC-4-1	Homo_sapiens_tRNA-Ser-GCT-4-3	Homo_sapiens_tRNA-Phe-GAA-4-1
Homo_sapiens_tRNA-Gln-TTG-3-2	Homo_sapiens_tRNA-Gly-TCC-1-1	Homo_sapiens_tRNA-Ser-TGA-1-1	Homo_sapiens_tRNA-Leu-AAG-3-1
Homo_sapiens_tRNA-Ser-TGA-3-1	Homo_sapiens_tRNA-Gly-TCC-2-1	Homo_sapiens_tRNA-Ser-TGA-3-1	Homo_sapiens_tRX-Ala-AGC-6-1
Homo_sapiens_tRNA-iMet-CAT-1-3	Homo_sapiens_tRNA-Gly-TCC-2-6	Homo_sapiens_tRNA-Thr-AGT-1-2	Homo_sapiens_tRNA-Ala-AGC-19-1
Homo_sapiens_tRNA-Trp-CCA-3-1	Homo_sapiens_tRNA-Gly-TCC-3-1	Homo_sapiens_tRNA-Thr-AGT-1-3	Homo_sapiens_tRNA-Ile-AAT-12-1
Homo_sapiens_tRNA-Arg-TCG-2-1	Homo_sapiens_tRNA-Gly-TCC-4-1	Homo_sapiens_tRNA-Thr-AGT-2-1	Homo_sapiens_tRX-Met-CAT-2-1
Homo_sapiens_tRNA-Ser-AGA-2-1	Homo_sapiens_tRNA-His-GTG-1-1	Homo_sapiens_tRNA-Thr-AGT-2-2	Homo_sapiens_tRX-Ala-AGC-5-1
Homo_sapiens_tRNA-Arg-ACG-1-1	Homo_sapiens_tRNA-His-GTG-1-2	Homo_sapiens_tRNA-Thr-AGT-5-1	Homo_sapiens_tRNA-Ala-AGC-24-1
Homo_sapiens_tRNA-iMet-CAT-1-4	Homo_sapiens_tRNA-His-GTG-1-5	Homo_sapiens_tRNA-Thr-AGT-6-1	Homo_sapiens_tRNA-Ile-AAT-1-1
Homo_sapiens_tRNA-Trp-CCA-3-2	Homo_sapiens_tRNA-His-GTG-1-6	Homo_sapiens_tRNA-Thr-CGT-2-1	Homo_sapiens_tRNA-Ala-AGC-17-1
Homo_sapiens_tRNA-Leu-CAG-1-7	Homo_sapiens_tRNA-His-GTG-1-7	Homo_sapiens_tRNA-Thr-CGT-3-1	Homo_sapiens_tRNA-Ala-AGC-16-1
Homo_sapiens_tRNA-Thr-AGT-2-1	Homo_sapiens_tRNA-His-GTG-1-8	Homo_sapiens_tRNA-Thr-CGT-4-1	Homo_sapiens_tRNA-Cys-GCA-1-1
Homo_sapiens_tRNA-Arg-ACG-1-2	Homo_sapiens_tRNA-His-GTG-1-9	Homo_sapiens_tRNA-Thr-TGT-1-1	Homo_sapiens_tRNA-Cys-GCA-9-2
Homo_sapiens_tRNA-Val-CAC-1-6	Homo_sapiens_tRNA-Ile-AAT-1-1	Homo_sapiens_tRNA-Thr-TGT-2-1	Homo_sapiens_tRNA-Cys-GCA-13-1
Homo_sapiens_tRNA-Ala-CGC-1-1	Homo_sapiens_tRNA-Ile-AAT-12-1	Homo_sapiens_tRNA-Thr-TGT-3-1	Homo_sapiens_tRNA-Cys-GCA-18-1
Homo_sapiens_tRNA-Ile-AAT-5-1	Homo_sapiens_tRNA-Ile-AAT-2-1	Homo_sapiens_tRNA-Thr-TGT-5-1	Homo_sapiens_tRNA-Cys-GCA-10-1
Homo_sapiens_tRNA-Pro-AGG-2-2	Homo_sapiens_tRNA-Ile-AAT-3-1	Homo_sapiens_tRNA-Thr-TGT-6-1	Homo_sapiens_tRNA-Cys-GCA-11-1
Homo_sapiens_tRNA-Lys-CTT-2-4	Homo_sapiens_tRNA-Ile-AAT-4-1	Homo_sapiens_tRNA-Trp-CCA-1-1	Homo_sapiens_tRNA-Cys-GCA-16-1
Homo_sapiens_tRNA-Tyr-GTA-1-1	Homo_sapiens_tRNA-Ile-AAT-5-1	Homo_sapiens_tRNA-Trp-CCA-2-1	Homo_sapiens_tRNA-Cys-GCA-15-1
Homo_sapiens_tRNA-Ala-AGC-11-1	Homo_sapiens_tRNA-Ile-AAT-5-2	Homo_sapiens_tRNA-Trp-CCA-3-3	Homo_sapiens_tRNA-Cys-GCA-23-1
Homo_sapiens_tRNA-Tyr-GTA-8-1	Homo_sapiens_tRNA-Ile-AAT-5-3	Homo_sapiens_tRNA-Trp-CCA-4-1	Homo_sapiens_tRNA-Ser-AGA-5-1
Homo_sapiens_tRNA-Tyr-GTA-3-1	Homo_sapiens_tRNA-Ile-AAT-5-4	Homo_sapiens_tRNA-Tyr-GTA-1-1	Homo_sapiens_tRNA-Cys-GCA-9-3
Homo_sapiens_tRNA-Tyr-GTA-6-1	Homo_sapiens_tRNA-Ile-AAT-5-5	Homo_sapiens_tRNA-Tyr-GTA-2-1	Homo_sapiens_tRNA-Cys-GCA-12-1
Homo_sapiens_tRNA-Pro-CGG-2-1	Homo_sapiens_tRNA-Ile-AAT-6-1	Homo_sapiens_tRNA-Tyr-GTA-5-1	Homo_sapiens_tRNA-Cys-GCA-21-1
Homo_sapiens_tRNA-Ser-GCT-1-1	Homo_sapiens_tRNA-Ile-AAT-8-1	Homo_sapiens_tRNA-Tyr-GTA-5-5	Homo_sapiens_tRNA-Cys-GCA-17-1
Homo_sapiens_tRNA-His-GTG-1-5	Homo_sapiens_tRNA-Ile-AAT-9-1	Homo_sapiens_tRNA-Val-AAC-1-1	Homo_sapiens_tRNA-Cys-GCA-9-4
Homo_sapiens_tRNA-Thr-AGT-6-1	Homo_sapiens_tRNA-Ile-TAT-1-1	Homo_sapiens_tRNA-Val-AAC-1-3	Homo_sapiens_tRNA-Trp-CCA-5-1
Homo_sapiens_tRNA-Ile-AAT-5-2	Homo_sapiens_tRNA-Ile-TAT-2-1	Homo_sapiens_tRNA-Val-AAC-1-4	Homo_sapiens_tRNA-Arg-TCG-6-1
Homo_sapiens_tRNA-Arg-ACG-2-2	Homo_sapiens_tRNA-Ile-TAT-2-2	Homo_sapiens_tRNA-Val-AAC-1-5	Homo_sapiens_tRNA-Arg-TCT-3-1
Homo_sapiens_tRNA-Arg-ACG-2-3	Homo_sapiens_tRNA-Ile-TAT-2-3	Homo_sapiens_tRNA-Val-AAC-2-1	Homo_sapiens_tRNA-His-GTG-1-6
Homo_sapiens_tRNA-Leu-TAA-4-1	Homo_sapiens_tRNA-Ile-TAT-3-1	Homo_sapiens_tRNA-Val-AAC-3-1
Homo_sapiens_tRNA-Val-AAC-5-1	Homo_sapiens_tRNA-iMet-CAT-1-1	Homo_sapiens_tRNA-Val-CAC-1-1
Homo_sapiens_tRNA-Ile-AAT-5-3	Homo_sapiens_tRNA-iMet-CAT-1-2	Homo_sapiens_tRNA-Val-CAC-1-4
Homo_sapiens_tRNA-Val-CAC-2-1	Homo_sapiens_tRNA-iMet-CAT-1-3	Homo_sapiens_tRNA-Val-CAC-1-5
Homo_sapiens_tRNA-Val-TAC-4-1	Homo_sapiens_tRNA-iMet-CAT-1-4	Homo_sapiens_tRNA-Val-CAC-1-6
Homo_sapiens_tRNA-Ser-ACT-1-1	Homo_sapiens_tRNA-iMet-CAT-1-5	Homo_sapiens_tRNA-Val-CAC-2-1
Homo_sapiens_tRNA-Gln-CTG-5-1	Homo_sapiens_tRNA-iMet-CAT-1-6	Homo_sapiens_tRNA-Val-CAC-3-1
Homo_sapiens_tRNA-Ser-GCT-2-1	Homo_sapiens_tRNA-iMet-CAT-1-7	Homo_sapiens_tRNA-Val-TAC-1-1
Homo_sapiens_tRNA-Thr-CGT-6-1	Homo_sapiens_tRNA-iMet-CAT-1-8	Homo_sapiens_tRNA-Val-TAC-1-2
Homo_sapiens_tRNA-iMet-CAT-1-5	Homo_sapiens_tRNA-iMet-CAT-2-1	Homo_sapiens_tRNA-Val-TAC-2-1
Homo_sapiens_tRNA-Lys-TTT-6-1	Homo_sapiens_tRNA-Leu-AAG-1-3	Homo_sapiens_tRX-Val-CAC-4-1
Homo_sapiens_tRNA-Ser-AGA-2-2	Homo_sapiens_tRNA-Leu-AAG-2-1
Homo_sapiens_tRNA-Asp-GTC-2-6	Homo_sapiens_tRNA-Leu-AAG-2-2
Homo_sapiens_tRNA-Ser-AGA-2-3	Homo_sapiens_tRNA-Leu-AAG-2-3
Homo_sapiens_tRNA-Ser-AGA-2-4	Homo_sapiens_tRNA-Leu-AAG-2-4
Homo_sapiens_tRNA-Asp-GTC-2-7	Homo_sapiens_tRNA-Leu-AAG-3-1
Homo_sapiens_tRNA-Ser-TGA-4-1	Homo_sapiens_tRNA-Leu-AAG-4-1
Homo_sapiens_tRNA-Gln-CTG-1-2	Homo_sapiens_tRNA-Leu-CAA-1-1
Homo_sapiens_tRNA-Ser-TGA-2-1	Homo_sapiens_tRNA-Leu-CAA-1-2
Homo_sapiens_tRNA-Gln-CTG-2-1	Homo_sapiens_tRNA-Leu-CAA-2-1
Homo_sapiens_tRNA-Ser-AGA-4-1	Homo_sapiens_tRNA-Leu-CAA-3-1
Homo_sapiens_tRNA-Lys-TTT-9-1	Homo_sapiens_tRNA-Leu-CAA-4-1
Homo_sapiens_tRNA-Asp-GTC-3-1	Homo_sapiens_tRNA-Leu-CAG-1-6
Homo_sapiens_tRNA-Lys-TTT-4-1	Homo_sapiens_tRNA-Leu-CAG-1-7
Homo_sapiens_tRNA-iMet-CAT-1-6	Homo_sapiens_tRNA-Leu-CAG-2-1
Homo_sapiens_tRNA-Leu-CAA-3-1	Homo_sapiens_tRNA-Leu-CAG-2-2
Homo_sapiens_tRNA-Leu-CAA-2-1	Homo_sapiens_tRNA-Leu-TAA-1-1
Homo_sapiens_tRNA-Thr-CGT-5-1	Homo_sapiens_tRNA-Leu-TAA-2-1
Homo_sapiens_tRNA-Ile-TAT-2-3	Homo_sapiens_tRNA-Leu-TAA-3-1
Homo_sapiens_tRNA-Val-AAC-3-1	Homo_sapiens_tRNA-Leu-TAA-4-1
Homo_sapiens_tRNA-Ile-AAT-8-1	Homo_sapiens_tRNA-Leu-TAG-1-1
Homo_sapiens_tRNA-Arg-ACG-2-4	Homo_sapiens_tRNA-Leu-TAG-2-1
Homo_sapiens_tRNA-Ser-CGA-3-1	Homo_sapiens_tRNA-Leu-TAG-3-1
Homo_sapiens_tRNA-Thr-AGT-2-2	Homo_sapiens_tRNA-Lys-CTT-1-1
Homo_sapiens_tRNA-Ile-AAT-2-1	Homo_sapiens_tRNA-Lys-CTT-1-2
Homo_sapiens_tRNA-Leu-TAA-2-1	Homo_sapiens_tRNA-Lys-CTT-14-1
Homo_sapiens_tRNA-Thr-AGT-4-1	Homo_sapiens_tRNA-Lys-CTT-2-1
Homo_sapiens_tRNA-Val-AAC-1-5	Homo_sapiens_tRNA-Lys-CTT-2-2
Homo_sapiens_tRNA-iMet-CAT-2-1	Homo_sapiens_tRNA-Lys-CTT-2-3
Homo_sapiens_tRNA-Gln-CTG-6-1	Homo_sapiens_tRNA-Lys-CTT-2-4
Homo_sapiens_tRNA-Gln-TTG-3-3	Homo_sapiens_tRNA-Lys-CTT-2-5
Homo_sapiens_tRNA-iMet-CAT-1-7	Homo_sapiens_tRNA-Lys-CTT-3-1
Homo_sapiens_tRNA-Gly-GCC-2-3	Homo_sapiens_tRNA-Lys-CTT-4-1
Homo_sapiens_tRNA-Ser-GCT-5-1	Homo_sapiens_tRNA-Lys-CTT-5-1
Homo_sapiens_tRNA-Thr-TGT-1-1	Homo_sapiens_tRNA-Lys-TTT-1-1
Homo_sapiens_tRNA-Thr-CGT-1-1	Homo_sapiens_tRNA-Lys-TTT-13-1
Homo_sapiens_tRNA-Ile-TAT-3-1	Homo_sapiens_tRNA-Lys-TTT-2-1
Homo_sapiens_tRNA-Arg-TCG-5-1	Homo_sapiens_tRNA-Lys-TTT-3-1
Homo_sapiens_tRNA-Gln-TTG-2-1	Homo_sapiens_tRNA-Lys-TTT-3-2
Homo_sapiens_tRNA-Ser-GCT-4-1	Homo_sapiens_tRNA-Lys-TTT-3-3
Homo_sapiens_tRNA-Ala-AGC-3-1	Homo_sapiens_tRNA-Lys-TTT-3-4
Homo_sapiens_tRNA-Ala-TGC-2-1	Homo_sapiens_tRNA-Lys-TTT-3-5
Homo_sapiens_tRNA-Thr-CGT-3-1	Homo_sapiens_tRNA-Lys-TTT-4-1
Homo_sapiens_tRNA-Ala-AGC-4-1	Homo_sapiens_tRNA-Lys-TTT-5-1
Homo_sapiens_tRNA-Ala-CGC-2-1	Homo_sapiens_tRNA-Lys-TTT-6-1
Homo_sapiens_tRNA-Lys-TTT-13-1	Homo_sapiens_tRNA-Lys-TTT-7-1
Homo_sapiens_tRNA-Ala-AGC-5-1	Homo_sapiens_tRNA-Lys-TTT-8-1
Homo_sapiens_tRNA-Ala-AGC-2-3	Homo_sapiens_tRNA-Lys-TTT-9-1
Homo_sapiens_tRNA-Thr-AGT-3-1	Homo_sapiens_tRNA-Met-CAT-1-1
Homo_sapiens_tRNA-Ala-CGC-4-1	Homo_sapiens_tRNA-Met-CAT-2-1
Homo_sapiens_tRNA-Val-AAC-6-1	Homo_sapiens_tRNA-Met-CAT-3-1
Homo_sapiens_tRNA-Arg-CCG-1-1	Homo_sapiens_tRNA-Met-CAT-3-2
Homo_sapiens_tRNA-Lys-TTT-7-1	Homo_sapiens_tRNA-Met-CAT-4-2
Homo_sapiens_tRNA-Ala-TGC-6-1	Homo_sapiens_tRNA-Met-CAT-6-1
Homo_sapiens_tRNA-Ala-TGC-1-1	Homo_sapiens_tRNA-Phe-GAA-1-1
Homo_sapiens_tRNA-Phe-GAA-1-1	Homo_sapiens_tRNA-Phe-GAA-11-1
Homo_sapiens_tRNA-Ala-AGC-1-1	Homo_sapiens_tRNA-Phe-GAA-1-2
Homo_sapiens_tRNA-Ala-TGC-7-1	Homo_sapiens_tRNA-Phe-GAA-1-3
Homo_sapiens_tRNA-Phe-GAA-3-1	Homo_sapiens_tRNA-Phe-GAA-1-4
Homo_sapiens_tRNA-Ala-AGC-6-1	Homo_sapiens_tRNA-Phe-GAA-1-5
Homo_sapiens_tRNA-Ala-TGC-5-1	Homo_sapiens_tRNA-Phe-GAA-2-1
Homo_sapiens_tRNA-Ala-AGC-2-1	Homo_sapiens_tRNA-Phe-GAA-3-1
Homo_sapiens_tRNA-Ala-AGC-2-2	Homo_sapiens_tRNA-Phe-GAA-4-1
Homo_sapiens_tRNA-Arg-CCG-1-2	Homo_sapiens_tRNA-Phe-GAA-5-1
Homo_sapiens_tRNA-Leu-CAA-1-1	Homo_sapiens_tRNA-Phe-GAA-9-1
Homo_sapiens_tRNA-Leu-CAA-1-2	Homo_sapiens_tRNA-Pro-AGG-1-1
Homo_sapiens_tRNA-Gln-CTG-1-3	Homo_sapiens_tRNA-Pro-AGG-2-1
Homo_sapiens_tRNA-Leu-AAG-2-2	Homo_sapiens_tRNA-Pro-AGG-2-2
Homo_sapiens_tRNA-Met-CAT-3-1	Homo_sapiens_tRNA-Pro-AGG-2-3
Homo_sapiens_tRNA-Lys-TTT-3-3	Homo_sapiens_tRNA-Pro-AGG-2-4
Homo_sapiens_tRNA-Met-CAT-3-2	Homo_sapiens_tRNA-Pro-AGG-2-5
Homo_sapiens_tRNA-Phe-GAA-1-2	Homo_sapiens_tRNA-Pro-AGG-2-6
Homo_sapiens_tRNA-Glu-CTC-1-6	Homo_sapiens_tRNA-Pro-AGG-2-7
Homo_sapiens_tRNA-Leu-AAG-3-1	Homo_sapiens_tRNA-Pro-AGG-2-8
Homo_sapiens_tRNA-Ala-AGC-19-1	Homo_sapiens_tRNA-Pro-AGG-3-1
Homo_sapiens_tRNA-Ile-AAT-12-1	Homo_sapiens_tRNA-Pro-CGG-1-1
Homo_sapiens_tRX-Ala-AGC-5-1	Homo_sapiens_tRNA-Pro-CGG-1-2
Homo_sapiens_tRNA-Ile-AAT-1-1	Homo_sapiens_tRNA-Pro-CGG-1-3
Homo_sapiens_tRNA-Glu-CTC-1-7	Homo_sapiens_tRNA-Pro-CGG-2-1
Homo_sapiens_tRNA-Leu-TAA-1-1	Homo_sapiens_tRNA-Pro-TGG-1-1
Homo_sapiens_tRNA-Pro-AGG-2-3	Homo_sapiens_tRNA-Pro-TGG-2-1
Homo_sapiens_tRNA-Arg-CCT-4-1	Homo_sapiens_tRNA-Pro-TGG-3-1
Homo_sapiens_tRNA-Cys-GCA-13-1	Homo_sapiens_tRNA-Pro-TGG-3-2
Homo_sapiens_tRNA-Cys-GCA-17-1	Homo_sapiens_tRNA-Pro-TGG-3-3
Homo_sapiens_tRNA-Tyr-GTA-5-1	Homo_sapiens_tRNA-Pro-TGG-3-4
Homo_sapiens_tRNA-Ala-AGC-8-2	Homo_sapiens_tRNA-Pro-TGG-4-1
Homo_sapiens_tRNA-Ser-AGA-2-5	Homo_sapiens_tRNA-SeC-TCA-1-1
Homo_sapiens_tRNA-Met-CAT-1-1	Homo_sapiens_tRNA-Ser-ACT-1-1
Homo_sapiens_tRNA-Arg-TCT-3-1	Homo_sapiens_tRNA-Ser-AGA-1-1
Homo_sapiens_tRNA-Val-TAC-1-2	Homo_sapiens_tRNA-Ser-AGA-2-1
	Homo_sapiens_tRNA-Ser-AGA-2-2
	Homo_sapiens_tRNA-Ser-AGA-2-3
	Homo_sapiens_tRNA-Ser-AGA-2-4
	Homo_sapiens_tRNA-Ser-AGA-2-5
	Homo_sapiens_tRNA-Ser-AGA-2-6
	Homo_sapiens_tRNA-Ser-AGA-3-1
	Homo_sapiens_tRNA-Ser-AGA-4-1
	Homo_sapiens_tRNA-Ser-AGA-5-1
	Homo_sapiens_tRNA-Ser-CGA-1-1
	Homo_sapiens_tRNA-Ser-CGA-2-1
	Homo_sapiens_tRNA-Ser-CGA-3-1
	Homo_sapiens_tRNA-Ser-CGA-4-1
	Homo_sapiens_tRNA-Ser-GCT-1-1
	Homo_sapiens_tRNA-Ser-GCT-2-1
	Homo_sapiens_tRNA-Ser-GCT-3-1
	Homo_sapiens_tRNA-Ser-GCT-4-1
	Homo_sapiens_tRNA-Ser-GCT-4-2
	Homo_sapiens_tRNA-Ser-GCT-4-3
	Homo_sapiens_tRNA-Ser-GCT-5-1
	Homo_sapiens_tRNA-Ser-GCT-6-1
	Homo_sapiens_tRNA-Ser-TGA-1-1
	Homo_sapiens_tRNA-Ser-TGA-2-1
	Homo_sapiens_tRNA-Ser-TGA-3-1
	Homo_sapiens_tRNA-Ser-TGA-4-1
	Homo_sapiens_tRNA-Thr-AGT-1-1
	Homo_sapiens_tRNA-Thr-AGT-1-2
	Homo_sapiens_tRNA-Thr-AGT-1-3
	Homo_sapiens_tRNA-Thr-AGT-2-1
	Homo_sapiens_tRNA-Thr-AGT-2-2
	Homo_sapiens_tRNA-Thr-AGT-3-1
	Homo_sapiens_tRNA-Thr-AGT-4-1
	Homo_sapiens_tRNA-Thr-AGT-5-1
	Homo_sapiens_tRNA-Thr-AGT-6-1
	Homo_sapiens_tRNA-Thr-CGT-1-1
	Homo_sapiens_tRNA-Thr-CGT-2-1
	Homo_sapiens_tRNA-Thr-CGT-3-1
	Homo_sapiens_tRNA-Thr-CGT-4-1
	Homo_sapiens_tRNA-Thr-CGT-5-1
	Homo_sapiens_tRNA-Thr-CGT-6-1
	Homo_sapiens_tRNA-Thr-TGT-1-1
	Homo_sapiens_tRNA-Thr-TGT-2-1
	Homo_sapiens_tRNA-Thr-TGT-3-1
	Homo_sapiens_tRNA-Thr-TGT-4-1
	Homo_sapiens_tRNA-Thr-TGT-5-1
	Homo_sapiens_tRNA-Thr-TGT-6-1
	Homo_sapiens_tRNA-Trp-CCA-1-1
	Homo_sapiens_tRNA-Trp-CCA-2-1
	Homo_sapiens_tRNA-Trp-CCA-3-1
	Homo_sapiens_tRNA-Trp-CCA-3-2
	Homo_sapiens_tRNA-Trp-CCA-3-3
	Homo_sapiens_tRNA-Trp-CCA-4-1
	Homo_sapiens_tRNA-Trp-CCA-5-1
	Homo_sapiens_tRNA-Tyr-GTA-1-1
	Homo_sapiens_tRNA-Tyr-GTA-2-1
	Homo_sapiens_tRNA-Tyr-GTA-3-1
	Homo_sapiens_tRNA-Tyr-GTA-4-1
	Homo_sapiens_tRNA-Tyr-GTA-5-1
	Homo_sapiens_tRNA-Tyr-GTA-5-3
	Homo_sapiens_tRNA-Tyr-GTA-5-4
	Homo_sapiens_tRNA-Tyr-GTA-5-5
	Homo_sapiens_tRNA-Tyr-GTA-6-1
	Homo_sapiens_tRNA-Tyr-GTA-7-1
	Homo_sapiens_tRNA-Tyr-GTA-8-1
	Homo_sapiens_tRNA-Und-TTA-3-1
	Homo_sapiens_tRNA-Val-AAC-1-1
	Homo_sapiens_tRNA-Val-AAC-1-2
	Homo_sapiens_tRNA-Val-AAC-1-3
	Homo_sapiens_tRNA-Val-AAC-1-4
	Homo_sapiens_tRNA-Val-AAC-1-5
	Homo_sapiens_tRNA-Val-AAC-2-1
	Homo_sapiens_tRNA-Val-AAC-3-1
	Homo_sapiens_tRNA-Val-AAC-4-1
	Homo_sapiens_tRNA-Val-AAC-5-1
	Homo_sapiens_tRNA-Val-AAC-6-1
	Homo_sapiens_tRNA-Val-CAC-1-1
	Homo_sapiens_tRNA-Val-CAC-11-1
	Homo_sapiens_tRNA-Val-CAC-11-2
	Homo_sapiens_tRNA-Val-CAC-1-4
	Homo_sapiens_tRNA-Val-CAC-14-1
	Homo_sapiens_tRNA-Val-CAC-1-5
	Homo_sapiens_tRNA-Val-CAC-1-6
	Homo_sapiens_tRNA-Val-CAC-1-7
	Homo_sapiens_tRNA-Val-CAC-1-8
	Homo_sapiens_tRNA-Val-CAC-2-1
	Homo_sapiens_tRNA-Val-CAC-3-1
	Homo_sapiens_tRNA-Val-CAC-4-1
	Homo_sapiens_tRNA-Val-CAC-6-1
	Homo_sapiens_tRNA-Val-CAC-7-1
	Homo_sapiens_tRNA-Val-CAC-9-1
	Homo_sapiens_tRNA-Val-TAC-1-1
	Homo_sapiens_tRNA-Val-TAC-1-2
	Homo_sapiens_tRNA-Val-TAC-2-1
	Homo_sapiens_tRNA-Val-TAC-3-1
	Homo_sapiens_tRNA-Val-TAC-4-1
	Homo_sapiens_tRX-Ala-AGC-5-1
	Homo_sapiens_tRX-Ala-AGC-6-1
	Homo_sapiens_tRX-Glu-TTC-2-1
	Homo_sapiens_tRX-Ile-AAT-3-1
	Homo_sapiens_tRX-Lys-CTT-1-1
	Homo_sapiens_tRX-Met-CAT-2-1
	Homo_sapiens_tRX-Phe-GAA-2-1
	Homo_sapiens_tRX-Tyr-GTA-1-1
	Homo_sapiens_tRX-Val-CAC-4-1

## Sheet: Ext Data Fig. 8g
seqnames	start	end	width	strand	Conc	Conc_iPSC_POL3G_dox	Conc_iPSC_POL3G_nodox	Fold	p.value	FDR	peak	feature	start_position	end_position	feature_strand	insideFeature	distancetoFeature	shortestDistance	fromOverlappingOrNearest
chr1	145168278	145168608	331	*	2.26911	0	3.22456	-0.73109	0.00828261	0.293655	41	Homo_sapiens_tRX.Phe.GAA.1.1	145168279	145168608	+	overlapStart	-1	0	NearestLocation
chr1	149646325	149646649	325	*	5.07838	3.95461	5.70234	-0.99046	0.00870343	0.293655	73	Homo_sapiens_tRNA.Asn.GTT.11.2	149646326	149646649	-	includeFeature	324	0	NearestLocation
chr2	203364280	203364603	324	*	5.01851	3.88886	5.64423	-0.984257	0.00921362	0.293655	289	Homo_sapiens_tRNA.Glu.TTC.9.1	203364281	203364603	-	includeFeature	323	0	NearestLocation
chrX	3838251	3838575	325	*	4.81024	3.62568	5.45182	-0.956943	0.0117207	0.293655	545	Homo_sapiens_tRNA.Ile.GAT.1.1	3838252	3838575	-	includeFeature	324	0	NearestLocation
chr1	161440045	161440367	323	*	5.94874	4.96819	6.52716	-0.939919	0.0117407	0.293655	85	Homo_sapiens_tRNA.Gly.TCC.4.1	161440046	161440367	-	includeFeature	322	0	NearestLocation
chr6	27209723	27210055	333	*	7.60174	6.59454	8.18909	-0.928376	0.0133825	0.293655	370	Homo_sapiens_tRNA.Ser.CGA.2.1	27209724	27210055	+	overlapStart	-1	0	NearestLocation
chr1	149692679	149693002	324	*	5.45636	4.50177	6.02587	-0.882897	0.0188561	0.293655	74	Homo_sapiens_tRNA.Glu.TTC.8.1	149692680	149693002	-	includeFeature	323	0	NearestLocation
chr1	161420745	161421068	324	*	6.88908	6.00347	7.4338	-0.856618	0.0217187	0.293655	82	Homo_sapiens_tRNA.Und.TTA.3.1	161420746	161421068	+	overlapStart	-1	0	NearestLocation
chr6	27150117	27150440	324	*	5.26996	4.30799	5.84202	-0.86057	0.0227324	0.293655	365	Homo_sapiens_tRNA.Val.CAC.9.1	27150118	27150440	+	overlapStart	-1	0	NearestLocation
chr1	147005075	147005397	323	*	3.08082	1.40527	3.83524	-0.816911	0.0230599	0.293655	56	Homo_sapiens_tRNA.Gln.CTG.10.1	147005076	147005397	-	includeFeature	322	0	NearestLocation
chr16	3193792	3194115	324	*	5.90604	5.06431	6.43414	-0.834491	0.0248874	0.293655	204	Homo_sapiens_tRNA.Arg.CCT.5.1	3193793	3194115	+	overlapStart	-1	0	NearestLocation
chr16	2927535	2927858	324	*	4.30109	3.20367	4.91711	-0.852469	0.0249898	0.293655	188	Homo_sapiens_tRX.Lys.CTT.1.1	2927536	2927858	+	overlapStart	-1	0	NearestLocation
chr14	20669048	20669384	337	*	4.82561	3.80055	5.41883	-0.847808	0.0257309	0.293655	164	Homo_sapiens_tRX.Tyr.GTA.1.1	20669049	20669384	-	includeFeature	336	0	NearestLocation
chr6	27273834	27274158	325	*	5.17978	4.23681	5.74522	-0.836647	0.0272156	0.293655	377	Homo_sapiens_tRNA.Ile.AAT.9.1	27273835	27274158	+	overlapStart	-1	0	NearestLocation
chr17	38833596	38833918	323	*	5.23856	4.32386	5.79393	-0.830631	0.0279849	0.293655	242	Homo_sapiens_tRNA.Cys.GCA.24.1	38833597	38833918	-	includeFeature	322	0	NearestLocation
chr6	57808519	57808843	325	*	7.2533	6.34984	7.80459	-0.826876	0.0283002	0.293655	481	Homo_sapiens_tRX.Met.CAT.2.1	57808520	57808843	+	overlapStart	-1	0	NearestLocation
chr6	57792707	57793030	324	*	7.50684	6.64869	8.04124	-0.818672	0.0288503	0.293655	478	Homo_sapiens_tRX.Ala.AGC.6.1	57792708	57793030	-	includeFeature	323	0	NearestLocation
chr6	27728422	27728745	324	*	4.59563	3.53466	5.20036	-0.830565	0.0288863	0.293655	419	Homo_sapiens_tRNA.Val.CAC.7.1	27728423	27728745	-	includeFeature	323	0	NearestLocation
chr6	27158001	27158323	323	*	9.12382	8.2512	9.66369	-0.815295	0.0300509	0.293655	366	Homo_sapiens_tRNA.His.GTG.1.5	27158002	27158323	+	overlapStart	-1	0	NearestLocation
chr6	27562058	27562395	338	*	8.29475	7.39048	8.84634	-0.818223	0.0301886	0.293655	400	Homo_sapiens_tRNA.Arg.TCT.5.1	27562059	27562395	+	overlapStart	-1	0	NearestLocation
chr6	57861040	57861363	324	*	4.18634	3.14334	4.78535	-0.809452	0.0331954	0.293655	487	Homo_sapiens_tRNA.Ala.AGC.17.1	57861041	57861363	-	includeFeature	323	0	NearestLocation
chr1	145129113	145129437	325	*	8.51101	7.7151	9.02097	-0.787515	0.0343982	0.293655	39	Homo_sapiens_tRNA.Asn.GTT.10.1	145129114	145129437	+	overlapStart	-1	0	NearestLocation
chr14	20659832	20660176	345	*	7.26414	6.20137	7.86943	-0.802941	0.0345994	0.293655	162	Homo_sapiens_tRNA.Tyr.GTA.7.1	20659833	20660176	-	includeFeature	344	0	NearestLocation
chr14	20657338	20657682	345	*	9.36117	8.51002	9.8929	-0.793531	0.0349146	0.293655	161	Homo_sapiens_tRNA.Tyr.GTA.4.1	20657339	20657682	-	includeFeature	344	0	NearestLocation
chr1	120952165	120952489	325	*	2.9787	1.46109	3.70181	-0.740633	0.0355983	0.293655	22	Homo_sapiens_tRNA.Asn.GTT.11.1	120952166	120952489	-	includeFeature	324	0	NearestLocation
chr6	28764261	28764588	328	*	5.67154	4.81409	6.20568	-0.790718	0.0359032	0.293655	453	Homo_sapiens_tRNA.Phe.GAA.5.1	28764262	28764588	+	overlapStart	-1	0	NearestLocation
chr6	28726952	28727275	324	*	5.98034	5.15102	6.5036	-0.786473	0.0365222	0.293655	446	Homo_sapiens_tRNA.Phe.GAA.11.1	28726953	28727275	-	includeFeature	323	0	NearestLocation
chr6	27205962	27206285	324	*	6.26355	5.48938	6.76463	-0.767468	0.0396227	0.293655	369	Homo_sapiens_tRNA.Val.CAC.6.1	27205963	27206285	-	includeFeature	323	0	NearestLocation
chr6	28478497	28478829	333	*	5.16901	4.30946	5.70394	-0.77775	0.0399509	0.293655	428	Homo_sapiens_tRNA.Leu.AAG.4.1	28478498	28478829	-	includeFeature	332	0	NearestLocation
chr6	28693084	28693408	325	*	7.75834	6.91512	8.28701	-0.770147	0.0413883	0.293655	441	Homo_sapiens_tRNA.Lys.TTT.13.1	28693085	28693408	-	includeFeature	324	0	NearestLocation
chr6	27541649	27541981	333	*	8.7643	7.97315	9.27234	-0.763633	0.0414368	0.293655	396	Homo_sapiens_tRNA.Ser.AGA.1.1	27541650	27541981	-	includeFeature	332	0	NearestLocation
chr6	27260805	27261130	326	*	4.68711	3.78088	5.23941	-0.771394	0.0424177	0.293655	376	Homo_sapiens_tRX.Ile.AAT.3.1	27260806	27261130	+	overlapStart	-1	0	NearestLocation
chr14	20663066	20663410	345	*	9.4265	8.62622	9.93823	-0.758303	0.0435667	0.293655	163	Homo_sapiens_tRNA.Tyr.GTA.5.4	20663067	20663410	-	includeFeature	344	0	NearestLocation
chr9	110198397	110198720	324	*	3.92968	2.86103	4.53682	-0.757516	0.0446766	0.293655	542	Homo_sapiens_tRNA.Arg.TCG.6.1	110198398	110198720	+	overlapStart	-1	0	NearestLocation
chr6	27726568	27726892	325	*	9.58051	8.79942	10.0844	-0.749783	0.0455773	0.293655	418	Homo_sapiens_tRNA.Thr.AGT.4.1	27726569	27726892	+	overlapStart	-1	0	NearestLocation
chr6	28719578	28719900	323	*	9.40047	8.61715	9.90532	-0.74899	0.0459597	0.293655	444	Homo_sapiens_tRNA.Ala.AGC.2.3	28719579	28719900	+	overlapStart	-1	0	NearestLocation
chr6	26311070	26311392	323	*	9.43462	8.6451	9.94199	-0.744509	0.0477938	0.293655	333	Homo_sapiens_tRNA.Gln.TTG.3.1	26311071	26311392	-	includeFeature	322	0	NearestLocation
chr6	57815848	57816171	324	*	8.26737	7.46633	8.77941	-0.744505	0.0482751	0.293655	483	Homo_sapiens_tRNA.Ala.AGC.24.1	57815849	57816171	-	includeFeature	323	0	NearestLocation
chr6	28725892	28726216	325	*	10.2956	9.54569	10.7865	-0.7363	0.0487773	0.293655	445	Homo_sapiens_tRNA.Thr.AGT.3.1	28725893	28726216	+	overlapStart	-1	0	NearestLocation
chr6	26594748	26595087	340	*	9.36339	8.59845	9.86064	-0.736917	0.0493892	0.293655	355	Homo_sapiens_tRNA.Tyr.GTA.6.1	26594749	26595087	+	overlapStart	-1	0	NearestLocation
chr6	27097180	27097512	333	*	8.89116	8.11967	9.39114	-0.733477	0.0510141	0.293655	364	Homo_sapiens_tRNA.Ser.GCT.1.1	27097181	27097512	+	overlapStart	-1	0	NearestLocation
chr7	149310064	149310386	323	*	6.27968	5.55991	6.75767	-0.723207	0.052286	0.293655	502	Homo_sapiens_tRNA.Cys.GCA.1.1	149310065	149310386	+	overlapStart	-1	0	NearestLocation
chr6	27532082	27532414	333	*	5.77042	4.77982	6.35224	-0.735542	0.0524925	0.293655	395	Homo_sapiens_tRNA.Ser.AGA.3.1	27532083	27532414	+	overlapStart	-1	0	NearestLocation
chr1	148353435	148353757	323	*	4.71398	3.82099	5.26144	-0.73452	0.0534303	0.293655	66	Homo_sapiens_tRNA.Gln.CTG.9.1	148353436	148353757	+	overlapStart	-1	0	NearestLocation
chr6	28633956	28634279	324	*	6.63493	5.89369	7.12218	-0.720787	0.054664	0.293655	436	Homo_sapiens_tRNA.Ala.TGC.9.1	28633957	28634279	-	includeFeature	323	0	NearestLocation
chr6	27602443	27602800	358	*	10.0496	9.33374	10.5259	-0.712972	0.0559285	0.293655	405	Homo_sapiens_tRNA.Leu.CAA.3.1	27602444	27602800	-	includeFeature	357	0	NearestLocation
chr4	123508724	123509046	323	*	7.23071	6.51602	7.70648	-0.711646	0.0566241	0.293655	309	Homo_sapiens_tRNA.Cys.GCA.2.1	123508725	123509046	-	includeFeature	322	0	NearestLocation
chr6	28695806	28696128	323	*	5.71011	4.93647	6.21097	-0.719343	0.0569906	0.293655	442	Homo_sapiens_tRNA.Ala.CGC.5.1	28695807	28696128	-	includeFeature	322	0	NearestLocation
chr6	18836045	18836367	323	*	5.6106	4.89393	6.08724	-0.709887	0.0579715	0.293655	329	Homo_sapiens_tRNA.Gln.CTG.1.1	18836046	18836367	+	overlapStart	-1	0	NearestLocation
chr9	128339950	128340291	342	*	9.36897	8.60532	9.86569	-0.710932	0.059478	0.293655	544	Homo_sapiens_tRNA.Arg.TCT.3.1	128339951	128340291	-	includeFeature	341	0	NearestLocation
chr6	27618230	27618554	325	*	10.1289	9.41673	10.6035	-0.699662	0.061516	0.293655	407	Homo_sapiens_tRNA.Thr.CGT.5.1	27618231	27618554	+	overlapStart	-1	0	NearestLocation
chr6	26575444	26575784	341	*	9.59735	8.86966	10.0788	-0.699973	0.0623643	0.293655	353	Homo_sapiens_tRNA.Tyr.GTA.8.1	26575445	26575784	+	overlapStart	-1	0	NearestLocation
chr7	149595088	149595410	323	*	4.36629	3.5334	4.89096	-0.706294	0.063199	0.293655	515	Homo_sapiens_tRNA.Cys.GCA.23.1	149595089	149595410	-	includeFeature	322	0	NearestLocation
chr6	27672324	27672656	333	*	10.5495	9.87964	11.0052	-0.688649	0.0632268	0.293655	413	Homo_sapiens_tRNA.Ser.CGA.3.1	27672325	27672656	-	includeFeature	332	0	NearestLocation
chr6	27020220	27020564	345	*	8.47245	7.74082	8.95558	-0.697932	0.063533	0.293655	362	Homo_sapiens_tRNA.Ile.TAT.2.2	27020221	27020564	+	overlapStart	-1	0	NearestLocation
chr1	121000862	121001185	324	*	3.88859	2.95367	4.45119	-0.702015	0.0642699	0.293655	23	Homo_sapiens_tRX.Glu.TTC.2.1	121000863	121001185	-	includeFeature	323	0	NearestLocation
chr16	70788568	70788889	322	*	3.24455	1.973	3.90975	-0.665176	0.0655908	0.293655	213	Homo_sapiens_tRNA.Gly.GCC.5.1	70788569	70788889	+	overlapStart	-1	0	NearestLocation
chr6	27680980	27681303	324	*	8.61329	7.71653	9.16213	-0.699778	0.0656129	0.293655	414	Homo_sapiens_tRNA.Val.AAC.4.1	27680981	27681303	-	includeFeature	323	0	NearestLocation
chr6	27720993	27721326	334	*	9.75529	9.04556	10.2289	-0.690246	0.0657048	0.293655	417	Homo_sapiens_tRNA.Leu.TAA.2.1	27720994	27721326	-	includeFeature	333	0	NearestLocation
chr6	27290500	27290823	324	*	10.3672	9.68749	10.8273	-0.684816	0.0660263	0.293655	381	Homo_sapiens_tRNA.Val.TAC.4.1	27290501	27290823	+	overlapStart	-1	0	NearestLocation
chr1	16889551	16889875	325	*	8.8581	8.1638	9.32485	-0.685388	0.0669703	0.293655	14	Homo_sapiens_tRNA.Asn.GTT.4.1	16889552	16889875	+	overlapStart	-1	0	NearestLocation
chr16	70778085	70778406	322	*	6.92951	6.24963	7.38977	-0.681054	0.0681298	0.293655	211	Homo_sapiens_tRNA.Gly.GCC.3.1	70778086	70778406	-	includeFeature	321	0	NearestLocation
chr6	28488867	28489191	325	*	9.98267	9.2897	10.4488	-0.682358	0.0683217	0.293655	430	Homo_sapiens_tRNA.Thr.CGT.1.1	28488868	28489191	-	includeFeature	324	0	NearestLocation
chr6	26312470	26312802	333	*	10.5793	9.92144	11.0295	-0.675196	0.0688764	0.293655	335	Homo_sapiens_tRNA.Ser.TGA.3.1	26312471	26312802	-	includeFeature	332	0	NearestLocation
chr6	28823190	28823514	325	*	5.77421	5.08093	6.24051	-0.681218	0.0695318	0.293655	462	Homo_sapiens_tRNA.Phe.GAA.4.1	28823191	28823514	-	includeFeature	324	0	NearestLocation
chr1	146037918	146038240	323	*	9.62663	8.91353	10.1017	-0.681697	0.0699766	0.293655	49	Homo_sapiens_tRNA.His.GTG.1.1	146037919	146038240	+	overlapStart	-1	0	NearestLocation
chr16	70789381	70789702	322	*	7.00587	6.29071	7.48185	-0.681531	0.0704039	0.293655	214	Homo_sapiens_tRNA.Gly.GCC.2.5	70789382	70789702	+	overlapStart	-1	0	NearestLocation
chr14	20652973	20653317	345	*	10.2167	9.54104	10.6751	-0.675409	0.0704347	0.293655	160	Homo_sapiens_tRNA.Tyr.GTA.5.3	20652974	20653317	-	includeFeature	344	0	NearestLocation
chr16	73478191	73478514	324	*	7.81209	7.09671	8.28817	-0.676486	0.0726758	0.293655	216	Homo_sapiens_tRNA.Lys.TTT.1.1	73478192	73478514	-	includeFeature	323	0	NearestLocation
chr6	26299551	26299874	324	*	9.43383	8.73168	9.90407	-0.672606	0.0737998	0.293655	331	Homo_sapiens_tRNA.Arg.TCG.4.1	26299552	26299874	+	overlapStart	-1	0	NearestLocation
chr1	161621549	161621873	325	*	9.43115	8.72184	9.90456	-0.67315	0.0739505	0.293655	96	Homo_sapiens_tRNA.Asn.GTT.17.1	161621550	161621873	+	overlapStart	-1	0	NearestLocation
chr6	27670439	27670762	324	*	10.2522	9.58265	10.7077	-0.667207	0.0742015	0.293655	412	Homo_sapiens_tRNA.Arg.ACG.2.4	27670440	27670762	-	includeFeature	323	0	NearestLocation
chr1	145563120	145563442	323	*	3.78599	2.86103	4.34505	-0.673068	0.0745299	0.293655	46	Homo_sapiens_tRX.Gln.CTG.3.1	145563121	145563442	+	overlapStart	-1	0	NearestLocation
chr6	27575941	27576264	324	*	9.63742	8.94436	10.1036	-0.669663	0.0747137	0.293655	401	Homo_sapiens_tRNA.Lys.TTT.9.1	27575942	27576264	+	overlapStart	-1	0	NearestLocation
chr16	3175565	3175888	324	*	10.3987	9.74425	10.8473	-0.662905	0.0751475	0.293655	197	Homo_sapiens_tRNA.Lys.CTT.2.5	3175566	3175888	+	overlapStart	-1	0	NearestLocation
chr6	26743137	26743460	324	*	8.65794	7.9758	9.11922	-0.667347	0.0751751	0.293655	357	Homo_sapiens_tRNA.Met.CAT.4.2	26743138	26743460	+	overlapStart	-1	0	NearestLocation
KI270713.1	28630	28953	324	*	9.31074	8.62833	9.77213	-0.666513	0.0756196	0.293655	554	Homo_sapiens_tRNA.Asn.GTT.26.1	28631	28953	-	includeFeature	323	0	NearestLocation
chr6	57813364	57813687	324	*	9.28799	8.60823	9.74819	-0.665457	0.0759847	0.293655	482	Homo_sapiens_tRX.Ala.AGC.5.1	57813365	57813687	-	includeFeature	323	0	NearestLocation
chr6	27237445	27237769	325	*	10.4471	9.80983	10.8877	-0.657307	0.0764918	0.293655	375	Homo_sapiens_tRNA.Ile.AAT.5.3	27237446	27237769	-	includeFeature	324	0	NearestLocation
chr16	3171922	3172244	323	*	9.8396	9.182	10.2896	-0.656907	0.0787931	0.293655	196	Homo_sapiens_tRNA.Pro.CGG.1.2	3171923	3172244	+	overlapStart	-1	0	NearestLocation
chr12	27690247	27690570	324	*	2.86263	0.898014	3.66486	-0.523583	0.0795719	0.293655	133	Homo_sapiens_tRNA.Lys.TTT.11.1	27690248	27690570	+	overlapStart	-1	0	NearestLocation
chr6	57822847	57823171	325	*	8.55017	7.87206	9.00961	-0.658543	0.079608	0.293655	484	Homo_sapiens_tRNA.Ile.AAT.1.1	57822848	57823171	+	overlapStart	-1	0	NearestLocation
chr6	27502913	27503245	333	*	9.93001	9.26889	10.3817	-0.652356	0.0816498	0.293655	391	Homo_sapiens_tRNA.Ser.AGA.2.4	27502914	27503245	+	overlapStart	-1	0	NearestLocation
chr6	27668457	27668781	325	*	10.4629	9.80282	10.9141	-0.649449	0.0832025	0.293655	411	Homo_sapiens_tRNA.Ile.AAT.8.1	27668458	27668781	+	overlapStart	-1	0	NearestLocation
chr6	26311621	26311943	323	*	9.98948	9.33103	10.4399	-0.647104	0.0844171	0.293655	334	Homo_sapiens_tRNA.Gln.TTG.3.1	26311071	26311392	-	upstream	-229	229	NearestLocation
chr14	72962845	72963167	323	*	9.24649	8.57413	9.70332	-0.646878	0.0856118	0.293655	172	Homo_sapiens_tRNA.Cys.GCA.8.1	72962846	72963167	+	overlapStart	-1	0	NearestLocation
chr6	27503618	27503940	323	*	8.4931	7.84914	8.93675	-0.639848	0.0875007	0.293655	392	Homo_sapiens_tRNA.Asp.GTC.2.7	27503619	27503940	+	overlapStart	-1	0	NearestLocation
chr6	27495688	27496020	333	*	10.5537	9.93352	10.986	-0.635017	0.0879343	0.293655	390	Homo_sapiens_tRNA.Ser.AGA.2.3	27495689	27496020	+	overlapStart	-1	0	NearestLocation
chr7	149405938	149406260	323	*	1.6975	0	2.51137	-0.484956	0.0887561	0.293655	508	Homo_sapiens_tRX.Cys.GCA.1.1	149405939	149406260	-	includeFeature	322	0	NearestLocation
chr8	66114201	66114386	186	*	8.82836	8.15476	9.28575	-0.640977	0.0890884	0.293655	532	Homo_sapiens_tRNA.Ala.AGC.8.2	66114202	66114386	+	overlapStart	-1	0	NearestLocation
chr13	41455799	41456122	324	*	6.22661	5.56916	6.67656	-0.636542	0.0910234	0.293655	149	Homo_sapiens_tRNA.Glu.CTC.3.1	41455800	41456122	-	includeFeature	323	0	NearestLocation
chr6	28747618	28747941	324	*	9.6268	9.00272	10.061	-0.630469	0.0912713	0.293655	450	Homo_sapiens_tRNA.Lys.TTT.7.1	28747619	28747941	+	overlapStart	-1	0	NearestLocation
chr6	27162145	27162469	325	*	9.35082	8.72017	9.78817	-0.631484	0.0913156	0.293655	367	Homo_sapiens_tRNA.Thr.AGT.6.1	27162146	27162469	+	overlapStart	-1	0	NearestLocation
chr6	27688062	27688386	325	*	10.9903	10.3984	11.4087	-0.623121	0.0920107	0.293655	416	Homo_sapiens_tRNA.Ile.AAT.2.1	27688063	27688386	+	overlapStart	-1	0	NearestLocation
chr11	59551184	59551504	321	*	8.88247	8.24437	9.32336	-0.629357	0.093341	0.293655	120	Homo_sapiens_tRNA.Arg.TCT.3.2	59551185	59551504	+	overlapStart	-1	0	NearestLocation
chr6	28537464	28537808	345	*	10.5117	9.8933	10.9431	-0.626109	0.0934212	0.293655	431	Homo_sapiens_tRNA.Ile.TAT.3.1	28537465	28537808	+	overlapStart	-1	0	NearestLocation
chr6	27684569	27684893	325	*	10.7901	10.1901	11.2126	-0.622666	0.0934527	0.293655	415	Homo_sapiens_tRNA.Thr.AGT.2.2	27684570	27684893	-	includeFeature	324	0	NearestLocation
chr6	28988876	28989208	333	*	8.89191	8.24221	9.33826	-0.6299	0.0939957	0.293655	476	Homo_sapiens_tRNA.Leu.AAG.3.1	28988877	28989208	+	overlapStart	-1	0	NearestLocation
chr1	146488740	146489061	322	*	2.37598	1.04427	3.05649	-0.566877	0.0942446	0.293655	55	Homo_sapiens_tRNA.Gly.CCC.8.1	146488741	146489061	+	overlapStart	-1	0	NearestLocation
chr6	28597214	28597546	333	*	10.2441	9.62024	10.6782	-0.62567	0.0942982	0.293655	434	Homo_sapiens_tRNA.Ser.GCT.4.1	28597215	28597546	-	includeFeature	332	0	NearestLocation
chr6	28944449	28944772	324	*	9.93303	9.29923	10.3719	-0.62712	0.0943407	0.293655	471	Homo_sapiens_tRNA.Met.CAT.3.1	28944450	28944772	+	overlapStart	-1	0	NearestLocation
chr7	149355549	149355871	323	*	9.25729	8.61749	9.69899	-0.626706	0.0951636	0.293655	504	Homo_sapiens_tRNA.Cys.GCA.13.1	149355550	149355871	-	includeFeature	322	0	NearestLocation
chr6	26331318	26331640	323	*	9.88841	9.2444	10.3321	-0.625421	0.0962887	0.293655	342	Homo_sapiens_tRNA.Trp.CCA.3.2	26331319	26331640	-	includeFeature	322	0	NearestLocation
chr1	121009418	121009748	331	*	2.9615	1.86103	3.57845	-0.600529	0.0964061	0.293655	24	Homo_sapiens_tRX.Phe.GAA.2.1	121009419	121009748	-	includeFeature	330	0	NearestLocation
chr1	147073099	147073421	323	*	5.69836	5.05162	6.14332	-0.624481	0.0978587	0.293655	57	Homo_sapiens_tRNA.His.GTG.1.2	147073100	147073421	+	overlapStart	-1	0	NearestLocation
chr7	149375633	149375955	323	*	5.05794	4.41167	5.50269	-0.621051	0.0997753	0.293655	506	Homo_sapiens_tRNA.Cys.GCA.18.1	149375634	149375955	-	includeFeature	322	0	NearestLocation
chr6	27478686	27479018	333	*	10.8303	10.248	11.244	-0.60932	0.100262	0.293655	388	Homo_sapiens_tRNA.Ser.AGA.2.2	27478687	27479018	+	overlapStart	-1	0	NearestLocation
chr1	161612592	161612914	323	*	9.8784	9.2585	10.3106	-0.615343	0.100674	0.293655	95	Homo_sapiens_tRNA.Glu.TTC.5.1	161612593	161612914	+	overlapStart	-1	0	NearestLocation
chr1	149558293	149558618	326	*	8.62252	7.98695	9.06221	-0.615896	0.101761	0.293655	71	Homo_sapiens_tRNA.Asn.GTT.25.1	149558294	149558618	-	includeFeature	325	0	NearestLocation
chr5	181169484	181169807	324	*	9.87132	9.2604	10.2992	-0.61214	0.101912	0.293655	317	Homo_sapiens_tRNA.Val.AAC.1.3	181169485	181169807	+	overlapStart	-1	0	NearestLocation
chr1	145287640	145287964	325	*	10.4688	9.87903	10.8862	-0.608249	0.102088	0.293655	43	Homo_sapiens_tRNA.Asn.GTT.2.7	145287641	145287964	+	overlapStart	-1	0	NearestLocation
chr5	181173918	181174250	333	*	10.1053	9.51026	10.5254	-0.608956	0.102275	0.293655	319	Homo_sapiens_tRNA.Leu.AAG.1.3	181173919	181174250	-	includeFeature	332	0	NearestLocation
chr19	1383559	1383761	203	*	9.66342	9.05463	10.0902	-0.610221	0.103002	0.293655	263	Homo_sapiens_tRNA.Asn.GTT.2.6	1383560	1383761	+	overlapStart	-1	0	NearestLocation
chr6	27553287	27553619	333	*	10.2584	9.65742	10.6814	-0.608538	0.103277	0.293655	399	Homo_sapiens_tRNA.Ser.AGA.4.1	27553288	27553619	-	includeFeature	332	0	NearestLocation
chr17	8186232	8186554	323	*	9.35393	8.72041	9.79265	-0.612595	0.103707	0.293655	226	Homo_sapiens_tRNA.Trp.CCA.3.3	8186233	8186554	+	overlapStart	-1	0	NearestLocation
chr6	27295307	27295629	323	*	10.2785	9.67222	10.704	-0.608595	0.103833	0.293655	383	Homo_sapiens_tRNA.Gln.CTG.5.1	27295308	27295629	+	overlapStart	-1	0	NearestLocation
chr1	148264982	148265304	323	*	9.54825	8.93659	9.97645	-0.608631	0.104407	0.293655	62	Homo_sapiens_tRNA.Gln.CTG.4.1	148264983	148265304	-	includeFeature	322	0	NearestLocation
chr17	8139326	8139650	325	*	10.3636	9.77109	10.7824	-0.60499	0.104759	0.293655	225	Homo_sapiens_tRNA.Ser.CGA.1.1	8138756	8139087	-	upstream	-239	239	NearestLocation
chr6	27777759	27778081	323	*	9.90093	9.27949	10.3339	-0.607749	0.105907	0.293655	421	Homo_sapiens_tRNA.iMet.CAT.2.1	27777760	27778081	+	overlapStart	-1	0	NearestLocation
chr6	28710463	28710785	323	*	10.0626	9.4449	10.4938	-0.606407	0.106494	0.293655	443	Homo_sapiens_tRNA.Ala.AGC.5.1	28710464	28710785	+	overlapStart	-1	0	NearestLocation
chr1	16872457	16872779	323	*	9.2204	8.60594	9.64997	-0.605777	0.106671	0.293655	12	Homo_sapiens_tRNA.Glu.TTC.3.1	16872458	16872779	+	overlapStart	-1	0	NearestLocation
chr16	3191375	3191698	324	*	9.94825	9.3626	10.3636	-0.60094	0.106814	0.293655	202	Homo_sapiens_tRNA.Lys.CTT.4.1	3191376	3191698	+	overlapStart	-1	0	NearestLocation
chr6	27215047	27215370	324	*	10.0798	9.45841	10.5126	-0.605516	0.107414	0.293655	372	Homo_sapiens_tRNA.Arg.ACG.2.3	27215048	27215370	+	overlapStart	-1	0	NearestLocation
chr6	26537372	26537695	324	*	11.1451	10.59	11.545	-0.593727	0.107523	0.293655	345	Homo_sapiens_tRNA.Arg.ACG.1.2	26537373	26537695	+	overlapStart	-1	0	NearestLocation
chr6	28802674	28802995	322	*	9.96865	9.36546	10.3927	-0.601324	0.108605	0.293655	458	Homo_sapiens_tRNA.Ala.TGC.7.1	28802675	28802995	-	includeFeature	321	0	NearestLocation
chr6	27605512	27605870	359	*	9.29484	8.67409	9.72745	-0.603619	0.108697	0.293655	406	Homo_sapiens_tRNA.Leu.CAA.2.1	27605513	27605870	-	includeFeature	358	0	NearestLocation
chr1	145475255	145475579	325	*	9.43947	8.84782	9.85785	-0.599059	0.108965	0.293655	45	Homo_sapiens_tRNA.Asn.GTT.9.1	145475256	145475579	-	includeFeature	324	0	NearestLocation
chr6	27791230	27791552	323	*	10.6674	10.093	11.0771	-0.594818	0.109778	0.293655	422	Homo_sapiens_tRNA.Gln.CTG.6.1	27791231	27791552	-	includeFeature	322	0	NearestLocation
chr6	26318976	26319298	323	*	10.2716	9.68199	10.689	-0.59552	0.111269	0.293655	337	Homo_sapiens_tRNA.Trp.CCA.3.1	26318977	26319298	-	includeFeature	322	0	NearestLocation
chr7	149608250	149608572	323	*	5.3096	4.71169	5.73107	-0.596525	0.112555	0.293655	517	Homo_sapiens_tRNA.Ser.AGA.5.1	149608251	149608572	+	overlapStart	-1	0	NearestLocation
chr6	27334864	27335187	324	*	10.2793	9.69752	10.6928	-0.592076	0.112861	0.293655	387	Homo_sapiens_tRNA.Lys.TTT.6.1	27334865	27335187	-	includeFeature	323	0	NearestLocation
chr5	151868387	151868709	323	*	3.04356	1.69829	3.72741	-0.519448	0.113244	0.293655	312	Homo_sapiens_tRNA.Gln.CTG.13.1	151868388	151868709	-	includeFeature	322	0	NearestLocation
chr6	27230429	27230762	334	*	10.8524	10.2909	11.2556	-0.586907	0.113955	0.293655	373	Homo_sapiens_tRNA.Leu.TAA.4.1	27230430	27230762	-	includeFeature	333	0	NearestLocation
chr6	26312998	26313320	323	*	10.4821	9.90423	10.8936	-0.589713	0.11413	0.293655	336	Homo_sapiens_tRNA.Ser.TGA.3.1	26312471	26312802	-	upstream	-196	196	NearestLocation
chr17	38861558	38861880	323	*	7.57655	6.97601	7.99932	-0.593052	0.114531	0.293655	243	Homo_sapiens_tRNA.Cys.GCA.14.1	38861559	38861880	-	includeFeature	322	0	NearestLocation
chr6	27505702	27506034	333	*	10.7272	10.1674	11.1295	-0.585624	0.1147	0.293655	393	Homo_sapiens_tRNA.Ser.TGA.4.1	27505703	27506034	-	includeFeature	332	0	NearestLocation
chr7	99469558	99469880	323	*	8.96175	8.36488	9.3827	-0.59177	0.114876	0.293655	499	Homo_sapiens_tRNA.Trp.CCA.5.1	99469559	99469880	+	overlapStart	-1	0	NearestLocation
chr6	28474426	28474750	325	*	10.4751	9.90514	10.8827	-0.58714	0.115044	0.293655	427	Homo_sapiens_tRNA.Thr.TGT.1.1	28474427	28474750	-	includeFeature	324	0	NearestLocation
chr19	39412042	39412385	344	*	8.4943	7.8923	8.91779	-0.59211	0.11518	0.293655	269	Homo_sapiens_tRNA.Ile.TAT.1.1	39412043	39412385	-	includeFeature	343	0	NearestLocation
chr6	57793419	57793742	324	*	8.75984	8.17256	9.17604	-0.588532	0.116275	0.293655	479	Homo_sapiens_tRNA.Ala.AGC.19.1	57793420	57793742	-	includeFeature	323	0	NearestLocation
chr1	16520459	16520783	325	*	9.13961	8.55095	9.5565	-0.588436	0.116469	0.293655	2	Homo_sapiens_tRNA.Asn.GTT.5.1	16520460	16520783	-	includeFeature	324	0	NearestLocation
chr5	181173524	181173847	324	*	9.15963	8.58463	9.56967	-0.5857	0.116892	0.293655	318	Homo_sapiens_tRNA.Val.CAC.1.4	181173525	181173847	+	overlapStart	-1	0	NearestLocation
chr1	146369975	146370299	325	*	9.64663	9.07584	10.0545	-0.584432	0.117294	0.293655	53	Homo_sapiens_tRNA.Asn.GTT.24.1	146369976	146370299	+	overlapStart	-1	0	NearestLocation
chr6	28735303	28735625	323	*	9.81065	9.20788	10.2345	-0.588915	0.117498	0.293655	448	Homo_sapiens_tRNA.Val.AAC.6.1	28735304	28735625	-	includeFeature	322	0	NearestLocation
chr7	149546414	149546736	323	*	4.55889	3.88886	5.01466	-0.594627	0.117702	0.293655	510	Homo_sapiens_tRNA.Cys.GCA.16.1	149546415	149546736	+	overlapStart	-1	0	NearestLocation
chr6	27631295	27631639	345	*	10.7196	10.1561	11.1238	-0.58202	0.118112	0.293655	408	Homo_sapiens_tRNA.Ile.TAT.2.3	27631296	27631639	+	overlapStart	-1	0	NearestLocation
chr11	59557371	59557694	324	*	10.3268	9.75004	10.7377	-0.584076	0.118307	0.293655	123	Homo_sapiens_tRNA.Phe.GAA.1.3	59557372	59557694	-	includeFeature	323	0	NearestLocation
chr1	159141485	159141809	325	*	6.50385	5.92387	6.9164	-0.585266	0.118376	0.293655	80	Homo_sapiens_tRNA.Arg.TCT.4.1	159141486	159141809	-	includeFeature	324	0	NearestLocation
chr16	3189508	3189830	323	*	10.5913	10.0369	10.9908	-0.578945	0.119191	0.293655	201	Homo_sapiens_tRNA.Pro.AGG.2.8	3189509	3189830	+	overlapStart	-1	0	NearestLocation
chr7	149588947	149589269	323	*	4.24529	3.5451	4.71467	-0.592469	0.119235	0.293655	514	Homo_sapiens_tRNA.Cys.GCA.3.1	149588948	149589269	-	includeFeature	322	0	NearestLocation
chr6	27303663	27303985	323	*	10.6003	10.0387	11.0035	-0.58005	0.119403	0.293655	385	Homo_sapiens_tRNA.Thr.CGT.6.1	27303664	27303985	-	includeFeature	322	0	NearestLocation
chr16	3196027	3196350	324	*	7.89601	7.31063	8.31126	-0.584153	0.119491	0.293655	205	Homo_sapiens_tRNA.Lys.CTT.14.1	3196028	3196350	+	overlapStart	-1	0	NearestLocation
chr6	27545563	27545895	333	*	10.5512	9.98424	10.9572	-0.580847	0.119544	0.293655	397	Homo_sapiens_tRNA.Ser.TGA.2.1	27545564	27545895	+	overlapStart	-1	0	NearestLocation
chr6	28589253	28589575	323	*	10.6968	10.1532	11.0908	-0.575693	0.120057	0.293655	433	Homo_sapiens_tRNA.Gln.TTG.2.1	28589254	28589575	+	overlapStart	-1	0	NearestLocation
chr6	28758238	28758560	323	*	8.91184	8.31082	9.33484	-0.585044	0.120226	0.293655	451	Homo_sapiens_tRNA.Ala.TGC.6.1	28758239	28758560	-	includeFeature	322	0	NearestLocation
chr16	3150548	3150871	324	*	11.0584	10.5271	11.4459	-0.571638	0.121162	0.293655	189	Homo_sapiens_tRNA.Arg.CCG.1.3	3150549	3150871	+	overlapStart	-1	0	NearestLocation
chr1	143803868	143804191	324	*	8.6448	8.04633	9.06655	-0.582811	0.121668	0.293655	35	Homo_sapiens_tRNA.Val.CAC.4.1	143803869	143804191	-	includeFeature	323	0	NearestLocation
chr16	3182509	3182831	323	*	10.4915	9.94361	10.8877	-0.573346	0.122757	0.293655	199	Homo_sapiens_tRNA.Pro.AGG.2.7	3182510	3182831	-	includeFeature	322	0	NearestLocation
chr1	222464879	222465202	324	*	9.97838	9.40792	10.3861	-0.577333	0.122791	0.293655	106	Homo_sapiens_tRNA.Thr.TGT.2.1	222464880	222465202	+	overlapStart	-1	0	NearestLocation
chr6	28981546	28981869	324	*	9.42498	8.84688	9.83658	-0.578523	0.122797	0.293655	474	Homo_sapiens_tRNA.Phe.GAA.1.2	28981547	28981869	-	includeFeature	323	0	NearestLocation
chr7	149415012	149415334	323	*	8.06767	7.46573	8.49113	-0.580956	0.123402	0.293655	509	Homo_sapiens_tRNA.Cys.GCA.11.1	149415013	149415334	-	includeFeature	322	0	NearestLocation
chr17	38751655	38751979	325	*	10.3019	9.7549	10.6976	-0.57114	0.124442	0.293655	241	Homo_sapiens_tRNA.Asn.GTT.2.5	38751656	38751979	-	includeFeature	324	0	NearestLocation
chr13	94549524	94549847	324	*	10.6679	10.1222	11.0628	-0.570538	0.124705	0.293655	151	Homo_sapiens_tRNA.Phe.GAA.1.5	94549525	94549847	-	includeFeature	323	0	NearestLocation
chr6	26330175	26330497	323	*	10.6872	10.1349	11.0857	-0.571275	0.125161	0.293655	341	Homo_sapiens_tRNA.iMet.CAT.1.4	26330176	26330497	-	includeFeature	322	0	NearestLocation
chr6	28607030	28607352	323	*	10.195	9.63344	10.5983	-0.571837	0.126045	0.293655	435	Homo_sapiens_tRNA.Ala.AGC.3.1	28607031	28607352	+	overlapStart	-1	0	NearestLocation
chr6	27091616	27091938	323	*	10.3131	9.7581	10.713	-0.570699	0.126046	0.293655	363	Homo_sapiens_tRNA.Pro.CGG.2.1	27091617	27091938	+	overlapStart	-1	0	NearestLocation
chr19	1383236	1383437	202	*	9.22473	8.65019	9.63453	-0.573622	0.126254	0.293655	262	Homo_sapiens_tRNA.Phe.GAA.1.6	1383237	1383437	-	includeFeature	201	0	NearestLocation
chr1	93847447	93847782	336	*	10.538	9.99239	10.9329	-0.568304	0.126584	0.293655	18	Homo_sapiens_tRNA.Arg.TCT.1.1	93847448	93847782	+	overlapStart	-1	0	NearestLocation
chr6	28811946	28812268	323	*	9.72039	9.14425	10.131	-0.572195	0.127543	0.293655	460	Homo_sapiens_tRNA.Ala.AGC.6.1	28811947	28812268	-	includeFeature	322	0	NearestLocation
chr6	28943496	28943828	333	*	9.76347	9.18391	10.1758	-0.572509	0.12765	0.293655	470	Homo_sapiens_tRNA.Leu.AAG.2.2	28943497	28943828	-	includeFeature	332	0	NearestLocation
chr17	8138755	8139087	333	*	9.72295	9.14305	10.1354	-0.572078	0.128037	0.293655	224	Homo_sapiens_tRNA.Ser.CGA.1.1	8138756	8139087	-	includeFeature	332	0	NearestLocation
chr2	42810410	42810753	344	*	10.1072	9.55522	10.5054	-0.567697	0.128086	0.293655	278	Homo_sapiens_tRNA.Ile.TAT.2.1	42810411	42810753	+	overlapStart	-1	0	NearestLocation
chr12	98504126	98504448	323	*	10.0995	9.53866	10.5023	-0.568904	0.128324	0.293655	138	Homo_sapiens_tRNA.Trp.CCA.4.1	98504127	98504448	+	overlapStart	-1	0	NearestLocation
chr10	62343715	62344039	325	*	2.52679	1.29268	3.18205	-0.522314	0.12873	0.293655	112	Homo_sapiens_tRX.Und.NNN.8.1	62343716	62344039	-	includeFeature	324	0	NearestLocation
chr6	28643319	28643641	323	*	9.29808	8.71183	9.71375	-0.571728	0.128943	0.293655	437	Homo_sapiens_tRNA.Ala.TGC.2.1	28643320	28643641	+	overlapStart	-1	0	NearestLocation
chr6	27519403	27519725	323	*	10.0601	9.49266	10.4662	-0.569138	0.128957	0.293655	394	Homo_sapiens_tRNA.Gln.CTG.1.2	27519404	27519725	+	overlapStart	-1	0	NearestLocation
chr1	148529131	148529455	325	*	10.2744	9.7282	10.6696	-0.565468	0.129087	0.293655	69	Homo_sapiens_tRNA.Asn.GTT.2.1	148529132	148529455	+	overlapStart	-1	0	NearestLocation
chr11	59566254	59566577	324	*	10.9865	10.4575	11.3726	-0.561739	0.129337	0.293655	125	Homo_sapiens_tRNA.Phe.GAA.2.1	59566255	59566577	-	includeFeature	323	0	NearestLocation
chr6	57870219	57870542	324	*	7.52822	6.96652	7.93149	-0.56723	0.130089	0.293655	488	Homo_sapiens_tRNA.Ala.AGC.16.1	57870220	57870542	-	includeFeature	323	0	NearestLocation
chr6	27213718	27214041	324	*	9.5314	8.96086	9.93917	-0.568106	0.130189	0.293655	371	Homo_sapiens_tRNA.Arg.ACG.2.2	27213719	27214041	-	includeFeature	323	0	NearestLocation
chr6	28789644	28789966	323	*	10.4711	9.92549	10.8661	-0.563477	0.130682	0.293655	455	Homo_sapiens_tRNA.Ala.TGC.1.1	28789645	28789966	-	includeFeature	322	0	NearestLocation
chr6	26322692	26323015	324	*	10.5041	9.9612	10.8976	-0.561943	0.131562	0.293655	338	Homo_sapiens_tRNA.Arg.TCG.2.1	26322693	26323015	+	overlapStart	-1	0	NearestLocation
chr1	16727159	16727480	322	*	6.99509	6.44553	7.3921	-0.562057	0.132748	0.293655	9	Homo_sapiens_tRNA.Gly.CCC.5.1	16727160	16727480	+	overlapStart	-1	0	NearestLocation
chr11	9275117	9275441	325	*	2.38242	0.455757	3.17899	-0.413339	0.133466	0.293655	114	Homo_sapiens_tRNA.Leu.CAA.5.1	9275118	9275441	+	overlapStart	-1	0	NearestLocation
chr6	27293766	27294090	325	*	10.5895	10.0489	10.9818	-0.559185	0.133574	0.293655	382	Homo_sapiens_tRNA.Ser.ACT.1.1	27293767	27294090	+	overlapStart	-1	0	NearestLocation
chr6	27592695	27593017	323	*	10.7543	10.2276	11.1393	-0.556018	0.134012	0.293655	404	Homo_sapiens_tRNA.iMet.CAT.1.6	27592696	27593017	-	includeFeature	322	0	NearestLocation
chr6	28838318	28838640	323	*	10.1281	9.5929	10.5176	-0.557323	0.13435	0.293655	464	Homo_sapiens_tRNA.Ala.AGC.2.1	28838319	28838640	-	includeFeature	322	0	NearestLocation
chr16	3180428	3180751	324	*	9.33419	8.7718	9.73781	-0.561375	0.134761	0.293655	198	Homo_sapiens_tRNA.Lys.CTT.5.1	3180429	3180751	-	includeFeature	323	0	NearestLocation
chr17	8120799	8121137	339	*	9.14236	8.56682	9.55266	-0.56103	0.13644	0.293655	222	Homo_sapiens_tRNA.Arg.TCT.2.1	8120800	8121137	+	overlapStart	-1	0	NearestLocation
chr6	28742826	28743149	324	*	10.1236	9.57173	10.5218	-0.55725	0.136876	0.293655	449	Homo_sapiens_tRNA.Arg.CCG.1.1	28742827	28743149	-	includeFeature	323	0	NearestLocation
chr1	161421967	161422289	323	*	10.3478	9.80842	10.7395	-0.554745	0.137279	0.293655	83	Homo_sapiens_tRNA.Glu.TTC.4.2	161421968	161422289	-	includeFeature	322	0	NearestLocation
chr1	149740122	149740446	325	*	8.87686	8.31292	9.28127	-0.558173	0.137622	0.293655	77	Homo_sapiens_tRNA.Asn.GTT.8.1	149740123	149740446	-	includeFeature	324	0	NearestLocation
chr1	16535153	16535475	323	*	10.7866	10.2577	11.1727	-0.552315	0.137712	0.293655	4	Homo_sapiens_tRNA.Glu.TTC.4.1	16535154	16535475	-	includeFeature	322	0	NearestLocation
chr14	20613275	20613597	323	*	10.8688	10.3577	11.2454	-0.548051	0.138245	0.293655	155	Homo_sapiens_tRNA.Pro.AGG.2.6	20613276	20613597	-	includeFeature	322	0	NearestLocation
chr7	149597829	149598151	323	*	3.19479	2.26768	3.75462	-0.537404	0.138335	0.293655	516	Homo_sapiens_tRNA.Cys.GCA.20.1	149597830	149598151	+	overlapStart	-1	0	NearestLocation
chr6	26571738	26572061	324	*	10.4499	9.90606	10.844	-0.553707	0.138837	0.293655	352	Homo_sapiens_tRNA.Ala.AGC.11.1	26571739	26572061	-	includeFeature	323	0	NearestLocation
chr17	8187072	8187358	287	*	10.117	9.59176	10.5013	-0.550203	0.139011	0.293655	228	Homo_sapiens_tRNA.Thr.AGT.1.1	8187073	8187358	+	overlapStart	-1	0	NearestLocation
chr16	80445429	80445756	328	*	2.41356	1.23603	3.05315	-0.502159	0.139587	0.293655	217	Homo_sapiens_tRX.Ala.GGC.4.1	80445430	80445756	-	includeFeature	327	0	NearestLocation
chr6	28795838	28796160	323	*	10.9226	10.4042	11.3031	-0.54811	0.139657	0.293655	457	Homo_sapiens_tRNA.Ala.AGC.1.1	28795839	28796160	-	includeFeature	322	0	NearestLocation
chr1	93516151	93516474	324	*	6.24932	5.54573	6.7202	-0.560778	0.139772	0.293655	17	Homo_sapiens_tRNA.Cys.GCA.7.1	93516152	93516474	-	includeFeature	323	0	NearestLocation
chr5	181164435	181164770	336	*	4.80465	4.19786	5.23048	-0.55991	0.140324	0.293655	316	Homo_sapiens_tRNA.Leu.AAG.7.1	181164436	181164770	-	includeFeature	335	0	NearestLocation
chr14	20681564	20681887	324	*	10.893	10.3728	11.2746	-0.547593	0.140487	0.293655	166	Homo_sapiens_tRNA.Thr.TGT.5.1	20681565	20681887	+	overlapStart	-1	0	NearestLocation
chr14	20613664	20613987	324	*	10.5596	10.0348	10.9435	-0.547866	0.141041	0.293655	156	Homo_sapiens_tRNA.Pro.AGG.2.6	20613276	20613597	-	upstream	-67	67	NearestLocation
chr6	28790596	28790919	324	*	9.46732	8.91604	9.86521	-0.551986	0.141339	0.293655	456	Homo_sapiens_tRNA.Phe.GAA.1.1	28790597	28790919	-	includeFeature	323	0	NearestLocation
chr1	144419141	144419465	325	*	9.89763	9.36525	10.2856	-0.548608	0.141667	0.293655	37	Homo_sapiens_tRNA.Asn.GTT.3.1	144419142	144419465	+	overlapStart	-1	0	NearestLocation
chr17	8222707	8223029	323	*	10.6567	10.135	11.039	-0.546027	0.142202	0.293655	234	Homo_sapiens_tRNA.Asp.GTC.2.11	8222113	8222434	-	upstream	-273	273	NearestLocation
chr6	26568732	26569073	342	*	10.6332	10.1052	11.019	-0.546651	0.142696	0.293655	351	Homo_sapiens_tRNA.Tyr.GTA.1.1	26568733	26569073	+	overlapStart	-1	0	NearestLocation
chr1	120844136	120844460	325	*	8.44173	7.90428	8.83242	-0.548356	0.142724	0.293655	20	Homo_sapiens_tRNA.Asn.GTT.7.1	120844137	120844460	-	includeFeature	324	0	NearestLocation
chr6	28212911	28213243	333	*	10.1781	9.64615	10.5659	-0.546775	0.143225	0.293655	426	Homo_sapiens_tRNA.Ser.GCT.5.1	28212912	28213243	+	overlapStart	-1	0	NearestLocation
chr5	181187575	181187907	333	*	10.3964	9.86557	10.7836	-0.546083	0.143671	0.293655	320	Homo_sapiens_tRNA.Leu.AAG.2.1	181187576	181187907	+	overlapStart	-1	0	NearestLocation
chr6	28673710	28674032	323	*	10.5218	9.98635	10.9114	-0.546775	0.143741	0.293655	440	Homo_sapiens_tRNA.Ala.CGC.2.1	28673711	28674032	-	includeFeature	322	0	NearestLocation
chr16	14285767	14286089	323	*	10.5173	9.99754	10.8986	-0.543904	0.143825	0.293655	206	Homo_sapiens_tRNA.Thr.CGT.2.1	14285768	14286089	+	overlapStart	-1	0	NearestLocation
chr16	3191863	3192185	323	*	10.3999	9.88264	10.7798	-0.543327	0.143903	0.293655	203	Homo_sapiens_tRNA.Pro.AGG.1.1	3191864	3192185	+	overlapStart	-1	0	NearestLocation
chr14	20632880	20633202	323	*	9.64559	9.10569	10.0376	-0.546813	0.144373	0.293655	159	Homo_sapiens_tRNA.Pro.TGG.1.1	20632881	20633202	+	overlapStart	-1	0	NearestLocation
chr13	41060612	41060934	323	*	9.53043	8.98655	9.92448	-0.546778	0.144934	0.293655	148	Homo_sapiens_tRNA.Glu.TTC.1.2	41060613	41060934	-	includeFeature	322	0	NearestLocation
chr6	27177089	27177413	325	*	9.80982	9.25212	10.211	-0.548538	0.145002	0.293655	368	Homo_sapiens_tRNA.Ile.AAT.5.2	27177090	27177413	-	includeFeature	324	0	NearestLocation
chr6	28729189	28729511	323	*	10.5495	10.0165	10.9378	-0.544885	0.145067	0.293655	447	Homo_sapiens_tRNA.Ala.CGC.4.1	28729190	28729511	+	overlapStart	-1	0	NearestLocation
chr6	28982073	28982395	323	*	10.6991	10.1838	11.0779	-0.54105	0.145661	0.293655	475	Homo_sapiens_tRNA.Glu.CTC.1.6	28982074	28982395	+	overlapStart	-1	0	NearestLocation
chr14	88978972	88979295	324	*	10.2178	9.68892	10.604	-0.542882	0.146278	0.293655	174	Homo_sapiens_tRNA.Ala.AGC.15.1	88978973	88979295	+	overlapStart	-1	0	NearestLocation
chr1	148308796	148309118	323	*	7.82683	7.27019	8.22749	-0.546767	0.14666	0.293655	63	Homo_sapiens_tRNA.Glu.TTC.6.1	148308797	148309118	-	includeFeature	322	0	NearestLocation
chr1	161427951	161428275	325	*	10.7687	10.265	11.1414	-0.53743	0.146868	0.293655	84	Homo_sapiens_tRNA.Asn.GTT.2.2	161427952	161428275	-	includeFeature	324	0	NearestLocation
chr1	153671124	153671446	323	*	10.9776	10.4807	11.3466	-0.535935	0.146871	0.293655	79	Homo_sapiens_tRNA.iMet.CAT.1.1	153671125	153671446	+	overlapStart	-1	0	NearestLocation
chr6	28542988	28543311	324	*	10.7431	10.2286	11.1215	-0.539588	0.14691	0.293655	432	Homo_sapiens_tRNA.Arg.TCG.5.1	28542989	28543311	-	includeFeature	323	0	NearestLocation
chr6	26532791	26533115	325	*	11.0063	10.5054	11.3773	-0.536647	0.147015	0.293655	344	Homo_sapiens_tRNA.Thr.AGT.2.1	26532792	26533115	-	includeFeature	324	0	NearestLocation
KI270713.1	31510	31831	322	*	4.37513	3.70649	4.83026	-0.549336	0.147957	0.293655	555	Homo_sapiens_tRNA.Glu.TTC.14.1	31511	31831	-	includeFeature	321	0	NearestLocation
chr14	20609210	20609532	323	*	10.7611	10.2558	11.1346	-0.536347	0.148251	0.293655	153	Homo_sapiens_tRNA.Pro.AGG.2.5	20609211	20609532	-	includeFeature	322	0	NearestLocation
chr6	27297870	27298202	333	*	10.8075	10.3002	11.1821	-0.536664	0.148336	0.293655	384	Homo_sapiens_tRNA.Ser.GCT.2.1	27297871	27298202	+	overlapStart	-1	0	NearestLocation
chr17	75033780	75034103	324	*	10.3537	9.83412	10.735	-0.538971	0.148411	0.293655	255	Homo_sapiens_tRNA.Arg.CCT.1.1	75033781	75034103	+	overlapStart	-1	0	NearestLocation
chr7	149646829	149647151	323	*	7.86298	7.32343	8.25477	-0.542373	0.148457	0.293655	521	Homo_sapiens_tRNA.Cys.GCA.12.1	149646830	149647151	-	includeFeature	322	0	NearestLocation
chr10	67764377	67764709	333	*	10.8385	10.3402	11.2082	-0.534626	0.148472	0.293655	113	Homo_sapiens_tRNA.Ser.TGA.1.1	67764378	67764709	+	overlapStart	-1	0	NearestLocation
chr16	57299825	57300158	334	*	11.1206	10.6271	11.4876	-0.533468	0.148529	0.293655	209	Homo_sapiens_tRNA.Leu.CAG.2.1	57299826	57300158	+	overlapStart	-1	0	NearestLocation
chr1	16861795	16862116	322	*	10.2142	9.6872	10.5994	-0.539882	0.148748	0.293655	11	Homo_sapiens_tRNA.Gly.CCC.1.2	16861796	16862116	+	overlapStart	-1	0	NearestLocation
chr6	27650802	27651125	324	*	10.8814	10.3772	11.2543	-0.5349	0.149432	0.293655	409	Homo_sapiens_tRNA.Val.AAC.3.1	27650803	27651125	-	includeFeature	323	0	NearestLocation
chr6	27280144	27280467	324	*	10.7834	10.2766	11.1576	-0.535188	0.149654	0.293655	379	Homo_sapiens_tRNA.Val.CAC.2.1	27280145	27280467	-	includeFeature	323	0	NearestLocation
chr6	26537928	26538251	324	*	9.65263	9.10705	10.0476	-0.5416	0.149714	0.293655	346	Homo_sapiens_tRNA.Val.CAC.1.6	26537929	26538251	+	overlapStart	-1	0	NearestLocation
chr1	146039275	146039598	324	*	10.2486	9.72922	10.6297	-0.537513	0.14973	0.293655	50	Homo_sapiens_tRNA.Lys.CTT.2.1	146039276	146039598	+	overlapStart	-1	0	NearestLocation
chr6	125780121	125780443	323	*	10.9649	10.4552	11.3408	-0.535593	0.149833	0.293655	491	Homo_sapiens_tRNA.Glu.CTC.1.7	125780122	125780443	-	includeFeature	322	0	NearestLocation
chr12	56190238	56190570	333	*	9.7348	9.18757	10.1306	-0.541625	0.149876	0.293655	134	Homo_sapiens_tRNA.Ser.CGA.4.1	56190239	56190570	+	overlapStart	-1	0	NearestLocation
chr6	27332859	27333181	323	*	10.8685	10.3645	11.2413	-0.534341	0.149934	0.293655	386	Homo_sapiens_tRNA.iMet.CAT.1.5	27332860	27333181	-	includeFeature	322	0	NearestLocation
chr6	27591688	27592011	324	*	10.5571	10.0452	10.9341	-0.535127	0.150691	0.293655	403	Homo_sapiens_tRNA.Lys.TTT.4.1	27591689	27592011	-	includeFeature	323	0	NearestLocation
chr6	26328014	26328337	324	*	10.6771	10.1562	11.059	-0.536365	0.151047	0.293655	340	Homo_sapiens_tRNA.Arg.ACG.1.1	26328015	26328337	+	overlapStart	-1	0	NearestLocation
chr14	20683147	20683486	340	*	10.8708	10.367	11.2436	-0.533054	0.151167	0.293655	167	Homo_sapiens_tRNA.Tyr.GTA.5.5	20683148	20683486	+	overlapStart	-1	0	NearestLocation
chr1	143666862	143667184	323	*	2.04097	2.73963	0.633649	0.428145	0.151287	0.293655	29	Homo_sapiens_tRNA.Glu.TTC.7.1	143666863	143667184	-	includeFeature	322	0	NearestLocation
chr16	3184007	3184329	323	*	9.83574	9.31375	10.2182	-0.53622	0.151389	0.293655	200	Homo_sapiens_tRNA.Pro.TGG.3.4	3184008	3184329	-	includeFeature	322	0	NearestLocation
chr6	26327463	26327795	333	*	9.9806	9.46327	10.3606	-0.535169	0.15162	0.293655	339	Homo_sapiens_tRNA.Ser.AGA.2.1	26327464	26327795	+	overlapStart	-1	0	NearestLocation
chr6	26576978	26577317	340	*	7.45752	6.911	7.85295	-0.538676	0.15264	0.293655	354	Homo_sapiens_tRNA.Tyr.GTA.3.1	26576979	26577317	+	overlapStart	-1	0	NearestLocation
chr10	22229383	22229707	325	*	10.8789	10.3837	11.2468	-0.528362	0.154023	0.293655	110	Homo_sapiens_tRNA.Asn.GTT.2.3	22229384	22229707	-	includeFeature	324	0	NearestLocation
chr1	16860072	16860395	324	*	8.64213	8.11004	9.02999	-0.53451	0.154507	0.293655	10	Homo_sapiens_tRNA.Val.CAC.11.2	16860073	16860395	+	overlapStart	-1	0	NearestLocation
chr6	28940927	28941282	356	*	10.6669	10.1535	11.0447	-0.531371	0.15454	0.293655	468	Homo_sapiens_tRNA.Leu.CAA.1.2	28940928	28941282	+	overlapStart	-1	0	NearestLocation
chr6	26553996	26554320	325	*	11.1146	10.6251	11.4795	-0.52637	0.154802	0.293655	348	Homo_sapiens_tRNA.Ile.AAT.5.1	26553997	26554320	+	overlapStart	-1	0	NearestLocation
chr16	3152774	3153097	324	*	10.3394	9.83558	10.7122	-0.529271	0.154886	0.293655	190	Homo_sapiens_tRNA.Arg.CCT.3.1	3152775	3153097	+	overlapStart	-1	0	NearestLocation
chr17	82494595	82494917	323	*	10.7435	10.2385	11.1169	-0.529328	0.155044	0.293655	258	Homo_sapiens_tRNA.iMet.CAT.1.8	82494596	82494917	-	includeFeature	322	0	NearestLocation
chr16	71426367	71426690	324	*	10.6745	10.1803	11.0419	-0.527035	0.155152	0.293655	215	Homo_sapiens_tRNA.Met.CAT.2.1	71426368	71426690	+	overlapStart	-1	0	NearestLocation
chr16	3157279	3157602	324	*	10.6489	10.1362	11.0264	-0.530445	0.155325	0.293655	191	Homo_sapiens_tRNA.Lys.CTT.3.1	3157280	3157602	-	includeFeature	323	0	NearestLocation
chr1	146036935	146037257	323	*	10.9296	10.4437	11.2924	-0.523643	0.156768	0.293655	48	Homo_sapiens_tRNA.Gly.TCC.2.1	146036936	146037257	+	overlapStart	-1	0	NearestLocation
chr1	161399574	161399897	324	*	11.0079	10.5152	11.3745	-0.523868	0.158038	0.293655	81	Homo_sapiens_tRNA.Val.CAC.1.1	161399575	161399897	-	includeFeature	323	0	NearestLocation
chr6	26556420	26556743	324	*	10.8206	10.3199	11.1915	-0.525346	0.158159	0.293655	350	Homo_sapiens_tRNA.Lys.CTT.2.4	26556421	26556743	+	overlapStart	-1	0	NearestLocation
chr16	70778913	70779234	322	*	8.98159	8.46701	9.3601	-0.527855	0.158237	0.293655	212	Homo_sapiens_tRNA.Gly.GCC.2.4	70778914	70779234	-	includeFeature	321	0	NearestLocation
chr11	66347994	66348326	333	*	9.69503	9.17154	10.0783	-0.528258	0.159103	0.293655	126	Homo_sapiens_tRNA.Ser.GCT.3.1	66347995	66348326	+	overlapStart	-1	0	NearestLocation
chr6	57800085	57800409	325	*	9.80823	9.28549	10.1911	-0.528079	0.159163	0.293655	480	Homo_sapiens_tRNA.Ile.AAT.12.1	57800086	57800409	+	overlapStart	-1	0	NearestLocation
chr1	121020603	121020926	324	*	9.47989	8.94671	9.86832	-0.528857	0.159781	0.293655	26	Homo_sapiens_tRNA.Val.CAC.1.8	121020604	121020926	-	includeFeature	323	0	NearestLocation
chr17	8186740	8187034	295	*	10.5268	10.046	10.8869	-0.518978	0.160469	0.293655	227	Homo_sapiens_tRNA.Ser.GCT.4.3	8186741	8187034	+	overlapStart	-1	0	NearestLocation
chr3	169772104	169772427	324	*	10.1197	9.60187	10.4999	-0.525429	0.160955	0.293655	306	Homo_sapiens_tRNA.Val.AAC.1.1	169772105	169772427	+	overlapStart	-1	0	NearestLocation
chr1	172188272	172188598	327	*	3.06138	2.23603	3.58309	-0.513421	0.161729	0.293655	100	Homo_sapiens_tRNA.Glu.TTC.12.1	172188273	172188598	-	includeFeature	326	0	NearestLocation
chr6	27583331	27583653	323	*	10.336	9.82586	10.7121	-0.523289	0.16186	0.293655	402	Homo_sapiens_tRNA.Asp.GTC.3.1	27583332	27583653	-	includeFeature	322	0	NearestLocation
chr11	59551629	59551962	334	*	10.4206	9.92625	10.788	-0.519827	0.162486	0.293655	121	Homo_sapiens_tRNA.Leu.TAA.3.1	59551630	59551962	+	overlapStart	-1	0	NearestLocation
chr17	8221422	8221744	323	*	10.6205	10.1165	10.9932	-0.52152	0.162565	0.293655	232	Homo_sapiens_tRNA.Gly.TCC.3.1	8221423	8221744	+	overlapStart	-1	0	NearestLocation
chr12	124921629	124921951	323	*	10.641	10.1314	11.0169	-0.522458	0.162578	0.293655	141	Homo_sapiens_tRNA.Ala.TGC.3.2	124921630	124921951	-	includeFeature	322	0	NearestLocation
chr1	143735794	143736118	325	*	8.83304	8.33095	9.20478	-0.52088	0.162986	0.293655	32	Homo_sapiens_tRNA.Asn.GTT.6.1	143735795	143736118	-	includeFeature	324	0	NearestLocation
chr3	45688873	45689196	324	*	10.9617	10.4757	11.3246	-0.517322	0.163356	0.293655	300	Homo_sapiens_tRNA.Arg.ACG.2.1	45688874	45689196	-	includeFeature	323	0	NearestLocation
chr6	26555144	26555466	323	*	9.89104	9.37904	10.2682	-0.521639	0.163776	0.293655	349	Homo_sapiens_tRNA.Pro.AGG.2.2	26555145	26555466	+	overlapStart	-1	0	NearestLocation
chr17	8226109	8226433	325	*	10.4525	9.97059	10.813	-0.515819	0.164019	0.293655	235	Homo_sapiens_tRNA.Thr.AGT.1.2	8226110	8226433	-	includeFeature	324	0	NearestLocation
chr17	38867519	38867841	323	*	10.256	9.7495	10.6302	-0.520403	0.164109	0.293655	244	Homo_sapiens_tRNA.Cys.GCA.2.2	38867520	38867841	+	overlapStart	-1	0	NearestLocation
chr6	26553377	26553699	323	*	10.1885	9.68069	10.5634	-0.520098	0.164618	0.293655	347	Homo_sapiens_tRNA.Ala.CGC.1.1	26553378	26553699	+	overlapStart	-1	0	NearestLocation
chr1	143848388	143848709	322	*	1.82626	0.455757	2.51622	-0.435034	0.165154	0.293655	36	Homo_sapiens_tRNA.Arg.CCT.7.1	143848389	143848709	-	includeFeature	321	0	NearestLocation
chr5	181207629	181207952	324	*	10.6388	10.1396	11.009	-0.517856	0.165402	0.293655	325	Homo_sapiens_tRNA.Lys.CTT.2.2	181207630	181207952	+	overlapStart	-1	0	NearestLocation
chr1	205474017	205474340	324	*	5.8259	5.33967	6.18891	-0.515961	0.165467	0.293655	104	Homo_sapiens_tRNA.Lys.TTT.8.1	205474018	205474340	+	overlapStart	-1	0	NearestLocation
chr21	17454663	17454984	322	*	10.9497	10.4738	11.307	-0.512805	0.165835	0.293655	295	Homo_sapiens_tRNA.Gly.GCC.1.5	17454664	17454984	-	includeFeature	321	0	NearestLocation
chr6	28648081	28648405	325	*	10.0727	9.56305	10.4485	-0.518266	0.166716	0.293655	438	Homo_sapiens_tRNA.Thr.CGT.3.1	28648082	28648405	-	includeFeature	324	0	NearestLocation
chr17	68019771	68020094	324	*	10.5559	10.0644	10.9218	-0.514547	0.167366	0.293655	253	Homo_sapiens_tRNA.Arg.CCG.2.1	68019772	68020094	-	includeFeature	323	0	NearestLocation
chr19	4724509	4724832	324	*	10.5885	10.1023	10.9515	-0.51309	0.167819	0.293655	265	Homo_sapiens_tRNA.Val.CAC.3.1	4724510	4724832	-	includeFeature	323	0	NearestLocation
chr6	28863559	28863881	323	*	10.5407	10.0488	10.9069	-0.513407	0.168614	0.293655	465	Homo_sapiens_tRNA.Ala.AGC.2.2	28863560	28863881	-	includeFeature	322	0	NearestLocation
chr1	148378790	148379114	325	*	3.02943	2.20685	3.55004	-0.501306	0.168652	0.293655	67	Homo_sapiens_tRNA.Asn.GTT.21.1	148378791	148379114	-	includeFeature	324	0	NearestLocation
chr1	143691348	143691670	323	*	3.3353	2.5592	3.83718	-0.50941	0.168803	0.293655	30	Homo_sapiens_tRNA.Gln.CTG.4.2	143691349	143691670	+	overlapStart	-1	0	NearestLocation
chr6	28817109	28817431	323	*	10.2182	9.71037	10.5931	-0.515365	0.169317	0.293655	461	Homo_sapiens_tRNA.Ala.TGC.5.1	28817110	28817431	-	includeFeature	322	0	NearestLocation
chr14	20625244	20625576	333	*	11.183	10.7141	11.5364	-0.507554	0.169836	0.293655	157	Homo_sapiens_tRNA.Leu.TAG.2.1	20625245	20625576	+	overlapStart	-1	0	NearestLocation
chr14	102316966	102317290	325	*	10.9585	10.4852	11.3144	-0.507949	0.170477	0.293655	175	Homo_sapiens_tRNA.Ile.AAT.5.4	102316967	102317290	+	overlapStart	-1	0	NearestLocation
chr6	27479548	27479870	323	*	10.7481	10.2682	11.1076	-0.508943	0.170872	0.293655	389	Homo_sapiens_tRNA.Asp.GTC.2.6	27479549	27479870	+	overlapStart	-1	0	NearestLocation
chr15	65868936	65869258	323	*	10.7612	10.2796	11.1217	-0.509233	0.170938	0.293655	181	Homo_sapiens_tRNA.Gln.CTG.1.4	65868937	65869258	-	includeFeature	322	0	NearestLocation
chr17	8120188	8120520	333	*	10.7286	10.2512	11.0867	-0.508189	0.171149	0.293655	221	Homo_sapiens_tRNA.Leu.TAG.1.1	8120189	8120520	-	includeFeature	332	0	NearestLocation
chr1	16547539	16547862	324	*	8.12565	7.60855	8.50552	-0.514883	0.171209	0.293655	6	Homo_sapiens_tRNA.Val.CAC.11.1	16547540	16547862	-	includeFeature	323	0	NearestLocation
chr1	161530987	161531309	323	*	10.7951	10.3124	11.1562	-0.509175	0.171222	0.293655	90	Homo_sapiens_tRNA.Gly.TCC.2.6	161530988	161531309	+	overlapStart	-1	0	NearestLocation
chr15	45201025	45201347	323	*	10.1181	9.61795	10.4888	-0.511955	0.171555	0.293655	180	Homo_sapiens_tRNA.His.GTG.1.9	45201026	45201347	+	overlapStart	-1	0	NearestLocation
chr11	59550503	59550826	324	*	10.6064	10.1401	10.9582	-0.505371	0.171598	0.293655	118	Homo_sapiens_tRNA.Val.TAC.1.1	59550504	59550826	-	includeFeature	323	0	NearestLocation
chr11	59556303	59556626	324	*	10.3539	9.85342	10.7248	-0.511862	0.171688	0.293655	122	Homo_sapiens_tRNA.Lys.TTT.5.1	59556304	59556626	+	overlapStart	-1	0	NearestLocation
chr1	121016719	121017040	322	*	10.2698	9.78023	10.6347	-0.509751	0.171981	0.293655	25	Homo_sapiens_tRNA.Gly.CCC.6.1	121016720	121017040	-	includeFeature	321	0	NearestLocation
chr15	45198480	45198802	323	*	10.6196	10.1377	10.9802	-0.508151	0.172141	0.293655	178	Homo_sapiens_tRNA.His.GTG.1.7	45198481	45198802	-	includeFeature	322	0	NearestLocation
chr1	248873729	248874085	357	*	10.4047	9.92704	10.763	-0.506842	0.172668	0.293655	107	Homo_sapiens_tRNA.Leu.CAA.4.1	248873730	248874085	+	overlapStart	-1	0	NearestLocation
chr14	58239769	58240092	324	*	10.7417	10.2585	11.1031	-0.507575	0.173028	0.293655	171	Homo_sapiens_tRNA.Lys.CTT.1.1	58239770	58240092	-	includeFeature	323	0	NearestLocation
chr1	161540115	161540439	325	*	10.7114	10.2359	11.0684	-0.50592	0.173169	0.293655	91	Homo_sapiens_tRNA.Asn.GTT.1.1	161540116	161540439	+	overlapStart	-1	0	NearestLocation
chr12	124927717	124928040	324	*	10.9589	10.4872	11.3138	-0.504935	0.173383	0.293655	143	Homo_sapiens_tRNA.Asp.GTC.2.9	124927220	124927541	-	upstream	-176	176	NearestLocation
chr1	149044811	149045133	323	*	3.48727	2.71911	3.98586	-0.502434	0.173964	0.293655	70	Homo_sapiens_tRNA.Gln.CTG.8.1	149044812	149045133	+	overlapStart	-1	0	NearestLocation
chr3	132228974	132229296	323	*	6.88371	6.4083	7.24069	-0.505812	0.174002	0.293655	303	Homo_sapiens_tRNA.Cys.GCA.6.1	132228975	132229296	-	includeFeature	322	0	NearestLocation
chr17	8119029	8119352	324	*	10.6541	10.1788	11.011	-0.504995	0.174138	0.293655	219	Homo_sapiens_tRNA.Lys.TTT.3.5	8119030	8119352	+	overlapStart	-1	0	NearestLocation
chr12	98503377	98503699	323	*	10.7489	10.2759	11.1046	-0.50444	0.174223	0.293655	137	Homo_sapiens_tRNA.Asp.GTC.1.1	98503378	98503699	+	overlapStart	-1	0	NearestLocation
chr6	28807707	28808030	324	*	10.5285	10.0415	10.892	-0.506753	0.174637	0.293655	459	Homo_sapiens_tRNA.Phe.GAA.3.1	28807708	28808030	-	includeFeature	323	0	NearestLocation
chr8	66113241	66113584	344	*	10.312	9.82918	10.6731	-0.505899	0.174744	0.293655	530	Homo_sapiens_tRNA.Tyr.GTA.5.1	66113242	66113584	+	overlapStart	-1	0	NearestLocation
chr6	26305364	26305698	335	*	9.17057	8.6698	9.5416	-0.508795	0.174918	0.293655	332	Homo_sapiens_tRNA.Ser.GCT.6.1	26305365	26305698	-	includeFeature	334	0	NearestLocation
chr14	20683890	20684212	323	*	10.9414	10.4686	11.297	-0.503048	0.175696	0.293655	168	Homo_sapiens_tRNA.Pro.TGG.3.2	20683891	20684212	+	overlapStart	-1	0	NearestLocation
chr2	27050656	27050995	340	*	10.9576	10.4902	11.3101	-0.501492	0.176173	0.293655	275	Homo_sapiens_tRNA.Tyr.GTA.2.1	27050657	27050995	+	overlapStart	-1	0	NearestLocation
chr17	8226865	8227189	325	*	10.1109	9.63185	10.4699	-0.503447	0.176612	0.293655	237	Homo_sapiens_tRNA.Ser.AGA.2.6	8226485	8226816	-	upstream	-49	49	NearestLocation
chr17	38869166	38869488	323	*	9.86926	9.38766	10.2297	-0.503074	0.177539	0.293655	245	Homo_sapiens_tRNA.Cys.GCA.4.1	38869167	38869488	-	includeFeature	322	0	NearestLocation
chr1	204506904	204507227	324	*	10.7861	10.3159	11.1401	-0.500495	0.177903	0.293655	103	Homo_sapiens_tRNA.Lys.TTT.3.2	204506905	204507227	-	includeFeature	323	0	NearestLocation
chr1	161530216	161530549	334	*	10.6522	10.1717	11.0121	-0.502449	0.177953	0.293655	89	Homo_sapiens_tRNA.Leu.CAG.1.6	161530217	161530549	-	includeFeature	333	0	NearestLocation
chr5	181221853	181222176	324	*	10.6733	10.2045	11.0266	-0.49986	0.178312	0.293655	327	Homo_sapiens_tRNA.Lys.CTT.2.3	181221854	181222176	-	includeFeature	323	0	NearestLocation
chr17	31549948	31550270	323	*	10.1703	9.67877	10.5363	-0.50385	0.178478	0.293655	240	Homo_sapiens_tRNA.Thr.CGT.4.1	31549949	31550270	+	overlapStart	-1	0	NearestLocation
chr6	28658111	28658433	323	*	10.192	9.69626	10.5603	-0.504211	0.178779	0.293655	439	Homo_sapiens_tRNA.Ala.AGC.4.1	28658112	28658433	-	includeFeature	322	0	NearestLocation
chr6	27902782	27903103	322	*	10.7684	10.3054	11.1184	-0.498118	0.178887	0.293655	425	Homo_sapiens_tRNA.iMet.CAT.1.7	27902368	27902689	-	upstream	-93	93	NearestLocation
chr1	161523721	161524042	322	*	10.747	10.2714	11.104	-0.500239	0.179338	0.293655	88	Homo_sapiens_tRNA.Gly.GCC.2.1	161523722	161524042	-	includeFeature	321	0	NearestLocation
chr5	181218144	181218467	324	*	10.4382	9.95208	10.8011	-0.501871	0.179623	0.293655	326	Homo_sapiens_tRNA.Val.AAC.1.4	181218145	181218467	-	includeFeature	323	0	NearestLocation
chr15	78860436	78860759	324	*	10.5211	10.0361	10.8834	-0.501674	0.179624	0.293655	183	Homo_sapiens_tRNA.Lys.CTT.1.2	78860437	78860759	+	overlapStart	-1	0	NearestLocation
chr1	16678145	16678466	322	*	10.6225	10.1459	10.9802	-0.498127	0.181867	0.293655	7	Homo_sapiens_tRNA.Gly.CCC.4.1	16678146	16678466	-	includeFeature	321	0	NearestLocation
chr1	54957743	54958066	324	*	4.1147	3.52032	4.53443	-0.50754	0.182001	0.293655	16	Homo_sapiens_tRNA.Lys.CTT.7.1	54957744	54958066	-	includeFeature	323	0	NearestLocation
chr14	20631034	20631357	324	*	9.9156	9.42736	10.2797	-0.499766	0.182235	0.293655	158	Homo_sapiens_tRNA.Thr.TGT.4.1	20631035	20631357	-	includeFeature	323	0	NearestLocation
chr7	149691055	149691377	323	*	9.99348	9.50147	10.3597	-0.499026	0.183615	0.293655	523	Homo_sapiens_tRNA.Cys.GCA.17.1	149691056	149691377	-	includeFeature	322	0	NearestLocation
chr1	16875337	16875661	325	*	3.36718	2.60707	3.86241	-0.487766	0.18516	0.293655	13	Homo_sapiens_tRNA.Asn.GTT.13.1	16875338	16875661	+	overlapStart	-1	0	NearestLocation
chr19	4723944	4724266	323	*	10.9361	10.4848	11.2793	-0.489911	0.18533	0.293655	264	Homo_sapiens_tRNA.Gly.TCC.1.1	4723945	4724266	+	overlapStart	-1	0	NearestLocation
chr6	27753274	27753597	324	*	10.4796	10.0021	10.8378	-0.494687	0.18579	0.293655	420	Homo_sapiens_tRNA.Val.AAC.1.5	27753275	27753597	-	includeFeature	323	0	NearestLocation
chr1	180215015	180215338	324	*	1.99898	0.823065	2.63811	-0.417205	0.186137	0.293655	101	Homo_sapiens_tRNA.Val.AAC.7.1	180215016	180215338	-	includeFeature	323	0	NearestLocation
chr15	45200287	45200609	323	*	10.8983	10.4417	11.2446	-0.490239	0.186294	0.293655	179	Homo_sapiens_tRNA.His.GTG.1.8	45200288	45200609	-	includeFeature	322	0	NearestLocation
chr2	156401021	156401342	322	*	10.752	10.2916	11.1005	-0.490674	0.186708	0.293655	287	Homo_sapiens_tRNA.Gly.GCC.2.2	156401022	156401342	-	includeFeature	321	0	NearestLocation
chr17	8220743	8221065	323	*	10.6915	10.2283	11.0416	-0.491165	0.186791	0.293655	231	Homo_sapiens_tRNA.Trp.CCA.1.1	8220744	8221065	-	includeFeature	322	0	NearestLocation
chr16	87383896	87384219	324	*	10.7566	10.29	11.1086	-0.491431	0.187216	0.293655	218	Homo_sapiens_tRNA.Met.CAT.6.1	87383897	87384219	-	includeFeature	323	0	NearestLocation
chr7	128783324	128783646	323	*	10.6627	10.1936	11.0161	-0.491783	0.187343	0.293655	500	Homo_sapiens_tRNA.Pro.AGG.2.3	128783325	128783646	+	overlapStart	-1	0	NearestLocation
chr8	66113862	66114063	202	*	7.1945	6.57565	7.62619	-0.5006	0.18748	0.293655	531	Homo_sapiens_tRNA.Tyr.GTA.5.2	66113863	66114063	+	overlapStart	-1	0	NearestLocation
chr2	130337002	130337324	323	*	10.321	9.85492	10.6727	-0.490817	0.187814	0.293655	284	Homo_sapiens_tRNA.Glu.TTC.1.1	130337003	130337324	-	includeFeature	322	0	NearestLocation
chr2	27051088	27051411	324	*	10.774	10.3188	11.1195	-0.488325	0.188175	0.293655	276	Homo_sapiens_tRNA.Ala.AGC.8.1	27051089	27051411	+	overlapStart	-1	0	NearestLocation
chr12	124939843	124940162	320	*	10.0998	9.63221	10.4524	-0.490784	0.18818	0.293655	145	Homo_sapiens_tRNA.Ala.TGC.4.1	124939844	124940162	+	overlapStart	-1	0	NearestLocation
chr17	49192402	49192724	323	*	10.9007	10.4414	11.2485	-0.488856	0.188505	0.293655	250	Homo_sapiens_tRNA.Gln.TTG.1.1	49192403	49192724	+	overlapStart	-1	0	NearestLocation
chr15	89334947	89335270	324	*	10.7182	10.2544	11.0686	-0.48951	0.188791	0.293655	185	Homo_sapiens_tRNA.Arg.TCG.1.1	89334948	89335270	+	overlapStart	-1	0	NearestLocation
chr10	5853585	5853908	324	*	9.20681	8.72453	9.56764	-0.492603	0.188941	0.293655	109	Homo_sapiens_tRNA.Val.TAC.3.1	5853586	5853908	-	includeFeature	323	0	NearestLocation
chr15	40593699	40594031	333	*	11.131	10.6823	11.4728	-0.486188	0.189022	0.293655	177	Homo_sapiens_tRNA.Ser.GCT.4.2	40593700	40594031	-	includeFeature	332	0	NearestLocation
chr8	95269531	95269863	333	*	10.7163	10.2595	11.0628	-0.487735	0.18925	0.293655	534	Homo_sapiens_tRNA.Ser.AGA.2.5	95269532	95269863	-	includeFeature	332	0	NearestLocation
chr3	132231672	132231994	323	*	8.28115	7.79447	8.64442	-0.492871	0.189417	0.293655	304	Homo_sapiens_tRNA.Cys.GCA.9.1	132231673	132231994	-	includeFeature	322	0	NearestLocation
chr1	167715362	167715684	323	*	10.7943	10.3347	11.1424	-0.488142	0.189426	0.293655	99	Homo_sapiens_tRNA.Pro.AGG.2.1	167715363	167715684	-	includeFeature	322	0	NearestLocation
chr6	28896097	28896453	357	*	10.3864	9.91836	10.7393	-0.489083	0.190175	0.293655	467	Homo_sapiens_tRNA.Leu.CAA.1.1	28896098	28896453	-	includeFeature	356	0	NearestLocation
chr16	22195585	22195917	333	*	10.253	9.78324	10.6068	-0.489109	0.190481	0.293655	207	Homo_sapiens_tRNA.Leu.TAG.3.1	22195586	22195917	-	includeFeature	332	0	NearestLocation
chr1	149708534	149708855	322	*	9.75874	9.28293	10.1159	-0.489963	0.19068	0.293655	75	Homo_sapiens_tRX.Val.CAC.4.1	149708535	149708855	-	includeFeature	321	0	NearestLocation
chr5	181222269	181222592	324	*	10.7488	10.2968	11.0925	-0.485126	0.191116	0.293655	328	Homo_sapiens_tRNA.Lys.CTT.2.3	181221854	181222176	-	upstream	-93	93	NearestLocation
chr11	122559821	122560144	324	*	10.2187	9.73749	10.5789	-0.489922	0.191609	0.293655	132	Homo_sapiens_tRNA.Lys.TTT.2.1	122559822	122560144	+	overlapStart	-1	0	NearestLocation
chr17	75034987	75035310	324	*	10.8287	10.3682	11.1772	-0.486127	0.191912	0.293655	257	Homo_sapiens_tRNA.Arg.TCG.3.1	75034988	75035310	+	overlapStart	-1	0	NearestLocation
chr6	28950903	28951226	324	*	10.7997	10.3431	11.146	-0.48494	0.192424	0.293655	472	Homo_sapiens_tRNA.Lys.TTT.3.3	28950904	28951226	+	overlapStart	-1	0	NearestLocation
chr1	148048390	148048714	325	*	9.42109	8.93502	9.78402	-0.489382	0.192981	0.293655	60	Homo_sapiens_tRNA.Asn.GTT.14.1	148048391	148048714	-	includeFeature	324	0	NearestLocation
chr7	139340574	139340897	324	*	10.3318	9.87009	10.681	-0.485217	0.193241	0.293655	501	Homo_sapiens_tRNA.Arg.CCT.4.1	139340575	139340897	+	overlapStart	-1	0	NearestLocation
chr5	181188728	181189050	323	*	9.93733	9.47666	10.286	-0.484934	0.193352	0.293655	322	Homo_sapiens_tRNA.Val.AAC.2.1	181188291	181188613	-	upstream	-115	115	NearestLocation
chr12	124927219	124927541	323	*	10.21	9.74343	10.5619	-0.485748	0.193623	0.293655	142	Homo_sapiens_tRNA.Asp.GTC.2.9	124927220	124927541	-	includeFeature	322	0	NearestLocation
chr17	8226484	8226816	333	*	9.92672	9.4722	10.2718	-0.4835	0.193635	0.293655	236	Homo_sapiens_tRNA.Thr.AGT.1.2	8226110	8226433	-	upstream	-51	51	NearestLocation
chr13	30673838	30674162	325	*	10.4498	9.99145	10.797	-0.483678	0.19427	0.293655	147	Homo_sapiens_tRNA.Asn.GTT.2.4	30673839	30674162	-	includeFeature	324	0	NearestLocation
chr15	26082108	26082430	323	*	9.96697	9.49649	10.3212	-0.485374	0.194789	0.293655	176	Homo_sapiens_tRNA.Glu.TTC.2.2	26082109	26082430	-	includeFeature	322	0	NearestLocation
chr6	27235383	27235706	324	*	9.7625	9.29212	10.1167	-0.484824	0.195398	0.293655	374	Homo_sapiens_tRNA.Val.AAC.5.1	27235384	27235706	+	overlapStart	-1	0	NearestLocation
chr12	96035895	96036217	323	*	10.8292	10.3811	11.1706	-0.48064	0.19544	0.293655	136	Homo_sapiens_tRNA.Asp.GTC.2.8	96035896	96036217	+	overlapStart	-1	0	NearestLocation
chr1	146035566	146035888	323	*	11.1953	10.7636	11.5271	-0.476597	0.195818	0.293655	47	Homo_sapiens_tRNA.Glu.CTC.1.1	146035567	146035888	+	overlapStart	-1	0	NearestLocation
chr16	57300354	57300687	334	*	10.6177	10.1664	10.9609	-0.480745	0.196091	0.293655	210	Homo_sapiens_tRNA.Leu.CAG.2.2	57300355	57300687	-	includeFeature	333	0	NearestLocation
chr17	39154365	39154687	323	*	10.9583	10.5098	11.3	-0.479947	0.196349	0.293655	247	Homo_sapiens_tRNA.Cys.GCA.2.4	39154366	39154687	-	includeFeature	322	0	NearestLocation
chr16	636610	636931	322	*	10.3505	9.88953	10.6993	-0.482182	0.196566	0.293655	187	Homo_sapiens_tRNA.Gly.CCC.2.2	636611	636931	-	includeFeature	321	0	NearestLocation
chr6	28953139	28953462	324	*	11.0103	10.5738	11.345	-0.476933	0.196843	0.293655	473	Homo_sapiens_tRNA.Met.CAT.3.2	28953140	28953462	-	includeFeature	323	0	NearestLocation
chr1	16545813	16546134	322	*	9.37629	8.89805	9.73486	-0.484435	0.19717	0.293655	5	Homo_sapiens_tRNA.Gly.CCC.1.1	16545814	16546134	-	includeFeature	321	0	NearestLocation
chr17	8187467	8187791	325	*	10.695	10.2467	11.0366	-0.478907	0.19756	0.293655	229	Homo_sapiens_tRNA.Ile.AAT.5.5	8187468	8187791	+	overlapStart	-1	0	NearestLocation
chr11	59550861	59551168	308	*	9.6886	9.23975	10.0304	-0.478496	0.198187	0.293789	119	Homo_sapiens_tRNA.Val.TAC.1.1	59550504	59550826	-	upstream	-35	35	NearestLocation
chr14	20676893	20677225	333	*	2.77636	1.93791	3.30319	-0.455656	0.199658	0.294584	165	Homo_sapiens_tRNA.Leu.TAG.4.1	20676894	20677225	-	includeFeature	332	0	NearestLocation
chr17	8222112	8222434	323	*	11.1027	10.6675	11.4366	-0.474232	0.1998	0.294584	233	Homo_sapiens_tRNA.Asp.GTC.2.11	8222113	8222434	-	includeFeature	322	0	NearestLocation
chr17	75034305	75034628	324	*	10.4952	10.0457	10.8375	-0.474994	0.20251	0.297037	256	Homo_sapiens_tRNA.Arg.CCT.2.1	75034306	75034628	-	includeFeature	323	0	NearestLocation
chr19	33176931	33177255	325	*	8.62792	8.13427	8.99504	-0.48133	0.202571	0.297037	267	Homo_sapiens_tRNA.Thr.AGT.1.3	33176932	33177255	+	overlapStart	-1	0	NearestLocation
chr6	144216421	144216754	334	*	10.0548	9.5969	10.4018	-0.475484	0.203674	0.297037	493	Homo_sapiens_tRNA.Leu.TAA.1.1	144216422	144216754	+	overlapStart	-1	0	NearestLocation
chr5	181206742	181207064	323	*	11.0184	10.5808	11.3537	-0.471265	0.204093	0.297037	324	Homo_sapiens_tRNA.Ala.TGC.3.1	181206743	181207064	+	overlapStart	-1	0	NearestLocation
chr16	22297014	22297346	333	*	10.7623	10.3263	11.0966	-0.470766	0.204285	0.297037	208	Homo_sapiens_tRNA.Leu.AAG.2.4	22297015	22297346	+	overlapStart	-1	0	NearestLocation
chr5	181188290	181188613	324	*	10.0181	9.55195	10.3698	-0.475339	0.205328	0.297037	321	Homo_sapiens_tRNA.Val.AAC.2.1	181188291	181188613	-	includeFeature	323	0	NearestLocation
chr7	149635561	149635883	323	*	9.23591	8.76828	9.5885	-0.475276	0.205699	0.297037	520	Homo_sapiens_tRNA.Cys.GCA.9.3	149635562	149635883	+	overlapStart	-1	0	NearestLocation
chr7	149584599	149584921	323	*	4.67877	4.15948	5.05982	-0.480257	0.20647	0.297037	513	Homo_sapiens_tRNA.Cys.GCA.15.1	149584600	149584921	+	overlapStart	-1	0	NearestLocation
chr17	8119626	8119948	323	*	10.0258	9.56359	10.3754	-0.473394	0.206901	0.297037	220	Homo_sapiens_tRNA.Gln.CTG.1.5	8119627	8119948	+	overlapStart	-1	0	NearestLocation
chr5	181191561	181191883	323	*	10.8494	10.4169	11.1817	-0.467849	0.206984	0.297037	323	Homo_sapiens_tRNA.Thr.TGT.6.1	181191562	181191883	-	includeFeature	322	0	NearestLocation
chr17	8125620	8125941	322	*	10.7568	10.3199	11.0918	-0.468425	0.207437	0.297037	223	Homo_sapiens_tRNA.Gly.GCC.2.6	8125621	8125941	+	overlapStart	-1	0	NearestLocation
chr6	28941475	28941797	323	*	10.3792	9.93702	10.7172	-0.46847	0.20866	0.298008	469	Homo_sapiens_tRNA.Gln.CTG.1.3	28941476	28941797	-	includeFeature	322	0	NearestLocation
chr12	124939521	124939840	320	*	10.644	10.2018	10.982	-0.467188	0.210212	0.298103	144	Homo_sapiens_tRNA.Asp.GTC.2.10	124939522	124939840	-	includeFeature	319	0	NearestLocation
chr16	3158796	3159118	323	*	8.73918	8.16317	9.14973	-0.474289	0.211987	0.298103	192	Homo_sapiens_tRNA.Pro.TGG.3.3	3158797	3159118	+	overlapStart	-1	0	NearestLocation
chr6	27902367	27902689	323	*	10.1813	9.73742	10.5202	-0.465818	0.212257	0.298103	424	Homo_sapiens_tRNA.iMet.CAT.1.7	27902368	27902689	-	includeFeature	322	0	NearestLocation
chr1	248874122	248874444	323	*	9.72213	9.2588	10.0723	-0.468874	0.21229	0.298103	108	Homo_sapiens_tRNA.Glu.CTC.2.1	248874123	248874444	+	overlapStart	-1	0	NearestLocation
chr7	149356527	149356854	328	*	2.15468	1.1088	2.75462	-0.414273	0.213381	0.298103	505	Homo_sapiens_tRNA.Tyr.GTA.11.1	149356528	149356854	-	includeFeature	327	0	NearestLocation
chr6	27795735	27796057	323	*	10.0848	9.63282	10.4285	-0.465993	0.213683	0.298103	423	Homo_sapiens_tRNA.Gln.TTG.3.3	27795736	27796057	-	includeFeature	322	0	NearestLocation
chr13	44917801	44918123	323	*	10.5474	10.1014	10.8876	-0.464802	0.213927	0.298103	150	Homo_sapiens_tRNA.Glu.TTC.2.1	44917802	44918123	-	includeFeature	322	0	NearestLocation
chr17	19508055	19508377	323	*	10.4704	10.0273	10.8089	-0.464279	0.213945	0.298103	238	Homo_sapiens_tRNA.Trp.CCA.2.1	19508056	19508377	+	overlapStart	-1	0	NearestLocation
chr1	161611820	161612154	335	*	3.67328	3.05892	4.1028	-0.470275	0.213954	0.298103	94	Homo_sapiens_tRNA.Leu.CAA.6.1	161611821	161612154	-	includeFeature	334	0	NearestLocation
chr1	149712426	149712749	324	*	9.92995	9.4648	10.2811	-0.467454	0.214177	0.298103	76	Homo_sapiens_tRNA.Val.CAC.1.7	149712427	149712749	-	includeFeature	323	0	NearestLocation
chr6	28881262	28881585	324	*	10.8322	10.4059	11.1608	-0.458435	0.217202	0.299932	466	Homo_sapiens_tRNA.Arg.CCG.1.2	28881263	28881585	+	overlapStart	-1	0	NearestLocation
chr6	27664640	27664966	327	*	2.85797	2.04427	3.37508	-0.439121	0.217871	0.299932	410	Homo_sapiens_tRNA.Phe.GAA.7.1	27664641	27664966	+	overlapStart	-1	0	NearestLocation
chr17	19860736	19861057	322	*	6.33395	5.75654	6.74519	-0.467373	0.218189	0.299932	239	Homo_sapiens_tRNA.Gly.CCC.3.1	19860737	19861057	+	overlapStart	-1	0	NearestLocation
chr14	20610006	20610338	333	*	11.1838	10.7595	11.5112	-0.45707	0.218402	0.299932	154	Homo_sapiens_tRNA.Leu.AAG.2.3	20610007	20610338	+	overlapStart	-1	0	NearestLocation
chr11	59560209	59560532	324	*	10.0395	9.60241	10.3744	-0.459132	0.218955	0.299932	124	Homo_sapiens_tRNA.Lys.TTT.3.4	59560210	59560532	-	includeFeature	323	0	NearestLocation
chr6	26286400	26286722	323	*	9.66809	9.20926	10.0157	-0.461928	0.219644	0.299932	330	Homo_sapiens_tRNA.iMet.CAT.1.2	26286401	26286722	+	overlapStart	-1	0	NearestLocation
chr2	156400643	156400965	323	*	10.0542	9.60745	10.3948	-0.460168	0.219659	0.299932	286	Homo_sapiens_tRNA.Ala.CGC.3.1	156400644	156400965	+	overlapStart	-1	0	NearestLocation
chr2	70248865	70249186	322	*	10.642	10.202	10.9787	-0.458886	0.219877	0.299932	280	Homo_sapiens_tRNA.Gly.CCC.2.1	70248866	70249186	-	includeFeature	321	0	NearestLocation
chr14	22929575	22929898	324	*	9.66889	9.22161	10.0098	-0.45939	0.220739	0.300359	169	Homo_sapiens_tRNA.Arg.ACG.1.3	22929576	22929898	+	overlapStart	-1	0	NearestLocation
chr11	109165185	109165518	334	*	3.77334	3.18882	4.18815	-0.462964	0.222003	0.301329	129	Homo_sapiens_tRNA.Ser.AGA.6.1	109165186	109165518	+	overlapStart	-1	0	NearestLocation
chr1	148020348	148020669	322	*	2.50575	1.35294	3.13825	-0.372435	0.225999	0.305238	59	Homo_sapiens_tRX.Gly.CCC.1.2	148020349	148020669	+	overlapStart	-1	0	NearestLocation
chr9	2959214	2959543	330	*	2.50575	1.35294	3.13825	-0.372435	0.225999	0.305238	538	Homo_sapiens_tRX.Und.NNN.6.1	2959215	2959543	+	overlapStart	-1	0	NearestLocation
chr6	27275085	27275409	325	*	7.56325	7.02289	7.95546	-0.459431	0.226947	0.305764	378	Homo_sapiens_tRNA.Ile.AAT.3.1	27275086	27275409	-	includeFeature	324	0	NearestLocation
chr3	124141746	124142069	324	*	2.7475	1.93791	3.26296	-0.42309	0.22949	0.30843	302	Homo_sapiens_tRX.Pro.GGG.2.1	124141747	124142069	+	overlapStart	-1	0	NearestLocation
chr1	204506401	204506724	324	*	10.2552	9.8211	10.5884	-0.449153	0.23074	0.309351	102	Homo_sapiens_tRNA.Lys.TTT.3.1	204506402	204506724	+	overlapStart	-1	0	NearestLocation
chr8	123157104	123157427	324	*	10.5635	10.1443	10.8879	-0.446053	0.231391	0.309464	536	Homo_sapiens_tRNA.Met.CAT.1.1	123157105	123157427	-	includeFeature	323	0	NearestLocation
chr17	39153608	39153930	323	*	10.5411	10.12	10.8666	-0.444663	0.233664	0.31142	246	Homo_sapiens_tRNA.Cys.GCA.2.3	39153609	39153930	-	includeFeature	322	0	NearestLocation
chr1	167714599	167714921	323	*	10.9436	10.5392	11.259	-0.441032	0.233992	0.31142	98	Homo_sapiens_tRNA.Pro.CGG.1.1	167714600	167714921	+	overlapStart	-1	0	NearestLocation
chr19	45478475	45478812	338	*	8.05503	7.60955	8.39492	-0.445092	0.237903	0.315857	271	Homo_sapiens_tRNA.SeC.TCA.1.1	45478476	45478812	-	includeFeature	337	0	NearestLocation
chr15	76382298	76382622	325	*	2.77073	2.01089	3.26585	-0.414614	0.239174	0.316775	182	Homo_sapiens_tRNA.Lys.CTT.16.1	76382299	76382622	-	includeFeature	324	0	NearestLocation
chr2	158881533	158881856	324	*	2.89796	1.90194	3.48159	-0.373765	0.241381	0.318926	288	Homo_sapiens_tRNA.Glu.CTC.7.1	158881534	158881856	-	includeFeature	323	0	NearestLocation
chrX	18674783	18675106	324	*	9.63181	9.20121	9.963	-0.438669	0.24332	0.320714	551	Homo_sapiens_tRNA.Val.TAC.1.2	18674784	18675106	-	includeFeature	323	0	NearestLocation
chr17	68394690	68395015	326	*	3.21297	2.48298	3.6954	-0.417598	0.251136	0.329885	254	Homo_sapiens_tRNA.Und.GCA.5.1	68394691	68395015	-	includeFeature	325	0	NearestLocation
chr22	30308043	30308372	330	*	2.25629	1.35294	2.80754	-0.38038	0.251484	0.329885	296	Homo_sapiens_tRX.Und.NNN.9.1	30308044	30308372	-	includeFeature	329	0	NearestLocation
chr7	149664698	149665020	323	*	7.54464	7.13737	7.86188	-0.427045	0.254375	0.332878	522	Homo_sapiens_tRNA.Cys.GCA.21.1	149664699	149665020	+	overlapStart	-1	0	NearestLocation
chr6	37320093	37320416	324	*	2.21771	1.35294	2.75462	-0.375071	0.260218	0.339712	477	Homo_sapiens_tRNA.Gln.TTG.10.1	37320094	37320416	+	overlapStart	-1	0	NearestLocation
chr1	145157031	145157354	324	*	7.564	7.04512	7.94483	-0.424103	0.263885	0.343679	40	Homo_sapiens_tRNA.Val.CAC.14.1	145157032	145157354	+	overlapStart	-1	0	NearestLocation
chr11	76235387	76235699	313	*	10.0045	9.61309	10.3121	-0.416174	0.265058	0.344386	127	Homo_sapiens_tRNA.Pro.AGG.2.4	76235388	76235699	+	overlapStart	-1	0	NearestLocation
chr3	111349530	111349855	326	*	2.50938	1.73963	3.00864	-0.385305	0.266837	0.345321	301	Homo_sapiens_tRX.Und.NNN.7.1	111349531	111349855	-	includeFeature	325	0	NearestLocation
chr7	149377384	149377706	323	*	6.11448	5.70593	6.43249	-0.418483	0.26704	0.345321	507	Homo_sapiens_tRNA.Cys.GCA.10.1	149377385	149377706	-	includeFeature	322	0	NearestLocation
chr11	76235709	76236021	313	*	10.2507	9.86743	10.5533	-0.411623	0.269361	0.347501	128	Homo_sapiens_tRNA.Pro.TGG.2.1	76235710	76236021	-	includeFeature	312	0	NearestLocation
chr6	57842088	57842411	324	*	3.01088	2.37934	3.44865	-0.40087	0.273803	0.3524	486	Homo_sapiens_tRNA.Met.CAT.7.1	57842089	57842411	-	includeFeature	323	0	NearestLocation
chr6	27547626	27547948	323	*	8.50847	8.01992	8.87277	-0.410405	0.280142	0.359713	398	Homo_sapiens_tRNA.Gln.CTG.2.1	27547627	27547948	-	includeFeature	322	0	NearestLocation
chr1	146055486	146055808	323	*	3.96587	3.48298	4.32704	-0.409346	0.281035	0.360014	52	Homo_sapiens_tRNA.Gln.CTG.8.2	146055487	146055808	+	overlapStart	-1	0	NearestLocation
chr9	14433814	14434136	323	*	5.74576	5.21262	6.13417	-0.395563	0.292711	0.374096	539	Homo_sapiens_tRNA.His.GTG.1.6	14433815	14434136	-	includeFeature	322	0	NearestLocation
chr19	49534550	49534873	324	*	2.94473	2.32313	3.37775	-0.383783	0.293684	0.374464	272	Homo_sapiens_tRNA.Lys.TTT.12.1	49534551	49534873	-	includeFeature	323	0	NearestLocation
chr1	7930153	7930473	321	*	2.60704	1.86103	3.09633	-0.363404	0.294707	0.374894	1	Homo_sapiens_tRNA.Und.NNN.4.1	7930154	7930473	-	includeFeature	320	0	NearestLocation
chr7	149331003	149331325	323	*	7.63309	7.25881	7.93	-0.391758	0.296707	0.376563	503	Homo_sapiens_tRNA.Cys.GCA.9.2	149331004	149331325	+	overlapStart	-1	0	NearestLocation
chr15	79744529	79744852	324	*	8.50569	8.12494	8.80665	-0.386142	0.305864	0.387184	184	Homo_sapiens_tRNA.Cys.GCA.5.1	79744530	79744852	+	overlapStart	-1	0	NearestLocation
chr12	113948614	113948935	322	*	1.90915	1.04427	2.4461	-0.326385	0.306491	0.387184	139	Homo_sapiens_tRNA.Glu.CTC.16.1	113948615	113948935	-	includeFeature	321	0	NearestLocation
chr15	95784519	95784842	324	*	2.50695	1.73963	3.00519	-0.345276	0.307523	0.387592	186	Homo_sapiens_tRX.Lys.CTT.3.1	95784520	95784842	+	overlapStart	-1	0	NearestLocation
chr6	26521082	26521415	334	*	8.02684	7.57875	8.36824	-0.384098	0.312289	0.392694	343	Homo_sapiens_tRNA.Leu.CAG.1.7	26521083	26521415	+	overlapStart	-1	0	NearestLocation
chr20	17874372	17874700	329	*	2.96324	2.37934	3.37775	-0.366971	0.314717	0.39484	293	Homo_sapiens_tRNA.Gln.CTG.17.1	17874373	17874700	+	overlapStart	-1	0	NearestLocation
chrX	119603772	119604091	320	*	1.99156	0.561685	2.6954	-0.234273	0.318022	0.398073	553	Homo_sapiens_tRX.Pro.GGG.1.1	119603773	119604091	+	overlapStart	-1	0	NearestLocation
chr19	51922014	51922338	325	*	3.00824	2.37652	3.4461	-0.362859	0.319601	0.398539	273	Homo_sapiens_tRNA.Lys.CTT.11.1	51922015	51922338	-	includeFeature	324	0	NearestLocation
chr5	181164028	181164351	324	*	7.08811	6.6416	7.4286	-0.377934	0.319851	0.398539	315	Homo_sapiens_tRNA.Val.AAC.1.2	181164029	181164351	+	overlapStart	-1	0	NearestLocation
chr9	74902948	74903270	323	*	2.53078	1.46109	3.13825	-0.277275	0.322525	0.400957	541	Homo_sapiens_tRNA.Asp.GTC.4.1	74902949	74903270	-	includeFeature	322	0	NearestLocation
chr6	28480600	28480923	324	*	2.57041	1.93791	3.00864	-0.333089	0.339433	0.42102	429	Homo_sapiens_tRX.Met.CAT.1.1	28480601	28480923	+	overlapStart	-1	0	NearestLocation
chr12	122376251	122376572	322	*	2.96146	2.37934	3.37508	-0.343014	0.342699	0.424109	140	Homo_sapiens_tRNA.Asp.GTC.8.1	122376252	122376572	+	overlapStart	-1	0	NearestLocation
chr8	10081687	10082008	322	*	2.94416	1.90194	3.54292	-0.261464	0.344322	0.424612	525	Homo_sapiens_tRX.Cys.GCA.2.1	10081688	10082008	-	includeFeature	321	0	NearestLocation
chr1	161523019	161523341	323	*	3.16799	2.46109	3.64034	-0.312744	0.346041	0.424612	87	Homo_sapiens_tRNA.Asp.GTC.10.1	161523020	161523341	+	overlapStart	-1	0	NearestLocation
chr17	40082554	40082877	324	*	2.14956	1.40527	2.63811	-0.313715	0.346894	0.424612	248	Homo_sapiens_tRX.Val.TAC.3.1	40082555	40082877	-	includeFeature	323	0	NearestLocation
chr9	120354949	120355282	334	*	1.94684	1.17706	2.4461	-0.297019	0.347521	0.424612	543	Homo_sapiens_tRX.Leu.CAG.1.1	120354950	120355282	-	includeFeature	333	0	NearestLocation
chr19	12188435	12188759	325	*	2.71669	2.1122	3.1414	-0.330221	0.347756	0.424612	266	Homo_sapiens_tRX.Ala.GGC.3.1	12188436	12188759	+	overlapStart	-1	0	NearestLocation
chr19	35575722	35576045	324	*	2.95385	2.20685	3.44356	-0.307718	0.348539	0.424612	268	Homo_sapiens_tRNA.Lys.CTT.10.1	35575723	35576045	+	overlapStart	-1	0	NearestLocation
chr7	149612939	149613261	323	*	2.95385	2.20685	3.44356	-0.307718	0.348539	0.424612	518	Homo_sapiens_tRNA.Cys.GCA.19.1	149612940	149613261	-	includeFeature	322	0	NearestLocation
chr12	74457276	74457599	324	*	0.857279	1.50969	0	0.216899	0.352174	0.428087	135	Homo_sapiens_tRNA.Gln.CTG.12.1	74457277	74457599	+	overlapStart	-1	0	NearestLocation
chr6	27283959	27284283	325	*	2.8949	2.08037	3.41233	-0.284708	0.355252	0.430871	380	Homo_sapiens_tRNA.Ile.AAT.10.1	27283960	27284283	+	overlapStart	-1	0	NearestLocation
chr1	16532272	16532596	325	*	2.25443	1.60707	2.69968	-0.308331	0.359368	0.434898	3	Homo_sapiens_tRNA.Asn.GTT.18.1	16532273	16532596	-	includeFeature	324	0	NearestLocation
chr2	84858626	84858949	324	*	2.85891	2.29567	3.26296	-0.326157	0.363104	0.43845	282	Homo_sapiens_tRX.Val.TAC.2.1	84858627	84858949	+	overlapStart	-1	0	NearestLocation
chr6	28778641	28778963	323	*	5.87896	5.55444	6.14371	-0.34182	0.364592	0.439002	454	Homo_sapiens_tRNA.Ala.AGC.23.1	28778642	28778963	-	includeFeature	322	0	NearestLocation
chr17	60786106	60786427	322	*	2.22108	1.50969	2.6954	-0.299682	0.365166	0.439002	251	Homo_sapiens_tRNA.Sup.TTA.1.1	60786107	60786427	+	overlapStart	-1	0	NearestLocation
chr7	149557916	149558239	324	*	2.71219	2.01089	3.18205	-0.29129	0.371127	0.444357	512	Homo_sapiens_tRNA.Tyr.GTA.10.1	149557917	149558239	+	overlapStart	-1	0	NearestLocation
chr8	66112815	66113138	324	*	1.96438	1.23603	2.4461	-0.290578	0.371245	0.444357	529	Homo_sapiens_tRX.Arg.ACG.1.1	66112816	66113138	-	includeFeature	323	0	NearestLocation
chr1	146394069	146394393	325	*	2.5553	1.89801	3.00519	-0.304734	0.375968	0.449027	54	Homo_sapiens_tRX.Asn.GTT.3.1	146394070	146394393	+	overlapStart	-1	0	NearestLocation
chr4	40906600	40906923	324	*	2.84313	2.32313	3.22456	-0.310851	0.390589	0.465474	308	Homo_sapiens_tRNA.Gln.TTG.6.1	40906601	40906923	-	includeFeature	323	0	NearestLocation
chr7	149707543	149707865	323	*	7.36568	7.08673	7.59933	-0.315248	0.395309	0.470074	524	Homo_sapiens_tRNA.Cys.GCA.9.4	149707544	149707865	+	overlapStart	-1	0	NearestLocation
chr11	113562147	113562481	335	*	2.31958	1.69377	2.75462	-0.291414	0.396522	0.470494	130	Homo_sapiens_tRX.Leu.TAA.2.1	113562148	113562481	-	includeFeature	334	0	NearestLocation
chr2	74896793	74897116	324	*	2.08304	1.46109	2.51622	-0.274495	0.397678	0.470796	281	Homo_sapiens_tRNA.Glu.TTC.13.1	74896794	74897116	+	overlapStart	-1	0	NearestLocation
chr6	69204360	69204693	334	*	2.41316	1.86103	2.8115	-0.293775	0.398498	0.470796	489	Homo_sapiens_tRNA.Leu.TAA.5.1	69204361	69204693	+	overlapStart	-1	0	NearestLocation
chr1	120476726	120477048	323	*	3.0757	2.62687	3.41753	-0.306122	0.406911	0.479699	19	Homo_sapiens_tRNA.Gln.CTG.8.3	120476727	120477048	-	includeFeature	322	0	NearestLocation
chr1	39504394	39504720	327	*	2.97394	2.48298	3.33958	-0.301376	0.409529	0.481524	15	Homo_sapiens_tRNA.Lys.CTT.12.1	39504395	39504720	+	overlapStart	-1	0	NearestLocation
chr13	114241213	114241539	327	*	3.02487	2.55672	3.37775	-0.302971	0.410806	0.481524	152	Homo_sapiens_tRX.Ser.GCT.1.1	114241214	114241539	-	includeFeature	326	0	NearestLocation
chr2	30054576	30054899	324	*	2.2128	1.60707	2.63811	-0.271953	0.41198	0.481524	277	Homo_sapiens_tRNA.Leu.AAG.5.1	30054577	30054899	+	overlapStart	-1	0	NearestLocation
chr8	88132881	88133205	325	*	2.2128	1.60707	2.63811	-0.271953	0.41198	0.481524	533	Homo_sapiens_tRX.Gln.TTG.1.1	88132882	88133205	-	includeFeature	324	0	NearestLocation
chr16	3170834	3171155	322	*	3.76989	3.40665	4.05982	-0.307639	0.415152	0.484196	195	Homo_sapiens_tRNA.Pro.TGG.4.1	3170835	3171155	-	includeFeature	321	0	NearestLocation
chr1	145437472	145437793	322	*	1.56542	0.823065	2.05315	-0.239805	0.418693	0.487288	44	Homo_sapiens_tRX.Gly.CCC.3.1	145437473	145437793	+	overlapStart	-1	0	NearestLocation
chr1	16679880	16680203	324	*	1.82426	1.1088	2.30037	-0.251934	0.425791	0.494496	8	Homo_sapiens_tRNA.Val.CAC.10.1	16679881	16680203	-	includeFeature	323	0	NearestLocation
chr18	46089179	46089502	324	*	2.87331	2.40803	3.22456	-0.277064	0.435793	0.50504	259	Homo_sapiens_tRNA.Lys.CTT.6.1	46089180	46089502	-	includeFeature	323	0	NearestLocation
chr1	144539524	144539848	325	*	2.31185	1.77982	2.69968	-0.267362	0.438654	0.507281	38	Homo_sapiens_tRX.Asn.GTT.2.1	144539525	144539848	-	includeFeature	324	0	NearestLocation
chr17	40117174	40117498	325	*	2.45682	1.89801	2.85859	-0.257568	0.451849	0.521438	249	Homo_sapiens_tRNA.SeC.TCA.3.1	40117175	40117498	-	includeFeature	324	0	NearestLocation
chr20	50335679	50336011	333	*	3.19379	2.78195	3.5138	-0.274193	0.452966	0.521627	294	Homo_sapiens_tRNA.Leu.AAG.6.1	50335680	50336011	-	includeFeature	332	0	NearestLocation
chr3	184648181	184648502	322	*	2.57454	1.86103	3.0498	-0.218201	0.460181	0.52865	307	Homo_sapiens_tRNA.Asp.GTC.6.1	184648182	184648502	-	includeFeature	321	0	NearestLocation
chr7	67399434	67399756	323	*	2.63819	2.20685	2.96981	-0.257247	0.460998	0.52865	497	Homo_sapiens_tRX.Trp.CCA.1.1	67399435	67399756	-	includeFeature	322	0	NearestLocation
chr1	146049072	146049398	327	*	4.06028	3.75986	4.3088	-0.274851	0.46878	0.536449	51	Homo_sapiens_tRNA.Asn.GTT.20.1	146049073	146049398	-	includeFeature	326	0	NearestLocation
chr8	58592113	58592434	322	*	2.63769	2.14334	3.00519	-0.246471	0.476359	0.543984	527	Homo_sapiens_tRNA.Glu.CTC.5.1	58592114	58592434	+	overlapStart	-1	0	NearestLocation
chrX	3838665	3838989	325	*	0	0	0.633649	-0.0819722	0.47912	0.545998	546	Homo_sapiens_tRNA.Ile.GAT.1.1	3838252	3838575	-	upstream	-90	90	NearestLocation
chr16	3164812	3165135	324	*	3.05802	2.65107	3.37508	-0.255939	0.48319	0.54949	194	Homo_sapiens_tRNA.Lys.CTT.8.1	3164813	3165135	+	overlapStart	-1	0	NearestLocation
chr2	87112324	87112646	323	*	2.12894	1.60707	2.51137	-0.223102	0.493025	0.559512	283	Homo_sapiens_tRNA.Pro.AGG.4.1	87112325	87112646	+	overlapStart	-1	0	NearestLocation
chr1	143661056	143661378	323	*	2.2874	1.82306	2.63811	-0.221236	0.507486	0.574731	28	Homo_sapiens_tRNA.His.GTG.2.1	143661057	143661378	-	includeFeature	322	0	NearestLocation
chr18	57678819	57679141	323	*	0.878513	0.108804	1.37775	-0.167793	0.518922	0.586468	261	Homo_sapiens_tRNA.Gly.TCC.6.1	57678820	57679141	+	overlapStart	-1	0	NearestLocation
chr1	120945163	120945487	325	*	2.59205	2.01089	3.00519	-0.19005	0.522875	0.589716	21	Homo_sapiens_tRNA.Asn.GTT.16.3	120945164	120945487	+	overlapStart	-1	0	NearestLocation
chr1	148317243	148317563	321	*	2.2859	1.81892	2.63811	-0.211957	0.534489	0.601575	64	Homo_sapiens_tRX.Asn.GTT.1.1	148317244	148317563	-	includeFeature	320	0	NearestLocation
chr7	149628027	149628360	334	*	2.98288	2.37934	3.40711	-0.17709	0.53923	0.605665	519	Homo_sapiens_tRX.Cys.GCA.4.1	149628028	149628360	+	overlapStart	-1	0	NearestLocation
chr2	11551581	11551892	312	*	3.81043	3.5451	4.03446	-0.231418	0.542037	0.60757	274	Homo_sapiens_tRNA.Gly.CCC.7.1	11551582	11551892	+	overlapStart	-1	0	NearestLocation
chr17	8205947	8206284	338	*	2.36581	1.93791	2.6954	-0.202117	0.54743	0.61236	230	Homo_sapiens_tRX.Ile.AAT.4.1	8205948	8206284	-	includeFeature	337	0	NearestLocation
chr1	143784019	143784342	324	*	0	0	0.377749	-0.101397	0.558463	0.623427	33	Homo_sapiens_tRNA.Glu.TTC.10.1	143784020	143784342	-	includeFeature	323	0	NearestLocation
chr6	145182597	145182919	323	*	3.22455	2.95556	3.45119	-0.210324	0.570451	0.635513	494	Homo_sapiens_tRNA.Gln.TTG.4.1	145182598	145182919	+	overlapStart	-1	0	NearestLocation
chr8	98141108	98141427	320	*	2.45815	1.90194	2.85859	-0.154046	0.578415	0.643075	535	Homo_sapiens_tRNA.Und.NNN.2.1	98141109	98141427	+	overlapStart	-1	0	NearestLocation
chr1	145176813	145177136	324	*	3.00717	2.69603	3.26296	-0.199815	0.582553	0.646362	42	Homo_sapiens_tRNA.Glu.TTC.10.2	145176814	145177136	+	overlapStart	-1	0	NearestLocation
chr5	26198304	26198627	324	*	2.42164	2.0769	2.69968	-0.19016	0.587048	0.649834	310	Homo_sapiens_tRNA.Lys.CTT.9.1	26198305	26198627	-	includeFeature	323	0	NearestLocation
chr11	118241246	118241575	330	*	2.93313	2.50969	3.26007	-0.175348	0.588058	0.649834	131	Homo_sapiens_tRX.Arg.CCT.2.1	118241247	118241575	+	overlapStart	-1	0	NearestLocation
chr1	150045280	150045601	322	*	2.78622	2.45842	3.05315	-0.192344	0.591258	0.652053	78	Homo_sapiens_tRNA.Ala.AGC.20.1	150045281	150045601	-	includeFeature	321	0	NearestLocation
chr19	41242111	41242434	324	*	3.1677	2.9181	3.38042	-0.193499	0.601723	0.662259	270	Homo_sapiens_tRNA.Lys.TTT.10.1	41242112	41242434	-	includeFeature	323	0	NearestLocation
chr8	11913165	11913487	323	*	1.68972	2.04427	1.21861	0.134579	0.619757	0.680737	526	Homo_sapiens_tRX.Glu.CTC.1.1	11913166	11913487	+	overlapStart	-1	0	NearestLocation
chr5	142394297	142394619	323	*	2.61782	2.32313	2.86241	-0.173568	0.62621	0.686447	311	Homo_sapiens_tRNA.Asp.GTC.5.1	142394298	142394619	-	includeFeature	322	0	NearestLocation
chr6	78958167	78958490	324	*	2.7211	2.43073	2.96271	-0.172861	0.631709	0.69109	490	Homo_sapiens_tRNA.Phe.GAA.8.1	78958168	78958490	-	includeFeature	323	0	NearestLocation
chr1	143717166	143717490	325	*	2.56272	2.26768	2.80754	-0.159433	0.642975	0.702011	31	Homo_sapiens_tRNA.Asn.GTT.22.1	143717167	143717490	-	includeFeature	324	0	NearestLocation
chr6	142257513	142257834	322	*	2.86201	2.58211	3.09633	-0.161455	0.650963	0.709316	492	Homo_sapiens_tRNA.Gly.GCC.6.1	142257514	142257834	+	overlapStart	-1	0	NearestLocation
chr11	48065706	48066034	329	*	2.39899	2.1122	2.63811	-0.150506	0.658324	0.715911	115	Homo_sapiens_tRX.Gln.CTG.2.1	48065707	48066034	-	includeFeature	328	0	NearestLocation
chr2	151831012	151831330	319	*	2.36753	1.73963	2.80357	-0.0955811	0.660936	0.717325	285	Homo_sapiens_tRX.Leu.CAA.3.1	151831013	151831330	-	includeFeature	318	0	NearestLocation
chr2	218245700	218246043	344	*	2.97511	2.5592	3.29755	-0.122181	0.666654	0.722099	290	Homo_sapiens_tRNA.Tyr.ATA.1.1	218245701	218246043	+	overlapStart	-1	0	NearestLocation
chr1	148244341	148244663	323	*	2.41914	1.78408	2.85859	-0.088886	0.669368	0.723605	61	Homo_sapiens_tRX.Gly.CCC.2.1	148244342	148244663	-	includeFeature	322	0	NearestLocation
chr1	161480440	161480761	322	*	4.59615	4.44666	4.73159	-0.157448	0.678859	0.731752	86	Homo_sapiens_tRNA.Gly.GCC.4.1	161480441	161480761	+	overlapStart	-1	0	NearestLocation
chr1	148328686	148329008	323	*	3.33369	3.12785	3.5138	-0.152893	0.67958	0.731752	65	Homo_sapiens_tRNA.Gln.CTG.7.1	148328687	148329008	+	overlapStart	-1	0	NearestLocation
chr17	64530674	64530998	325	*	1.83699	1.45576	2.13825	-0.127701	0.683991	0.73414	252	Homo_sapiens_tRNA.Thr.AGT.7.1	64530675	64530998	-	includeFeature	324	0	NearestLocation
chr6	158403490	158403813	324	*	2.83332	2.62924	3.01208	-0.146865	0.684481	0.73414	495	Homo_sapiens_tRX.Val.AAC.1.1	158403491	158403813	-	includeFeature	323	0	NearestLocation
chr12	129231527	129231852	326	*	2.47171	2.20685	2.6954	-0.133816	0.694888	0.743843	146	Homo_sapiens_tRNA.Ile.AAT.11.1	129231528	129231852	+	overlapStart	-1	0	NearestLocation
chr2	45710176	45710499	324	*	2.06345	1.77982	2.30037	-0.121994	0.712005	0.760678	279	Homo_sapiens_tRNA.Gln.TTG.5.1	45710177	45710499	-	includeFeature	323	0	NearestLocation
chr14	73588699	73589028	330	*	3.03154	2.75986	3.26007	-0.120401	0.71504	0.761269	173	Homo_sapiens_tRNA.Lys.TTT.14.1	73588700	73589028	-	includeFeature	329	0	NearestLocation
chr11	54759182	54759505	324	*	0.456139	0.976723	0	0.0520706	0.715343	0.761269	117	Homo_sapiens_tRNA.Lys.CTT.15.1	54759183	54759505	-	includeFeature	323	0	NearestLocation
chr1	161604672	161604994	323	*	0.224442	0	0.633649	-0.0733287	0.72034	0.765099	92	Homo_sapiens_tRNA.Asp.GTC.9.1	161604673	161604994	+	overlapStart	-1	0	NearestLocation
chr1	161605370	161605691	322	*	2.09944	1.65107	2.441	-0.0811311	0.728194	0.771943	93	Homo_sapiens_tRX.Cys.GCA.3.1	161605371	161605691	-	includeFeature	321	0	NearestLocation
chr1	149639327	149639651	325	*	1.65408	1.40527	1.86622	-0.106094	0.735244	0.777908	72	Homo_sapiens_tRNA.Asn.GTT.28.1	149639328	149639651	+	overlapStart	-1	0	NearestLocation
chr6	28763471	28763795	325	*	2.70385	2.46109	2.91159	-0.104562	0.740448	0.781902	452	Homo_sapiens_tRNA.Phe.GAA.6.1	28763472	28763795	-	includeFeature	324	0	NearestLocation
chr9	19403872	19404197	326	*	2.89577	2.71911	3.05315	-0.111213	0.753748	0.794413	540	Homo_sapiens_tRNA.iMet.CAT.3.1	19403873	19404197	+	overlapStart	-1	0	NearestLocation
chr14	31767483	31767808	326	*	2.17145	1.93791	2.3724	-0.100415	0.757284	0.796605	170	Homo_sapiens_tRNA.Glu.TTC.11.1	31767484	31767808	-	includeFeature	325	0	NearestLocation
chrX	25261846	25262168	323	*	0.0596865	0	0.377749	-0.0589769	0.774771	0.812972	552	Homo_sapiens_tRX.Ser.GGA.2.1	25261847	25262168	-	includeFeature	322	0	NearestLocation
chr7	12601838	12602172	335	*	2.76735	2.60707	2.91159	-0.10041	0.775816	0.812972	496	Homo_sapiens_tRX.Lys.CTT.5.1	12601839	12602172	+	overlapStart	-1	0	NearestLocation
chr18	57678496	57678818	323	*	0.63229	0.352943	0.866223	-0.068309	0.779163	0.814918	260	Homo_sapiens_tRNA.Gly.TCC.5.1	57678497	57678818	+	overlapStart	-1	0	NearestLocation
chr10	22563524	22563847	324	*	2.24147	2.40803	2.05315	0.0892016	0.787134	0.821684	111	Homo_sapiens_tRNA.Pro.GGG.1.1	22563525	22563847	+	overlapStart	-1	0	NearestLocation
chr16	3160259	3160604	346	*	2.76627	2.60466	2.91159	-0.0942307	0.793172	0.82641	193	Homo_sapiens_tRNA.Pro.AGG.3.1	3160260	3160604	+	overlapStart	-1	0	NearestLocation
chr7	97141447	97141770	324	*	2.36713	2.20685	2.51137	-0.0801344	0.812915	0.84537	498	Homo_sapiens_tRX.Lys.CTT.4.1	97141448	97141770	-	includeFeature	323	0	NearestLocation
chr2	218626291	218626609	319	*	2.4701	2.35294	2.57845	-0.0731284	0.832832	0.864439	291	Homo_sapiens_tRNA.Gln.CTG.16.1	218626292	218626609	+	overlapStart	-1	0	NearestLocation
chr3	15211340	15211666	327	*	2.38432	2.23914	2.51622	-0.062487	0.835408	0.86547	298	Homo_sapiens_tRX.Lys.TTT.2.1	15211341	15211666	+	overlapStart	-1	0	NearestLocation
chr1	143584575	143584897	323	*	2.38026	2.23603	2.51137	-0.067974	0.842554	0.871223	27	Homo_sapiens_tRNA.Gln.CTG.11.1	143584576	143584897	+	overlapStart	-1	0	NearestLocation
chr6	57830046	57830369	324	*	2.58177	2.45842	2.6954	-0.0597343	0.863791	0.891498	485	Homo_sapiens_tRX.Ala.AGC.2.1	57830047	57830369	-	includeFeature	323	0	NearestLocation
chr1	165596787	165597110	324	*	1.95442	2.04427	1.85859	0.0510258	0.872993	0.899298	97	Homo_sapiens_tRNA.Lys.CTT.13.1	165596788	165597110	+	overlapStart	-1	0	NearestLocation
chr5	152608910	152609336	427	*	2.60892	2.69603	2.51622	0.0502788	0.88728	0.912297	313	Homo_sapiens_tRNA.Cys.ACA.1.1	152608911	152609336	+	overlapStart	-1	0	NearestLocation
chr8	123258356	123258682	327	*	2.56387	2.48559	2.63811	-0.0465542	0.893028	0.916485	537	Homo_sapiens_tRNA.Phe.GAA.12.1	123258357	123258682	-	includeFeature	326	0	NearestLocation
chr22	44150531	44150865	335	*	2.29983	2.14334	2.441	-0.0294144	0.899913	0.921821	297	Homo_sapiens_tRNA.SeC.TCA.2.1	44150532	44150865	+	overlapStart	-1	0	NearestLocation
chr6	26749786	26750109	324	*	0	0	0	0.0136157	0.904546	0.923109	359	Homo_sapiens_tRNA.Ala.AGC.21.1	26749787	26750109	-	includeFeature	323	0	NearestLocation
chr6	26756426	26756750	325	*	0	0	0	0.0136157	0.904546	0.923109	360	Homo_sapiens_tRNA.Ile.AAT.6.1	26756427	26756750	+	overlapStart	-1	0	NearestLocation
chr3	17699767	17700097	331	*	1.57766	1.50969	1.64256	-0.0355396	0.90792	0.924827	299	Homo_sapiens_tRNA.Cys.GCA.25.1	17699768	17700097	-	includeFeature	330	0	NearestLocation
chr5	168389513	168389835	323	*	0.731463	0.823065	0.633649	0.0254984	0.91376	0.929046	314	Homo_sapiens_tRX.Lys.CTT.6.1	168389514	168389835	-	includeFeature	322	0	NearestLocation
chr1	148405258	148405582	325	*	2.88352	2.8037	2.95915	-0.0290779	0.920689	0.934354	68	Homo_sapiens_tRNA.Asn.GTT.16.1	148405259	148405582	+	overlapStart	-1	0	NearestLocation
chr8	65697171	65697509	339	*	2.09895	2.14334	2.05315	0.0284954	0.931537	0.942744	528	Homo_sapiens_tRNA.Tyr.GTA.9.1	65697172	65697509	-	includeFeature	338	0	NearestLocation
chr2	223321471	223321794	324	*	2.66245	2.74182	2.57845	0.023773	0.932403	0.942744	292	Homo_sapiens_tRNA.Lys.TTT.15.1	223321472	223321794	-	includeFeature	323	0	NearestLocation
chr11	50274582	50274904	323	*	2.3269	2.35294	2.30037	0.0166733	0.960529	0.96939	116	Homo_sapiens_tRNA.Ala.TGC.8.1	50274583	50274904	-	includeFeature	322	0	NearestLocation
chr6	28827287	28827609	323	*	2.50505	2.56169	2.4461	0.00884314	0.966104	0.972389	463	Homo_sapiens_tRX.Asp.ATC.1.1	28827288	28827609	-	includeFeature	322	0	NearestLocation
chr1	207004683	207005010	328	*	2.07424	2.00726	2.13825	-0.0135025	0.967056	0.972389	105	Homo_sapiens_tRNA.Pro.TGG.5.1	207004684	207005010	-	includeFeature	327	0	NearestLocation
chr1	148010933	148011254	322	*	1.78925	1.82306	1.75462	0.00977004	0.97498	0.978558	58	Homo_sapiens_tRNA.Arg.CCT.6.1	148010934	148011254	+	overlapStart	-1	0	NearestLocation
chr7	149556585	149556905	321	*	2.99093	2.973	3.00864	-0.00905977	0.980229	0.982024	511	Homo_sapiens_tRNA.Cys.GCA.22.1	149556586	149556905	+	overlapStart	-1	0	NearestLocation
chr3	148503315	148503647	333	*	1.96786	1.973	1.96271	0.00152476	0.996305	0.996305	305	Homo_sapiens_tRNA.Leu.AAG.8.1	148503316	148503647	-	includeFeature	332	0	NearestLocation
chr1	143792598	143792928	331	*	0	0	0	0	1	1	34	Homo_sapiens_tRNA.Phe.GAA.9.1	143792599	143792928	-	includeFeature	330	0	NearestLocation
chr6	26713543	26713866	324	*	0	0	0	0	1	1	356	Homo_sapiens_tRX.Ala.AGC.1.1	26713544	26713866	+	overlapStart	-1	0	NearestLocation
chr6	26749073	26749397	325	*	0	0	0	0	1	1	358	Homo_sapiens_tRNA.Und.NNN.1.1	26749074	26749397	-	includeFeature	324	0	NearestLocation
chr6	26787820	26788143	324	*	0	0	0	0	1	1	361	Homo_sapiens_tRX.Ala.AGC.1.2	26787821	26788143	-	includeFeature	323	0	NearestLocation
chrX	3876675	3876999	325	*	0	0	0	0	1	1	547	Homo_sapiens_tRNA.Ile.GAT.1.2	3876676	3876999	-	includeFeature	324	0	NearestLocation
chrX	3877089	3877413	325	*	0	0	0	0	1	1	548	Homo_sapiens_tRNA.Ile.GAT.1.2	3876676	3876999	-	upstream	-90	90	NearestLocation
chrX	3915104	3915428	325	*	0	0	0	0	1	1	549	Homo_sapiens_tRNA.Ile.GAT.1.3	3915105	3915428	-	includeFeature	324	0	NearestLocation
chrX	3915518	3915842	325	*	0	0	0	0	1	1	550	Homo_sapiens_tRNA.Ile.GAT.1.3	3915105	3915428	-	upstream	-90	90	NearestLocation
